# Supplementary material for: Platelet function is modified by common sequence variation in megakaryocyte super enhancers
Source: Nat Commun. 2017 Jul 13;8:16058. doi: 10.1038/ncomms16058 (PMC5511350; doi:10.1038/ncomms16058)
Supplement: Supplementary Data 1 [file ncomms16058-s1.xlsx]

## Sheet: MK
Category	Presence	Number of ATAC-seq peaks
I	CD34,CMP,CTCF,EB,Enh,HSC,MEP,MK	5444
I	CMP,CTCF,EB,Enh,HSC,MEP,MK	3818
I	CD34,CMP,CTCF,EB,HSC,MEP,MK	1060
I	CMP,CTCF,EB,HSC,MEP,MK	13996
I	CD34,CMP,EB,Enh,HSC,MEP,MK	12040
I	CMP,EB,Enh,HSC,MEP,MK	4246
I	CD34,CMP,EB,HSC,MEP,MK	2474
I	CMP,EB,HSC,MEP,MK	4424
II	CD34,CMP,CTCF,Enh,HSC,MEP,MK	268
II	CMP,CTCF,Enh,HSC,MEP,MK	327
II	CD34,CMP,CTCF,HSC,MEP,MK	136
II	CMP,CTCF,HSC,MEP,MK	1843
II	CD34,CMP,Enh,HSC,MEP,MK	5710
II	CMP,Enh,HSC,MEP,MK	4436
II	CD34,CMP,HSC,MEP,MK	2137
II	CMP,HSC,MEP,MK	11070
III	CD34,CTCF,Enh,MK	35
III	CTCF,Enh,MK	107
III	CD34,CTCF,MK	11
III	CTCF,MK	1241
III	CD34,Enh,MK	1782
III	Enh,MK	6241
III	CD34,MK	582
III	MK	19266
IV	CD34,CTCF,EB,Enh,MK	36
IV	CTCF,EB,Enh,MK	148
IV	CD34,CTCF,EB,MK	17
IV	CTCF,EB,MK	937
IV	CD34,EB,Enh,MK	1317
IV	EB,Enh,MK	2753
IV	CD34,EB,MK	395
IV	EB,MK	2547
V	CD34,CTCF,Enh,HSC,MK	6
V	CTCF,Enh,HSC,MK	26
V	CD34,CTCF,HSC,MK	6
V	CTCF,HSC,MK	274
V	CD34,Enh,HSC,MK	315
V	Enh,HSC,MK	523
V	CD34,HSC,MK	116
V	HSC,MK	1263
V	CD34,CMP,CTCF,EB,Enh,HSC,MK	32
V	CMP,CTCF,EB,Enh,HSC,MK	77
V	CD34,CMP,CTCF,EB,HSC,MK	8
V	CMP,CTCF,EB,HSC,MK	372
V	CD34,CMP,EB,Enh,HSC,MK	304
V	CMP,EB,Enh,HSC,MK	231
V	CD34,CMP,EB,HSC,MK	122
V	CMP,EB,HSC,MK	212
V	CD34,CMP,CTCF,EB,Enh,MEP,MK	4
V	CMP,CTCF,EB,Enh,MEP,MK	5
V	CMP,CTCF,EB,MEP,MK	62
V	CD34,CMP,EB,Enh,MEP,MK	130
V	CMP,EB,Enh,MEP,MK	275
V	CD34,CMP,EB,MEP,MK	30
V	CMP,EB,MEP,MK	152
V	CD34,CMP,CTCF,EB,Enh,MK	9
V	CMP,CTCF,EB,Enh,MK	14
V	CMP,CTCF,EB,MK	45
V	CD34,CMP,EB,Enh,MK	234
V	CMP,EB,Enh,MK	253
V	CD34,CMP,EB,MK	114
V	CMP,EB,MK	121
V	CD34,CMP,CTCF,Enh,HSC,MK	13
V	CMP,CTCF,Enh,HSC,MK	18
V	CD34,CMP,CTCF,HSC,MK	2
V	CMP,CTCF,HSC,MK	104
V	CD34,CMP,Enh,HSC,MK	410
V	CMP,Enh,HSC,MK	406
V	CD34,CMP,HSC,MK	109
V	CMP,HSC,MK	712
V	CD34,CMP,CTCF,Enh,MK	3
V	CMP,CTCF,Enh,MK	7
V	CD34,CMP,CTCF,MK	2
V	CMP,CTCF,MK	31
V	CD34,CMP,Enh,MK	201
V	CMP,Enh,MK	241
V	CD34,CMP,MK	42
V	CMP,MK	433
V	CD34,CMP,CTCF,Enh,MEP,MK	1
V	CMP,CTCF,Enh,MEP,MK	3
V	CMP,CTCF,MEP,MK	30
V	CD34,CMP,Enh,MEP,MK	49
V	CMP,Enh,MEP,MK	139
V	CD34,CMP,MEP,MK	12
V	CMP,MEP,MK	354
V	CD34,CTCF,EB,Enh,HSC,MEP,MK	14
V	CTCF,EB,Enh,HSC,MEP,MK	83
V	CD34,CTCF,EB,HSC,MEP,MK	12
V	CTCF,EB,HSC,MEP,MK	847
V	CD34,EB,Enh,HSC,MEP,MK	137
V	EB,Enh,HSC,MEP,MK	197
V	CD34,EB,HSC,MEP,MK	44
V	EB,HSC,MEP,MK	312
V	CD34,CTCF,EB,Enh,HSC,MK	24
V	CTCF,EB,Enh,HSC,MK	83
V	CD34,CTCF,EB,HSC,MK	8
V	CTCF,EB,HSC,MK	521
V	CD34,EB,Enh,HSC,MK	254
V	EB,Enh,HSC,MK	264
V	CD34,EB,HSC,MK	85
V	EB,HSC,MK	298
V	CD34,CTCF,EB,Enh,MEP,MK	3
V	CTCF,EB,Enh,MEP,MK	12
V	CD34,CTCF,EB,MEP,MK	2
V	CTCF,EB,MEP,MK	141
V	CD34,EB,Enh,MEP,MK	58
V	EB,Enh,MEP,MK	151
V	CD34,EB,MEP,MK	17
V	EB,MEP,MK	187
V	CD34,CTCF,Enh,HSC,MEP,MK	12
V	CTCF,Enh,HSC,MEP,MK	30
V	CD34,CTCF,HSC,MEP,MK	4
V	CTCF,HSC,MEP,MK	325
V	CD34,Enh,HSC,MEP,MK	180
V	Enh,HSC,MEP,MK	372
V	CD34,HSC,MEP,MK	77
V	HSC,MEP,MK	1187
V	CTCF,Enh,MEP,MK	5
V	CD34,CTCF,MEP,MK	1
V	CTCF,MEP,MK	122
V	CD34,Enh,MEP,MK	55
V	Enh,MEP,MK	161
V	CD34,MEP,MK	28
V	MEP,MK	614

## Sheet: EB
Category	Presence	Number of DNase-seq peaks
I	CD34,CMP,CTCF,EB,Enh,HSC,MEP,MK	4899
I	CMP,CTCF,EB,Enh,HSC,MEP,MK	3714
I	CD34,CMP,CTCF,EB,HSC,MEP,MK	693
I	CMP,CTCF,EB,HSC,MEP,MK	13420
I	CD34,CMP,EB,Enh,HSC,MEP,MK	12400
I	CMP,EB,Enh,HSC,MEP,MK	4171
I	CD34,CMP,EB,HSC,MEP,MK	1288
I	CMP,EB,HSC,MEP,MK	4122
II	CD34,CMP,CTCF,EB,Enh,HSC,MEP	12
II	CMP,CTCF,EB,Enh,HSC,MEP	64
II	CD34,CMP,CTCF,EB,HSC,MEP	18
II	CMP,CTCF,EB,HSC,MEP	1118
II	CD34,CMP,EB,Enh,HSC,MEP	604
II	CMP,EB,Enh,HSC,MEP	663
II	CD34,CMP,EB,HSC,MEP	262
II	CMP,EB,HSC,MEP	1621
III	CD34,CTCF,EB,Enh	9
III	CTCF,EB,Enh	57
III	CD34,CTCF,EB	14
III	CTCF,EB	1485
III	CD34,EB,Enh	1681
III	EB,Enh	7207
III	CD34,EB	547
III	EB	15727
IV	CD34,CTCF,EB,Enh,MK	24
IV	CTCF,EB,Enh,MK	108
IV	CD34,CTCF,EB,MK	10
IV	CTCF,EB,MK	774
IV	CD34,EB,Enh,MK	672
IV	EB,Enh,MK	2212
IV	CD34,EB,MK	129
IV	EB,MK	1998
V	CD34,CTCF,EB,Enh,HSC	2
V	CTCF,EB,Enh,HSC	27
V	CD34,CTCF,EB,HSC	6
V	CTCF,EB,HSC	344
V	CD34,EB,Enh,HSC	125
V	EB,Enh,HSC	215
V	CD34,EB,HSC	34
V	EB,HSC	522
V	CD34,CMP,CTCF,EB,Enh,HSC,MK	28
V	CMP,CTCF,EB,Enh,HSC,MK	68
V	CD34,CMP,CTCF,EB,HSC,MK	6
V	CMP,CTCF,EB,HSC,MK	352
V	CD34,CMP,EB,Enh,HSC,MK	187
V	CMP,EB,Enh,HSC,MK	204
V	CD34,CMP,EB,HSC,MK	16
V	CMP,EB,HSC,MK	185
V	CD34,CMP,CTCF,EB,Enh,MEP,MK	3
V	CMP,CTCF,EB,Enh,MEP,MK	4
V	CD34,CMP,CTCF,EB,MEP,MK	1
V	CMP,CTCF,EB,MEP,MK	61
V	CD34,CMP,EB,Enh,MEP,MK	98
V	CMP,EB,Enh,MEP,MK	248
V	CD34,CMP,EB,MEP,MK	3
V	CMP,EB,MEP,MK	116
V	CD34,CMP,CTCF,EB,Enh,MK	3
V	CMP,CTCF,EB,Enh,MK	19
V	CMP,CTCF,EB,MK	42
V	CD34,CMP,EB,Enh,MK	98
V	CMP,EB,Enh,MK	213
V	CD34,CMP,EB,MK	8
V	CMP,EB,MK	88
V	CD34,CMP,CTCF,EB,Enh,HSC	11
V	CMP,CTCF,EB,Enh,HSC	28
V	CD34,CMP,CTCF,EB,HSC	3
V	CMP,CTCF,EB,HSC	191
V	CD34,CMP,EB,Enh,HSC	131
V	CMP,EB,Enh,HSC	141
V	CD34,CMP,EB,HSC	26
V	CMP,EB,HSC	267
V	CD34,CMP,CTCF,EB,Enh	3
V	CMP,CTCF,EB,Enh	4
V	CD34,CMP,CTCF,EB	1
V	CMP,CTCF,EB	55
V	CD34,CMP,EB,Enh	105
V	CMP,EB,Enh	190
V	CD34,CMP,EB	37
V	CMP,EB	211
V	CMP,CTCF,EB,Enh,MEP	2
V	CD34,CMP,CTCF,EB,MEP	1
V	CMP,CTCF,EB,MEP	39
V	CD34,CMP,EB,Enh,MEP	36
V	CMP,EB,Enh,MEP	104
V	CD34,CMP,EB,MEP	8
V	CMP,EB,MEP	158
V	CD34,CTCF,EB,Enh,HSC,MEP,MK	8
V	CTCF,EB,Enh,HSC,MEP,MK	71
V	CD34,CTCF,EB,HSC,MEP,MK	10
V	CTCF,EB,HSC,MEP,MK	804
V	CD34,EB,Enh,HSC,MEP,MK	92
V	EB,Enh,HSC,MEP,MK	160
V	CD34,EB,HSC,MEP,MK	18
V	EB,HSC,MEP,MK	263
V	CD34,CTCF,EB,Enh,HSC,MK	16
V	CTCF,EB,Enh,HSC,MK	79
V	CD34,CTCF,EB,HSC,MK	6
V	CTCF,EB,HSC,MK	477
V	CD34,EB,Enh,HSC,MK	171
V	EB,Enh,HSC,MK	228
V	CD34,EB,HSC,MK	18
V	EB,HSC,MK	252
V	CTCF,EB,Enh,MEP,MK	14
V	CD34,CTCF,EB,MEP,MK	2
V	CTCF,EB,MEP,MK	132
V	CD34,EB,Enh,MEP,MK	47
V	EB,Enh,MEP,MK	145
V	CD34,EB,MEP,MK	4
V	EB,MEP,MK	151
V	CD34,CTCF,EB,Enh,HSC,MEP	4
V	CTCF,EB,Enh,HSC,MEP	12
V	CD34,CTCF,EB,HSC,MEP	1
V	CTCF,EB,HSC,MEP	327
V	CD34,EB,Enh,HSC,MEP	63
V	EB,Enh,HSC,MEP	123
V	CD34,EB,HSC,MEP	30
V	EB,HSC,MEP	386
V	CTCF,EB,MEP	105
V	CD34,EB,Enh,MEP	37
V	EB,Enh,MEP	98
V	CD34,EB,MEP	7
V	EB,MEP	255
