# Supplementary material for: Platelet function is modified by common sequence variation in megakaryocyte super enhancers
Source: Nat Commun. 2017 Jul 13;8:16058. doi: 10.1038/ncomms16058 (PMC5511350; doi:10.1038/ncomms16058)
Supplement: Supplementary Data 2 [file ncomms16058-s2.txt]

interacting_fragments	baitChr	baitStart	baitEnd	baitID	baitName	oeChr	oeStart	oeEnd	oeID	oeName	dist	Megakaryocytes	Erythroblasts	baseMean	log2FoldChange	lfcSE	stat	pvalue	padj
218_220	1	831895	848168	218	RP11-54O7.16;RP11-54O7.1	1	850619	874081	220	AL645608.1;RP11-54O7.3;SAMD11	22319	25.4329063090307	30.4394201689412	184.470413655782	-0.157916377304137	0.197928344745288	-0.797846197861948	0.424959748461606	0.741367354347315
220_251	1	850619	874081	220	AL645608.1;RP11-54O7.3;SAMD11	1	1150970	1156235	251	.	291253	3.47828107832141	6.61032317949792	14.920300448602	-0.749142399676109	0.325633467791693	-2.30056942474762	0.0214159809284812	0.233774893319042
223_254	1	889424	903640	223	KLHL17;NOC2L;PLEKHN1	1	1206874	1212438	254	RP5-902P8.10;UBE2J2	313124	6.02168184052254	4.60163792020999	19.6379975593041	-0.146829177263529	0.318778523853976	-0.46059933865177	0.645086086175959	0.8633965431974
224_240	1	903641	927394	224	C1orf170;PLEKHN1	1	1062660	1064244	240	.	147935	2.24180584505013	5.42928679269258	16.4808926266307	-0.853803641812563	0.310731981858367	-2.74771729870319	0.00600117278695764	0.129801250955575
224_250	1	903641	927394	224	C1orf170;PLEKHN1	1	1126526	1150969	250	TNFRSF18;TNFRSF4	223230	7.89808698854087	33.1107917588725	13.4623357333005	-0.985580955595402	0.32468450670878	-3.03550349718227	0.0024013443861454	0.0802673537197504
224_251	1	903641	927394	224	C1orf170;PLEKHN1	1	1150970	1156235	251	.	238085	4.62212188338651	8.23652389551425	19.8017141932721	-0.781454232643568	0.31810329555396	-2.4566052711988	0.0140256702147764	0.193814718553549
224_252	1	903641	927394	224	C1orf170;PLEKHN1	1	1156236	1160797	252	.	242999	2.39025153808669	6.04401798466632	13.3463391500574	-0.796671153491305	0.331185166956111	-2.40551580499038	0.0161496533743418	0.206336160786735
224_254	1	903641	927394	224	C1orf170;PLEKHN1	1	1206874	1212438	254	RP5-902P8.10;UBE2J2	294139	6.22811062682157	7.83070964129041	27.0982466661881	-0.39539957425845	0.300394360248679	-1.31626830121285	0.188084006238293	0.549145058624178
224_260	1	903641	927394	224	C1orf170;PLEKHN1	1	1305519	1307830	260	.	391157	0.482427404302237	5.95822778103327	7.91913171535363	-1.24988001354775	0.353502729221978	-3.53570117067726	0.000406694459144286	0.028693065951445
225_254	1	927395	936954	225	HES4;RP11-54O7.17	1	1206874	1212438	254	RP5-902P8.10;UBE2J2	277482	6.29701805407453	6.68062764679419	14.8081981489015	-0.1509639297481	0.322837403930722	-0.467615982256181	0.640059233577775	0.861118797079338
225_257	1	927395	936954	225	HES4;RP11-54O7.17	1	1239426	1278099	257	ACAP3;CPSF3L;GLTPD1;PUSL1;RP5-890O3.9;TAS1R3	326588	3.36457190410637	6.4684019478066	9.27230666119824	-0.708978928298813	0.344222642140121	-2.05965221779401	0.039431800413965	0.301494713027385
228_224	1	943677	957199	228	AGRN;ISG15;RP11-54O7.11	1	903641	927394	224	C1orf170;PLEKHN1	-34920	3.44586241016916	5.07326686748308	40.6185019805103	-0.264089954312754	0.243083611539851	-1.08641612093812	0.277294932463261	0.634303380129161
228_254	1	943677	957199	228	AGRN;ISG15;RP11-54O7.11	1	1206874	1212438	254	RP5-902P8.10;UBE2J2	259218	7.68459194729456	8.63229035053312	14.9036993953449	-0.00343948739313982	0.319926981644522	-0.0107508512581834	0.991422227003574	0.997398083640589
228_257	1	943677	957199	228	AGRN;ISG15;RP11-54O7.11	1	1239426	1278099	257	ACAP3;CPSF3L;GLTPD1;PUSL1;RP5-890O3.9;TAS1R3	308325	2.835373578478	9.63912888923682	7.36588305407756	-0.787962888185362	0.356494935625247	-2.21030598037354	0.0270839338589637	0.258029569091886
234_220	1	1005127	1034268	234	C1orf159;RNF223	1	850619	874081	220	AL645608.1;RP11-54O7.3;SAMD11	-157347	2.07571131210722	8.26800930085796	7.78354006118395	-0.429901013696207	0.355032256680765	-1.2108787458227	0.225941879514299	0.58765452602989
234_224	1	1005127	1034268	234	C1orf159;RNF223	1	903641	927394	224	C1orf170;PLEKHN1	-104180	3.28244617422493	10.4610259166567	15.3916041729343	-0.71775144454435	0.323479556903365	-2.2188463821804	0.0264971772975479	0.255969167479343
234_254	1	1005127	1034268	234	C1orf159;RNF223	1	1206874	1212438	254	RP5-902P8.10;UBE2J2	189959	12.9829909923708	10.0882934647173	18.7811753434316	0.420660505608302	0.313569607420681	1.34152193214296	0.179751053790014	0.540309888753612
234_257	1	1005127	1034268	234	C1orf159;RNF223	1	1239426	1278099	257	ACAP3;CPSF3L;GLTPD1;PUSL1;RP5-890O3.9;TAS1R3	239065	2.1249083474542	6.04093253039653	4.76431780512782	-0.390586309315329	0.36304148107671	-1.07587239936584	0.281984327317012	0.638417745169494
234_267	1	1005127	1034268	234	C1orf159;RNF223	1	1364314	1373173	267	RP4-758J18.10;VWA1	349046	0.919202377452875	6.83225849729491	3.98363314664448	-0.553931722850765	0.362201300095821	-1.52934769340756	0.126178272082484	0.47300882659822
239_219	1	1049052	1062659	239	C1orf159	1	848169	850618	219	RP11-54O7.2	-206462	1.3032121005401	6.92142908470265	3.44114318259396	-0.685083885298656	0.357582189473169	-1.91587809870508	0.0553806138210724	0.346018268061334
239_220	1	1049052	1062659	239	C1orf159	1	850619	874081	220	AL645608.1;RP11-54O7.3;SAMD11	-193505	3.34228469053475	8.69508515259867	4.423035798375	-0.329064979144236	0.36290419641585	-0.906754406243247	0.364536685457311	0.701416189484885
239_224	1	1049052	1062659	239	C1orf159	1	903641	927394	224	C1orf170;PLEKHN1	-140338	5.59709389999504	16.7239035060303	9.63634358119093	-0.597813491036784	0.3505519557427	-1.70534918217821	0.0881293200143451	0.412760564570007
239_247	1	1049052	1062659	239	C1orf159	1	1107116	1109732	247	TTLL10	52569	2.47514929154787	7.08614693122986	8.96041246963162	-0.388364196197571	0.358857334408853	-1.08222449134926	0.279152788388651	0.636010865029762
239_248	1	1049052	1062659	239	C1orf159	1	1109733	1122642	248	TTLL10-AS1;TTLL10	60332	0.925277744968828	5.30718899064416	6.28265788699506	-0.575019142463161	0.361091407228261	-1.59244759346951	0.11128416957097	0.451240356529202
239_254	1	1049052	1062659	239	C1orf159	1	1206874	1212438	254	RP5-902P8.10;UBE2J2	153801	11.8032752758586	19.310490297755	14.0672424762065	-0.0856725669742335	0.343440837716843	-0.249453639653849	0.803009897722766	0.931624951270153
239_257	1	1049052	1062659	239	C1orf159	1	1239426	1278099	257	ACAP3;CPSF3L;GLTPD1;PUSL1;RP5-890O3.9;TAS1R3	202907	5.37989196225017	8.16527370244227	5.68322788776769	-0.156174897559598	0.362697816202093	-0.430592329435416	0.666764819540807	0.873682955747849
239_263	1	1049052	1062659	239	C1orf159	1	1309969	1313315	263	AURKAIP1	255787	1.53186825160894	7.97215967716451	4.39122885298057	-0.768135072864025	0.36243429155229	-2.11937747273895	0.034058579052318	0.284035317982984
246_220	1	1096739	1107115	246	MIR200A;MIR200B;MIR429;RP11-465B22.8	1	850619	874081	220	AL645608.1;RP11-54O7.3;SAMD11	-239577	1.76186661045816	5.26161184215714	9.86937035755381	-0.603047694267466	0.344929567095198	-1.7483212568467	0.080408414428352	0.398412376038278
246_248	1	1096739	1107115	246	MIR200A;MIR200B;MIR429;RP11-465B22.8	1	1109733	1122642	248	TTLL10-AS1;TTLL10	14261	7.79773142354678	5.26956607613419	189.232957069675	0.254844689092432	0.219170096829682	1.16277125747894	0.244922321682671	0.605736184305481
246_251	1	1096739	1107115	246	MIR200A;MIR200B;MIR429;RP11-465B22.8	1	1150970	1156235	251	.	51676	4.83550279014182	6.24787333513154	28.7157544355282	-0.21104620298201	0.318888277691507	-0.661818629740214	0.508087465204535	0.791296960909555
246_254	1	1096739	1107115	246	MIR200A;MIR200B;MIR429;RP11-465B22.8	1	1206874	1212438	254	RP5-902P8.10;UBE2J2	107729	5.67503065030014	2.53683060081318	29.866485069266	0.197896598629223	0.303509708895756	0.652027242717277	0.514383598161327	0.794878714749574
247_219	1	1107116	1109732	247	TTLL10	1	848169	850618	219	RP11-54O7.2	-259030	1.80208955418702	5.11384556015149	10.3345298350817	-0.644542407870413	0.345013311725559	-1.86816678071574	0.0617388275397649	0.360931643740347
247_224	1	1107116	1109732	247	TTLL10	1	903641	927394	224	C1orf170;PLEKHN1	-192906	2.67771879244822	5.09650813630703	15.9756139213088	-0.615588355635604	0.322947967989447	-1.90615336417203	0.056630310826275	0.348937544335817
247_241	1	1107116	1109732	247	TTLL10	1	1064245	1069045	241	.	-41779	6.63485185980451	3.70379733400542	33.0263997121738	0.287167966658707	0.270110082700705	1.06315160021961	0.28771320726641	0.64261338309003
247_251	1	1107116	1109732	247	TTLL10	1	1150970	1156235	251	.	45179	7.04636475895539	6.11665784594266	42.4200590260352	-0.097361124002859	0.288281811954711	-0.337728985892993	0.735567429317033	0.904051927448911
247_252	1	1107116	1109732	247	TTLL10	1	1156236	1160797	252	.	50093	5.7130746275389	4.22230494079661	29.8188896886958	-0.00630167078808164	0.285695666139779	-0.0220572851987139	0.98240225965163	0.994681282572993
248_220	1	1109733	1122642	248	TTLL10-AS1;TTLL10	1	850619	874081	220	AL645608.1;RP11-54O7.3;SAMD11	-253837	1.2209356536376	5.56122523578639	11.2981021695188	-0.990054280885101	0.337776852219995	-2.93108978421137	0.00337775142588289	0.0963063682151742
248_240	1	1109733	1122642	248	TTLL10-AS1;TTLL10	1	1062660	1064244	240	.	-52735	7.22591063311319	5.5012544936272	39.1754452601095	-0.00609352024982361	0.261878541872802	-0.0232684977022032	0.981436100099133	0.994590245321977
248_241	1	1109733	1122642	248	TTLL10-AS1;TTLL10	1	1064245	1069045	241	.	-49542	7.46691579261444	5.98581593859344	40.4408482856489	0.0588657429150746	0.254010876887351	0.231744969492705	0.816736101409379	0.937188570093858
248_242	1	1109733	1122642	248	TTLL10-AS1;TTLL10	1	1069046	1083958	242	.	-39685	6.17875222526553	5.29191336243952	49.1341305576662	-0.202187416235328	0.258620198527024	-0.78179282742373	0.434336336987682	0.747616917305495
248_243	1	1109733	1122642	248	TTLL10-AS1;TTLL10	1	1083959	1091234	243	.	-28591	5.81712621279882	4.29579025593641	58.7968423794702	0.0993064354152556	0.247716107231494	0.400888083238174	0.688502523954769	0.883214001590709
248_245	1	1109733	1122642	248	TTLL10-AS1;TTLL10	1	1092013	1096738	245	.	-21812	8.74274510726911	4.48706635450672	91.6904835819827	0.330472091927618	0.246844156785465	1.33878839277056	0.180639570529294	0.54128513778241
248_251	1	1109733	1122642	248	TTLL10-AS1;TTLL10	1	1150970	1156235	251	.	37415	6.58049954950424	6.1284923676063	56.9070822332865	-0.140964739801777	0.258815096782026	-0.544654239858727	0.585991342740226	0.833626971435833
250_219	1	1126526	1150969	250	TNFRSF18;TNFRSF4	1	848169	850618	219	RP11-54O7.2	-289354	3.67719381476024	10.9632550066539	5.73735391373527	-0.478600799117988	0.361232154238404	-1.32491195344178	0.185200355738116	0.546123414437758
250_220	1	1126526	1150969	250	TNFRSF18;TNFRSF4	1	850619	874081	220	AL645608.1;RP11-54O7.3;SAMD11	-276397	4.86279047056441	13.1503105281069	7.26706672654213	-0.599336115996208	0.358453401211092	-1.67200566090671	0.0945232057995399	0.424261803883638
250_223	1	1126526	1150969	250	TNFRSF18;TNFRSF4	1	889424	903640	223	KLHL17;NOC2L;PLEKHN1	-242215	3.74675839999328	6.65268003952202	4.8162595658235	-0.285958091654078	0.363006781180077	-0.787748622007759	0.430843758937851	0.745284402511722
250_246	1	1126526	1150969	250	TNFRSF18;TNFRSF4	1	1096739	1107115	246	MIR200A;MIR200B;MIR429;RP11-465B22.8	-36820	8.68097864003045	15.4667039814816	26.2298978340941	-0.337580498634884	0.287451268010432	-1.1743921012122	0.2402380076229	0.601339031361209
250_247	1	1126526	1150969	250	TNFRSF18;TNFRSF4	1	1107116	1109732	247	TTLL10	-30323	11.7831406549699	20.8543057145042	40.0750728225921	-0.242394803487502	0.245791075214684	-0.986182282150743	0.324043672094597	0.671837879857109
250_248	1	1126526	1150969	250	TNFRSF18;TNFRSF4	1	1109733	1122642	248	TTLL10-AS1;TTLL10	-22560	8.10263523462571	14.5566898302208	44.4317422305999	-0.211975105335837	0.245382777188252	-0.863854862858669	0.387667625059222	0.717181008826266
250_254	1	1126526	1150969	250	TNFRSF18;TNFRSF4	1	1206874	1212438	254	RP5-902P8.10;UBE2J2	70909	8.36406354919222	10.8839738161416	20.8255703710102	-0.12302741905445	0.301064336019597	-0.40864162351811	0.682802679938142	0.880865658573943
250_257	1	1126526	1150969	250	TNFRSF18;TNFRSF4	1	1239426	1278099	257	ACAP3;CPSF3L;GLTPD1;PUSL1;RP5-890O3.9;TAS1R3	120015	4.60028383398274	10.4522024291623	9.17374479153483	-0.628450868509359	0.343384617698752	-1.83016604739322	0.0672251131254714	0.372778820948701
250_267	1	1126526	1150969	250	TNFRSF18;TNFRSF4	1	1364314	1373173	267	RP4-758J18.10;VWA1	229996	2.40829811326758	10.2949781980927	6.06809684386671	-0.89140970837325	0.361884357185026	-2.46324465447255	0.0137685929010318	0.19232005626854
253_220	1	1160798	1206873	253	B3GALT6;FAM132A;RP5-902P8.12;SDF4;UBE2J2	1	850619	874081	220	AL645608.1;RP11-54O7.3;SAMD11	-321485	1.0481451867446	6.16832241251245	5.73513295072672	-0.855780238137673	0.362133314706255	-2.36316351847341	0.018119672677836	0.217537406961643
253_224	1	1160798	1206873	253	B3GALT6;FAM132A;RP5-902P8.12;SDF4;UBE2J2	1	903641	927394	224	C1orf170;PLEKHN1	-268318	4.44202611293747	8.71941255097593	11.6479535617401	-0.757304061584967	0.336649975317054	-2.24952953248175	0.0244788260718242	0.247594128866098
253_225	1	1160798	1206873	253	B3GALT6;FAM132A;RP5-902P8.12;SDF4;UBE2J2	1	927395	936954	225	HES4;RP11-54O7.17	-251661	2.01044438138994	5.05565185302245	5.87994988656713	-0.675604802693429	0.359894071451059	-1.87723237554165	0.0604862520327851	0.358154801759238
253_257	1	1160798	1206873	253	B3GALT6;FAM132A;RP5-902P8.12;SDF4;UBE2J2	1	1239426	1278099	257	ACAP3;CPSF3L;GLTPD1;PUSL1;RP5-890O3.9;TAS1R3	74927	4.75726970181311	8.23298506582936	28.8732980132517	-0.922431968676489	0.279063527437736	-3.30545513111634	0.000948222848636551	0.0475204222304177
254_220	1	1206874	1212438	254	RP5-902P8.10;UBE2J2	1	850619	874081	220	AL645608.1;RP11-54O7.3;SAMD11	-347306	1.99018448553233	6.05417341820494	13.4926587345685	-0.655402597587491	0.330988424774598	-1.9801375169957	0.0476880785128086	0.325169917660133
254_226	1	1206874	1212438	254	RP5-902P8.10;UBE2J2	1	936955	942417	226	.	-269970	5.41540269560648	5.06513964131307	12.3938106758945	-0.0239507028505079	0.337026508916826	-0.0710647448103812	0.943346226768396	0.982066289537881
254_227	1	1206874	1212438	254	RP5-902P8.10;UBE2J2	1	942418	943676	227	.	-266609	4.9159333667128	7.40934882290966	14.117079239969	-0.60629796845594	0.316633823647275	-1.91482375910461	0.055514983400554	0.346435466873713
254_229	1	1206874	1212438	254	RP5-902P8.10;UBE2J2	1	957200	974400	229	.	-243856	10.902825365211	8.09508318562779	21.6071661933812	-0.0778171380948887	0.295258575206325	-0.263555895169211	0.79212214767356	0.927419145175127
254_230	1	1206874	1212438	254	RP5-902P8.10;UBE2J2	1	974401	978381	230	.	-233265	12.5263235269375	8.13216655026925	23.2989172583613	0.0973064863775532	0.290219512014403	0.335285817628706	0.737409491097364	0.904828082114684
254_231	1	1206874	1212438	254	RP5-902P8.10;UBE2J2	1	978382	989620	231	.	-225655	7.1956981628109	6.50972337896532	16.6448335300735	-0.146175493588667	0.303855211783372	-0.481069561817752	0.630467060332689	0.85605609729188
254_233	1	1206874	1212438	254	RP5-902P8.10;UBE2J2	1	1000704	1005126	233	.	-206741	6.55891313598473	6.6469986061913	16.9929013384112	-0.173513126899822	0.338644516722587	-0.512375421220717	0.60838828947672	0.845174718422011
254_235	1	1206874	1212438	254	RP5-902P8.10;UBE2J2	1	1034269	1040208	235	.	-172417	6.44098254840804	4.44726604316556	18.2389801131503	0.0189687276305798	0.323389015601862	0.058656066580607	0.953226052841575	0.985441890180284
254_236	1	1206874	1212438	254	RP5-902P8.10;UBE2J2	1	1040209	1043143	236	.	-167980	7.75549328824696	6.75721100062682	19.5324585590277	0.127731291994863	0.313246720724991	0.407765775485971	0.683445642235613	0.881138982942843
254_237	1	1206874	1212438	254	RP5-902P8.10;UBE2J2	1	1043144	1048247	237	.	-163960	7.63537321540143	3.21293304532457	17.2756971909192	0.314300562905696	0.318213290006243	0.987704073891853	0.323297598742033	0.671255704227355
254_238	1	1206874	1212438	254	RP5-902P8.10;UBE2J2	1	1048248	1049051	238	.	-161006	12.2026094702021	14.1926596133722	35.6065225453364	-0.219204521085356	0.276206003520385	-0.793626924438586	0.427412653314742	0.742858718305723
254_240	1	1206874	1212438	254	RP5-902P8.10;UBE2J2	1	1062660	1064244	240	.	-146204	15.712402122232	11.7760632227501	38.8767851932969	0.0847791445847429	0.260268568294986	0.325737161195181	0.744623225739087	0.907812581545116
254_241	1	1206874	1212438	254	RP5-902P8.10;UBE2J2	1	1064245	1069045	241	.	-143011	14.8377399949521	7.8008048028191	34.2866098985057	0.362060710080314	0.280772952802492	1.28951420165818	0.197219382322848	0.559780808735921
254_242	1	1206874	1212438	254	RP5-902P8.10;UBE2J2	1	1069046	1083958	242	.	-133154	8.10066766742965	5.04433700358189	24.6544404245906	0.142183973691477	0.298470686263001	0.476375001752063	0.633807240786176	0.857673980607321
254_243	1	1206874	1212438	254	RP5-902P8.10;UBE2J2	1	1083959	1091234	243	.	-122059	6.53748048600571	4.48470446465151	24.9478156959213	0.0633338004686967	0.280574921059618	0.225728658247539	0.82141246723193	0.938855020537184
254_244	1	1206874	1212438	254	RP5-902P8.10;UBE2J2	1	1091235	1092012	244	.	-118032	7.811648934593	5.03098958608559	29.5110711737446	0.127576883041411	0.27208222689955	0.468890910278057	0.639147613837133	0.860642078594263
254_245	1	1206874	1212438	254	RP5-902P8.10;UBE2J2	1	1092013	1096738	245	.	-115280	7.21282358380715	4.37627687974583	25.936893093435	0.197982324653199	0.305274130228414	0.648539476650261	0.516636086575054	0.796228201111064
254_251	1	1206874	1212438	254	RP5-902P8.10;UBE2J2	1	1150970	1156235	251	.	-56053	5.23715284378248	6.27358875477385	51.1269561947518	-0.293785259258889	0.251775418664807	-1.16685441659422	0.243269166978649	0.604205315711344
254_257	1	1206874	1212438	254	RP5-902P8.10;UBE2J2	1	1239426	1278099	257	ACAP3;CPSF3L;GLTPD1;PUSL1;RP5-890O3.9;TAS1R3	49107	5.21524761337161	6.0936054152606	85.6475414066246	-0.539507187977738	0.218912815677037	-2.46448425739348	0.0137210590873075	0.192133861030905
255_220	1	1212439	1220554	255	SCNN1D	1	850619	874081	220	AL645608.1;RP11-54O7.3;SAMD11	-354146	3.68616569775357	7.71358915804351	5.01513722169676	-0.0654014498208922	0.36279558464453	-0.180270798733598	0.856939979324978	0.952002933870533
255_224	1	1212439	1220554	255	SCNN1D	1	903641	927394	224	C1orf170;PLEKHN1	-300979	7.55137621654386	10.6504184996969	9.54551949534436	-0.199806096231729	0.343377803888905	-0.581884134527151	0.560644727793661	0.819876469796085
255_247	1	1212439	1220554	255	SCNN1D	1	1107116	1109732	247	TTLL10	-108072	3.36463337138904	5.06525247977813	9.09087503143954	-0.0114673414027755	0.343829930528908	-0.0333517834969618	0.973394059445755	0.991992394165557
255_257	1	1212439	1220554	255	SCNN1D	1	1239426	1278099	257	ACAP3;CPSF3L;GLTPD1;PUSL1;RP5-890O3.9;TAS1R3	42266	3.82444066565407	10.5381363363448	25.9784918887161	-0.619718491347525	0.280345161237478	-2.21055533333271	0.0270666447595275	0.257966266970115
257_219	1	1239426	1278099	257	ACAP3;CPSF3L;GLTPD1;PUSL1;RP5-890O3.9;TAS1R3	1	848169	850618	219	RP11-54O7.2	-409369	0.376237172554307	5.2371973273361	6.49391616472507	-1.07434104250317	0.36223285183148	-2.96588516770695	0.00301813157345932	0.0907266679216232
257_224	1	1239426	1278099	257	ACAP3;CPSF3L;GLTPD1;PUSL1;RP5-890O3.9;TAS1R3	1	903641	927394	224	C1orf170;PLEKHN1	-343245	3.39327320897198	8.21362983940945	14.2410157820146	-0.909538057600738	0.319472833411402	-2.8469965595775	0.0044133839342031	0.110944656350329
257_226	1	1239426	1278099	257	ACAP3;CPSF3L;GLTPD1;PUSL1;RP5-890O3.9;TAS1R3	1	936955	942417	226	.	-319076	2.89403503364898	5.90642977287931	6.59427772140187	-0.510090970490606	0.359447982594987	-1.41909537732852	0.155871211466163	0.5129996420683
257_227	1	1239426	1278099	257	ACAP3;CPSF3L;GLTPD1;PUSL1;RP5-890O3.9;TAS1R3	1	942418	943676	227	.	-315715	1.30159901462336	7.33334199281177	5.91033695533216	-0.722783087635078	0.362639692842517	-1.99311631324638	0.0462487120688853	0.321281569676523
257_229	1	1239426	1278099	257	ACAP3;CPSF3L;GLTPD1;PUSL1;RP5-890O3.9;TAS1R3	1	957200	974400	229	.	-292962	5.43152906140692	11.0024894819922	11.4802175667954	-0.752360494211049	0.332671509686255	-2.26157176765936	0.0237238739555222	0.244615607503695
257_230	1	1239426	1278099	257	ACAP3;CPSF3L;GLTPD1;PUSL1;RP5-890O3.9;TAS1R3	1	974401	978381	230	.	-282371	6.2292176238315	11.636383039462	12.7719486513793	-0.62314298988504	0.325769224936118	-1.91283565845496	0.0557690946149921	0.347064366153086
257_231	1	1239426	1278099	257	ACAP3;CPSF3L;GLTPD1;PUSL1;RP5-890O3.9;TAS1R3	1	978382	989620	231	.	-274761	5.35254984561912	6.36589134827265	9.37670650394883	-0.29886032577541	0.340792813463629	-0.876956068227964	0.380510500406696	0.712191328597805
257_233	1	1239426	1278099	257	ACAP3;CPSF3L;GLTPD1;PUSL1;RP5-890O3.9;TAS1R3	1	1000704	1005126	233	.	-255847	3.28156171482138	6.53933995132123	8.51686975533459	-0.469725878953143	0.349488575240466	-1.34403786627345	0.178936142412954	0.539613979057533
257_236	1	1239426	1278099	257	ACAP3;CPSF3L;GLTPD1;PUSL1;RP5-890O3.9;TAS1R3	1	1040209	1043143	236	.	-217086	5.12395854540075	3.69535828983766	8.3692189189165	0.00629455956205453	0.348065218611595	0.0180844256348366	0.98557150246408	0.995552839343555
257_238	1	1239426	1278099	257	ACAP3;CPSF3L;GLTPD1;PUSL1;RP5-890O3.9;TAS1R3	1	1048248	1049051	238	.	-210113	8.25229918201547	11.1521654326966	16.9923818095366	-0.479038669150521	0.315329013253238	-1.51917092629155	0.128719477455453	0.47690123767409
257_240	1	1239426	1278099	257	ACAP3;CPSF3L;GLTPD1;PUSL1;RP5-890O3.9;TAS1R3	1	1062660	1064244	240	.	-195310	6.18119950112661	10.7804833946028	14.2398339297222	-0.628908258800249	0.323614375426529	-1.94338789175029	0.0519693091311145	0.336953445228603
257_241	1	1239426	1278099	257	ACAP3;CPSF3L;GLTPD1;PUSL1;RP5-890O3.9;TAS1R3	1	1064245	1069045	241	.	-192117	4.54085756931932	7.71982736229855	10.5347863412876	-0.378445983880962	0.341189025900527	-1.10919741009284	0.267345029640323	0.625271252498544
257_243	1	1239426	1278099	257	ACAP3;CPSF3L;GLTPD1;PUSL1;RP5-890O3.9;TAS1R3	1	1083959	1091234	243	.	-171166	2.58759459997546	6.43576380160038	11.4875235651279	-0.823549841438032	0.335170450037704	-2.4571075443715	0.0140060750833953	0.193752089046352
257_244	1	1239426	1278099	257	ACAP3;CPSF3L;GLTPD1;PUSL1;RP5-890O3.9;TAS1R3	1	1091235	1092012	244	.	-167139	3.39257282968993	6.009558604611	11.7925403306533	-0.673451513176585	0.332651180498635	-2.024497589839	0.0429189797109417	0.311674530330242
257_251	1	1239426	1278099	257	ACAP3;CPSF3L;GLTPD1;PUSL1;RP5-890O3.9;TAS1R3	1	1150970	1156235	251	.	-105160	4.28163966234258	7.17543869322219	21.412476298545	-0.566821142353903	0.319645334046605	-1.77328145284692	0.0761820808133596	0.390231781350037
257_279	1	1239426	1278099	257	ACAP3;CPSF3L;GLTPD1;PUSL1;RP5-890O3.9;TAS1R3	1	1442647	1451038	279	.	188080	2.88524487032637	5.60891216681454	9.45401379583952	-0.501320553214321	0.3469084298185	-1.44510917038427	0.148427223545766	0.50364752923539
257_299	1	1239426	1278099	257	ACAP3;CPSF3L;GLTPD1;PUSL1;RP5-890O3.9;TAS1R3	1	1552730	1554066	299	.	294636	2.46572318009532	6.84965286694002	8.60159478273459	-0.839650593160432	0.353194162913139	-2.37730597310842	0.0174396152303244	0.214116718633935
259_238	1	1283837	1305518	259	DVL1;MXRA8	1	1048248	1049051	238	.	-246028	2.9858183163546	5.26003452806765	6.39087439719692	-0.15168005568389	0.360356252014824	-0.420916953253389	0.673815725169681	0.876795354715095
259_279	1	1283837	1305518	259	DVL1;MXRA8	1	1442647	1451038	279	.	152165	4.27759571114313	7.10910577445217	10.7716774190638	-0.145880184285277	0.334906558965449	-0.435584733652011	0.66313804910115	0.871818638492116
263_238	1	1309969	1313315	263	AURKAIP1	1	1048248	1049051	238	.	-262992	3.71183103160188	5.30329369550843	11.5047528413292	-0.556452957201275	0.335654243000562	-1.6578159484203	0.0973546212568887	0.429176458031402
263_277	1	1309969	1313315	263	AURKAIP1	1	1426922	1428709	277	.	116174	5.22890771472478	5.52679382442736	20.5183421946537	-0.230210166799614	0.305144068605126	-0.754431072024274	0.450590419744067	0.757771696411286
263_279	1	1309969	1313315	263	AURKAIP1	1	1442647	1451038	279	.	135201	7.42641147151149	8.61719256273016	24.8805144084512	-0.271074365868576	0.285417081486768	-0.949748222694034	0.34224020052642	0.685214444036125
263_284	1	1309969	1313315	263	AURKAIP1	1	1482324	1484551	284	.	171796	5.00179416230432	4.47232002494455	15.263455146991	-0.133395714591215	0.324013246021331	-0.411698337118086	0.680560543969265	0.879826747657921
263_299	1	1309969	1313315	263	AURKAIP1	1	1552730	1554066	299	.	241756	2.79755497293922	6.53138900381985	11.2622116068666	-0.780001311269826	0.335877685470878	-2.32227785592935	0.0202179791175638	0.22824202139206
264_220	1	1313316	1350443	264	CCNL2;MRPL20;RN7SL657P;RP4-758J18.13;RP4-758J18.2;RP5-890O3.3	1	850619	874081	220	AL645608.1;RP11-54O7.3;SAMD11	-469529	0.541395390051455	6.89532580159867	2.17254006490426	-1.01680446167955	0.337403513985678	-3.01361550645472	0.00258154749422499	0.0835466960480247
264_254	1	1313316	1350443	264	CCNL2;MRPL20;RN7SL657P;RP4-758J18.13;RP4-758J18.2;RP5-890O3.3	1	1206874	1212438	254	RP5-902P8.10;UBE2J2	-122223	2.53232720572922	5.1495198841237	7.05466726985873	-0.292812040483917	0.303013178860925	-0.966334340917593	0.333876907513021	0.679281052279866
264_267	1	1313316	1350443	264	CCNL2;MRPL20;RN7SL657P;RP4-758J18.13;RP4-758J18.2;RP5-890O3.3	1	1364314	1373173	267	RP4-758J18.10;VWA1	36864	1.54636896592655	5.9467758176348	12.7457935896139	-0.382661073331378	0.292880765459883	-1.3065421784545	0.191368245239601	0.55320478215714
267_277	1	1364314	1373173	267	RP4-758J18.10;VWA1	1	1426922	1428709	277	.	59072	3.85786382074799	5.56141951291887	28.9612875427788	-0.124730651598526	0.361899003339885	-0.344655968785253	0.730353023853773	0.901891622771435
267_279	1	1364314	1373173	267	RP4-758J18.10;VWA1	1	1442647	1451038	279	.	78099	4.77346216829471	6.39549115926887	27.3547265368283	-0.162575407044039	0.287772432445919	-0.564944340436752	0.572111623068185	0.826048321627941
267_284	1	1364314	1373173	267	RP4-758J18.10;VWA1	1	1482324	1484551	284	.	114694	3.17138730229193	5.33483629573048	16.3661815919309	-0.357879043545728	0.310814084140809	-1.15142479638598	0.249557517476117	0.610173863707285
267_287	1	1364314	1373173	267	RP4-758J18.10;VWA1	1	1492823	1494304	287	.	124820	2.81504522383003	6.6980824033502	15.6666829392121	-0.459487351587248	0.317584286096769	-1.44682017247932	0.147947295415898	0.503135768540799
291_254	1	1505407	1516638	291	AL645728.1;AL645728.3;SSU72	1	1206874	1212438	254	RP5-902P8.10;UBE2J2	-301366	1.94065664302769	5.13415691591089	3.86200486094108	-0.229732140896965	0.360160593254176	-0.637860291214138	0.523564628402924	0.800041196105714
291_257	1	1505407	1516638	291	AL645728.1;AL645728.3;SSU72	1	1239426	1278099	257	ACAP3;CPSF3L;GLTPD1;PUSL1;RP5-890O3.9;TAS1R3	-252260	1.32436686312049	5.54034314614692	3.69323244245518	-0.67010079489725	0.360845492827384	-1.85702969336464	0.0633069296703321	0.364838643420191
291_263	1	1505407	1516638	291	AL645728.1;AL645728.3;SSU72	1	1309969	1313315	263	AURKAIP1	-199380	3.54226643121201	5.11231742578594	5.50245239345708	-0.285892365909644	0.362181596621544	-0.78936193494222	0.429900497051953	0.744597877264002
291_298	1	1505407	1516638	291	AL645728.1;AL645728.3;SSU72	1	1545983	1552729	298	MIB2;RP11-345P4.9	38334	4.60436503719629	8.45431057966946	21.8773492841104	-0.200011641594659	0.292741395395216	-0.683236620241675	0.494457336043066	0.783815040915449
291_311	1	1505407	1516638	291	AL645728.1;AL645728.3;SSU72	1	1648711	1672992	311	CDK11A;RP1-283E3.4;RP1-283E3.8;SLC35E2	149829	8.47980655012606	11.191626325186	11.5215146663294	-0.311453772694968	0.328879342313195	-0.947015311160429	0.343630976943806	0.686151333595629
297_311	1	1533887	1545982	297	C1orf233	1	1648711	1672992	311	CDK11A;RP1-283E3.4;RP1-283E3.8;SLC35E2	120917	5.41373474360465	6.6329203401719	19.2408972455843	-0.308550806766533	0.312741591623346	-0.986599848024498	0.323838844772323	0.671742900833157
298_288	1	1545983	1552729	298	MIB2;RP11-345P4.9	1	1494305	1497726	288	.	-53340	2.25742981027414	5.46581620878561	28.0272402065813	-0.616551887631813	0.272893340155386	-2.25931452662329	0.0238638269307689	0.245260361515827
298_310	1	1545983	1552729	298	MIB2;RP11-345P4.9	1	1647157	1648710	310	.	98578	5.33799756736809	3.99356363071711	21.7689259354576	0.0698877290380824	0.301324352105912	0.231935217149385	0.816588330906933	0.937123454521353
298_311	1	1545983	1552729	298	MIB2;RP11-345P4.9	1	1648711	1672992	311	CDK11A;RP1-283E3.4;RP1-283E3.8;SLC35E2	111496	3.95952081653566	6.1403249526852	31.0479859619387	-0.552918001727907	0.276291828884015	-2.00121011164618	0.0453697517314953	0.31888846942718
311_287	1	1648711	1672992	311	CDK11A;RP1-283E3.4;RP1-283E3.8;SLC35E2	1	1492823	1494304	287	.	-167288	4.64976797587135	7.96742901668551	17.7112569639919	-0.404065132330655	0.31185504320681	-1.29568253306295	0.195084881515013	0.557343166586501
311_288	1	1648711	1672992	311	CDK11A;RP1-283E3.4;RP1-283E3.8;SLC35E2	1	1494305	1497726	288	.	-164836	6.14938639621819	6.54943116750361	16.6933780301	-0.120540189033653	0.304222929741542	-0.396223220702199	0.691940362512218	0.884698517446954
311_292	1	1648711	1672992	311	CDK11A;RP1-283E3.4;RP1-283E3.8;SLC35E2	1	1516639	1518947	292	.	-143058	4.2456845049412	5.52065819004452	16.0738423154862	-0.350498307271029	0.320442773911229	-1.09379376227758	0.274045440489252	0.631356072354217
311_293	1	1648711	1672992	311	CDK11A;RP1-283E3.4;RP1-283E3.8;SLC35E2	1	1518948	1520416	293	.	-141169	7.16211524478927	6.86885599126575	22.3605419823093	-0.170301558323191	0.300980715518533	-0.565822159169877	0.571514681260574	0.825751992683848
311_299	1	1648711	1672992	311	CDK11A;RP1-283E3.4;RP1-283E3.8;SLC35E2	1	1552730	1554066	299	.	-107453	9.37527354938665	11.0912595166152	36.21485984555	-0.25573528772037	0.271180628190035	-0.943044086250729	0.345658353458561	0.68775016491126
311_300	1	1648711	1672992	311	CDK11A;RP1-283E3.4;RP1-283E3.8;SLC35E2	1	1554067	1562477	300	.	-102579	8.89879431524405	11.7347747898068	36.9276684264736	-0.48592235890067	0.268833013422065	-1.80752487469899	0.0706804798359421	0.379852410243853
311_303	1	1648711	1672992	311	CDK11A;RP1-283E3.4;RP1-283E3.8;SLC35E2	1	1583927	1585571	303	.	-76102	54.7261490390115	47.1493632661003	154.561820175796	-0.116252718588872	0.209707945689977	-0.554355335494703	0.57933568696601	0.830116177586034
311_304	1	1648711	1672992	311	CDK11A;RP1-283E3.4;RP1-283E3.8;SLC35E2	1	1585572	1619752	304	.	-58189	24.1945182687741	22.8292919576581	102.464489935847	-0.185946514354318	0.214535241014088	-0.866741116635973	0.386083871587055	0.715926516049381
320_338	1	1709350	1729790	320	GNB1;NADK	1	1820953	1830463	338	GNB1;RP1-140A9.1	106138	5.72128150773039	5.62158565965236	24.105412817686	-0.128889092499019	0.292796678977882	-0.440199980918347	0.659792273561623	0.870301768466799
320_339	1	1709350	1729790	320	GNB1;NADK	1	1830464	1832734	339	.	112029	3.00263363210619	5.36201710269257	9.38389035156667	-0.175686414721708	0.345129812899251	-0.50904444691654	0.610721069810023	0.84630396086513
338_310	1	1820953	1830463	338	GNB1;RP1-140A9.1	1	1647157	1648710	310	.	-177774	3.12269966034913	7.05286068762586	14.7271867474381	-0.527203359033562	0.32263952429375	-1.63403216077632	0.102252097832061	0.437319327698818
338_316	1	1820953	1830463	338	GNB1;RP1-140A9.1	1	1687981	1690758	316	.	-136338	2.95108483507414	6.53363747768432	16.2721021843031	-0.486579855420397	0.319832098666804	-1.52136029325596	0.128169447428729	0.475923476020157
338_318	1	1820953	1830463	338	GNB1;RP1-140A9.1	1	1695714	1698925	318	.	-128388	4.7477880488096	6.02390315994098	20.6432736191756	-0.268706644584256	0.313024791086965	-0.858419691460166	0.390660758105384	0.719177244542937
338_319	1	1820953	1830463	338	GNB1;RP1-140A9.1	1	1698926	1709349	319	.	-121570	3.91573883921581	5.68173616206191	18.203185870401	-0.172598177806436	0.303078811047871	-0.569482825967582	0.569028522361174	0.824267862552823
338_321	1	1820953	1830463	338	GNB1;RP1-140A9.1	1	1729791	1730147	321	.	-95739	3.65857420704927	6.40686710772155	21.9060037929525	-0.338007711209935	0.28698836700043	-1.17777495562887	0.238886335477476	0.600103023590053
338_327	1	1820953	1830463	338	GNB1;RP1-140A9.1	1	1754869	1755529	327	.	-70509	5.83369901345805	7.41357650274382	39.7720027939938	-0.168484555600451	0.276834516022986	-0.608611086583083	0.542782254159764	0.810267348898255
338_329	1	1820953	1830463	338	GNB1;RP1-140A9.1	1	1758870	1770327	329	.	-61109	3.49445135630761	5.43455211820266	31.2532980225631	-0.198099120173298	0.266779001678822	-0.742558893041336	0.457748783704089	0.762260956872273
338_333	1	1820953	1830463	338	GNB1;RP1-140A9.1	1	1815963	1816916	333	.	-9268	8.44098821017955	8.54329604139662	249.718302964187	0.208448588905155	0.207147020640643	1.00628330670886	0.314279308237157	0.664248454796775
338_334	1	1820953	1830463	338	GNB1;RP1-140A9.1	1	1816917	1817353	334	.	-8573	5.38195721752768	5.31875461864376	177.543865116005	0.338881170807038	0.240046530947836	1.41173117340604	0.158029130828773	0.515689642113633
342_373	1	1842635	1852429	342	CALML6;TMEM52	1	2049070	2065847	373	.	209927	3.10378152260062	5.50610500244914	14.1000890719058	-0.316208518216455	0.328398171762521	-0.96288148170666	0.335607003768796	0.680524574519242
342_374	1	1842635	1852429	342	CALML6;TMEM52	1	2065848	2069230	374	.	220007	2.01808027656068	5.38111797845005	11.2225683047647	-0.51895418293768	0.3368947768567	-1.54040435942532	0.123461819447046	0.46924651735764
342_385	1	1842635	1852429	342	CALML6;TMEM52	1	2123846	2126597	385	.	277690	1.6419308514733	5.56055281013038	8.61490568247861	-0.410763401062011	0.360026637521436	-1.14092502679765	0.253901123730996	0.613623143746757
342_386	1	1842635	1852429	342	CALML6;TMEM52	1	2126598	2130824	386	.	281179	4.30539176885973	8.40741169394565	15.0453090885614	-0.505022014380081	0.31958209599637	-1.58025753227996	0.114047901108953	0.455699092811124
356_352	1	1927763	1955954	356	C1orf222;GABRD;RP11-547D24.1	1	1919689	1922317	352	.	-20855	8.9718706730652	5.63536010986703	248.372891051234	0.0777124925363263	0.205780959363192	0.377646662630083	0.705693095458432	0.891026802537829
356_353	1	1927763	1955954	356	C1orf222;GABRD;RP11-547D24.1	1	1922318	1923883	353	.	-18758	10.6699807574897	6.09642410400922	283.456714703849	0.257490804842724	0.189532277626943	1.35855912283999	0.174286335754182	0.534587542277591
361_344	1	1980724	1991491	361	PRKCZ;RP11-547D24.3	1	1860058	1865303	344	.	-123427	9.43104420117517	3.28428582365659	31.8107512753013	0.59142623541561	0.282031148278283	2.09702452734776	0.0359914041701137	0.290484699360111
361_346	1	1980724	1991491	361	PRKCZ;RP11-547D24.3	1	1865360	1875186	346	.	-115834	6.51745723487656	2.46507109226145	27.3570631865021	0.433460402274116	0.289485924993429	1.49734534514573	0.134303421677914	0.485117900584333
361_347	1	1980724	1991491	361	PRKCZ;RP11-547D24.3	1	1875187	1887258	347	.	-104885	6.13631984914199	3.27617601353024	29.6571139423617	0.280372985771248	0.289326724386922	0.96905319190736	0.332518650355873	0.67832609711892
383_417	1	2104999	2122560	383	AL590822.2;RP11-181G12.2	1	2308195	2319571	417	.	200104	7.17337378706544	8.35135790351288	14.1125949330424	0.113856412253816	0.321472992615714	0.354171003067494	0.72321073318233	0.89888522604068
383_418	1	2104999	2122560	383	AL590822.2;RP11-181G12.2	1	2319572	2324377	418	MORN1;RER1	208195	16.0670864627995	10.8902439057059	34.8214504845859	0.0345958540403682	0.279592914117396	0.123736519394916	0.90152389554678	0.968016156730247
383_425	1	2104999	2122560	383	AL590822.2;RP11-181G12.2	1	2335725	2351765	425	PEX10	229966	7.09212794847472	5.72392075417739	18.5368697402555	-0.0806010995445975	0.311024272777666	-0.259147296848484	0.795521593283106	0.928848739155258
383_432	1	2104999	2122560	383	AL590822.2;RP11-181G12.2	1	2420090	2426369	432	RP3-395M20.2;RP3-395M20.3	309450	5.76121817333675	4.99680488335262	13.895291820365	0.131271650566205	0.330187266215221	0.397567271660439	0.690949189501108	0.884289349351151
383_437	1	2104999	2122560	383	AL590822.2;RP11-181G12.2	1	2450976	2458432	437	PANK4	340925	2.99386666105408	6.74550379060525	14.0580126726917	-0.434319318086489	0.335517578262494	-1.29447559897054	0.195501192445437	0.557895979034149
390_392	1	2143648	2147289	390	AL590822.1;C1orf86;RP11-181G12.4;RP11-181G12.5	1	2150201	2152193	392	.	5729	4.96762531730127	5.2784300189205	402.739520441704	0.132690587469651	0.165059760499189	0.803894220301518	0.421458068284118	0.739145812090165
390_402	1	2143648	2147289	390	AL590822.1;C1orf86;RP11-181G12.4;RP11-181G12.5	1	2233705	2235147	402	.	88958	4.74814649019247	5.03695252927812	37.0177360317214	-0.0758435288427472	0.257540273041199	-0.294491917505323	0.768382038638532	0.917792691814575
390_403	1	2143648	2147289	390	AL590822.1;C1orf86;RP11-181G12.4;RP11-181G12.5	1	2235148	2239528	403	.	91870	5.34077318496717	3.97417834643578	33.8289745981834	0.112573620204799	0.275853774121219	0.40809164407274	0.683206394415355	0.881099647784847
390_404	1	2143648	2147289	390	AL590822.1;C1orf86;RP11-181G12.4;RP11-181G12.5	1	2239529	2240096	404	.	94344	5.04990031867049	6.02927754021935	33.5385141858557	-0.0492862038359048	0.255935028481823	-0.192573107824532	0.847293307533303	0.94836904875694
390_406	1	2143648	2147289	390	AL590822.1;C1orf86;RP11-181G12.4;RP11-181G12.5	1	2242544	2251181	406	.	101394	4.04507633756687	5.37684254801923	26.7809849237619	-0.0879043907842649	0.284523955411526	-0.308952512125465	0.757357650547404	0.913214530461073
390_414	1	2143648	2147289	390	AL590822.1;C1orf86;RP11-181G12.4;RP11-181G12.5	1	2283074	2288244	414	.	140191	4.56902655380549	6.19112717701974	23.1666205957427	-0.0837401257162844	0.314812089057723	-0.266000349500334	0.790238939854792	0.926645854092039
390_415	1	2143648	2147289	390	AL590822.1;C1orf86;RP11-181G12.4;RP11-181G12.5	1	2288245	2292297	415	.	144803	2.74001511057594	5.19476579326267	18.886375852567	-0.437227483446679	0.307614356998933	-1.42134940550969	0.155215207234669	0.512140689986948
390_417	1	2143648	2147289	390	AL590822.1;C1orf86;RP11-181G12.4;RP11-181G12.5	1	2308195	2319571	417	.	168415	10.2400896854297	10.4327108971277	31.4839217596971	0.0499429532714946	0.287704920703128	0.173590890101698	0.862186991967013	0.953625332381268
390_418	1	2143648	2147289	390	AL590822.1;C1orf86;RP11-181G12.4;RP11-181G12.5	1	2319572	2324377	418	MORN1;RER1	176506	8.11152697796235	5.07354179582768	35.9928997561477	0.118382683203822	0.288955492516251	0.409691756238769	0.68203207814831	0.880353572825352
390_419	1	2143648	2147289	390	AL590822.1;C1orf86;RP11-181G12.4;RP11-181G12.5	1	2324378	2327550	419	.	180496	4.1340178888886	6.0968538741646	18.1374825766697	-0.296023433160087	0.299539431507576	-0.988261984975425	0.323024358062975	0.671029453915562
390_420	1	2143648	2147289	390	AL590822.1;C1orf86;RP11-181G12.4;RP11-181G12.5	1	2327551	2327802	420	.	182208	3.05154709557235	5.41660739748015	15.5716827440745	-0.299215865559614	0.320554777429017	-0.933431309180446	0.350597321229442	0.691385964168304
390_422	1	2143648	2147289	390	AL590822.1;C1orf86;RP11-181G12.4;RP11-181G12.5	1	2327925	2329775	422	.	183382	5.45821635667851	6.9632478657529	19.3070042903159	-0.124415698945227	0.315190925667789	-0.394731221026208	0.693041258890837	0.885168504537196
395_386	1	2155766	2166195	395	SKI	1	2126598	2130824	386	.	-32269	9.85679380311709	6.69776716374887	165.322899066115	0.306623243924565	0.225711996650666	1.35847118662073	0.174314219354263	0.53461061042352
395_400	1	2155766	2166195	395	SKI	1	2227416	2233646	400	.	69551	6.72905757863437	6.87179028799713	66.2305056646968	-0.165101271821011	0.220096695589803	-0.750130624989991	0.453176036459418	0.75925643664406
395_402	1	2155766	2166195	395	SKI	1	2233705	2235147	402	.	73446	11.8344298886915	10.0679110455576	99.1387467381121	-0.097689714654376	0.221048314598173	-0.441938292232442	0.658533860204392	0.869717871512888
395_403	1	2155766	2166195	395	SKI	1	2235148	2239528	403	.	76358	9.90324652005598	7.63365615772687	78.2216659093228	-0.0802006508669575	0.223735717841227	-0.358461544007343	0.719997941788013	0.897522622555713
395_404	1	2155766	2166195	395	SKI	1	2239529	2240096	404	.	78832	11.117163258074	12.7628263152678	88.2938492079683	-0.319655788136199	0.235765853247973	-1.35581885049313	0.175156812050719	0.535425416086559
395_405	1	2155766	2166195	395	SKI	1	2240097	2242543	405	.	80340	5.12138785339747	5.9246525034915	49.0416165214854	-0.254680406131842	0.232217610364346	-1.09673166359886	0.272758710633733	0.630401663965024
395_406	1	2155766	2166195	395	SKI	1	2242544	2251181	406	.	85882	7.19162263834279	6.04933628688911	53.4038839994395	-0.0465025023909497	0.245432717229191	-0.189471489033487	0.849723298810595	0.949264379629243
395_414	1	2155766	2166195	395	SKI	1	2283074	2288244	414	.	124679	6.1332608600498	5.78171400517282	35.9159944967635	-0.143611053293812	0.26101495956608	-0.550202385076152	0.582180567866712	0.83161921454585
395_415	1	2155766	2166195	395	SKI	1	2288245	2292297	415	.	129291	5.02223669118133	6.07317064069307	34.5549827141551	-0.376207650415648	0.285145877204296	-1.31935153369273	0.187051616754172	0.547905447697882
395_417	1	2155766	2166195	395	SKI	1	2308195	2319571	417	.	152903	9.75743594202133	10.6664382674493	44.2154314911364	-0.305656824608036	0.245403065597392	-1.24552977308562	0.212937078426305	0.574774946898409
395_418	1	2155766	2166195	395	SKI	1	2319572	2324377	418	MORN1;RER1	160994	9.06750945584263	5.9322206465524	57.5271246692142	-0.235312673958424	0.227136243677945	-1.03599791098101	0.300203117101402	0.652474867483741
395_419	1	2155766	2166195	395	SKI	1	2324378	2327550	419	.	164984	7.30066971560855	6.08100732636882	29.6625571567749	-0.0342128374742748	0.266350423645417	-0.128450471397865	0.897792491532935	0.966509740513259
395_420	1	2155766	2166195	395	SKI	1	2327551	2327802	420	.	166696	7.18289940260239	5.54393347295363	27.604498269671	0.0323149236967304	0.271555783005557	0.118999210177266	0.90527598152302	0.969555726332508
395_422	1	2155766	2166195	395	SKI	1	2327925	2329775	422	.	167870	7.74506323814312	7.24045367663658	31.7100906551441	-0.0196901697371713	0.267228629323616	-0.0736828602047963	0.941262737286807	0.981399839322078
395_424	1	2155766	2166195	395	SKI	1	2333188	2335724	424	.	173476	3.8126938180867	5.22974134483853	24.6476574921044	-0.476983346278451	0.294703724190743	-1.61851821719678	0.105550964091451	0.442613565216918
418_384	1	2319572	2324377	418	MORN1;RER1	1	2122561	2123845	384	.	-198771	20.1277077771693	18.4285902091144	63.3822986315578	-0.267246804694433	0.229012928084636	-1.16695073474484	0.243230265408328	0.604179239589607
418_385	1	2319572	2324377	418	MORN1;RER1	1	2123846	2126597	385	.	-196753	39.2081562694995	24.5153316672201	96.5559106576996	0.279634793379931	0.214103353080421	1.30607386272412	0.191527440426118	0.553352722877405
418_386	1	2319572	2324377	418	MORN1;RER1	1	2126598	2130824	386	.	-193263	50.8314542821599	33.4090211183509	130.200059066386	0.243536338416339	0.224982852866268	1.08246622048614	0.279045417322481	0.635893142398871
418_387	1	2319572	2324377	418	MORN1;RER1	1	2130825	2140690	387	.	-186217	19.7723018774023	11.1821395917591	55.0857257930048	0.449021690452345	0.273320662679713	1.6428384376432	0.100416365077654	0.434547242327286
418_388	1	2319572	2324377	418	MORN1;RER1	1	2140691	2142059	388	.	-180599	5.94045361164131	7.7845828732088	31.4206478839329	-0.348653186077831	0.265496759696937	-1.3132107016139	0.189111958899128	0.550348501682933
418_392	1	2319572	2324377	418	MORN1;RER1	1	2150201	2152193	392	.	-170777	5.20939138661013	6.1407988486378	30.9199370416278	-0.386729353814266	0.269234077701967	-1.43640566274215	0.150886942747488	0.506420917814552
425_384	1	2335725	2351765	425	PEX10	1	2122561	2123845	384	.	-220542	4.47273882773966	7.09272140148122	30.0965583287102	-0.64891908941615	0.30346771330295	-2.13834639063675	0.0324886400330104	0.278723513040648
425_385	1	2335725	2351765	425	PEX10	1	2123846	2126597	385	.	-218523	11.7230505874969	6.55372126837945	40.1939650000395	0.23091039149076	0.266794624562365	0.865498665385529	0.386765148139054	0.716445392287183
425_386	1	2335725	2351765	425	PEX10	1	2126598	2130824	386	.	-215034	15.9421622665663	7.98274277248905	52.9628101060827	0.236034327710136	0.26024929995275	0.906954707478518	0.364430749105075	0.701358561417295
425_422	1	2335725	2351765	425	PEX10	1	2327925	2329775	422	.	-14895	5.09082159992523	4.4074044570879	268.922563289154	0.0427479770325067	0.18159730986362	0.235399836399616	0.813898413040855	0.936015116192157
425_453	1	2335725	2351765	425	PEX10	1	2696923	2710654	453	TTC34	360044	11.0720022983838	11.6392187564587	18.3292633533592	-0.297296253774677	0.309563925096245	-0.960371121028543	0.336868467193434	0.681540974917049
425_454	1	2335725	2351765	425	PEX10	1	2710655	2716376	454	.	369771	7.60536294730486	6.38845169724655	18.9673454847279	-0.087643250007941	0.30769546384032	-0.284837640809108	0.775768532994332	0.920766465999834
425_455	1	2335725	2351765	425	PEX10	1	2716377	2721584	455	.	375236	5.95457006949896	4.84782619667687	15.9196126613286	0.0297182675078906	0.326540736653812	0.091009372406105	0.927485143861644	0.977105131129316
425_541	1	2335725	2351765	425	PEX10	1	3338276	3339939	541	.	995363	5.01731228067435	0.489546708908875	7.21028095027044	0.457003454868476	0.359170680851255	1.27238518964118	0.203236293625918	0.565357219599171
428_453	1	2354920	2357804	428	PLCH2	1	2696923	2710654	453	TTC34	347427	19.3094087491917	24.1433201102058	25.5499089166192	-0.122836424523474	0.298636381823693	-0.411324379746852	0.680834695134916	0.879908963089394
428_454	1	2354920	2357804	428	PLCH2	1	2710655	2716376	454	.	357154	10.8046892207075	11.5983475653909	31.3863517414128	-0.298905299106382	0.277620263380087	-1.07666960425419	0.281627896294071	0.638231835032243
428_455	1	2354920	2357804	428	PLCH2	1	2716377	2721584	455	.	362619	8.2668256770765	11.4294290135883	27.4695302766675	-0.475443547630762	0.283520401135407	-1.67692887611179	0.0935563907206109	0.422760959815449
428_456	1	2354920	2357804	428	PLCH2	1	2721585	2730656	456	.	369759	8.00404235359741	5.07174079342967	17.6848235096058	0.157345407734917	0.32613579640882	0.482453657241845	0.629483711872593	0.855683137359556
430_432	1	2387105	2417285	430	PLCH2	1	2420090	2426369	432	RP3-395M20.2;RP3-395M20.3	21035	13.4365472613642	9.1482718758225	187.932240570933	0.0281986546934904	0.187029375541415	0.150771260460345	0.880156157895746	0.959518211798486
432_454	1	2420090	2426369	432	RP3-395M20.2;RP3-395M20.3	1	2710655	2716376	454	.	290286	5.88191607141599	3.17988714527991	26.2324033466253	0.260245479561861	0.302854863776222	0.859307578279986	0.390170844261519	0.718857957704788
432_541	1	2420090	2426369	432	RP3-395M20.2;RP3-395M20.3	1	3338276	3339939	541	.	915878	5.6903798741803	3.71945336692338	13.0997939298515	0.194770992177088	0.330702749319829	0.588960909994494	0.555887496335866	0.817309858220089
437_384	1	2450976	2458432	437	PANK4	1	2122561	2123845	384	.	-331501	5.16784934263111	3.66355810530429	25.6640469019235	-0.320218542023954	0.292149712566544	-1.0960768682975	0.273045136619544	0.630481593246665
437_385	1	2450976	2458432	437	PANK4	1	2123846	2126597	385	.	-329482	7.3920968806362	4.2563926840569	28.4835310448191	0.0990558146976608	0.274049642587155	0.361452084967264	0.71776151778512	0.89659521840312
437_386	1	2450976	2458432	437	PANK4	1	2126598	2130824	386	.	-325993	9.49230666618403	5.70832942676096	36.4337120444487	0.0914481689388548	0.25638498879787	0.356683007720671	0.72132912779751	0.898023368243107
438_386	1	2458433	2495896	438	HES5;RP3-395M20.12;RP3-395M20.8;TNFRSF14	1	2126598	2130824	386	.	-348453	3.07435545936638	10.9661956985407	10.9371340095345	-0.753198237856255	0.337960720826365	-2.22865614682846	0.0258367921751632	0.253407587503326
441_385	1	2514865	2526252	441	FAM213B;MMEL1	1	2123846	2126597	385	.	-395337	5.1503429988239	5.65029555232766	18.1101611891198	-0.337614792681014	0.298642618987691	-1.1304976959599	0.258266568753219	0.617263535485665
441_386	1	2514865	2526252	441	FAM213B;MMEL1	1	2126598	2130824	386	.	-391847	10.6252856433089	5.92557323284329	24.8049361698379	0.148400569106087	0.297292856327509	0.499173007179841	0.617657508788849	0.849742313670502
441_422	1	2514865	2526252	441	FAM213B;MMEL1	1	2327925	2329775	422	.	-191708	2.6620030438637	5.40999074468854	23.4946074562542	-0.785496138635098	0.295334895202114	-2.65967940597585	0.00782150618990627	0.147189938299473
448_450	1	2556307	2565296	448	MMEL1;RP13-436F16.1	1	2569367	2569524	450	.	8644	5.43978015050623	4.86254311454017	298.039773305987	-0.000597122249642679	0.200184137553409	-0.00298286496093312	0.997620021630015	0.999309064389287
448_451	1	2556307	2565296	448	MMEL1;RP13-436F16.1	1	2569525	2572340	451	.	10131	5.5014368455385	4.55337726100634	245.822184363171	0.0466100724310299	0.183040445973156	0.254643568984014	0.79899840497871	0.930068789656569
453_418	1	2696923	2710654	453	TTC34	1	2319572	2324377	418	MORN1;RER1	-381814	6.88071680778726	3.18151656030812	9.78950289927409	0.299407419036767	0.349284021039884	0.857203310204044	0.391332533393536	0.719543083821461
453_432	1	2696923	2710654	453	TTC34	1	2420090	2426369	432	RP3-395M20.2;RP3-395M20.3	-280559	12.1235911927789	9.6063378059044	20.7680188515368	0.129251855751253	0.302961082783403	0.426628577386159	0.66964987959704	0.875005420944918
453_437	1	2696923	2710654	453	TTC34	1	2450976	2458432	437	PANK4	-249084	10.1862772157222	8.19400928471552	22.9344959692364	0.150054194677028	0.2909596311758	0.515721696754435	0.606048798697547	0.843847972003327
487_485	1	2927637	2944794	487	ACTRT2	1	2923852	2925227	485	.	-11676	6.93281150102094	4.4024984695458	305.916717879446	0.285237402339182	0.18730675340437	1.52283565410689	0.127799827399627	0.47538687530269
487_517	1	2927637	2944794	487	ACTRT2	1	3180611	3190697	517	.	249439	5.80646038003815	2.88420433964675	16.482801040101	0.283493201234793	0.314616590815155	0.901075180111376	0.367548348415196	0.703433043113282
487_518	1	2927637	2944794	487	ACTRT2	1	3190698	3197687	518	.	257977	8.419009880065	3.71151308260275	22.4028055497274	0.352375865421607	0.28856590645022	1.22112785171451	0.222037615851795	0.583802335133654
487_519	1	2927637	2944794	487	ACTRT2	1	3197688	3198697	519	.	261977	11.3412616388311	4.04333826079315	23.4795648105156	0.60661853036381	0.302491181759012	2.00540897369726	0.044919343151507	0.317609979754695
487_520	1	2927637	2944794	487	ACTRT2	1	3198698	3205489	520	.	265878	9.88717832178186	4.12689172409056	22.6282807344027	0.481474089204859	0.291640331175561	1.65091737231303	0.0987554480056168	0.431808119308082
487_521	1	2927637	2944794	487	ACTRT2	1	3205490	3215024	521	.	274042	6.98076479715477	3.30711990757268	15.5236253866988	0.269244131824591	0.318926208029079	0.844220779121552	0.398546045195392	0.724130095749772
487_522	1	2927637	2944794	487	ACTRT2	1	3215025	3217945	522	.	280270	5.78003065212408	4.4968616748882	17.7153022562097	0.0365294177398435	0.305333200684617	0.119637883001054	0.904770008940426	0.969390496589885
487_525	1	2927637	2944794	487	ACTRT2	1	3223714	3228334	525	.	289809	5.38474838218644	2.85318012220549	16.3903681036094	0.0234543485163222	0.314812811371607	0.0745025223533123	0.940610534199244	0.981212326933625
487_526	1	2927637	2944794	487	ACTRT2	1	3228335	3240536	526	.	298220	5.56405114510536	2.90870291523758	16.0555441633434	0.303471352026268	0.313045268461238	0.969416830728569	0.332337258159285	0.678195073369851
487_531	1	2927637	2944794	487	ACTRT2	1	3281303	3284413	531	.	346643	8.95038704271026	4.42134445659966	19.3473200735184	0.189123944809302	0.29958761065512	0.631280927791831	0.527856855079406	0.802302678748528
487_532	1	2927637	2944794	487	ACTRT2	1	3284414	3292302	532	.	352143	9.71621305070206	3.41088931406026	18.6971250613125	0.535594852236306	0.313910212848885	1.70620397270776	0.0879701093459556	0.412479951190562
487_534	1	2927637	2944794	487	ACTRT2	1	3300869	3302613	534	.	365526	7.06156828731923	3.10081465424146	15.4008197046081	0.411878085582354	0.326622977947288	1.26101993243361	0.207301665824116	0.569397177000176
487_535	1	2927637	2944794	487	ACTRT2	1	3302614	3303598	535	.	366891	7.08820887746499	4.69611468532465	16.9637019047192	0.0349649222773167	0.30837115721158	0.113385838654575	0.909724666422324	0.971154282655436
487_536	1	2927637	2944794	487	ACTRT2	1	3303599	3304674	536	.	367921	10.140441479113	6.42539835516028	21.2636055281074	0.109600629949936	0.291700063394266	0.375730566097952	0.707117211672103	0.891702767065068
487_537	1	2927637	2944794	487	ACTRT2	1	3304675	3317710	537	.	374977	5.99765496594226	4.83077354631846	15.1246998173132	0.0664262817123952	0.317817001746326	0.209007955356067	0.834442028294745	0.943584075120627
487_538	1	2927637	2944794	487	ACTRT2	1	3317711	3324475	538	.	384878	12.8513336977712	2.93599167065486	19.8253535199837	0.907044248500316	0.302195065385737	3.00151905969252	0.00268636221733091	0.085449752475036
487_539	1	2927637	2944794	487	ACTRT2	1	3324476	3326133	539	.	389089	15.8417208507361	8.76493502241854	25.1139235787983	0.362002285063994	0.282309967921524	1.28228658636886	0.19974213163686	0.562349983242656
487_540	1	2927637	2944794	487	ACTRT2	1	3326134	3338275	540	.	395989	18.3327281500561	7.37583579905304	26.3576237640639	0.429027475000971	0.292634647548748	1.46608570992778	0.142624938271584	0.496029478269499
487_541	1	2927637	2944794	487	ACTRT2	1	3338276	3339939	541	.	402892	35.649808854533	26.3922509829477	70.6337092665927	0.698343115062002	0.226370993427384	3.08494964168639	0.00203586620346468	0.0731153682769791
487_542	1	2927637	2944794	487	ACTRT2	1	3339940	3343969	542	.	405739	32.2426451440453	15.9310795417766	39.9785426371839	0.531046946739157	0.275814922222776	1.92537424175415	0.0541825556820951	0.342618353082977
487_543	1	2927637	2944794	487	ACTRT2	1	3343970	3346908	543	.	409224	25.23375283976	14.535002888127	35.9972256227587	0.263677557230594	0.27326689896838	0.964908513347254	0.334590636947068	0.679813833748365
487_544	1	2927637	2944794	487	ACTRT2	1	3346909	3363739	544	.	419109	8.06880269878955	8.52145008924566	18.1716867368824	-0.173688320593294	0.300501932499445	-0.577994022030507	0.563268155213281	0.821277617000959
487_547	1	2927637	2944794	487	ACTRT2	1	3369192	3370480	547	.	433621	6.22876447875048	1.78399584816027	11.0722566342413	0.525039303464276	0.336297044844852	1.56123674445756	0.118467902255648	0.46195847460545
495_512	1	2985230	2988777	495	PRDM16	1	3160991	3165082	512	.	176033	5.02626445230997	3.28732988181445	18.650870195817	0.563475893655593	0.317764980821426	1.77324729804713	0.0761877377272876	0.390231781350037
495_513	1	2985230	2988777	495	PRDM16	1	3165083	3165960	513	.	178518	6.37448812693827	0.893499772687529	17.8416273270466	1.22352416708453	0.324640618483536	3.76885730688866	0.000163996601791095	0.0163322419459408
495_515	1	2985230	2988777	495	PRDM16	1	3177493	3178564	515	.	191025	9.62894236049397	3.38226996570992	24.5328906339542	1.04466449746207	0.301165251329059	3.46874180487924	0.000522901728602899	0.0334327606586462
495_516	1	2985230	2988777	495	PRDM16	1	3178565	3180610	516	.	192584	7.41626578568799	2.02900572798893	19.2717649099963	1.02654156598882	0.313327329473083	3.27625926444122	0.00105191947731303	0.050430907002622
495_517	1	2985230	2988777	495	PRDM16	1	3180611	3190697	517	.	198651	7.67966492977351	3.0727181424937	19.3447757296795	0.870184754046639	0.314155085368669	2.76992095488588	0.00560698981260533	0.125856528504067
495_518	1	2985230	2988777	495	PRDM16	1	3190698	3197687	518	.	207189	19.9269057162077	2.60681993022708	32.9867093187952	1.75371302172529	0.288770248046605	6.07303914994131	1.25511839895686e-09	3.93457138340456e-06
495_519	1	2985230	2988777	495	PRDM16	1	3197688	3198697	519	.	211189	18.4279549791325	3.34508272066692	30.9049994694906	1.36320892086345	0.279707834312029	4.87368873387621	1.09533524747604e-06	0.000573707102327021
495_520	1	2985230	2988777	495	PRDM16	1	3198698	3205489	520	.	215090	18.7677387848989	4.94287480590373	31.6570677871659	1.36511313393086	0.285273796868506	4.78527347732569	1.70754670921975e-06	0.000781353285354145
495_521	1	2985230	2988777	495	PRDM16	1	3205490	3215024	521	.	223254	8.49408433314196	2.18492970563013	16.2198372450782	1.0047276296186	0.326681562191871	3.075556584453	0.00210110056409128	0.0744182891699468
495_522	1	2985230	2988777	495	PRDM16	1	3215025	3217945	522	.	229482	8.08300604374817	2.25888969043463	17.6859092946422	1.02993472900648	0.315973892771718	3.25955641452497	0.00111586586065681	0.051931897698057
495_523	1	2985230	2988777	495	PRDM16	1	3217946	3218696	523	.	231318	7.51345278573587	3.65253727565576	18.8637188038965	0.616682396394961	0.305037786794843	2.02165903075385	0.0432115891065776	0.312494831439435
495_524	1	2985230	2988777	495	PRDM16	1	3218697	3223713	524	.	234202	6.79633420129588	2.65838020894394	15.6732844898753	0.861045767333911	0.32834530927679	2.62237876712916	0.00873183275611578	0.155184720702764
495_525	1	2985230	2988777	495	PRDM16	1	3223714	3228334	525	.	239021	15.1236197504408	5.41203217781089	28.5265295719798	0.985170180189812	0.283056826666915	3.48046783322807	0.000500538924329103	0.032590898745833
495_526	1	2985230	2988777	495	PRDM16	1	3228335	3240536	526	.	247432	9.1376714553403	2.52021272910279	20.063594175171	0.848430814792735	0.30115389810726	2.81726658736642	0.00484343052191532	0.116041346920305
495_527	1	2985230	2988777	495	PRDM16	1	3240537	3250805	527	.	258668	8.13307666447438	3.43898568441953	17.525984212143	0.800662669750687	0.318237484765743	2.51592822366623	0.0118719357617732	0.179608030242204
495_531	1	2985230	2988777	495	PRDM16	1	3281303	3284413	531	.	295855	8.60566609237453	3.82516245145053	17.1291658493416	0.609029877190515	0.312276755659196	1.95028885805123	0.0511416999170348	0.334666147142154
495_532	1	2985230	2988777	495	PRDM16	1	3284414	3292302	532	.	301355	9.97936652207259	6.21100958685709	21.2131372881971	0.38269488339495	0.299114681744485	1.2794252731528	0.200747338742336	0.563334303730934
495_534	1	2985230	2988777	495	PRDM16	1	3300869	3302613	534	.	314738	5.11550374799163	2.19281566769988	11.6951170838154	0.581178679967483	0.339764459166047	1.71053406054885	0.087167160582822	0.41121191227338
495_535	1	2985230	2988777	495	PRDM16	1	3302614	3303598	535	.	316103	7.507710822661	3.51119099182306	14.0121836652468	0.701647271245686	0.32775201848669	2.14078703309093	0.0322912161193926	0.278107580597801
495_537	1	2985230	2988777	495	PRDM16	1	3304675	3317710	537	.	324189	6.47273025633179	2.71400299610947	12.6616823822664	0.735559625192345	0.339359176719133	2.16749590302408	0.030197061751103	0.27024938450748
495_538	1	2985230	2988777	495	PRDM16	1	3317711	3324475	538	.	334090	7.30441286566141	1.54874915155726	13.0357471144004	0.996521155330693	0.340279896190315	2.92853373498548	0.00340564873712063	0.096845196480322
495_539	1	2985230	2988777	495	PRDM16	1	3324476	3326133	539	.	338301	12.0544827613276	2.86958728365513	17.1878108300405	1.02194334194739	0.314531153044591	3.24910054872216	0.00115770548418407	0.0529867849116655
495_540	1	2985230	2988777	495	PRDM16	1	3326134	3338275	540	.	345201	11.4179651470087	3.36690065038209	17.1857226460972	0.857853159144745	0.317812455823141	2.69924335382919	0.00694973364493457	0.138992043447076
495_541	1	2985230	2988777	495	PRDM16	1	3338276	3339939	541	.	352104	27.3970214229084	7.30631638580092	32.8058530567969	1.19929147099637	0.285471480569319	4.20109031068397	2.65632593902227e-05	0.00493294523386971
495_542	1	2985230	2988777	495	PRDM16	1	3339940	3343969	542	.	354951	13.1852152769851	7.58276790495302	19.8130342908149	0.694799196708054	0.308713534387921	2.25062758613942	0.0244091346958582	0.247218183609234
495_543	1	2985230	2988777	495	PRDM16	1	3343970	3346908	543	.	358436	10.361157316883	3.5896941748228	16.2873979384489	0.667409993807861	0.322815533824459	2.067465545728	0.0386903075260678	0.298956389566586
495_544	1	2985230	2988777	495	PRDM16	1	3346909	3363739	544	.	368321	6.68771574809013	1.34578159834625	10.890881289887	0.95077915697093	0.341827300036639	2.78146057049574	0.00541149038115434	0.123433658426481
548_570	1	3370481	3383373	548	ARHGEF16	1	3522935	3531183	570	MEGF6	150132	10.2952621695586	6.34180501696574	36.0603526289187	0.129623793889361	0.260080132165731	0.49839944639355	0.618202526903258	0.850041121925983
566_570	1	3470648	3481073	566	MIR551A	1	3522935	3531183	570	MEGF6	51199	7.84275451646624	5.44401367184714	66.7936759543027	0.166254611425514	0.233120548521248	0.713170127987929	0.475740488606061	0.773106154792483
570_545	1	3522935	3531183	570	MEGF6	1	3363740	3369034	545	.	-160672	6.61615954489678	3.40754965799035	40.0775863899466	0.0422762430634898	0.258508185985921	0.163539281753315	0.87009384708344	0.956177903479463
570_546	1	3522935	3531183	570	MEGF6	1	3369035	3369191	546	.	-157946	10.8136420488902	8.91970173895791	66.1498918301502	-0.372476687201109	0.254209010566697	-1.46523794090054	0.142856011487808	0.496450522201576
570_547	1	3522935	3531183	570	MEGF6	1	3369192	3370480	547	.	-157223	9.44205153676489	6.17334015983006	55.6837848625791	-0.078068033945264	0.23296211428579	-0.335110428511534	0.737541786429437	0.904866450746641
570_551	1	3522935	3531183	570	MEGF6	1	3395462	3404211	551	.	-127222	5.69116833119294	3.67469001675341	48.5904353347993	-0.233490486626103	0.253049099292272	-0.922708230454602	0.356159275550284	0.695430746767019
570_552	1	3522935	3531183	570	MEGF6	1	3404212	3423130	552	.	-113388	6.46688795959902	3.0549312928363	53.3886475517582	0.0194307295828909	0.252547113529128	0.076939028569217	0.938672049242277	0.980680607048007
570_553	1	3522935	3531183	570	MEGF6	1	3423131	3423866	553	.	-103560	5.96033481520749	3.31365093837778	59.1190709478116	-0.0513501582495214	0.250889642809376	-0.204672292066424	0.837828169839397	0.944803620878584
572_545	1	3531260	3544978	572	RP11-46F15.2;TPRG1L	1	3363740	3369034	545	.	-171732	5.22440913622826	3.67366173983376	23.5653629260706	-0.025368176243749	0.288481788755822	-0.0879368377226102	0.929926877732225	0.977779328127259
572_546	1	3531260	3544978	572	RP11-46F15.2;TPRG1L	1	3369035	3369191	546	.	-169006	7.56581852398014	9.2149340701977	37.8009583522344	-0.507330277375887	0.288600902487461	-1.75789567185407	0.0787652624090676	0.395271649811572
572_547	1	3531260	3544978	572	RP11-46F15.2;TPRG1L	1	3369192	3370480	547	.	-168283	6.10886257818782	6.15375646745887	28.5443108253356	-0.199968438741465	0.270616911225868	-0.738935485722704	0.459946173133052	0.763896463614796
572_575	1	3531260	3544978	572	RP11-46F15.2;TPRG1L	1	3546478	3555323	575	.	12782	6.14234629697116	5.2171851002742	280.125598820478	0.0594938192505206	0.181409333971575	0.327953462746534	0.742946849648969	0.90711903767868
580_578	1	3565776	3577339	580	TP73;WRAP73	1	3563673	3564382	578	.	-7530	5.4268492570606	3.33816511760873	600.433900821593	0.349906966244509	0.212243185867222	1.6486134281051	0.099226855975174	0.432521997690664
592_338	1	3688547	3690323	592	SMIM1	1	1820953	1830463	338	GNB1;RP1-140A9.1	-1863727	0	5.00783952018136	1.78590747520459	-0.197818001804323	0.323205275439576	-0.612050658935812	0.540504241098863	0.809119646369855
592_418	1	3688547	3690323	592	SMIM1	1	2319572	2324377	418	MORN1;RER1	-1367460	6.26196638892183	2.47708858360552	4.63416048537344	0.334684078634528	0.363082510978209	0.921785182472243	0.356640637926148	0.695851283412846
592_437	1	3688547	3690323	592	SMIM1	1	2450976	2458432	437	PANK4	-1234731	3.07473799303864	5.49064394968569	4.88823343377242	0.0437297220397406	0.362332177461021	0.120689590270919	0.903936904482376	0.969084890708811
592_441	1	3688547	3690323	592	SMIM1	1	2514865	2526252	441	FAM213B;MMEL1	-1168876	0	5.29471670233843	4.12335179384105	-0.568949541538302	0.362620415712607	-1.5689947859671	0.116649153945325	0.459570665539916
592_570	1	3688547	3690323	592	SMIM1	1	3522935	3531183	570	MEGF6	-162376	3.52628368143489	10.0087185092216	17.5857834062042	-0.551396041759296	0.306686392301136	-1.797914924174	0.0721904907236612	0.382869181813109
592_572	1	3688547	3690323	592	SMIM1	1	3531260	3544978	572	RP11-46F15.2;TPRG1L	-151316	2.81261643547973	10.2732968210038	15.984985377093	-0.634123985210064	0.315373534073436	-2.01070767422863	0.0443563429617648	0.315978014560045
592_580	1	3688547	3690323	592	SMIM1	1	3565776	3577339	580	TP73;WRAP73	-117877	6.89239346312248	8.38691835100496	25.8615037331206	-0.0797597037491738	0.27563929429833	-0.289362603224663	0.772303909747452	0.919366269219357
592_588	1	3688547	3690323	592	SMIM1	1	3665843	3671123	588	CCDC27	-20952	8.66751887427431	14.0558715396705	147.778947010961	-0.193797005002914	0.205382470734558	-0.943590776319868	0.345378807475369	0.687557932543458
592_611	1	3688547	3690323	592	SMIM1	1	3768441	3797948	611	CEP104;DFFB	93760	4.20890733888605	6.27360222993366	22.9118071900576	-0.00931181761714168	0.29440149539203	-0.0316296546141585	0.974767394253839	0.992449113714687
592_615	1	3688547	3690323	592	SMIM1	1	3815536	3819683	615	C1orf174;LINC01134	128175	7.59727120156253	7.63994608304216	29.9737404339412	-0.037083191749056	0.265486061808029	-0.139680371528772	0.888912535602248	0.963026407471782
592_1177	1	3688547	3690323	592	SMIM1	1	6258535	6274327	1177	RNF207;RP1-120G22.11;RPL22	2576996	6.9743008375865	16.4070875796993	6.47351889205229	0.0929999039328628	0.360096041514482	0.258264166253332	0.796203039533396	0.929088971622184
592_1231	1	3688547	3690323	592	SMIM1	1	6669510	6675892	1231	KLHL21;PHF13	2983266	0	7.61020601819842	3.63554419613481	-0.0364769153939071	0.36086797144092	-0.101081055346246	0.919486116655193	0.974553206091925
597_580	1	3705943	3720839	597	LRRC47	1	3565776	3577339	580	TP73;WRAP73	-141833	4.03809973740382	5.05616217190752	17.0749193621775	-0.229156719563432	0.305783521211312	-0.749408335202843	0.45361112864382	0.759572573127474
611_607	1	3768441	3797948	611	CEP104;DFFB	1	3755984	3758389	607	.	-26008	5.74921620375792	4.60647156320999	135.445768076691	-0.278616959907159	0.210852289872994	-1.32138455823735	0.186373172189188	0.547315005025261
611_608	1	3768441	3797948	611	CEP104;DFFB	1	3758390	3765220	608	.	-21389	6.10904076256654	5.97835948560773	168.968756861619	-0.302515599712152	0.217952718682388	-1.38798727329937	0.165140920508736	0.52420455751676
611_609	1	3768441	3797948	611	CEP104;DFFB	1	3765221	3766447	609	.	-17360	13.6270998304903	12.1668286014682	337.279192064511	-0.187238585902385	0.193234193015963	-0.968972328240674	0.332558995877163	0.678356784677132
611_614	1	3768441	3797948	611	CEP104;DFFB	1	3807530	3815535	614	.	28338	5.82124938201651	2.50701677350473	116.527296323879	0.351704928022916	0.225989576337975	1.55628827542439	0.119639558179172	0.463875760353835
611_1127	1	3768441	3797948	611	CEP104;DFFB	1	6000604	6006461	1127	.	2220338	1.42369267233047	5.70918091618661	4.2100992673913	-0.180653523833072	0.363056251198187	-0.497591002046832	0.61877234708853	0.850342698667276
615_771	1	3815536	3819683	615	C1orf174;LINC01134	1	4669362	4672622	771	.	853383	3.12573589063838	6.26836795516519	7.30716702034945	-0.138936855105482	0.358225547230291	-0.387847422328491	0.698128949134767	0.887538367994009
615_1136	1	3815536	3819683	615	C1orf174;LINC01134	1	6041650	6042965	1136	.	2224698	5.29893998847129	2.03562465003197	5.42179631535155	0.474702428052297	0.363026050539806	1.30762634622621	0.191000076270266	0.552716000057028
615_1137	1	3815536	3819683	615	C1orf174;LINC01134	1	6042966	6043607	1137	.	2225677	3.64632366727774	8.81899786446411	6.16963638174826	-0.0598820452553896	0.359667121613775	-0.166492964346331	0.867769019539233	0.955346922254984
615_1139	1	3815536	3819683	615	C1orf174;LINC01134	1	6043907	6049647	1139	.	2229168	6.60441426553235	4.63147354696374	7.2754497193535	0.232927971779422	0.355936354482297	0.654409050511886	0.512848305049372	0.793925426466289
615_1141	1	3815536	3819683	615	C1orf174;LINC01134	1	6049670	6053523	1141	KCNAB2;NPHP4	2233987	9.72861562524232	13.1098194787159	10.6930384069536	-0.0144959717905033	0.340571273475544	-0.0425636949428273	0.966049336486276	0.989699436576146
615_1142	1	3815536	3819683	615	C1orf174;LINC01134	1	6053524	6058359	1142	.	2238332	5.31543497839661	5.1870588317617	6.84718416159088	0.0239024980284315	0.356680396643552	0.067013769899775	0.946570741048675	0.983074519886252
615_1177	1	3815536	3819683	615	C1orf174;LINC01134	1	6258535	6274327	1177	RNF207;RP1-120G22.11;RPL22	2448822	5.54617723489507	8.20757204685731	11.2270419187435	-0.0102862566564789	0.336489605719916	-0.0305693147176762	0.975613014015564	0.992694122986406
1141_1170	1	6049670	6053523	1141	KCNAB2;NPHP4	1	6220817	6245036	1170	CHD5	181330	4.89496206932341	6.40322082814472	23.4854392400347	-0.217829349861293	0.290849417343526	-0.748942019038021	0.453892152844693	0.759783623077709
1141_1177	1	6049670	6053523	1141	KCNAB2;NPHP4	1	6258535	6274327	1177	RNF207;RP1-120G22.11;RPL22	214835	9.71742387135383	8.36090666845519	42.4406801132519	-0.0549685141868683	0.244490830466421	-0.224828530714234	0.822112669921529	0.939066161259706
1170_1146	1	6220817	6245036	1170	CHD5	1	6102225	6103545	1146	.	-130041	10.5027430569007	4.33852079080578	48.6455598701035	0.265989049272925	0.237760569372972	1.11872649857122	0.263256836871995	0.621844664415059
1170_1147	1	6220817	6245036	1170	CHD5	1	6103546	6116901	1147	.	-122703	6.35477340688796	3.13476507328824	38.4377282750977	0.078678727220206	0.250486587024016	0.314103554026478	0.75344239032026	0.911479915884991
1170_1148	1	6220817	6245036	1170	CHD5	1	6116902	6117681	1148	.	-115635	7.85950663251526	5.49648403531435	51.3294175323403	-0.0901473693936139	0.256985948041014	-0.350787154242483	0.725748035016401	0.899906965930799
1170_1152	1	6220817	6245036	1170	CHD5	1	6130641	6134664	1152	.	-100274	7.31254260588541	3.62648343181055	52.7808330901899	-0.0446694339321942	0.234235223041425	-0.190703316743675	0.84875803999822	0.948869029591486
1170_1160	1	6220817	6245036	1170	CHD5	1	6174714	6176226	1160	.	-57456	6.690578177366	4.47189593545675	88.3441681363263	-0.171926879656578	0.248107303608062	-0.692953722669014	0.488338593777574	0.780422622926712
1170_1167	1	6220817	6245036	1170	CHD5	1	6208773	6217888	1167	.	-19596	6.54618887489006	4.24090499778837	226.406436854812	-0.0529353496166428	0.206907692754873	-0.255840413238555	0.798074066855907	0.929766028440076
1170_1176	1	6220817	6245036	1170	CHD5	1	6258013	6258534	1176	.	25347	5.30789682740823	2.90505886193651	169.563080942619	-0.118911656569327	0.185769512828379	-0.640103183557264	0.522105519439281	0.799227547404877
1177_579	1	6258535	6274327	1177	RNF207;RP1-120G22.11;RPL22	1	3564383	3565775	579	.	-2701352	0	6.52236162042936	4.72781616607663	-0.86212535736093	0.363093974386613	-2.37438629714896	0.017578149230549	0.21497510633754
1177_609	1	6258535	6274327	1177	RNF207;RP1-120G22.11;RPL22	1	3765221	3766447	609	.	-2500597	2.93877887401458	5.55611999837409	5.9878604843091	-0.00260477724961089	0.359467530129157	-0.00724621010602819	0.994218411428296	0.998144616997853
1177_612	1	6258535	6274327	1177	RNF207;RP1-120G22.11;RPL22	1	3797949	3803348	612	.	-2465782	0	7.01708062569235	4.69762170611205	-0.416987955109773	0.363073218102243	-1.14849549435053	0.25076407197504	0.611148403440761
1177_613	1	6258535	6274327	1177	RNF207;RP1-120G22.11;RPL22	1	3803349	3807529	613	.	-2460992	1.44901413918674	6.65044324150237	5.61568820925495	-0.118669414662473	0.360627413116776	-0.329063765942956	0.742107491028084	0.906852357576067
1177_614	1	6258535	6274327	1177	RNF207;RP1-120G22.11;RPL22	1	3807530	3815535	614	.	-2454898	5.15467021423288	7.38419828383202	7.25919573692389	0.046268913616995	0.355651871424516	0.130096078031787	0.896490413028431	0.966032512846085
1177_616	1	6258535	6274327	1177	RNF207;RP1-120G22.11;RPL22	1	3819684	3821667	616	.	-2445755	5.678654849891	5.92052167594679	8.41274524797128	0.13056501112854	0.352642159321639	0.370247877847905	0.711197805918796	0.893646005716083
1177_1137	1	6258535	6274327	1177	RNF207;RP1-120G22.11;RPL22	1	6042966	6043607	1137	.	-223144	5.30411312179587	5.07616533648367	28.7686840764957	-0.338888114716412	0.277093764048065	-1.22300881032324	0.221326368656997	0.583199546744712
1177_1139	1	6258535	6274327	1177	RNF207;RP1-120G22.11;RPL22	1	6043907	6049647	1139	.	-219654	6.19142806900889	5.27568587350724	32.9304141815766	-0.387689507753244	0.271568098207249	-1.42759591539864	0.153408199972884	0.50981850153694
1177_1142	1	6258535	6274327	1177	RNF207;RP1-120G22.11;RPL22	1	6053524	6058359	1142	.	-210489	5.61565636267047	3.78191749939449	29.1416779255641	-0.0885587601035307	0.285074464871192	-0.310651324535661	0.756065704883015	0.912625993917853
1177_1143	1	6258535	6274327	1177	RNF207;RP1-120G22.11;RPL22	1	6058360	6062183	1143	.	-206159	6.76794577259354	4.33724364536459	31.4467031128414	0.0337652087766007	0.272484374776552	0.1239161284176	0.901381682742275	0.967951712660803
1177_1145	1	6258535	6274327	1177	RNF207;RP1-120G22.11;RPL22	1	6070297	6102224	1145	.	-180170	5.51366387781725	5.48893959679826	34.4832099291363	-0.397299812549338	0.260409792093008	-1.52567155542077	0.127091681847696	0.474372829018452
1177_1146	1	6258535	6274327	1177	RNF207;RP1-120G22.11;RPL22	1	6102225	6103545	1146	.	-163546	8.98613185088474	6.30907377570723	46.0543002749627	-0.0158311192169521	0.245587540531382	-0.0644622246824822	0.948602184861989	0.98382116080824
1177_1147	1	6258535	6274327	1177	RNF207;RP1-120G22.11;RPL22	1	6103546	6116901	1147	.	-156207	6.83577565038146	5.84803065116266	41.4155933515262	-0.157275946058918	0.255726380083009	-0.615016511037566	0.538543816529552	0.807949824450463
1177_1148	1	6258535	6274327	1177	RNF207;RP1-120G22.11;RPL22	1	6116902	6117681	1148	.	-149139	9.65272503217592	4.91389434244167	49.624643489469	0.170385024101484	0.263453572190951	0.646736435131688	0.51780253789421	0.796855267154945
1177_1149	1	6258535	6274327	1177	RNF207;RP1-120G22.11;RPL22	1	6117682	6123057	1149	.	-146061	5.02330551791548	3.46759195127523	31.356528516475	0.184543021790574	0.28017433070351	0.658672125055823	0.510106336616279	0.792490470649567
1177_1151	1	6258535	6274327	1177	RNF207;RP1-120G22.11;RPL22	1	6127718	6130640	1151	.	-137252	6.42580876218124	3.52781756534627	39.5197496105541	0.122677644368898	0.258884679257474	0.473869850934241	0.635592719782167	0.858563942441052
1177_1152	1	6258535	6274327	1177	RNF207;RP1-120G22.11;RPL22	1	6130641	6134664	1152	.	-133778	6.96905369503679	5.04798532357097	48.2573342377031	-0.164821398942208	0.25349614385172	-0.650192923796973	0.515567611317872	0.795637120557873
1177_1154	1	6258535	6274327	1177	RNF207;RP1-120G22.11;RPL22	1	6136266	6141902	1154	.	-127347	5.22227814965218	3.01399273801451	42.249461193943	0.0299494670704889	0.272821912031966	0.109776618921209	0.912586534354207	0.972145037621009
1177_1160	1	6258535	6274327	1177	RNF207;RP1-120G22.11;RPL22	1	6174714	6176226	1160	.	-90961	9.10040628382489	5.23482075686321	76.3307411301366	0.12194713942873	0.239058198606445	0.510114859643396	0.609970995351518	0.845938737679869
1177_1171	1	6258535	6274327	1177	RNF207;RP1-120G22.11;RPL22	1	6245037	6250326	1171	.	-18749	5.81716170291233	6.15224243007245	279.475332003679	-0.200853948055366	0.181788062017363	-1.10487974747309	0.269211699109972	0.626942762411877
1177_1172	1	6258535	6274327	1177	RNF207;RP1-120G22.11;RPL22	1	6250327	6254543	1172	.	-13996	6.30534508148315	4.50653634158026	323.445691754012	0.205307331409732	0.184687013562145	1.11165006921642	0.266288635813824	0.624505285754432
1177_1173	1	6258535	6274327	1177	RNF207;RP1-120G22.11;RPL22	1	6254544	6256923	1173	.	-10697	12.7623116166739	9.02594965343442	667.697760876137	0.207524278379667	0.176088923050241	1.17851977730851	0.238589452548872	0.599759777263354
1177_1175	1	6258535	6274327	1177	RNF207;RP1-120G22.11;RPL22	1	6257809	6258012	1175	.	-8520	5.17232586501173	2.81137521583197	467.173065880199	0.323903137273315	0.196586275444106	1.64763860824764	0.0994268528462417	0.432941229063018
1177_1179	1	6258535	6274327	1177	RNF207;RP1-120G22.11;RPL22	1	6275888	6283976	1179	.	13501	8.9082085815185	6.90485251418422	442.395941397293	0.0894063360769401	0.183159178009198	0.48813462174661	0.625454489313752	0.853675082718918
1177_1180	1	6258535	6274327	1177	RNF207;RP1-120G22.11;RPL22	1	6283977	6286259	1180	.	18687	6.63360324761307	6.25936348188837	295.194625239831	-0.100659681566984	0.189621535312461	-0.530845198574708	0.595526055964222	0.839000333857295
1177_1196	1	6258535	6274327	1177	RNF207;RP1-120G22.11;RPL22	1	6377324	6381334	1196	.	112898	5.44227236786315	5.16006154120175	53.6582990286814	-0.312857302412472	0.231417127835648	-1.35191939048981	0.176401103760536	0.536690556632701
1177_1200	1	6258535	6274327	1177	RNF207;RP1-120G22.11;RPL22	1	6414340	6420690	1200	.	151084	4.42614735502746	5.01714799484128	37.135350946617	-0.424232977275759	0.274680598953614	-1.54445919694314	0.122477128735813	0.467917614591258
1177_1205	1	6258535	6274327	1177	RNF207;RP1-120G22.11;RPL22	1	6466927	6473249	1205	.	203657	8.33806954649033	10.1336230751571	42.2483846130362	-0.44208315334133	0.247152952207915	-1.78870270167533	0.0736627076362786	0.385521575175197
1177_1206	1	6258535	6274327	1177	RNF207;RP1-120G22.11;RPL22	1	6473250	6478146	1206	.	209267	5.05113008633464	10.4375370269782	36.1544170250758	-0.824373645859152	0.263269779691284	-3.13128854677445	0.00174041068115852	0.0669739238907598
1177_1207	1	6258535	6274327	1177	RNF207;RP1-120G22.11;RPL22	1	6478147	6482120	1207	.	213703	5.3982416991335	8.58812552244794	35.2979011953092	-0.664396430969167	0.274738993664951	-2.41828224711127	0.0155939758118704	0.203089793732561
1177_1248	1	6258535	6274327	1177	RNF207;RP1-120G22.11;RPL22	1	6735333	6736038	1248	.	469255	4.43774956576627	6.74429621175614	17.4854293424382	-0.636527319887341	0.303818113199048	-2.09509338724093	0.0361626916707255	0.290987907544509
1182_1177	1	6297167	6308873	1182	HES3;LINC00337	1	6258535	6274327	1177	RNF207;RP1-120G22.11;RPL22	-36589	4.64641520320468	5.33898490324558	95.3086741543951	-0.19674298114077	0.22619360129155	-0.869799057167757	0.384410226825652	0.714717996307492
1182_1196	1	6297167	6308873	1182	HES3;LINC00337	1	6377324	6381334	1196	.	76309	3.35346403423345	7.39822417098447	20.9148437547316	-0.468483802415385	0.306603630564338	-1.52797865293731	0.126517838170218	0.473518676795419
1182_1198	1	6297167	6308873	1182	HES3;LINC00337	1	6391435	6394658	1198	.	90027	4.13987453697743	5.70008455686885	15.8252164572156	-0.109414478887114	0.313829258457756	-0.348643333718492	0.727357090952987	0.900606570127329
1182_1204	1	6297167	6308873	1182	HES3;LINC00337	1	6440860	6466926	1204	ACOT7;RP1-202O8.3	150873	5.88975003721998	19.940792662489	13.1186424565466	-0.978784059219924	0.333831164271001	-2.93197329661336	0.00336815706385553	0.0961304705249039
1182_1205	1	6297167	6308873	1182	HES3;LINC00337	1	6466927	6473249	1205	.	167068	12.0452462074113	14.686845748487	22.5336298481819	-0.325587823691395	0.296965847413312	-1.0963813735734	0.272911911820637	0.630442995297278
1182_1206	1	6297167	6308873	1182	HES3;LINC00337	1	6473250	6478146	1206	.	172678	5.50118891263657	8.12341728598766	12.0010893517891	-0.109313608834881	0.340029947953937	-0.321482297346614	0.747844925534705	0.909232047653462
1182_1207	1	6297167	6308873	1182	HES3;LINC00337	1	6478147	6482120	1207	.	177114	4.82262605330043	5.87952557688553	11.6274121438903	-0.217103341405475	0.332651047278966	-0.652645897799953	0.513984588736342	0.794583659345955
1182_1217	1	6297167	6308873	1182	HES3;LINC00337	1	6553634	6581701	1217	PLEKHG5	264648	1.35203973451878	5.67806844346212	8.12341114200388	-0.857296597363721	0.351828567275131	-2.43668842471598	0.0148224448449851	0.198542662701633
1182_1370	1	6297167	6308873	1182	HES3;LINC00337	1	7279196	7281793	1370	RNU1-8P	977475	2.20468963829301	6.63547560909575	5.65805537290942	-0.344606531913369	0.360556524485821	-0.955762851344327	0.339192060546688	0.683262091019321
1184_1205	1	6309134	6323213	1184	GPR153	1	6466927	6473249	1205	.	153915	5.59578147356609	7.11437969333672	9.12950225828551	0.069977087193887	0.346856572289913	0.201746464632067	0.840114935865775	0.945817442178994
1204_1170	1	6440860	6466926	1204	ACOT7;RP1-202O8.3	1	6220817	6245036	1170	CHD5	-220966	5.74385515420884	17.2961369322609	12.0779011276337	-0.838429542889131	0.337196557863447	-2.48647123862001	0.0129016997909836	0.186714167449849
1204_1177	1	6440860	6466926	1204	ACOT7;RP1-202O8.3	1	6258535	6274327	1177	RNF207;RP1-120G22.11;RPL22	-187462	15.8920918025686	29.4251537434217	28.8120142229095	-0.466591450982866	0.279612623999823	-1.66870667106633	0.0951755264199177	0.425518356263668
1204_1181	1	6440860	6466926	1204	ACOT7;RP1-202O8.3	1	6286260	6297166	1181	ICMT;LINC00337	-162180	2.32897506831392	7.07348278258999	5.88638283412836	-0.631614967550549	0.36179191936428	-1.74579622635129	0.0808463669420443	0.399312192463764
1204_1217	1	6440860	6466926	1204	ACOT7;RP1-202O8.3	1	6553634	6581701	1217	PLEKHG5	113775	2.78002792608116	10.0666153422475	9.88940494559559	-0.679237155563136	0.34581279065731	-1.96417591805111	0.0495096945351849	0.329981535953548
1204_1231	1	6440860	6466926	1204	ACOT7;RP1-202O8.3	1	6669510	6675892	1231	KLHL21;PHF13	218808	2.54261540720735	7.74817743170135	8.23445845597284	-0.556545814698054	0.350685316992322	-1.58702343021176	0.112507338128412	0.453233859814044
1204_1234	1	6440860	6466926	1204	ACOT7;RP1-202O8.3	1	6683584	6688403	1234	THAP3	232101	3.03935521510045	8.53361880339138	7.54900867784632	-0.59332039318616	0.356079994598776	-1.66625590369013	0.0956624555749743	0.426361220833497
1204_1253	1	6440860	6466926	1204	ACOT7;RP1-202O8.3	1	6746419	6763387	1253	DNAJC11	301010	1.99697009371097	9.44501943862886	5.54788000685637	-0.847905837662743	0.3611766542712	-2.34762083217613	0.0188937437904355	0.221532389300315
1204_1370	1	6440860	6466926	1204	ACOT7;RP1-202O8.3	1	7279196	7281793	1370	RNU1-8P	826602	4.97830676767435	6.69255192419027	4.75668801597637	-0.0920710113904381	0.363029710687818	-0.253618391772935	0.799790386527282	0.930361628821443
1213_1177	1	6517223	6531281	1213	ESPN;TNFRSF25	1	6258535	6274327	1177	RNF207;RP1-120G22.11;RPL22	-257821	3.93006539702917	7.63456659236965	11.0814291568516	-0.416896198183623	0.332612277820592	-1.25339990728933	0.210060205205882	0.571934186489766
1213_1370	1	6517223	6531281	1213	ESPN;TNFRSF25	1	7279196	7281793	1370	RNU1-8P	756243	7.15443078314014	6.25262100477561	5.13820750701079	0.154988413625547	0.362727251888933	0.427286377900839	0.669170753408217	0.874797501552662
1217_1219	1	6553634	6581701	1217	PLEKHG5	1	6585869	6593669	1219	.	22102	12.2174606237888	11.2203410137974	252.094927201403	-0.161214658511331	0.178988058232695	-0.900700639490385	0.367747508589622	0.703609987000708
1217_1221	1	6553634	6581701	1217	PLEKHG5	1	6596520	6597363	1221	.	29274	5.88538171566408	5.20503014969186	118.875186832019	-0.102462022564432	0.19210002219754	-0.533378504553572	0.593771594231052	0.838116502977319
1217_1240	1	6553634	6581701	1217	PLEKHG5	1	6713227	6716201	1240	.	147047	5.55535027994106	3.21619627759101	23.7631824089559	0.153225823991798	0.286322154802834	0.535151826086639	0.592544875040882	0.837369766005481
1217_1244	1	6553634	6581701	1217	PLEKHG5	1	6730289	6730697	1244	.	162826	5.02503599967359	3.38408275542694	22.0640315937974	-0.0703333955564537	0.2885579166161	-0.243741001394967	0.807431416314328	0.933490015475461
1217_1248	1	6553634	6581701	1217	PLEKHG5	1	6735333	6736038	1248	.	168018	5.23529359831072	3.96461490029286	23.7561450765989	-0.208798855354087	0.282587276912349	-0.73888271841358	0.459978217043712	0.763921540297397
1223_1217	1	6597457	6614861	1223	NOL9;RNU6-731P;RP11-58A11.2	1	6553634	6581701	1217	PLEKHG5	-38491	3.30175888853314	5.73875752640328	58.7343621727709	-0.268914424044324	0.245056158012747	-1.09735836154885	0.272484767797707	0.630127828214885
1223_1231	1	6597457	6614861	1223	NOL9;RNU6-731P;RP11-58A11.2	1	6669510	6675892	1231	KLHL21;PHF13	66542	6.14539704864343	6.36450567972852	75.5873650803515	0.034349419887033	0.227096733680166	0.151254574781376	0.879774901006704	0.959369750681445
1223_1234	1	6597457	6614861	1223	NOL9;RNU6-731P;RP11-58A11.2	1	6683584	6688403	1234	THAP3	79835	10.2305345974696	4.84362861877428	54.8359337308561	0.546399057190089	0.249593242019274	2.18915805880632	0.0285853538645539	0.263968697254907
1223_1236	1	6597457	6614861	1223	NOL9;RNU6-731P;RP11-58A11.2	1	6689211	6693363	1236	.	85128	4.22526442947401	5.89138096473856	22.2319738796279	-0.220186255612323	0.294727724996346	-0.747083619686792	0.455013087160823	0.760574950941084
1223_1239	1	6597457	6614861	1223	NOL9;RNU6-731P;RP11-58A11.2	1	6712755	6713226	1239	.	106832	4.01502479803612	5.1583603688034	15.680178691045	0.0781916547803991	0.322823272170019	0.242211951619209	0.808615934683549	0.933930974073498
1223_1243	1	6597457	6614861	1223	NOL9;RNU6-731P;RP11-58A11.2	1	6726244	6730288	1243	.	122107	0.855750269494655	5.39678441028398	8.19118752892367	-0.783297300441678	0.355585789534688	-2.20283634356335	0.0276062855782103	0.260138677322816
1223_1370	1	6597457	6614861	1223	NOL9;RNU6-731P;RP11-58A11.2	1	7279196	7281793	1370	RNU1-8P	674336	5.07155503996407	6.20872659460763	7.32586574500649	0.0335439580350835	0.354514674949658	0.0946193779985181	0.924617157474126	0.976211469748713
1224_1232	1	6614862	6634284	1224	TAS1R1	1	6675893	6682118	1232	.	54433	4.96728234158612	5.17956497776912	50.805173516208	-0.127591211306912	0.248087987976464	-0.514298222770128	0.60704350407145	0.844471610935408
1224_1234	1	6614862	6634284	1224	TAS1R1	1	6683584	6688403	1234	THAP3	61421	5.16610088391713	4.19887880657801	79.1673644104629	-0.110689960444416	0.230394072407584	-0.480437535947528	0.630916309186529	0.856266567375784
1224_1236	1	6614862	6634284	1224	TAS1R1	1	6689211	6693363	1236	.	66714	6.66401367052249	5.40961862909472	48.0352544470465	-0.0468199960902595	0.251376019876606	-0.186254823006754	0.852244933497489	0.9502753157007
1224_1248	1	6614862	6634284	1224	TAS1R1	1	6735333	6736038	1248	.	111113	3.36261850767146	5.19758193518965	23.6717094543416	-0.389325170093172	0.292231784896409	-1.33224786014013	0.182778754245316	0.543430631349269
1224_1370	1	6614862	6634284	1224	TAS1R1	1	7279196	7281793	1370	RNU1-8P	655922	5.45377469340511	2.59841872408998	8.76239508929406	0.425443080334629	0.346376924943965	1.22826623165921	0.219347042968141	0.581360847670596
1226_1217	1	6635296	6647590	1226	ZBTB48	1	6553634	6581701	1217	PLEKHG5	-73775	3.62343129008848	5.17452134133555	26.6412039390111	-0.275365084012062	0.272008842607774	-1.01233872168313	0.311376126683631	0.66187888583429
1226_1231	1	6635296	6647590	1226	ZBTB48	1	6669510	6675892	1231	KLHL21;PHF13	31258	3.7373327229731	5.24356747226371	94.6401349248308	-0.231140280628039	0.240746631541335	-0.960097672595486	0.337006059726457	0.681661759110605
1226_1234	1	6635296	6647590	1226	ZBTB48	1	6683584	6688403	1234	THAP3	44551	6.95976784129083	7.09799096156676	65.212067827585	-0.066584933384303	0.232424904531851	-0.286479340578489	0.774511014528541	0.92026719871058
1231_593	1	6669510	6675892	1231	KLHL21;PHF13	1	3690324	3700094	593	.	-2977492	0	5.16923583788872	2.64429968165099	-0.549957110358164	0.35091073374053	-1.56722795138211	0.117061419239204	0.460079593558418
1231_614	1	6669510	6675892	1231	KLHL21;PHF13	1	3807530	3815535	614	.	-2861168	0	5.02184276879629	3.07160146730297	0.0175137155404458	0.35194298223283	0.0497629344086751	0.960311304125329	0.987869456867608
1231_1175	1	6669510	6675892	1231	KLHL21;PHF13	1	6257809	6258012	1175	.	-414790	2.43788981697702	7.23033783156652	10.3102288900695	-0.413334693780856	0.341029382696445	-1.21202076640056	0.225504431521043	0.587180274004497
1231_1176	1	6669510	6675892	1231	KLHL21;PHF13	1	6258013	6258534	1176	.	-414427	4.05154636196631	9.76375829507166	14.0671793004314	-0.392736138953156	0.321507198704659	-1.22154695302462	0.221878999436247	0.583676619277829
1231_1200	1	6669510	6675892	1231	KLHL21;PHF13	1	6414340	6420690	1200	.	-255186	2.06382001344837	5.04039884603866	13.6513085070614	-0.441994751487314	0.320484423934412	-1.37914581326976	0.16784980103629	0.527318790814711
1231_1216	1	6669510	6675892	1231	KLHL21;PHF13	1	6551345	6553633	1216	.	-120212	5.00231804099698	3.11036684587094	30.4077481361679	0.481786796548393	0.275226791931467	1.75050834683406	0.0800306351331847	0.397771102720678
1231_1218	1	6669510	6675892	1231	KLHL21;PHF13	1	6581702	6585868	1218	.	-88916	4.24303946292922	5.34107575533919	41.4565460452127	0.0129292775374813	0.253594068760905	0.0509841480151939	0.959338152170676	0.987581090117378
1231_1221	1	6669510	6675892	1231	KLHL21;PHF13	1	6596520	6597363	1221	.	-75759	4.2830969148754	6.41379200489444	52.9132774156515	-0.256690950622226	0.250661842552629	-1.02405275572939	0.305810357516717	0.65734266845739
1231_1227	1	6669510	6675892	1231	KLHL21;PHF13	1	6647591	6649671	1227	.	-24070	3.23359494659018	5.51496821513715	136.92737642097	-0.231446636949652	0.236276194842617	-0.979559693281071	0.327303509301068	0.674489609764561
1231_1229	1	6669510	6675892	1231	KLHL21;PHF13	1	6652466	6665609	1229	.	-13663	6.2156031008036	8.68892551355801	301.791085902886	-0.0208553458243559	0.18447715870099	-0.113051100587251	0.909990042443807	0.97122204351265
1231_1233	1	6669510	6675892	1231	KLHL21;PHF13	1	6682119	6683583	1233	.	10150	4.69903812211476	6.78631741715935	325.152430681093	0.0371712129774331	0.183064346288251	0.203049986144783	0.839095962601477	0.945427252748083
1231_1484	1	6669510	6675892	1231	KLHL21;PHF13	1	7839781	7840369	1484	.	1167374	3.04877937761834	6.57518117205993	8.15046722056763	-0.0761286420050599	0.35182645914443	-0.216381230081982	0.828690595939078	0.941275071665693
1234_1215	1	6683584	6688403	1234	THAP3	1	6543852	6551344	1215	.	-138395	4.98679185371857	5.72157854367702	27.466719911869	0.0163323443239998	0.270836287855064	0.0603033827311204	0.951914007821493	0.985039627759777
1234_1216	1	6683584	6688403	1234	THAP3	1	6551345	6553633	1216	.	-133504	5.76435631090881	7.51349831584978	30.9794210022711	-0.0724576392709083	0.273121594291437	-0.26529443583136	0.790782650556762	0.926799638423034
1234_1218	1	6683584	6688403	1234	THAP3	1	6581702	6585868	1218	.	-102208	6.09451523044551	5.84361644053336	40.3659718422329	0.136727038731983	0.249979343602303	0.546953347271384	0.584410783761708	0.832686946833794
1234_1219	1	6683584	6688403	1234	THAP3	1	6585869	6593669	1219	.	-96224	5.38090730160724	5.73727234968562	41.5128934403482	-0.0619691028940977	0.253739910841729	-0.244222923735286	0.807058173934446	0.933367377600207
1234_1221	1	6683584	6688403	1234	THAP3	1	6596520	6597363	1221	.	-89052	6.21307518852065	5.35678728339664	43.7140936161564	0.189227884244611	0.24769317091461	0.763960845371248	0.44489057619585	0.754299425965918
1234_1227	1	6683584	6688403	1234	THAP3	1	6647591	6649671	1227	.	-37362	3.61545756710281	5.99764077457263	83.136017103781	-0.222750040574191	0.21318001132088	-1.04489177570643	0.296072991305155	0.649310431219447
1234_1232	1	6683584	6688403	1234	THAP3	1	6675893	6682118	1232	.	-6988	6.58607660192083	6.76509500934596	488.869532381107	0.202756186669571	0.172045915728383	1.17850043583523	0.238597158687818	0.599763952255142
1253_1301	1	6746419	6763387	1253	DNAJC11	1	6948370	6951771	1301	.	195168	5.36656472938961	3.10321934288615	25.0222798440292	0.263408191579798	0.288190768619518	0.914006346704187	0.360713510798109	0.698766584765003
1253_1366	1	6746419	6763387	1253	DNAJC11	1	7260312	7270785	1366	.	510646	5.14098326355065	4.77190177624818	11.506410106398	0.0184460486337252	0.328253126872841	0.056194586200761	0.955186793935751	0.98614067994436
1253_1367	1	6746419	6763387	1253	DNAJC11	1	7270786	7271358	1367	.	516169	7.65394809675842	3.14449111153949	12.1658587078952	0.315774893967037	0.338489029843253	0.932895503624637	0.350873924156244	0.691606804169422
1253_1368	1	6746419	6763387	1253	DNAJC11	1	7271359	7273532	1368	.	517543	7.01614382950088	4.84741249608647	13.9111725088006	0.230254868867028	0.324641073930489	0.709259817555708	0.478163259127835	0.774522721989735
1253_1369	1	6746419	6763387	1253	DNAJC11	1	7273533	7279195	1369	.	521461	6.90490820418499	2.64946868518053	10.3379411562591	0.503643310349874	0.340248733412243	1.48022097040303	0.138814285803051	0.491521501257181
1253_1370	1	6746419	6763387	1253	DNAJC11	1	7279196	7281793	1370	RNU1-8P	525592	10.8898839464509	3.78812988448009	24.5714844412686	0.566857397187438	0.288118787687531	1.96744336506858	0.049132119099444	0.329092909743072
1253_1371	1	6746419	6763387	1253	DNAJC11	1	7281794	7283547	1371	.	527768	6.97560353877648	3.70444550799087	11.2153220424263	0.384695625307002	0.3456354500361	1.11300974847002	0.265704242720995	0.624081984426862
1267_1370	1	6808226	6817296	1267	snoU13	1	7279196	7281793	1370	RNU1-8P	467734	4.92664221499174	9.98367004484528	11.5729292433596	-0.44391140153034	0.335549755939718	-1.3229376379284	0.185856117384548	0.546765427484754
1276_1257	1	6840889	6845265	1276	RP11-312B8.1	1	6776455	6777071	1257	.	-66314	5.59534302525076	3.01480899653812	117.049986512215	0.54281034971965	0.198866866202778	2.72951628435763	0.00634273164123079	0.133279663477638
1276_1259	1	6840889	6845265	1276	RP11-312B8.1	1	6777668	6778846	1259	.	-64820	6.78805433701548	3.43137654934549	131.810746088128	0.576461349026944	0.214875356556573	2.68277087826575	0.00730149946895665	0.142563524957086
1276_1260	1	6840889	6845265	1276	RP11-312B8.1	1	6778847	6781869	1260	.	-62719	9.04852657101114	3.73351803823833	154.842011848251	0.654032285406874	0.23434742950537	2.79086605211468	0.00525672217943578	0.121434792071429
1276_1261	1	6840889	6845265	1276	RP11-312B8.1	1	6781870	6783065	1261	.	-60609	10.5992007661156	5.09776907825554	189.373697954234	0.707963036272718	0.191547181320427	3.69602429747276	0.000219002022624972	0.0196364183990264
1276_1262	1	6840889	6845265	1276	RP11-312B8.1	1	6783066	6787866	1262	.	-57611	8.3875091514718	2.20676387475722	141.841982863664	1.07403482144636	0.247011596002471	4.34811498256794	1.3731261431171e-05	0.0031588368369914
1276_1263	1	6840889	6845265	1276	RP11-312B8.1	1	6787867	6789855	1263	.	-54216	11.996794053785	3.64112479453931	209.552745419336	1.06539718273627	0.216731318953755	4.91575093013482	8.84427845398754e-07	0.000495357423073697
1276_1299	1	6840889	6845265	1276	RP11-312B8.1	1	6944629	6945024	1299	.	101750	6.46548619611595	3.58531675899912	87.1396766706183	0.426460390721391	0.247155346294983	1.72547507919334	0.0844418911223184	0.406223168987579
1276_1300	1	6840889	6845265	1276	RP11-312B8.1	1	6945025	6948369	1300	.	103620	7.37631417110128	3.00420842651637	88.1140955684184	0.717767938884043	0.22513250638667	3.18820214105937	0.00143160418419592	0.0598972353823151
1276_1301	1	6840889	6845265	1276	RP11-312B8.1	1	6948370	6951771	1301	.	106994	10.1994583157496	5.05791504723395	107.489835507303	0.622867254845902	0.226493942817989	2.75003934805638	0.0059588108808059	0.129399276535995
1276_1367	1	6840889	6845265	1276	RP11-312B8.1	1	7270786	7271358	1367	.	427995	10.7871811752001	4.00855356904988	26.9761585206465	0.793093511827376	0.294415134223089	2.6937932858656	0.00706439628382442	0.140263457281572
1276_1368	1	6840889	6845265	1276	RP11-312B8.1	1	7271359	7273532	1368	.	429369	9.07530299600018	3.4548369664465	27.5710676312178	0.728205742132989	0.300899953645549	2.42009257000682	0.015516556523385	0.202686044920462
1276_1369	1	6840889	6845265	1276	RP11-312B8.1	1	7273533	7279195	1369	.	433287	8.65247042055858	3.21990766003895	22.7445226844128	0.655110653125346	0.307782529451526	2.12848550661003	0.0332968503619024	0.281630048810465
1276_1370	1	6840889	6845265	1276	RP11-312B8.1	1	7279196	7281793	1370	RNU1-8P	437418	11.7067617434739	3.63962735596965	50.8650521784142	0.826565683310873	0.242987574204481	3.40167881430551	0.00066973298440678	0.0388225989208512
1276_1371	1	6840889	6845265	1276	RP11-312B8.1	1	7281794	7283547	1371	.	439594	7.44601527944795	3.85020989629021	21.9051529897367	0.509140972758094	0.292527303009287	1.74049043463793	0.0817729382264263	0.401059867198506
1276_1480	1	6840889	6845265	1276	RP11-312B8.1	1	7826301	7828561	1480	.	984354	2.53834446978968	6.31973251957887	11.9046707992153	-0.306020471635972	0.332312041588319	-0.920882885174178	0.357111575010294	0.696248408272614
1276_1481	1	6840889	6845265	1276	RP11-312B8.1	1	7828562	7833272	1481	VAMP3	987840	2.97437567034734	5.81789585489112	27.7066551482625	-0.155024990357861	0.30481223425121	-0.508591758919024	0.61103840666735	0.846502405300201
1276_1483	1	6840889	6845265	1276	RP11-312B8.1	1	7838375	7839780	1483	.	996001	2.6182492680303	5.20304009455158	11.885643871969	-0.16640049489819	0.326845547989651	-0.509110483289983	0.610674784047104	0.846288132937625
1276_1484	1	6840889	6845265	1276	RP11-312B8.1	1	7839781	7840369	1484	.	996998	4.2242597102663	8.53472999966927	15.6655899847824	-0.11402760119766	0.328194190357693	-0.347439426253655	0.728261218063657	0.900995227579861
1277_1263	1	6845266	6861033	1277	CAMTA1	1	6787867	6789855	1263	.	-64288	5.54476173550448	1.29468455869531	49.9028383977875	0.708241397133915	0.261155283733183	2.71195507519392	0.00668876573899568	0.136487081944863
1277_1296	1	6845266	6861033	1277	CAMTA1	1	6937340	6938376	1296	.	84709	5.60426635790428	1.82447013525465	41.42552829153	0.525615819163305	0.257834768857819	2.03857618385498	0.0414923441745392	0.30774871503686
1277_1299	1	6845266	6861033	1277	CAMTA1	1	6944629	6945024	1299	.	91677	8.69085482114212	3.67734737299925	51.5853779965229	0.421604674454271	0.261063319948931	1.61495178463503	0.106321136628464	0.443681772456062
1277_1300	1	6845266	6861033	1277	CAMTA1	1	6945025	6948369	1300	.	93548	6.96390682999028	2.86316788940569	42.8533700360244	0.511741044899063	0.279141477039638	1.83326766887601	0.0667627749615378	0.371941273121576
1277_1301	1	6845266	6861033	1277	CAMTA1	1	6948370	6951771	1301	.	96921	9.12211687836424	3.7401899639142	50.9909890917346	0.466065583208241	0.27102210718716	1.71965891655617	0.0854944598592121	0.408290929510836
1277_1302	1	6845266	6861033	1277	CAMTA1	1	6951772	6959418	1302	.	102446	5.50244237966381	1.18609227119452	31.7826709189433	0.764026072049314	0.292141987884024	2.61525594996849	0.00891606136891164	0.15678726703756
1277_1366	1	6845266	6861033	1277	CAMTA1	1	7260312	7270785	1366	.	412399	5.86827520228534	3.6731824246857	12.7170570275642	0.138394156401582	0.326421548336366	0.423973714685564	0.671584983098583	0.875878430141659
1277_1367	1	6845266	6861033	1277	CAMTA1	1	7270786	7271358	1367	.	417923	11.7904094928483	4.20961483469262	16.4534529731429	0.559356519846436	0.319547531388174	1.75046421862966	0.080038243181441	0.397782171035413
1277_1368	1	6845266	6861033	1277	CAMTA1	1	7271359	7273532	1368	.	419296	9.18482440837477	1.99011726669767	14.7935834044925	0.636652878642749	0.332001263018307	1.91762185738324	0.05515897658596	0.345426354754209
1277_1369	1	6845266	6861033	1277	CAMTA1	1	7273533	7279195	1369	.	423215	7.74804112419961	2.01587789997394	11.4269089785371	0.698623736261443	0.340054346572606	2.05444730615222	0.0399324184657509	0.303014041244881
1277_1370	1	6845266	6861033	1277	CAMTA1	1	7279196	7281793	1370	RNU1-8P	427345	14.6470000815823	5.15635173991495	31.1337975397574	0.452438646286148	0.276155602801001	1.63834679324677	0.101349371564358	0.435822148235007
1277_1371	1	6845266	6861033	1277	CAMTA1	1	7281794	7283547	1371	.	429521	6.24662274359821	4.41126707051933	11.6285605755606	0.1234962029841	0.334831478916177	0.3688309217038	0.712253754932393	0.894140106329137
1370_1215	1	7279196	7281793	1370	RNU1-8P	1	6543852	6551344	1215	.	-732896	6.54802626216554	4.02900355715099	15.2372341065373	0.155314598187913	0.321167594283648	0.483593615770408	0.628674306515187	0.855307362484158
1370_1244	1	7279196	7281793	1370	RNU1-8P	1	6730289	6730697	1244	.	-550001	6.37948917684139	1.64745367249116	16.2837408257358	0.615112874240518	0.313041235669842	1.96495798045362	0.0494191011130401	0.329902592207241
1370_1248	1	7279196	7281793	1370	RNU1-8P	1	6735333	6736038	1248	.	-544809	5.25779051739996	2.23106829959189	14.8745542216821	0.39936495096023	0.315381051226352	1.26629342316956	0.205408050709263	0.567424828848719
1370_1250	1	7279196	7281793	1370	RNU1-8P	1	6737914	6739245	1250	.	-541915	5.75202942922636	1.33231034343184	15.0123949243394	0.612343370626829	0.326748228818011	1.87405260876835	0.0609231743695995	0.359208481581834
1370_1254	1	7279196	7281793	1370	RNU1-8P	1	6763388	6764828	1254	.	-516386	12.0674824035559	3.01948972945583	23.8664654581267	0.863912472129148	0.28987006181344	2.9803439055571	0.00287924937034989	0.0887819250632379
1370_1256	1	7279196	7281793	1370	RNU1-8P	1	6764901	6776454	1256	.	-509817	5.39749680739965	3.39152710239315	16.5859081423899	0.231152180169073	0.315154797822039	0.733456008813799	0.46328034931531	0.76599958755672
1370_1257	1	7279196	7281793	1370	RNU1-8P	1	6776455	6777071	1257	.	-503731	26.2975885182594	17.1952918440354	50.2441351816203	0.259245693456638	0.250351098826138	1.03552848248802	0.300422171902233	0.652571392083856
1370_1258	1	7279196	7281793	1370	RNU1-8P	1	6777072	6777667	1258	.	-503125	20.5584731518579	9.33370416612996	30.6465844279499	0.646326528835882	0.28641055548253	2.25664353657282	0.0240303576346595	0.245793379012076
1370_1259	1	7279196	7281793	1370	RNU1-8P	1	6777668	6778846	1259	.	-502237	28.0724732380442	17.6046728317921	52.0408804436108	0.314810355955633	0.240537071855769	1.30878102708592	0.190608535551602	0.552224709604802
1370_1260	1	7279196	7281793	1370	RNU1-8P	1	6778847	6781869	1260	.	-500136	31.1206956726202	20.3373516515523	52.7805512492954	0.433140232436201	0.253307668580805	1.70993730613422	0.0872774669105125	0.41141878078747
1370_1261	1	7279196	7281793	1370	RNU1-8P	1	6781870	6783065	1261	.	-498027	28.6335366764412	22.6088355219859	57.1996660968036	0.125160573513314	0.233430745868728	0.536178612836628	0.591835113151234	0.837044363056699
1370_1262	1	7279196	7281793	1370	RNU1-8P	1	6783066	6787866	1262	.	-495028	12.4131549924384	5.18674022510291	25.8278998155088	0.504927590198911	0.282779210847003	1.78558950174064	0.074165747959836	0.386310371918964
1370_1263	1	7279196	7281793	1370	RNU1-8P	1	6787867	6789855	1263	.	-491633	10.9570090608348	11.3843841916488	32.0688294704874	-0.238703801584274	0.273585158466131	-0.872502744383428	0.382934171653814	0.713749265364435
1370_1278	1	7279196	7281793	1370	RNU1-8P	1	6861034	6861763	1278	.	-419096	14.3440739143382	10.5555257911945	38.7052439070314	0.18182496765908	0.247001285142965	0.736129642215583	0.46165180487564	0.764956913206148
1370_1279	1	7279196	7281793	1370	RNU1-8P	1	6861764	6862773	1279	.	-418226	8.71260754280782	4.55690117696751	26.3647810734005	0.265728318162141	0.286335833931789	0.928030259130763	0.353391873702523	0.693545709808
1370_1280	1	7279196	7281793	1370	RNU1-8P	1	6862774	6865057	1280	.	-416579	5.74350069889847	3.76741563019716	18.972057627448	0.294212149364108	0.301149014812033	0.976965339062275	0.328586312252637	0.675394981050185
1370_1296	1	7279196	7281793	1370	RNU1-8P	1	6937340	6938376	1296	.	-342636	5.08797641283654	2.21814804377717	20.932671073947	0.35541693542247	0.299710039210608	1.185869303406	0.235673917330937	0.597012853314024
1370_1299	1	7279196	7281793	1370	RNU1-8P	1	6944629	6945024	1299	.	-335668	5.37902813567641	3.5392321717299	22.5417736902238	0.209034463367168	0.286807859484492	0.728831015101489	0.466105037062313	0.767642090053725
1370_1300	1	7279196	7281793	1370	RNU1-8P	1	6945025	6948369	1300	.	-333797	6.0689932922926	4.19869331443693	24.0641599972411	0.147820915904607	0.282200689153894	0.52381486504448	0.600407313253592	0.841272604839053
1370_1301	1	7279196	7281793	1370	RNU1-8P	1	6948370	6951771	1301	.	-330424	8.62961193893354	5.2248157117679	29.2035409340188	0.318219675627573	0.266693976168976	1.19320158707278	0.232790433267243	0.594210979063481
1370_1302	1	7279196	7281793	1370	RNU1-8P	1	6951772	6959418	1302	.	-324899	6.0061159404129	1.93607583329122	21.7655403489017	0.575427795780485	0.290321269445085	1.98203802594397	0.0474749848703232	0.324513082867465
1370_1303	1	7279196	7281793	1370	RNU1-8P	1	6959419	6960175	1303	.	-320697	5.20034985102344	2.08287189792588	19.8750595319937	0.570779259376441	0.300848185958128	1.89723350851742	0.057797126185571	0.351517185679132
1370_1331	1	7279196	7281793	1370	RNU1-8P	1	7096065	7096323	1331	.	-184300	7.89709214798183	4.64880751858857	46.1430469082891	0.183829909874044	0.239248435694641	0.768364103783195	0.442270900159156	0.752560558923385
1370_1332	1	7279196	7281793	1370	RNU1-8P	1	7096324	7099367	1332	.	-182649	5.74110740300343	3.38865458436726	38.9880408166715	0.251050222180161	0.252583652063857	0.99392902164821	0.320257424130022	0.669146638702594
1370_1333	1	7279196	7281793	1370	RNU1-8P	1	7099368	7102005	1333	.	-179808	5.61516564890598	4.84948310874946	39.0875264476382	0.0989594457248821	0.266146402898719	0.371823344772166	0.710024381257867	0.893125815129762
1370_1334	1	7279196	7281793	1370	RNU1-8P	1	7102006	7102603	1334	.	-178190	7.55957868114069	4.83251625296074	44.3576425429076	0.257990808523073	0.255460831795991	1.00990357977501	0.312541487433333	0.66289055401935
1370_1335	1	7279196	7281793	1370	RNU1-8P	1	7102604	7105313	1335	.	-176536	5.26391175581601	3.43275766255276	31.5662690983186	0.224004247011673	0.273128765583524	0.820141542151742	0.412135422535289	0.732924959818998
1370_1453	1	7279196	7281793	1370	RNU1-8P	1	7705064	7718367	1453	.	431221	6.89385004155113	3.9574392634513	20.9071266757763	0.282232966952659	0.315677603767332	0.894054451707881	0.371292757896357	0.70584190370907
1404_1370	1	7435883	7454740	1404	RP3-453P22.2	1	7279196	7281793	1370	RNU1-8P	-164817	4.27797695946413	6.94584387489514	10.2687068317934	-0.329525965642587	0.338016299756902	-0.974881879600417	0.329618855476276	0.676155027124483
1404_1418	1	7435883	7454740	1404	RP3-453P22.2	1	7500933	7503257	1418	RP4-549F15.1	56784	7.83181488042518	10.4312363203315	32.1774439786479	-0.0586178494122297	0.272160643970047	-0.215379595510807	0.829471377131227	0.941601114258587
1481_1458	1	7828562	7833272	1481	VAMP3	1	7736634	7737216	1458	.	-93992	5.05586398356758	2.05080674342942	72.9662651380571	0.546835318234941	0.218578844209223	2.501776053457	0.0123572063091306	0.182814757535086
1481_1506	1	7828562	7833272	1481	VAMP3	1	7959940	7960133	1506	.	129120	13.1765062147046	6.21030191961106	107.397458882726	0.47298143528852	0.212242696225039	2.228493341354	0.0258476348750995	0.253483508228126
1481_1507	1	7828562	7833272	1481	VAMP3	1	7960134	7961234	1507	.	129767	12.3628139070119	5.0162982746118	96.4792690636382	0.67554018009198	0.207719535247609	3.25217452122023	0.00114525678418778	0.0526810824058364
1481_1508	1	7828562	7833272	1481	VAMP3	1	7961235	7962140	1508	.	130771	12.5709262807555	6.32547335931757	102.255136083503	0.343397404227246	0.201078616051522	1.70777684355684	0.0876777573585155	0.412137964645344
1481_1509	1	7828562	7833272	1481	VAMP3	1	7962141	7963807	1509	.	132057	5.45279992428836	2.48137914378886	44.0117128328819	0.556253033996442	0.246396213325193	2.25755512428392	0.0239734091026852	0.245619855320208
1481_1510	1	7828562	7833272	1481	VAMP3	1	7963808	7968620	1510	.	135297	5.83307820601323	2.85746309864069	55.2711294548868	0.482762356595169	0.235467630303903	2.05022811828572	0.0403421753125455	0.304073263304837
1481_1519	1	7828562	7833272	1481	VAMP3	1	7997668	7998727	1519	.	167281	6.49461223997416	4.16197274894113	55.9114658676835	0.196287222658613	0.233199512362502	0.841713692580495	0.399948232011632	0.725072189858955
1481_1522	1	7828562	7833272	1481	VAMP3	1	8004812	8008115	1522	.	175547	5.72733135420706	5.86457722714019	56.8089841782478	-0.281672872317541	0.241653940135276	-1.16560430241635	0.243774467518026	0.604651535655231
1485_1505	1	7840370	7848466	1485	PER3	1	7957068	7959939	1505	.	114086	5.79854783444966	3.09041002601445	68.9735785570343	0.279628259888433	0.217567867492143	1.28524613083562	0.198706287990182	0.561163849102375
1485_1506	1	7840370	7848466	1485	PER3	1	7959940	7960133	1506	.	115619	13.9471092203356	5.7293425844247	118.570143352945	0.536318960825638	0.21549897767715	2.48873088219065	0.0128199966373742	0.186234065519043
1485_1507	1	7840370	7848466	1485	PER3	1	7960134	7961234	1507	.	116266	13.6292323564766	5.61085943902662	115.341692839657	0.535654804123465	0.213149274365619	2.51305009467049	0.0119692337513088	0.180210327776963
1485_1508	1	7840370	7848466	1485	PER3	1	7961235	7962140	1508	.	117270	14.7066074796699	7.1884887811255	120.84506725097	0.392209215554525	0.205185764881288	1.91148355628589	0.0559424679872894	0.347341435819872
1485_1509	1	7840370	7848466	1485	PER3	1	7962141	7963807	1509	.	118556	6.02405874877879	2.67852566842399	47.9181671316247	0.699843914684346	0.248555115401691	2.81564880913163	0.0048678847088794	0.116379367980234
1485_1510	1	7840370	7848466	1485	PER3	1	7963808	7968620	1510	.	121796	5.15465148230471	2.73149942812387	57.707233732628	0.373181891334118	0.23140049853708	1.61270997121175	0.106807533215264	0.444275414250087
1485_1512	1	7840370	7848466	1485	PER3	1	7970121	7975913	1512	.	128599	5.17918136808396	2.56255787568852	53.8664599385396	0.398112928305061	0.251802839094928	1.58105019679693	0.113866560796826	0.455386157826005
1485_1513	1	7840370	7848466	1485	PER3	1	7975914	7976779	1513	.	131929	5.73582478109771	2.93522513053057	59.0475995920642	0.291875994990808	0.232053779383617	1.25779461884263	0.208466042313462	0.570512143585578
1485_1514	1	7840370	7848466	1485	PER3	1	7976780	7979247	1514	.	133596	6.21440925397039	4.55025104236272	64.7124366706254	0.114729363618759	0.234514355613479	0.489221068444328	0.624685195221109	0.853296838246406
1485_1519	1	7840370	7848466	1485	PER3	1	7997668	7998727	1519	.	153780	7.72856066037568	6.46790795880809	70.139730786523	-0.0272125858077103	0.221277940269684	-0.122979207843967	0.902123562708825	0.968318661065808
1485_1520	1	7840370	7848466	1485	PER3	1	7998728	8004156	1520	RP5-892F13.2;TNFRSF9	157024	5.33537021416911	2.97730349356158	91.1324037237124	0.0761642386156577	0.201625828189199	0.377750406779173	0.705616018196645	0.891012637672442
1485_1521	1	7840370	7848466	1485	PER3	1	8004157	8004811	1521	.	160066	5.04243932518324	3.92156466179887	47.1319957832624	0.0273063405268491	0.247002046156162	0.110551070129942	0.911972349930676	0.971915714505809
1485_1522	1	7840370	7848466	1485	PER3	1	8004812	8008115	1522	.	162046	6.47109493749961	4.95537787728966	61.7713260908569	-0.14664364846528	0.223779817972511	-0.655303278883233	0.512272510148972	0.79364477465038
1490_1506	1	7879742	7888412	1490	RP3-467L1.4	1	7959940	7960133	1506	.	75960	10.816261304526	5.05494626814481	47.4519103204639	0.51433361173679	0.360734010342066	1.42579739362272	0.15392683348211	0.510453194894384
1490_1507	1	7879742	7888412	1490	RP3-467L1.4	1	7960134	7961234	1507	.	76607	8.19008730105455	4.42831606723102	43.2923276536762	0.506964557559905	0.266148827488843	1.90481604725896	0.0568039871647823	0.349209527684103
1490_1508	1	7879742	7888412	1490	RP3-467L1.4	1	7961235	7962140	1508	.	77611	12.7987717730428	5.95084855351118	50.9307779841917	0.74406852897216	0.264696509516429	2.81102508805835	0.00493839350719471	0.117386329051225
1495_1506	1	7909867	7918134	1495	UTS2	1	7959940	7960133	1506	.	46036	8.56500613425836	2.7716025924561	97.6486461977739	0.711577735100851	0.242498726894569	2.93435658080886	0.00334239979436588	0.0957074650320449
1495_1507	1	7909867	7918134	1495	UTS2	1	7960134	7961234	1507	.	46684	7.11332868484984	2.05603097438399	85.7563295490835	0.713921970292148	0.24004291570625	2.97414305351049	0.00293808066095348	0.0897591120672063
1495_1508	1	7909867	7918134	1495	UTS2	1	7961235	7962140	1508	.	47687	5.68827990042785	2.61300195148322	77.5298335757298	0.313620821371344	0.219030838825805	1.43185691591478	0.152184774583101	0.508166697183487
1520_1484	1	7998728	8004156	1520	RP5-892F13.2;TNFRSF9	1	7839781	7840369	1484	.	-161367	5.40470961805729	4.94121563313373	44.4402113591301	-0.13841797142001	0.247470321597679	-0.559331601973028	0.575935431663167	0.828248807219917
1523_1521	1	8008116	8036091	1523	PARK7	1	8004157	8004811	1521	.	-17619	5.30109285927274	3.60995353462433	249.326595265329	-0.200989471889221	0.194280570736003	-1.03453202308292	0.300887514190947	0.65299781698588
1523_1605	1	8008116	8036091	1523	PARK7	1	8410786	8411644	1605	.	389112	9.87598765531421	8.38720507248833	22.7443034545407	-0.248746781531908	0.287079448846223	-0.866473662714712	0.386230463372961	0.716017554878228
1523_1606	1	8008116	8036091	1523	PARK7	1	8411645	8414882	1606	.	391160	6.98722680644882	7.08852839343565	22.5648065562458	-0.489943080906503	0.303038934486691	-1.61676611533895	0.105928776263562	0.443119641955945
1536_1599	1	8081098	8094265	1536	ERRFI1;RP11-431K24.1	1	8363400	8366838	1599	.	277438	6.37577845493924	4.27827243271289	12.9664800795793	0.421016028455703	0.325544005168477	1.29326917950099	0.195917976379632	0.558304031435786
1536_1600	1	8081098	8094265	1536	ERRFI1;RP11-431K24.1	1	8366839	8374465	1600	.	282971	10.0338442976976	4.37988762578072	16.2889907155763	0.70123632285285	0.318280799558946	2.20320020505346	0.027580640871514	0.260042603516761
1536_1601	1	8081098	8094265	1536	ERRFI1;RP11-431K24.1	1	8374466	8375878	1601	.	287491	17.6308143646388	9.89318198034427	25.5035608552913	0.72035243504637	0.294272779082951	2.44790713327689	0.0143688685308487	0.196062325485709
1536_1602	1	8081098	8094265	1536	ERRFI1;RP11-431K24.1	1	8375879	8381244	1602	SLC45A1	290880	22.8148297819034	14.4014442035457	55.3904217052537	0.41947215792444	0.244477255319725	1.7157921597895	0.0862000896612034	0.409329417093905
1536_1603	1	8081098	8094265	1536	ERRFI1;RP11-431K24.1	1	8381245	8382744	1603	.	294313	11.6137093967878	5.95860925922809	19.2215810978315	0.626211850315681	0.308514905906532	2.02976205793246	0.0423807314157204	0.310159935476155
1536_1605	1	8081098	8094265	1536	ERRFI1;RP11-431K24.1	1	8410786	8411644	1605	.	323534	24.0939498104183	7.7684740473427	25.4041315266134	0.870863548175539	0.325599635712225	2.67464533942303	0.00748083425892853	0.144122368547563
1536_1606	1	8081098	8094265	1536	ERRFI1;RP11-431K24.1	1	8411645	8414882	1606	.	325582	11.4587239020854	6.40364416960177	17.2392673729879	0.619967250252244	0.315344982893718	1.96599687289521	0.0492989718345812	0.329598018176317
1536_1607	1	8081098	8094265	1536	ERRFI1;RP11-431K24.1	1	8414883	8421656	1607	.	330588	6.53408730389576	5.86470939154176	13.2489534041961	0.235684066578876	0.329450023853418	0.715386400104614	0.474370313720277	0.772316759313586
1536_1609	1	8081098	8094265	1536	ERRFI1;RP11-431K24.1	1	8422519	8426838	1609	.	336997	5.8510885136499	6.27759053756194	12.5822850972813	0.167882480352181	0.331208414926721	0.506878668494349	0.612239953841632	0.846999327045747
1602_1524	1	8375879	8381244	1602	SLC45A1	1	8036092	8036414	1524	.	-342308	8.35732690894655	5.70550849937125	33.8655388163634	0.220541250646071	0.25904862568388	0.851350784293292	0.394574522206536	0.721537830716503
1602_1525	1	8375879	8381244	1602	SLC45A1	1	8036415	8052130	1525	.	-334289	6.12911609718081	3.35272030086348	28.4483035799762	0.282520963576772	0.287451184925077	0.982848491824482	0.325682011632955	0.673184648830958
1602_1526	1	8375879	8381244	1602	SLC45A1	1	8052131	8061078	1526	.	-321957	8.08940725941872	5.63146478820597	35.0161078227066	0.138029443946876	0.268241321450301	0.514571890716136	0.606852211809302	0.84432853028268
1602_1527	1	8375879	8381244	1602	SLC45A1	1	8061079	8066528	1527	.	-314758	12.636418029342	8.25693086919302	49.4516497729546	0.227513649524842	0.253883721597296	0.896133269567075	0.370181590137749	0.705087444870378
1602_1528	1	8375879	8381244	1602	SLC45A1	1	8066529	8071951	1528	.	-309321	16.4746315217631	11.2315099729928	60.378594296466	0.186123578925424	0.239055243254187	0.778579780940087	0.436227293310121	0.748756136218482
1602_1529	1	8375879	8381244	1602	SLC45A1	1	8071952	8073015	1529	.	-306078	16.9519733549778	10.5504021700987	58.1536597625841	0.30635811631191	0.229087187953109	1.33729921367151	0.181124987578932	0.54183832103623
1602_1530	1	8375879	8381244	1602	SLC45A1	1	8073016	8074057	1530	.	-305025	22.1292868248896	11.2282740718844	68.5930830203936	0.580924603507735	0.228471057415239	2.54266168362815	0.0110011690341526	0.173599310613087
1602_1531	1	8375879	8381244	1602	SLC45A1	1	8074058	8077646	1531	.	-302709	22.3617857234146	12.576140647691	72.2466634538094	0.370718628136148	0.228049207715397	1.62560805121849	0.104033061378581	0.440079272935641
1602_1532	1	8375879	8381244	1602	SLC45A1	1	8077647	8078322	1532	.	-300577	26.3480449476334	14.8582139330659	83.1987849527601	0.431768834539073	0.235354577642692	1.83454615101887	0.0665729636733547	0.371621278610602
1602_1533	1	8375879	8381244	1602	SLC45A1	1	8078323	8078938	1533	.	-299931	14.2884437065705	8.29069586369216	52.0399546096472	0.180763358472002	0.250408610871316	0.721873572330528	0.470372210738172	0.769911214054708
1602_1534	1	8375879	8381244	1602	SLC45A1	1	8078939	8079875	1534	.	-299154	17.5596338664664	12.1472218189404	63.2702994495143	0.254772633421574	0.227448308338816	1.12013421986878	0.262656570158623	0.621309829344444
1602_1535	1	8375879	8381244	1602	SLC45A1	1	8079876	8081097	1535	.	-298075	25.7669920788399	14.2785596101367	80.4030438179513	0.498804739085558	0.223369641031081	2.23309101802313	0.0255429428056722	0.252234068407138
1602_1537	1	8375879	8381244	1602	SLC45A1	1	8094266	8097257	1537	.	-282800	14.0269381258186	6.3138329270591	47.7952057913701	0.627598218764948	0.241649876890224	2.597138582653	0.0094003989016022	0.160820557343017
1602_1538	1	8375879	8381244	1602	SLC45A1	1	8097258	8098552	1538	.	-280656	19.9512920845661	11.1897560682007	70.0006148590057	0.374507526474415	0.221814837634753	1.68837905736085	0.0913384880087387	0.418986584008191
1602_1539	1	8375879	8381244	1602	SLC45A1	1	8098553	8099039	1539	.	-279765	11.549183825596	8.20710867297432	49.1683660808883	0.199907706518521	0.240285926692371	0.831957615122649	0.405432869076137	0.728814324465267
1602_1540	1	8375879	8381244	1602	SLC45A1	1	8099040	8100797	1540	.	-278643	14.9409871285644	9.97430558330802	59.2679290246395	0.255136323710159	0.250463415778473	1.01865704784534	0.308365810710663	0.65949537536761
1602_1541	1	8375879	8381244	1602	SLC45A1	1	8100798	8103013	1541	.	-276656	12.3695070616955	6.9920455035104	49.5919690655506	0.41064776336447	0.253892864329459	1.61740568979363	0.105790738360492	0.442908982539129
1602_1543	1	8375879	8381244	1602	SLC45A1	1	8119024	8133491	1543	.	-252304	5.41156234667386	3.22533382176042	34.9724911615743	0.127489097657636	0.284825242939658	0.44760463062133	0.654438560632811	0.867790259342312
1602_1546	1	8375879	8381244	1602	SLC45A1	1	8137147	8137986	1546	.	-240995	5.79669653564983	3.3141046265844	33.3159023928007	0.447100628344698	0.289346146777252	1.54521023806441	0.122295418749678	0.467572330631207
1602_1547	1	8375879	8381244	1602	SLC45A1	1	8137987	8143929	1547	.	-237603	6.90289713141091	4.21456159165155	40.5440482296297	0.219696620644118	0.255781439946586	0.858923230278151	0.390382872062712	0.719012292328278
1602_1548	1	8375879	8381244	1602	SLC45A1	1	8143930	8145402	1548	.	-233895	5.56210997393528	3.33796145499923	36.2096393455468	0.234356490134876	0.259015679991835	0.904796536419199	0.365573186930493	0.702106604708232
1602_1550	1	8375879	8381244	1602	SLC45A1	1	8149571	8156249	1550	.	-225651	6.51605397201411	4.04080119586402	41.2232765543158	0.218056377331915	0.256637751642221	0.849666021216972	0.395510794708267	0.722256390427001
1602_1552	1	8375879	8381244	1602	SLC45A1	1	8157013	8157893	1552	.	-221108	6.53550034197257	5.06111683127588	47.7406936817026	0.0703751484652168	0.25926088625747	0.271445297750497	0.786048566753945	0.924793016438917
1602_1554	1	8375879	8381244	1602	SLC45A1	1	8157904	8162391	1554	.	-218414	5.13676300147947	3.2632582740856	37.273155004306	0.18175808094452	0.258476122544889	0.703190991705451	0.481936732395701	0.776568653547222
1632_1662	1	8484342	8487414	1632	RERE;RP5-1115A15.1	1	8581959	8585502	1662	.	97853	5.45387867347665	5.08019565946018	43.3676006894742	0.201833499325983	0.264960630131525	0.761749016168151	0.446209814603683	0.755254583328542
1632_1721	1	8484342	8487414	1632	RERE;RP5-1115A15.1	1	8734219	8734642	1721	.	248553	5.40538930518263	5.80507764595129	20.0655708422873	0.0276812160539107	0.294670123980092	0.0939396762726475	0.925157076068574	0.976390952092893
1632_1723	1	8484342	8487414	1632	RERE;RP5-1115A15.1	1	8735096	8738290	1723	.	250815	4.22091551496596	5.52046671073077	18.7983788171453	-0.184866362176208	0.294886762739372	-0.626906275679784	0.530720673324176	0.803705456122459
1632_1724	1	8484342	8487414	1632	RERE;RP5-1115A15.1	1	8738291	8739754	1724	.	253145	5.04221385579473	4.2090186513408	18.1548486822911	0.0884869600222571	0.309864631280265	0.285566505788855	0.775210160094975	0.920525085540958
1632_1725	1	8484342	8487414	1632	RERE;RP5-1115A15.1	1	8739755	8741492	1725	.	254746	4.01359648938266	6.72293922116187	18.3081512628426	-0.235582325720025	0.301578150693301	-0.781165098262066	0.434705398289005	0.747867722537631
1632_1726	1	8484342	8487414	1632	RERE;RP5-1115A15.1	1	8741493	8743150	1726	.	256444	5.55122724126123	4.28407104123899	19.4229566005346	0.257190923384422	0.303059204970099	0.848649106070865	0.396076573575806	0.722577831065702
1632_1727	1	8484342	8487414	1632	RERE;RP5-1115A15.1	1	8743151	8744527	1727	.	257961	4.73696932172015	5.03703030451253	17.561176219862	0.0127330376616467	0.317463671790224	0.0401086448406625	0.968006509762843	0.990274761409669
1632_1728	1	8484342	8487414	1632	RERE;RP5-1115A15.1	1	8744528	8749099	1728	.	260936	7.01291989907672	5.30302311953683	20.4861831056833	0.278828744967249	0.293315376932358	0.950610731300153	0.341802019007162	0.684997139313536
1632_1730	1	8484342	8487414	1632	RERE;RP5-1115A15.1	1	8749123	8758941	1730	.	268154	6.31033911188516	6.26195156813509	20.3396346265957	0.106429007366083	0.291778490010576	0.364759607064335	0.715290859513628	0.895407112670276
1632_1731	1	8484342	8487414	1632	RERE;RP5-1115A15.1	1	8758942	8760615	1731	.	273901	5.60990474229829	6.83062969292945	18.7637131429332	-0.0162129107704157	0.30675926015806	-0.0528522293412163	0.95784964662305	0.986999140603342
1632_1732	1	8484342	8487414	1632	RERE;RP5-1115A15.1	1	8760616	8761024	1732	.	274942	9.90423708691715	11.7627247744365	28.3786798569664	-0.0513715251130293	0.289555036771169	-0.17741540843452	0.859182105120344	0.952634470354282
1632_1733	1	8484342	8487414	1632	RERE;RP5-1115A15.1	1	8761025	8765550	1733	.	277410	10.9819673621431	15.7148993111369	35.0281216601082	-0.190387011968614	0.251863719369164	-0.755912810489225	0.449701472764232	0.75729631877601
1632_1734	1	8484342	8487414	1632	RERE;RP5-1115A15.1	1	8765551	8766672	1734	.	280234	8.09806967511778	12.2336531456204	27.4365372278857	-0.278105627179561	0.284626982842618	-0.977088062424977	0.32852555716663	0.675323791028909
1632_1735	1	8484342	8487414	1632	RERE;RP5-1115A15.1	1	8766673	8772921	1735	.	283919	8.21583865329961	6.46828715480163	21.8012386393968	0.184314202709209	0.29953126647307	0.61534211396185	0.538328810845195	0.807868135618876
1632_1736	1	8484342	8487414	1632	RERE;RP5-1115A15.1	1	8772922	8777514	1736	.	289340	10.9868649953853	8.28868437831703	26.0688153601875	0.283039838815737	0.275423080312968	1.02765475752473	0.304112256706912	0.655905787641111
1632_1737	1	8484342	8487414	1632	RERE;RP5-1115A15.1	1	8777515	8786832	1737	.	296296	6.14470636967698	8.39760331582355	20.0235425039435	-0.165461450283069	0.292689877420453	-0.565313196825667	0.571860754101112	0.82590560859958
1632_1738	1	8484342	8487414	1632	RERE;RP5-1115A15.1	1	8786833	8790115	1738	.	302596	5.91496751023556	5.13162608894161	17.3225257728978	0.197705658295125	0.306875848846611	0.644252908914794	0.519411446755894	0.797698738894648
1632_1739	1	8484342	8487414	1632	RERE;RP5-1115A15.1	1	8790116	8793643	1739	.	306002	5.8662023703012	6.9234606649186	17.9773165713442	-0.103126212961286	0.300197933853747	-0.34352739086981	0.731201738221345	0.902260665659167
1632_1740	1	8484342	8487414	1632	RERE;RP5-1115A15.1	1	8793644	8794512	1740	.	308200	5.52894866076936	5.17303726881439	15.7676602316679	0.148236109197215	0.311408428955725	0.476018294348386	0.634061344591938	0.857777829882018
1632_1758	1	8484342	8487414	1632	RERE;RP5-1115A15.1	1	8849437	8851984	1758	.	364833	8.21762199475337	7.37993042254348	19.006321970385	0.304563710429535	0.314266921823309	0.96912429937749	0.33248317513159	0.678300943375683
1632_1762	1	8484342	8487414	1632	RERE;RP5-1115A15.1	1	8880233	8881819	1762	.	395148	3.28264791000047	8.00405762799263	13.0908188506571	-0.352796224353585	0.32562063767098	-1.08345781421282	0.278605265920736	0.63540442614672
1632_1764	1	8484342	8487414	1632	RERE;RP5-1115A15.1	1	8881902	8890621	1764	.	400384	4.66037424999602	5.06363335280311	12.978116358583	0.0210228808629332	0.324429173621834	0.0647996005668658	0.948333559485125	0.983743141897138
1632_1767	1	8484342	8487414	1632	RERE;RP5-1115A15.1	1	8906170	8917372	1767	.	425893	6.22121851341184	3.85757273530658	14.1999358336381	0.184135818536197	0.33082028678873	0.556603769144878	0.577798177998061	0.829341311151356
1632_1771	1	8484342	8487414	1632	RERE;RP5-1115A15.1	1	8920526	8923041	1771	.	435906	4.51479570450344	5.60359890029971	12.6022895871866	-0.0992464618466626	0.325629347482671	-0.304783529537196	0.760531026602153	0.914441638540851
1632_1773	1	8484342	8487414	1632	RERE;RP5-1115A15.1	1	8934779	8937607	1773	.	450315	3.77453464845988	5.83036578699073	11.597860864249	-0.20910141671782	0.331898500409826	-0.630016153913389	0.52868401532958	0.802678303828639
1632_719775	1	8484342	8487414	1632	RERE;RP5-1115A15.1	8	43087424	43088786	719775	.	NA	44.5698438366662	286.953190374139	NA	NA	NA	NA	NA	NA
1658_1617	1	8571654	8573207	1658	RP5-1115A15.2;SNORA77	1	8446156	8453976	1617	.	-122364	5.43362699982156	4.61641401337476	38.8827503096466	0.0106671319086664	0.249251463164272	0.0427966671619338	0.965863620776698	0.989663647845138
1658_1634	1	8571654	8573207	1658	RP5-1115A15.2;SNORA77	1	8487729	8491269	1634	.	-82931	5.37211374112072	2.86033899600727	54.7518433845728	0.476649943555897	0.252596284463765	1.88700298805967	0.0591599237513724	0.355110513581464
1658_1727	1	8571654	8573207	1658	RP5-1115A15.2;SNORA77	1	8743151	8744527	1727	.	171409	5.73627902932546	3.4069394224872	26.9299178014556	0.274994195847796	0.274740358534659	1.00092391709209	0.316863592638273	0.666506518146442
1658_1732	1	8571654	8573207	1658	RP5-1115A15.2;SNORA77	1	8760616	8761024	1732	.	188390	6.16583160913894	3.70173743804731	27.241772811382	0.266487643176341	0.280695849624414	0.949382199747218	0.342426260233737	0.685319116829506
1658_1734	1	8571654	8573207	1658	RP5-1115A15.2;SNORA77	1	8765551	8766672	1734	.	193681	6.72978987502519	3.66448278306373	25.4283377009024	0.465142046350441	0.28230812145298	1.64763962140534	0.0994266448170344	0.432941229063018
1658_1735	1	8571654	8573207	1658	RP5-1115A15.2;SNORA77	1	8766673	8772921	1735	.	197367	5.8649711575297	3.29688536726997	24.1608408571205	0.315693784703255	0.27923485659338	1.13056725279454	0.258237277147152	0.617256743269009
1658_1736	1	8571654	8573207	1658	RP5-1115A15.2;SNORA77	1	8772922	8777514	1736	.	202788	5.72870879693256	2.9635214354298	23.8746178757604	0.353417025535092	0.289954922632341	1.21886885839569	0.222893971114797	0.584592187710959
1658_1737	1	8571654	8573207	1658	RP5-1115A15.2;SNORA77	1	8777515	8786832	1737	.	209743	7.51834815229195	5.67923136304632	28.0737265212801	0.241222323965419	0.273905074935532	0.88067854902723	0.378491830338568	0.710542831321708
1658_1738	1	8571654	8573207	1658	RP5-1115A15.2;SNORA77	1	8786833	8790115	1738	.	216044	5.31267469343902	3.6805798079535	22.2017674463311	0.180902855140247	0.289589088719554	0.62468809146134	0.532175790465279	0.804620252315986
1658_1739	1	8571654	8573207	1658	RP5-1115A15.2;SNORA77	1	8790116	8793643	1739	.	219449	5.29880021178339	3.76496244259884	22.432479669919	0.107666876210712	0.287369712988715	0.374663269455052	0.707910912398675	0.892031201299674
1658_1741	1	8571654	8573207	1658	RP5-1115A15.2;SNORA77	1	8794513	8797309	1741	.	223481	6.17273262635435	5.98416533881887	24.2366767371866	0.123002080605365	0.281243048410966	0.437351540954813	0.661856421980445	0.871339053252635
1658_1765	1	8571654	8573207	1658	RP5-1115A15.2;SNORA77	1	8890622	8892300	1765	.	319031	6.11980339284091	3.37682095500441	17.7742107784999	0.289048752341041	0.311852775169443	0.926875677742449	0.353991086780778	0.693927308668313
1658_1767	1	8571654	8573207	1658	RP5-1115A15.2;SNORA77	1	8906170	8917372	1767	.	339341	4.03867978603766	6.30485891323935	15.1199702662755	-0.145143000121702	0.321233329340174	-0.451830451154714	0.651391130757576	0.866556246857818
1761_1624	1	8873994	8880232	1761	RERE	1	8469690	8472484	1624	.	-406026	5.35146952525276	5.50433613164215	15.3825421614291	-0.24606451423811	0.313271210100035	-0.785468010799767	0.432179218833613	0.746126543196813
1761_1628	1	8873994	8880232	1761	RERE	1	8472996	8478356	1628	.	-401437	4.16906737470603	5.30677199952795	12.9318801148986	-0.189995574645989	0.324431493730866	-0.585626174762186	0.558126754819483	0.818509189575528
1761_1667	1	8873994	8880232	1761	RERE	1	8603294	8607134	1667	.	-271899	2.9714809967873	5.31687727323007	15.228566312018	-0.407654157600827	0.315609857594468	-1.29163949664914	0.196482019283332	0.559031535574858
1761_1669	1	8873994	8880232	1761	RERE	1	8607170	8609604	1669	.	-268726	6.03230029046216	6.17148583492736	23.6400686992064	-0.270336605398536	0.285992237387583	-0.945258542217599	0.344526898324847	0.686787753156825
1761_1670	1	8873994	8880232	1761	RERE	1	8609605	8612667	1670	.	-265977	4.51483491678467	7.15832845102885	21.5440575425752	-0.552212234239798	0.298381638299656	-1.8506910726364	0.0642140091177825	0.36688555944057
1761_1675	1	8873994	8880232	1761	RERE	1	8615463	8622327	1675	.	-258218	4.82504473088905	5.17496851123166	20.2254271812774	-0.276174105438789	0.29668488863768	-0.930866774869888	0.351922483075513	0.692349575136209
1761_1677	1	8873994	8880232	1761	RERE	1	8622457	8624619	1677	.	-253575	6.00326849177389	5.68835893332296	24.0065735050634	-0.235823659649534	0.294834636962917	-0.799850594484919	0.423797365371185	0.740589333896381
1761_1678	1	8873994	8880232	1761	RERE	1	8624620	8629282	1678	.	-250162	5.05427056923894	5.35597182872548	21.1349184859368	-0.241782620006209	0.288864885551652	-0.837009384316378	0.402587293136993	0.72690159584744
1784_1602	1	9003477	9012662	1784	CA6	1	8375879	8381244	1602	SLC45A1	-629508	3.39389735990461	5.59296934812139	8.3403125045629	-0.198615668228564	0.346097654708884	-0.573871754189225	0.566054588224316	0.822769157982822
1811_1833	1	9186568	9194752	1811	GPR157	1	9313292	9313495	1833	.	122734	5.03519448492301	3.46550644773242	52.5938204107179	-0.161893275203791	0.244214011892982	-0.662915587639314	0.50738461793902	0.791064874174816
1811_1878	1	9186568	9194752	1811	GPR157	1	9541283	9543772	1878	.	351868	4.20713335474456	6.47783138325805	21.8096240290237	-0.50085853137924	0.290688299414482	-1.72300891500653	0.0848869128809564	0.407065297680904
1814_1878	1	9205544	9214053	1814	MIR34A	1	9541283	9543772	1878	.	332729	3.91482698680184	5.82122643625487	14.3393260305785	-0.162202079702933	0.325500192002365	-0.498316387173604	0.618261059405114	0.850049260222007
1829_1878	1	9294268	9299456	1829	H6PD	1	9541283	9543772	1878	.	245666	5.51530643590093	2.65587100278726	15.0088068528288	0.536871237142538	0.322276230746906	1.6658728938783	0.095738733530258	0.426459791602459
1829_1884	1	9294268	9299456	1829	H6PD	1	9598277	9598475	1884	.	301514	1.19538560135092	5.57786173532121	10.5612598403902	-0.727981568305981	0.346005599705808	-2.1039589212572	0.0353820304906242	0.288380181072883
1829_1900	1	9294268	9299456	1829	H6PD	1	9639705	9641495	1900	.	343738	5.43453316625663	5.65324895962867	13.6850260321739	0.12630251451556	0.329089734194432	0.383793541371724	0.701131475408761	0.888826108192192
1839_1871	1	9336978	9341933	1839	Z98044.1	1	9483302	9488676	1871	.	146534	5.04890093625692	2.46141842140579	26.5728933192981	0.239127621165152	0.293090241053028	0.815883941771666	0.414566517320933	0.734511361360391
1839_1873	1	9336978	9341933	1839	Z98044.1	1	9498857	9502487	1873	.	161217	7.40480316042271	5.08763030491234	31.5626291151089	0.182250239587025	0.285192864667764	0.639042073508176	0.522795561740154	0.799571250201849
1839_1874	1	9336978	9341933	1839	Z98044.1	1	9502488	9512513	1874	.	168045	10.7883821561313	8.84606198253419	41.8625037168387	-0.00160551410402287	0.268609398529239	-0.00597713301475601	0.995230966246189	0.998492194937524
1839_1875	1	9336978	9341933	1839	Z98044.1	1	9512514	9528023	1875	.	180813	12.2052637381536	7.5766520494759	37.028709369868	0.291846731731462	0.26055672621913	1.12008903384063	0.262675823248221	0.621318346983193
1839_1876	1	9336978	9341933	1839	Z98044.1	1	9528024	9530810	1876	.	189962	12.9470182122628	7.11899932138578	34.4044036223543	0.0960500212737568	0.360581164919104	0.266375592012149	0.789949961109663	0.926515191040007
1839_1877	1	9336978	9341933	1839	Z98044.1	1	9530811	9541282	1877	.	196591	10.2560677817079	5.2535951455247	27.0948430825353	0.600570973259201	0.301368417068026	1.99281324533632	0.0462819008287069	0.321420708155798
1839_1878	1	9336978	9341933	1839	Z98044.1	1	9541283	9543772	1878	.	203072	22.4625239949914	14.5353545495492	55.917965051209	0.193419651475742	0.253330244434514	0.763507933715118	0.445160532638318	0.754482228750856
1839_1879	1	9336978	9341933	1839	Z98044.1	1	9543773	9556068	1879	.	210465	18.8296144026683	10.3662511888495	43.7624013967685	0.340595152899999	0.256965832793498	1.32544918208526	0.185022213794058	0.545994106647337
1839_1880	1	9336978	9341933	1839	Z98044.1	1	9556069	9575001	1880	.	226080	4.48829654622616	5.61629131399916	19.8190431510781	-0.280535779032247	0.303170805038455	-0.925339031232453	0.354789581973644	0.694481144552622
1839_1881	1	9336978	9341933	1839	Z98044.1	1	9575002	9587134	1881	.	241613	6.23524302162198	7.28612621368207	22.5195661343356	-0.171168313724119	0.304410594170752	-0.56229420723809	0.573915584436843	0.827322870504813
1839_1883	1	9336978	9341933	1839	Z98044.1	1	9593482	9598276	1883	.	256424	5.22144893860423	4.53261447347289	19.453880622771	-0.144888424724642	0.307965003352804	-0.470470420818104	0.638018962269936	0.860021029306627
1839_1887	1	9336978	9341933	1839	Z98044.1	1	9613936	9614150	1887	.	274588	6.64497477778031	4.3410869253619	18.4294736694436	0.102821032027509	0.326487118829113	0.314931358995903	0.75281377116998	0.911209089285827
1839_1889	1	9336978	9341933	1839	Z98044.1	1	9617428	9618686	1889	.	278602	6.90896409637252	5.45318858143063	21.791309870082	-0.0774913452182976	0.294912223859077	-0.262760709624999	0.792735020806238	0.92766435764579
1839_1890	1	9336978	9341933	1839	Z98044.1	1	9618687	9618865	1890	.	279321	5.83681167296195	2.93013185659029	16.1546679127286	0.359574367739945	0.309391402688703	1.16219896420889	0.245154655314198	0.605970998912664
1839_1891	1	9336978	9341933	1839	Z98044.1	1	9618866	9619750	1891	.	279853	4.81621357706527	6.8702937687523	19.0612038618995	-0.440236948781579	0.304264253485118	-1.4468901415102	0.147927694692901	0.503104111332244
1839_1892	1	9336978	9341933	1839	Z98044.1	1	9619751	9621770	1892	.	281305	5.38815125914977	4.15151000738515	17.1821288000199	0.0205451313042387	0.304290708650218	0.0675181026570723	0.94616925107269	0.982913798530886
1839_1894	1	9336978	9341933	1839	Z98044.1	1	9628975	9630005	1894	.	290035	6.74447298483212	4.16680333438125	17.0474695031358	0.228850815507599	0.309402877128262	0.739653159116326	0.459510476950228	0.763582926897662
1839_1895	1	9336978	9341933	1839	Z98044.1	1	9630006	9630192	1895	.	290644	16.1121573068632	10.2413620697761	34.8979412510698	0.204949771151049	0.266227214213985	0.769830281085829	0.44140057474295	0.752060453069579
1839_1896	1	9336978	9341933	1839	Z98044.1	1	9630193	9630542	1896	.	290912	10.0032952936023	3.7667083030826	19.2939900998106	0.523342003509965	0.30067437177494	1.74056072827416	0.0817606065006917	0.401049822476743
1839_1897	1	9336978	9341933	1839	Z98044.1	1	9630543	9633247	1897	.	292440	16.2087506204966	7.26469302519763	31.0776366479264	0.408284031236516	0.271191356817489	1.50552007271858	0.132190420191869	0.48209530176866
1839_1898	1	9336978	9341933	1839	Z98044.1	1	9633248	9634745	1898	.	294541	17.3821948611347	11.1978333163413	37.8395725515671	0.0503366708142114	0.266842571455021	0.188638081771357	0.850376483679537	0.949448590660583
1839_1899	1	9336978	9341933	1839	Z98044.1	1	9634746	9639704	1899	.	297770	6.75861796152972	3.8884555013923	16.2833068973778	0.248197435396508	0.309142421368018	0.80285790056953	0.422056871534724	0.739535242385749
1839_1900	1	9336978	9341933	1839	Z98044.1	1	9639705	9641495	1900	.	301145	16.065050759996	11.085571638586	33.827455354044	0.146678706224229	0.262637606485097	0.558483258308827	0.576514433521476	0.828506517340396
1839_1901	1	9336978	9341933	1839	Z98044.1	1	9641496	9644409	1901	.	303497	6.94737060749579	4.24364256972267	17.8253148747626	0.114194437422098	0.331361508303782	0.344621914617215	0.730378628480885	0.901908153741737
1839_1902	1	9336978	9341933	1839	Z98044.1	1	9644410	9647187	1902	.	306343	8.13153375937388	4.36611409122706	19.497684593195	0.155111398912995	0.307100355453021	0.505083749200427	0.61350001481954	0.847720744546732
1839_1904	1	9336978	9341933	1839	Z98044.1	1	9648089	9649792	1904	TMEM201	309485	5.53862961840803	4.55741532314758	18.3617188358893	0.273081781156439	0.306290976982799	0.891576316894818	0.372620068942561	0.706544407592562
1839_1905	1	9336978	9341933	1839	Z98044.1	1	9649793	9651338	1905	.	311110	7.79965762833069	2.96081243459996	18.4120454785051	0.448972101983698	0.302974092167834	1.48188281965373	0.138371477171145	0.491021431112508
1842_1874	1	9350674	9357224	1842	SPSB1	1	9502488	9512513	1874	.	153552	6.15582565537488	6.88989630521692	16.5481087950578	-0.0744452937653749	0.309759859383889	-0.240332281637286	0.810072671113171	0.934559767516459
1842_1875	1	9350674	9357224	1842	SPSB1	1	9512514	9528023	1875	.	166320	5.31652055683324	4.34414809454903	11.2670027185305	0.373426217138795	0.333900381931658	1.11837613056468	0.263406384388181	0.622037701059174
1842_1878	1	9350674	9357224	1842	SPSB1	1	9541283	9543772	1878	.	188579	8.50331198811209	8.48488448480012	17.3206421105011	0.123691172250429	0.327193344808196	0.378036944250618	0.705403149368136	0.890929064266354
1842_1895	1	9350674	9357224	1842	SPSB1	1	9630006	9630192	1895	.	276150	1.89984432602904	5.21163958829606	6.7717019748581	-0.369958222927559	0.357245939080326	-1.03558412414696	0.300396201632783	0.652571392083856
1842_1898	1	9350674	9357224	1842	SPSB1	1	9633248	9634745	1898	.	280048	4.66691507878477	5.96727028502152	10.2923053070685	-0.199487398558427	0.337506166552458	-0.591062974037309	0.554478227207919	0.816526502661914
1885_1830	1	9598476	9613618	1885	SLC25A33	1	9299457	9300769	1830	.	-305934	4.50214029602165	6.6755001404138	18.7464854799088	-0.238516696649052	0.304131514078062	-0.784255118618953	0.432890428876075	0.746645606564087
1885_1831	1	9598476	9613618	1885	SLC25A33	1	9300770	9312433	1831	.	-299445	4.73254756372273	5.20053959018842	16.5317222898021	-0.10031752021013	0.307253430271882	-0.326497641121082	0.744047873719426	0.907576018566298
1885_1834	1	9598476	9613618	1885	SLC25A33	1	9313496	9315220	1834	.	-291689	5.46293346932946	3.25243239025084	17.7784343261402	0.140968669364998	0.3134839154581	0.449683898961764	0.652938382677818	0.867238496245805
1885_1837	1	9598476	9613618	1885	SLC25A33	1	9325161	9328769	1837	.	-279082	5.70543609675488	6.19057239036999	21.2881098190563	-0.172543273229239	0.293531226931043	-0.587819139494054	0.556653695857872	0.817797807155063
1885_1838	1	9598476	9613618	1885	SLC25A33	1	9328770	9336977	1838	.	-273173	4.77482670543951	5.30402900898863	18.6044094330754	-0.137872343233764	0.311654836255457	-0.442387947160726	0.658208499316374	0.869557535865598
1885_1840	1	9598476	9613618	1885	SLC25A33	1	9341934	9349652	1840	.	-260254	4.398026088068	5.31213448072362	18.5405592160125	-0.0834593412780733	0.305453875946254	-0.273230585205468	0.78467597054617	0.924228411313222
1885_1841	1	9598476	9613618	1885	SLC25A33	1	9349653	9350673	1841	.	-255884	5.69265674671099	6.56546990572458	21.437567481236	-0.112225419168016	0.29078079088414	-0.38594509226963	0.699537334114935	0.888102642054196
1885_1882	1	9598476	9613618	1885	SLC25A33	1	9587135	9593481	1882	.	-15739	5.55816187393984	7.12540952869652	261.147444581164	-0.182763356935679	0.189377015384489	-0.965076762692754	0.334506364890834	0.679763836762286
1904_1837	1	9648089	9649792	1904	TMEM201	1	9325161	9328769	1837	.	-321975	5.35061216060149	4.09640762606328	11.7893156188911	0.192201131816485	0.334244005740352	0.575032397038083	0.565269386760383	0.822316438744162
1946_1929	1	9908051	9918370	1946	RP11-84A14.5	1	9836711	9837703	1929	.	-76003	5.32945678710984	4.13304831424459	53.108362894932	-0.00655567172754872	0.231750890916742	-0.0282875793987945	0.977432786841003	0.993227349346985
1954_1950	1	9953668	9964198	1954	NA	1	9949296	9950804	1950	.	-8883	5.83186356243855	5.38252110122832	663.180120802201	0.011344283407864	0.186716199021136	0.0607568248889849	0.951552875509119	0.984906619599612
1954_1951	1	9953668	9964198	1954	NA	1	9950805	9951474	1951	.	-7793	6.64744953505196	5.37870531210033	786.839580637975	0.214798169577145	0.183724967848886	1.16912890007316	0.242351701703213	0.603352752490144
1954_1979	1	9953668	9964198	1954	NA	1	10094203	10096766	1979	.	136552	5.7132145413431	4.59020622735111	57.517283014843	-0.0571523185395733	0.233683726734697	-0.244571238819975	0.80678843592249	0.933235277775621
1954_2064	1	9953668	9964198	1954	NA	1	10398376	10399464	2064	.	439987	2.48002546559627	5.13749528624464	15.2290235823656	-0.459575992855759	0.314914070110916	-1.4593695121145	0.144463432624038	0.498561318278213
1954_2079	1	9953668	9964198	1954	NA	1	10475641	10476631	2079	.	517203	6.59731554869897	5.70792275870563	21.3307160818136	0.0122436259162588	0.286545888411259	0.0427283252401318	0.965918099907054	0.989682321503741
1957_2079	1	9966988	9976770	1957	CTNNBIP1	1	10475641	10476631	2079	.	504257	4.31079726293951	8.12707409292098	14.6644534916938	-0.397926098537249	0.313176244758077	-1.27061392809228	0.203866029494376	0.56577017808868
1962_2005	1	9990442	10021260	1962	LZIC;NMNAT1;RN7SKP269;RP11-84A14.4	1	10187479	10189210	2005	.	182494	4.01401946944519	5.37137615304913	30.7695503360186	-0.718431673088205	0.263373365875221	-2.72780685587083	0.00637569269993549	0.133643299884785
1962_2006	1	9990442	10021260	1962	LZIC;NMNAT1;RN7SKP269;RP11-84A14.4	1	10189211	10191099	2006	.	184304	5.00975816820838	3.46612316443517	28.8404531752883	-0.332469894157877	0.27834694297704	-1.19444420909376	0.232304252220892	0.593809181493856
1962_2008	1	9990442	10021260	1962	LZIC;NMNAT1;RN7SKP269;RP11-84A14.4	1	10198793	10200583	2008	.	193837	6.30195468092899	5.82553763276228	34.868836442157	-0.503303559629582	0.261662308094136	-1.9234851335505	0.0544191517624276	0.343227461701389
1962_2062	1	9990442	10021260	1962	LZIC;NMNAT1;RN7SKP269;RP11-84A14.4	1	10390528	10390714	2062	.	384770	4.58423672543757	5.25600298589804	17.2272595611205	-0.485874332817624	0.305706162972115	-1.5893507938927	0.111981217100136	0.452324287300328
1962_2064	1	9990442	10021260	1962	LZIC;NMNAT1;RN7SKP269;RP11-84A14.4	1	10398376	10399464	2064	.	393069	5.00519542289372	3.61072208952066	14.2186421798706	-0.170532040971989	0.32175063570024	-0.530013066177328	0.596102871577279	0.839212326252593
1978_1948	1	10085512	10094202	1978	UBE4B	1	9936976	9944555	1948	.	-149091	6.14461472260845	2.96811965978719	30.6279228448701	0.150277468605892	0.284965265070599	0.52735363577965	0.597948034089067	0.840014042351106
1978_1952	1	10085512	10094202	1978	UBE4B	1	9951475	9953483	1952	.	-137378	5.37272371159327	2.6096143889585	29.7421962539744	0.261134055988424	0.273973192171931	0.953137253752003	0.340520532925486	0.68417718261601
1978_1953	1	10085512	10094202	1978	UBE4B	1	9953484	9953667	1953	.	-136281	5.20346441915409	2.16358840850383	30.2213762870784	0.408463644118291	0.263688292269714	1.54903974159192	0.121372166880477	0.466433890117308
1978_1981	1	10085512	10094202	1978	UBE4B	1	10096873	10106964	1981	.	12062	7.02767144287023	4.06206108869129	338.90833194101	0.268338260366591	0.184666717278097	1.45309487449484	0.14619741396699	0.50108472805453
1978_1999	1	10085512	10094202	1978	UBE4B	1	10173001	10173198	1999	.	83243	6.0587404422485	2.08049631879812	48.502159645625	0.375938277498395	0.241536710424907	1.55644364302656	0.119602634055878	0.463831521684073
1978_2064	1	10085512	10094202	1978	UBE4B	1	10398376	10399464	2064	.	309063	5.20951630715567	3.05571714759796	15.8370612224174	-0.0342833584947559	0.311055726300874	-0.110216130410005	0.912237969992382	0.97201193987028
1978_2079	1	10085512	10094202	1978	UBE4B	1	10475641	10476631	2079	.	386279	5.65971712723737	6.06504164761381	17.8098618670945	-0.269835718458492	0.302705376939217	-0.891413694685295	0.372707273513814	0.706633207961066
2013_2062	1	10221034	10226462	2013	RNU6-828P	1	10390528	10390714	2062	.	166873	6.31573319214953	3.15094334011456	28.7228439266423	0.25254811400366	0.275698667888601	0.916029504015247	0.359651420406005	0.698113441112478
2013_2064	1	10221034	10226462	2013	RNU6-828P	1	10398376	10399464	2064	.	175172	7.53520673618678	3.40011906426372	27.4109579917411	0.494269400959694	0.281522005253566	1.7557043205717	0.0791389087015521	0.39599751444375
2013_2066	1	10221034	10226462	2013	RNU6-828P	1	10399524	10399824	2066	.	175926	6.1918137424565	4.54494745832308	27.2121343892982	0.113627326426722	0.272665843023786	0.416727394845747	0.676877814203918	0.878238897129867
2074_2096	1	10445370	10461020	2074	PGD;RN7SL721P	1	10552131	10554096	2096	.	99919	6.60462641078618	4.87777199894835	46.6803642939812	-0.102031696843445	0.25487876632246	-0.400314621400667	0.688924800029358	0.883430815368408
2083_2092	1	10489474	10494028	2083	APITD1-CORT;APITD1;RP4-736L20.3	1	10531217	10535627	2092	DFFA;PEX14	41671	5.31404022436825	4.45384072965566	178.721175805886	-0.110633709814805	0.20523831998068	-0.539049967984632	0.589852376701609	0.835845591682831
2083_2095	1	10489474	10494028	2083	APITD1-CORT;APITD1;RP4-736L20.3	1	10550233	10552130	2095	.	59431	5.23887947052331	3.70811059073854	46.1029051878887	0.107773779765732	0.265760047381428	0.40553040544522	0.685087673283669	0.881848485090666
2083_2096	1	10489474	10494028	2083	APITD1-CORT;APITD1;RP4-736L20.3	1	10552131	10554096	2096	.	61363	7.39074758645012	7.98423268102818	64.0549809821304	-0.246319481780776	0.228242780721868	-1.07919944281145	0.280498828014373	0.637273360350717
2084_2096	1	10494029	10510019	2084	APITD1-CORT;APITD1;CORT	1	10552131	10554096	2096	.	51090	5.25483399927723	4.76127630869785	66.0501558408922	-0.0702820811030913	0.224683240571045	-0.312805178189817	0.754428681051233	0.911925945064407
2140_2101	1	10751037	10767516	2140	CASZ1	1	10583124	10583294	2101	.	-176067	5.18701803849438	1.86631945884521	19.6014014909027	0.456075037443388	0.296735107214091	1.53697700863665	0.124298939659399	0.470381831857461
2145_2101	1	10781224	10787574	2145	NA	1	10583124	10583294	2101	.	-201190	5.92570884903829	2.64212909542786	32.272095830043	0.238835912970935	0.266915102312551	0.894801046855955	0.370893450630204	0.705549620240228
2145_2107	1	10781224	10787574	2145	NA	1	10590791	10594115	2107	.	-191946	5.80004478675245	3.08695291379764	35.4777219985118	0.0539582141926567	0.277781464364808	0.19424699310316	0.845982488380071	0.947966257248163
2156_2100	1	10844387	10859919	2156	CASZ1	1	10580992	10583123	2100	.	-270095	5.79534010471264	3.75944631701528	19.3570660077334	-0.0512271023270151	0.303945821282445	-0.168540242174976	0.866158287765321	0.954763496418571
2156_2101	1	10844387	10859919	2156	CASZ1	1	10583124	10583294	2101	.	-268944	9.36751268156254	4.30726294135317	24.2779090081962	0.116089662916018	0.291982983137141	0.397590509106798	0.690932057652808	0.884289349351151
2156_2103	1	10844387	10859919	2156	CASZ1	1	10583333	10583831	2103	.	-268571	6.31913576407838	5.12100047220995	18.8927221269686	-0.0267962937245558	0.296678754140729	-0.0903209055268077	0.928032207838704	0.977193722327413
2156_2107	1	10844387	10859919	2156	CASZ1	1	10590791	10594115	2107	.	-259700	6.50097137678378	4.58608503358903	20.8399888362698	0.00478660984245843	0.294899345650576	0.0162313342265942	0.987049837655316	0.995969476883523
2164_2095	1	10912360	10929312	2164	NA	1	10550233	10552130	2095	.	-369654	5.6204852939681	3.10558969032022	12.3767936358274	0.385473040654037	0.338419426934286	1.13903933986889	0.254686746276056	0.614243473544834
2164_2096	1	10912360	10929312	2164	NA	1	10552131	10554096	2096	.	-367722	10.65196515019	10.0922864302052	24.2116929456506	-0.146080648871656	0.287045472969949	-0.508911174805216	0.610814486724756	0.846363367767028
2164_2097	1	10912360	10929312	2164	NA	1	10554097	10557882	2097	.	-364846	10.5729879564235	6.66501725312051	20.4426921150985	0.202294679044384	0.31267065548603	0.646989653473966	0.517638639796994	0.796786657212584
2164_2098	1	10912360	10929312	2164	NA	1	10557883	10574840	2098	.	-354474	8.9298311757048	5.94726125761726	17.9104894258922	0.235357812522648	0.306920878364105	0.766835458627349	0.443179351201863	0.753047417093552
2164_2099	1	10912360	10929312	2164	NA	1	10574841	10580991	2099	.	-342920	13.4438887512731	6.26954060132546	23.553987337865	0.393851073462255	0.292417322128397	1.3468801047611	0.178018850093216	0.538408499426101
2164_2100	1	10912360	10929312	2164	NA	1	10580992	10583123	2100	.	-338778	13.6063633623943	10.0996705766718	26.9069940011814	0.164437770533013	0.276895267788275	0.593862697064033	0.552603950511848	0.81553328136887
2164_2101	1	10912360	10929312	2164	NA	1	10583124	10583294	2101	.	-337627	21.6378743968278	15.3760936221571	37.7861684067986	0.175636206386009	0.277883814404214	0.632049069725686	0.527354813560613	0.802041372603738
2164_2103	1	10912360	10929312	2164	NA	1	10583333	10583831	2103	.	-337254	17.0042887245865	13.5124864124	30.6613588842968	0.174513442261995	0.262619379043705	0.664510908895847	0.506363369252775	0.790348315727757
2164_2104	1	10912360	10929312	2164	NA	1	10583832	10584311	2104	.	-336764	10.6019592715788	9.9504888918461	21.1262479726546	0.10708063157667	0.2984903248399	0.358740711726935	0.719789069290351	0.89741517378064
2164_2105	1	10912360	10929312	2164	NA	1	10584312	10589923	2105	.	-333718	10.5084662475677	9.35981863286083	22.6771344752648	-0.0156914202435737	0.29101917916116	-0.053918852663948	0.956999816260202	0.986767318166585
2164_2106	1	10912360	10929312	2164	NA	1	10589924	10590790	2106	.	-330479	17.2091701435069	11.2119913835011	31.6790787150994	0.296839136701005	0.270806383413041	1.09613050091311	0.273021668464753	0.630475913376183
2164_2107	1	10912360	10929312	2164	NA	1	10590791	10594115	2107	.	-328383	17.1083775799539	10.1533465739284	30.1894144957285	0.420515729229332	0.27316538580955	1.53941806346765	0.123702266978867	0.469617565845468
2164_2108	1	10912360	10929312	2164	NA	1	10594116	10596796	2108	.	-325380	13.2105183422337	11.0183547520996	27.7868668946625	0.110485819089651	0.282959590422652	0.390465009242556	0.696192724537403	0.886665868826507
2164_2109	1	10912360	10929312	2164	NA	1	10596797	10597064	2109	.	-323905	14.4344276369541	11.0645134745092	28.8125077377604	0.105819170505301	0.272050480813266	0.388968878823394	0.69729916821118	0.887084254181751
2164_2110	1	10912360	10929312	2164	NA	1	10597065	10597534	2110	.	-323536	7.60526053224809	7.6334379635851	19.7984331615432	0.0272466196340193	0.301498228432051	0.0903707453795535	0.927992603353162	0.977183748421111
2164_2111	1	10912360	10929312	2164	NA	1	10597535	10598680	2111	.	-322728	8.33058871883489	8.08922588075199	19.0399201207051	0.0325569399237886	0.303801090336654	0.107165316252522	0.91465783055398	0.972872803406903
2164_2112	1	10912360	10929312	2164	NA	1	10598681	10599973	2112	.	-321509	6.97486549285716	7.74496327732542	19.1073582081602	-0.0824279281663194	0.317839161121689	-0.259338490182967	0.795374084112782	0.928782506268741
2164_2113	1	10912360	10929312	2164	NA	1	10599974	10600450	2113	.	-320624	10.5319940280604	8.009117441301	22.9919099207877	0.115417783872809	0.291662641811313	0.395723576924454	0.692308960494901	0.88483583881281
2164_2114	1	10912360	10929312	2164	NA	1	10600451	10600767	2114	.	-320227	5.37161300234752	3.14769086821126	12.7646787898419	0.248225075812153	0.32687671460819	0.759384393928724	0.447622646281023	0.756032281866939
2164_2127	1	10912360	10929312	2164	NA	1	10662492	10663533	2127	.	-257823	6.47493613883943	4.20891191976599	20.0008677140806	0.0636640700044699	0.307510014330951	0.207030883670516	0.835985739290831	0.944190137852533
2166_2096	1	10957709	10966373	2166	NA	1	10552131	10554096	2096	.	-408927	7.50588889499771	3.79125881677904	20.6063625330247	0.182142513588011	0.303740609109842	0.599664674808571	0.548729735186234	0.813418049572344
2166_2097	1	10957709	10966373	2166	NA	1	10554097	10557882	2097	.	-406051	6.91777553724517	4.61228134783106	19.4637876099309	0.173520925171768	0.304080413165909	0.570641572619456	0.568242631930522	0.823885523548366
2166_2098	1	10957709	10966373	2166	NA	1	10557883	10574840	2098	.	-395679	3.62999731337424	5.19200520176318	15.4849037181449	-0.315295984682573	0.326661890329572	-0.965205902544885	0.334441691121882	0.679726010098379
2166_2099	1	10957709	10966373	2166	NA	1	10574841	10580991	2099	.	-384125	7.16826688182019	7.15068178587191	22.8589418485612	-0.181248850355946	0.282485359702666	-0.641622102280704	0.521118578576308	0.79860614876268
2166_2100	1	10957709	10966373	2166	NA	1	10580992	10583123	2100	.	-379983	9.43544736275362	9.17025679745013	26.0133660258982	-0.0932986398576861	0.279356083019326	-0.333977477237292	0.738396554377046	0.905192565642999
2166_2101	1	10957709	10966373	2166	NA	1	10583124	10583294	2101	.	-378832	15.9463771091302	11.3292535509954	37.8980543481913	-0.0429224473072327	0.260139739953442	-0.164997655932594	0.868945827064785	0.955720735932605
2166_2103	1	10957709	10966373	2166	NA	1	10583333	10583831	2103	.	-378459	15.5124449716433	11.2072840390963	34.4583965794254	0.184265424896264	0.258428341486384	0.713023284661572	0.475831348746131	0.773113955073428
2166_2104	1	10957709	10966373	2166	NA	1	10583832	10584311	2104	.	-377969	7.55748688876777	4.87717018439665	20.1245479295744	0.250572775646937	0.293697740167334	0.853165487429945	0.393567539401655	0.721038655287544
2166_2105	1	10957709	10966373	2166	NA	1	10584312	10589923	2105	.	-374923	6.98308033607998	7.66159909024024	20.9557507790468	-0.167229135168647	0.29783106170427	-0.561489907102759	0.574463608824579	0.827585603658843
2166_2106	1	10957709	10966373	2166	NA	1	10589924	10590790	2106	.	-371684	9.2195950646667	8.31317828767297	25.6759669900073	-0.042050408610875	0.27437112402969	-0.153261057480395	0.878192409432873	0.958910889512587
2166_2107	1	10957709	10966373	2166	NA	1	10590791	10594115	2107	.	-369588	12.3109489909242	8.99623151652024	30.1423461997139	0.198537976848011	0.265599262937808	0.747509517353218	0.454756060026303	0.7604027271614
2166_2108	1	10957709	10966373	2166	NA	1	10594116	10596796	2108	.	-366585	6.18864320516298	5.68595429232066	21.0268372918518	-0.0858335678564482	0.304839683106453	-0.281569535113557	0.778273602850806	0.921759357870797
2166_2109	1	10957709	10966373	2166	NA	1	10596797	10597064	2109	.	-365110	6.64329054002871	7.46379051812066	22.1583855098336	-0.232569353481047	0.289103829976488	-0.80444923022971	0.421137579089009	0.738917478590624
2166_2110	1	10957709	10966373	2166	NA	1	10597065	10597534	2110	.	-364741	5.21026692766982	5.64760850009435	18.8166101247265	-0.120204683915508	0.296832945264477	-0.404957353397567	0.685508859005629	0.882096302462211
2166_2111	1	10957709	10966373	2166	NA	1	10597535	10598680	2111	.	-363933	5.78811545647092	4.63710887428497	18.4630474457359	0.0409704905411202	0.310692728193837	0.131868199102359	0.895088542365482	0.965429732545829
2166_2112	1	10957709	10966373	2166	NA	1	10598681	10599973	2112	.	-362714	4.71928903936398	6.37113565924971	18.6988078255832	-0.232346834137426	0.310271277006838	-0.74885060705218	0.453947253544091	0.759824796543862
2166_2113	1	10957709	10966373	2166	NA	1	10599974	10600450	2113	.	-361829	8.04727287689233	7.67641999811219	24.8376372114439	-0.0464647582666144	0.282182612904224	-0.164662017224942	0.869210014679322	0.955856018080894
2166_2121	1	10957709	10966373	2166	NA	1	10631371	10634507	2121	.	-329102	2.2720376763128	5.21126371636058	15.6133073508787	-0.584606511413126	0.312846173818829	-1.86867080481437	0.061668628238127	0.360712013889343
2166_2127	1	10957709	10966373	2166	NA	1	10662492	10663533	2127	.	-299028	6.06951493751164	8.70150190070288	29.2068475006358	-0.483304629945125	0.271385890230782	-1.78087604161783	0.0749327033643195	0.387892258237249
2181_2100	1	11039443	11046834	2181	C1orf127	1	10580992	10583123	2100	.	-461081	7.95440433602282	2.16472388559612	23.8961795584911	0.331111163968264	0.288937767834789	1.14596013684715	0.251811646541724	0.611868500035324
2181_2101	1	11039443	11046834	2181	C1orf127	1	10583124	10583294	2101	.	-459929	11.1674540172568	6.69404514973223	33.055248525021	0.043813696637858	0.276462871472179	0.158479496377028	0.874078976004275	0.957582874427804
2181_2104	1	11039443	11046834	2181	C1orf127	1	10583832	10584311	2104	.	-459067	5.49542227115689	3.94568487426862	22.6700228023387	-0.122530510505425	0.288674070774353	-0.424459703556831	0.671230587267218	0.875747796235033
2181_2106	1	11039443	11046834	2181	C1orf127	1	10589924	10590790	2106	.	-452781	5.21928319572356	3.86332926390126	22.2805419670208	0.0510645945690108	0.318659208428191	0.160248294160054	0.872685487676194	0.957077331737762
2181_2107	1	11039443	11046834	2181	C1orf127	1	10590791	10594115	2107	.	-450685	6.02713261481729	4.33477351757248	22.9923259789976	0.0310260446712614	0.294100585823968	0.105494671438131	0.915983297973777	0.973407959169484
2181_2109	1	11039443	11046834	2181	C1orf127	1	10596797	10597064	2109	.	-446208	7.32093315851828	5.04722666296934	26.9841815721509	-0.123871287700272	0.277436694134036	-0.446484874997923	0.655247035705622	0.868166567734188
2183_2312	1	11065147	11085725	2183	TARDBP	1	11687334	11697082	2312	.	616772	2.00344977588997	5.72845834849406	6.80536054765025	-0.422063279808653	0.354895623778935	-1.18926031072042	0.234337248223574	0.595829243033181
2183_2314	1	11065147	11085725	2183	TARDBP	1	11700089	11700881	2314	.	625049	2.73564512927219	6.00380284651362	7.71950338109682	-0.431065086126407	0.352565097885208	-1.22265388352978	0.221460452051182	0.58330606355872
2184_2317	1	11085726	11113120	2184	MASP2;RP4-635E18.8	1	11705329	11717347	2317	FBXO2;FBXO44	611915	2.01140029644296	5.10894477413664	5.76221334735464	-0.328486658165756	0.360418955092589	-0.911402282050817	0.362083451656646	0.699697978652857
2185_2314	1	11113121	11122975	2185	SRM	1	11700089	11700881	2314	.	582437	5.16842179574806	6.76170304263275	9.00234419041082	-0.0677558697705379	0.351172725913423	-0.192941720044746	0.847004610985367	0.948219650760864
2185_2316	1	11113121	11122975	2185	SRM	1	11704792	11705328	2316	.	587012	1.42221729542852	6.1448081334375	6.06956907304417	-0.410970187713031	0.361215070641724	-1.13774374635841	0.255227500671777	0.614657891999395
2185_2317	1	11113121	11122975	2185	SRM	1	11705329	11717347	2317	FBXO2;FBXO44	593290	6.64308084307241	4.38661681566061	9.00474853320373	0.00558657562360161	0.352427471460239	0.01585170304816	0.987352700539161	0.996040603802775
2185_2320	1	11113121	11122975	2185	SRM	1	11722754	11727775	2320	FBXO6	607217	4.64834012751825	5.80475125113228	9.38557326593848	-0.213979150146698	0.351202312356646	-0.609276028710774	0.542341493274372	0.810045811473591
2196_2234	1	11158746	11163451	2196	EXOSC10;RP4-635E18.6	1	11321726	11322699	2234	MTOR	161114	5.82580496961975	6.97547972571278	52.5837067066681	-0.449781839639416	0.250783575632457	-1.79350596826407	0.0728920571810094	0.384163492161711
2196_2314	1	11158746	11163451	2196	EXOSC10;RP4-635E18.6	1	11700089	11700881	2314	.	539387	3.73219886496451	6.37582971487063	14.3336583879949	-0.638609932173394	0.325177670531916	-1.96388002635229	0.0495440066751016	0.330038995879005
2196_2348	1	11158746	11163451	2196	EXOSC10;RP4-635E18.6	1	11878707	11879067	2348	.	717789	1.59948523900359	5.69458532080748	9.04237333352168	-0.580790387839466	0.347066359878532	-1.67342749105022	0.0942431696833471	0.423935359476554
2196_8310	1	11158746	11163451	2196	EXOSC10;RP4-635E18.6	1	38156332	38160858	8310	C1orf109;CDCA8	26997497	0	9.99070433788135	3.02786123459291	-0.362790506731168	0.356545053527728	-1.01751658911446	0.308907744655114	0.659927989962342
2204_2200	1	11192293	11204078	2204	MTOR-AS1;MTOR	1	11190511	11191196	2200	.	-7332	5.06212414657017	2.19108148349629	727.317578269145	0.201529125101513	0.18791603048534	1.07244243389462	0.283521357096329	0.639718552682608
2204_2314	1	11192293	11204078	2204	MTOR-AS1;MTOR	1	11700089	11700881	2314	.	502300	3.08338883626725	6.76556716119712	19.160665589776	-0.732580298191346	0.30346231689982	-2.41407337054369	0.0157752853378181	0.204142993154281
2208_2314	1	11210175	11212490	2208	RNU6-537P	1	11700089	11700881	2314	.	489153	3.78805810681042	6.47349572359791	12.7149575526997	-0.50481275297968	0.33233783418141	-1.51897467293514	0.12876887121165	0.47694104886403
2215_2217	1	11228704	11246524	2215	snoU13	1	11248311	11249465	2217	ANGPTL7	11274	6.2440791663497	3.2183702514531	449.608959344665	0.256901341978556	0.169245920091536	1.51791748858473	0.129035200598146	0.477214965524436
2215_2314	1	11228704	11246524	2215	snoU13	1	11700089	11700881	2314	.	462871	1.88012840260914	5.20473589926212	7.52400225179034	-0.4534854595155	0.352901376176893	-1.28502037716109	0.198785163389033	0.561261033628925
2227_2308	1	11285314	11287968	2227	RNU6-291P	1	11678084	11679033	2308	.	391918	2.63301487509803	5.27363343606238	8.79916263398144	-0.357362396370865	0.346966073914686	-1.02996351297083	0.303027133914439	0.65485073129432
2227_2314	1	11285314	11287968	2227	RNU6-291P	1	11700089	11700881	2314	.	413844	6.2605670328425	7.97610770127636	12.0520411011315	-0.16422751095484	0.332939869994919	-0.493264777682969	0.621825512377464	0.851949217236767
2227_2317	1	11285314	11287968	2227	RNU6-291P	1	11705329	11717347	2317	FBXO2;FBXO44	424697	5.87931787766977	4.08212712010027	9.70633820257524	0.189274668455789	0.341604170536537	0.554075988470828	0.579526842224058	0.830195376857351
2234_2092	1	11321726	11322699	2234	MTOR	1	10531217	10535627	2092	DFFA;PEX14	-788790	5.10040557269655	7.51323992829559	15.2242700228545	-0.0245324445158116	0.317211257925072	-0.0773378746904575	0.938354761472919	0.980525474428133
2234_2183	1	11321726	11322699	2234	MTOR	1	11065147	11085725	2183	TARDBP	-246776	6.69587045773512	5.1984014506144	20.2788348311069	0.0923953592575775	0.297157167628575	0.310930946054328	0.755853118152383	0.912546628152637
2234_2185	1	11321726	11322699	2234	MTOR	1	11113121	11122975	2185	SRM	-204164	5.72323906377196	5.05904876534127	23.139705276919	-0.231105799394254	0.282442371590335	-0.818240542638762	0.413219849195081	0.733468590654435
2234_2186	1	11321726	11322699	2234	MTOR	1	11122976	11125911	2186	.	-197769	2.73803653330268	5.22974183685442	14.1519521987754	-0.515011953646086	0.323371132126304	-1.59263429069769	0.111242256257199	0.451177650211438
2234_2317	1	11321726	11322699	2234	MTOR	1	11705329	11717347	2317	FBXO2;FBXO44	389126	6.58316740200062	5.32630283461982	13.33688937516	0.0587292356257596	0.336624456667303	0.174465147919432	0.861499918614394	0.95339172881355
2234_2331	1	11321726	11322699	2234	MTOR	1	11793489	11797297	2331	AGTRAP	473181	11.1285247783671	16.9951636710906	29.8669165900313	-0.108076013778913	0.292149887122579	-0.369933443559974	0.711432081989233	0.893722909909174
2317_2229	1	11705329	11717347	2317	FBXO2;FBXO44	1	11300928	11303008	2229	.	-409370	3.56364907729439	5.02157951068938	7.37828283059237	0.0472193280721805	0.357645896538784	0.132028155583941	0.894962021748665	0.965379160743746
2317_2327	1	11705329	11717347	2317	FBXO2;FBXO44	1	11774358	11775358	2327	.	63520	2.31508573890742	5.04068421389145	26.3754939232588	-0.456476014068085	0.286207935466245	-1.59491040429912	0.110732272672296	0.450350123466498
2317_2328	1	11705329	11717347	2317	FBXO2;FBXO44	1	11775359	11775877	2328	.	64280	3.13850471699964	5.31968725881652	30.0163616936769	-0.230462245889245	0.272529959820045	-0.845640039140731	0.397753582187661	0.723581541756191
2320_2204	1	11722754	11727775	2320	FBXO6	1	11192293	11204078	2204	MTOR-AS1;MTOR	-527079	2.95165322271018	6.36928379848287	13.0425470214491	-0.438418114248023	0.326512080122889	-1.3427316811158	0.17935887231847	0.539942046275495
2320_2331	1	11722754	11727775	2320	FBXO6	1	11793489	11797297	2331	AGTRAP	70129	4.74907200575309	7.69995871972796	77.6771878486078	-0.2872404686005	0.220618757667148	-1.30197663896678	0.192924371613855	0.554920892050517
2331_2186	1	11793489	11797297	2331	AGTRAP	1	11122976	11125911	2186	.	-670949	2.56596355581572	5.71832893601808	7.47949247053944	-0.31016888927995	0.355466802239406	-0.872567810343798	0.382898692288367	0.713749265364435
2331_2195	1	11793489	11797297	2331	AGTRAP	1	11155387	11158745	2195	.	-638327	2.46627737751456	6.83213133186177	8.12272918207101	-0.296534161355438	0.35843205567915	-0.82730926728518	0.408061792442664	0.730574997757975
2331_2230	1	11793489	11797297	2331	AGTRAP	1	11303009	11306078	2230	.	-490849	3.20143702949368	8.06206697187195	10.102764379824	-0.134236271267932	0.344995628651803	-0.389095571420745	0.697205449368044	0.887060732092178
2331_2239	1	11793489	11797297	2331	AGTRAP	1	11338705	11340582	2239	.	-455749	5.52317373874636	6.45644378628058	12.6649417185129	0.0616094745815259	0.328896995777393	0.187321487798645	0.851408576345946	0.949867377790166
2331_2240	1	11793489	11797297	2331	AGTRAP	1	11340583	11341748	2240	.	-454227	2.96547874911783	5.57717942551655	10.3341879949881	-0.180797695202735	0.338243111454547	-0.534519962358585	0.592981842037371	0.837592086005818
2331_2244	1	11793489	11797297	2331	AGTRAP	1	11351074	11354745	2244	.	-442483	2.850307009651	6.82601176620945	10.8884358452771	-0.386908126794705	0.344327203012429	-1.12366412937969	0.261155539258274	0.619746473425905
2331_2319	1	11793489	11797297	2331	AGTRAP	1	11721735	11722753	2319	.	-73149	4.03223493989543	7.61072146309399	51.671641891801	-0.278274488990779	0.234963134403041	-1.18433255369093	0.23628144727954	0.597515595957221
2331_2333	1	11793489	11797297	2331	AGTRAP	1	11799679	11819384	2333	.	14139	5.69742750658621	6.64227160135272	231.059367105443	0.267725041106791	0.256755474668548	1.04272378788575	0.297076237350202	0.649967228005216
2331_2343	1	11793489	11797297	2331	AGTRAP	1	11855936	11856823	2343	.	60987	3.193949450446	5.79283661468917	57.9002348937774	-0.249817049542716	0.285100556122426	-0.876241887916349	0.38089854925368	0.712466260613089
2335_2183	1	11820484	11826131	2335	C1orf167	1	11065147	11085725	2183	TARDBP	-747871	1.87653667081064	7.04970195714157	4.99831267474551	-0.516079355006212	0.363031362615621	-1.42158338962201	0.155147229616463	0.51206119204291
2335_2185	1	11820484	11826131	2335	C1orf167	1	11113121	11122975	2185	SRM	-705259	3.22557674265319	9.50492520256556	6.49033959097202	-0.609529826013708	0.358375004001696	-1.70081567968625	0.0889776040168553	0.414364051894019
2335_2196	1	11820484	11826131	2335	C1orf167	1	11158746	11163451	2196	EXOSC10;RP4-635E18.6	-662209	0.674850876446397	6.28288045813933	6.91734229097445	-0.852089375151433	0.360864622288676	-2.36124386410425	0.0182137490238045	0.218063520989382
2335_2204	1	11820484	11826131	2335	C1orf167	1	11192293	11204078	2204	MTOR-AS1;MTOR	-625122	6.61234882033364	6.63127517980506	8.90174494156243	0.098186845761273	0.347549117969625	0.282512141981193	0.777550837661778	0.921483471317893
2335_2317	1	11820484	11826131	2335	C1orf167	1	11705329	11717347	2317	FBXO2;FBXO44	-111969	6.03588936229211	9.38213454720017	18.1444936248279	-0.288845195151865	0.304041563155997	-0.950018780832489	0.342102709820931	0.685127398548801
2335_2320	1	11820484	11826131	2335	C1orf167	1	11722754	11727775	2320	FBXO6	-98043	5.09847888715999	5.71376869654109	21.2214571435058	0.00302278086533303	0.300594686884201	0.0100560023088416	0.99197660623979	0.997476899978277
2335_2331	1	11820484	11826131	2335	C1orf167	1	11793489	11797297	2331	AGTRAP	-27914	3.70799338473286	6.65609258491133	78.4598137655635	-0.263776738645251	0.226735469370734	-1.16336777557265	0.244680318016227	0.605528246061001
2335_2341	1	11820484	11826131	2335	C1orf167	1	11837145	11851241	2341	C1orf167;RP11-56N19.5	20886	5.13799319482308	4.51664547848136	65.1660472127419	0.0143240507449747	0.220580716828105	0.064937910035614	0.948223436435839	0.983669328338904
2335_2349	1	11820484	11826131	2335	C1orf167	1	11879068	11884142	2349	.	58298	3.79797234614345	6.18087338011876	37.561909222902	-0.332651543062344	0.27474711573071	-1.21075536017051	0.225989178294836	0.587702257005588
2335_2354	1	11820484	11826131	2335	C1orf167	1	11917524	11920807	2354	NPPB	95858	2.93505306084807	5.02551842317965	24.6339056637169	-0.505517618783552	0.297639706583844	-1.69842130468957	0.0894282738991136	0.415244016276936
2335_2364	1	11820484	11826131	2335	C1orf167	1	11953288	11974191	2364	RNU5E-1;RNU5E-4P	140432	1.69898110378285	6.68469910888365	15.0645147403408	-0.922674169453278	0.316102114316516	-2.91891173030686	0.00351255670646609	0.0983779300969779
2341_2337	1	11837145	11851241	2341	C1orf167;RP11-56N19.5	1	11826283	11830115	2337	.	-15994	4.33068915802382	5.26856738957584	97.0446898617821	0.127876929218098	0.214191076659078	0.597022673459156	0.550492242845376	0.814250016338352
2341_2338	1	11837145	11851241	2341	C1orf167;RP11-56N19.5	1	11830116	11832760	2338	.	-12755	6.89376458602567	7.31067155235421	147.814278673039	0.243271177689048	0.203527937696882	1.19527166855764	0.231980905226583	0.593462325295984
2341_2339	1	11837145	11851241	2341	C1orf167;RP11-56N19.5	1	11832761	11833343	2339	.	-11141	5.62241298010453	5.65057950415231	140.351466532927	0.193609598086202	0.193343219320118	1.0013777507534	0.316644216474891	0.666335226571942
2345_2196	1	11864904	11872489	2345	CLCN6;MTHFR	1	11158746	11163451	2196	EXOSC10;RP4-635E18.6	-707598	3.37583520146442	5.54202585527861	6.35104187740922	-0.279978001872208	0.359555505978574	-0.778678110102121	0.436169353902019	0.748750211680082
2345_2331	1	11864904	11872489	2345	CLCN6;MTHFR	1	11793489	11797297	2331	AGTRAP	-73303	6.55255341982637	11.7739740035945	38.7753555896831	-0.292035594105639	0.265996549636621	-1.09789241441135	0.272251470701782	0.62988005907662
2345_2349	1	11864904	11872489	2345	CLCN6;MTHFR	1	11879068	11884142	2349	.	12909	6.03727644712207	13.8675109915426	148.565268245692	-0.37409516463793	0.21059092998354	-1.77640682182832	0.075665887519544	0.389346203963751
2345_2354	1	11864904	11872489	2345	CLCN6;MTHFR	1	11917524	11920807	2354	NPPB	50469	3.47617195818314	10.0947950396599	40.4255575691561	-0.550185311434005	0.248678364224028	-2.21243739137015	0.0269364577047607	0.257449863176952
2345_2364	1	11864904	11872489	2345	CLCN6;MTHFR	1	11953288	11974191	2364	RNU5E-1;RNU5E-4P	95043	5.93252543965952	11.946372435576	26.2819821895602	-0.48008147954788	0.271124994080837	-1.77070166907866	0.0766103247841383	0.391009392285269
2345_2368	1	11864904	11872489	2345	CLCN6;MTHFR	1	11980154	11990122	2368	KIAA2013	116442	9.24000385957251	13.7217983433901	36.0706098186673	-0.278338685200652	0.257016162180032	-1.08296179835447	0.278825379747208	0.635682104840999
2345_2369	1	11864904	11872489	2345	CLCN6;MTHFR	1	11990123	12006954	2369	PLOD1	129842	2.97505304870865	5.24270263698495	13.1209841634792	-0.380892793915295	0.322831065250536	-1.17985173954588	0.238059187141328	0.599293859105074
2345_2371	1	11864904	11872489	2345	CLCN6;MTHFR	1	12034073	12041913	2371	MFN2	169297	7.62478097965709	12.3497156265151	26.2619874722264	-0.360561313213382	0.297225457226965	-1.21309028027856	0.225095305705676	0.586852724560026
2345_2376	1	11864904	11872489	2345	CLCN6;MTHFR	1	12065739	12080397	2376	MIIP;RP5-1077B9.5	204372	5.36934383204936	9.91690686822294	15.4105923017323	-0.442005199702826	0.312708998388417	-1.41347131672178	0.157517189314614	0.515075396978349
2349_2186	1	11879068	11884142	2349	NA	1	11122976	11125911	2186	.	-757161	1.09453612685209	5.77618773329508	6.73232874098693	-0.720337611452336	0.356981495624612	-2.01785700458215	0.0436061559971796	0.313780957005279
2349_2362	1	11879068	11884142	2349	NA	1	11948703	11948872	2362	.	67183	6.55986653164997	9.90808377169939	70.6028034850285	-0.609202416862939	0.2705287049836	-2.25189566075759	0.0243288664216783	0.246877224907931
2349_2363	1	11879068	11884142	2349	NA	1	11948873	11953287	2363	.	69475	5.07526716794283	11.4654795728607	67.3328599436639	-0.9493533686834	0.278159597050394	-3.41298081659	0.000642564651542706	0.0378333024106973
2349_2364	1	11879068	11884142	2349	NA	1	11953288	11974191	2364	RNU5E-1;RNU5E-4P	82135	4.85145926746353	8.26163391581822	71.9230471020665	-0.739086440297645	0.226987799968164	-3.25606239807296	0.00112968921731345	0.0523548136319496
2349_2367	1	11879068	11884142	2349	NA	1	11979688	11980153	2367	.	98316	2.9599963647376	5.84317464515452	34.4662917072408	-0.800824664364254	0.274426156507242	-2.91817906338356	0.00352082101772339	0.0985211890825008
2349_2371	1	11879068	11884142	2349	NA	1	12034073	12041913	2371	MFN2	156388	6.78628856449494	7.71424937579946	50.9875090808689	-0.397196348804287	0.28159979552872	-1.41049942191374	0.158392267014547	0.51598478484143
2349_2372	1	11879068	11884142	2349	NA	1	12041914	12044139	2372	.	161422	3.90304606576933	5.7831996475506	25.2709052071119	-0.661599753218098	0.287126350465944	-2.30421120229636	0.0212107906728055	0.232866342448453
2349_2373	1	11879068	11884142	2349	NA	1	12044140	12044789	2373	.	162860	5.35894852588022	5.85314497836663	27.2125420225395	-0.438473318503535	0.296643986091221	-1.47811295378394	0.139377547423341	0.492295917159401
2349_2374	1	11879068	11884142	2349	NA	1	12044790	12053160	2374	.	167370	3.98379795417037	5.57485534330692	22.4262140013332	-0.544506587784689	0.289860961821935	-1.87850955976329	0.0603114905234983	0.357746662028339
2349_2375	1	11879068	11884142	2349	NA	1	12053161	12065738	2375	.	177845	3.56753483056361	6.89320428069528	23.0140827784588	-0.809546899042012	0.298866996487985	-2.7087196263056	0.00675433913697246	0.137105838596283
2349_2376	1	11879068	11884142	2349	NA	1	12065739	12080397	2376	MIIP;RP5-1077B9.5	191463	6.34284312821778	10.2361145654653	39.8562702096015	-0.3772019211414	0.249335607674926	-1.51282813016094	0.130323321443016	0.479473762833537
2349_2377	1	11879068	11884142	2349	NA	1	12080398	12086799	2377	.	201994	5.0808273577974	5.56531033793211	22.1536058608279	-0.498497364092002	0.304623182447216	-1.636439354639	0.101747668358332	0.436590105187736
2349_2379	1	11879068	11884142	2349	NA	1	12092002	12097793	2379	.	213293	2.85718357804051	6.26936541789569	18.1713911567623	-0.738325548945515	0.324382984830716	-2.27609209937698	0.0228404978542058	0.24051805390322
2349_2389	1	11879068	11884142	2349	NA	1	12156607	12157956	2389	.	275677	1.04803315264407	5.00022794906786	12.3674142320386	-1.11623125085302	0.339241449120557	-3.29037402047041	0.00100054292950391	0.0488724855560449
2351_2331	1	11901356	11913795	2351	NPPA-AS1;NPPA	1	11793489	11797297	2331	AGTRAP	-112182	3.96589174097728	6.71576074234826	16.0635908987473	-0.237625744293299	0.309340343342117	-0.768169265366383	0.442386630447193	0.752659304598746
2351_2349	1	11901356	11913795	2351	NPPA-AS1;NPPA	1	11879068	11884142	2349	.	-25970	6.74151758442887	13.2546079078452	74.3644192109402	-0.453173534764433	0.237922578304337	-1.90471008676091	0.0568177671038343	0.34921154356128
2351_2354	1	11901356	11913795	2351	NPPA-AS1;NPPA	1	11917524	11920807	2354	NPPB	11590	16.0006023313154	21.3220985509844	284.07916797958	-0.0140488643711057	0.172716978623185	-0.0813403782482551	0.935171263160592	0.979462388241079
2351_2362	1	11901356	11913795	2351	NPPA-AS1;NPPA	1	11948703	11948872	2362	.	41212	5.51288051550309	9.36016501889657	25.4474935222913	-0.317052099464789	0.284608940625601	-1.11399205790189	0.265282593858295	0.623640999561444
2351_2363	1	11901356	11913795	2351	NPPA-AS1;NPPA	1	11948873	11953287	2363	.	43505	3.25891156868437	5.17060939316523	17.8447900167305	-0.249785103596711	0.309900969758171	-0.806015882401495	0.420233691392222	0.738425882537624
2351_2364	1	11901356	11913795	2351	NPPA-AS1;NPPA	1	11953288	11974191	2364	RNU5E-1;RNU5E-4P	56164	23.3425218594904	32.673410788201	88.853119625275	-0.32487754378592	0.202039503146819	-1.6079902134279	0.107837322185025	0.44590511604086
2351_2368	1	11901356	11913795	2351	NPPA-AS1;NPPA	1	11980154	11990122	2368	KIAA2013	77563	9.93960738870304	14.6364563495449	50.101220108519	-0.326542111156293	0.238116650600453	-1.37135353757437	0.1702647738144	0.5300443316303
2351_2369	1	11901356	11913795	2351	NPPA-AS1;NPPA	1	11990123	12006954	2369	PLOD1	90963	4.21112325102939	8.56473862925043	20.4922334303435	-0.513630027762252	0.290135272363081	-1.77031225324263	0.0766751379636984	0.39111325174368
2351_2371	1	11901356	11913795	2351	NPPA-AS1;NPPA	1	12034073	12041913	2371	MFN2	130418	15.6736845726495	16.2091515803394	41.2652666218139	-0.0500847023267099	0.247160475328532	-0.202640419185697	0.839416095416524	0.945520182754365
2351_2372	1	11901356	11913795	2351	NPPA-AS1;NPPA	1	12041914	12044139	2372	.	135451	2.9308104979217	5.47653868703147	6.78843238503325	-0.27863085866782	0.358790714250587	-0.776583249234311	0.437404687406474	0.74955671447839
2351_2376	1	11901356	11913795	2351	NPPA-AS1;NPPA	1	12065739	12080397	2376	MIIP;RP5-1077B9.5	165493	17.0802388670757	21.752708805059	32.8666213574494	-0.128234636271987	0.272115917333466	-0.471250037589095	0.637462189930735	0.859722964399053
2354_2357	1	11917524	11920807	2354	NPPB	1	11922645	11927998	2357	.	6156	4.26781838999022	5.24091705895794	555.982777542541	-0.141700511979998	0.186530960198292	-0.759662159189887	0.447456553390242	0.755921064606057
2354_2359	1	11917524	11920807	2354	NPPB	1	11931995	11936561	2359	.	15113	5.96229199161158	7.62005492870346	319.484015741984	-0.25485078933267	0.178235423961365	-1.42985487210395	0.152758676422805	0.508952460106457
2354_2361	1	11917524	11920807	2354	NPPB	1	11942858	11948702	2361	.	26615	5.44349178082019	5.61408174678994	160.000401029933	-0.041497361801561	0.185772884954422	-0.2233768497041	0.823242220412922	0.939589910501221
2354_2362	1	11917524	11920807	2354	NPPB	1	11948703	11948872	2362	.	29622	9.38567102627717	9.87357940544894	221.71000153985	-0.213851481469049	0.192807987484266	-1.10914223139485	0.267368828954748	0.625294011050226
2354_2363	1	11917524	11920807	2354	NPPB	1	11948873	11953287	2363	.	31915	7.80431796096077	8.0534708534516	186.020829680938	-0.241308237818213	0.20643330593317	-1.16894043200729	0.242427632032762	0.603402148970141
2354_2377	1	11917524	11920807	2354	NPPB	1	12080398	12086799	2377	.	164433	7.14973595657922	6.29036835592421	39.1838387904644	-0.160616742292925	0.256438627543593	-0.626335992480779	0.531094583162402	0.803956731522969
2354_2378	1	11917524	11920807	2354	NPPB	1	12086800	12092001	2378	.	170235	6.02339428443741	5.34088684097723	33.6303769828237	-0.207360572998643	0.261189912214005	-0.793907280878226	0.427249410732055	0.742809232109435
2354_2379	1	11917524	11920807	2354	NPPB	1	12092002	12097793	2379	.	175732	5.0598053436944	6.28243265444515	31.1542731215339	-0.325907523293378	0.267080428163576	-1.2202598503166	0.222366384809859	0.58412008924786
2364_2346	1	11953288	11974191	2364	RNU5E-1;RNU5E-4P	1	11872490	11873324	2346	.	-90832	7.04594346046083	8.30093243644624	39.0361467705629	-0.273405043881998	0.25856779976413	-1.05738241239398	0.29033709495801	0.644526002218445
2364_2347	1	11953288	11974191	2364	RNU5E-1;RNU5E-4P	1	11873325	11878706	2347	.	-87724	3.07340740280428	5.06364448652819	25.6798274225395	-0.500582621858994	0.282096628747915	-1.77450763619838	0.0759792201183118	0.389862549888726
2364_2348	1	11953288	11974191	2364	RNU5E-1;RNU5E-4P	1	11878707	11879067	2348	.	-84852	7.63766941911701	13.1837895895894	52.7568580346171	-0.728230117057769	0.245858065376271	-2.96199401041921	0.00305653729744215	0.0913191604827406
2364_2350	1	11953288	11974191	2364	RNU5E-1;RNU5E-4P	1	11884143	11901355	2350	.	-70990	7.32126881525735	8.85371580030885	49.3305565209555	-0.426043056303432	0.243550551509851	-1.74930031429717	0.0802391216772551	0.398064658413183
2364_2353	1	11953288	11974191	2364	RNU5E-1;RNU5E-4P	1	11913876	11917523	2353	.	-48040	6.18485471683492	8.79903605562369	65.6855348957583	-0.329711343869961	0.222994195072414	-1.47856469430916	0.139256694563187	0.492067653586639
2364_2354	1	11953288	11974191	2364	RNU5E-1;RNU5E-4P	1	11917524	11920807	2354	NPPB	-44574	7.0088035894788	7.71611236138111	160.676179334012	-0.315642120525919	0.198231095335898	-1.5922936812263	0.111318732065334	0.451301621584149
2364_2355	1	11953288	11974191	2364	RNU5E-1;RNU5E-4P	1	11920808	11922201	2355	.	-42235	7.5771605053762	8.26869562902147	80.2946053842795	-0.221895717114731	0.212783405276823	-1.04282435383555	0.297029649792881	0.649960696775255
2364_2356	1	11953288	11974191	2364	RNU5E-1;RNU5E-4P	1	11922202	11922644	2356	.	-41316	5.37339630634307	5.77766899258817	64.2591396088922	-0.120636749647076	0.226351313502831	-0.532962445767151	0.594059576763821	0.838177037379595
2364_2357	1	11953288	11974191	2364	RNU5E-1;RNU5E-4P	1	11922645	11927998	2357	.	-38418	3.08302196615249	5.16866963156485	55.8528205483957	-0.364421280396313	0.258933728127157	-1.40739208843953	0.159311155899843	0.517130744658675
2364_2358	1	11953288	11974191	2364	RNU5E-1;RNU5E-4P	1	11927999	11931994	2358	.	-33743	3.83005134216397	6.44514552527841	72.1238247300681	-0.46844226147807	0.223081562077563	-2.09986991804907	0.0357402856326378	0.289550280910745
2364_2359	1	11953288	11974191	2364	RNU5E-1;RNU5E-4P	1	11931995	11936561	2359	.	-29461	4.15973977041837	7.05881728098139	89.7121538115037	-0.554428206131005	0.206608716872086	-2.6834695772989	0.00728626041035422	0.142461419252516
2364_2361	1	11953288	11974191	2364	RNU5E-1;RNU5E-4P	1	11942858	11948702	2361	.	-17959	4.16815385651865	5.47259566993839	118.902169658381	-0.234498487593058	0.193571828494869	-1.21142879837638	0.225731107773823	0.587409328960493
2364_2362	1	11953288	11974191	2364	RNU5E-1;RNU5E-4P	1	11948703	11948872	2362	.	-14952	11.0586868400805	11.6124046561826	268.565821836943	-0.212151385295234	0.204034960563787	-1.03977957850468	0.298442318906067	0.650993845540706
2364_2367	1	11953288	11974191	2364	RNU5E-1;RNU5E-4P	1	11979688	11980153	2367	.	16181	7.20865895585271	7.79636064821322	188.307519585423	-0.215770893935957	0.198220947531182	-1.08853729448556	0.276357981767779	0.633284192902068
2364_2372	1	11953288	11974191	2364	RNU5E-1;RNU5E-4P	1	12041914	12044139	2372	.	79287	6.76704497299259	7.8566681238874	48.0994227064219	-0.342765630875852	0.238168309609975	-1.43917396666738	0.150101239382636	0.505496861159952
2364_2373	1	11953288	11974191	2364	RNU5E-1;RNU5E-4P	1	12044140	12044789	2373	.	80725	6.67683178982654	4.57420208401339	37.8624098563909	0.169447327616786	0.268402273319484	0.631318526185095	0.52783227588592	0.802302678748528
2364_2374	1	11953288	11974191	2364	RNU5E-1;RNU5E-4P	1	12044790	12053160	2374	.	85236	3.8520358157469	5.67375464682333	31.1764129372526	-0.492319028523165	0.26014523797329	-1.89247757275385	0.0584273790305724	0.353151966961012
2364_2375	1	11953288	11974191	2364	RNU5E-1;RNU5E-4P	1	12053161	12065738	2375	.	95710	4.27483557020233	7.4894592940431	31.0605035968813	-0.55721262983674	0.261234075075064	-2.13300133099646	0.0329246170149096	0.280389899261749
2364_2376	1	11953288	11974191	2364	RNU5E-1;RNU5E-4P	1	12065739	12080397	2376	MIIP;RP5-1077B9.5	109329	5.286354788833	5.07433863642032	52.4998781956809	-0.115582774133759	0.247119529520704	-0.46772011244087	0.63998475631822	0.861094922281283
2364_2377	1	11953288	11974191	2364	RNU5E-1;RNU5E-4P	1	12080398	12086799	2377	.	119859	6.8967857933761	8.20246130424435	34.1215938615869	-0.404533914104827	0.275591764311655	-1.46787374113022	0.142138522162128	0.495465532998279
2364_2378	1	11953288	11974191	2364	RNU5E-1;RNU5E-4P	1	12086800	12092001	2378	.	125661	6.24107740157095	6.87883703236995	28.8739006893516	-0.368123927005452	0.283303620595904	-1.299397184657	0.193807657367948	0.555937323855844
2364_2379	1	11953288	11974191	2364	RNU5E-1;RNU5E-4P	1	12092002	12097793	2379	.	131158	5.42025813318149	6.94137494434454	24.7691963268471	-0.303547807353613	0.274855341277914	-1.10439115333286	0.269423496704575	0.627077566798051
2368_2332	1	11980154	11990122	2368	KIAA2013	1	11797298	11799678	2332	.	-186650	3.12528626317516	6.59807575340211	23.0111878035533	-0.490651299198996	0.292469368627434	-1.67761602352286	0.0934220826643308	0.422608132171699
2368_2343	1	11980154	11990122	2368	KIAA2013	1	11855936	11856823	2343	.	-128758	4.88128331459526	8.53045947724609	42.1616703493585	-0.486506544200348	0.26159168173832	-1.85979363322041	0.062914728499892	0.363790827809609
2368_2344	1	11980154	11990122	2368	KIAA2013	1	11856824	11864903	2344	.	-124274	4.49409451422664	5.38295739836453	35.413954106142	-0.180600986197687	0.266814664446122	-0.676878036567423	0.498483340429266	0.785870343119402
2368_2346	1	11980154	11990122	2368	KIAA2013	1	11872490	11873324	2346	.	-112231	5.45084976637168	6.72451733047919	43.9569987301083	-0.149008322498479	0.267002616507482	-0.558078135890866	0.576791029882286	0.82869421826187
2368_2348	1	11980154	11990122	2368	KIAA2013	1	11878707	11879067	2348	.	-106251	6.09716557460379	9.45962939800937	50.7519489507997	-0.308092884128249	0.252338662276277	-1.2209499778949	0.222104959935339	0.583846946809751
2368_2371	1	11980154	11990122	2368	KIAA2013	1	12034073	12041913	2371	MFN2	52855	7.197890527897	7.79326734543067	184.998883588126	-0.176754111053066	0.209830434848172	-0.842366414485874	0.399582886291928	0.724958902929638
2368_2372	1	11980154	11990122	2368	KIAA2013	1	12041914	12044139	2372	.	57889	13.3942391734878	17.2902830564856	148.456129771166	-0.1122670197974	0.226258355892024	-0.496189496979182	0.619760720538534	0.850866399801172
2368_2373	1	11980154	11990122	2368	KIAA2013	1	12044140	12044789	2373	.	59327	8.99864776924417	11.7132426857604	111.460955072935	-0.146250530975474	0.237574198787282	-0.615599386305513	0.538158956419581	0.807809581653294
2368_2374	1	11980154	11990122	2368	KIAA2013	1	12044790	12053160	2374	.	63837	6.62505300033635	7.73388647498191	80.9937341024643	-0.0512098903400222	0.212525933177397	-0.240958313060444	0.809587426015659	0.934419619551952
2368_2375	1	11980154	11990122	2368	KIAA2013	1	12053161	12065738	2375	.	74312	7.76899354684068	9.01404570291712	76.7280711251062	-0.0157594186198419	0.253078924546728	-0.0622707665131242	0.950347208226015	0.98446528889854
2368_2376	1	11980154	11990122	2368	KIAA2013	1	12065739	12080397	2376	MIIP;RP5-1077B9.5	87930	6.56494808525252	8.81823832237466	102.635903521367	-0.172214398944462	0.243776195164544	-0.706444691321158	0.479911636566029	0.775494965454248
2368_2377	1	11980154	11990122	2368	KIAA2013	1	12080398	12086799	2377	.	98461	8.27634155112442	11.3974307309949	67.3115277769575	-0.269809729506421	0.21754739172996	-1.24023426509904	0.2148887580331	0.576595346613502
2368_2378	1	11980154	11990122	2368	KIAA2013	1	12086800	12092001	2378	.	104263	9.90895556179281	10.7445048450075	64.2132147538018	0.0100258934556357	0.239469574168861	0.0418670868331939	0.966604654283321	0.98995448267784
2368_2379	1	11980154	11990122	2368	KIAA2013	1	12092002	12097793	2379	.	109760	4.94188584598846	8.59242618507149	43.6684555951812	-0.269649821647712	0.247895976915169	-1.08775392405818	0.276703755251735	0.633737744144677
2369_2348	1	11990123	12006954	2369	PLOD1	1	11878707	11879067	2348	.	-119651	3.35196164651971	5.49714578007883	20.1086561462139	-0.496317453552953	0.301350983569875	-1.64697472586105	0.0995632408859746	0.43314550838398
2369_2371	1	11990123	12006954	2369	PLOD1	1	12034073	12041913	2371	MFN2	39455	3.09738162753518	5.40443820245695	120.21125492719	-0.471914566924495	0.207314308384309	-2.27632415052453	0.0228266156915529	0.240450502710464
2369_2372	1	11990123	12006954	2369	PLOD1	1	12041914	12044139	2372	.	44488	3.70226006704035	5.96422895555594	51.0530023599973	-0.526037664726517	0.254604406566696	-2.06609803742229	0.0388192235252604	0.299361241135236
2369_2376	1	11990123	12006954	2369	PLOD1	1	12065739	12080397	2376	MIIP;RP5-1077B9.5	74530	2.50104627367563	5.52593276434305	54.3363055801706	-0.61836288377101	0.252445107039339	-2.44949443078193	0.0143056922088744	0.195610653697245
2369_2377	1	11990123	12006954	2369	PLOD1	1	12080398	12086799	2377	.	85060	3.69910409536721	5.34514036067516	27.8860455248681	-0.447778555928704	0.27051683188366	-1.65527059004328	0.0978696218498069	0.43024820676966
2371_2343	1	12034073	12041913	2371	MFN2	1	11855936	11856823	2343	.	-181613	6.02327675696063	5.02926875560106	23.4170724401733	-0.192581458861454	0.308202840099617	-0.624852966310136	0.53206756396739	0.804548212114924
2371_2344	1	12034073	12041913	2371	MFN2	1	11856824	11864903	2344	.	-177129	4.51269571117664	6.61167228224784	23.5908233463299	-0.596259518883401	0.293024178988714	-2.03484750282797	0.0418662196328252	0.30875024216167
2371_2346	1	12034073	12041913	2371	MFN2	1	11872490	11873324	2346	.	-165086	7.26205130109245	9.71622450157471	29.9708165901478	-0.337944827462558	0.281348070644095	-1.20116276855532	0.229688068575968	0.591172749596495
2371_2347	1	12034073	12041913	2371	MFN2	1	11873325	11878706	2347	.	-161977	4.42731969523855	6.79173461584711	21.6251384464808	-0.33521234173732	0.304871739273087	-1.0995192356516	0.271541648402769	0.629222679768041
2371_2348	1	12034073	12041913	2371	MFN2	1	11878707	11879067	2348	.	-159106	7.83258920973655	9.93196544388572	34.0661997363701	-0.451504201815502	0.288828185811562	-1.56322763495829	0.117999062291017	0.461370905598849
2371_2350	1	12034073	12041913	2371	MFN2	1	11884143	11901355	2350	.	-145244	6.40235895708356	7.04200493337563	26.8745102659353	-0.163743458076813	0.296388725429008	-0.552461831467449	0.580631977964793	0.830911192351454
2371_2353	1	12034073	12041913	2371	MFN2	1	11913876	11917523	2353	.	-122293	4.3896852058079	5.16475010615421	26.3068328237889	-0.234447134285438	0.285248521913111	-0.821904817290699	0.411131071066537	0.732388504568105
2371_2354	1	12034073	12041913	2371	MFN2	1	11917524	11920807	2354	NPPB	-118827	5.64025000463834	5.546709562098	66.2187792355263	-0.274758054533331	0.251512393020716	-1.0924235232842	0.274646988205771	0.631856653325315
2371_2355	1	12034073	12041913	2371	MFN2	1	11920808	11922201	2355	.	-116488	4.60681458006047	6.05919139562013	30.9332478924059	-0.402928819757419	0.280956691315287	-1.43413142385442	0.151534761983502	0.507177138288172
2371_2362	1	12034073	12041913	2371	MFN2	1	11948703	11948872	2362	.	-89205	3.30349604318733	6.14665013865033	34.558035185211	-0.550692888811036	0.292077722160493	-1.8854327017397	0.059371442424174	0.355563347685454
2371_2364	1	12034073	12041913	2371	MFN2	1	11953288	11974191	2364	RNU5E-1;RNU5E-4P	-74253	4.41892526140636	5.1996216327627	75.6990525789108	-0.339291850747531	0.227093071444773	-1.49406518036392	0.135158583762796	0.486267862713015
2371_2365	1	12034073	12041913	2371	MFN2	1	11974192	11977633	2365	.	-62080	10.4493430057198	10.230776277309	75.4525044328932	0.0965443621945199	0.230216653641715	0.419363068080954	0.674950810816488	0.877274064307288
2371_2366	1	12034073	12041913	2371	MFN2	1	11977634	11979687	2366	.	-59332	4.66618931494417	5.10481521935314	43.5454130700946	0.00422979274960294	0.257773592401173	0.0164089451917949	0.986908143479702	0.995925159352697
2371_2367	1	12034073	12041913	2371	MFN2	1	11979688	11980153	2367	.	-58072	9.21096531330974	12.5407885206975	83.5080218885819	-0.31310485969071	0.228911570378148	-1.36779831256882	0.171375216059793	0.531353991743352
2371_2373	1	12034073	12041913	2371	MFN2	1	12044140	12044789	2373	.	6472	8.85433084490531	12.3029705713581	617.196256802303	-0.279943921816952	0.202908848315239	-1.37965359392327	0.167693327569265	0.527149006723834
2371_2374	1	12034073	12041913	2371	MFN2	1	12044790	12053160	2374	.	10982	8.69281961314469	12.3262281889342	367.424647886225	-0.300188521883248	0.202808118759789	-1.48016028016511	0.138830477674665	0.491562260278207
2371_2375	1	12034073	12041913	2371	MFN2	1	12053161	12065738	2375	.	21457	6.10975026912627	7.69519813674462	157.753597576019	-0.198092869050036	0.194792098234755	-1.01694509605468	0.309179548784292	0.660118067567735
2371_2376	1	12034073	12041913	2371	MFN2	1	12065739	12080397	2376	MIIP;RP5-1077B9.5	35075	3.79494761429117	5.45601785306422	167.690035677534	-0.356897095449865	0.186276280073095	-1.91595567245501	0.0553707382021193	0.346008067579129
2371_2377	1	12034073	12041913	2371	MFN2	1	12080398	12086799	2377	.	45606	6.44285781095896	10.4134327206148	88.7362593188143	-0.457272139916458	0.22954094672949	-1.99211577033071	0.0463583570249623	0.321535041693406
2371_2378	1	12034073	12041913	2371	MFN2	1	12086800	12092001	2378	.	51408	6.80844392354481	7.0833141503874	72.3494263359601	-0.147893210016619	0.247695268246335	-0.597077251671752	0.550455804958384	0.814250016338352
2376_2186	1	12065739	12080397	2376	MIIP;RP5-1077B9.5	1	11122976	11125911	2186	.	-948624	0.365873038515489	6.37291907202095	4.18595942219862	-0.561516376627964	0.36250976152502	-1.54896898297512	0.121389176443416	0.46644023089064
2376_2343	1	12065739	12080397	2376	MIIP;RP5-1077B9.5	1	11855936	11856823	2343	.	-216688	4.35977223661182	5.9408452015962	16.8375407065879	-0.221323357440216	0.303852485944705	-0.728390806980242	0.466374389131605	0.767766960115991
2376_2344	1	12065739	12080397	2376	MIIP;RP5-1077B9.5	1	11856824	11864903	2344	.	-212204	2.70288389859509	6.18237074977526	14.4994082153515	-0.540898416064171	0.324211130913521	-1.66835239289933	0.0952457929542143	0.42555151622938
2376_2346	1	12065739	12080397	2376	MIIP;RP5-1077B9.5	1	11872490	11873324	2346	.	-200161	6.02053886789775	9.02951698889985	20.0639481047498	-0.117066262391603	0.311259282126308	-0.37610528942908	0.706838622145374	0.891607674397276
2376_2347	1	12065739	12080397	2376	MIIP;RP5-1077B9.5	1	11873325	11878706	2347	.	-197052	2.09686835635822	6.31917152163855	13.4835228098525	-0.62699816441351	0.338860140491219	-1.85031548267849	0.0642680924194904	0.366963238836155
2376_2348	1	12065739	12080397	2376	MIIP;RP5-1077B9.5	1	11878707	11879067	2348	.	-194181	7.30611385561837	13.0963777737181	25.783366812366	-0.400795458992823	0.278653592666988	-1.43832869749433	0.150340813085537	0.505762183756484
2376_2350	1	12065739	12080397	2376	MIIP;RP5-1077B9.5	1	11884143	11901355	2350	.	-180319	3.59633072877595	6.29349738345509	15.6143948091541	-0.391268762798731	0.315651115388607	-1.23956084336033	0.215137871248448	0.576841195355932
2376_2353	1	12065739	12080397	2376	MIIP;RP5-1077B9.5	1	11913876	11917523	2353	.	-157368	5.27695876354179	5.78439175476714	21.149328959559	-0.00521931545586855	0.297618032721287	-0.0175369597337414	0.986008247770841	0.995681344313013
2376_2354	1	12065739	12080397	2376	MIIP;RP5-1077B9.5	1	11917524	11920807	2354	NPPB	-153902	5.68474291264492	8.30576184216913	49.788628977525	-0.303380920136148	0.235410474100024	-1.28873161356128	0.197491407936244	0.559941823524954
2376_2355	1	12065739	12080397	2376	MIIP;RP5-1077B9.5	1	11920808	11922201	2355	.	-151563	3.88244284707137	5.49795888446854	18.6387253004341	-0.157181584173742	0.299046014556422	-0.525610028299126	0.599159187608957	0.840630334139866
2376_2362	1	12065739	12080397	2376	MIIP;RP5-1077B9.5	1	11948703	11948872	2362	.	-124280	4.70210577576166	5.56192678949397	25.0341717807133	-0.0937881137457697	0.283194316603367	-0.331179364298919	0.740509006452097	0.90620129436668
2376_2363	1	12065739	12080397	2376	MIIP;RP5-1077B9.5	1	11948873	11953287	2363	.	-121988	3.15617664279202	6.52898085315384	24.539939663477	-0.543707114567759	0.290781878310824	-1.86981086210117	0.0615100874454267	0.360418318467496
2376_2365	1	12065739	12080397	2376	MIIP;RP5-1077B9.5	1	11974192	11977633	2365	.	-97155	8.00721209640454	5.89152008852218	37.2813403851991	0.242740935277537	0.287334356280196	0.844803031631994	0.398220821680356	0.723924531593924
2376_2367	1	12065739	12080397	2376	MIIP;RP5-1077B9.5	1	11979688	11980153	2367	.	-93147	7.57814549213818	8.87251720976536	42.1315821342982	-0.00435397449146744	0.252409765435933	-0.0172496277390368	0.986237470856781	0.995712588459211
2376_2372	1	12065739	12080397	2376	MIIP;RP5-1077B9.5	1	12041914	12044139	2372	.	-30041	6.76200995802165	7.45792973429282	110.019337925973	0.0594152251294975	0.241770313980216	0.245750705085983	0.805875218548397	0.932872233152991
2376_2373	1	12065739	12080397	2376	MIIP;RP5-1077B9.5	1	12044140	12044789	2373	.	-28603	8.09010974932309	8.40214566028592	128.065448368378	0.125575089000965	0.245005999748245	0.512538832232678	0.608273950094137	0.845108601139899
2376_2374	1	12065739	12080397	2376	MIIP;RP5-1077B9.5	1	12044790	12053160	2374	.	-24093	6.19034312974601	6.83618969267136	120.302448690645	0.144303906840516	0.224878374490891	0.641697571708309	0.521069566211178	0.798586048490507
2376_2412	1	12065739	12080397	2376	MIIP;RP5-1077B9.5	1	12274908	12280033	2412	.	204403	2.60330820065475	6.17120299439761	13.2219197046497	-0.383237385277307	0.337445960758072	-1.1357000226536	0.256082131114919	0.615460382012561
2382_2354	1	12115424	12127809	2382	TNFRSF8	1	11917524	11920807	2354	NPPB	-202451	4.6175744532725	6.78609187920097	15.5155842618367	-0.190922965805883	0.314385726457917	-0.60728891211745	0.543659195394746	0.810780782023849
2386_2354	1	12137650	12141803	2386	RNU6-777P;RP11-426M1.2	1	11917524	11920807	2354	NPPB	-220561	6.28609728341988	4.78575632422489	19.6663246495486	0.00275145351874554	0.300793311115976	0.00914732281957118	0.992701594130272	0.997699132212004
2386_2368	1	12137650	12141803	2386	RNU6-777P;RP11-426M1.2	1	11980154	11990122	2368	KIAA2013	-154588	6.17625322978599	3.642624109864	27.1555308156179	0.206310571353304	0.288065301476881	0.716193759871704	0.473871715654499	0.771953200192826
2386_2376	1	12137650	12141803	2386	RNU6-777P;RP11-426M1.2	1	12065739	12080397	2376	MIIP;RP5-1077B9.5	-66658	5.23574284668096	3.79049861912343	45.9195245068045	0.203032575122091	0.2434064614173	0.834129767713966	0.404207862337736	0.727858581164324
2405_2354	1	12225212	12232633	2405	TNFRSF1B	1	11917524	11920807	2354	NPPB	-309757	4.60674381550258	5.06620192832469	11.0373306620544	-0.119944404748132	0.337780511289385	-0.355095693029409	0.722517903143113	0.898608587762825
2414_2389	1	12288289	12294700	2414	VPS13D	1	12156607	12157956	2389	.	-134213	6.75688672834813	6.21144933875895	26.0256683408263	-0.0870342379137194	0.275539911940125	-0.315867989145007	0.752102709883681	0.910919495785115
2414_2396	1	12288289	12294700	2414	VPS13D	1	12173246	12178576	2396	.	-115583	9.59750484929147	9.72589535161618	33.9571703468794	-0.0153738493371014	0.257410654637963	-0.0597249921869944	0.952374666375357	0.985098822236547
2414_2397	1	12288289	12294700	2414	VPS13D	1	12178577	12181562	2397	.	-111425	13.3291416321327	11.2379415272731	43.2282276781195	0.0700921079904205	0.248614213907215	0.281931217402475	0.777996252038139	0.921655358607554
2414_2398	1	12288289	12294700	2414	VPS13D	1	12181563	12186991	2398	.	-107217	4.52948957578774	6.03749461592044	25.5581407105023	-0.273239912042	0.284551095015486	-0.960249026724463	0.336929897583118	0.681598109925084
2414_2418	1	12288289	12294700	2414	VPS13D	1	12303489	12303697	2418	.	12099	5.12342345481377	4.25090805999693	170.81779631214	0.00347133071730232	0.201253122653859	0.01724858065071	0.986238306188113	0.995712588459211
2414_2510	1	12288289	12294700	2414	VPS13D	1	12642358	12644204	2510	.	351787	3.05074180784514	6.45881491536466	8.72703747957097	-0.528299152039482	0.352420775044258	-1.49905791442953	0.133858608324027	0.484593953505688
2414_2514	1	12288289	12294700	2414	VPS13D	1	12666462	12673526	2514	.	378500	1.95107210119175	5.85072937600009	7.11688841957163	-0.6392806346728	0.360581989656193	-1.7729133817314	0.0762430609146162	0.390289370617535
2414_2515	1	12288289	12294700	2414	VPS13D	1	12673527	12691643	2515	DHRS3;RP11-474O21.5	391091	5.2766080069003	4.84934450472228	12.2279287636092	-0.209705108053203	0.333375706223806	-0.629035362020114	0.529325905736197	0.802951833824386
2414_2517	1	12288289	12294700	2414	VPS13D	1	12696497	12700923	2517	.	407216	5.96329507905076	7.16399109910008	11.0346446466055	-0.141347433196803	0.33475756619284	-0.422238203020566	0.672851159302714	0.876407344218085
2414_2518	1	12288289	12294700	2414	VPS13D	1	12700924	12716452	2518	AADACL4	417194	8.84528420095356	11.9265340006765	17.2896715772016	-0.383713175433055	0.307132908438042	-1.24933917822245	0.211541044030378	0.573261068589408
2414_2521	1	12288289	12294700	2414	VPS13D	1	12716610	12722479	2521	.	428050	8.22819661553071	5.96942158900557	11.850635057457	0.155359260487704	0.336151211533654	0.46217075874543	0.64395887092262	0.862877607954848
2497_2426	1	12566709	12567962	2497	SNORA59A	1	12332654	12333264	2426	.	-234376	6.55407427155571	9.36436296356393	23.7480090622973	-0.44834825364751	0.288783945878622	-1.55253870599841	0.120533378811041	0.46517486320617
2497_2428	1	12566709	12567962	2497	SNORA59A	1	12333399	12337089	2428	.	-232091	5.53810361867333	6.03455679720378	19.588490658412	-0.290724103607515	0.301694877638076	-0.963636193904088	0.335228354133475	0.680266927168982
2497_2431	1	12566709	12567962	2497	SNORA59A	1	12338899	12340445	2431	.	-227663	4.45520183198302	5.80247584996625	18.4341523313704	-0.462598020675085	0.311429167934918	-1.48540364328288	0.137436931147266	0.489798777630503
2497_2435	1	12566709	12567962	2497	SNORA59A	1	12349680	12351379	2435	.	-216806	4.28982341273649	6.06649938473499	17.709140663537	-0.427199808816068	0.304470077733602	-1.40309291473249	0.16058913371522	0.518684528535535
2497_2437	1	12566709	12567962	2497	SNORA59A	1	12352343	12353410	2437	.	-214459	4.68687821437835	5.98065418461431	18.4527594580411	-0.362363743740414	0.299559502034582	-1.20965531481816	0.226411183175141	0.58803578601456
2497_2439	1	12566709	12567962	2497	SNORA59A	1	12358871	12361416	2439	.	-207192	6.334007644951	6.32424638953389	22.0678328473324	-0.229438396664659	0.290061598587793	-0.790998869832178	0.428944650993045	0.743961714667815
2497_2441	1	12566709	12567962	2497	SNORA59A	1	12361580	12363248	2441	.	-204921	7.06103747720947	4.46688949776432	21.914887398757	0.0982429687058011	0.291589738689338	0.336921899746513	0.736175775930663	0.904255817601052
2497_2442	1	12566709	12567962	2497	SNORA59A	1	12363249	12363426	2442	.	-203998	7.65224106914576	4.15864277156453	20.7575617960888	0.211400844043314	0.297859985863448	0.709732270450822	0.477870176559183	0.774406527373174
2497_2443	1	12566709	12567962	2497	SNORA59A	1	12363427	12363862	2443	.	-203691	6.67905695869725	5.29213052259345	22.0273303381872	-0.0426658014978086	0.295995361483653	-0.144143480100329	0.885387171053012	0.961657523970406
2497_2445	1	12566709	12567962	2497	SNORA59A	1	12370167	12370512	2445	.	-196996	7.82368354826126	6.2114707199473	24.6575281998152	-0.185687126720624	0.285602857537286	-0.65015850444137	0.515589841779343	0.795653888881515
2497_2446	1	12566709	12567962	2497	SNORA59A	1	12370513	12372881	2446	.	-195638	6.26377897669369	4.79629125796762	20.6067071509193	-0.0527686718384223	0.293179639649842	-0.179987504935358	0.857162377621741	0.952081973543157
2497_2447	1	12566709	12567962	2497	SNORA59A	1	12372882	12378990	2447	.	-191399	6.65287399772201	3.82554733196803	20.0048166023639	0.33130520781413	0.309198314219471	1.07149745835602	0.283945812910951	0.640036820776416
2497_2448	1	12566709	12567962	2497	SNORA59A	1	12378991	12383059	2448	.	-186310	12.2918609766482	6.61871494767742	34.2583702968597	0.136631544682225	0.261171316297257	0.523149121501211	0.60087048432083	0.841470890061165
2497_2451	1	12566709	12567962	2497	SNORA59A	1	12395677	12397199	2451	.	-170897	13.2970896967552	8.52116582511463	36.9491916153652	0.237528808225764	0.26236461848924	0.905338568872258	0.365286049519866	0.701940757903073
2497_2452	1	12566709	12567962	2497	SNORA59A	1	12397200	12399259	2452	.	-169106	10.0646349787059	7.40217628953476	35.084891443866	-0.0742086991334999	0.258820168400578	-0.286719151726408	0.774327372050901	0.920168017912933
2497_2453	1	12566709	12567962	2497	SNORA59A	1	12399260	12399843	2453	.	-167784	10.5109115781568	5.02538294944153	31.0689115559889	0.290180911784855	0.2676279082247	1.08426999900631	0.278245103153461	0.63507953348291
2497_2454	1	12566709	12567962	2497	SNORA59A	1	12399844	12401170	2454	.	-166828	11.3120206735263	6.21974226736174	34.5893368855046	0.149263482756684	0.270027450997865	0.552771513433513	0.580419877106928	0.830787927028625
2497_2456	1	12566709	12567962	2497	SNORA59A	1	12401290	12402610	2456	.	-165385	11.0887823411162	7.14321322987293	33.3807973199868	0.152931949632415	0.26936503767329	0.567749812497584	0.570204862553437	0.82487598693763
2497_2457	1	12566709	12567962	2497	SNORA59A	1	12402611	12405223	2457	.	-163418	8.52661402030884	5.80110806715409	28.7640149112198	0.12464485172344	0.270388971045911	0.460983490714479	0.644810449736394	0.863264267957715
2497_2458	1	12566709	12567962	2497	SNORA59A	1	12405224	12405634	2458	.	-161906	9.02413535862647	5.24066614001668	29.1528287502036	0.177253985780049	0.274056669820295	0.646778587422367	0.517775252541239	0.796854269802264
2497_2459	1	12566709	12567962	2497	SNORA59A	1	12405635	12407780	2459	.	-160628	11.5668380132151	5.90174495975452	35.7841328282869	0.221987209276842	0.260981504105075	0.850585983240662	0.394999378417116	0.721915408662305
2497_2460	1	12566709	12567962	2497	SNORA59A	1	12407781	12420692	2460	.	-153099	7.49918852043731	3.7461156011075	28.6339122982551	0.177661542811021	0.285263842931488	0.622797270713662	0.533417752087535	0.805313688222658
2497_2461	1	12566709	12567962	2497	SNORA59A	1	12420693	12422868	2461	.	-145555	7.77663633079569	5.61509855934542	32.1240601787106	0.0167497067985982	0.269366795844803	0.0621817798517697	0.950418071980216	0.984501780588122
2497_2463	1	12566709	12567962	2497	SNORA59A	1	12432962	12438821	2463	.	-131444	4.70288094968743	5.28031158840819	27.6420692794772	-0.329884148218287	0.270870701267333	-1.21786574433796	0.223274995632971	0.584953250730081
2497_2464	1	12566709	12567962	2497	SNORA59A	1	12438822	12441210	2464	.	-127319	11.9768580463212	7.68430743323227	51.7934173359416	-0.0756551169157683	0.236409957434722	-0.320016625935303	0.748955727112876	0.909769905759173
2497_2466	1	12566709	12567962	2497	SNORA59A	1	12441329	12447752	2466	.	-122795	6.88281398425873	5.18151686813546	35.8853858352238	-0.149171761906794	0.257897661937917	-0.578414557099412	0.562984268172231	0.821107826682162
2497_2469	1	12566709	12567962	2497	SNORA59A	1	12456561	12458478	2469	.	-109816	9.33387053544904	5.21790808086929	43.0944981304307	0.12575075099965	0.258541157048703	0.486385813520443	0.626693646961763	0.85430602666459
2497_2470	1	12566709	12567962	2497	SNORA59A	1	12458479	12462632	2470	.	-106780	10.7844303857476	6.89617983451872	50.9148336438594	0.0778976038030133	0.234140317700835	0.332696242013921	0.739363586549626	0.905664984158828
2497_2471	1	12566709	12567962	2497	SNORA59A	1	12462633	12467935	2471	.	-102051	6.67624886798584	5.67296588586708	39.4693077248567	-0.0121241497203675	0.264201887656621	-0.0458897164887975	0.963398150596784	0.988836629404504
2497_2472	1	12566709	12567962	2497	SNORA59A	1	12467936	12470068	2472	.	-98333	9.84038001702663	6.01375666767855	49.0284706284181	0.0785408545716621	0.254927347533815	0.308091130008106	0.758012990409684	0.91352748146477
2497_2473	1	12566709	12567962	2497	SNORA59A	1	12470069	12471081	2473	.	-96760	7.23746451626908	3.98799828398719	37.5382171870306	0.24908576322569	0.28001878820118	0.889532323262301	0.373717059605668	0.707353674337031
2497_2474	1	12566709	12567962	2497	SNORA59A	1	12471082	12476519	2474	.	-93535	11.522342906644	8.29389041891316	58.5392201238524	0.0421962162566659	0.248174720896022	0.170026246445725	0.864989495492924	0.954473681842219
2497_2476	1	12566709	12567962	2497	SNORA59A	1	12476578	12479116	2476	.	-89488	5.80163470559191	5.52987959560652	42.1955048621722	-0.258888090410307	0.264275127863288	-0.979615798518249	0.327275803502277	0.674470306262817
2497_2477	1	12566709	12567962	2497	SNORA59A	1	12479117	12479571	2477	.	-87991	6.03816326833583	3.98103215774139	39.0383218130386	0.00560566819306232	0.252504547287908	0.0222002663051873	0.98228820516306	0.99466667909926
2497_2478	1	12566709	12567962	2497	SNORA59A	1	12479572	12484818	2478	.	-85140	6.00007309360328	4.51746011581577	42.7884084494047	-0.0852437905989315	0.24126089746654	-0.353326177155391	0.72384392295356	0.899076332931424
2497_2479	1	12566709	12567962	2497	SNORA59A	1	12484819	12485020	2479	.	-82416	10.5329717321683	5.63906542854435	60.2126436883051	0.108122003051847	0.239255336933765	0.451910517180141	0.651333447510154	0.866517928620113
2497_2480	1	12566709	12567962	2497	SNORA59A	1	12485021	12488131	2480	.	-80759	8.64447558663397	4.56418745194291	53.463356324774	0.172190482896641	0.245642212092728	0.700980834807174	0.483314975723015	0.777387937724723
2497_2481	1	12566709	12567962	2497	SNORA59A	1	12488132	12494813	2481	.	-75863	10.0010458916485	5.99109564342688	66.1136241238256	0.0950101596699371	0.234728005760844	0.404767038180947	0.685648759816766	0.882142387653631
2497_2482	1	12566709	12567962	2497	SNORA59A	1	12494814	12500151	2482	.	-69853	10.3445115767332	5.11928345274401	69.3383456269397	0.274241293712383	0.228993990545051	1.19759166194551	0.231076023728388	0.592660860066973
2497_2484	1	12566709	12567962	2497	SNORA59A	1	12512487	12513220	2484	.	-54482	7.52166315230141	3.67378086941759	67.4648843347784	0.270475002436826	0.230395565963806	1.17395923530627	0.240411354107775	0.601414040721382
2497_2485	1	12566709	12567962	2497	SNORA59A	1	12513221	12520791	2485	.	-50329	5.11093568134965	2.63087897497233	54.5018805860264	0.236612324427108	0.246475300339338	0.959983917663754	0.337063309053974	0.681706731857504
2497_2487	1	12566709	12567962	2497	SNORA59A	1	12537169	12538963	2487	.	-29269	5.37076479000705	4.04574832727269	105.661647084967	-0.077824962857064	0.213163379133071	-0.365095370384799	0.715040216639022	0.895320179147048
2497_2488	1	12566709	12567962	2497	SNORA59A	1	12538964	12540016	2488	.	-27845	5.61206738571366	4.48223553973066	110.445569096177	0.0170579004629451	0.219284139423922	0.0777890298302358	0.937995872933418	0.980393566458445
2497_2491	1	12566709	12567962	2497	SNORA59A	1	12540456	12548821	2491	.	-22697	6.24430284705315	4.16466874554607	140.188277024364	0.114810785916549	0.208629339733069	0.550309875223895	0.582106852083058	0.831603120871702
2497_2492	1	12566709	12567962	2497	SNORA59A	1	12548822	12548974	2492	.	-18437	8.8021736036914	5.04496213228549	209.205694947746	0.270873737168035	0.195931743897909	1.38249030901891	0.166821204028329	0.526072199935934
2497_2493	1	12566709	12567962	2497	SNORA59A	1	12548975	12554927	2493	.	-15384	6.14496673061801	4.24236997887812	196.397628760384	0.123312963283432	0.187492371882707	0.657695894745922	0.510733560821775	0.792808114852222
2497_2494	1	12566709	12567962	2497	SNORA59A	1	12554928	12563683	2494	.	-8030	9.76063935525032	6.11106252826856	454.806550418176	0.255348502693946	0.183911466743999	1.38843165798567	0.165005641890203	0.52405294453629
2497_2495	1	12566709	12567962	2497	SNORA59A	1	12563684	12563862	2495	.	-3562	7.65678596917147	5.02335904003304	845.887388473684	0.231423323271113	0.192923517392543	1.19955994167488	0.230310291951342	0.591867862394377
2497_2512	1	12566709	12567962	2497	SNORA59A	1	12647789	12665780	2512	.	89449	5.23364414542674	3.00079859253633	34.6543536176378	0.0927145452330866	0.263801702533932	0.351455446809184	0.725246691464228	0.8997226177227
2509_2426	1	12627258	12642357	2509	RNU6ATAC18P	1	12332654	12333264	2426	.	-301848	5.07959503660937	7.89997594503455	14.9641300015788	-0.346853105139445	0.311783109650124	-1.11248202485592	0.265930954527154	0.624216589056669
2509_2428	1	12627258	12642357	2509	RNU6ATAC18P	1	12333399	12337089	2428	.	-299563	5.70181089624609	4.2663305535532	13.2485191919279	0.113124840830388	0.322070000296702	0.351243023958065	0.725406035302463	0.899791877396943
2509_2437	1	12627258	12642357	2509	RNU6ATAC18P	1	12352343	12353410	2437	.	-281931	7.90893338166146	5.51053734609086	15.2585344405753	0.269400530946481	0.323632587799499	0.832427082755286	0.405167920448845	0.728621622991184
2509_2439	1	12627258	12642357	2509	RNU6ATAC18P	1	12358871	12361416	2439	.	-274664	5.29831650791304	5.3386459676132	13.6266508516913	0.0738748150747271	0.326585858724438	0.226203349291557	0.821043265763562	0.938692063198418
2509_2440	1	12627258	12642357	2509	RNU6ATAC18P	1	12361417	12361579	2440	.	-273309	6.32094860947135	6.2488792821827	15.326072558111	0.0401519118118803	0.316904864652893	0.126700206561546	0.89917768234384	0.967084519671004
2509_2441	1	12627258	12642357	2509	RNU6ATAC18P	1	12361580	12363248	2441	.	-272393	5.14479532049705	4.82706571566552	13.8278950631419	-0.0564471833889723	0.335847985940348	-0.168073609942679	0.866525370208682	0.95493380003484
2509_2442	1	12627258	12642357	2509	RNU6ATAC18P	1	12363249	12363426	2442	.	-271470	5.80901215638664	6.19881037365292	14.7965031847622	-0.0501586703813977	0.315521826956167	-0.158970524686921	0.873692096375909	0.957459120750986
2509_2443	1	12627258	12642357	2509	RNU6ATAC18P	1	12363427	12363862	2443	.	-271163	6.9897732394705	7.15286805511523	16.7971496846223	-0.0248372360948918	0.30722810483054	-0.0808429818248283	0.935566825361982	0.979615901532591
2509_2445	1	12627258	12642357	2509	RNU6ATAC18P	1	12370167	12370512	2445	.	-264468	8.61496541047039	10.3980967890848	20.5986244013724	-0.176139884313726	0.301569332885432	-0.584077573897883	0.55916812213826	0.819068382747844
2509_2446	1	12627258	12642357	2509	RNU6ATAC18P	1	12370513	12372881	2446	.	-263110	6.52274978065732	2.3721480720995	13.4636025839254	0.651602797190686	0.332835744976511	1.95773082376315	0.0502616063544914	0.331796842066527
2509_2447	1	12627258	12642357	2509	RNU6ATAC18P	1	12372882	12378990	2447	.	-258871	3.8917269197997	6.23506016136381	14.2162101500681	-0.246252564096878	0.316986560064361	-0.776854905289607	0.437244379056618	0.74946544796506
2509_2448	1	12627258	12642357	2509	RNU6ATAC18P	1	12378991	12383059	2448	.	-253782	10.4835965775166	6.81720863980544	21.3557634137125	0.242497546713985	0.291710797874344	0.831294379505426	0.405807348946	0.729064724798377
2509_2451	1	12627258	12642357	2509	RNU6ATAC18P	1	12395677	12397199	2451	.	-238369	9.16694780795099	5.90131001231293	20.7411856935974	0.209582167168265	0.290478214883307	0.721507350396173	0.470597419907388	0.77001788855705
2509_2452	1	12627258	12642357	2509	RNU6ATAC18P	1	12397200	12399259	2452	.	-236578	7.9823708629819	7.95644876780085	19.8803527350447	0.0192465644623053	0.313786325839301	0.0613365302354254	0.951091198636688	0.984750422909009
2509_2453	1	12627258	12642357	2509	RNU6ATAC18P	1	12399260	12399843	2453	.	-235256	9.12808607164506	7.9214722468583	22.8206298607533	-0.0287014221625904	0.29456420458718	-0.097436897340647	0.922379444277734	0.975603587236528
2509_2454	1	12627258	12642357	2509	RNU6ATAC18P	1	12399844	12401170	2454	.	-234300	7.43199854332426	5.58722289391015	17.6823841591628	0.305522895054182	0.312117657656694	0.978870908323408	0.327643768085332	0.674710246161401
2509_2456	1	12627258	12642357	2509	RNU6ATAC18P	1	12401290	12402610	2456	.	-232857	8.94142439193702	10.4718089910962	23.4297942175375	-0.0141290695215787	0.292270674369825	-0.048342412566854	0.961443353707623	0.988253759313251
2509_2459	1	12627258	12642357	2509	RNU6ATAC18P	1	12405635	12407780	2459	.	-228100	7.14121213425355	5.58606195691895	18.5894421611047	0.164291041760732	0.304681049013975	0.539223040922368	0.589732963749428	0.83578923612868
2509_2461	1	12627258	12642357	2509	RNU6ATAC18P	1	12420693	12422868	2461	.	-213027	5.2208787866932	3.85356828998161	15.2415141924596	0.151355382649599	0.31506699999809	0.480391099831198	0.630949321717458	0.856281695473752
2509_2464	1	12627258	12642357	2509	RNU6ATAC18P	1	12438822	12441210	2464	.	-194791	10.2245685587592	7.79722047509968	29.5412497359955	0.022971712626078	0.267896861872904	0.0857483453351397	0.931666469606441	0.978323795596268
2509_2469	1	12627258	12642357	2509	RNU6ATAC18P	1	12456561	12458478	2469	.	-177288	4.88758643910746	5.5851478455322	19.0607705150547	-0.0532167528563193	0.301884750510481	-0.176281686194254	0.860072649027217	0.952844693490596
2509_2471	1	12627258	12642357	2509	RNU6ATAC18P	1	12462633	12467935	2471	.	-169523	4.28282011253041	5.21017212747284	17.5443344641284	0.0902908798134596	0.314149102284875	0.287414094634536	0.773795270316343	0.919936666947829
2509_2472	1	12627258	12642357	2509	RNU6ATAC18P	1	12467936	12470068	2472	.	-165805	6.10144654349096	5.42173249701835	22.6474575305778	0.0649132239179399	0.296207843395123	0.219147552522266	0.826535109383806	0.94064476347542
2515_2418	1	12673527	12691643	2515	DHRS3;RP11-474O21.5	1	12303489	12303697	2418	.	-378992	5.5506043441611	4.42323109740792	9.37649770033345	-0.102874908958486	0.344360663340685	-0.298741755113617	0.765137095070327	0.916486298611367
2515_2425	1	12673527	12691643	2515	DHRS3;RP11-474O21.5	1	12330954	12332653	2425	.	-350781	4.42585019380495	5.77675965526914	8.99737652320514	-0.0962848689567015	0.346793552662456	-0.277643192087883	0.781286272646076	0.923027408851615
2515_2426	1	12673527	12691643	2515	DHRS3;RP11-474O21.5	1	12332654	12333264	2426	.	-349626	11.5823585777867	12.1179753397609	18.451083235488	-0.187990835384829	0.308044294763544	-0.61027208937316	0.541681582535601	0.80975229944769
2515_2428	1	12673527	12691643	2515	DHRS3;RP11-474O21.5	1	12333399	12337089	2428	.	-347341	9.68721034217082	11.1158376125933	16.4254348800639	-0.233813261201257	0.317570185132025	-0.736256966642044	0.461574329765558	0.764916007609708
2515_2429	1	12673527	12691643	2515	DHRS3;RP11-474O21.5	1	12337090	12337448	2429	.	-345316	5.21268364544455	11.3878900383044	12.0619941991119	-0.453009536541793	0.347986960549659	-1.30180031983453	0.192984654451458	0.554974888115493
2515_2430	1	12673527	12691643	2515	DHRS3;RP11-474O21.5	1	12337449	12338898	2430	.	-344411	9.76795247496252	7.72463229340212	13.3239845059885	0.115862498429156	0.324037578329875	0.357558833226454	0.720673490444643	0.897819678386635
2515_2431	1	12673527	12691643	2515	DHRS3;RP11-474O21.5	1	12338899	12340445	2431	.	-342913	7.7332690465059	9.83801304430239	14.7859755232802	-0.357058691007489	0.315953103886317	-1.13010027948946	0.258433971994961	0.617477195641397
2515_2435	1	12673527	12691643	2515	DHRS3;RP11-474O21.5	1	12349680	12351379	2435	.	-332055	8.55427804027932	6.76246711345548	13.0808824540582	-0.0220141864719522	0.336357842444406	-0.0654487087679271	0.947816743194238	0.983500542297193
2515_2437	1	12673527	12691643	2515	DHRS3;RP11-474O21.5	1	12352343	12353410	2437	.	-329708	5.84581212907284	8.06694913573408	11.6409643031614	-0.0981042457967318	0.340117421229849	-0.288442283967671	0.773008204486784	0.919625232171359
2515_2438	1	12673527	12691643	2515	DHRS3;RP11-474O21.5	1	12353411	12358870	2438	.	-326444	5.79413310533172	4.71860023398512	10.9008039752567	0.0124911617082995	0.340750930699156	0.0366577478825077	0.97075789828702	0.991189522367026
2515_2439	1	12673527	12691643	2515	DHRS3;RP11-474O21.5	1	12358871	12361416	2439	.	-322441	6.58241964718232	5.90779369156588	11.607967731447	-0.0741884508042556	0.329080486621962	-0.225441658865301	0.821635706550954	0.938934163673748
2515_2440	1	12673527	12691643	2515	DHRS3;RP11-474O21.5	1	12361417	12361579	2440	.	-321087	9.97315251447387	8.52529958002131	15.3405384052192	0.0475341787105828	0.320322825604181	0.148394603540742	0.882031358673381	0.960242229436397
2515_2441	1	12673527	12691643	2515	DHRS3;RP11-474O21.5	1	12361580	12363248	2441	.	-320171	9.0481742043368	11.2784322250578	16.0606655434463	-0.307697811967885	0.312108729981251	-0.985867367395873	0.324198202079176	0.671959273070199
2515_2442	1	12673527	12691643	2515	DHRS3;RP11-474O21.5	1	12363249	12363426	2442	.	-319247	6.52446318912174	9.84618666838831	13.3357845843525	-0.392860978380467	0.326807424425994	-1.20211766629993	0.229317942638523	0.590805371540188
2515_2443	1	12673527	12691643	2515	DHRS3;RP11-474O21.5	1	12363427	12363862	2443	.	-318940	9.16128395924187	9.83665527336839	14.7095468187086	-0.124102986623828	0.312030771505932	-0.397726756322394	0.690831612337817	0.884289349351151
2515_2444	1	12673527	12691643	2515	DHRS3;RP11-474O21.5	1	12363863	12370166	2444	.	-315570	5.88823680923984	6.08027966061262	9.74318683258295	0.124624904041266	0.343381499881111	0.362934241024677	0.716654007568983	0.896053106049813
2515_2445	1	12673527	12691643	2515	DHRS3;RP11-474O21.5	1	12370167	12370512	2445	.	-312245	16.4355846460529	12.4003500097998	21.8574812983773	0.0770180159277599	0.290948514846976	0.264713555827111	0.791230133883246	0.926950064424251
2515_2446	1	12673527	12691643	2515	DHRS3;RP11-474O21.5	1	12370513	12372881	2446	.	-310888	11.2134733803799	7.33495552366886	15.2147867897384	0.156815482837929	0.317801330354493	0.493438723692594	0.621702626557287	0.851842387671045
2515_2447	1	12673527	12691643	2515	DHRS3;RP11-474O21.5	1	12372882	12378990	2447	.	-306649	8.85649012782109	10.6602620167749	15.473250176443	-0.225003589820915	0.312962845032672	-0.718946652588828	0.472173790090108	0.770947539739305
2515_2448	1	12673527	12691643	2515	DHRS3;RP11-474O21.5	1	12378991	12383059	2448	.	-301560	17.6198638548284	17.806453512101	25.1358525201856	-0.101566571474727	0.277085280113969	-0.366553472031972	0.713952119784623	0.894886769075838
2515_2450	1	12673527	12691643	2515	DHRS3;RP11-474O21.5	1	12383114	12395676	2450	.	-293190	8.51329510766382	2.25745935695793	10.489636805981	0.726775120549542	0.339308724684922	2.14192877363945	0.0321992140398136	0.277794106486924
2515_2451	1	12673527	12691643	2515	DHRS3;RP11-474O21.5	1	12395677	12397199	2451	.	-286147	10.6237782922981	11.0219765807387	18.7641431577236	-0.19750650183496	0.297458365534488	-0.663980323700328	0.506702904601432	0.790577131709103
2515_2452	1	12673527	12691643	2515	DHRS3;RP11-474O21.5	1	12397200	12399259	2452	.	-284355	10.5652279430701	6.31649655258385	16.6506766620887	0.180466583218505	0.310692805291811	0.580852147667229	0.561340105648298	0.820207775000202
2515_2453	1	12673527	12691643	2515	DHRS3;RP11-474O21.5	1	12399260	12399843	2453	.	-283033	8.93325980979704	10.269877672459	15.9257505237554	-0.230412442908028	0.312058828358006	-0.738362199590424	0.460294378532893	0.76410620366573
2515_2454	1	12673527	12691643	2515	DHRS3;RP11-474O21.5	1	12399844	12401170	2454	.	-282078	10.5770324005507	8.66755892934277	15.6153498589295	0.190740145689707	0.316568747938962	0.602523612742987	0.546825650241391	0.812554132378426
2515_2456	1	12673527	12691643	2515	DHRS3;RP11-474O21.5	1	12401290	12402610	2456	.	-280635	15.6066286299778	9.56059682253189	20.5073135658388	0.260706333015348	0.290031436872011	0.898889912855879	0.368711301406309	0.704385410200572
2515_2457	1	12673527	12691643	2515	DHRS3;RP11-474O21.5	1	12402611	12405223	2457	.	-278668	7.99760382201142	7.94509496871721	14.2721460646949	-0.125616603929309	0.317612679705197	-0.395502484491188	0.692472088414322	0.884942015588039
2515_2458	1	12673527	12691643	2515	DHRS3;RP11-474O21.5	1	12405224	12405634	2458	.	-277156	7.28599772541287	3.38459019648214	11.078812396826	0.36863529049586	0.342254879156888	1.07707826227038	0.281445303487223	0.638094822692318
2515_2459	1	12673527	12691643	2515	DHRS3;RP11-474O21.5	1	12405635	12407780	2459	.	-275877	7.06877826202652	5.8774840050942	13.7961011248376	-0.0931372882819916	0.322241598998644	-0.289029376006738	0.772558897643184	0.919489276357305
2515_2460	1	12673527	12691643	2515	DHRS3;RP11-474O21.5	1	12407781	12420692	2460	.	-268348	3.34382546008389	5.3477096804157	10.7250364965912	-0.459023536415642	0.340038520947648	-1.34991628341518	0.177042837881141	0.537472921661765
2515_2461	1	12673527	12691643	2515	DHRS3;RP11-474O21.5	1	12420693	12422868	2461	.	-260804	5.29232305105483	5.71475178891119	11.8730563021614	-0.196582322875919	0.328914160638252	-0.597670597381563	0.550059747994658	0.814137494397543
2515_2464	1	12673527	12691643	2515	DHRS3;RP11-474O21.5	1	12438822	12441210	2464	.	-242569	9.48047704135811	6.00724479282542	18.1293612876221	0.0867448542183627	0.3009330842823	0.288252966353772	0.773153107199571	0.919683081541172
2515_2469	1	12673527	12691643	2515	DHRS3;RP11-474O21.5	1	12456561	12458478	2469	.	-225065	5.76873368106773	3.72412367432516	13.257566133078	0.126988788299321	0.325878356985449	0.389681565459075	0.696772029676706	0.886913243290129
2515_2470	1	12673527	12691643	2515	DHRS3;RP11-474O21.5	1	12458479	12462632	2470	.	-222029	5.68654003143422	5.93918324997193	15.2856590119771	-0.253098996528887	0.318153685854251	-0.795524326079423	0.426308566288698	0.742225214784639
2515_2471	1	12673527	12691643	2515	DHRS3;RP11-474O21.5	1	12462633	12467935	2471	.	-217301	6.26045554246571	4.4328278568077	13.508659530475	0.201793537941159	0.321183426607148	0.628281291076644	0.529819685423367	0.803242561524824
2515_2472	1	12673527	12691643	2515	DHRS3;RP11-474O21.5	1	12467936	12470068	2472	.	-213583	6.79832967161741	5.67132896626824	14.2156568091655	0.0797837414996115	0.319800362732599	0.249479834287501	0.802989637765526	0.931614877802361
2515_2479	1	12673527	12691643	2515	DHRS3;RP11-474O21.5	1	12484819	12485020	2479	.	-197665	5.59815293395373	4.45814362907537	14.6333243351891	-0.0751062011442525	0.324812872583791	-0.231229139863838	0.817136793004915	0.937298257513085
2515_2480	1	12673527	12691643	2515	DHRS3;RP11-474O21.5	1	12485021	12488131	2480	.	-196009	6.14419569959464	3.87836881730399	15.4080526661429	0.129687278114582	0.320368755560555	0.404806261108908	0.685619926140921	0.882126192998779
2515_2481	1	12673527	12691643	2515	DHRS3;RP11-474O21.5	1	12488132	12494813	2481	.	-191112	6.84913082844706	3.51706612691261	15.7831466782048	0.159968893380151	0.312850407489893	0.511327105704086	0.609122027934573	0.84544623499487
2518_2396	1	12700924	12716452	2518	AADACL4	1	12173246	12178576	2396	.	-532777	3.98685562054176	6.95378124351279	7.80089959432436	-0.310149837401464	0.355804478137503	-0.871686154780787	0.383379615379848	0.714015382597724
2518_2397	1	12700924	12716452	2518	AADACL4	1	12178577	12181562	2397	.	-528618	6.80902331386104	9.7420400087171	10.9397318146354	-0.37619276025313	0.335529847660711	-1.12119015007433	0.262206931552913	0.620871946726215
2518_2398	1	12700924	12716452	2518	AADACL4	1	12181563	12186991	2398	.	-524411	2.17000920282357	5.71484770036251	7.16035530616852	-0.530845591890448	0.361197611784752	-1.46968189869094	0.141647927453403	0.495004492900877
2518_2399	1	12700924	12716452	2518	AADACL4	1	12186992	12188290	2399	.	-521047	2.15991659265323	5.68069071614787	6.57147178405555	-0.341309526815485	0.361144180970895	-0.945078295039706	0.344618905456944	0.686880473826533
2518_2412	1	12700924	12716452	2518	AADACL4	1	12274908	12280033	2412	.	-431217	4.93854152358106	7.26217448216143	9.89844017179663	-0.249871761730557	0.345397510697747	-0.723432433620567	0.469414250943557	0.769358195291637
2518_2415	1	12700924	12716452	2518	AADACL4	1	12294701	12294996	2415	.	-413839	3.18008502733042	5.58730391679691	8.16116903158683	-0.320776553012628	0.35859848068036	-0.894528477655642	0.371039200022583	0.705629940858405
2518_2416	1	12700924	12716452	2518	AADACL4	1	12294997	12302238	2416	.	-410070	5.65784810803443	5.53259938578401	9.28557902326468	0.0740743134672967	0.347049089927172	0.213440448677855	0.830983433818457	0.942112856422891
2518_2418	1	12700924	12716452	2518	AADACL4	1	12303489	12303697	2418	.	-405095	8.98405049305769	7.80200862219262	13.8250777972177	-0.080180029301675	0.32176920415784	-0.249184907273922	0.803217753530801	0.931721947517934
2518_2419	1	12700924	12716452	2518	AADACL4	1	12303698	12317592	2419	.	-398043	4.60529245890963	7.60734532360191	10.1348810114517	-0.34361570974733	0.339360326163205	-1.01253942566662	0.311280205839404	0.661865918941765
2518_2420	1	12700924	12716452	2518	AADACL4	1	12317593	12324400	2420	.	-387691	4.5826708182464	5.04639429702599	8.90943833284552	-0.0356657094095878	0.34605137404521	-0.103064781950348	0.917911556063812	0.974051991605112
2518_2421	1	12700924	12716452	2518	AADACL4	1	12324401	12324956	2421	.	-384009	7.8588565332215	9.91561760657986	13.7338621134293	-0.144734735898669	0.332728249075997	-0.434993831454362	0.663566904918916	0.8720370975707
2518_2423	1	12700924	12716452	2518	AADACL4	1	12325101	12325585	2423	.	-383345	6.99132753725679	9.39879347347382	13.9926498185904	-0.422922760228282	0.33784372350298	-1.25182956144086	0.21063197590148	0.572286413654761
2518_2424	1	12700924	12716452	2518	AADACL4	1	12325586	12330953	2424	.	-380418	5.44554416833172	6.23884698244529	10.3119336904405	-0.348601204389795	0.338967721629336	-1.02842005933236	0.303752276709206	0.655630799681173
2518_2425	1	12700924	12716452	2518	AADACL4	1	12330954	12332653	2425	.	-376884	14.914614385718	11.3618836084838	19.5408955568369	0.195953039508041	0.293704213206628	0.667178170066575	0.504658333339263	0.789374976550306
2518_2426	1	12700924	12716452	2518	AADACL4	1	12332654	12333264	2426	.	-375729	24.9022117870875	20.338585958898	30.2998341961536	0.105738112779282	0.26330724289933	0.401576924413387	0.687995415143113	0.883043580282427
2518_2428	1	12700924	12716452	2518	AADACL4	1	12333399	12337089	2428	.	-373444	24.9629141431069	22.6006479381404	31.6033027189405	0.0751657368336885	0.260010530710706	0.289087278996864	0.77251458808939	0.919455515649832
2518_2429	1	12700924	12716452	2518	AADACL4	1	12337090	12337448	2429	.	-371419	13.8215524343928	10.4923391509554	17.7002723576487	0.162817995439665	0.316466730339664	0.514486926524352	0.606911598389933	0.844367875881404
2518_2430	1	12700924	12716452	2518	AADACL4	1	12337449	12338898	2430	.	-370514	16.5664427540142	15.5128302669166	22.1806477426839	0.0244898760278571	0.287146254777544	0.0852871163053466	0.932033133910958	0.978393898303056
2518_2431	1	12700924	12716452	2518	AADACL4	1	12338899	12340445	2431	.	-369016	11.758298445468	11.8342410293024	19.8053155544294	-0.246534178323762	0.302920718892159	-0.813857101704322	0.415726818454627	0.735264627682882
2518_2433	1	12700924	12716452	2518	AADACL4	1	12340466	12349599	2433	.	-363655	7.84451711397717	9.38965118655084	13.7715920002972	-0.129499355049356	0.31943376292756	-0.405402841147772	0.685181422901342	0.8818814714267
2518_2435	1	12700924	12716452	2518	AADACL4	1	12349680	12351379	2435	.	-358158	12.5275032338325	12.1837317072311	19.6827951070481	-0.131340146083883	0.303203158838928	-0.433175388366107	0.664887357444457	0.872797913687936
2518_2436	1	12700924	12716452	2518	AADACL4	1	12351380	12352342	2436	.	-356827	6.02385075482438	7.94897408683763	10.7118589842537	-0.0689878670309304	0.343053685643424	-0.201099332023028	0.840620904293734	0.9459640882061
2518_2437	1	12700924	12716452	2518	AADACL4	1	12352343	12353410	2437	.	-355811	10.7150274888619	12.801719413504	16.9664167033448	-0.00282942690253853	0.319551740923631	-0.00885436234633043	0.992935333299559	0.997718881186581
2518_2438	1	12700924	12716452	2518	AADACL4	1	12353411	12358870	2438	.	-352547	7.29044815577467	10.62644158364	14.5370487656736	-0.281391799621744	0.326135824333782	-0.862805551020225	0.388244386624238	0.717586177868299
2518_2439	1	12700924	12716452	2518	AADACL4	1	12358871	12361416	2439	.	-348544	12.2444992960294	11.1779117993778	18.998438908029	-0.0596617488862302	0.306103311337848	-0.194907231239917	0.845465573051382	0.94778428139057
2518_2440	1	12700924	12716452	2518	AADACL4	1	12361417	12361579	2440	.	-347190	14.6091400570587	11.1340242891538	21.1757731751657	0.0429087996449196	0.308240548658618	0.13920556471771	0.889287711311867	0.963148845094486
2518_2441	1	12700924	12716452	2518	AADACL4	1	12361580	12363248	2441	.	-346274	17.2208512758086	11.1042998866687	22.8047302014973	0.237199910464637	0.288038688542157	0.823500175150676	0.410223617618299	0.731755039103351
2518_2442	1	12700924	12716452	2518	AADACL4	1	12363249	12363426	2442	.	-345350	13.014367003009	7.79690981032037	17.62019123784	0.22034314876236	0.322913157015643	0.682360393112401	0.495011093654901	0.784130635062861
2518_2443	1	12700924	12716452	2518	AADACL4	1	12363427	12363862	2443	.	-345043	16.5289982613495	15.8807923831672	23.9866871266667	-0.0357590982223587	0.288567439988091	-0.123919379898974	0.901379108277799	0.967951712660803
2518_2444	1	12700924	12716452	2518	AADACL4	1	12363863	12370166	2444	.	-341673	15.2431622932548	9.73291088071835	19.2520980121083	0.366622286856216	0.307755741834433	1.19127683750398	0.233544923767144	0.595020825981667
2518_2445	1	12700924	12716452	2518	AADACL4	1	12370167	12370512	2445	.	-338348	28.0457664320889	20.4971203877236	31.9047745505599	0.356035338356323	0.271294813081213	1.31235586229119	0.189400091911294	0.550698675236792
2518_2446	1	12700924	12716452	2518	AADACL4	1	12370513	12372881	2446	.	-336991	18.7011792867356	15.5790874689852	23.8550193552994	0.0627465287340169	0.300724747954585	0.208651031086715	0.834720670180088	0.943673579721191
2518_2447	1	12700924	12716452	2518	AADACL4	1	12372882	12378990	2447	.	-332752	19.5590170145281	15.3909000840319	27.0735098567088	0.0858931436787469	0.277885081298139	0.309095915755885	0.757248565927683	0.913145905253274
2518_2448	1	12700924	12716452	2518	AADACL4	1	12378991	12383059	2448	.	-327663	26.9776945395812	23.4290613985582	37.1556865456294	0.0251000314556833	0.262195375651255	0.09573025990004	0.923734807337043	0.97592895489073
2518_2450	1	12700924	12716452	2518	AADACL4	1	12383114	12395676	2450	.	-319293	7.40652988151538	7.5805587393366	14.0999500161983	-0.0611683138212608	0.31602865746563	-0.193553060383182	0.846525855413753	0.948141641239297
2518_2451	1	12700924	12716452	2518	AADACL4	1	12395677	12397199	2451	.	-312250	16.4910083853976	11.4802160292806	22.3883619696092	0.342001239995229	0.291498008906004	1.17325412025545	0.240693914786725	0.601743381950201
2518_2452	1	12700924	12716452	2518	AADACL4	1	12397200	12399259	2452	.	-310458	12.3722944181804	14.4602291183349	23.6645792424533	-0.264765525337312	0.286220297923992	-0.925041051447801	0.354944554211147	0.694561551368903
2518_2453	1	12700924	12716452	2518	AADACL4	1	12399260	12399843	2453	.	-309136	8.54417668962244	10.153932116063	17.634223977061	-0.236129420634094	0.3029359122578	-0.779469884815594	0.435702970806867	0.748441989592531
2518_2454	1	12700924	12716452	2518	AADACL4	1	12399844	12401170	2454	.	-308181	9.27725421188286	12.9437649110039	18.2693510720973	-0.213686730041986	0.315452970104158	-0.677396475206527	0.49815443413603	0.785741752017452
2518_2456	1	12700924	12716452	2518	AADACL4	1	12401290	12402610	2456	.	-306738	9.91476695591308	10.0705007934389	18.0763128794841	-0.0587333003406162	0.303925586572907	-0.193248949530371	0.84676400499089	0.948176676717691
2518_2457	1	12700924	12716452	2518	AADACL4	1	12402611	12405223	2457	.	-304771	6.96100664575032	9.12994170629062	14.8342186158027	-0.27091099199296	0.328451370078716	-0.824813097683331	0.409477709508098	0.731325100009476
2518_2458	1	12700924	12716452	2518	AADACL4	1	12405224	12405634	2458	.	-303259	6.32892554757858	9.08142896280252	15.2513120382016	-0.419668762884992	0.317001805246151	-1.32386868446733	0.185546660128814	0.546576364456993
2518_2459	1	12700924	12716452	2518	AADACL4	1	12405635	12407780	2459	.	-301980	9.7725100871193	8.17071633095615	17.3965996568623	0.0778797769363673	0.303215597331748	0.256846209831215	0.797297496071025	0.929433958278931
2518_2461	1	12700924	12716452	2518	AADACL4	1	12420693	12422868	2461	.	-286907	5.21228532613902	5.29755114517223	12.3693397300159	0.0203886140673071	0.344757135049979	0.0591390633999537	0.952841344980243	0.985316462381241
2518_2464	1	12700924	12716452	2518	AADACL4	1	12438822	12441210	2464	.	-268672	5.17846677680376	6.94417853524431	14.9197936421366	-0.328207419959956	0.313790080479059	-1.0459458102018	0.295586052293771	0.648861334924464
2518_2466	1	12700924	12716452	2518	AADACL4	1	12441329	12447752	2466	.	-264147	4.17198301618833	6.77081111023643	13.2741092753877	-0.403170567303207	0.322326406808051	-1.2508145742564	0.211002136321076	0.572691961941283
2518_2471	1	12700924	12716452	2518	AADACL4	1	12462633	12467935	2471	.	-243404	6.12250732830865	5.0961205747786	13.5539728965275	0.135225570480538	0.329511605083714	0.410381814765472	0.681525884164305	0.880189328884803
2518_2472	1	12700924	12716452	2518	AADACL4	1	12467936	12470068	2472	.	-239686	5.42964503072325	4.50087500092716	13.8540637023812	0.0110608131817361	0.318007401244363	0.0347816218693499	0.972253875387784	0.991716800993256
2540_2830	1	12794756	12801844	2540	snoU13	1	13905567	13912090	2830	PDPN	1110529	4.56208667281526	6.62987464946458	4.10029338707237	-0.0883698218155269	0.361957343723199	-0.244144298625161	0.807119065029694	0.93341061454221
2540_2887	1	12794756	12801844	2540	snoU13	1	14099687	14108178	2887	.	1305633	0.632075976535687	5.31316927825662	3.17864060961372	-0.254399331458087	0.357490598479755	-0.711625235852164	0.476696875700534	0.773654964570629
2541_2830	1	12801845	12807472	2541	C1orf158	1	13905567	13912090	2830	PDPN	1104170	5.11802632554042	6.51224376297405	5.72664888109672	0.0169146970004188	0.36050307114629	0.0469197029213517	0.96257722472636	0.988604215888468
2550_2830	1	12832196	12836206	2550	PRAMEF12	1	13905567	13912090	2830	PDPN	1074628	5.92703650832061	3.97912335671988	2.88296856850641	0.397566255029679	0.353681190135639	1.12408085620049	0.26097872587221	0.619595911791119
2830_528848	1	13905567	13912090	2830	PDPN	4	108340488	108344868	528848	.	NA	5.73686719212859	0.496248106561462	2.99318291078361	0.0934901572501867	0.340207705786543	0.274803173649586	0.7834674597203	0.923786116698107
2859_2862	1	14019820	14033291	2859	PRDM2;SCARNA11	1	14034455	14034892	2862	.	8118	5.27685731008084	4.8462836750456	141.450258213059	0.478751275920168	0.254075822334573	1.88428505916528	0.0595264272896265	0.356009667609175
2859_2887	1	14019820	14033291	2859	PRDM2;SCARNA11	1	14099687	14108178	2887	.	77377	6.88577864289052	6.19275411599559	38.4444789169587	0.232939574396745	0.250098455476774	0.931391495212085	0.351651088610795	0.692116858004773
2887_2850	1	14099687	14108178	2887	NA	1	13981893	13983818	2850	.	-121077	4.92698849051648	5.62780959173208	28.6400218218752	-0.192851467396747	0.275481834602351	-0.700051484974033	0.483895152254236	0.777832672703167
2887_2853	1	14099687	14108178	2887	NA	1	13990301	13991555	2853	.	-113004	10.9988445824986	9.49215395078132	49.598618404063	-0.0375945114176989	0.237941767556685	-0.157998790223926	0.874457752003712	0.957752417678262
2887_2856	1	14099687	14108178	2887	NA	1	14003962	14005778	2856	.	-99062	7.43675622920939	7.12115344080342	43.3904127308839	-0.155824619811813	0.246633907711971	-0.631805339571521	0.527514084112066	0.80214420106795
2887_2857	1	14099687	14108178	2887	NA	1	14005779	14011092	2857	.	-95497	6.573597899803	4.21852777560387	37.5058499348514	0.172930757083783	0.256001231962243	0.675507519078222	0.499353375868292	0.786418382587223
2887_2861	1	14099687	14108178	2887	NA	1	14033969	14034454	2861	.	-69721	5.04530630197337	3.30497064669841	42.96165646566	0.156208978053511	0.252689358560682	0.618185818917255	0.536452856888077	0.806867411813341
2887_2884	1	14099687	14108178	2887	NA	1	14084369	14086534	2884	.	-18481	5.85613953310923	3.40289647740546	156.611298819725	0.309032330818996	0.186414095888617	1.6577734068117	0.0973632108354548	0.4291890675931
2916_2850	1	14217301	14221792	2916	NA	1	13981893	13983818	2850	.	-236691	5.05746822966075	2.63236893327749	19.6740299774537	0.197728462097388	0.310685523040713	0.636426377908435	0.524498552665043	0.800504820488934
3280_3282	1	15474912	15486370	3280	TMEM51-AS1;TMEM51	1	15495408	15502593	3282	C1orf195	18360	11.3400493682119	9.75047259448253	85.3310462735065	0.339107682362818	0.228057568456029	1.48693895431144	0.137030934677118	0.489209629885319
3280_3293	1	15474912	15486370	3280	TMEM51-AS1;TMEM51	1	15572274	15577916	3293	FHAD1	94454	8.21107500300177	6.54579298777294	14.1912205168318	0.144072065609473	0.326444350446619	0.44133729198365	0.658968832357863	0.869900933361326
3282_3289	1	15495408	15502593	3282	C1orf195	1	15562785	15562947	3289	.	63866	6.17435295346325	2.33341531493977	89.2679112423312	0.259355479423813	0.225510265078307	1.15008281034903	0.250109765589761	0.61062473591742
3282_3290	1	15495408	15502593	3282	C1orf195	1	15562948	15565324	3290	.	65136	5.51511060288759	2.35791030612252	85.2390216071848	0.160297022453342	0.226649143852755	0.70724742096304	0.479412733942961	0.77528522727669
3282_3291	1	15495408	15502593	3282	C1orf195	1	15565325	15569792	3291	.	68558	5.00520316930153	2.36433544950137	76.3882194552329	0.121629443195596	0.235741124377426	0.515944952399839	0.605892856697544	0.843765088222166
3282_3292	1	15495408	15502593	3282	C1orf195	1	15569793	15572273	3292	.	72033	7.23817767431732	2.12157701100491	84.1998247692694	0.391156539396151	0.243937455219098	1.60351160113901	0.108821749926175	0.447230434826524
3282_3295	1	15495408	15502593	3282	C1orf195	1	15577928	15581326	3295	.	80627	5.64934176201409	2.48077551040428	68.0340625158306	0.178815024838267	0.256003795664066	0.6984858344558	0.48487341368814	0.77851557105868
3282_3296	1	15495408	15502593	3282	C1orf195	1	15581327	15587836	3296	.	85581	8.52729316031139	2.67757184768303	78.7096271831091	0.485370391071074	0.226991389584934	2.13827666308665	0.0324942954625358	0.278736955641527
3282_3297	1	15495408	15502593	3282	C1orf195	1	15587837	15589888	3297	.	89862	8.13137119878905	2.0685395444355	67.55749370143	0.604671484010314	0.248457111637979	2.43370568072676	0.0149451417453806	0.199439161078056
3282_3299	1	15495408	15502593	3282	C1orf195	1	15606756	15608807	3299	.	108781	9.62744622312671	4.5716250344102	72.9595620816774	0.250932014080557	0.242903917748543	1.03305050164043	0.301580265661822	0.653560823972322
3282_3300	1	15495408	15502593	3282	C1orf195	1	15608808	15609856	3300	.	110332	6.91928809367502	3.6776887044227	62.6413324417813	-0.14007894225423	0.260668756162779	-0.537382938854229	0.591003125855104	0.836471118738385
3282_3301	1	15495408	15502593	3282	C1orf195	1	15609857	15618224	3301	.	115040	7.33936885960293	3.12495476360173	57.5216073877437	0.160889013093128	0.25795998639148	0.623697556135559	0.53282622835454	0.80490729897285
3282_3302	1	15495408	15502593	3282	C1orf195	1	15618225	15619526	3302	.	119875	5.5279458149037	3.35398715159778	49.7021677110215	-0.0773926522714713	0.247697154370365	-0.31244869351931	0.754699549176827	0.912027741149757
3282_3303	1	15495408	15502593	3282	C1orf195	1	15619527	15621889	3303	.	121708	8.33074718237916	4.68168678189683	64.4360453388084	-0.00250080294861265	0.238877964570996	-0.0104689562015646	0.991647134057016	0.997398083640589
3293_3274	1	15572274	15577916	3293	FHAD1	1	15448434	15456864	3274	.	-122446	6.85373641389733	4.13101898277135	31.7934393785015	0.148172520616794	0.272735859182773	0.543282137745945	0.586935560794011	0.834157299691565
3293_3275	1	15572274	15577916	3293	FHAD1	1	15456865	15461698	3275	.	-115813	6.08033791122607	4.49535008060246	33.2883291537531	-0.0371204186475432	0.287990518008143	-0.128894586197778	0.897441060523658	0.966403522643555
3293_3278	1	15572274	15577916	3293	FHAD1	1	15465427	15473850	3278	.	-105456	5.60241108888105	2.95249577771925	32.3924791557476	0.265991869765618	0.297241930126447	0.894866581079137	0.370858413184475	0.705544106950169
3293_3281	1	15572274	15577916	3293	FHAD1	1	15486371	15495407	3281	.	-84206	6.26309584113735	4.21616032254037	43.5386802593336	0.0880178258081186	0.25197585189408	0.349310559509954	0.726856171816923	0.900395926083734
3293_3282	1	15572274	15577916	3293	FHAD1	1	15495408	15502593	3282	C1orf195	-76094	6.0704008122854	3.45206213908478	112.572628426764	0.302996522033301	0.236517111509726	1.28107653648916	0.200166784369288	0.562697512886042
3293_3291	1	15572274	15577916	3293	FHAD1	1	15565325	15569792	3291	.	-7536	7.39690360545892	4.74061832987991	411.137822555018	0.253278413768989	0.193312121435846	1.31020451220408	0.190126659704095	0.551693820694219
3315_3312	1	15659242	15665924	3315	RP3-467K16.7	1	15650958	15657291	3312	.	-8458	7.71677724700122	5.08209680215477	374.895145251537	0.453767942359957	0.204080209361652	2.22347842438671	0.0261835566633449	0.254882348127438
3315_3325	1	15659242	15665924	3315	RP3-467K16.7	1	15736884	15739271	3325	.	75495	6.12948063228006	2.55951037745208	40.9421042062495	0.596741456592605	0.263387033286153	2.26564477813258	0.0234731411203939	0.243523548972077
3315_3326	1	15659242	15665924	3315	RP3-467K16.7	1	15739272	15745983	3326	.	80045	7.02609174535988	5.64080073920665	48.9847122451796	0.12561510969337	0.24701440568043	0.508533538144662	0.611079225064991	0.846519868339799
3315_3328	1	15659242	15665924	3315	RP3-467K16.7	1	15760937	15763810	3328	.	99791	9.68924036659454	7.86370807864036	48.7205549043388	0.249245952971169	0.251234758646691	0.992083875311543	0.321156611659529	0.669782303227761
3315_3329	1	15659242	15665924	3315	RP3-467K16.7	1	15763811	15767301	3329	CTRC	102973	5.716382449992	9.52904163711005	45.2219204631061	-0.112413037645643	0.243097139065549	-0.462420241051588	0.643779986828688	0.862765153852222
3315_3330	1	15659242	15665924	3315	RP3-467K16.7	1	15767302	15768648	3330	.	105392	6.21332271102942	4.07139362091343	32.3140309593986	0.26612767479437	0.261988828895654	1.01579779533411	0.309725686108805	0.660640557236193
3315_3331	1	15659242	15665924	3315	RP3-467K16.7	1	15768649	15769933	3331	.	106708	5.16802472736779	6.01987702643996	35.3170868516954	-0.219686021010331	0.257932453720175	-0.851719191756548	0.394369966101394	0.721418798066547
3315_3332	1	15659242	15665924	3315	RP3-467K16.7	1	15769934	15774568	3332	.	109668	3.17514519099378	5.19882835760254	25.32768846468	-0.147108762529706	0.289177582696691	-0.508714268782043	0.61095251934398	0.846432570944063
3315_3333	1	15659242	15665924	3315	RP3-467K16.7	1	15774569	15779729	3333	.	114566	3.63794649649951	5.39921690306847	29.4203999471156	-0.3140760959091	0.278328075638797	-1.12843842716283	0.25913480677084	0.618124110165487
3315_3340	1	15659242	15665924	3315	RP3-467K16.7	1	15822712	15825321	3340	.	161434	4.11824511552305	5.27144076177222	20.9160504267489	-0.166292898072323	0.29048604854942	-0.572464319380321	0.567007451889391	0.823310907462837
3315_3342	1	15659242	15665924	3315	RP3-467K16.7	1	15826081	15826427	3342	.	163671	4.53947948989832	5.81170776933273	23.5557033061181	-0.316409915757227	0.282810609441819	-1.11880497121987	0.263223350437989	0.621824868610273
3317_3274	1	15667944	15673815	3317	FHAD1;RP3-467K16.2	1	15448434	15456864	3274	.	-218230	5.9442299224382	3.35881417118365	20.5570479598162	0.310346196593629	0.30150343764569	1.02932888267208	0.303325155412387	0.655210781185641
3317_3325	1	15667944	15673815	3317	FHAD1;RP3-467K16.2	1	15736884	15739271	3325	.	67198	5.63295740283165	4.26225206492972	65.6780239009098	0.0380529809437219	0.226271333321924	0.168174113729125	0.866446305134805	0.954892547290681
3317_3326	1	15667944	15673815	3317	FHAD1;RP3-467K16.2	1	15739272	15745983	3326	.	71748	6.36435972521475	5.3302290052501	65.9003076388384	0.0104323678161125	0.230676246543112	0.0452251498472457	0.963927848076462	0.988978021498603
3317_3328	1	15667944	15673815	3317	FHAD1;RP3-467K16.2	1	15760937	15763810	3328	.	91494	8.94022077104904	6.65874740580511	61.0169105344968	0.145331133014229	0.239894850294307	0.605811808114822	0.544639727721783	0.811348043547959
3317_3329	1	15667944	15673815	3317	FHAD1;RP3-467K16.2	1	15763811	15767301	3329	CTRC	94677	7.05708204223293	6.46060272569393	66.8970108492834	0.0200107067754654	0.222071627381357	0.0901092454332386	0.928200402317425	0.977241647523865
3324_3315	1	15722210	15736883	3324	EFHD2;RP3-467K16.4	1	15659242	15665924	3315	RP3-467K16.7	-66963	3.31480512732983	5.35709208164125	21.073755328493	0.118177455962653	0.297261760633658	0.397553508768637	0.690959336291986	0.884289349351151
3329_3275	1	15763811	15767301	3329	CTRC	1	15456865	15461698	3275	.	-306274	4.21210368492295	5.09988559093538	9.56573580913142	0.100051501210674	0.345792101224324	0.2893400423446	0.772321172721665	0.919376397772869
3329_3282	1	15763811	15767301	3329	CTRC	1	15495408	15502593	3282	C1orf195	-266555	4.29102525583889	6.15081823318513	25.760122248621	-0.0826609972564694	0.286747370041229	-0.288271160933697	0.773139180819588	0.919677751590503
3329_3308	1	15763811	15767301	3329	CTRC	1	15636059	15644350	3308	.	-125351	8.06306961510242	7.54023081836565	27.9324564619224	0.138799878660011	0.283328472912176	0.489890328470569	0.624211507207515	0.85309760253739
3329_3309	1	15763811	15767301	3329	CTRC	1	15644351	15646858	3309	.	-119951	9.36247248769531	11.6757807306269	36.3656912007268	-0.125716332744213	0.257383051498954	-0.488440602487472	0.625237788338301	0.853562355528491
3329_3310	1	15763811	15767301	3329	CTRC	1	15646859	15650000	3310	.	-117126	9.28655180247897	10.6378883910367	36.6511808241071	-0.0836861023955862	0.25356242179945	-0.330041422548709	0.741368663398769	0.906539871089319
3329_3311	1	15763811	15767301	3329	CTRC	1	15650001	15650957	3311	.	-115077	8.71900446017339	7.99687662440467	32.0937562216084	0.210476812894383	0.271018830450564	0.776613243236528	0.437386985830656	0.749546206288916
3329_3312	1	15763811	15767301	3329	CTRC	1	15650958	15657291	3312	.	-111431	5.26955264569923	6.81305564593965	25.3055505007126	-0.0120548256823238	0.288776053664642	-0.0417445474766518	0.966702341141678	0.989996600616361
3329_3313	1	15763811	15767301	3329	CTRC	1	15657292	15658450	3313	.	-107685	5.48232624049649	8.24502398328548	29.5707429730204	-0.190844435905047	0.27294744186978	-0.699198477910984	0.484428001691325	0.778198704738944
3329_3314	1	15763811	15767301	3329	CTRC	1	15658451	15659241	3314	.	-106710	5.16582602912246	6.46150096070638	28.9665103842194	-0.198950189246034	0.26776142917397	-0.743012874781051	0.457473885686109	0.762137621896531
3334_3282	1	15779730	15788479	3334	CELA2A	1	15495408	15502593	3282	C1orf195	-285104	3.17223145194195	12.9871024387626	12.6757686773959	-0.622850548019386	0.328296226968243	-1.89722115837669	0.0577987554690398	0.351517185679132
3334_3293	1	15779730	15788479	3334	CELA2A	1	15572274	15577916	3293	FHAD1	-209009	1.8030828436618	5.51576152283569	7.20382078106501	-0.264233916662501	0.356667126514249	-0.740841801836045	0.458789366137873	0.763139859649129
3334_3315	1	15779730	15788479	3334	CELA2A	1	15659242	15665924	3315	RP3-467K16.7	-121521	4.77821679050544	13.6146056816257	16.6384951063936	-0.222136542093292	0.314073197308784	-0.707276341937883	0.479394764619212	0.775268106480543
3334_3317	1	15779730	15788479	3334	CELA2A	1	15667944	15673815	3317	FHAD1;RP3-467K16.2	-113225	4.95819062092976	6.56887095246324	21.2176101109053	-0.0950452788817513	0.291617942546566	-0.325923974539305	0.744481876199742	0.907762733543839
3343_3309	1	15826428	15855325	3343	CASP9;DNAJC16	1	15644351	15646858	3309	.	-195272	2.95554111664111	5.79553373772394	11.6000659334571	-0.54192930486303	0.334920747694873	-1.61808221375628	0.105644881052695	0.442749354139628
3343_3310	1	15826428	15855325	3343	CASP9;DNAJC16	1	15646859	15650000	3310	.	-192447	6.49590127047622	5.47581359382534	16.4978996330031	-0.210664936424617	0.312237876397322	-0.674693726639835	0.499870371047872	0.7867344818199
3343_3311	1	15826428	15855325	3343	CASP9;DNAJC16	1	15650001	15650957	3311	.	-190397	5.80251321993931	7.32335967186374	17.2584011879238	-0.340811582207523	0.312498461514931	-1.09060243226586	0.275447858852714	0.632473422611728
3343_3340	1	15826428	15855325	3343	CASP9;DNAJC16	1	15822712	15825321	3340	.	-16860	4.75766418327263	6.44796319770504	117.740773541991	-0.429722938108243	0.215778794656862	-1.99149753705688	0.0464262157298246	0.321759022121536
3344_3377	1	15855326	15870456	3344	SCARNA21	1	15979610	15981315	3377	.	117572	3.74932883663275	6.13526443805526	40.2415931243985	-0.796103347841844	0.254267944850492	-3.13096229377222	0.0017423452967548	0.0669992694458625
3344_3380	1	15855326	15870456	3344	SCARNA21	1	15986909	15988469	3380	.	124798	2.54579037399278	5.77372120318044	31.0268257888107	-0.748133060908498	0.280380974686848	-2.66827327262156	0.00762422176129125	0.145443975403205
3344_3383	1	15855326	15870456	3344	SCARNA21	1	15989741	15990260	3383	.	127110	2.83756237274213	5.36091898681447	30.7781610036044	-0.712333288013411	0.264937334182864	-2.68868594986975	0.00717338706559578	0.141586084024988
3344_3393	1	15855326	15870456	3344	SCARNA21	1	16047939	16048415	3393	.	185286	4.55419130891832	7.12770119761023	26.875965916012	-0.612953476378227	0.275982529694991	-2.2209865133697	0.0263518748683442	0.25550145877725
3344_3394	1	15855326	15870456	3344	SCARNA21	1	16048416	16055395	3394	.	189015	3.30628774926671	6.26506604522561	22.747375603335	-0.599178162489761	0.297398361615585	-2.01473256017548	0.0439326786496541	0.314561375056836
3344_3395	1	15855326	15870456	3344	SCARNA21	1	16055396	16059769	3395	.	194692	2.85703122214625	5.87118792635418	20.6778886938332	-0.614257444903755	0.298241671138658	-2.05959630845207	0.0394371494377819	0.301508490990018
3344_3396	1	15855326	15870456	3344	SCARNA21	1	16059770	16064295	3396	RP11-288I21.1;SLC25A34	199142	6.86097791648694	9.92720904340175	35.0737177687513	-0.475388621387077	0.270403058858952	-1.7580741260588	0.0787348975736326	0.395194929203314
3352_3344	1	15908460	15915579	3352	AGMAT	1	15855326	15870456	3344	SCARNA21	-49128	11.1566744155022	15.6277820814672	36.8222542036092	-0.162828661054082	0.262092040721433	-0.621265188389091	0.53442515431826	0.805796774975351
3352_3379	1	15908460	15915579	3352	AGMAT	1	15985644	15986908	3379	RSC1A1	74257	10.6761520723395	12.4429513017798	20.6473879666907	-0.0699967198161454	0.303593687312286	-0.230560524613757	0.817656238143473	0.93754021439913
3352_3389	1	15908460	15915579	3352	AGMAT	1	16008061	16023603	3389	AL121992.1;PLEKHM2;RP4-680D5.9	103813	14.52733126998	18.2635063993183	21.0857587301876	-0.0119429406640771	0.298452605915847	-0.0400162050099323	0.968080206910939	0.990304162480294
3352_3396	1	15908460	15915579	3352	AGMAT	1	16059770	16064295	3396	RP11-288I21.1;SLC25A34	150013	11.5071547136835	7.86744515858993	11.0717453913083	0.184682209594084	0.340125192434601	0.542983035958428	0.587141482511261	0.834243171542895
3352_3398	1	15908460	15915579	3352	AGMAT	1	16081773	16086736	3398	FBLIM1	172235	15.5785747225099	19.9237213169871	13.47043906193	-0.0281218869417569	0.328596101440973	-0.0855819251002545	0.931798767415871	0.97832580828716
3352_3428	1	15908460	15915579	3352	AGMAT	1	16232922	16239426	3428	snoU13	324155	1.52575852450305	7.18187629722483	3.45051769555783	-0.536057383891724	0.360573433346005	-1.48668019969548	0.137099294650952	0.489271658962323
3352_3448	1	15908460	15915579	3352	AGMAT	1	16331358	16347268	3448	CLCNKA;HSPB7;RP11-5P18.5	427294	0.449432889612347	6.96709076912205	2.64281171051232	-0.771038147622093	0.350399995503856	-2.20045136277294	0.0277748871014269	0.260869525120336
3362_3389	1	15932824	15936842	3362	RNU7-179P	1	16008061	16023603	3389	AL121992.1;PLEKHM2;RP4-680D5.9	80999	6.13099415274204	10.061708167639	64.0821375015357	-0.286634182826559	0.241039119493978	-1.18916042934566	0.234376542592522	0.595867293268218
3362_3396	1	15932824	15936842	3362	RNU7-179P	1	16059770	16064295	3396	RP11-288I21.1;SLC25A34	127200	7.99975446731833	7.69396589926416	31.5199731622195	0.0564474578770316	0.260831868358892	0.216413194569317	0.828665682178454	0.941273221261024
3362_3398	1	15932824	15936842	3362	RNU7-179P	1	16081773	16086736	3398	FBLIM1	149422	6.36397776697936	9.33156720885451	26.4700849652255	-0.278207454518506	0.273492445593992	-1.01723999693766	0.309039273145794	0.660003956575168
3367_3344	1	15942535	15948857	3367	DDI2	1	15855326	15870456	3344	SCARNA21	-82805	4.22732562432196	8.55712199757026	28.0109951138159	-0.43280006347514	0.285413395510118	-1.51639716384579	0.129418955791331	0.477744899409823
3367_3379	1	15942535	15948857	3367	DDI2	1	15985644	15986908	3379	RSC1A1	40580	4.23297738788213	7.14839773784028	39.2610991767122	-0.1611916710438	0.245986714880993	-0.65528608372929	0.512283578952786	0.79364477465038
3367_3389	1	15942535	15948857	3367	DDI2	1	16008061	16023603	3389	AL121992.1;PLEKHM2;RP4-680D5.9	70136	9.57823167488169	12.4983808250547	38.1480487577588	0.0351783001260166	0.250888287714258	0.140214995472734	0.88849012427439	0.96291308930617
3367_3396	1	15942535	15948857	3367	DDI2	1	16059770	16064295	3396	RP11-288I21.1;SLC25A34	116337	3.72341820152736	5.00632378546725	10.8653625082709	-0.124528762152474	0.337748624653175	-0.368702499618909	0.712349485396831	0.894162881521727
3367_3398	1	15942535	15948857	3367	DDI2	1	16081773	16086736	3398	FBLIM1	138559	4.53881008531794	5.337737790129	10.8025649860862	-0.0444639925025825	0.343046218149011	-0.129615165975298	0.896870903758781	0.966168488506731
3367_3476	1	15942535	15948857	3367	DDI2	1	16542893	16543977	3476	ANO7P1	597739	0.222826643567984	5.34694218332127	3.90684411892732	-0.537361772701852	0.362013042835833	-1.48437130467019	0.137710443093763	0.490252644492699
3389_3351	1	16008061	16023603	3389	AL121992.1;PLEKHM2;RP4-680D5.9	1	15905903	15908459	3351	.	-108651	6.35845928361418	4.87674658369215	38.6657323478896	0.042078738440434	0.260000485527783	0.16184099946974	0.87143106571436	0.956650695552465
3389_3353	1	16008061	16023603	3389	AL121992.1;PLEKHM2;RP4-680D5.9	1	15915580	15920005	3353	.	-98039	4.89325962898191	5.2782628424086	36.6097580189261	-0.122472327055781	0.24856768773941	-0.492712179002836	0.622215970936904	0.852125778864869
3389_3356	1	16008061	16023603	3389	AL121992.1;PLEKHM2;RP4-680D5.9	1	15923637	15924784	3356	.	-91621	6.53530154197997	7.56137183724968	49.3473289619404	-0.275089390249981	0.23730509126584	-1.1592224540257	0.246365521107281	0.607075824449963
3389_3360	1	16008061	16023603	3389	AL121992.1;PLEKHM2;RP4-680D5.9	1	15926836	15930451	3360	.	-87188	5.4608533912712	4.10359210620079	39.6707162222268	0.110613843978898	0.273065067019321	0.405082368046264	0.685416966541702	0.882049504835172
3389_3363	1	16008061	16023603	3389	AL121992.1;PLEKHM2;RP4-680D5.9	1	15936843	15938613	3363	.	-78104	7.73352345717736	8.59192729326296	69.5572486847344	-0.137799082688652	0.239774871965029	-0.574701934190793	0.565492899129333	0.822453605537153
3389_3366	1	16008061	16023603	3389	AL121992.1;PLEKHM2;RP4-680D5.9	1	15942336	15942534	3366	.	-73397	5.4357868953816	5.93540907396072	55.4852283839512	-0.288358119818184	0.228436147300819	-1.26231388169253	0.206835863541358	0.568825740131019
3389_3368	1	16008061	16023603	3389	AL121992.1;PLEKHM2;RP4-680D5.9	1	15948858	15949341	3368	.	-66732	5.97031881499344	5.52842235253002	59.4027353366811	-0.0569482689228519	0.231349947140485	-0.246156394789537	0.805561169035776	0.932735170654762
3389_3369	1	16008061	16023603	3389	AL121992.1;PLEKHM2;RP4-680D5.9	1	15949342	15951233	3369	.	-65544	6.77038313401511	6.71804410643376	65.4344123452631	-0.0502361580732725	0.236033744687689	-0.212834644214721	0.83145594059646	0.942330176073802
3389_3383	1	16008061	16023603	3389	AL121992.1;PLEKHM2;RP4-680D5.9	1	15989741	15990260	3383	.	-25831	4.08755325017893	5.06996369791103	123.915668829093	-0.205711792873281	0.195898629143729	-1.05009306993339	0.293675324611548	0.647092555199141
3396_3355	1	16059770	16064295	3396	RP11-288I21.1;SLC25A34	1	15920857	15923636	3355	.	-139786	5.00198623471961	4.89459007297405	15.9560163842012	-0.000240669753286195	0.311966870006778	-0.000771459332463624	0.999384464570396	0.999855751079453
3396_3356	1	16059770	16064295	3396	RP11-288I21.1;SLC25A34	1	15923637	15924784	3356	.	-137822	5.12762720080687	5.83105653588347	17.3181353589365	-0.182518918575359	0.303454883596043	-0.601469702554949	0.547527185489337	0.812866257098135
3397_3315	1	16064296	16081772	3397	RP11-169K16.4;SLC25A34;TMEM82	1	15659242	15665924	3315	RP3-467K16.7	-410451	0.0686723554366253	5.08803780497068	2.65536726648843	-0.562004947873754	0.352878251096097	-1.59263130025179	0.111242927510675	0.451177650211438
3397_3343	1	16064296	16081772	3397	RP11-169K16.4;SLC25A34;TMEM82	1	15826428	15855325	3343	CASP9;DNAJC16	-232157	1.54143159230113	5.24153349043603	5.62352150071766	-0.721243374370559	0.362642717636562	-1.98885387543721	0.0467173341280017	0.322641780840017
3397_3344	1	16064296	16081772	3397	RP11-169K16.4;SLC25A34;TMEM82	1	15855326	15870456	3344	SCARNA21	-210143	6.15944523563905	13.5085714007865	17.2293505458322	-0.680494717011123	0.308202055024174	-2.20794996632241	0.0272477611635523	0.258756549835079
3397_3362	1	16064296	16081772	3397	RP11-169K16.4;SLC25A34;TMEM82	1	15932824	15936842	3362	RNU7-179P	-138201	7.28177780005225	3.82669782173363	14.2281416690148	0.255463062835723	0.327614722808728	0.779766735284576	0.435528189619825	0.748315614538279
3397_3379	1	16064296	16081772	3397	RP11-169K16.4;SLC25A34;TMEM82	1	15985644	15986908	3379	RSC1A1	-86758	5.50737292432604	8.00207318017286	19.7432352097167	-0.131106389181477	0.307753087185206	-0.426011613337861	0.670099383697514	0.875164572577223
3397_3389	1	16064296	16081772	3397	RP11-169K16.4;SLC25A34;TMEM82	1	16008061	16023603	3389	AL121992.1;PLEKHM2;RP4-680D5.9	-57202	4.29572466366297	5.3740499643941	24.356449990305	-0.221775122793335	0.294483003069006	-0.753099908932153	0.451389879146721	0.758232515963994
3397_3428	1	16064296	16081772	3397	RP11-169K16.4;SLC25A34;TMEM82	1	16232922	16239426	3428	snoU13	163140	2.94684800522358	7.29688296882142	9.11496410307845	-0.461160967956559	0.35139363424627	-1.31237712642614	0.189392920678425	0.550698675236792
3397_3468	1	16064296	16081772	3397	RP11-169K16.4;SLC25A34;TMEM82	1	16485103	16490906	3468	RP11-276H7.3	414971	1.81141868639268	5.23139604796203	3.99378645585816	-0.241246151224211	0.361188150024655	-0.667923771053239	0.504182252784765	0.789021667861766
3397_3472	1	16064296	16081772	3397	RP11-169K16.4;SLC25A34;TMEM82	1	16516866	16525321	3472	ARHGEF19-AS1	448060	4.28244564795529	5.55497369379417	5.15022298641533	0.0120153699006103	0.362917592229874	0.0331077086309987	0.973588695522697	0.992061761901779
3398_3348	1	16081773	16086736	3398	FBLIM1	1	15892653	15893973	3348	.	-190941	3.36255937324568	5.94072322916486	17.2732282569937	-0.507406490984075	0.300884118809956	-1.68638508735837	0.091721651868834	0.419697667868
3398_3350	1	16081773	16086736	3398	FBLIM1	1	15904571	15905902	3350	.	-179018	4.63681458517418	5.2431455776214	18.5863917524793	-0.0890801372297093	0.313839085382106	-0.283840163251981	0.776532873939582	0.921112621161978
3398_3351	1	16081773	16086736	3398	FBLIM1	1	15905903	15908459	3351	.	-177073	4.92088008827283	5.78765337826613	22.5905764010895	-0.216268618278813	0.309936246812077	-0.697784207246798	0.485312157032378	0.778733695035536
3398_3446	1	16081773	16086736	3398	FBLIM1	1	16316134	16321495	3446	.	234560	3.40534278819525	6.00163002588326	14.7004045788669	-0.388781696599667	0.321737816021957	-1.20838048012713	0.22690094457601	0.588434060083878
3398_3448	1	16081773	16086736	3398	FBLIM1	1	16331358	16347268	3448	CLCNKA;HSPB7;RP11-5P18.5	255059	7.23007475446402	7.69337627579153	20.0413825059767	-0.320272018265366	0.299960849775643	-1.06771273152785	0.28565011367208	0.64118855648189
3398_3452	1	16081773	16086736	3398	FBLIM1	1	16380563	16391162	3452	.	301608	5.45322354098137	3.99569518556977	12.9777144809475	0.145301789649028	0.326841022292142	0.444564114473831	0.656634785663659	0.868841998453886
3398_3453	1	16081773	16086736	3398	FBLIM1	1	16391163	16393180	3453	.	307917	4.66767250088502	6.72297902601565	14.5432617903502	-0.347463288354136	0.315984892752588	-1.09961993855888	0.271497750933139	0.629205259464661
3398_3454	1	16081773	16086736	3398	FBLIM1	1	16393181	16393463	3454	.	309068	6.04873604303897	8.54904771219199	16.0322753211966	-0.353244397553678	0.332700002098472	-1.06175051194958	0.288348961513027	0.643133438679073
3398_3461	1	16081773	16086736	3398	FBLIM1	1	16436753	16447915	3461	.	358080	2.21393559473803	5.47311627283473	9.49719105833833	-0.499073745413848	0.343911007021268	-1.4511711902928	0.146732197004897	0.501727043816714
3412_3409	1	16170816	16186303	3412	RP11-169K16.9;SPEN	1	16152546	16165334	3409	.	-19619	11.9866293687683	11.3331270361618	127.747992993638	-0.0651018475759484	0.197036385489203	-0.330405206197389	0.74109380824566	0.906446903529957
3412_3410	1	16170816	16186303	3412	RP11-169K16.9;SPEN	1	16165335	16170785	3410	.	-10499	5.04961311703583	3.86311264095703	127.906299767654	0.0542725987459156	0.234484236036335	0.23145521278243	0.816961175802519	0.937288546052243
3428_3348	1	16232922	16239426	3428	snoU13	1	15892653	15893973	3348	.	-342861	2.30477023602673	6.19463362431353	7.78952942908141	-0.551951532232318	0.354988730454631	-1.55484240732217	0.119983606525218	0.464403423976085
3428_3377	1	16232922	16239426	3428	snoU13	1	15979610	15981315	3377	.	-255711	2.01773350549841	5.58096120378004	9.74647385583917	-0.608755646109989	0.345733880523151	-1.76076364048801	0.0782784162339593	0.394222407820332
3428_3403	1	16232922	16239426	3428	snoU13	1	16127060	16128284	3403	.	-108502	9.13341949404755	8.02572597267929	33.6045955000864	-0.0292354170057262	0.263794454244586	-0.110826503496619	0.911753928060601	0.9718248919732
3428_3404	1	16232922	16239426	3428	snoU13	1	16128285	16138736	3404	.	-102663	12.3025283496508	9.15188500930144	40.0412699427113	0.274191158216737	0.259953261566219	1.05477098677175	0.291530076856668	0.645545300412528
3428_3405	1	16232922	16239426	3428	snoU13	1	16138737	16140114	3405	.	-96748	9.33142618690096	9.5901131788124	39.1665856366557	-0.118252912369903	0.262938335849096	-0.449736292686396	0.652900599049808	0.867238496245805
3428_3406	1	16232922	16239426	3428	snoU13	1	16140115	16141912	3406	.	-95160	8.89173411730105	4.09316184352628	26.0389973659835	0.552855127589933	0.29027681913709	1.90457897820919	0.0568348213441353	0.349242749458345
3428_3407	1	16232922	16239426	3428	snoU13	1	16141913	16149994	3407	.	-90220	6.71568933422628	7.09905028254234	31.7317206070054	-0.0905170499031715	0.279282739629825	-0.324105420990739	0.745858222911879	0.908467593124746
3428_3408	1	16232922	16239426	3428	snoU13	1	16149995	16152545	3408	.	-84904	15.2234583487259	6.55281956519553	52.3499582933272	0.601256028703321	0.263090999049797	2.28535385427426	0.0222920874937051	0.237966991270683
3428_3416	1	16232922	16239426	3428	snoU13	1	16197296	16199875	3416	.	-37588	3.79182428091883	6.67581258411769	58.9527240352068	-0.369814394027657	0.270855845871217	-1.3653550390915	0.172141487881871	0.532165471763589
3428_3417	1	16232922	16239426	3428	snoU13	1	16199876	16202541	3417	.	-34965	3.66545054533571	6.75846356343691	70.9520266068779	-0.48337577447819	0.232656380929843	-2.07763815695195	0.0377426989885767	0.29600561460517
3428_3431	1	16232922	16239426	3428	snoU13	1	16250568	16255439	3431	.	16830	5.5025400710388	4.71029759551021	123.070375108856	0.142784749720355	0.213362793759662	0.669211099106581	0.503360827096854	0.788605991286769
3428_3432	1	16232922	16239426	3428	snoU13	1	16255440	16257069	3432	.	20081	6.36217118431103	7.2107489350314	125.245273083899	-0.0953658405913207	0.218964211066765	-0.435531633807693	0.66317658256975	0.871834767150058
3428_3433	1	16232922	16239426	3428	snoU13	1	16257070	16258325	3433	.	21524	5.93076267883729	5.85862451076796	115.208893438796	0.0159674238912229	0.215323637845219	0.074155462219623	0.940886684228886	0.98134086988841
3428_3439	1	16232922	16239426	3428	snoU13	1	16278799	16280261	3439	.	43356	3.39358665674129	5.63933471630705	50.7033117923282	-0.278048717945475	0.242022440548173	-1.14885511159917	0.250615729823417	0.611055734018765
3428_3446	1	16232922	16239426	3428	snoU13	1	16316134	16321495	3446	.	82641	6.33120608531829	3.72315051938514	29.9890690424291	0.299824606545573	0.280610115601242	1.06847397822121	0.285306762269956	0.640929409026069
3428_3452	1	16232922	16239426	3428	snoU13	1	16380563	16391162	3452	.	149689	5.66810167038383	3.62727590140784	17.888212169178	0.311853370119994	0.314742613171954	0.990820299091874	0.321773335460205	0.670189757284003
3447_3398	1	16321496	16331357	3447	C1orf64	1	16081773	16086736	3398	FBLIM1	-242172	6.30519965244328	9.84696589567976	11.5693666737944	-0.315433647887017	0.333928841134762	-0.944613369767959	0.344856298816356	0.687101168037525
3447_3403	1	16321496	16331357	3447	C1orf64	1	16127060	16128284	3403	.	-198754	6.59426728754233	3.72820811759732	9.36446084781387	0.291006237155033	0.34870019765425	0.834545661610369	0.403973567782898	0.727694989297804
3447_3428	1	16321496	16331357	3447	C1orf64	1	16232922	16239426	3428	snoU13	-90252	5.36545357048535	3.14969186971928	20.5485663697921	0.174470300088883	0.299495576721722	0.582547168137287	0.56019817984345	0.819611192197186
3447_3454	1	16321496	16331357	3447	C1orf64	1	16393181	16393463	3454	.	66896	4.36868946039522	5.74017982633965	19.0721819871777	-0.254982206772807	0.301443591789241	-0.845870384105168	0.397625055606736	0.723537427429164
3447_3456	1	16321496	16331357	3447	C1orf64	1	16395667	16408325	3456	FAM131C	75570	3.06955469636138	5.2328050146409	19.9776483899493	-0.175843096862647	0.305066970806601	-0.576408178170569	0.564339317911002	0.821891329386486
3447_3472	1	16321496	16331357	3447	C1orf64	1	16516866	16525321	3472	ARHGEF19-AS1	194667	7.66483569818916	9.26279752272958	17.6350039510959	-0.192805681936816	0.331916812535151	-0.580885555221454	0.561317588292406	0.820180579379997
3448_3393	1	16331358	16347268	3448	CLCNKA;HSPB7;RP11-5P18.5	1	16047939	16048415	3393	.	-291136	2.10850806442042	5.27040257073432	7.88188995781258	-0.625124857199192	0.352416183911222	-1.77382562361741	0.0760919983319022	0.390079881236012
3448_3401	1	16331358	16347268	3448	CLCNKA;HSPB7;RP11-5P18.5	1	16107124	16113963	3401	.	-228769	5.27378645565814	4.71270519282837	12.4836688636265	0.00935711514297219	0.324743414762621	0.0288138718680778	0.977013037323143	0.993127546367049
3448_3402	1	16331358	16347268	3448	CLCNKA;HSPB7;RP11-5P18.5	1	16113964	16127059	3402	.	-218801	6.54493273901107	5.56220420721263	13.326542031129	-0.0673417168270137	0.331790719727814	-0.202964437589628	0.839162828345889	0.945434247769984
3448_3403	1	16331358	16347268	3448	CLCNKA;HSPB7;RP11-5P18.5	1	16127060	16128284	3403	.	-211641	9.66568947238243	12.5127224169541	21.7136243179442	-0.194443453212858	0.298104696385213	-0.652265648849746	0.514229816038945	0.794747301966577
3448_3404	1	16331358	16347268	3448	CLCNKA;HSPB7;RP11-5P18.5	1	16128285	16138736	3404	.	-205802	5.6198399765394	9.50415749194667	18.6603223239858	-0.50716604431404	0.320215317997511	-1.583828180006	0.113232824636098	0.454308541629453
3448_3405	1	16331358	16347268	3448	CLCNKA;HSPB7;RP11-5P18.5	1	16138737	16140114	3405	.	-199887	8.4881206354988	6.25912495286463	16.8093764140678	0.302996292946011	0.322257112666691	0.940231514019051	0.347098820198831	0.688841916064187
3448_3406	1	16331358	16347268	3448	CLCNKA;HSPB7;RP11-5P18.5	1	16140115	16141912	3406	.	-198299	11.6014613187658	7.47586213786408	18.1764974809671	0.225526957187689	0.307789951800353	0.732730083839698	0.463723071565175	0.766229136350054
3448_3408	1	16331358	16347268	3448	CLCNKA;HSPB7;RP11-5P18.5	1	16149995	16152545	3408	.	-188043	7.95085399497055	3.06227506608033	16.9625618933679	0.510568572137686	0.31675116669324	1.61189168604436	0.106985511687809	0.444586733265237
3448_3452	1	16331358	16347268	3448	CLCNKA;HSPB7;RP11-5P18.5	1	16380563	16391162	3452	.	46550	5.43437908198252	3.23193175928991	46.7429272374463	0.310515797413112	0.243498446336482	1.27522701719428	0.202228901223906	0.564370232888056
3448_3472	1	16331358	16347268	3448	CLCNKA;HSPB7;RP11-5P18.5	1	16516866	16525321	3472	ARHGEF19-AS1	181781	4.85422773989324	5.29523875231078	26.1195259714893	-0.33554472660103	0.317006682537414	-1.05847840151265	0.289837392508856	0.644184307521825
3448_293784	1	16331358	16347268	3448	CLCNKA;HSPB7;RP11-5P18.5	17	64227660	64229298	293784	.	NA	7.05245548345418	0.96237126506161	2.34738180181159	0.0833591883058017	0.330618039062089	0.252131397737034	0.800939501849803	0.930793453615215
3450_3344	1	16358634	16372517	3450	CLCNKB;RP11-5P18.10	1	15855326	15870456	3344	SCARNA21	-502684	4.95268333910772	8.33630299315343	4.81044292892878	-0.425262846260962	0.362932027614045	-1.17174240327228	0.241300493167669	0.602292018509098
3450_3379	1	16358634	16372517	3450	CLCNKB;RP11-5P18.10	1	15985644	15986908	3379	RSC1A1	-379299	3.28747290998859	6.21798369778408	3.64753146154143	-0.359221239723717	0.358232312272211	-1.00276057579852	0.315976394813811	0.665818611807666
3450_3389	1	16358634	16372517	3450	CLCNKB;RP11-5P18.10	1	16008061	16023603	3389	AL121992.1;PLEKHM2;RP4-680D5.9	-349743	3.15469109964765	7.27245992630024	4.20946543564329	-0.510813256144302	0.362852402226965	-1.40777146026661	0.159198753844223	0.51702238078018
3450_3396	1	16358634	16372517	3450	CLCNKB;RP11-5P18.10	1	16059770	16064295	3396	RP11-288I21.1;SLC25A34	-303543	2.23516442180249	10.4269162008856	3.63627581127632	-0.64308211509852	0.359881642792307	-1.7869266965352	0.0739493370255203	0.385988744836629
3450_3398	1	16358634	16372517	3450	CLCNKB;RP11-5P18.10	1	16081773	16086736	3398	FBLIM1	-281321	13.0483667528864	13.2168452596198	7.79223253201522	0.231642197498789	0.358936617071017	0.645356830375871	0.518695972196681	0.797359812108508
3450_3428	1	16358634	16372517	3450	CLCNKB;RP11-5P18.10	1	16232922	16239426	3428	snoU13	-129401	7.78776636135186	4.54077098064082	8.25691407460901	0.297848120944085	0.349107018982207	0.853171390860135	0.393564266116796	0.721038655287544
3450_3448	1	16358634	16372517	3450	CLCNKB;RP11-5P18.10	1	16331358	16347268	3448	CLCNKA;HSPB7;RP11-5P18.5	-26262	9.99278953155494	13.587837820946	37.1002398139409	-0.265264839355208	0.260571802888153	-1.01801053074446	0.308672951562804	0.6596955186645
3450_3456	1	16358634	16372517	3450	CLCNKB;RP11-5P18.10	1	16395667	16408325	3456	FAM131C	36421	3.64373683071366	8.51131027990366	15.9122895056773	-0.363276211078303	0.329999982778589	-1.10083706071597	0.270967578792126	0.628669842130866
3450_3468	1	16358634	16372517	3450	CLCNKB;RP11-5P18.10	1	16485103	16490906	3468	RP11-276H7.3	122429	6.35191600364225	8.58142332137491	9.33698063893192	-0.356273695198434	0.341310711419861	-1.04383977202569	0.296559527165025	0.649683431058175
3450_3472	1	16358634	16372517	3450	CLCNKB;RP11-5P18.10	1	16516866	16525321	3472	ARHGEF19-AS1	155518	17.1257336750206	18.1611202523224	17.7786219697466	-0.238086588494295	0.320580955884381	-0.742672277077378	0.457680117969968	0.762200209465555
3450_3475	1	16358634	16372517	3450	CLCNKB;RP11-5P18.10	1	16538420	16542892	3475	ARHGEF19	175081	11.2628085965745	9.94465308019097	10.159578733676	0.299118179996492	0.344161462817194	0.869121654551347	0.384780593597638	0.714988874080728
3450_3479	1	16358634	16372517	3450	CLCNKB;RP11-5P18.10	1	16555003	16560581	3479	C1orf134	192217	1.31786245970271	5.3139351568416	3.63533300182365	-0.537212136003235	0.361119147592056	-1.48763126958337	0.136848162285589	0.488936652763057
3450_3480	1	16358634	16372517	3450	CLCNKB;RP11-5P18.10	1	16560582	16564476	3480	RSG1	196954	7.20649724729724	13.9377434255126	10.2833993651767	-0.282485714621728	0.346020062033591	-0.816385364945415	0.41427976433746	0.734265837393145
3450_3526	1	16358634	16372517	3450	CLCNKB;RP11-5P18.10	1	16765771	16774097	3526	NECAP2	404359	2.0690495409518	5.02249603486914	3.11603769810403	-0.347409084880153	0.356938491937364	-0.973302383260802	0.330403038314035	0.676765568034052
3456_3464	1	16395667	16408325	3456	FAM131C	1	16452016	16454405	3464	.	51215	5.32908112054319	3.60237066474421	48.2473702140363	0.270676432380166	0.240857201568305	1.12380460545791	0.261095927288096	0.619682026059108
3456_3466	1	16395667	16408325	3456	FAM131C	1	16464210	16467014	3466	.	63616	5.39356882064398	3.83729024212172	39.3854364299201	0.363821816449674	0.279475123696648	1.30180393745734	0.192983417460994	0.554974888115493
3456_3467	1	16395667	16408325	3456	FAM131C	1	16467015	16485102	3467	EPHA2;RP11-276H7.2	74063	13.493009612779	17.8688154721238	45.5208313432026	0.00592747180550303	0.236525834697697	0.0250605681746306	0.98000665233436	0.994089137505864
3456_3468	1	16395667	16408325	3456	FAM131C	1	16485103	16490906	3468	RP11-276H7.3	86009	10.5109921003336	7.71982384834791	72.5013522319895	0.264561135290629	0.234650977821588	1.12746657928604	0.259545263092379	0.618439535460565
3456_3469	1	16395667	16408325	3456	FAM131C	1	16490907	16495269	3469	.	91092	15.7920322744705	7.14885964295438	54.2986547804849	0.653040520547829	0.241273258389573	2.70664277055269	0.00679673502685655	0.137473558841022
3456_3470	1	16395667	16408325	3456	FAM131C	1	16495270	16503480	3470	.	97379	16.356228195654	13.0365568685821	58.4650540576354	0.245938557972539	0.254633075085533	0.965854722093457	0.334116881612062	0.679482280791904
3456_3471	1	16395667	16408325	3456	FAM131C	1	16503481	16516865	3471	.	108177	15.5217864432884	11.9033196986288	49.1693882077608	0.149273885621447	0.257114157485282	0.580574352970013	0.561527361719964	0.820341564305922
3456_3472	1	16395667	16408325	3456	FAM131C	1	16516866	16525321	3472	ARHGEF19-AS1	119098	24.0499616930492	22.8653779831719	110.417644391385	0.0157480775840135	0.268598987804089	0.0586304427755321	0.95324646255502	0.985441890180284
3456_3473	1	16395667	16408325	3456	FAM131C	1	16525322	16530289	3473	.	125810	21.3766708157343	15.2187545105757	59.5324016772944	0.1715995726311	0.259578773217602	0.661069356727602	0.50856783584618	0.791610985039321
3456_3474	1	16395667	16408325	3456	FAM131C	1	16530290	16538419	3474	.	132359	10.1691310061914	7.56106158936232	34.2723208757569	0.0484108984911904	0.266270490892562	0.181810978486248	0.855731068533117	0.951599106989167
3456_3475	1	16395667	16408325	3456	FAM131C	1	16538420	16542892	3475	ARHGEF19	138660	5.80992660338233	6.20874107525705	39.1423602460451	0.263389284893222	0.268567842050879	0.980717880748076	0.326731883743213	0.674102726580105
3456_3476	1	16395667	16408325	3456	FAM131C	1	16542893	16543977	3476	ANO7P1	141439	6.03800759547334	10.727456994958	35.8654104626333	-0.0833780936685938	0.256192340295022	-0.325451157410008	0.74483964291428	0.907906539466851
3456_3477	1	16395667	16408325	3456	FAM131C	1	16543978	16548727	3477	.	144357	7.79603218463334	4.99579143755097	28.2009521559209	0.178686181066883	0.279995302655563	0.638175638563101	0.523359353533074	0.799942066864829
3456_3479	1	16395667	16408325	3456	FAM131C	1	16555003	16560581	3479	C1orf134	155796	8.90134327692986	14.1630412495431	32.3675655366806	-0.082965284164835	0.279618020989821	-0.296709360402258	0.76668841012749	0.917019035200635
3456_3480	1	16395667	16408325	3456	FAM131C	1	16560582	16564476	3480	RSG1	160533	13.0347545901688	15.8309866205373	64.5784968509873	0.0471173776283386	0.228268978942546	0.206411654560376	0.836469367826704	0.94437667702004
3456_3481	1	16395667	16408325	3456	FAM131C	1	16564477	16570148	3481	.	165317	17.1323317080878	12.4145902920072	41.5781496381126	0.147783054635739	0.242015812254324	0.610633880733543	0.541441987555803	0.809584282344079
3456_3482	1	16395667	16408325	3456	FAM131C	1	16570149	16572293	3482	.	169225	27.5776920421001	25.3130839129117	63.0213706459822	-0.0931294635748824	0.23590727514095	-0.394771477561425	0.693011546424796	0.885146702972715
3456_3483	1	16395667	16408325	3456	FAM131C	1	16572294	16574199	3483	.	171251	27.0983696712932	20.7504856163258	58.6593918662574	0.0562566593088317	0.231397951469365	0.243116496717473	0.807915152009719	0.933669722700364
3456_3484	1	16395667	16408325	3456	FAM131C	1	16574200	16574464	3484	.	172336	29.5128817352267	22.2304394392355	63.1194021398089	0.00167108924703982	0.224967998181193	0.00742811982393111	0.994073272379881	0.99810520382916
3456_3485	1	16395667	16408325	3456	FAM131C	1	16574465	16580873	3485	.	175673	13.3525258841526	10.6001959866483	32.5479345506486	0.136383881898442	0.262215217495294	0.520121918175438	0.602978602645071	0.842397721662212
3456_3486	1	16395667	16408325	3456	FAM131C	1	16580874	16585784	3486	.	181333	10.6111655883191	8.69901629073069	26.3889860897097	0.126205746508691	0.28927792545065	0.436278524578335	0.662634661176566	0.871661018115106
3456_3489	1	16395667	16408325	3456	FAM131C	1	16601666	16605129	3489	.	201402	6.49261000164169	4.81963095914837	20.5732946400596	-0.0501988864126933	0.308041465083778	-0.162961458448592	0.870548780655541	0.956330451034081
3456_3495	1	16395667	16408325	3456	FAM131C	1	16619254	16620574	3495	.	217918	4.9739557444327	6.08609218316418	16.2561493955135	-0.219319691335713	0.30860616843142	-0.710678248754615	0.477283641462262	0.774029349377607
3456_3497	1	16395667	16408325	3456	FAM131C	1	16621493	16622710	3497	.	220106	5.03251741150326	3.9704551561529	14.9034490508105	-0.104819688190456	0.328539036188719	-0.319047895819132	0.749690193502172	0.910013757220377
3456_3506	1	16395667	16408325	3456	FAM131C	1	16677336	16682249	3506	FBXO42;SZRD1	277797	6.00624410760871	7.31550047592868	19.6173862721225	0.089193901310877	0.301646874613124	0.295689791002384	0.767466994352047	0.917350743482934
3456_3507	1	16395667	16408325	3456	FAM131C	1	16682250	16690066	3507	.	284162	21.8635651110109	13.7284003150921	30.2480193954382	0.252367250744619	0.299710108070608	0.842037835724794	0.399766775418907	0.724981068915161
3456_3508	1	16395667	16408325	3456	FAM131C	1	16690067	16691206	3508	.	288641	19.7822611787113	12.1111184526169	29.2671998442257	0.270269333025064	0.26897627018388	1.00480734914013	0.314989624422506	0.664887139733904
3456_3509	1	16395667	16408325	3456	FAM131C	1	16691207	16695286	3509	.	291251	6.82432932080429	7.94868931223881	16.4416239991907	-0.16710045436183	0.327647163527715	-0.510001223763669	0.610050604446357	0.845958329356388
3456_3525	1	16395667	16408325	3456	FAM131C	1	16763583	16765770	3525	SPATA21	362681	3.1188353201965	5.52562025125795	12.0163961616621	-0.1702234701443	0.334755525743895	-0.508500852274293	0.611102141553281	0.846528925328911
3456_3574	1	16395667	16408325	3456	FAM131C	1	16943386	16943543	3574	.	541469	3.32027972551615	5.54175485433765	8.89904027883422	-0.284966624208991	0.344079196519772	-0.828200679062606	0.407556859334293	0.730296839425657
3456_3575	1	16395667	16408325	3456	FAM131C	1	16943544	16944602	3575	.	542077	1.74160577926581	5.54819181865994	7.11914321244525	-0.662450160427278	0.354336900951285	-1.86954889160233	0.06154648818641	0.360454431492638
3467_3398	1	16467015	16485102	3467	EPHA2;RP11-276H7.2	1	16081773	16086736	3398	FBLIM1	-391804	3.92563322225659	6.93418145774835	5.63991921607172	-0.267426458988467	0.361352855187714	-0.740070142380764	0.459257434540844	0.763432533626343
3467_3472	1	16467015	16485102	3467	EPHA2;RP11-276H7.2	1	16516866	16525321	3472	ARHGEF19-AS1	45035	2.83029703648255	6.18377592875672	33.5729873632685	-0.530920584244608	0.303084228651323	-1.75172620036061	0.0798208994459411	0.397237773038796
3467_3480	1	16467015	16485102	3467	EPHA2;RP11-276H7.2	1	16560582	16564476	3480	RSG1	86471	3.24976788886077	5.09232432173135	23.0555573564075	-0.375875438685417	0.287007030019074	-1.30963843868367	0.190318178410128	0.551893550456508
3472_3401	1	16516866	16525321	3472	ARHGEF19-AS1	1	16107124	16113963	3401	.	-410550	5.47912485441494	2.90236271669803	9.2497030808797	0.47608479257862	0.350048438770499	1.36005403780919	0.173812824280461	0.534018931601723
3472_3452	1	16516866	16525321	3472	ARHGEF19-AS1	1	16380563	16391162	3452	.	-135231	7.1571550719887	6.63585049412722	34.3993444639217	-0.0267012171215643	0.269227785225746	-0.0991770485322513	0.920997697619651	0.975111883979384
3472_3453	1	16516866	16525321	3472	ARHGEF19-AS1	1	16391163	16393180	3453	.	-128922	14.1224114879764	16.0254936663833	53.8816869477825	-0.0169917512003603	0.238230104480293	-0.0713249538190329	0.943139135526393	0.981967510965334
3472_3454	1	16516866	16525321	3472	ARHGEF19-AS1	1	16393181	16393463	3454	.	-127771	15.7193768594157	20.6825570463688	63.1639289272802	-0.205310986577817	0.25624813913035	-0.801219424556983	0.423004627859154	0.74012091391623
3472_3455	1	16516866	16525321	3472	ARHGEF19-AS1	1	16393464	16395666	3455	.	-126528	8.49980562324073	11.4229080589935	40.9828691445664	-0.192928386323211	0.266366180222873	-0.724297604755169	0.468883047181489	0.769062143331866
3472_3457	1	16516866	16525321	3472	ARHGEF19-AS1	1	16408326	16424852	3457	.	-104504	7.93667983798577	11.1316913492828	44.1119259815572	-0.250665391619861	0.251411105369843	-0.997033886992045	0.318748061703294	0.667993171596336
3472_3461	1	16516866	16525321	3472	ARHGEF19-AS1	1	16436753	16447915	3461	.	-78759	3.89319950525972	8.85166286353583	46.3316409183998	-0.611548177482981	0.261905021305683	-2.3349998195308	0.0195434301649886	0.22469231613883
3472_3464	1	16516866	16525321	3472	ARHGEF19-AS1	1	16452016	16454405	3464	.	-67883	3.92705548364796	5.29684974594353	44.7190056185584	-0.165477672380389	0.284833175358399	-0.580963478612253	0.561265068075741	0.820155189747395
3472_3474	1	16516866	16525321	3472	ARHGEF19-AS1	1	16530290	16538419	3474	.	13261	5.00571324997684	6.38762687035961	227.646416186759	-0.155948270168	0.231645692577255	-0.673218951032258	0.50080800642652	0.78720996275815
3472_3480	1	16516866	16525321	3472	ARHGEF19-AS1	1	16560582	16564476	3480	RSG1	41436	3.58750019221516	5.07257128610527	108.113927602054	-0.235657403250719	0.242250290990073	-0.972784809824549	0.330660263817936	0.676988743010475
3472_3481	1	16516866	16525321	3472	ARHGEF19-AS1	1	16564477	16570148	3481	.	46219	6.44608657905436	6.19269120298955	77.5371107527817	0.0382526547994842	0.221973040484624	0.172330183503226	0.863177956301897	0.953898564572928
3472_3482	1	16516866	16525321	3472	ARHGEF19-AS1	1	16570149	16572293	3482	.	50128	10.9229644032373	10.2776043410688	101.837451598721	0.0403673158287356	0.218864914774594	0.184439410356427	0.8536687551133	0.950885010344471
3472_3483	1	16516866	16525321	3472	ARHGEF19-AS1	1	16572294	16574199	3483	.	52153	9.64390563931313	9.62617110675214	93.7988109053183	-0.0432117314825291	0.216074822560751	-0.19998503745331	0.841492283128435	0.946298440485769
3472_3484	1	16516866	16525321	3472	ARHGEF19-AS1	1	16574200	16574464	3484	.	53239	10.0732652315596	6.5987615395044	86.2319844247074	0.2662002732166	0.213982282939231	1.24402950356501	0.213488704589496	0.575367445815543
3472_3485	1	16516866	16525321	3472	ARHGEF19-AS1	1	16574465	16580873	3485	.	56576	5.5709973934329	3.61822014853654	54.4632679935788	0.280960229507486	0.228097002218455	1.23175765913137	0.218039624071921	0.579982319657954
3472_3507	1	16516866	16525321	3472	ARHGEF19-AS1	1	16682250	16690066	3507	.	165065	16.0999045070008	10.270329580083	41.4377022716961	0.390559829822772	0.249882821254613	1.56297190763994	0.118059202576099	0.461421761604341
3472_3508	1	16516866	16525321	3472	ARHGEF19-AS1	1	16690067	16691206	3508	.	169543	12.5279199903877	8.82745319807072	38.6685506138531	0.0787763170551105	0.273421842013271	0.288112743572575	0.773260438081749	0.919737100821211
3472_3509	1	16516866	16525321	3472	ARHGEF19-AS1	1	16691207	16695286	3509	.	172153	6.39394062955516	5.58404655844653	23.5764519029884	0.21633719654179	0.303489533352575	0.712832479433364	0.475949424774389	0.77315507586248
3472_3523	1	16516866	16525321	3472	ARHGEF19-AS1	1	16757189	16759563	3523	.	237283	2.98612775170107	5.8591302040215	15.1116033460114	-0.347183076844856	0.324688334461621	-1.06928103043965	0.28494305568233	0.64071005496453
3475_3452	1	16538420	16542892	3475	ARHGEF19	1	16380563	16391162	3452	.	-154793	7.19089443757098	7.32059076793823	26.9311109022726	0.30751329530102	0.29163636385996	1.05444084966264	0.29168112821144	0.645637395920455
3475_3453	1	16538420	16542892	3475	ARHGEF19	1	16391163	16393180	3453	.	-148484	8.38061114201343	5.96926474502254	27.4676065969679	0.501289895406966	0.295896411481308	1.69413982716933	0.0902387157923478	0.416982557675273
3475_3454	1	16538420	16542892	3475	ARHGEF19	1	16393181	16393463	3454	.	-147334	8.85199120840284	6.88503038285874	28.6097107307099	0.404541314947565	0.290163568179274	1.39418369261859	0.163262141074329	0.521950291498025
3475_3482	1	16538420	16542892	3475	ARHGEF19	1	16570149	16572293	3482	.	30565	4.18628267154005	5.14035506977346	89.1614268117958	0.038314066992714	0.252267257624359	0.151878873832156	0.879282471214209	0.959240207158449
3475_3483	1	16538420	16542892	3475	ARHGEF19	1	16572294	16574199	3483	.	32591	4.56911469912847	5.4441941011958	85.1655612541143	0.0743953216227006	0.214336413215958	0.3470960463808	0.728519163619313	0.901063238708039
3475_3484	1	16538420	16542892	3475	ARHGEF19	1	16574200	16574464	3484	.	33676	5.44799666038251	4.44494166008898	88.5608505147869	0.185024427102205	0.224898543347314	0.822701758527933	0.410677615069001	0.732076307867471
3475_3507	1	16538420	16542892	3475	ARHGEF19	1	16682250	16690066	3507	.	145502	11.7993442025497	8.15464799758736	37.0905471597085	0.369276840626119	0.296462834171366	1.24560922335602	0.212907894495107	0.574755263993559
3475_3508	1	16538420	16542892	3475	ARHGEF19	1	16690067	16691206	3508	.	149981	14.2007706094135	11.6177036260427	43.786323034235	0.215592367202974	0.276260860874311	0.780394177158017	0.435158894201061	0.748132797103312
3475_3509	1	16538420	16542892	3475	ARHGEF19	1	16691207	16695286	3509	.	152591	7.77457313587411	6.76755854437884	29.874933406848	0.232620771386969	0.286754091030402	0.811220410321213	0.417239106553382	0.736264636275078
3475_3510	1	16538420	16542892	3475	ARHGEF19	1	16695287	16699687	3510	.	156831	6.23531401991878	6.75004939145448	27.9503750853887	0.00190695261095073	0.276729019214304	0.00689104675890153	0.994501783698534	0.99820328923211
3475_3527	1	16538420	16542892	3475	ARHGEF19	1	16774098	16776527	3527	.	234657	3.4752961017908	5.51573008296609	14.2540343505178	-0.239220490192721	0.318276650262197	-0.751611813168357	0.452284537133172	0.758744057541775
3476_3452	1	16542893	16543977	3476	ANO7P1	1	16380563	16391162	3452	.	-157572	6.43398906521224	4.2015257420499	18.6075207964292	0.666753022458175	0.32956569269449	2.02312630603896	0.0430601270284485	0.312118820033712
3476_3454	1	16542893	16543977	3476	ANO7P1	1	16393181	16393463	3454	.	-150113	4.92719530465639	6.85525903903908	18.1383530090982	0.0528302861763093	0.317229274496319	0.16653660435403	0.867734679245882	0.955334153952061
3476_3506	1	16542893	16543977	3476	ANO7P1	1	16677336	16682249	3506	FBXO42;SZRD1	136358	5.18750524150756	4.40441886922284	35.3012976758424	0.0864837283998403	0.2900485915585	0.29816979263765	0.765573575743823	0.916640262121253
3476_3507	1	16542893	16543977	3476	ANO7P1	1	16682250	16690066	3507	.	142723	12.3818480688786	7.1327442952698	31.3937188608625	0.379020992705006	0.362556028256709	1.04541357242759	0.295831866495619	0.64910006284395
3476_3508	1	16542893	16543977	3476	ANO7P1	1	16690067	16691206	3508	.	147202	9.65258497916839	4.93342667913293	25.7470147580946	0.522821352129095	0.324740422564662	1.60996696376778	0.10740506861243	0.445223983103232
3476_3509	1	16542893	16543977	3476	ANO7P1	1	16691207	16695286	3509	.	149812	5.64700980789007	5.72595402812994	19.5932567743396	0.174099679646982	0.315934243433667	0.551063024238255	0.581590471555405	0.831415251032495
3479_3398	1	16555003	16560581	3479	C1orf134	1	16081773	16086736	3398	FBLIM1	-473537	2.25958278895869	5.2955237703338	5.31811268068653	-0.19890761092864	0.361421942634606	-0.550347357104806	0.582081148369062	0.831603120871702
3479_3453	1	16555003	16560581	3479	C1orf134	1	16391163	16393180	3453	.	-165620	3.60866846088024	5.65175728938174	10.9299428214542	-0.041638746430482	0.332460351323071	-0.12524424721557	0.900330188787755	0.967540666801362
3479_3454	1	16555003	16560581	3479	C1orf134	1	16393181	16393463	3454	.	-164470	4.18754853936402	5.96457655376589	11.978282999685	0.0253712510846708	0.328388225174112	0.0772599293754181	0.938416767313191	0.980542643641687
3479_3472	1	16555003	16560581	3479	C1orf134	1	16516866	16525321	3472	ARHGEF19-AS1	-36698	3.03933146026287	7.37363722554021	70.5159304696305	-0.454455509001864	0.253809728027214	-1.79053621204439	0.0733677511921123	0.385058319451583
3479_3475	1	16555003	16560581	3479	C1orf134	1	16538420	16542892	3475	ARHGEF19	-17136	3.57255650396407	6.22873894691211	161.208529195089	0.24985804261202	0.206591293427721	1.20943161963133	0.226497066982103	0.58811969956979
3479_3477	1	16555003	16560581	3479	C1orf134	1	16543978	16548727	3477	.	-11439	3.53398621471761	5.07146044184745	121.683722592083	0.19283165697675	0.22176529323777	0.869530367720803	0.384557105445589	0.714832126969019
3479_3506	1	16555003	16560581	3479	C1orf134	1	16677336	16682249	3506	FBXO42;SZRD1	122001	5.77219199526946	4.99674046970641	31.1088612257516	0.0895514688143579	0.261257369867049	0.342771072295222	0.73177068995911	0.902517327517113
3479_3507	1	16555003	16560581	3479	C1orf134	1	16682250	16690066	3507	.	128366	6.56236142358819	5.97561343205887	18.2943046974677	0.231016893360602	0.305370492169166	0.756513478822392	0.449341394141257	0.757098924242473
3479_3508	1	16555003	16560581	3479	C1orf134	1	16690067	16691206	3508	.	132845	6.83050247457094	4.69597869361786	17.4078747921907	0.363072098533841	0.30930669517297	1.17382554015135	0.240464911788831	0.601487491276392
3479_3512	1	16555003	16560581	3479	C1orf134	1	16712497	16714015	3512	.	155464	1.53868297374511	5.60309095298439	9.21677245997953	-0.497051888016465	0.344487604839047	-1.4428730701318	0.149056230532696	0.504299424148447
3480_3452	1	16560582	16564476	3480	RSG1	1	16380563	16391162	3452	.	-176666	7.60548683927069	6.63377880178913	25.9227907452227	0.221660086318503	0.277124078410743	0.799858632240416	0.423792707889816	0.740587356715022
3480_3453	1	16560582	16564476	3480	RSG1	1	16391163	16393180	3453	.	-170357	10.2492623599153	9.10681494966379	30.7428533111655	0.204466948818809	0.274390866143458	0.745166745863578	0.456170923255355	0.761357227353391
3480_3454	1	16560582	16564476	3480	RSG1	1	16393181	16393463	3454	.	-169207	11.6719713212778	11.9786185951911	37.5329464894032	-0.0517455013982105	0.250623656825454	-0.206466947508664	0.836426180571308	0.944358400587413
3480_3455	1	16560582	16564476	3480	RSG1	1	16393464	16395666	3455	.	-167964	7.37180714380964	8.02077944490164	25.7820000711288	0.175082595663999	0.281144700181653	0.622749052537268	0.533449442731538	0.805313688222658
3480_3457	1	16560582	16564476	3480	RSG1	1	16408326	16424852	3457	.	-145940	5.48176679300868	7.74034218275445	26.4978362796482	-0.246321192395768	0.279528413882138	-0.881202697696515	0.378208119422683	0.710396437637651
3480_3473	1	16560582	16564476	3480	RSG1	1	16525322	16530289	3473	.	-34723	6.83387115147067	7.87752970745233	104.819014517707	0.00362427903359837	0.204013796965065	0.0177648722170442	0.985826428245175	0.995605530622777
3480_3474	1	16560582	16564476	3480	RSG1	1	16530290	16538419	3474	.	-28174	4.84716326439508	6.21974312556143	110.281596695224	-0.129684890273744	0.209001464833438	-0.620497518412587	0.534930287301352	0.80602564665506
3480_3482	1	16560582	16564476	3480	RSG1	1	16570149	16572293	3482	.	8692	7.43531308941241	9.15697527688897	394.432483138696	0.00206120498612643	0.198117214608546	0.0104039671171387	0.991698985020217	0.997420190751122
3480_3483	1	16560582	16564476	3480	RSG1	1	16572294	16574199	3483	.	10718	3.80918123750173	6.25484966757059	242.719574082405	-0.234032103719247	0.205748607563161	-1.13746628223184	0.255343412258283	0.614718982472652
3480_3484	1	16560582	16564476	3480	RSG1	1	16574200	16574464	3484	.	11803	5.71881293042692	5.93229713512716	259.015498831763	-0.0272830234971403	0.206809785604801	-0.131923271509387	0.895044981497867	0.965414347853723
3480_3505	1	16560582	16564476	3480	RSG1	1	16674553	16677335	3505	.	113415	5.00929567984281	5.58376783241947	32.5926276151808	-0.177761306642226	0.265991426895096	-0.668297127908309	0.503943946314362	0.788856783128336
3480_3506	1	16560582	16564476	3480	RSG1	1	16677336	16682249	3506	FBXO42;SZRD1	117264	6.57324141981004	5.65114337682807	57.6205438041188	0.0938231854279883	0.229424095651441	0.408950878335517	0.682575710120773	0.88073514147451
3480_3507	1	16560582	16564476	3480	RSG1	1	16682250	16690066	3507	.	123629	17.4408455897012	14.6829362880947	61.3944639663035	0.179319849684808	0.244761381019811	0.732631303752504	0.46378333311097	0.766232473102376
3480_3508	1	16560582	16564476	3480	RSG1	1	16690067	16691206	3508	.	128108	16.7081921370425	10.4704602720872	55.4653384005745	0.366472659430667	0.271113470960931	1.35173164996836	0.17646117633072	0.536758251781934
3480_3509	1	16560582	16564476	3480	RSG1	1	16691207	16695286	3509	.	130718	10.8219177306606	8.34833100664793	42.1584223019153	0.22323482452078	0.251337569219098	0.888187250375528	0.374440035769139	0.707797213916584
3480_3510	1	16560582	16564476	3480	RSG1	1	16695287	16699687	3510	.	134958	6.3059388497794	7.16125675272255	33.572120710035	-0.301529278716037	0.269164942130062	-1.12023979174203	0.262611591363127	0.621264449649383
3480_3574	1	16560582	16564476	3480	RSG1	1	16943386	16943543	3574	.	380936	2.79693296522285	7.33721973435639	11.1172064305977	-0.446769722100289	0.338248082135979	-1.32083445759401	0.186556567637322	0.547487568759549
3480_3575	1	16560582	16564476	3480	RSG1	1	16943544	16944602	3575	.	381544	1.75671815646955	6.20051193686348	9.86546593434646	-0.548178972428161	0.343193433877465	-1.59728863759056	0.110201382404358	0.449462653554411
3506_3452	1	16677336	16682249	3506	FBXO42;SZRD1	1	16380563	16391162	3452	.	-293930	3.97922140563124	5.7620088565505	10.8502678580285	-0.168624191557887	0.336103011129749	-0.501703900215256	0.615875820586322	0.848915088979927
3506_3454	1	16677336	16682249	3506	FBXO42;SZRD1	1	16393181	16393463	3454	.	-286470	4.81567190073638	6.69256754358834	11.6354883495668	-0.0514183300151493	0.332484751816202	-0.154648686095456	0.87709828572551	0.958623812062521
3506_3473	1	16677336	16682249	3506	FBXO42;SZRD1	1	16525322	16530289	3473	.	-151987	4.89082802798648	7.10190698064972	21.0166959504648	-0.149252870090436	0.296569831739445	-0.503263832383208	0.614778791284447	0.848411310796007
3506_3474	1	16677336	16682249	3506	FBXO42;SZRD1	1	16530290	16538419	3474	.	-145438	4.20176698602574	5.77521463837325	21.1106912789536	-0.269091243441286	0.290764622877142	-0.925460741332986	0.354726295718681	0.69445148966474
3506_3477	1	16677336	16682249	3506	FBXO42;SZRD1	1	16543978	16548727	3477	.	-133440	6.83218622322731	4.51662036223315	25.1911474191486	0.503164153970931	0.308353847167422	1.63177517839671	0.102726856104209	0.438237333651984
3506_3481	1	16677336	16682249	3506	FBXO42;SZRD1	1	16564477	16570148	3481	.	-112480	5.79699381400667	5.06795581614723	27.2397326119993	0.174659326870777	0.282479023344982	0.61830901566617	0.536371660044472	0.806833555645546
3506_3482	1	16677336	16682249	3506	FBXO42;SZRD1	1	16570149	16572293	3482	.	-108571	7.13553558478376	10.5448684556414	35.4754643023791	-0.172067644978117	0.274617367715198	-0.626572333751907	0.530939608278991	0.803855388326987
3506_3483	1	16677336	16682249	3506	FBXO42;SZRD1	1	16572294	16574199	3483	.	-106546	7.19048935366273	7.15915773034319	33.6572212640993	0.0523721732354772	0.257300669047287	0.203544644595745	0.83870935459957	0.945279639152427
3506_3484	1	16677336	16682249	3506	FBXO42;SZRD1	1	16574200	16574464	3484	.	-105460	12.2199756745675	9.51478357774127	47.3268775735972	0.10967755421801	0.265405303862647	0.413245525322171	0.67942673669444	0.879326070870474
3506_3485	1	16677336	16682249	3506	FBXO42;SZRD1	1	16574465	16580873	3485	.	-102123	7.0984833869192	9.03742473012826	35.4347334870934	-0.0646815657925736	0.284748852291901	-0.227153034233365	0.820304746342372	0.938481298947217
3506_3486	1	16677336	16682249	3506	FBXO42;SZRD1	1	16580874	16585784	3486	.	-96463	8.41159229737791	10.9050146956477	45.2018414408134	-0.13689267374332	0.248129533010149	-0.55169842977829	0.58115498595843	0.831148223902459
3506_3489	1	16677336	16682249	3506	FBXO42;SZRD1	1	16601666	16605129	3489	.	-76395	7.7046514859772	8.5076910093452	51.211300307328	-0.0598026227376379	0.237944441174272	-0.251330194740032	0.801558832172649	0.931052396726102
3506_3491	1	16677336	16682249	3506	FBXO42;SZRD1	1	16605157	16609569	3491	.	-72429	5.62685232272452	4.08156018090421	36.6124605444268	0.405903517147664	0.268623806525465	1.51104819188535	0.130776172954161	0.479987976130735
3506_3493	1	16677336	16682249	3506	FBXO42;SZRD1	1	16612128	16615991	3493	.	-65733	6.0475570878991	5.47101115586106	43.9209514509378	0.169924894777495	0.255089554324789	0.66613819302511	0.505322774264538	0.789719604424873
3506_3495	1	16677336	16682249	3506	FBXO42;SZRD1	1	16619254	16620574	3495	.	-59878	5.99017535225139	5.37694618074918	51.2354431016124	0.100989063347872	0.240046790328271	0.420705743283492	0.673969966785541	0.876833114406256
3506_3497	1	16677336	16682249	3506	FBXO42;SZRD1	1	16621493	16622710	3497	.	-57691	5.84288064645288	5.11014407932229	53.2069612045306	0.100079082061795	0.243230808711263	0.411457259843255	0.680737274832343	0.879891744749452
3506_3498	1	16677336	16682249	3506	FBXO42;SZRD1	1	16622711	16627338	3498	.	-54768	4.33062249284362	5.6398031691528	47.3100948086726	-0.0189355437002853	0.243972473165305	-0.0776134432488022	0.938135548474298	0.980461225894974
3506_3574	1	16677336	16682249	3506	FBXO42;SZRD1	1	16943386	16943543	3574	.	263672	2.68896561883666	5.11397877950003	10.2359755848759	-0.162311959689386	0.346668294658101	-0.468205377274161	0.639637727139711	0.86094326436348
3525_3510	1	16763583	16765770	3525	SPATA21	1	16695287	16699687	3510	.	-67189	5.14353959029315	5.74472693901627	46.6692906525733	-0.0954218694921745	0.245831309666546	-0.388159952536591	0.697897667458933	0.887469369305205
3525_3517	1	16763583	16765770	3525	SPATA21	1	16719539	16726150	3517	.	-41832	3.32943514052856	5.05866425779197	57.0385470315152	-0.200750840780854	0.236144791290263	-0.850117589653274	0.395259713219895	0.722089191141302
3525_3523	1	16763583	16765770	3525	SPATA21	1	16757189	16759563	3523	.	-6300	5.36632180080143	8.15202275549573	414.147262530369	-0.0857279740139724	0.194827723315899	-0.440019379967658	0.659923071056415	0.870364975718631
3525_3574	1	16763583	16765770	3525	SPATA21	1	16943386	16943543	3574	.	178788	4.78847779925677	8.31624275655857	22.9661085301863	-0.357247422973676	0.286895477932332	-1.2452180339278	0.213051615364505	0.574854349818361
3525_60250	1	16763583	16765770	3525	SPATA21	1	234907824	234916040	60250	.	218147256	0	8.50052721074647	1.97876269675224	-0.266105368921567	0.336936647812711	-0.789778644291268	0.429657053037103	0.744446938136539
3525_60251	1	16763583	16765770	3525	SPATA21	1	234916041	234921527	60251	.	218154108	2.55759981415478	9.53876681596606	3.20452875398213	-0.0814655357796337	0.358574781914227	-0.227192596603519	0.820273984245192	0.938466595583922
3526_3454	1	16765771	16774097	3526	NECAP2	1	16393181	16393463	3454	.	-376612	4.38942375897416	5.68750830507093	12.05827768655	-0.223225158316791	0.331413281199437	-0.673555258585001	0.500594106210679	0.787056336719972
3526_3473	1	16765771	16774097	3526	NECAP2	1	16525322	16530289	3473	.	-242128	2.55684309134249	5.35467449675458	13.6557976385311	-0.399218435049681	0.324933621946214	-1.22861534813951	0.21921605822082	0.581243294825326
3526_3528	1	16765771	16774097	3526	NECAP2	1	16776528	16779438	3528	.	8049	6.74289281978337	8.6331707636341	390.947170094507	0.170776949653956	0.175832317838751	0.971248924845367	0.331424336007987	0.677557919004625
3526_3529	1	16765771	16774097	3526	NECAP2	1	16779439	16787862	3529	.	13717	3.993440685172	5.19764257131807	174.112162166029	0.236921512277612	0.180928872880564	1.30947321179639	0.190374106123388	0.551952274959446
3526_3574	1	16765771	16774097	3526	NECAP2	1	16943386	16943543	3574	.	173531	5.27350540900808	8.69477532379706	27.698109694393	-0.224209696946299	0.27944532794487	-0.80233832712541	0.422357277552536	0.739765663378651
3526_3575	1	16765771	16774097	3526	NECAP2	1	16943544	16944602	3575	.	174139	4.96704513835533	6.28546441435359	24.7700224334605	0.034700552704195	0.290788451809578	0.119332636795764	0.90501182780715	0.969453720487961
3526_60250	1	16765771	16774097	3526	NECAP2	1	234907824	234916040	60250	.	218141998	2.12623818799516	19.1162183105635	3.62333254507819	-0.138897234964233	0.359648072725191	-0.386203195562138	0.699346187283046	0.888018416054084
3526_60251	1	16765771	16774097	3526	NECAP2	1	234916041	234921527	60251	.	218148850	11.923800832676	9.22073209035225	4.53394239246431	0.190483065201455	0.362483647414718	0.525494230043219	0.599239663337524	0.840675854533476
3644_3654	1	17297144	17307321	3644	MFAP2;RP1-37C10.3	1	17365027	17366816	3654	.	63689	5.75757760746538	3.5937200852925	21.9416530235039	0.343763875140973	0.289413095568644	1.18779654550717	0.23491357572626	0.596342010880869
3644_3655	1	17297144	17307321	3644	MFAP2;RP1-37C10.3	1	17366817	17370002	3655	.	66177	6.11303997571779	4.04073328956872	20.7492129796243	0.426119516860934	0.302097869333489	1.41053466481267	0.158381868182021	0.515973421906422
3648_3573	1	17336957	17340482	3648	ATP13A2	1	16936693	16943385	3573	.	-398680	6.09524758017544	5.95927073627118	11.6858132283491	0.0135721832246548	0.328414116213273	0.041326430730648	0.967035662389074	0.990102206619431
3648_3574	1	17336957	17340482	3648	ATP13A2	1	16943386	16943543	3574	.	-395255	6.81541111542923	8.60603057100224	15.7134595783317	-0.298089558708298	0.329231849259232	-0.90540924087082	0.365248621967479	0.701920212071291
3648_60251	1	17336957	17340482	3648	ATP13A2	1	234916041	234921527	60251	.	217580065	2.76926336241716	10.7759118879179	2.9264071730097	-0.185176518606895	0.355868394463679	-0.520351122740109	0.602818870147249	0.842344507905653
3657_3573	1	17370286	17387431	3657	SDHB	1	16936693	16943385	3573	.	-438819	1.99611845693408	5.0642777864828	7.84829979288791	-0.508857267303567	0.350370614007629	-1.45234002784402	0.146407082798758	0.501301760467767
3657_3665	1	17370286	17387431	3657	SDHB	1	17440653	17441218	3665	.	62077	5.3217065935488	4.40818516640637	42.6327291487649	0.0974046767284531	0.247195668640974	0.394038768009012	0.693552417156141	0.885484434224404
3657_3666	1	17370286	17387431	3657	SDHB	1	17441219	17449501	3666	PADI2	66502	7.69549199820531	4.06931685688998	75.0832299247117	0.310100265161951	0.229467436329219	1.35139116086627	0.17657016377162	0.536865010675536
3657_3690	1	17370286	17387431	3657	SDHB	1	17573271	17575857	3690	PADI3	195706	16.4768336088122	11.4680634038558	50.6763052555636	0.242302176702238	0.232462680226188	1.04232720910933	0.297260001591956	0.650101104920587
3657_3691	1	17370286	17387431	3657	SDHB	1	17575858	17584126	3691	.	201134	5.10062788061279	6.47398101764995	16.016625718061	-0.0258232739555269	0.312312729717843	-0.0826840262926742	0.93410278654735	0.979043128303024
3657_3692	1	17370286	17387431	3657	SDHB	1	17584127	17585977	3692	.	206194	7.87047385343691	5.38084165588296	18.5331286615828	0.310622368425537	0.303599916639283	1.02313061170764	0.306246095060685	0.657661927837565
3657_3693	1	17370286	17387431	3657	SDHB	1	17585978	17586833	3693	.	207547	9.02873335235246	6.31002800636957	20.0405719766287	0.275631732256331	0.302232272138546	0.911986434492935	0.361775858705016	0.69949136134875
3657_3694	1	17370286	17387431	3657	SDHB	1	17586834	17590036	3694	.	209577	9.29373843782386	3.84197913839466	18.6000809107322	0.586931227481101	0.304394977419714	1.92818959253659	0.0538315482456321	0.341727666465419
3657_3695	1	17370286	17387431	3657	SDHB	1	17590037	17590788	3695	.	211554	8.81485824970365	5.12570648021333	18.4599551918765	0.478244369261966	0.303887508661947	1.57375461521184	0.11554419011233	0.458006746193069
3657_3696	1	17370286	17387431	3657	SDHB	1	17590789	17600289	3696	.	216681	12.6199938936151	4.13399752931511	22.497318929496	0.667990584915751	0.295711837686314	2.25892405979481	0.0238881090853784	0.245260361515827
3657_3697	1	17370286	17387431	3657	SDHB	1	17600290	17602012	3697	.	222293	11.6385399194671	7.64057662414351	22.4069026969752	0.287460873184273	0.296883638139319	0.968261083655191	0.332913995191229	0.678625504549824
3657_3698	1	17370286	17387431	3657	SDHB	1	17602013	17602285	3698	.	223291	22.8278866399988	9.80767206575822	35.1341050699713	0.582819237906033	0.280226289750006	2.07981641703202	0.0375423747101198	0.295578123008232
3657_3699	1	17370286	17387431	3657	SDHB	1	17602286	17605110	3699	.	224840	5.67379300243711	6.43950939062404	15.6241395742098	-0.17939010700368	0.314127576735232	-0.571074048538191	0.567949449229475	0.823770188067568
3657_3702	1	17370286	17387431	3657	SDHB	1	17615856	17617374	3702	.	237757	5.04870327804725	5.54470270905224	14.1706360078595	0.0249502097320932	0.322097743867943	0.0774616097352192	0.938256330469443	0.980481721371731
3657_3705	1	17370286	17387431	3657	SDHB	1	17624557	17635099	3705	PADI4	250970	5.72436485998762	5.69574766822627	21.9695753299733	-0.0916146532509568	0.288558780171216	-0.317490437118557	0.750871494510096	0.910457478860443
3657_3707	1	17370286	17387431	3657	SDHB	1	17660263	17664970	3707	.	283758	10.11810185737	9.30670634696629	19.5407347142582	-0.00162484270451283	0.303215929490286	-0.00535869836140941	0.995724397774223	0.998667626986321
3657_3708	1	17370286	17387431	3657	SDHB	1	17664971	17667282	3708	.	287268	7.66474739372323	6.77007535506794	15.9660464579288	0.053685654326871	0.316151496340854	0.16980990110194	0.865159640067501	0.954535579603069
3657_3714	1	17370286	17387431	3657	SDHB	1	17701266	17701581	3714	.	322565	7.67763528582095	2.34748308830049	11.1874800782936	0.724555686111387	0.33867246209527	2.139399470594	0.0324033297884242	0.278467883100097
3657_3715	1	17370286	17387431	3657	SDHB	1	17701582	17706081	3715	.	324973	7.1227559941644	2.06215874346252	11.0932255150543	0.595995519801843	0.342751667287085	1.73885520242457	0.0820602357123168	0.401578729405742
3657_3716	1	17370286	17387431	3657	SDHB	1	17706082	17710050	3716	.	329208	5.74508776599054	3.65337861523657	10.1901212287674	0.27363738010585	0.341296424829024	0.801758706505441	0.422692549342669	0.739885705370619
3657_3718	1	17370286	17387431	3657	SDHB	1	17710723	17714179	3718	.	333593	6.43573443745895	3.71118589106631	11.4667668808182	0.361545578151376	0.336849434409361	1.07331508151503	0.283129770739693	0.639343258265278
3657_3719	1	17370286	17387431	3657	SDHB	1	17714180	17715832	3719	.	336148	5.14068576469596	2.15333556562719	9.26116710902572	0.39679207443794	0.344570499467753	1.15155555989515	0.249503751854978	0.610136589241424
3657_3720	1	17370286	17387431	3657	SDHB	1	17715833	17724564	3720	.	341340	7.45880296474649	4.39291513588512	12.9635876551241	0.365727302911144	0.334540210905425	1.09322374706859	0.274295573043579	0.631591404568297
3657_3721	1	17370286	17387431	3657	SDHB	1	17724565	17728738	3721	.	347793	14.1535261752528	11.8637702584139	22.7202178515087	0.102919596688937	0.302113634479705	0.340665183371096	0.733355652089343	0.903172827020948
3657_3722	1	17370286	17387431	3657	SDHB	1	17728739	17733875	3722	RP1-20B21.4	352449	13.5413852175259	8.21464702652274	16.3996980847471	0.245800569102729	0.317536889588776	0.774085081645321	0.438880478983617	0.750345583237176
3666_3658	1	17441219	17449501	3666	PADI2	1	17387432	17392367	3658	.	-55460	7.90278533909874	5.20007402213866	75.4146020629026	0.164134600135777	0.247890110303029	0.662126455690925	0.507890182184111	0.791240531345911
3666_3659	1	17441219	17449501	3666	PADI2	1	17392368	17398016	3659	.	-50168	5.58943127429135	2.13237924030794	58.6979326922817	0.469282044429413	0.258021887487013	1.81876835721169	0.0689467778485398	0.376062338122494
3666_3683	1	17441219	17449501	3666	PADI2	1	17530817	17533093	3683	PADI1	86595	5.2839903927695	4.02580429077374	65.7208866675578	0.00322815667799111	0.221282488602501	0.0145883964807987	0.988360556536169	0.99637104006832
3666_3685	1	17441219	17449501	3666	PADI2	1	17539145	17549079	3685	.	98752	10.5525180224234	4.58714107148848	49.6095239862627	0.630957456138897	0.243291628740586	2.59342033018187	0.00950265529232596	0.161544494858197
3666_3686	1	17441219	17449501	3666	PADI2	1	17549080	17551465	3686	.	104913	10.8150588574556	9.24292005486263	55.8866743204489	0.0323705887081243	0.237812319035346	0.136118216412973	0.891727826943871	0.964099935864835
3666_3687	1	17441219	17449501	3666	PADI2	1	17551466	17552004	3687	.	106375	12.5204917587911	8.45215631492177	52.0711465577022	0.362391481486464	0.237818467425451	1.52381556154828	0.127554791098828	0.474987419797886
3666_3688	1	17441219	17449501	3666	PADI2	1	17552005	17552593	3688	.	106939	9.71374460936228	11.2006557923538	53.8698483084205	-0.114707799966318	0.231168888169066	-0.49620777637874	0.61974782505905	0.850866399801172
3666_3689	1	17441219	17449501	3666	PADI2	1	17552594	17573270	3689	.	117572	8.72616117938016	6.29465686845038	39.7729592521429	-0.0911636277612478	0.267047664706133	-0.341375865846147	0.732820641323123	0.902985091251075
3666_3690	1	17441219	17449501	3666	PADI2	1	17573271	17575857	3690	PADI3	129204	25.9094483690528	17.4995746717298	129.575959311279	0.252897623493052	0.218538833249018	1.15722052567602	0.247182273813985	0.607876304937412
3666_3691	1	17441219	17449501	3666	PADI2	1	17575858	17584126	3691	.	134632	15.3276331592785	9.20934735682733	52.3321688558847	0.416221904088317	0.247602961407458	1.68100535519596	0.0927618743868366	0.421267419780135
3666_3692	1	17441219	17449501	3666	PADI2	1	17584127	17585977	3692	.	139692	13.1680783786931	11.9806047907905	51.2542612825391	-0.000454953663841325	0.243469904665411	-0.00186862382217854	0.998509054770005	0.999547738093861
3666_3693	1	17441219	17449501	3666	PADI2	1	17585978	17586833	3693	.	141046	14.7288103777663	9.86739064812476	50.5319383335864	0.302707450316227	0.238320312743936	1.27017058189863	0.204023874149188	0.565968786454901
3666_3694	1	17441219	17449501	3666	PADI2	1	17586834	17590036	3694	.	143075	14.1681111765444	8.11545541113246	47.4281493005768	0.355820339476437	0.247801620404129	1.43590804166714	0.151028509916923	0.506562106982237
3666_3695	1	17441219	17449501	3666	PADI2	1	17590037	17590788	3695	.	145053	14.7595550478382	9.56019017376878	47.1160099251017	0.350587512515943	0.239977913422156	1.46091574643875	0.144038564724094	0.497874594574017
3666_3696	1	17441219	17449501	3666	PADI2	1	17590789	17600289	3696	.	150179	14.209449134289	7.81204496122969	46.8678462834691	0.206823388803202	0.252017715999294	0.820670038941951	0.411834241194372	0.732816947209135
3666_3697	1	17441219	17449501	3666	PADI2	1	17600290	17602012	3697	.	155791	14.7799195453497	10.1995102962783	43.127191699738	0.323645378649499	0.246195663407331	1.3145860254818	0.18864906921041	0.549900490652428
3666_3698	1	17441219	17449501	3666	PADI2	1	17602013	17602285	3698	.	156789	23.9800143308227	20.0129848691718	75.5192767929781	-0.0481130557084277	0.220483728445573	-0.218215902133134	0.827260895517211	0.94085332431659
3666_3699	1	17441219	17449501	3666	PADI2	1	17602286	17605110	3699	.	158338	7.54207285865314	7.00292825029217	32.4894634248031	-0.128568269891726	0.261988537801977	-0.490740056684861	0.623610311402043	0.852687341948643
3666_3702	1	17441219	17449501	3666	PADI2	1	17615856	17617374	3702	.	171255	6.18965748457027	7.51160998833829	29.2798096922652	-0.388380569491891	0.278500772055258	-1.39454036922681	0.163154487822837	0.521844404724241
3666_3703	1	17441219	17449501	3666	PADI2	1	17617375	17621991	3703	.	174323	4.64235912764101	5.78540782105028	20.8789017912801	-0.127899131328653	0.302674457546264	-0.422563345336478	0.672613874666234	0.87631728762343
3666_3705	1	17441219	17449501	3666	PADI2	1	17624557	17635099	3705	PADI4	184468	6.57991927497884	5.16576890359859	43.2076305799417	0.180228702399423	0.258061994436385	0.698393046186625	0.48493142395695	0.778549613934014
3666_3706	1	17441219	17449501	3666	PADI2	1	17635100	17660262	3706	.	202321	4.28723223242053	5.52855272816114	21.1203818442453	-0.529545697229516	0.297780620646823	-1.77830812522073	0.075353262608649	0.388642089371666
3666_3707	1	17441219	17449501	3666	PADI2	1	17660263	17664970	3707	.	217257	15.5313692475017	11.9927422341362	36.354383760413	0.146727752094177	0.276707522770834	0.530262967283674	0.595929618958757	0.839148326099803
3666_3708	1	17441219	17449501	3666	PADI2	1	17664971	17667282	3708	.	220767	13.5066868938899	12.0543913567526	36.7013369595024	-0.10264429053353	0.276737070212591	-0.370909074287295	0.710705256199187	0.893394327959313
3666_3709	1	17441219	17449501	3666	PADI2	1	17667283	17676712	3709	.	226638	5.867936686508	2.55181809921801	15.1781894083309	0.777345592955951	0.334825908849993	2.32164110485313	0.0202522686321865	0.228405562998043
3666_3710	1	17441219	17449501	3666	PADI2	1	17676713	17679584	3710	.	232789	13.4954055510996	8.10640541395225	29.7295604798211	0.50707654607932	0.275103002279889	1.84322432644127	0.0652962645189675	0.369082575103942
3666_3711	1	17441219	17449501	3666	PADI2	1	17679585	17685884	3711	.	237375	7.63157503876884	6.78910973147238	22.5392208841062	0.0906818941698289	0.296919041728576	0.305409493584195	0.760054292151612	0.914303536351752
3666_3712	1	17441219	17449501	3666	PADI2	1	17685885	17697587	3712	.	246376	7.4557973795574	5.23550269151312	20.2753682675308	0.203521014255875	0.301061657447106	0.676011073551044	0.499033614426629	0.786209557355648
3666_3713	1	17441219	17449501	3666	PADI2	1	17697588	17701265	3713	.	254067	12.7527539844383	9.41566890615939	29.3025783461823	0.15273347290459	0.268178240140611	0.569522243208504	0.569001780093135	0.824263570879869
3666_3714	1	17441219	17449501	3666	PADI2	1	17701266	17701581	3714	.	256064	17.7366981846404	12.1952887346872	37.180371679055	0.19910254594136	0.256946834686921	0.774878375847509	0.438411531018089	0.750131476170214
3666_3715	1	17441219	17449501	3666	PADI2	1	17701582	17706081	3715	.	258472	8.01904599166407	3.384462226535	18.7579617762332	0.608860593141887	0.317539267807031	1.91743401484409	0.0551828163754633	0.345440285878269
3666_3716	1	17441219	17449501	3666	PADI2	1	17706082	17710050	3716	.	262706	12.0463260182224	7.28138413086044	27.000417865146	0.227203374460125	0.282541730471283	0.804140946122002	0.421315579371434	0.739037850306258
3666_3717	1	17441219	17449501	3666	PADI2	1	17710051	17710722	3717	.	265027	10.6657068299645	6.94208435386599	20.1934469558948	0.183746736447494	0.304710927018022	0.603019846533519	0.546495486430033	0.812380735512943
3666_3718	1	17441219	17449501	3666	PADI2	1	17710723	17714179	3718	.	267091	10.9022144002194	5.02627612966607	23.2787474654407	0.451554470341382	0.290109451359853	1.55649692977866	0.119589972168115	0.463813879131857
3666_3719	1	17441219	17449501	3666	PADI2	1	17714180	17715832	3719	.	269646	8.94784562371508	7.51569465703648	22.6414032207114	0.168757941667744	0.2943024483804	0.573416709906595	0.566362578905852	0.822943461931904
3666_3720	1	17441219	17449501	3666	PADI2	1	17715833	17724564	3720	.	274839	13.2021128238863	8.98703661525998	27.169059611732	0.317722868744843	0.273969838123758	1.15970017327718	0.24617089961605	0.6069157040625
3666_3721	1	17441219	17449501	3666	PADI2	1	17724565	17728738	3721	.	281292	28.7556841752822	11.3038012474786	44.0032019038353	0.597649152786351	0.267669887529969	2.23278441329878	0.0255631646337143	0.252325599178435
3666_3722	1	17441219	17449501	3666	PADI2	1	17728739	17733875	3722	RP1-20B21.4	285947	19.6507795864845	9.37330680272882	28.5992612072388	0.79102935786207	0.287412212224019	2.75224685736567	0.00591878861497934	0.129233602645995
3666_3724	1	17441219	17449501	3666	PADI2	1	17733952	17747483	3724	.	295358	7.09989371341504	1.15464245528178	11.2108077609987	0.894709230634014	0.337400497372413	2.65177211534001	0.00800705634745328	0.148620125913764
3666_3725	1	17441219	17449501	3666	PADI2	1	17747484	17751755	3725	.	304260	7.1204353773665	5.33242479772777	17.2147190997902	0.172526206676633	0.333868456845434	0.516749046336248	0.605331353418249	0.843546433976985
3683_3667	1	17530817	17533093	3683	PADI1	1	17449502	17456546	3667	.	-78931	5.84630525576977	3.60951731948725	39.4442003546436	0.416589991449139	0.254439453441015	1.63728535734225	0.101570859002549	0.436244575454632
3683_3669	1	17530817	17533093	3683	PADI1	1	17456649	17458606	3669	.	-74327	8.77197299647397	5.25993686262838	55.7394661399736	0.310199944259372	0.240496875466749	1.28982941527762	0.197109892398572	0.559690741759651
3683_3670	1	17530817	17533093	3683	PADI1	1	17458607	17462960	3670	.	-71171	6.70970397490144	4.26900047064605	48.8355829704284	0.246281870407211	0.247817933377165	0.993801647245534	0.320319444029811	0.669184728016564
3683_3680	1	17530817	17533093	3683	PADI1	1	17513778	17527000	3680	.	-11566	5.51719811722895	3.60830141451604	216.397839255079	0.328947456993466	0.185522505295703	1.77308653992765	0.0762143680111759	0.390249239152853
3690_3654	1	17573271	17575857	3690	PADI3	1	17365027	17366816	3654	.	-208642	4.42284800258702	5.29217168846958	22.5827975213142	-0.269777545805789	0.300469302138406	-0.897853936777609	0.369263424994661	0.704728500010489
3690_3658	1	17573271	17575857	3690	PADI3	1	17387432	17392367	3658	.	-184664	20.0629939549196	9.73216575675478	54.5140352822162	0.461908823741873	0.230837336292277	2.00101435565442	0.0453908428601672	0.318934778094344
3690_3659	1	17573271	17575857	3690	PADI3	1	17392368	17398016	3659	.	-179372	11.756977486723	8.5219679507093	40.7076546028107	0.0171176091082115	0.259099124790655	0.0660658700489322	0.94732538321904	0.983328270380713
3690_3660	1	17573271	17575857	3690	PADI3	1	17398017	17399400	3660	.	-175855	14.7005270117867	7.83000259054212	46.6060748845204	0.277237144235031	0.239494138551354	1.15759469485131	0.247029475247251	0.607701536398205
3690_3661	1	17573271	17575857	3690	PADI3	1	17399401	17407313	3661	.	-171207	12.3859042587096	5.27599247522248	39.1149970666622	0.431469524984798	0.263953080454118	1.63464477945276	0.102123534680283	0.437089893821529
3690_3662	1	17573271	17575857	3690	PADI3	1	17407314	17415945	3662	.	-162934	9.59220428697241	7.13446994795212	39.0236216874311	0.108665781395538	0.277807766050085	0.3911545848432	0.695682975348308	0.886435124290327
3690_3664	1	17573271	17575857	3690	PADI3	1	17435911	17440652	3664	.	-136282	11.5452047769667	9.1580064675047	49.5498982909785	0.0707408667541874	0.248754680773751	0.284380042755972	0.776119151491069	0.920912003531573
3690_3665	1	17573271	17575857	3690	PADI3	1	17440653	17441218	3665	.	-133628	20.2124561076704	17.8328405116328	85.443978778568	-0.0636913769935661	0.223251587833738	-0.285289693173421	0.775422208557027	0.920612872623601
3690_3667	1	17573271	17575857	3690	PADI3	1	17449502	17456546	3667	.	-121540	18.5078655154969	10.6672090174101	70.9101678989402	0.442813002038191	0.222774787602667	1.98771596554264	0.0468431121693515	0.322912852845362
3690_3669	1	17573271	17575857	3690	PADI3	1	17456649	17458606	3669	.	-116936	18.2682507504445	16.6950290334319	86.1977225071786	-0.0335550326531122	0.215915067485506	-0.155408480954506	0.876499298562271	0.958381969888914
3690_3670	1	17573271	17575857	3690	PADI3	1	17458607	17462960	3670	.	-113780	10.9797338261573	9.86226798178664	62.8589242855763	-0.0771911855105155	0.222125840665383	-0.347511056252111	0.728207413780068	0.900995227579861
3690_3671	1	17573271	17575857	3690	PADI3	1	17462961	17466183	3671	.	-109992	5.87703374347874	6.15164893489215	39.6467814090513	-0.0294009116188103	0.259787657134501	-0.113172857952941	0.909893513611371	0.971200740353086
3690_3698	1	17573271	17575857	3690	PADI3	1	17602013	17602285	3698	.	27585	5.31839407604502	3.49021282991488	134.099324917302	0.133475084483085	0.193912884983025	0.688324989310379	0.49124814857368	0.782118487369718
3690_3707	1	17573271	17575857	3690	PADI3	1	17660263	17664970	3707	.	88053	7.33156048019045	3.32661709545747	48.3455611770709	0.410886601208976	0.249713039837123	1.64543510213555	0.0998801157161073	0.433710027997295
3690_3708	1	17573271	17575857	3690	PADI3	1	17664971	17667282	3708	.	91563	6.06774968602412	3.35201581446962	43.2333965804558	0.421803384520069	0.254644189462787	1.65644221220964	0.0976322986152263	0.429796159691724
3690_3710	1	17573271	17575857	3690	PADI3	1	17676713	17679584	3710	.	103585	5.75105362489533	2.97043033570593	38.1367925775624	0.305816164156434	0.253307712508671	1.20729116823068	0.227320030709999	0.588811354282416
3690_3713	1	17573271	17575857	3690	PADI3	1	17697588	17701265	3713	.	124863	7.08391314882628	2.71914643614816	34.7700481771111	0.533057831198104	0.26046016294237	2.04660023696618	0.040697351573795	0.30515914476067
3690_3714	1	17573271	17575857	3690	PADI3	1	17701266	17701581	3714	.	126860	9.21772272552849	5.17952413576694	44.4699543707753	0.200647073904635	0.243895257464359	0.822677226243141	0.41069156939606	0.732076307867471
3690_3715	1	17573271	17575857	3690	PADI3	1	17701582	17706081	3715	.	129268	5.81938257098668	3.18444416273336	32.064034507143	0.286633149631615	0.260552050705165	1.10009938074125	0.271288823637865	0.628962563278969
3690_3716	1	17573271	17575857	3690	PADI3	1	17706082	17710050	3716	.	133502	6.6263262855782	4.19107623785535	33.8183728134773	0.257604171262086	0.279845140755105	0.920524010411593	0.357298991752277	0.696366576985696
3690_3717	1	17573271	17575857	3690	PADI3	1	17710051	17710722	3717	.	135823	6.26473375456067	4.00781316588569	27.0941370947219	0.251360025168443	0.285747120042479	0.879658997546768	0.379044067827539	0.710984130003664
3690_3718	1	17573271	17575857	3690	PADI3	1	17710723	17714179	3718	.	137887	7.04216042260978	3.86158177229785	35.1988256315494	0.331640946430904	0.284695486213961	1.16489710055207	0.244060647294846	0.604854215781642
3690_3719	1	17573271	17575857	3690	PADI3	1	17714180	17715832	3719	.	140442	7.37835552706889	3.27036309167622	31.4608922554084	0.498745733768468	0.281661975775999	1.77072440251968	0.0766065424801937	0.391009392285269
3690_3720	1	17573271	17575857	3690	PADI3	1	17715833	17724564	3720	.	145635	7.73378258403062	3.10588381126024	32.3398524579951	0.460152457593202	0.27127600878357	1.69625194522941	0.0898381768515402	0.416047048677255
3690_3721	1	17573271	17575857	3690	PADI3	1	17724565	17728738	3721	.	152088	13.4647545779476	4.30832192439316	43.2771774820268	0.715413539906373	0.248386172749314	2.88024704430069	0.00397363673645977	0.105268462078383
3690_3722	1	17573271	17575857	3690	PADI3	1	17728739	17733875	3722	RP1-20B21.4	156743	13.3036673824764	8.36410449131755	33.7986196205083	0.436619787087392	0.268461594133171	1.62637709314505	0.10386946075196	0.439890066397808
3690_60250	1	17573271	17575857	3690	PADI3	1	234907824	234916040	60250	.	217337368	0	7.00300362227657	1.89652146432585	-0.36515030663846	0.335655257619354	-1.08787304339667	0.2766511579198	0.633704492303764
3690_60251	1	17573271	17575857	3690	PADI3	1	234916041	234921527	60251	.	217344220	0	8.03662940885001	2.31220334371076	-0.135391736232433	0.341974796631569	-0.395911446007231	0.692170356869048	0.884739423606614
3705_3658	1	17624557	17635099	3705	PADI4	1	17387432	17392367	3658	.	-239928	5.36573044549302	2.89792058466289	18.8996805051352	-0.0719995700581228	0.303214243486306	-0.237454445511147	0.812304255831349	0.935401984726948
3705_3659	1	17624557	17635099	3705	PADI4	1	17392368	17398016	3659	.	-234636	5.53818691521675	2.49015980359284	18.3636056188853	0.0355850407869046	0.299653263165635	0.118754057309347	0.905470207980429	0.969651164244421
3705_3660	1	17624557	17635099	3705	PADI4	1	17398017	17399400	3660	.	-231119	7.43661676173628	4.56135168599676	24.3908757881943	-0.102340254254935	0.301733892054647	-0.339173877876469	0.73447874659739	0.90353590655657
3705_3661	1	17624557	17635099	3705	PADI4	1	17399401	17407313	3661	.	-226471	5.44163536880347	4.77590385800548	21.7009000309471	-0.324815725518746	0.295728620487559	-1.0983574230429	0.272048446448029	0.629671971537315
3705_3665	1	17624557	17635099	3705	PADI4	1	17440653	17441218	3665	.	-188892	8.49831966827825	7.24838840018408	32.9756024942862	-0.219247007196721	0.27986355067861	-0.783406794722259	0.433388267346578	0.746979206136559
3705_3667	1	17624557	17635099	3705	PADI4	1	17449502	17456546	3667	.	-176804	5.00245475773317	3.01209090669284	21.4527335252715	0.185366144066793	0.296738173209111	0.624679130636038	0.532181672814284	0.804620252315986
3705_3669	1	17624557	17635099	3705	PADI4	1	17456649	17458606	3669	.	-172200	6.63407712279409	5.19903085609552	28.5696369755673	-0.135692286248525	0.267763922418142	-0.506760899762392	0.612322594211696	0.847057883738054
3705_3670	1	17624557	17635099	3705	PADI4	1	17458607	17462960	3670	.	-169044	5.76060629104221	4.25109488542798	26.7443822728375	-0.143528025006782	0.289395102988827	-0.495958720532751	0.619923535339191	0.850959093242203
3705_3698	1	17624557	17635099	3705	PADI4	1	17602013	17602285	3698	.	-27679	6.68451065282338	2.50385651734165	135.232568091168	0.163185841369947	0.234569074495405	0.695683528278335	0.486627043232809	0.779479860675217
3705_3702	1	17624557	17635099	3705	PADI4	1	17615856	17617374	3702	.	-13213	7.18452638115819	3.08311741026469	269.79395757464	0.349520984691705	0.192873805691713	1.81217446007352	0.0699592440459669	0.378082896194119
3705_3703	1	17624557	17635099	3705	PADI4	1	17617375	17621991	3703	.	-10145	5.27453055343608	2.36716309993763	265.19086327284	0.488951025198231	0.193481380252989	2.52712185823203	0.011500159246839	0.177119544506789
3705_3710	1	17624557	17635099	3705	PADI4	1	17676713	17679584	3710	.	48321	5.84683315024064	1.63253027972114	66.4284511586405	0.602517796776375	0.230619561919777	2.6126048968299	0.00898551132778325	0.157349633373576
3705_3713	1	17624557	17635099	3705	PADI4	1	17697588	17701265	3713	.	69599	5.11903238315165	1.44558786521928	42.6054475661524	0.479012790788051	0.251975575188538	1.90102866291558	0.057298258378492	0.350143057297495
3705_3714	1	17624557	17635099	3705	PADI4	1	17701266	17701581	3714	.	71596	6.04376055049685	2.39097375512473	52.8272718109946	0.186731279457874	0.232631302331436	0.802691974753393	0.422152792602673	0.739623102174818
3705_3721	1	17624557	17635099	3705	PADI4	1	17724565	17728738	3721	.	96824	8.87782943857081	1.94000012892031	43.9229203857475	0.742147492902975	0.255486505956589	2.90484027766647	0.00367440554545422	0.101053847803823
3722_3658	1	17728739	17733875	3722	RP1-20B21.4	1	17387432	17392367	3658	.	-341407	6.2804567647237	5.049614526808	9.07569613547442	-0.0517023733912046	0.352063231439919	-0.14685536225906	0.883246185581012	0.96080343673362
3722_3667	1	17728739	17733875	3722	RP1-20B21.4	1	17449502	17456546	3667	.	-278283	8.86173167970207	2.65790621045353	9.85256929500328	0.717639319659351	0.344425490653074	2.08358364620057	0.0371980558491741	0.294379022764491
3722_3669	1	17728739	17733875	3722	RP1-20B21.4	1	17456649	17458606	3669	.	-273679	6.0424404563871	2.3206646458341	8.8513955220505	0.508562981172615	0.352781422525016	1.44158095835263	0.149420623380972	0.504685514985923
3722_3698	1	17728739	17733875	3722	RP1-20B21.4	1	17602013	17602285	3698	.	-129158	5.31893457852654	3.76947560706485	13.7164891464625	0.333005289172314	0.326015377776959	1.02144043462924	0.307045816438938	0.658434962469569
3722_3705	1	17728739	17733875	3722	RP1-20B21.4	1	17624557	17635099	3705	PADI4	-101479	5.45781353150994	3.9224998323624	32.747789290606	0.674354029412003	0.278811674865643	2.41867213679975	0.0155772733426979	0.203024601426426
3726_3649	1	17751756	17766957	3726	RCC2	1	17340483	17340727	3649	.	-418751	4.26217665593481	5.5603064875593	10.6190920719609	-0.136429830264342	0.338077146723962	-0.40354644372261	0.686546275450826	0.882443064689782
3726_3654	1	17751756	17766957	3726	RCC2	1	17365027	17366816	3654	.	-393435	3.55226150731747	5.78153832611695	10.3005593463239	-0.293995807413557	0.335862959669359	-0.875344538448006	0.38138646714998	0.712815569218455
3726_3655	1	17751756	17766957	3726	RCC2	1	17366817	17370002	3655	.	-390947	2.31068015108854	6.06224049984241	8.56519236006837	-0.314580159317766	0.350906010113364	-0.896479827222501	0.36999654956179	0.704930018995932
3726_3658	1	17751756	17766957	3726	RCC2	1	17387432	17392367	3658	.	-369457	3.44497941060706	5.10591844116044	9.8919242975577	-0.205554417689014	0.338218558852667	-0.60775617513809	0.543349199475524	0.810639000441395
3726_3669	1	17751756	17766957	3726	RCC2	1	17456649	17458606	3669	.	-301729	5.00664761381706	2.52275190181097	11.002795971508	0.3713821725333	0.341746905505015	1.08671700182476	0.277161897807638	0.634167121564822
3726_3758	1	17751756	17766957	3726	RCC2	1	17931685	17932464	3758	.	172718	5.35476942947034	4.20955578216398	18.5018165436036	0.238301383146861	0.298538081494452	0.798227756921153	0.42473833257274	0.74120456213113
3729_3657	1	17773612	17779452	3729	snoU13	1	17370286	17387431	3657	SDHB	-397673	9.78966278679703	9.4618812651848	5.14344281265378	0.25216568543832	0.362662640050947	0.695317514378917	0.486856340544571	0.779620422048334
3729_3666	1	17773612	17779452	3729	snoU13	1	17441219	17449501	3666	PADI2	-331172	11.8328736914798	11.7490184765245	8.21786699890075	0.240072315995993	0.351090491067017	0.683790424703266	0.494107513872989	0.783562108507574
3729_3683	1	17773612	17779452	3729	snoU13	1	17530817	17533093	3683	PADI1	-244577	6.34408108062766	6.94563945888022	6.24281162432356	0.0392698550608467	0.360644962678099	0.108887851279647	0.913291442621336	0.972352768165419
3729_3690	1	17773612	17779452	3729	snoU13	1	17573271	17575857	3690	PADI3	-201968	10.8655877878939	11.0121571887438	9.22389021216549	0.231504528419731	0.349497648803618	0.662392234145794	0.507719879387186	0.791223433158195
3729_3705	1	17773612	17779452	3729	snoU13	1	17624557	17635099	3705	PADI4	-146704	5.68141109725828	8.68027631323487	9.14460410044637	0.0990673308605798	0.348750857349034	0.284063332814784	0.776361846124995	0.921027504182521
3729_3726	1	17773612	17779452	3729	snoU13	1	17751756	17766957	3726	RCC2	-17175	18.1678459294885	16.3902211922515	91.3142003529238	0.164744292271496	0.213097594533011	0.773093157773655	0.439467250162836	0.750815975390095
3729_3739	1	17773612	17779452	3729	snoU13	1	17864698	17872687	3739	ARHGEF10L	92161	11.8022466186949	14.1477463695142	16.4792500120097	0.138739173631072	0.309008934323219	0.448981107730537	0.653445285169488	0.867465924669246
3729_4059	1	17773612	17779452	3729	snoU13	1	19281467	19284535	4059	IFFO2	1506469	0.621157013428792	7.84064453078864	2.40809354958745	-0.331925190581698	0.341772677117193	-0.971187028118934	0.331455152307716	0.677564105837908
3884_3765	1	18426276	18441405	3884	IGSF21	1	17982194	17996128	3765	.	-444679	5.40295063403789	4.63210690523505	11.0672871441418	0.17426811044481	0.337792357122474	0.515903059291614	0.605922117276714	0.843787702855928
3884_3886	1	18426276	18441405	3884	IGSF21	1	18443260	18443883	3886	.	9731	5.6462616499287	5.16887161070577	319.068095680185	0.192435286062843	0.198652045000214	0.968705285982007	0.3326922544301	0.678425822438849
3897_3769	1	18504333	18508604	3897	RP11-174G17	1	18013272	18014070	3769	.	-492797	5.30493026692655	1.98883719759649	10.9071428801977	0.255750963578757	0.336122072728677	0.760887142883959	0.446724478615233	0.755564503932869
4051_3727	1	19219463	19229345	4051	ALDH4A1;MIR1290	1	17766958	17767397	3727	.	-1457226	1.1087584021444	5.21177097561109	6.42769381160519	-0.299068639647137	0.360598807932999	-0.829366689705489	0.406896944408484	0.729799455538866
4051_4053	1	19219463	19229345	4051	ALDH4A1;MIR1290	1	19230611	19232013	4053	.	6908	6.96076724944184	4.19042549984317	752.546950854643	0.489225329276818	0.358678571493107	1.3639658684941	0.172578308137065	0.532596440705329
4051_4059	1	19219463	19229345	4051	ALDH4A1;MIR1290	1	19281467	19284535	4059	IFFO2	58597	5.65965500786497	2.96326065456846	199.164931736763	0.0145911250438074	0.208250589667534	0.070065227988558	0.944141742705239	0.982400135133943
4051_4084	1	19219463	19229345	4051	ALDH4A1;MIR1290	1	19390017	19408947	4084	.	175078	7.21886725480346	4.26675004124865	42.3278648223467	0.392360901469844	0.25709792726243	1.52611460406426	0.126981325640461	0.474171830321142
4051_4085	1	19219463	19229345	4051	ALDH4A1;MIR1290	1	19408948	19409489	4085	.	184815	17.4228996776395	10.0631035585699	64.2258027035931	0.671305768251858	0.24582177659625	2.73086370763011	0.00631685890422644	0.133118496991054
4051_4086	1	19219463	19229345	4051	ALDH4A1;MIR1290	1	19409490	19419721	4086	.	190202	9.1120578623674	5.0039999468932	41.6510325201527	0.525323244742964	0.252750031601535	2.07842998639519	0.0376697732275311	0.295860275233642
4051_4087	1	19219463	19229345	4051	ALDH4A1;MIR1290	1	19419722	19425007	4087	.	197961	10.6728688506069	8.26656575862857	48.9208848623165	0.319262726419452	0.243789836359479	1.30958177415028	0.19033735744663	0.551903447181446
4051_4088	1	19219463	19229345	4051	ALDH4A1;MIR1290	1	19425008	19425873	4088	.	201037	11.5241494822993	7.11824959969164	47.2570115021236	0.47399138223681	0.25574419978305	1.85338077125073	0.0638278014289227	0.366212599161934
4051_4089	1	19219463	19229345	4051	ALDH4A1;MIR1290	1	19425874	19439534	4089	.	208300	7.39148651586373	8.24331768127881	39.8315245174859	0.0520635470418626	0.265719814008865	0.19593400377785	0.84466182190682	0.947440580937696
4051_4090	1	19219463	19229345	4051	ALDH4A1;MIR1290	1	19439535	19443296	4090	.	217012	9.53747056123046	9.07828609306029	45.2843352821355	0.0983937655141931	0.243611739710097	0.403895828794144	0.686289323800556	0.882365962844961
4051_4091	1	19219463	19229345	4051	ALDH4A1;MIR1290	1	19443297	19446427	4091	.	220458	5.83071757828464	8.29342957027172	36.517372841148	-0.231530663461306	0.261131451741632	-0.886644109382833	0.375270537950577	0.708398016405787
4051_4092	1	19219463	19229345	4051	ALDH4A1;MIR1290	1	19446428	19454963	4092	.	226292	4.26467057467263	5.70960857516505	28.7610319844121	-0.124603488094561	0.268017789208031	-0.464907528947064	0.641997678631713	0.862053589970813
4051_4095	1	19219463	19229345	4051	ALDH4A1;MIR1290	1	19469013	19470158	4095	.	245182	6.40728073435133	5.6288849084624	31.8506578290366	0.0992381411555275	0.268843842449182	0.369129306631919	0.712031345529674	0.894059153916163
4051_4097	1	19219463	19229345	4051	ALDH4A1;MIR1290	1	19471141	19472509	4097	.	247421	6.1804630061524	6.71511847839061	30.7023795018146	0.07124945509558	0.274557938219921	0.259506082969304	0.795244789214177	0.928743022392931
4051_4098	1	19219463	19229345	4051	ALDH4A1;MIR1290	1	19472510	19473022	4098	.	248362	5.74507804579976	4.08591548363264	30.6685434822309	0.045510589906728	0.286926464989252	0.158614124034995	0.873972900305367	0.957551150463855
4051_4099	1	19219463	19229345	4051	ALDH4A1;MIR1290	1	19473023	19475025	4099	.	249620	3.92037730236215	5.04828413575766	26.3097760822211	-0.274865247248946	0.285360296909474	-0.963221759389122	0.335436247632948	0.680366982444313
4051_4106	1	19219463	19229345	4051	ALDH4A1;MIR1290	1	19489873	19492380	4106	.	266723	3.42504459431916	5.03526937048677	22.6213484681961	-0.185078921911011	0.289993491430758	-0.638217502737308	0.523332105219113	0.799925856788754
4051_4110	1	19219463	19229345	4051	ALDH4A1;MIR1290	1	19499847	19500915	4110	.	275977	4.50102191829399	6.3462707759006	24.9233771886384	-0.0807559403389677	0.284546773082827	-0.283805503974073	0.776559436332023	0.921112621161978
4051_4119	1	19219463	19229345	4051	ALDH4A1;MIR1290	1	19528708	19531651	4119	.	305776	4.80292098417138	5.42552700562843	24.0901435415288	-0.0377328083754337	0.285691050869338	-0.132075569957881	0.894924518962406	0.96536684090059
4051_4120	1	19219463	19229345	4051	ALDH4A1;MIR1290	1	19531652	19537425	4120	RP1-43E13.2;UBR4	310135	14.6516634751722	8.92784220204832	70.1549550930746	0.0164063637106964	0.244534244725875	0.0670922951061026	0.946508227690451	0.983053992511045
4051_4121	1	19219463	19229345	4051	ALDH4A1;MIR1290	1	19537426	19538673	4121	.	313646	11.5804332000413	14.9830682343234	45.3297400858329	-0.0830827959242343	0.268681036318831	-0.309224636999107	0.757150654059533	0.913080259088139
4051_4122	1	19219463	19229345	4051	ALDH4A1;MIR1290	1	19538674	19539247	4122	.	314557	8.16831811927411	9.91347077805744	34.0239154418637	-0.140310490195065	0.272629010626499	-0.51465722548247	0.606792568825189	0.844297496979575
4051_4123	1	19219463	19229345	4051	ALDH4A1;MIR1290	1	19539248	19544826	4123	.	317633	5.76348640453007	4.90782426600551	23.89086074913	0.058367726832145	0.287388289012458	0.20309709568442	0.839059141733967	0.945416179525006
4051_4124	1	19219463	19229345	4051	ALDH4A1;MIR1290	1	19544827	19547192	4124	.	321606	9.23183980148339	8.5640987178251	33.7500816261297	0.024599730075147	0.25577832771169	0.0961759750922895	0.923380811446506	0.975892557489483
4051_4126	1	19219463	19229345	4051	ALDH4A1;MIR1290	1	19564299	19565415	4126	.	340453	12.5314146527743	9.06472550351947	36.2806568946964	0.19836697693244	0.261116237988935	0.759688399542761	0.447440864484934	0.755912800450152
4051_4127	1	19219463	19229345	4051	ALDH4A1;MIR1290	1	19565416	19575368	4127	.	345988	5.73372632248001	4.14492526028548	20.2313741001696	0.347259199461722	0.298744423706343	1.16239558601123	0.245074815423053	0.605913453310451
4051_4128	1	19219463	19229345	4051	ALDH4A1;MIR1290	1	19575369	19581661	4128	EMC1;MRTO4	354111	17.15663920469	15.0177788099721	26.0429830943277	-0.0970143055544411	0.281697059900234	-0.344392325531548	0.730551259623479	0.901991131635703
4051_4191	1	19219463	19229345	4051	ALDH4A1;MIR1290	1	19810353	19813225	4191	CAPZB	587385	5.96049238195983	4.83811989647902	19.2057569953779	-0.189389856774215	0.299833855960571	-0.631649338489381	0.527616039146308	0.802200502023415
4051_4192	1	19219463	19229345	4051	ALDH4A1;MIR1290	1	19813226	19813400	4192	.	588909	3.07771083340475	7.58554719800434	15.8066648486213	-0.566523127394574	0.309880640000984	-1.82819787448734	0.0675198599115046	0.373380833996592
4051_4206	1	19219463	19229345	4051	ALDH4A1;MIR1290	1	19921835	19922860	4206	.	697944	2.15531949229315	9.12635622578252	12.6150754403469	-0.665583428707992	0.329028617483883	-2.0228739791626	0.0430861419230284	0.31215865477944
4051_4207	1	19219463	19229345	4051	ALDH4A1;MIR1290	1	19922861	19925827	4207	MINOS1;MINOS1-NBL1;RP5-1056L3.1	699940	5.32709278593916	4.24991255228121	10.511767708896	-0.0666389135000977	0.34390063919412	-0.193773741323238	0.846353048677734	0.948087641170208
4051_4216	1	19219463	19229345	4051	ALDH4A1;MIR1290	1	19965667	19968102	4216	NBL1	742481	5.50749221218125	0.985057219299619	16.3943411088958	0.485409091308805	0.314233124272676	1.54474195689055	0.122408691882123	0.467781326859507
4059_4052	1	19281467	19284535	4059	IFFO2	1	19229346	19230610	4052	.	-53023	7.20827364637184	4.42642183902663	124.884231051313	0.00542504595574276	0.237223519420819	0.0228689211296924	0.981754831254955	0.994625822607065
4059_4054	1	19281467	19284535	4059	IFFO2	1	19232014	19242770	4054	.	-45609	5.90686583988368	3.44012547433254	123.234919040069	-0.0139288964891751	0.208854807503389	-0.0666917685816216	0.946827087443811	0.983168634490299
4059_4085	1	19281467	19284535	4059	IFFO2	1	19408948	19409489	4085	.	126218	9.23839698155258	5.07336408990049	58.0475099148871	0.137249878331097	0.232249982416189	0.590957540247074	0.554548870648448	0.8165606007104
4059_4086	1	19281467	19284535	4059	IFFO2	1	19409490	19419721	4086	.	131605	5.04874737610136	2.88270827294728	37.1774178391247	0.124723976531935	0.251923421470627	0.495086863316823	0.620538806370536	0.851297368507007
4059_4087	1	19281467	19284535	4059	IFFO2	1	19419722	19425007	4087	.	139364	5.12556353466189	2.44412145021638	37.2504903422753	0.254652165324561	0.269555736976995	0.944710612285334	0.344806637636124	0.687067970227539
4059_4126	1	19281467	19284535	4059	IFFO2	1	19564299	19565415	4126	.	281856	5.23173583842431	4.12743190906806	23.5920711886525	-0.178117449913408	0.301508989783406	-0.590753363743355	0.554685686845505	0.816631438472297
4120_4048	1	19531652	19537425	4120	RP1-43E13.2;UBR4	1	19211165	19214734	4048	.	-321589	9.749875461101	5.58170710607101	25.1200225180082	0.209490893769288	0.287400835148801	0.728915396717009	0.466053415981891	0.767630656301182
4120_4049	1	19531652	19537425	4120	RP1-43E13.2;UBR4	1	19214735	19215781	4049	.	-319280	6.67969664697884	5.17467387895634	22.7528413201659	-0.000576365852300841	0.315787752928211	-0.00182516847773976	0.99854372705928	0.999547738093861
4120_4050	1	19531652	19537425	4120	RP1-43E13.2;UBR4	1	19215782	19219462	4050	.	-316916	7.00911914006729	7.66809165211761	22.5189537480991	-0.183764506147714	0.285093574332338	-0.644576106557551	0.519201922890447	0.797594680269225
4120_4052	1	19531652	19537425	4120	RP1-43E13.2;UBR4	1	19229346	19230610	4052	.	-304560	28.7048546035357	28.0057110028493	68.6825456766045	-0.108935998950971	0.264192562905388	-0.412335600037247	0.6800934586402	0.87962447424668
4120_4053	1	19531652	19537425	4120	RP1-43E13.2;UBR4	1	19230611	19232013	4053	.	-303226	16.5428249646789	15.4238232237426	42.4309366270012	-0.044331592473273	0.247250355017194	-0.179298397651199	0.857703404955501	0.952210412336962
4120_4054	1	19531652	19537425	4120	RP1-43E13.2;UBR4	1	19232014	19242770	4054	.	-297146	12.6654650118536	10.1462789555658	35.1529230782123	0.00721769681648504	0.259429261481652	0.0278214445635906	0.977804562293126	0.99334015946597
4120_4055	1	19531652	19537425	4120	RP1-43E13.2;UBR4	1	19242771	19243986	4055	.	-291160	6.95893828366109	6.20381609142925	21.2272357114188	-0.0899983201037044	0.309818482872153	-0.290487253276114	0.771443500996666	0.919066080788854
4120_4057	1	19531652	19537425	4120	RP1-43E13.2;UBR4	1	19266593	19271776	4057	.	-265354	6.45934719054608	4.60350526114293	24.137747236898	0.0428417387530159	0.288325583762798	0.148588058658926	0.88187869621249	0.960146178999972
4120_4058	1	19531652	19537425	4120	RP1-43E13.2;UBR4	1	19271777	19281466	4058	.	-257917	8.71429475019957	8.11104584723955	30.3699560404104	-0.10041203267672	0.276239426926123	-0.363496383532444	0.716234113969475	0.895835018330283
4120_4085	1	19531652	19537425	4120	RP1-43E13.2;UBR4	1	19408948	19409489	4085	.	-125320	8.88071676252457	6.73888852828923	53.0428031095091	0.0173849241001677	0.235710870560336	0.0737552920611594	0.941205101849838	0.981396538007299
4120_4086	1	19531652	19537425	4120	RP1-43E13.2;UBR4	1	19409490	19419721	4086	.	-119933	7.22211811853048	4.34634808169313	43.9739480374254	0.242124390955571	0.258743052192942	0.935771565278672	0.349390814646481	0.690478462887262
4120_4087	1	19531652	19537425	4120	RP1-43E13.2;UBR4	1	19419722	19425007	4087	.	-112174	8.44473486449948	8.72274810785699	63.5241152101036	-0.182436159514789	0.222959030693056	-0.818249697927448	0.413214622507019	0.733468590654435
4120_4088	1	19531652	19537425	4120	RP1-43E13.2;UBR4	1	19425008	19425873	4088	.	-109098	10.8743255167385	8.11651317803963	67.07208954677	0.0410682723613197	0.236573636978617	0.17359614911374	0.86218285863247	0.953625332381268
4120_4089	1	19531652	19537425	4120	RP1-43E13.2;UBR4	1	19425874	19439534	4089	.	-101834	8.7554709980187	8.69805100580127	65.6443270364001	0.00703715547659199	0.245060713252541	0.0287159674971648	0.977091121398229	0.993137994787898
4120_4090	1	19531652	19537425	4120	RP1-43E13.2;UBR4	1	19439535	19443296	4090	.	-93123	9.92385664608041	7.31063988940903	76.9473107213328	0.0769731886929678	0.222685200543097	0.345659201892364	0.729598848502835	0.901522158311297
4120_4091	1	19531652	19537425	4120	RP1-43E13.2;UBR4	1	19443297	19446427	4091	.	-89676	9.56888574692382	10.7305406036258	85.6025763325249	-0.216668332420664	0.210262957460411	-1.03046363961403	0.302792412346513	0.654620676709986
4120_4092	1	19531652	19537425	4120	RP1-43E13.2;UBR4	1	19446428	19454963	4092	.	-83843	6.83278169645771	6.00234063507722	68.2108083668841	-0.029199870036778	0.22443648944153	-0.13010304210976	0.896484903324339	0.966032512846085
4120_4093	1	19531652	19537425	4120	RP1-43E13.2;UBR4	1	19454964	19468922	4093	.	-72595	4.82506099856431	5.20454364025674	64.5817555330896	-0.214772537008034	0.235344227963529	-0.91258892927392	0.361458778980034	0.699274802495567
4120_4095	1	19531652	19537425	4120	RP1-43E13.2;UBR4	1	19469013	19470158	4095	.	-64953	10.8967162022723	9.7868673591678	118.179834223375	-0.0383035039871816	0.1944358371841	-0.196998169380237	0.843828970336386	0.947095794020596
4120_4096	1	19531652	19537425	4120	RP1-43E13.2;UBR4	1	19470159	19471140	4096	.	-63889	8.55118216448698	7.17820112718025	98.7600369911897	0.00859857979699632	0.207063863558695	0.0415262211822824	0.966876389398649	0.990042554540183
4120_4097	1	19531652	19537425	4120	RP1-43E13.2;UBR4	1	19471141	19472509	4097	.	-62713	8.62539916726887	7.4519670950243	102.581165884768	0.0231090342634128	0.199150393070727	0.116038105208287	0.90762234217407	0.970452111965702
4120_4098	1	19531652	19537425	4120	RP1-43E13.2;UBR4	1	19472510	19473022	4098	.	-61772	9.27634632579727	9.54097509458644	118.677272702172	-0.203024432280125	0.196902153811193	-1.03109299898671	0.302497210570242	0.654354596339952
4120_4099	1	19531652	19537425	4120	RP1-43E13.2;UBR4	1	19473023	19475025	4099	.	-60514	8.44043764870108	9.11630256210211	114.528575427457	-0.238191147079443	0.202262654609869	-1.1776328533751	0.238943006459553	0.60013322759916
4120_4100	1	19531652	19537425	4120	RP1-43E13.2;UBR4	1	19475026	19479384	4100	.	-57333	8.26792172452935	6.86111502563982	110.739565976616	-0.0286399298126796	0.222888956912146	-0.128494162337384	0.897757917710243	0.966496150546057
4120_4102	1	19531652	19537425	4120	RP1-43E13.2;UBR4	1	19486695	19488714	4102	.	-46834	5.53992567476097	5.11315491758642	99.7537257053782	-0.0470314945875422	0.209680146485165	-0.224301133778871	0.822522994055274	0.939243698814841
4120_4104	1	19531652	19537425	4120	RP1-43E13.2;UBR4	1	19488849	19489171	4104	.	-45528	5.09487238384836	4.59599426612298	100.701852356997	-0.094131594372113	0.218615440942716	-0.430580721865746	0.666773261071994	0.873682955747849
4120_4105	1	19531652	19537425	4120	RP1-43E13.2;UBR4	1	19489172	19489872	4105	.	-45016	7.09135467656079	5.39424199393201	119.352486616927	0.117192515455787	0.201842975421144	0.580612306230949	0.561501776373919	0.820332521283526
4120_4106	1	19531652	19537425	4120	RP1-43E13.2;UBR4	1	19489873	19492380	4106	.	-43412	7.05773878858235	6.92094593836009	133.118399476887	-0.0893539775395992	0.191082365402936	-0.467620218910197	0.640056203315687	0.861118797079338
4120_4107	1	19531652	19537425	4120	RP1-43E13.2;UBR4	1	19492381	19496500	4107	.	-40098	5.80880148978388	5.91607021906399	126.633600451095	-0.101751994917821	0.19530922724724	-0.520978943759857	0.602381439696953	0.84220884095664
4120_4108	1	19531652	19537425	4120	RP1-43E13.2;UBR4	1	19496501	19498405	4108	.	-37085	6.15063194983939	5.25161590174256	135.065072254768	0.018046458625167	0.192721298669967	0.0936401879279121	0.925394984502687	0.976480116456344
4120_4109	1	19531652	19537425	4120	RP1-43E13.2;UBR4	1	19498406	19499846	4109	.	-35412	6.49983156691662	6.79064612744568	149.292944365663	-0.0761828477929579	0.190656155331634	-0.399582419253356	0.689464107498799	0.883654213087727
4120_4110	1	19531652	19537425	4120	RP1-43E13.2;UBR4	1	19499847	19500915	4110	.	-34157	8.17514929679464	7.87309807810486	176.138678062054	0.0754063956459656	0.186960287772937	0.403328410242642	0.68670664428819	0.882508894022978
4120_4112	1	19531652	19537425	4120	RP1-43E13.2;UBR4	1	19503018	19509786	4112	.	-28136	6.3067780318002	5.23786882261271	171.973458307559	0.0921253927741528	0.183357247939376	0.502436602913086	0.615360437034096	0.848647930422157
4120_4113	1	19531652	19537425	4120	RP1-43E13.2;UBR4	1	19509787	19512638	4113	.	-23326	6.73631753006386	7.21035695608985	228.15602436144	-0.0134604085752739	0.172387938288062	-0.078082078763431	0.937762762740895	0.980320664692823
4120_4115	1	19531652	19537425	4120	RP1-43E13.2;UBR4	1	19512714	19513868	4115	.	-21247	5.94123751823774	5.82516432147958	228.262107394814	0.0337444847267955	0.185625680484843	0.181787803490643	0.855749256442612	0.951601219727183
4120_4116	1	19531652	19537425	4120	RP1-43E13.2;UBR4	1	19513869	19523110	4116	.	-16049	6.89603791493711	5.43648260308892	299.062058511604	0.183080795451642	0.168000797401853	1.08976146710612	0.275818231829447	0.632817810734952
4120_4122	1	19531652	19537425	4120	RP1-43E13.2;UBR4	1	19538674	19539247	4122	.	4422	13.2931093579964	8.65298051594752	1475.65397972147	0.40944842119973	0.218914954008651	1.87035382326394	0.0614346998693627	0.36029864236794
4120_4123	1	19531652	19537425	4120	RP1-43E13.2;UBR4	1	19539248	19544826	4123	.	7499	10.4258994090277	7.1291046647721	740.330735765335	0.416748988205502	0.194153193392135	2.14649566625353	0.0318334541603133	0.276409767979374
4120_4124	1	19531652	19537425	4120	RP1-43E13.2;UBR4	1	19544827	19547192	4124	.	11471	11.0205650834009	9.42993545992923	573.601760636799	0.141231456064137	0.162915706096721	0.866898959270933	0.38599737381012	0.715862874618863
4120_4126	1	19531652	19537425	4120	RP1-43E13.2;UBR4	1	19564299	19565415	4126	.	30319	9.62203108945724	7.93087810748154	220.26447140559	0.060073699897182	0.183600631876774	0.327197675101146	0.743518379202326	0.907411621850996
4120_4127	1	19531652	19537425	4120	RP1-43E13.2;UBR4	1	19565416	19575368	4127	.	35854	5.08377017973984	4.45158073310437	118.525872562476	0.159508451405726	0.199000870313624	0.80154650155219	0.422815334699701	0.73999377702305
4120_4186	1	19531652	19537425	4120	RP1-43E13.2;UBR4	1	19792155	19795633	4186	.	259356	5.49793076819697	3.65627089804095	22.945651988892	0.0985729661252716	0.284471173806289	0.346513022062457	0.728957199506099	0.901244488868852
4120_4189	1	19531652	19537425	4120	RP1-43E13.2;UBR4	1	19808352	19810058	4189	.	274667	3.61425732093258	5.16545648197264	20.089511785723	-0.459017544672279	0.297409334742473	-1.54338647463686	0.122737033366889	0.468314270412886
4120_4190	1	19531652	19537425	4120	RP1-43E13.2;UBR4	1	19810059	19810352	4190	.	275667	8.84329560633604	7.06274240519721	30.7353483569255	-0.0567017235787439	0.270039284005368	-0.209975832914802	0.833686535100383	0.94324387262289
4120_4192	1	19531652	19537425	4120	RP1-43E13.2;UBR4	1	19813226	19813400	4192	.	278775	6.01035268362899	5.80457407536545	25.3045795592896	-0.257228598786289	0.278374869306837	-0.924036711456022	0.35546720234308	0.694930357050533
4120_4206	1	19531652	19537425	4120	RP1-43E13.2;UBR4	1	19921835	19922860	4206	.	387809	7.50069352290117	10.464627012767	24.4881938277939	-0.379215859485171	0.292743100198551	-1.29538786474547	0.195186462188988	0.557482603491299
4120_4207	1	19531652	19537425	4120	RP1-43E13.2;UBR4	1	19922861	19925827	4207	MINOS1;MINOS1-NBL1;RP5-1056L3.1	389806	4.91637132440929	10.1415096011411	23.0797235554519	-0.719667943965262	0.292736891574589	-2.45841219428913	0.013955289768364	0.193470057816422
4120_4208	1	19531652	19537425	4120	RP1-43E13.2;UBR4	1	19925828	19945843	4208	.	401297	4.01668452354893	6.23911789382065	15.2462756015501	-0.447621007725642	0.317656684283571	-1.40913454642135	0.158795387403278	0.51653690784235
4120_4209	1	19531652	19537425	4120	RP1-43E13.2;UBR4	1	19945844	19952118	4209	.	414443	4.06458340389203	5.88534684554734	14.8981005235356	-0.270566221996302	0.318204100866554	-0.85029143640663	0.39516307648249	0.722043048964744
4120_4211	1	19531652	19537425	4120	RP1-43E13.2;UBR4	1	19953550	19955971	4211	.	420222	5.22152315848982	6.4305650849189	16.6689058430754	-0.28179318410999	0.303085609727757	-0.929747817334867	0.352501670174107	0.69283446057662
4120_4212	1	19531652	19537425	4120	RP1-43E13.2;UBR4	1	19955972	19957489	4212	.	422192	5.81457921558783	6.91717927407001	16.8686695525093	-0.222406065345824	0.305138303530556	-0.728869705220579	0.466081367700286	0.767642090053725
4120_4214	1	19531652	19537425	4120	RP1-43E13.2;UBR4	1	19958708	19961943	4214	.	425787	1.89103694687804	5.33603533500218	10.4875128872733	-0.488904786146926	0.336957383074633	-1.4509395273842	0.146796699967688	0.501749155088149
4120_4217	1	19531652	19537425	4120	RP1-43E13.2;UBR4	1	19968103	19975462	4217	.	437244	5.27367944830621	4.39788601463647	14.2773233742701	-0.012084249320595	0.321162995588219	-0.0376265307230131	0.969985454437814	0.990942964195599
4120_4218	1	19531652	19537425	4120	RP1-43E13.2;UBR4	1	19975463	19986146	4218	.	446266	7.92734483359445	7.87841466206481	18.1156380836896	-0.0376445052668061	0.298738712686331	-0.126011473130809	0.899722842726753	0.967263845371886
4120_4475	1	19531652	19537425	4120	RP1-43E13.2;UBR4	1	21103310	21106330	4475	.	1570282	4.75652920196168	6.58228937261393	7.77232610452078	-0.0630729783445115	0.359111632943879	-0.175636132495793	0.860579813957723	0.95302500674126
4120_4476	1	19531652	19537425	4120	RP1-43E13.2;UBR4	1	21106331	21110345	4476	.	1573800	1.17367698682497	5.26575616492715	6.96899119752634	-0.231454524415667	0.321103979614101	-0.720808644893863	0.47102725582521	0.770315588204558
4120_4477	1	19531652	19537425	4120	RP1-43E13.2;UBR4	1	21110346	21112233	4477	.	1576751	6.42578826706917	8.94055706125694	10.0327780495034	-0.0460453605622776	0.337017795206131	-0.136625902896655	0.891326500943136	0.963962432002834
4120_4479	1	19531652	19537425	4120	RP1-43E13.2;UBR4	1	21114521	21115481	4479	.	1580463	4.77493022065842	5.49094721056494	8.67078900757542	-0.147981809521481	0.347862737771353	-0.425402877208276	0.670543008956355	0.875389471918464
4128_4059	1	19575369	19581661	4128	EMC1;MRTO4	1	19281467	19284535	4059	IFFO2	-295514	7.2494338859872	6.27091363586847	17.2630636126925	-0.00421636161505549	0.316703254074507	-0.0133132879463991	0.989377846879812	0.996704461420702
4128_4120	1	19575369	19581661	4128	EMC1;MRTO4	1	19531652	19537425	4120	RP1-43E13.2;UBR4	-43976	8.96320538363337	9.77022418725737	106.090810324971	-0.0125110979398519	0.20402334438521	-0.0613218942055478	0.951102854557787	0.984750422909009
4128_4216	1	19575369	19581661	4128	EMC1;MRTO4	1	19965667	19968102	4216	NBL1	388370	11.3425131246772	13.5895884710023	17.3580092894177	-0.246675263882687	0.302928263891512	-0.814302570231706	0.415471637669891	0.735070148091786
4128_4219	1	19575369	19581661	4128	EMC1;MRTO4	1	19986147	19994505	4219	HTR6	411811	15.4862550437748	17.5978159736775	16.7615792099086	0.0417403669006692	0.313157196889584	0.13328886359711	0.893964934577548	0.965028112864935
4141_4210	1	19631463	19651532	4141	AKR7A2;PQLC2;RN7SL85P;RNU6-1099P	1	19952119	19953549	4210	.	311337	2.36995871756157	5.25118118054522	7.70121816525846	-0.404163746840618	0.35203303328798	-1.14808472110057	0.250933590959428	0.611280288813372
4141_4212	1	19631463	19651532	4141	AKR7A2;PQLC2;RN7SL85P;RNU6-1099P	1	19955972	19957489	4212	.	315233	3.02972936661969	5.01641291440396	7.39654422944971	-0.152886059778882	0.360708730532757	-0.423849069450228	0.671675889443295	0.875902907306082
4141_4216	1	19631463	19651532	4141	AKR7A2;PQLC2;RN7SL85P;RNU6-1099P	1	19965667	19968102	4216	NBL1	325387	7.1936081307297	6.81514802551155	21.557875766182	-0.231650539229116	0.304088085839633	-0.761787620154515	0.446186770297773	0.755238992153379
4141_4217	1	19631463	19651532	4141	AKR7A2;PQLC2;RN7SL85P;RNU6-1099P	1	19968103	19975462	4217	.	330285	4.20308599413657	5.60047419010606	9.06384622100199	-0.260370933599442	0.34387555001201	-0.75716617128013	0.448950314420161	0.756819871902968
4141_4218	1	19631463	19651532	4141	AKR7A2;PQLC2;RN7SL85P;RNU6-1099P	1	19975463	19986146	4218	.	339307	5.14679563843512	5.09696337800682	9.59230861200329	-0.304124314614086	0.344060472786562	-0.883926921773284	0.376735663205559	0.709444228572661
4141_4219	1	19631463	19651532	4141	AKR7A2;PQLC2;RN7SL85P;RNU6-1099P	1	19986147	19994505	4219	HTR6	348829	8.26842993558077	8.18795535480339	18.4592906873391	-0.170918168935118	0.326321718763057	-0.523771968298631	0.600437152509661	0.841280025919065
4191_4052	1	19810353	19813225	4191	CAPZB	1	19229346	19230610	4052	.	-581811	5.44718168897506	4.33639473205872	10.5863550324595	-0.0701080972160583	0.341275198287402	-0.205429804356944	0.837236336294832	0.944649019561533
4191_4142	1	19810353	19813225	4191	CAPZB	1	19651533	19653952	4142	.	-159046	6.11867616323842	2.5403106920004	22.9647231085238	0.338894315150372	0.299197777879016	1.13267657785683	0.257350097123727	0.616627504944647
4191_4144	1	19810353	19813225	4191	CAPZB	1	19654146	19660144	4144	.	-154644	5.77306808760358	2.43002234192304	22.2792259442481	0.365578590336714	0.287005650266382	1.27376792058765	0.202745677251026	0.564824952648355
4191_4147	1	19810353	19813225	4191	CAPZB	1	19666593	19670827	4147	.	-143079	9.36006472463205	3.54450220197479	30.6309695766753	0.411509225476821	0.265302306455772	1.55109554445363	0.120878788797362	0.465673516265986
4191_4148	1	19810353	19813225	4191	CAPZB	1	19670828	19672164	4148	.	-140293	7.57202809024865	5.02041642304142	33.2718775287649	0.00604849208478892	0.275306164916404	0.0219700568152025	0.98247184097042	0.994697587252582
4191_4149	1	19810353	19813225	4191	CAPZB	1	19672165	19672908	4149	.	-139252	7.58845604007338	4.68142315366493	30.4763638364377	0.0245663953135629	0.265313168611257	0.092593953938103	0.926226147171958	0.976728007337507
4191_4150	1	19810353	19813225	4191	CAPZB	1	19672909	19674327	4150	.	-138171	9.18870408241645	2.9127066510658	29.1464737787862	0.680265892948085	0.29032533016508	2.34311588507032	0.0191234422752142	0.222820035026632
4191_4151	1	19810353	19813225	4191	CAPZB	1	19674328	19674562	4151	.	-137344	11.293430816168	5.29843634416595	37.375899987609	0.352142085191605	0.257687982724409	1.36654445996503	0.171768136079131	0.531755421980693
4191_4152	1	19810353	19813225	4191	CAPZB	1	19674563	19685763	4152	.	-131626	5.40061423360398	2.21609577883849	23.7721210058485	0.2894171523926	0.286066683516358	1.01171219533522	0.311675682783747	0.662064781079604
4191_4155	1	19810353	19813225	4191	CAPZB	1	19698613	19702884	4155	.	-111040	5.02692226593059	2.09612681450022	26.9855050943151	0.364246267327316	0.278456488740652	1.30809042725008	0.190842639954642	0.552521878499067
4191_4156	1	19810353	19813225	4191	CAPZB	1	19702885	19710267	4156	.	-105213	5.16421819001301	4.42022979079229	36.1272491016438	-0.231749083184921	0.278839189765909	-0.831120917326861	0.405905324221323	0.729089757313714
4191_4157	1	19810353	19813225	4191	CAPZB	1	19710268	19711146	4157	.	-101082	6.65359730973781	3.70530687128756	37.0358178818011	0.201215121196446	0.261440304521278	0.769640784977242	0.441513004735612	0.752154660127633
4191_4158	1	19810353	19813225	4191	CAPZB	1	19711147	19719770	4158	.	-96330	6.72887332589019	2.84943021094124	34.4859795516482	0.441420592785905	0.267972194774163	1.64726266901653	0.0995040675085319	0.433063214320778
4191_4159	1	19810353	19813225	4191	CAPZB	1	19719771	19720188	4159	.	-91809	11.8570180907666	8.28994614155323	62.7614769594831	0.0449801926981827	0.218768559728349	0.205606293491331	0.837098461067717	0.944608874944454
4191_4160	1	19810353	19813225	4191	CAPZB	1	19720189	19721966	4160	.	-90711	6.6073914610507	2.86192485265383	36.2528355541606	0.338653280060692	0.262211412487079	1.29152761448696	0.196520785951178	0.559075522430401
4191_4161	1	19810353	19813225	4191	CAPZB	1	19721967	19722136	4161	.	-89737	9.74208759343805	4.83969079569029	51.93129210745	0.209912952348556	0.23944989864927	0.876646653569991	0.38067859059083	0.712275542012808
4191_4162	1	19810353	19813225	4191	CAPZB	1	19722137	19724925	4162	.	-88258	9.57124976443071	4.52064219914917	54.7621075495037	0.181657090150067	0.245946184743514	0.73860503402201	0.460146866540076	0.763994172536278
4191_4163	1	19810353	19813225	4191	CAPZB	1	19724926	19727864	4163	.	-85394	6.64791048847998	5.44485829751474	46.8231898036439	0.0090020889763095	0.239543008142055	0.0375802618750242	0.970022345545748	0.990963577691368
4191_4164	1	19810353	19813225	4191	CAPZB	1	19727865	19729163	4164	.	-83275	5.06828308674484	1.94715050319904	35.5932602795715	0.294367074879781	0.263270600250072	1.118116016753	0.263517446629848	0.62217405818484
4191_4166	1	19810353	19813225	4191	CAPZB	1	19732737	19733372	4166	.	-78734	6.96088477401754	3.09344605304631	45.2188557114522	0.428973247060077	0.245536414972606	1.74708605690091	0.0806224116168806	0.398864402473737
4191_4168	1	19810353	19813225	4191	CAPZB	1	19736101	19737008	4168	.	-75234	6.13804465852608	3.74332789343306	49.7093479809288	0.0575159582159569	0.252025138510558	0.228215163597846	0.819478973616941	0.938200733768835
4191_4169	1	19810353	19813225	4191	CAPZB	1	19737009	19737851	4169	.	-74359	5.79314715200976	1.87543870125744	42.1821987174943	0.397996419890098	0.249774706440235	1.59342163008538	0.111065636520097	0.450806803138901
4191_4172	1	19810353	19813225	4191	CAPZB	1	19745874	19749748	4172	.	-63978	5.29856261346129	2.78425707056297	47.4279459624929	0.282820191550635	0.235747064148754	1.19967640984991	0.230265038233737	0.591831214281006
4191_4173	1	19810353	19813225	4191	CAPZB	1	19749749	19753796	4173	.	-60016	7.07107574358391	3.06659619869933	58.5820680838848	0.349907508672712	0.232316666855543	1.5061661886286	0.132024516770964	0.481898532317494
4191_4174	1	19810353	19813225	4191	CAPZB	1	19753797	19756964	4174	.	-56408	5.49207437549829	2.35530918391099	53.2553919415984	0.4184017762064	0.230730809937841	1.81337627306521	0.0697738065192439	0.377808190586412
4191_4175	1	19810353	19813225	4191	CAPZB	1	19756965	19757267	4175	.	-54673	5.59669202932989	2.23748936907055	55.5410528557404	0.315654624589195	0.230972765088822	1.3666313622206	0.171740881777243	0.5317185191751
4191_4176	1	19810353	19813225	4191	CAPZB	1	19757268	19760047	4176	.	-53131	6.36286441658159	3.54152539596178	64.6264889923097	0.154270316314651	0.220929778625698	0.698277603292302	0.485003602911879	0.778599390845169
4191_4177	1	19810353	19813225	4191	CAPZB	1	19760048	19760200	4177	.	-51665	9.2069507976213	2.99404495104302	80.0727606126927	0.429946962850349	0.209689488479876	2.05039826253194	0.0403255826074573	0.304009443352193
4191_4181	1	19810353	19813225	4191	CAPZB	1	19774453	19778569	4181	.	-35278	5.87124404716565	3.53024489605355	93.989108386114	0.107064481218243	0.231472960163215	0.462535585766692	0.643697289201971	0.862714981571371
4191_4182	1	19810353	19813225	4191	CAPZB	1	19778570	19784798	4182	.	-30105	6.53067786523645	3.52452586528576	111.040464887296	0.226879842792888	0.193951641076438	1.16977531890784	0.242091398483765	0.603152888003514
4191_4186	1	19810353	19813225	4191	CAPZB	1	19792155	19795633	4186	.	-17895	5.79117043420281	4.66879773974485	187.276616983402	0.0209194301816436	0.187623117031029	0.111497082623267	0.91122217890618	0.971616816572464
4191_4187	1	19810353	19813225	4191	CAPZB	1	19795634	19807996	4187	.	-9974	9.04250523632903	5.35153377381246	362.013036117134	0.359003512029263	0.168970054872121	2.12465760457355	0.0336151934416191	0.282536312942638
4191_4188	1	19810353	19813225	4191	CAPZB	1	19807997	19808351	4188	.	-3615	6.41515140265436	3.25111703458243	686.172167065365	0.425020425027982	0.191384162172116	2.22077114534562	0.0263664658781492	0.255552742398953
4191_4200	1	19810353	19813225	4191	CAPZB	1	19902814	19906027	4200	.	92632	6.86194102435762	4.69236176705753	43.8631456672599	-0.10161128723142	0.245430323051077	-0.414012767323267	0.678864756639571	0.879127934442
4191_4201	1	19810353	19813225	4191	CAPZB	1	19906028	19908066	4201	.	95258	7.37859619347123	4.14686588170718	40.7589096335554	0.212540170749516	0.246492605815287	0.86225779490029	0.388545672133823	0.717811439951128
4191_4202	1	19810353	19813225	4191	CAPZB	1	19908067	19908638	4202	.	96564	8.55233001138198	6.22844828604027	47.4859179349309	0.0506895376331087	0.252588187003223	0.2006805553122	0.840948365018586	0.946085312651177
4191_4203	1	19810353	19813225	4191	CAPZB	1	19908639	19911116	4203	.	98089	11.1778312917001	7.08570862340419	56.6385578873465	0.119223013945978	0.237762832650096	0.501436715810973	0.616063805428139	0.849012363409916
4191_4204	1	19810353	19813225	4191	CAPZB	1	19911117	19911651	4204	.	99595	11.1093190299725	7.40387176321914	55.3593630891102	0.091201230070107	0.251243226245099	0.362999756981055	0.71660506586634	0.896053106049813
4191_4205	1	19810353	19813225	4191	CAPZB	1	19911652	19921834	4205	.	104954	6.31567146827322	2.33279516020833	30.2692536401142	0.498311015830313	0.265671802496988	1.87566392498866	0.0607014425102379	0.358705918103507
4191_4206	1	19810353	19813225	4191	CAPZB	1	19921835	19922860	4206	.	110559	14.5280247157507	13.8549482100257	69.3603352804192	-0.248743714909723	0.227506191730756	-1.09334920960789	0.274240504524681	0.631538414867015
4191_4207	1	19810353	19813225	4191	CAPZB	1	19922861	19925827	4207	MINOS1;MINOS1-NBL1;RP5-1056L3.1	112555	12.1409126430452	5.53117219339565	65.8213753827164	0.0356898860422503	0.231239389531567	0.154341724022664	0.877340300423036	0.958681503446541
4191_4208	1	19810353	19813225	4191	CAPZB	1	19925828	19945843	4208	.	124047	4.9603540402785	5.51828646699461	33.3042717691452	-0.408131815888512	0.282535788999708	-1.44453138957534	0.148589556648715	0.503768802312224
4191_4209	1	19810353	19813225	4191	CAPZB	1	19945844	19952118	4209	.	137192	6.20577576769004	3.44923028019223	27.5866145510511	0.171649467159422	0.277225885261027	0.619168253346191	0.535805523407571	0.806571162858717
4191_4211	1	19810353	19813225	4191	CAPZB	1	19953550	19955971	4211	.	142972	9.74567590630701	6.27813134201145	37.2494283969797	0.0934138355604643	0.255542358553316	0.365551277249304	0.714699937384089	0.895125476193132
4191_4212	1	19810353	19813225	4191	CAPZB	1	19955972	19957489	4212	.	144942	8.80200757982823	5.02962484335485	33.5142853470599	0.203768846684705	0.264027472397605	0.771771379827644	0.440249845577875	0.751273633769275
4191_4213	1	19810353	19813225	4191	CAPZB	1	19957490	19958707	4213	.	146310	5.83644693526289	3.58608600526544	25.108703788299	0.0438775561508704	0.281999720229906	0.155594325111735	0.876352798367064	0.958296033541155
4191_4214	1	19810353	19813225	4191	CAPZB	1	19958708	19961943	4214	.	148537	5.59215103148882	4.08713603120539	24.0250665644656	0.0590198088650881	0.297742404844091	0.198224397683605	0.842869499620595	0.946683554144755
4191_4216	1	19810353	19813225	4191	CAPZB	1	19965667	19968102	4216	NBL1	155096	13.9197538519914	5.70690947733059	71.5628814906126	0.376919371885453	0.239689970636651	1.57252875823006	0.115827975084687	0.458338616582427
4191_4217	1	19810353	19813225	4191	CAPZB	1	19968103	19975462	4217	.	159994	14.152593659811	8.61532427767292	40.1863927967295	0.180765969371132	0.263913751335848	0.684943351591768	0.493379668440552	0.783109985702478
4191_4218	1	19810353	19813225	4191	CAPZB	1	19975463	19986146	4218	.	169016	15.0156754570935	5.82001597995577	35.1002991988397	0.650757686856566	0.264907910508603	2.456543051535	0.0140280992676832	0.19382357528679
4191_4219	1	19810353	19813225	4191	CAPZB	1	19986147	19994505	4219	HTR6	178537	8.39897826337162	4.51348875622063	40.9906122134082	0.140146930949485	0.255912798464113	0.547635490645998	0.583942214978966	0.832459803019576
4196_4200	1	19834133	19846538	4196	RNU4-28P	1	19902814	19906027	4200	.	64085	5.34805952545446	3.2389322281508	61.7988106345371	0.0739926845458663	0.223433867402145	0.331161454645062	0.740522533775778	0.906202008567863
4207_4121	1	19922861	19925827	4207	MINOS1;MINOS1-NBL1;RP5-1056L3.1	1	19537426	19538673	4121	.	-386294	1.83205651013248	5.05151991993886	6.71048495020835	-0.551151640412994	0.357045628116572	-1.54364483699279	0.122674396662319	0.468215702573869
4207_4144	1	19922861	19925827	4207	MINOS1;MINOS1-NBL1;RP5-1056L3.1	1	19654146	19660144	4144	.	-267199	2.05022585899889	5.78881053422138	9.07303583916241	-0.841020781181259	0.345525898959743	-2.43403109206366	0.0149317124164414	0.19934037166482
4207_4147	1	19922861	19925827	4207	MINOS1;MINOS1-NBL1;RP5-1056L3.1	1	19666593	19670827	4147	.	-255634	5.49215750989806	5.84384344456304	12.1173367387474	-0.226261918490926	0.327155155737356	-0.691604318388222	0.489185849010869	0.780845187223935
4207_4148	1	19922861	19925827	4207	MINOS1;MINOS1-NBL1;RP5-1056L3.1	1	19670828	19672164	4148	.	-252848	7.34582961251114	6.57217905396262	14.6467692575804	-0.0594990780011339	0.321074571416943	-0.185312333326669	0.852984064970975	0.950635166021335
4207_4151	1	19922861	19925827	4207	MINOS1;MINOS1-NBL1;RP5-1056L3.1	1	19674328	19674562	4151	.	-249899	8.00995840227433	5.36655021782236	13.6193544773995	0.310541529673967	0.324836903271309	0.955992150357984	0.339076200306684	0.683159523706012
4207_4156	1	19922861	19925827	4207	MINOS1;MINOS1-NBL1;RP5-1056L3.1	1	19702885	19710267	4156	.	-217768	6.32135414285698	3.62510055764974	12.5007816858031	0.356732523945749	0.327299170980302	1.08992797897193	0.275744870682642	0.632801546150902
4207_4157	1	19922861	19925827	4207	MINOS1;MINOS1-NBL1;RP5-1056L3.1	1	19710268	19711146	4157	.	-213637	6.19554107874851	3.09822809861497	11.7929131921932	0.405933362193804	0.331312740094923	1.2252271436272	0.2204896500951	0.582385154033352
4207_4159	1	19922861	19925827	4207	MINOS1;MINOS1-NBL1;RP5-1056L3.1	1	19719771	19720188	4159	.	-204364	5.29208368828163	7.08753243085149	14.6527466385971	-0.23422202861709	0.320354118491968	-0.731134750880259	0.464696850013286	0.766844547709645
4207_4161	1	19922861	19925827	4207	MINOS1;MINOS1-NBL1;RP5-1056L3.1	1	19721967	19722136	4161	.	-202292	7.7486619319881	4.4403929188721	14.4985200098502	0.359682815660487	0.318758764154158	1.12838565118334	0.259157084955549	0.618124110165487
4207_4162	1	19922861	19925827	4207	MINOS1;MINOS1-NBL1;RP5-1056L3.1	1	19722137	19724925	4162	.	-200813	3.38795236203742	5.97614939093681	12.3115025057523	-0.407883020918236	0.325941229125331	-1.25140051172046	0.210788390687338	0.572440109403073
4207_4175	1	19922861	19925827	4207	MINOS1;MINOS1-NBL1;RP5-1056L3.1	1	19756965	19757267	4175	.	-167228	5.22882942606498	2.54937821210326	12.6160766545548	0.397229006456024	0.3267173517969	1.21581851796766	0.224054062992334	0.585770164475489
4207_4186	1	19922861	19925827	4207	MINOS1;MINOS1-NBL1;RP5-1056L3.1	1	19792155	19795633	4186	.	-130450	5.0965555070015	4.25141898630655	19.3621055447253	0.0890137547546362	0.301397954032917	0.295336293971374	0.767736993755598	0.917486594801023
4207_4190	1	19922861	19925827	4207	MINOS1;MINOS1-NBL1;RP5-1056L3.1	1	19810059	19810352	4190	.	-114138	8.15037659366424	8.38400509732108	30.1364884123358	-0.174582294074965	0.269754503458208	-0.64718954396256	0.517509277647493	0.796730375377618
4207_4192	1	19922861	19925827	4207	MINOS1;MINOS1-NBL1;RP5-1056L3.1	1	19813226	19813400	4192	.	-111031	13.285600766033	13.0932276279325	42.3631194066319	-0.106046904318292	0.251843052342338	-0.421083303001502	0.673694253558732	0.876745700005457
4216_4133	1	19965667	19968102	4216	NBL1	1	19589638	19590502	4133	.	-376814	8.57489059335531	4.9721018276504	21.5531235171174	0.00396401419943187	0.294229378223399	0.0134725302529856	0.98925080129669	0.996684453930404
4216_4136	1	19965667	19968102	4216	NBL1	1	19598074	19606309	4136	.	-364693	5.72531021796683	3.80971050272085	18.6721484283375	-0.189393471515308	0.306943381643912	-0.617030640963697	0.537214515419341	0.807291966752312
4216_4142	1	19965667	19968102	4216	NBL1	1	19651533	19653952	4142	.	-314142	5.75772985834808	4.58930955745797	20.2621586193503	-0.0979263291148734	0.309110972487192	-0.316799912752793	0.751395430414946	0.910625862985006
4216_4144	1	19965667	19968102	4216	NBL1	1	19654146	19660144	4144	.	-309739	9.88887566173912	6.55321532314615	27.6268054685083	0.0859874495315888	0.282783617650812	0.304075074241989	0.761070696141356	0.914593805378611
4216_4145	1	19965667	19968102	4216	NBL1	1	19660145	19665358	4145	.	-304133	8.3939509732916	5.31594140898684	24.7675493224529	0.0333216214183372	0.279679107133909	0.119142333368445	0.905162592401294	0.96952119368731
4216_4146	1	19965667	19968102	4216	NBL1	1	19665359	19666592	4146	.	-300909	8.29591059703523	6.44697716954302	26.8213434892641	-0.068871157011355	0.290481352052087	-0.237093212782229	0.812584477688469	0.935503714192058
4216_4147	1	19965667	19968102	4216	NBL1	1	19666593	19670827	4147	.	-298174	17.1540323474425	14.2455509808174	42.5436767674184	-0.135763897706189	0.2506317070222	-0.541686841298829	0.588034256155681	0.834650674599228
4216_4148	1	19965667	19968102	4216	NBL1	1	19670828	19672164	4148	.	-295388	17.7821241364947	11.6525709907995	43.376060676121	0.0225242239899751	0.253198410978868	0.0889587888916687	0.929114661917787	0.977436620374075
4216_4149	1	19965667	19968102	4216	NBL1	1	19672165	19672908	4149	.	-294348	15.8513159985993	10.6816625004971	38.3385241880833	0.0435893699971626	0.251605296157605	0.173245041590294	0.8624588208055	0.953751067084448
4216_4150	1	19965667	19968102	4216	NBL1	1	19672909	19674327	4150	.	-293266	22.9965483273717	10.9178564765401	46.3691936638536	0.406601369497525	0.24945442651927	1.62996253532553	0.103109415368228	0.438642385801275
4216_4151	1	19965667	19968102	4216	NBL1	1	19674328	19674562	4151	.	-292439	23.4740874317194	13.4294315574803	51.4633960739882	0.186490763987051	0.236380078605863	0.788944504490173	0.430144442637657	0.744790091841148
4216_4152	1	19965667	19968102	4216	NBL1	1	19674563	19685763	4152	.	-286721	12.8245590446065	6.33452758646578	30.1904452451859	0.278800694026722	0.284177554948775	0.981079220267686	0.326553676764267	0.673981150315716
4216_4153	1	19965667	19968102	4216	NBL1	1	19685764	19690131	4153	.	-278937	8.52722988070266	6.02242475549544	25.2766036320069	0.0622916050109214	0.284698249752833	0.218798693230468	0.82680686486446	0.94067776563305
4216_4154	1	19965667	19968102	4216	NBL1	1	19690132	19698612	4154	.	-272512	10.8642819755502	4.72436538820403	29.5669501572661	0.360110881467944	0.27121236815309	1.32778192941656	0.184250158349074	0.545087880495893
4216_4155	1	19965667	19968102	4216	NBL1	1	19698613	19702884	4155	.	-266136	12.1852890693093	6.82504725762081	32.5965760343313	0.313497724470003	0.267490493491866	1.17199576096163	0.241198758069554	0.602195527531918
4216_4156	1	19965667	19968102	4216	NBL1	1	19702885	19710267	4156	.	-260308	9.19219366689923	7.22117706279975	33.1701248537579	-0.158303558457958	0.2641383307741	-0.599320658966928	0.548959074040538	0.813532504025036
4216_4157	1	19965667	19968102	4216	NBL1	1	19710268	19711146	4157	.	-256177	11.2398089381724	7.8588848484234	37.8045655720854	-0.0889486551490501	0.270757607865619	-0.328517657731696	0.74252029552814	0.906957161202311
4216_4158	1	19965667	19968102	4216	NBL1	1	19711147	19719770	4158	.	-251426	8.40900815450149	4.29423669372823	28.1267066440305	0.0993120834571936	0.288919926079663	0.34373566684982	0.731045085504734	0.902210478205116
4216_4159	1	19965667	19968102	4216	NBL1	1	19719771	19720188	4159	.	-246905	16.1491430194869	7.22903748038319	43.3541870869934	0.335840702750753	0.247555888911951	1.35662578752147	0.174900143693105	0.535101945416341
4216_4160	1	19965667	19968102	4216	NBL1	1	19720189	19721966	4160	.	-245807	8.66094455920269	5.3698539348851	28.7365496200637	0.0417343066468582	0.271723885046347	0.15359086537328	0.877932339849833	0.958854541979984
4216_4161	1	19965667	19968102	4216	NBL1	1	19721967	19722136	4161	.	-244833	16.9164534614887	10.6511951918781	49.3849035674872	0.0450898623323598	0.235782975486632	0.191234597151465	0.848341799163833	0.948765866929513
4216_4162	1	19965667	19968102	4216	NBL1	1	19722137	19724925	4162	.	-243353	14.7282235265813	7.08956200820526	43.1043182810239	0.207635959035114	0.252637150861835	0.821874211004966	0.411148491831172	0.73239715355981
4216_4163	1	19965667	19968102	4216	NBL1	1	19724926	19727864	4163	.	-240489	12.3801302919051	6.48719093987265	38.3468817421382	0.167554133286832	0.253929378833788	0.659845402908286	0.509353043625608	0.792098470755417
4216_4164	1	19965667	19968102	4216	NBL1	1	19727865	19729163	4164	.	-238370	9.95016912306261	4.99713518090024	33.4482544779813	0.06204463846601	0.265289327102725	0.233875365977256	0.815081738001911	0.936510189703257
4216_4166	1	19965667	19968102	4216	NBL1	1	19732737	19733372	4166	.	-233830	11.5835650961485	4.86054301234867	36.4510798077878	0.247261853567949	0.265597238266865	0.930965454239801	0.351871434269916	0.692288934878443
4216_4167	1	19965667	19968102	4216	NBL1	1	19733373	19736100	4167	.	-232148	6.72864167471257	5.94635455440406	31.4237641627521	-0.2733198496483	0.276786975458467	-0.987473667052343	0.323410485973918	0.671400949070956
4216_4168	1	19965667	19968102	4216	NBL1	1	19736101	19737008	4168	.	-230330	9.77047406755179	5.85093352633844	36.4809172705465	0.00123725427080906	0.26831507848628	0.0046111991833971	0.996320808403324	0.998846137838831
4216_4169	1	19965667	19968102	4216	NBL1	1	19737009	19737851	4169	.	-229454	9.92573033743837	5.15922014443228	34.2324888093563	0.146981929293616	0.259775445018056	0.5658037821219	0.571527175141292	0.825751992683848
4216_4170	1	19965667	19968102	4216	NBL1	1	19737852	19744434	4170	.	-225741	7.78072880037606	4.19280489672695	30.6728283789848	0.0343776757904098	0.280725273791244	0.122460209321852	0.902534557116784	0.968517098745731
4216_4171	1	19965667	19968102	4216	NBL1	1	19744435	19745873	4171	.	-221730	6.13089146653729	3.35343652278544	28.2648140379079	-0.0655302208530107	0.290691528811127	-0.225428725498183	0.821645766968853	0.938934163673748
4216_4172	1	19965667	19968102	4216	NBL1	1	19745874	19749748	4172	.	-219073	8.63495819687039	5.05010079600934	31.9978839059233	0.0661300201616191	0.267554024169	0.247165111296731	0.80478044490583	0.932432610423194
4216_4173	1	19965667	19968102	4216	NBL1	1	19749749	19753796	4173	.	-215112	10.1466512838987	4.50486243663036	36.4853648553607	0.276243710168571	0.27187133583824	1.01608251313751	0.309590095519162	0.66052575126902
4216_4174	1	19965667	19968102	4216	NBL1	1	19753797	19756964	4174	.	-211504	5.91400089013746	4.59540948353808	29.3535805898802	-0.259804603999599	0.270116613326989	-0.961823861182108	0.336138089886023	0.68089626889611
4216_4175	1	19965667	19968102	4216	NBL1	1	19756965	19757267	4175	.	-209768	5.37053033490554	5.15078151531874	29.9361212151356	-0.37630727608539	0.280783004616268	-1.34020674292474	0.18017814002379	0.54080100556174
4216_4176	1	19965667	19968102	4216	NBL1	1	19757268	19760047	4176	.	-208227	9.39723192021426	6.08029879588528	37.5779000649275	0.000805928952860826	0.269152644572749	0.00299431927982782	0.997610882446629	0.999309064389287
4216_4177	1	19965667	19968102	4216	NBL1	1	19760048	19760200	4177	.	-206760	9.21825405005054	5.40934554522442	38.4139780036222	-0.0974586335808461	0.253579492355561	-0.38433168500942	0.700732626727206	0.888586390178
4216_4178	1	19965667	19968102	4216	NBL1	1	19760201	19769046	4178	.	-202261	6.14376483885373	3.46331369218559	27.2314704563286	0.0507753205733632	0.290374723120355	0.174861365437506	0.861188568402179	0.953253550605293
4216_4179	1	19965667	19968102	4216	NBL1	1	19769047	19769824	4179	.	-197449	6.64624554210036	2.44630895538382	26.1601529945423	0.3196694117942	0.276515962756427	1.15606133044762	0.247656071696587	0.60836654198956
4216_4181	1	19965667	19968102	4216	NBL1	1	19774453	19778569	4181	.	-190373	6.78201644528209	3.91220245600668	32.6982151679342	0.0632838604071748	0.292503322203488	0.216352620990573	0.828712894583153	0.941280804115368
4216_4182	1	19965667	19968102	4216	NBL1	1	19778570	19784798	4182	.	-185200	7.09363276059628	3.01184630677061	33.279902087986	0.251465863535064	0.274110843486393	0.917387507683717	0.358939616541522	0.697621495022167
4216_4186	1	19965667	19968102	4216	NBL1	1	19792155	19795633	4186	.	-172990	9.03301572606301	3.4130240143049	40.0489199711333	0.399652418591833	0.261740822828894	1.52690136094321	0.126785541123585	0.473928147673902
4216_4187	1	19965667	19968102	4216	NBL1	1	19795634	19807996	4187	.	-165069	5.33739143623749	1.31220497994876	27.3846211454999	0.513945749227836	0.299072229445304	1.71846697428599	0.0857114733396251	0.40858788381208
4216_4189	1	19965667	19968102	4216	NBL1	1	19808352	19810058	4189	.	-157679	6.42307695966845	2.0448057009764	33.9922440685908	0.449436691464301	0.281085231555583	1.59893384998218	0.109835301698403	0.448891119454479
4216_4190	1	19965667	19968102	4216	NBL1	1	19810059	19810352	4190	.	-156679	9.04718946009337	2.58120697301539	39.7143934162749	0.580817499312111	0.261865195374535	2.21800189399508	0.026554703278112	0.256254358131777
4216_4192	1	19965667	19968102	4216	NBL1	1	19813226	19813400	4192	.	-153571	15.8828392120294	5.11492596948322	63.2122638720604	0.435268719994464	0.225977633994306	1.92615840913456	0.054084597248703	0.342418410826481
4216_4193	1	19965667	19968102	4216	NBL1	1	19813401	19818777	4193	.	-150795	7.82179977325969	2.73367610743079	40.5659448297496	0.190939232546971	0.256776934418475	0.743599626576244	0.457118729219258	0.761971970203546
4216_4194	1	19965667	19968102	4216	NBL1	1	19818778	19829502	4194	.	-142744	6.26306054282464	1.88806652748731	33.6718209506998	0.547738099291383	0.276176404675678	1.9832907157098	0.0473349658648964	0.324202442456955
4219_4130	1	19986147	19994505	4219	HTR6	1	19584575	19585175	4130	.	-405451	5.31909861647616	3.10673075830626	15.9745596441058	-0.036413018648746	0.333750823954531	-0.109102408249655	0.913121264787131	0.972277361204515
4219_4133	1	19986147	19994505	4219	HTR6	1	19589638	19590502	4133	.	-400256	4.62127436874332	7.95190190056899	21.8659667855715	-0.706509155686954	0.296391712766737	-2.38370077588162	0.0171395321670767	0.212293882151773
4219_4135	1	19986147	19994505	4219	HTR6	1	19593480	19598073	4135	.	-394549	5.22485345327838	1.54932459900378	11.4263706381559	0.430330354028887	0.336797519627086	1.2777123611402	0.201350865119981	0.563773296011956
4219_4136	1	19986147	19994505	4219	HTR6	1	19598074	19606309	4136	.	-388134	7.727520270061	2.53804377516709	18.326535055692	0.334990418607277	0.301024030453682	1.11283613505009	0.265778812924715	0.624140040951969
4219_4142	1	19986147	19994505	4219	HTR6	1	19651533	19653952	4142	.	-337583	7.13078530556002	3.97439188224695	20.8495668568129	0.149785209113146	0.29782992102513	0.502921964984531	0.615019137476308	0.848547030818902
4219_4144	1	19986147	19994505	4219	HTR6	1	19654146	19660144	4144	.	-333181	9.32074573828557	7.74195770170877	28.9035729702814	-0.101403102140968	0.293676517928957	-0.345288424338707	0.72987754820379	0.90165612698072
4219_4145	1	19986147	19994505	4219	HTR6	1	19660145	19665358	4145	.	-327574	10.3377015128277	6.19497440601901	27.1682469787568	0.149293676893391	0.283367509673194	0.526855309084557	0.598294070828807	0.840162103946228
4219_4146	1	19986147	19994505	4219	HTR6	1	19665359	19666592	4146	.	-324350	10.7331942213207	6.41980527732866	28.6275343048595	0.223948417297518	0.282131945019136	0.79377192569359	0.427328219188778	0.742822612999384
4219_4147	1	19986147	19994505	4219	HTR6	1	19666593	19670827	4147	.	-321616	16.5697705817905	9.51827542941115	36.1173793805697	0.212603438124653	0.260644610001738	0.815683232901826	0.41468133123342	0.734590849263686
4219_4148	1	19986147	19994505	4219	HTR6	1	19670828	19672164	4148	.	-318830	20.9713834619194	14.2509936907567	47.602950530897	0.114695771550244	0.243715872342184	0.470612645979854	0.637917375284861	0.859966881362797
4219_4149	1	19986147	19994505	4219	HTR6	1	19672165	19672908	4149	.	-317789	15.8328292269148	10.0248817823172	36.5544754411319	0.0783868654006446	0.258483430535769	0.303256828641468	0.761694143700073	0.914939927503846
4219_4150	1	19986147	19994505	4219	HTR6	1	19672909	19674327	4150	.	-316708	21.911425639113	10.2923256283551	46.5935008597772	0.396218720230794	0.241993423502463	1.63731193392022	0.101565308627396	0.436235257361948
4219_4151	1	19986147	19994505	4219	HTR6	1	19674328	19674562	4151	.	-315881	26.7402266487129	12.7974799021631	54.3186011813404	0.319674725278757	0.234109497418087	1.36549233928712	0.172098359234	0.532138814549832
4219_4152	1	19986147	19994505	4219	HTR6	1	19674563	19685763	4152	.	-310163	11.2902330864015	3.5326849752428	26.3621567902574	0.51336438576079	0.282304252702868	1.81847910842887	0.0689909369773	0.376168154153663
4219_4153	1	19986147	19994505	4219	HTR6	1	19685764	19690131	4153	.	-302378	7.59453970667793	5.73151734598254	22.3942397849397	0.197172562911589	0.308837102886959	0.638435476399863	0.523190243534049	0.799831254696093
4219_4154	1	19986147	19994505	4219	HTR6	1	19690132	19698612	4154	.	-295954	6.85708177321133	5.26702667604253	24.8710825853419	-0.0856427051963166	0.277765072418441	-0.308327841404407	0.75783288293331	0.913449291544881
4219_4155	1	19986147	19994505	4219	HTR6	1	19698613	19702884	4155	.	-289577	7.26104772021459	4.69653892964582	23.7038080384013	0.228581455033188	0.288090155419776	0.793437230439624	0.427523126664136	0.742940063233979
4219_4156	1	19986147	19994505	4219	HTR6	1	19702885	19710267	4156	.	-283750	7.95412300975075	5.98000169248686	28.679559674847	-0.116438119941038	0.286414168729641	-0.406537569204369	0.68434765838974	0.881498947143992
4219_4157	1	19986147	19994505	4219	HTR6	1	19710268	19711146	4157	.	-279619	10.0128325351989	3.43554430045194	28.212877117042	0.484490854676745	0.286128970448714	1.69326039903249	0.0904059124186352	0.417333973682118
4219_4159	1	19986147	19994505	4219	HTR6	1	19719771	19720188	4159	.	-270346	12.2832572910743	6.33389436793246	36.1242414941608	0.0959767605896323	0.25916488356044	0.370330884613268	0.711135964481323	0.893580736032939
4219_4160	1	19986147	19994505	4219	HTR6	1	19720189	19721966	4160	.	-269248	6.6393192083147	4.96048777269441	23.7881802867073	0.0592401521695666	0.299393948056226	0.197866899294976	0.843149202657421	0.946763088791338
4219_4161	1	19986147	19994505	4219	HTR6	1	19721967	19722136	4161	.	-268274	10.4215379141129	5.52376994804776	31.7885014154668	0.159050431097901	0.267821143927964	0.593868089595947	0.552600343478626	0.81553328136887
4219_4162	1	19986147	19994505	4219	HTR6	1	19722137	19724925	4162	.	-266795	6.44863882442259	5.48521030064278	27.2182052249453	-0.189914351479884	0.27215866405011	-0.697807479849023	0.485297600702732	0.778733695035536
4219_4163	1	19986147	19994505	4219	HTR6	1	19724926	19727864	4163	.	-263931	6.36437253936979	3.79025431203811	23.4194230606774	0.0428905978695771	0.284793033210919	0.150602693422673	0.880289136584978	0.959559108917038
4219_4166	1	19986147	19994505	4219	HTR6	1	19732737	19733372	4166	.	-257271	7.32806352077395	2.61665871933566	25.2110029657996	0.438563917120157	0.290384667610377	1.51028606547712	0.13097044578654	0.480331691489014
4219_4168	1	19986147	19994505	4219	HTR6	1	19736101	19737008	4168	.	-253771	6.06357613519125	2.80513475704862	24.0500334996751	0.180219350311547	0.286686327615978	0.628629037911269	0.52959194524155	0.803105984281227
4219_4169	1	19986147	19994505	4219	HTR6	1	19737009	19737851	4169	.	-252896	5.05195612615378	3.99772171025788	23.2934831727605	-0.133959719424611	0.288573222085167	-0.464213964333377	0.642494457350844	0.862230049523471
4219_4173	1	19986147	19994505	4219	HTR6	1	19749749	19753796	4173	.	-238553	5.25831349385876	2.31090753664828	23.3084907649131	0.213725403055745	0.289591495996536	0.738023754186142	0.46050001440668	0.764215234405491
4219_4176	1	19986147	19994505	4219	HTR6	1	19757268	19760047	4176	.	-231668	5.06106738861822	2.94251180973523	23.8532818165268	0.0429594625097376	0.285119843904245	0.150671598025163	0.880234778908362	0.95952973550655
4219_4177	1	19986147	19994505	4219	HTR6	1	19760048	19760200	4177	.	-230202	9.56374785013247	2.12989998279197	30.3151552256178	0.616379051946593	0.267031863969865	2.30826030565458	0.0209846627964757	0.232021040278594
4219_4192	1	19986147	19994505	4219	HTR6	1	19813226	19813400	4192	.	-177013	8.44751898819793	2.40416330331067	39.11900092937	0.40504337252778	0.25710091789848	1.57542561823026	0.115158234975617	0.457393151198197
4245_291351	1	20125386	20135244	4245	TMCO4	17	54745469	54763272	291351	.	NA	6.47718316213569	0	2.13322932910456	0.337038892134351	0.33963698754644	0.992350375526359	0.321026637418487	0.66968125756741
4250_291351	1	20140001	20141953	4250	RNF186;RP11-91K11.2	17	54745469	54763272	291351	.	NA	5.28726102884023	0	1.7981335436718	0.532511990689537	0.326703139845835	1.62995675811631	0.103110636459756	0.438642385801275
4265_4330	1	20194553	20209798	4265	OTUD3	1	20478374	20481463	4330	RP3-340N1.2	277743	6.19995324377377	4.10363821623541	20.4103195038916	-0.144070160677066	0.299282291860236	-0.481385516602319	0.630242528433179	0.855982594304389
4276_4326	1	20247143	20260754	4276	PLA2G2E	1	20457758	20458340	4326	.	204101	5.76997002811915	3.26346365853407	15.5826714184729	-0.00627680277645466	0.318768494261489	-0.0196907877956902	0.984290039630625	0.99523083197517
4276_4327	1	20247143	20260754	4276	PLA2G2E	1	20458341	20473891	4327	PLA2G2F	212168	8.92267479564936	5.60875302541994	23.2538377020859	-0.100511258608697	0.298347010987911	-0.336893801201077	0.736196958380662	0.904259465134275
4276_4330	1	20247143	20260754	4276	PLA2G2E	1	20478374	20481463	4330	RP3-340N1.2	225970	18.13497975207	9.43526630849945	36.9104330031108	0.182719827331111	0.265201962278633	0.688983692885114	0.490833529642745	0.781894596288564
4276_4338	1	20247143	20260754	4276	PLA2G2E	1	20488073	20493459	4338	.	236818	6.0833251521211	4.9123720399036	17.0868995131579	-0.0534150979262982	0.325645006102472	-0.164028610681319	0.869708620779177	0.956047225657883
4276_4343	1	20247143	20260754	4276	PLA2G2E	1	20503783	20504897	4343	PLA2G2C	250392	10.5564366344035	2.92910461200032	23.0590899031313	0.580948156217273	0.308972564677771	1.88025806376417	0.0600729156827901	0.357181101295832
4276_4349	1	20247143	20260754	4276	PLA2G2E	1	20519797	20521634	4349	.	266767	5.06592257708357	2.73606093052072	12.2065732665972	0.164180139869962	0.329226598369901	0.498684312515657	0.618001797858033	0.84991398140115
4276_4413	1	20247143	20260754	4276	PLA2G2E	1	20788191	20790621	4413	.	535458	1.31588668468465	6.37942327558443	6.18441331669556	-0.622497222166782	0.359286503449493	-1.73259283660871	0.0831680633780327	0.403875930162964
4276_4421	1	20247143	20260754	4276	PLA2G2E	1	20809456	20815185	4421	CAMK2N1	558372	12.1060687404228	10.2372482927641	22.7237357531414	-0.201909875336369	0.309628088470647	-0.652104517822226	0.514333749804314	0.794842619915014
4288_4327	1	20301548	20307716	4288	PLA2G2A	1	20458341	20473891	4327	PLA2G2F	161484	10.9254479997015	6.25184150982982	24.5635160938507	0.225329959356965	0.283439316863505	0.794984837849704	0.426622321997377	0.742388160168976
4288_4330	1	20301548	20307716	4288	PLA2G2A	1	20478374	20481463	4330	RP3-340N1.2	175287	19.9578859180359	10.2258708051786	32.9469436401851	0.628581076693091	0.274558166943343	2.2894277146846	0.0220545133862612	0.23671790710159
4288_4343	1	20301548	20307716	4288	PLA2G2A	1	20503783	20504897	4343	PLA2G2C	199708	9.61647853120897	5.29018799432783	19.610557728072	0.188823492408475	0.296912237377929	0.635957258198583	0.524804280906633	0.800707662530876
4288_4370	1	20301548	20307716	4288	PLA2G2A	1	20615634	20620643	4370	VWA5B1	313507	4.4005326787519	5.90153441959702	11.5330414605613	-0.533719981192392	0.33054725147178	-1.61465563188311	0.106385290761721	0.443748234508568
4288_4377	1	20301548	20307716	4288	PLA2G2A	1	20644901	20650388	4377	RP4-745E8.2	343013	4.78983926713321	5.45845862459022	10.9520080844994	-0.234270793193908	0.341040111916136	-0.686930319948747	0.492126639306177	0.782586904733976
4288_4421	1	20301548	20307716	4288	PLA2G2A	1	20809456	20815185	4421	CAMK2N1	507689	6.90174201314394	13.1448519551695	13.5781900294135	-0.397046741257541	0.321745655585832	-1.23403916840649	0.2171883092731	0.57909070571842
4327_4267	1	20458341	20473891	4327	PLA2G2F	1	20215581	20215731	4267	.	-250460	5.59602877142915	2.63668816970038	10.7104447880352	0.182546082388643	0.341041809178147	0.535260127866869	0.592469993491767	0.837359026048774
4327_4273	1	20458341	20473891	4327	PLA2G2F	1	20233727	20239536	4273	.	-229484	13.0276276177168	7.92739840378699	20.0417106379025	0.32631436086588	0.305262033235924	1.06896477562831	0.28508554186207	0.64078676838327
4327_4275	1	20458341	20473891	4327	PLA2G2F	1	20239605	20247142	4275	.	-222742	11.6288375216377	5.7286812902245	17.6272905540295	0.288635447352671	0.305536504109765	0.944684001650346	0.344820227077121	0.687079033410073
4327_4281	1	20458341	20473891	4327	PLA2G2F	1	20272007	20272741	4281	.	-193742	6.63943439606609	6.49910596731933	16.9360328669727	-0.123987958590163	0.307018855531255	-0.403844768346942	0.68632687341868	0.882372215316778
4327_4286	1	20458341	20473891	4327	PLA2G2F	1	20293592	20297389	4286	.	-170625	5.52381580486297	4.09651824904595	14.432991677291	0.0592010871779936	0.320547584288663	0.184687360253763	0.853474260683874	0.950791215756061
4327_4289	1	20458341	20473891	4327	PLA2G2F	1	20307717	20309915	4289	.	-157300	6.06537419694992	4.03235697686025	16.8400268339334	0.205927977274087	0.319504475267545	0.644522982351494	0.51923635946702	0.797624652755547
4327_4329	1	20458341	20473891	4327	PLA2G2F	1	20476063	20478373	4329	.	11102	6.56094891732725	3.59406664877697	147.768089407297	0.261468016900484	0.195190679067294	1.33955175600542	0.18039111735311	0.541065156030356
4327_4330	1	20458341	20473891	4327	PLA2G2F	1	20478374	20481463	4330	RP3-340N1.2	13803	6.02763511617975	3.1503078111574	179.214957631056	0.212632008218896	0.18363171244502	1.15792640273155	0.246894071828754	0.607560574432738
4327_4421	1	20458341	20473891	4327	PLA2G2F	1	20809456	20815185	4421	CAMK2N1	346205	5.11611355512415	4.7739101201043	15.0166426034663	-0.243622043972465	0.312053209173365	-0.780706741064525	0.434974994945185	0.74800155053269
4330_4266	1	20478374	20481463	4330	RP3-340N1.2	1	20209799	20215580	4266	.	-267229	5.15800734311036	6.11484187585912	12.8555645405114	-0.124048783842389	0.326283736341252	-0.380186843614691	0.703806724611241	0.8900851145206
4330_4267	1	20478374	20481463	4330	RP3-340N1.2	1	20215581	20215731	4267	.	-264262	7.15968789875655	7.94098535443006	17.6074868630036	-0.328294728860836	0.307796971958171	-1.06659505703471	0.286154733534343	0.641468694056147
4330_4270	1	20478374	20481463	4330	RP3-340N1.2	1	20223038	20223752	4270	.	-256523	1.7462815186846	5.44084390857672	7.44507994321946	-0.368226960061063	0.361407006496502	-1.01887056266748	0.308264420650859	0.659469909659777
4330_4272	1	20478374	20481463	4330	RP3-340N1.2	1	20223759	20233726	4272	.	-251176	6.58418576901051	5.17031154517723	13.9992917125709	0.0284336314930336	0.317349177327391	0.0895973064511848	0.928607224939799	0.97730427461288
4330_4273	1	20478374	20481463	4330	RP3-340N1.2	1	20233727	20239536	4273	.	-243287	19.5690111962431	12.4339994059211	30.2181646313073	0.257538775426111	0.263530839977855	0.977262378277064	0.328439273368874	0.675278605095048
4330_4275	1	20478374	20481463	4330	RP3-340N1.2	1	20239605	20247142	4275	.	-236545	28.3609239021188	11.1709381478888	33.2025302549522	0.666101115882896	0.261464253446416	2.54758005005608	0.010847296311792	0.172545454881445
4330_4277	1	20478374	20481463	4330	RP3-340N1.2	1	20260755	20265673	4277	.	-216704	5.63499047959312	3.15390185437468	11.9438865663136	0.3720650420743	0.329279003261747	1.12993855784525	0.258502115327352	0.617545408711992
4330_4278	1	20478374	20481463	4330	RP3-340N1.2	1	20265674	20267926	4278	.	-213118	6.13057797873748	4.21078335979337	14.3468475269045	0.0676919004895577	0.318805651601093	0.212329675304055	0.831849845655843	0.942515151331559
4330_4280	1	20478374	20481463	4330	RP3-340N1.2	1	20268669	20272006	4280	.	-209581	5.43070048482491	3.34908700449819	12.3595735388781	0.228028874410774	0.324988381617123	0.701652389159625	0.482895971458705	0.777152523872206
4330_4281	1	20478374	20481463	4330	RP3-340N1.2	1	20272007	20272741	4281	.	-207544	8.58719769644335	5.33247684129584	18.3826223597724	0.234098053851234	0.302986279031754	0.772635825620011	0.439737935985588	0.750963329014708
4330_4286	1	20478374	20481463	4330	RP3-340N1.2	1	20293592	20297389	4286	.	-184428	5.7424784656634	4.17867868740337	15.0130066042802	0.0790807189256882	0.320673836239474	0.24660795483992	0.805211647591323	0.932613242336528
[truncated: 208,354 more rows]
