# Supplementary material for: Platelet function is modified by common sequence variation in megakaryocyte super enhancers
Source: Nat Commun. 2017 Jul 13;8:16058. doi: 10.1038/ncomms16058 (PMC5511350; doi:10.1038/ncomms16058)
Supplement: Supplementary Data 3 [file ncomms16058-s3.xlsx]

## Sheet: MK_categoryI
ID_CATEGORY	NAME_CATEGORY	ADJUSTED_PVALUE	NON_CORR_PVALUE	FOLD_ENRICHMENT	#GENES	GENES
GO:0044260	cellular macromolecule metabolic process	2.45e-20	3.35e-25	1.09	3669	ENSG00000154548,ENSG00000161057,ENSG00000185947,ENSG00000081307,ENSG00000112701,ENSG00000167394,ENSG00000124151,ENSG00000198455,ENSG00000127329,ENSG00000114857,ENSG00000177096,ENSG00000101849,ENSG00000182511,ENSG00000189241,ENSG00000188290,ENSG00000169714,ENSG00000185024,ENSG00000142937,ENSG00000166548,ENSG00000163602,ENSG00000167755,ENSG00000178860,ENSG00000054277,ENSG00000157216,ENSG00000006468…
GO:0044237	cellular metabolic process	2.6e-19	7.1e-24	1.07	4715	ENSG00000154548,ENSG00000161057,ENSG00000081307,ENSG00000167394,ENSG00000124151,ENSG00000127329,ENSG00000177096,ENSG00000101849,ENSG00000182511,ENSG00000189241,ENSG00000163602,ENSG00000142871,ENSG00000157216,ENSG00000006468,ENSG00000165240,ENSG00000172172,ENSG00000115486,ENSG00000143507,ENSG00000100479,ENSG00000196458,ENSG00000029639,ENSG00000132604,ENSG00000139218,ENSG00000107954,ENSG00000167244…
GO:0008152	metabolic process	8.08e-15	3.52e-19	1.05	5114	ENSG00000154548,ENSG00000161057,ENSG00000081307,ENSG00000167394,ENSG00000124151,ENSG00000127329,ENSG00000177096,ENSG00000101849,ENSG00000182511,ENSG00000189241,ENSG00000240891,ENSG00000163602,ENSG00000159403,ENSG00000142871,ENSG00000157216,ENSG00000006468,ENSG00000165240,ENSG00000172172,ENSG00000115486,ENSG00000143507,ENSG00000100479,ENSG00000196458,ENSG00000029639,ENSG00000132604,ENSG00000139218…
GO:0006996	organelle organization	8.08e-15	4.42e-19	1.16	1287	ENSG00000133318,ENSG00000124151,ENSG00000078900,ENSG00000108773,ENSG00000177096,ENSG00000095637,ENSG00000189241,ENSG00000136541,ENSG00000166548,ENSG00000141510,ENSG00000152684,ENSG00000163602,ENSG00000159713,ENSG00000130702,ENSG00000107960,ENSG00000165240,ENSG00000172602,ENSG00000140992,ENSG00000100479,ENSG00000198945,ENSG00000132604,ENSG00000107954,ENSG00000177370,ENSG00000124575,ENSG00000122390…
GO:0044238	primary metabolic process	1.27e-14	8.66e-19	1.06	4749	ENSG00000154548,ENSG00000161057,ENSG00000081307,ENSG00000167394,ENSG00000124151,ENSG00000127329,ENSG00000101849,ENSG00000182511,ENSG00000189241,ENSG00000240891,ENSG00000163602,ENSG00000159403,ENSG00000157216,ENSG00000006468,ENSG00000165240,ENSG00000172172,ENSG00000115486,ENSG00000143507,ENSG00000100479,ENSG00000196458,ENSG00000029639,ENSG00000132604,ENSG00000139218,ENSG00000107954,ENSG00000167244…
GO:0043170	macromolecule metabolic process	3.2e-14	2.62e-18	1.07	3921	ENSG00000178226,ENSG00000154548,ENSG00000161057,ENSG00000185947,ENSG00000081307,ENSG00000112701,ENSG00000167394,ENSG00000124151,ENSG00000198455,ENSG00000127329,ENSG00000114857,ENSG00000177096,ENSG00000101849,ENSG00000182511,ENSG00000189241,ENSG00000188290,ENSG00000169714,ENSG00000185024,ENSG00000142937,ENSG00000166548,ENSG00000163602,ENSG00000159403,ENSG00000167755,ENSG00000178860,ENSG00000054277…
GO:0006807	nitrogen compound metabolic process	1.23e-11	1.18e-15	1.08	2821	ENSG00000154548,ENSG00000161057,ENSG00000185947,ENSG00000167394,ENSG00000124151,ENSG00000198455,ENSG00000101849,ENSG00000189241,ENSG00000188290,ENSG00000169714,ENSG00000185024,ENSG00000142937,ENSG00000166548,ENSG00000163602,ENSG00000178860,ENSG00000157216,ENSG00000006468,ENSG00000177125,ENSG00000165240,ENSG00000100968,ENSG00000196597,ENSG00000188342,ENSG00000126561,ENSG00000100479,ENSG00000196458…
GO:0046483	heterocycle metabolic process	3.65e-11	3.99e-15	1.09	2701	ENSG00000154548,ENSG00000161057,ENSG00000185947,ENSG00000167394,ENSG00000124151,ENSG00000198455,ENSG00000101849,ENSG00000189241,ENSG00000188290,ENSG00000169714,ENSG00000185024,ENSG00000142937,ENSG00000166548,ENSG00000163602,ENSG00000178860,ENSG00000157216,ENSG00000006468,ENSG00000177125,ENSG00000165240,ENSG00000100968,ENSG00000196597,ENSG00000188342,ENSG00000126561,ENSG00000100479,ENSG00000196458…
GO:0090304	nucleic acid metabolic process	7.06e-11	8.94e-15	1.09	2309	ENSG00000154548,ENSG00000161057,ENSG00000185947,ENSG00000167394,ENSG00000124151,ENSG00000198455,ENSG00000101849,ENSG00000189241,ENSG00000188290,ENSG00000169714,ENSG00000185024,ENSG00000142937,ENSG00000166548,ENSG00000163602,ENSG00000178860,ENSG00000157216,ENSG00000006468,ENSG00000177125,ENSG00000100968,ENSG00000196597,ENSG00000188342,ENSG00000126561,ENSG00000100479,ENSG00000196458,ENSG00000029639…
GO:0006139	nucleobase-containing compound metabolic process	7.06e-11	9.65e-15	1.09	2606	ENSG00000154548,ENSG00000161057,ENSG00000185947,ENSG00000167394,ENSG00000124151,ENSG00000198455,ENSG00000101849,ENSG00000189241,ENSG00000188290,ENSG00000169714,ENSG00000185024,ENSG00000142937,ENSG00000166548,ENSG00000163602,ENSG00000178860,ENSG00000157216,ENSG00000006468,ENSG00000177125,ENSG00000165240,ENSG00000100968,ENSG00000196597,ENSG00000188342,ENSG00000126561,ENSG00000100479,ENSG00000196458…
GO:0007049	cell cycle	9.14e-11	1.37e-14	1.18	786	ENSG00000139549,ENSG00000166582,ENSG00000178950,ENSG00000174371,ENSG00000155366,ENSG00000255302,ENSG00000161057,ENSG00000111328,ENSG00000135249,ENSG00000072864,ENSG00000078900,ENSG00000140525,ENSG00000189369,ENSG00000150093,ENSG00000145241,ENSG00000141510,ENSG00000166451,ENSG00000152684,ENSG00000097007,ENSG00000103995,ENSG00000117289,ENSG00000111581,ENSG00000101624,ENSG00000176635,ENSG00000075218…
GO:0006725	cellular aromatic compound metabolic process	9.48e-11	1.56e-14	1.08	2698	ENSG00000154548,ENSG00000161057,ENSG00000185947,ENSG00000167394,ENSG00000124151,ENSG00000198455,ENSG00000101849,ENSG00000189241,ENSG00000188290,ENSG00000169714,ENSG00000185024,ENSG00000142937,ENSG00000166548,ENSG00000163602,ENSG00000178860,ENSG00000157216,ENSG00000006468,ENSG00000177125,ENSG00000165240,ENSG00000100968,ENSG00000196597,ENSG00000188342,ENSG00000126561,ENSG00000100479,ENSG00000196458…
GO:0034641	cellular nitrogen compound metabolic process	1.03e-10	1.83e-14	1.08	2781	ENSG00000154548,ENSG00000161057,ENSG00000185947,ENSG00000167394,ENSG00000124151,ENSG00000198455,ENSG00000101849,ENSG00000189241,ENSG00000188290,ENSG00000169714,ENSG00000185024,ENSG00000142937,ENSG00000166548,ENSG00000163602,ENSG00000178860,ENSG00000157216,ENSG00000006468,ENSG00000177125,ENSG00000165240,ENSG00000100968,ENSG00000196597,ENSG00000188342,ENSG00000126561,ENSG00000100479,ENSG00000196458…
GO:1901360	organic cyclic compound metabolic process	1.03e-09	1.97e-13	1.08	2798	ENSG00000154548,ENSG00000161057,ENSG00000185947,ENSG00000167394,ENSG00000124151,ENSG00000198455,ENSG00000101849,ENSG00000189241,ENSG00000188290,ENSG00000169714,ENSG00000185024,ENSG00000142937,ENSG00000166548,ENSG00000163602,ENSG00000178860,ENSG00000157216,ENSG00000006468,ENSG00000177125,ENSG00000165240,ENSG00000100968,ENSG00000196597,ENSG00000188342,ENSG00000126561,ENSG00000100479,ENSG00000196458…
GO:0000278	mitotic cell cycle	1.07e-09	2.19e-13	1.23	477	ENSG00000166582,ENSG00000108055,ENSG00000053900,ENSG00000127824,ENSG00000122641,ENSG00000161057,ENSG00000111328,ENSG00000072864,ENSG00000040275,ENSG00000173207,ENSG00000078900,ENSG00000154473,ENSG00000116717,ENSG00000102760,ENSG00000150093,ENSG00000145241,ENSG00000141510,ENSG00000050030,ENSG00000166451,ENSG00000136098,ENSG00000097007,ENSG00000103995,ENSG00000111581,ENSG00000173692,ENSG00000101624…
GO:0044267	cellular protein metabolic process	4.29e-09	9.4e-13	1.11	1708	ENSG00000009830,ENSG00000100626,ENSG00000146282,ENSG00000161057,ENSG00000111328,ENSG00000081307,ENSG00000112701,ENSG00000124151,ENSG00000078900,ENSG00000108773,ENSG00000127329,ENSG00000114857,ENSG00000101849,ENSG00000182511,ENSG00000187145,ENSG00000115414,ENSG00000142937,ENSG00000146063,ENSG00000106682,ENSG00000163602,ENSG00000142623,ENSG00000054277,ENSG00000156735,ENSG00000177700,ENSG00000005981…
GO:0022402	cell cycle process	4.82e-09	1.12e-12	1.19	615	ENSG00000139549,ENSG00000166582,ENSG00000174371,ENSG00000155366,ENSG00000161057,ENSG00000111328,ENSG00000072864,ENSG00000078900,ENSG00000150093,ENSG00000145241,ENSG00000141510,ENSG00000166451,ENSG00000097007,ENSG00000103995,ENSG00000111581,ENSG00000101624,ENSG00000176635,ENSG00000075218,ENSG00000100479,ENSG00000113812,ENSG00000097046,ENSG00000117650,ENSG00000110092,ENSG00000204463,ENSG00000105856…
GO:0071841	cellular component organization or biogenesis at cellular level	6.95e-09	1.71e-12	1.09	2027	ENSG00000155366,ENSG00000154548,ENSG00000133318,ENSG00000124151,ENSG00000078900,ENSG00000108773,ENSG00000177096,ENSG00000095637,ENSG00000182511,ENSG00000189241,ENSG00000136541,ENSG00000006283,ENSG00000115414,ENSG00000112578,ENSG00000128298,ENSG00000142937,ENSG00000166548,ENSG00000141510,ENSG00000198753,ENSG00000152684,ENSG00000102103,ENSG00000163602,ENSG00000159713,ENSG00000137574,ENSG00000130702…
GO:0051301	cell division	2.87e-08	7.47e-12	1.28	310	ENSG00000166582,ENSG00000155366,ENSG00000108055,ENSG00000053900,ENSG00000072864,ENSG00000040275,ENSG00000173207,ENSG00000154473,ENSG00000145241,ENSG00000140463,ENSG00000092969,ENSG00000136098,ENSG00000152684,ENSG00000154764,ENSG00000121274,ENSG00000072501,ENSG00000113812,ENSG00000097046,ENSG00000117650,ENSG00000110092,ENSG00000115306,ENSG00000141552,ENSG00000074319,ENSG00000121892,ENSG00000065135…
GO:0060255	regulation of macromolecule metabolic process	5.03e-08	1.38e-11	1.07	2641	ENSG00000155366,ENSG00000154548,ENSG00000161057,ENSG00000185947,ENSG00000167394,ENSG00000124151,ENSG00000198455,ENSG00000101849,ENSG00000095637,ENSG00000188290,ENSG00000169714,ENSG00000185024,ENSG00000163602,ENSG00000146678,ENSG00000122180,ENSG00000142871,ENSG00000157216,ENSG00000006468,ENSG00000164093,ENSG00000177125,ENSG00000165240,ENSG00000100968,ENSG00000196597,ENSG00000188342,ENSG00000126561…
GO:0044710	single-organism metabolic process	7.35e-08	2.11e-11	1.06	3746	ENSG00000154548,ENSG00000161057,ENSG00000185947,ENSG00000167394,ENSG00000124151,ENSG00000198455,ENSG00000101849,ENSG00000189241,ENSG00000188290,ENSG00000169714,ENSG00000185024,ENSG00000142937,ENSG00000166548,ENSG00000179091,ENSG00000163602,ENSG00000167755,ENSG00000178860,ENSG00000157216,ENSG00000006468,ENSG00000177125,ENSG00000165240,ENSG00000100968,ENSG00000196597,ENSG00000188342,ENSG00000126561…
GO:0071840	cellular component organization or biogenesis	9.18e-08	2.76e-11	1.08	2401	ENSG00000155366,ENSG00000154548,ENSG00000133318,ENSG00000124151,ENSG00000177096,ENSG00000095637,ENSG00000182511,ENSG00000189241,ENSG00000136541,ENSG00000006283,ENSG00000142937,ENSG00000166548,ENSG00000198753,ENSG00000152684,ENSG00000163602,ENSG00000142871,ENSG00000157216,ENSG00000006468,ENSG00000165240,ENSG00000100479,ENSG00000166405,ENSG00000198945,ENSG00000132604,ENSG00000139218,ENSG00000075914…
GO:0071842	cellular component organization at cellular level	9.31e-08	2.93e-11	1.09	1952	ENSG00000155366,ENSG00000154548,ENSG00000133318,ENSG00000124151,ENSG00000078900,ENSG00000108773,ENSG00000177096,ENSG00000095637,ENSG00000182511,ENSG00000189241,ENSG00000136541,ENSG00000006283,ENSG00000115414,ENSG00000128298,ENSG00000142937,ENSG00000166548,ENSG00000141510,ENSG00000198753,ENSG00000152684,ENSG00000102103,ENSG00000163602,ENSG00000159713,ENSG00000137574,ENSG00000130702,ENSG00000156735…
GO:0071704	organic substance metabolic process	1.03e-07	3.4e-11	1.06	3063	ENSG00000154548,ENSG00000161057,ENSG00000185947,ENSG00000167394,ENSG00000124151,ENSG00000198455,ENSG00000101849,ENSG00000189241,ENSG00000188290,ENSG00000169714,ENSG00000185024,ENSG00000142937,ENSG00000166548,ENSG00000163602,ENSG00000167755,ENSG00000178860,ENSG00000157216,ENSG00000006468,ENSG00000177125,ENSG00000165240,ENSG00000100968,ENSG00000196597,ENSG00000188342,ENSG00000126561,ENSG00000100479…
GO:0031323	regulation of cellular metabolic process	1.46e-07	4.98e-11	1.07	2775	ENSG00000155366,ENSG00000154548,ENSG00000161057,ENSG00000185947,ENSG00000160013,ENSG00000167394,ENSG00000124151,ENSG00000198455,ENSG00000101849,ENSG00000095637,ENSG00000188290,ENSG00000169714,ENSG00000185024,ENSG00000163602,ENSG00000146678,ENSG00000122180,ENSG00000142871,ENSG00000157216,ENSG00000006468,ENSG00000164093,ENSG00000177125,ENSG00000165240,ENSG00000100968,ENSG00000196597,ENSG00000188342…
GO:0022403	cell cycle phase	1.81e-07	6.43e-11	1.2	516	ENSG00000166582,ENSG00000174371,ENSG00000161057,ENSG00000111328,ENSG00000072864,ENSG00000150093,ENSG00000145241,ENSG00000166451,ENSG00000097007,ENSG00000103995,ENSG00000111581,ENSG00000101624,ENSG00000176635,ENSG00000075218,ENSG00000100479,ENSG00000113812,ENSG00000097046,ENSG00000117650,ENSG00000110092,ENSG00000204463,ENSG00000003137,ENSG00000141552,ENSG00000162676,ENSG00000113456,ENSG00000141096…
GO:0044249	cellular biosynthetic process	2.14e-07	7.91e-11	1.08	2350	ENSG00000185947,ENSG00000167394,ENSG00000124151,ENSG00000198455,ENSG00000101849,ENSG00000188290,ENSG00000169714,ENSG00000185024,ENSG00000142937,ENSG00000166548,ENSG00000163602,ENSG00000178860,ENSG00000157216,ENSG00000006468,ENSG00000177125,ENSG00000165240,ENSG00000100968,ENSG00000196597,ENSG00000172172,ENSG00000188342,ENSG00000126561,ENSG00000100479,ENSG00000196458,ENSG00000029639,ENSG00000171469…
GO:0034645	cellular macromolecule biosynthetic process	4.07e-07	1.56e-10	1.09	1832	ENSG00000221869,ENSG00000155545,ENSG00000146282,ENSG00000185947,ENSG00000111328,ENSG00000167394,ENSG00000124151,ENSG00000198455,ENSG00000078900,ENSG00000108773,ENSG00000101849,ENSG00000187145,ENSG00000042429,ENSG00000188290,ENSG00000196381,ENSG00000169714,ENSG00000185024,ENSG00000142937,ENSG00000166548,ENSG00000141510,ENSG00000106682,ENSG00000166925,ENSG00000102103,ENSG00000171843,ENSG00000163602…
GO:0009987	cellular process	4.75e-07	1.88e-10	1.02	7530	ENSG00000154548,ENSG00000161057,ENSG00000182575,ENSG00000160013,ENSG00000081307,ENSG00000167394,ENSG00000124151,ENSG00000127329,ENSG00000177096,ENSG00000101849,ENSG00000095637,ENSG00000182511,ENSG00000189241,ENSG00000109103,ENSG00000006283,ENSG00000240891,ENSG00000143376,ENSG00000204962,ENSG00000163602,ENSG00000157216,ENSG00000142871,ENSG00000111404,ENSG00000182450,ENSG00000006468,ENSG00000165240…
GO:0016043	cellular component organization	5.86e-07	2.4e-10	1.08	2318	ENSG00000155366,ENSG00000154548,ENSG00000133318,ENSG00000124151,ENSG00000177096,ENSG00000095637,ENSG00000182511,ENSG00000189241,ENSG00000136541,ENSG00000006283,ENSG00000142937,ENSG00000166548,ENSG00000198753,ENSG00000152684,ENSG00000163602,ENSG00000142871,ENSG00000157216,ENSG00000006468,ENSG00000165240,ENSG00000100479,ENSG00000166405,ENSG00000198945,ENSG00000132604,ENSG00000139218,ENSG00000107954…
GO:0019222	regulation of metabolic process	6.89e-07	2.92e-10	1.06	3031	ENSG00000155366,ENSG00000154548,ENSG00000161057,ENSG00000185947,ENSG00000160013,ENSG00000167394,ENSG00000124151,ENSG00000198455,ENSG00000101849,ENSG00000095637,ENSG00000188290,ENSG00000169714,ENSG00000185024,ENSG00000163602,ENSG00000146678,ENSG00000122180,ENSG00000142871,ENSG00000157216,ENSG00000006468,ENSG00000164093,ENSG00000177125,ENSG00000165240,ENSG00000100968,ENSG00000196597,ENSG00000188342…
GO:0009058	biosynthetic process	8.53e-07	3.77e-10	1.07	2555	ENSG00000185947,ENSG00000167394,ENSG00000124151,ENSG00000198455,ENSG00000101849,ENSG00000188290,ENSG00000169714,ENSG00000185024,ENSG00000142937,ENSG00000166548,ENSG00000163602,ENSG00000178860,ENSG00000157216,ENSG00000006468,ENSG00000177125,ENSG00000165240,ENSG00000100968,ENSG00000196597,ENSG00000172172,ENSG00000188342,ENSG00000126561,ENSG00000100479,ENSG00000196458,ENSG00000029639,ENSG00000171469…
GO:0009059	macromolecule biosynthetic process	8.53e-07	3.85e-10	1.09	1841	ENSG00000221869,ENSG00000155545,ENSG00000146282,ENSG00000185947,ENSG00000111328,ENSG00000167394,ENSG00000124151,ENSG00000198455,ENSG00000078900,ENSG00000108773,ENSG00000101849,ENSG00000187145,ENSG00000042429,ENSG00000188290,ENSG00000196381,ENSG00000169714,ENSG00000185024,ENSG00000142937,ENSG00000166548,ENSG00000141510,ENSG00000106682,ENSG00000166925,ENSG00000102103,ENSG00000171843,ENSG00000163602…
GO:0010467	gene expression	9.63e-07	4.48e-10	1.08	2074	ENSG00000154548,ENSG00000161057,ENSG00000185947,ENSG00000167394,ENSG00000124151,ENSG00000198455,ENSG00000101849,ENSG00000188290,ENSG00000169714,ENSG00000185024,ENSG00000142937,ENSG00000163602,ENSG00000167755,ENSG00000178860,ENSG00000157216,ENSG00000006468,ENSG00000177125,ENSG00000100968,ENSG00000196597,ENSG00000172172,ENSG00000188342,ENSG00000126561,ENSG00000196458,ENSG00000029639,ENSG00000171469…
GO:0010604	positive regulation of macromolecule metabolic process	9.75e-07	4.67e-10	1.11	1211	ENSG00000155366,ENSG00000164400,ENSG00000161057,ENSG00000124151,ENSG00000078900,ENSG00000101849,ENSG00000095637,ENSG00000042429,ENSG00000169714,ENSG00000185024,ENSG00000141510,ENSG00000107831,ENSG00000146678,ENSG00000122180,ENSG00000156735,ENSG00000107960,ENSG00000142871,ENSG00000157216,ENSG00000177700,ENSG00000006468,ENSG00000164093,ENSG00000168876,ENSG00000100968,ENSG00000072310,ENSG00000008838…
GO:0080090	regulation of primary metabolic process	1.59e-06	7.81e-10	1.07	2723	ENSG00000155366,ENSG00000154548,ENSG00000161057,ENSG00000185947,ENSG00000160013,ENSG00000167394,ENSG00000124151,ENSG00000198455,ENSG00000101849,ENSG00000095637,ENSG00000188290,ENSG00000169714,ENSG00000185024,ENSG00000163602,ENSG00000146678,ENSG00000122180,ENSG00000142871,ENSG00000157216,ENSG00000006468,ENSG00000164093,ENSG00000177125,ENSG00000100968,ENSG00000196597,ENSG00000188342,ENSG00000126561…
GO:0016070	RNA metabolic process	1.03e-05	5.22e-09	1.08	1936	ENSG00000221869,ENSG00000155545,ENSG00000154548,ENSG00000146282,ENSG00000161057,ENSG00000185947,ENSG00000167394,ENSG00000124151,ENSG00000198455,ENSG00000078900,ENSG00000108773,ENSG00000101849,ENSG00000042429,ENSG00000188290,ENSG00000196381,ENSG00000169714,ENSG00000185024,ENSG00000142937,ENSG00000141510,ENSG00000166925,ENSG00000102103,ENSG00000171843,ENSG00000163602,ENSG00000137574,ENSG00000178860…
GO:0051276	chromosome organization	1.12e-05	5.8e-09	1.19	454	ENSG00000166582,ENSG00000108055,ENSG00000024048,ENSG00000117000,ENSG00000071243,ENSG00000040275,ENSG00000124151,ENSG00000108773,ENSG00000154473,ENSG00000151876,ENSG00000189241,ENSG00000102977,ENSG00000158019,ENSG00000197846,ENSG00000189079,ENSG00000145241,ENSG00000183558,ENSG00000174579,ENSG00000141510,ENSG00000184270,ENSG00000166451,ENSG00000159339,ENSG00000152684,ENSG00000163602,ENSG00000175595…
GO:0010628	positive regulation of gene expression	1.26e-05	6.72e-09	1.14	716	ENSG00000164400,ENSG00000125931,ENSG00000165030,ENSG00000124151,ENSG00000078900,ENSG00000101849,ENSG00000042429,ENSG00000169714,ENSG00000185630,ENSG00000185024,ENSG00000141510,ENSG00000171681,ENSG00000107831,ENSG00000069399,ENSG00000154764,ENSG00000122180,ENSG00000138798,ENSG00000142871,ENSG00000157216,ENSG00000006468,ENSG00000164093,ENSG00000168876,ENSG00000100968,ENSG00000118217,ENSG00000160633…
GO:0009057	macromolecule catabolic process	1.31e-05	7.17e-09	1.17	505	ENSG00000053900,ENSG00000187566,ENSG00000007944,ENSG00000161057,ENSG00000024048,ENSG00000161970,ENSG00000186187,ENSG00000108298,ENSG00000147403,ENSG00000154473,ENSG00000229117,ENSG00000123415,ENSG00000101849,ENSG00000151876,ENSG00000092847,ENSG00000155508,ENSG00000189369,ENSG00000141682,ENSG00000147854,ENSG00000142937,ENSG00000172809,ENSG00000050030,ENSG00000138646,ENSG00000064012,ENSG00000189266…
GO:0045935	positive regulation of nucleobase-containing compound metabolic process	1.7e-05	9.5e-09	1.13	777	ENSG00000164400,ENSG00000125931,ENSG00000160013,ENSG00000124151,ENSG00000078900,ENSG00000101849,ENSG00000042429,ENSG00000158019,ENSG00000169714,ENSG00000185630,ENSG00000185024,ENSG00000141510,ENSG00000171681,ENSG00000178971,ENSG00000069399,ENSG00000154764,ENSG00000122180,ENSG00000138798,ENSG00000107960,ENSG00000142871,ENSG00000157216,ENSG00000132329,ENSG00000177700,ENSG00000254647,ENSG00000006468…
GO:2000112	regulation of cellular macromolecule biosynthetic process	2e-05	1.15e-08	1.08	1972	ENSG00000155545,ENSG00000155366,ENSG00000164400,ENSG00000185947,ENSG00000167394,ENSG00000124151,ENSG00000198455,ENSG00000078900,ENSG00000108773,ENSG00000101849,ENSG00000095637,ENSG00000042429,ENSG00000188290,ENSG00000196381,ENSG00000169714,ENSG00000185024,ENSG00000141510,ENSG00000106682,ENSG00000166925,ENSG00000107831,ENSG00000102103,ENSG00000171843,ENSG00000163602,ENSG00000137574,ENSG00000122180…
GO:0051726	regulation of cell cycle	2.07e-05	1.22e-08	1.17	510	ENSG00000108055,ENSG00000053900,ENSG00000143493,ENSG00000122641,ENSG00000161057,ENSG00000163374,ENSG00000162889,ENSG00000135249,ENSG00000112701,ENSG00000173207,ENSG00000078900,ENSG00000154473,ENSG00000116717,ENSG00000102760,ENSG00000030110,ENSG00000158019,ENSG00000150093,ENSG00000147854,ENSG00000092969,ENSG00000105221,ENSG00000141510,ENSG00000163235,ENSG00000050030,ENSG00000104228,ENSG00000107831…
GO:0010468	regulation of gene expression	2.09e-05	1.29e-08	1.07	2108	ENSG00000155366,ENSG00000154548,ENSG00000185947,ENSG00000167394,ENSG00000124151,ENSG00000198455,ENSG00000101849,ENSG00000188290,ENSG00000169714,ENSG00000185024,ENSG00000163602,ENSG00000122180,ENSG00000142871,ENSG00000157216,ENSG00000006468,ENSG00000164093,ENSG00000177125,ENSG00000165240,ENSG00000100968,ENSG00000196597,ENSG00000188342,ENSG00000126561,ENSG00000196458,ENSG00000029639,ENSG00000171469…
GO:0019219	regulation of nucleobase-containing compound metabolic process	2.09e-05	1.27e-08	1.07	2142	ENSG00000154548,ENSG00000185947,ENSG00000160013,ENSG00000167394,ENSG00000124151,ENSG00000198455,ENSG00000101849,ENSG00000188290,ENSG00000169714,ENSG00000185024,ENSG00000163602,ENSG00000146678,ENSG00000122180,ENSG00000142871,ENSG00000157216,ENSG00000006468,ENSG00000164093,ENSG00000177125,ENSG00000100968,ENSG00000196597,ENSG00000188342,ENSG00000126561,ENSG00000196458,ENSG00000029639,ENSG00000171469…
GO:0031325	positive regulation of cellular metabolic process	2.17e-05	1.36e-08	1.1	1229	ENSG00000155366,ENSG00000164400,ENSG00000161057,ENSG00000160013,ENSG00000124151,ENSG00000078900,ENSG00000101849,ENSG00000095637,ENSG00000042429,ENSG00000169714,ENSG00000185024,ENSG00000141510,ENSG00000146678,ENSG00000122180,ENSG00000156735,ENSG00000107960,ENSG00000142871,ENSG00000157216,ENSG00000177700,ENSG00000006468,ENSG00000164093,ENSG00000168876,ENSG00000100968,ENSG00000072310,ENSG00000008838…
GO:0009893	positive regulation of metabolic process	2.31e-05	1.49e-08	1.1	1287	ENSG00000155366,ENSG00000164400,ENSG00000161057,ENSG00000160013,ENSG00000124151,ENSG00000078900,ENSG00000101849,ENSG00000095637,ENSG00000042429,ENSG00000169714,ENSG00000185024,ENSG00000141510,ENSG00000107831,ENSG00000146678,ENSG00000122180,ENSG00000156735,ENSG00000107960,ENSG00000142871,ENSG00000157216,ENSG00000177700,ENSG00000006468,ENSG00000164093,ENSG00000168876,ENSG00000100968,ENSG00000072310…
GO:0010556	regulation of macromolecule biosynthetic process	3.07e-05	2.02e-08	1.07	2010	ENSG00000155545,ENSG00000155366,ENSG00000164400,ENSG00000185947,ENSG00000167394,ENSG00000124151,ENSG00000198455,ENSG00000078900,ENSG00000108773,ENSG00000101849,ENSG00000095637,ENSG00000042429,ENSG00000188290,ENSG00000196381,ENSG00000169714,ENSG00000185024,ENSG00000141510,ENSG00000106682,ENSG00000166925,ENSG00000107831,ENSG00000102103,ENSG00000171843,ENSG00000163602,ENSG00000137574,ENSG00000122180…
GO:0045893	positive regulation of transcription, DNA-dependent	4.77e-05	3.2e-08	1.14	665	ENSG00000125931,ENSG00000124151,ENSG00000078900,ENSG00000101849,ENSG00000042429,ENSG00000169714,ENSG00000185630,ENSG00000185024,ENSG00000141510,ENSG00000171681,ENSG00000069399,ENSG00000154764,ENSG00000122180,ENSG00000138798,ENSG00000142871,ENSG00000157216,ENSG00000006468,ENSG00000164093,ENSG00000168876,ENSG00000100968,ENSG00000118217,ENSG00000160633,ENSG00000072310,ENSG00000008838,ENSG00000009950…
GO:0051171	regulation of nitrogen compound metabolic process	7.5e-05	5.13e-08	1.07	2197	ENSG00000154548,ENSG00000161057,ENSG00000185947,ENSG00000160013,ENSG00000167394,ENSG00000124151,ENSG00000198455,ENSG00000101849,ENSG00000188290,ENSG00000169714,ENSG00000185024,ENSG00000163602,ENSG00000146678,ENSG00000122180,ENSG00000142871,ENSG00000157216,ENSG00000006468,ENSG00000164093,ENSG00000177125,ENSG00000100968,ENSG00000196597,ENSG00000188342,ENSG00000126561,ENSG00000196458,ENSG00000029639…
GO:0006464	cellular protein modification process	7.59e-05	5.6e-08	1.09	1275	ENSG00000009830,ENSG00000100626,ENSG00000161057,ENSG00000111328,ENSG00000081307,ENSG00000112701,ENSG00000124151,ENSG00000078900,ENSG00000108773,ENSG00000127329,ENSG00000182511,ENSG00000115414,ENSG00000146063,ENSG00000163602,ENSG00000142623,ENSG00000054277,ENSG00000177700,ENSG00000005981,ENSG00000198876,ENSG00000165240,ENSG00000140992,ENSG00000115486,ENSG00000126561,ENSG00000143507,ENSG00000163933…
GO:0010605	negative regulation of macromolecule metabolic process	7.59e-05	5.57e-08	1.12	884	ENSG00000255302,ENSG00000154548,ENSG00000161057,ENSG00000125931,ENSG00000165030,ENSG00000078900,ENSG00000101849,ENSG00000171056,ENSG00000165804,ENSG00000198435,ENSG00000141510,ENSG00000166925,ENSG00000171681,ENSG00000097007,ENSG00000163602,ENSG00000069399,ENSG00000123411,ENSG00000117289,ENSG00000254647,ENSG00000164093,ENSG00000174306,ENSG00000166311,ENSG00000140992,ENSG00000009950,ENSG00000137090…
GO:0051254	positive regulation of RNA metabolic process	7.59e-05	5.42e-08	1.13	700	ENSG00000125931,ENSG00000124151,ENSG00000078900,ENSG00000101849,ENSG00000042429,ENSG00000169714,ENSG00000185630,ENSG00000185024,ENSG00000141510,ENSG00000171681,ENSG00000069399,ENSG00000154764,ENSG00000122180,ENSG00000138798,ENSG00000142871,ENSG00000157216,ENSG00000177700,ENSG00000006468,ENSG00000164093,ENSG00000168876,ENSG00000100968,ENSG00000118217,ENSG00000160633,ENSG00000072310,ENSG00000008838…
GO:0036211	protein modification process	7.59e-05	5.6e-08	1.09	1275	ENSG00000009830,ENSG00000100626,ENSG00000161057,ENSG00000111328,ENSG00000081307,ENSG00000112701,ENSG00000124151,ENSG00000078900,ENSG00000108773,ENSG00000127329,ENSG00000182511,ENSG00000115414,ENSG00000146063,ENSG00000163602,ENSG00000142623,ENSG00000054277,ENSG00000177700,ENSG00000005981,ENSG00000198876,ENSG00000165240,ENSG00000140992,ENSG00000115486,ENSG00000126561,ENSG00000143507,ENSG00000163933…
GO:0051173	positive regulation of nitrogen compound metabolic process	8.65e-05	6.51e-08	1.12	792	ENSG00000164400,ENSG00000125931,ENSG00000160013,ENSG00000124151,ENSG00000078900,ENSG00000101849,ENSG00000042429,ENSG00000158019,ENSG00000169714,ENSG00000185630,ENSG00000185024,ENSG00000141510,ENSG00000171681,ENSG00000178971,ENSG00000069399,ENSG00000154764,ENSG00000122180,ENSG00000138798,ENSG00000107960,ENSG00000142871,ENSG00000157216,ENSG00000132329,ENSG00000177700,ENSG00000254647,ENSG00000006468…
GO:0031326	regulation of cellular biosynthetic process	8.99e-05	6.88e-08	1.07	2101	ENSG00000155366,ENSG00000185947,ENSG00000160013,ENSG00000167394,ENSG00000124151,ENSG00000198455,ENSG00000101849,ENSG00000095637,ENSG00000188290,ENSG00000169714,ENSG00000185024,ENSG00000163602,ENSG00000122180,ENSG00000142871,ENSG00000157216,ENSG00000006468,ENSG00000164093,ENSG00000177125,ENSG00000100968,ENSG00000196597,ENSG00000188342,ENSG00000126561,ENSG00000196458,ENSG00000029639,ENSG00000171469…
GO:0043412	macromolecule modification	0.0001	7.81e-08	1.09	1336	ENSG00000009830,ENSG00000100626,ENSG00000161057,ENSG00000111328,ENSG00000081307,ENSG00000112701,ENSG00000124151,ENSG00000078900,ENSG00000108773,ENSG00000127329,ENSG00000182511,ENSG00000115414,ENSG00000146063,ENSG00000163602,ENSG00000137574,ENSG00000142623,ENSG00000054277,ENSG00000177700,ENSG00000005981,ENSG00000198876,ENSG00000165240,ENSG00000140992,ENSG00000115486,ENSG00000126561,ENSG00000143507…
GO:0010557	positive regulation of macromolecule biosynthetic process	0.000114	9.02e-08	1.13	753	ENSG00000155366,ENSG00000164400,ENSG00000125931,ENSG00000124151,ENSG00000078900,ENSG00000101849,ENSG00000095637,ENSG00000042429,ENSG00000169714,ENSG00000185630,ENSG00000185024,ENSG00000105221,ENSG00000141510,ENSG00000171681,ENSG00000178971,ENSG00000069399,ENSG00000154764,ENSG00000122180,ENSG00000138798,ENSG00000107960,ENSG00000142871,ENSG00000157216,ENSG00000132329,ENSG00000254647,ENSG00000006468…
GO:0009889	regulation of biosynthetic process	0.000114	9.21e-08	1.07	2116	ENSG00000155366,ENSG00000185947,ENSG00000160013,ENSG00000167394,ENSG00000124151,ENSG00000198455,ENSG00000101849,ENSG00000095637,ENSG00000188290,ENSG00000169714,ENSG00000185024,ENSG00000163602,ENSG00000122180,ENSG00000142871,ENSG00000157216,ENSG00000006468,ENSG00000164093,ENSG00000177125,ENSG00000100968,ENSG00000196597,ENSG00000188342,ENSG00000126561,ENSG00000196458,ENSG00000029639,ENSG00000171469…
GO:0044265	cellular macromolecule catabolic process	0.000127	1.04e-07	1.17	457	ENSG00000053900,ENSG00000187566,ENSG00000007944,ENSG00000161057,ENSG00000024048,ENSG00000161970,ENSG00000186187,ENSG00000108298,ENSG00000147403,ENSG00000154473,ENSG00000229117,ENSG00000123415,ENSG00000101849,ENSG00000151876,ENSG00000092847,ENSG00000155508,ENSG00000189369,ENSG00000141682,ENSG00000147854,ENSG00000142937,ENSG00000172809,ENSG00000050030,ENSG00000138646,ENSG00000064012,ENSG00000189266…
GO:0051252	regulation of RNA metabolic process	0.000133	1.11e-07	1.07	1860	ENSG00000155545,ENSG00000154548,ENSG00000185947,ENSG00000167394,ENSG00000124151,ENSG00000198455,ENSG00000078900,ENSG00000108773,ENSG00000101849,ENSG00000042429,ENSG00000188290,ENSG00000196381,ENSG00000169714,ENSG00000185024,ENSG00000141510,ENSG00000166925,ENSG00000107831,ENSG00000102103,ENSG00000171843,ENSG00000163602,ENSG00000137574,ENSG00000122180,ENSG00000142871,ENSG00000157216,ENSG00000177700…
GO:0000279	M phase	0.000195	1.66e-07	1.2	330	ENSG00000166582,ENSG00000174371,ENSG00000108055,ENSG00000053900,ENSG00000024048,ENSG00000072864,ENSG00000040275,ENSG00000154473,ENSG00000145241,ENSG00000166451,ENSG00000136098,ENSG00000154438,ENSG00000175595,ENSG00000152455,ENSG00000111581,ENSG00000121274,ENSG00000176635,ENSG00000072501,ENSG00000113812,ENSG00000117650,ENSG00000114745,ENSG00000204463,ENSG00000177302,ENSG00000160202,ENSG00000003137…
GO:0019538	protein metabolic process	0.000284	2.45e-07	1.07	1998	ENSG00000009830,ENSG00000100626,ENSG00000178226,ENSG00000146282,ENSG00000161057,ENSG00000111328,ENSG00000108561,ENSG00000081307,ENSG00000112701,ENSG00000124151,ENSG00000078900,ENSG00000108773,ENSG00000127329,ENSG00000114857,ENSG00000101849,ENSG00000182511,ENSG00000187145,ENSG00000115414,ENSG00000142937,ENSG00000146063,ENSG00000106682,ENSG00000163602,ENSG00000159403,ENSG00000142623,ENSG00000167755…
GO:0031328	positive regulation of cellular biosynthetic process	0.00036	3.15e-07	1.11	831	ENSG00000155366,ENSG00000160801,ENSG00000164400,ENSG00000125931,ENSG00000160013,ENSG00000124151,ENSG00000078900,ENSG00000101849,ENSG00000095637,ENSG00000042429,ENSG00000169714,ENSG00000185630,ENSG00000185024,ENSG00000105221,ENSG00000141510,ENSG00000171681,ENSG00000178971,ENSG00000069399,ENSG00000154764,ENSG00000122180,ENSG00000138798,ENSG00000107960,ENSG00000142871,ENSG00000157216,ENSG00000132329…
GO:0006260	DNA replication	0.000374	3.32e-07	1.3	147	ENSG00000017427,ENSG00000106628,ENSG00000009413,ENSG00000111328,ENSG00000124535,ENSG00000115942,ENSG00000167900,ENSG00000094804,ENSG00000035928,ENSG00000198000,ENSG00000070501,ENSG00000166548,ENSG00000050030,ENSG00000122008,ENSG00000169375,ENSG00000113522,ENSG00000138798,ENSG00000138346,ENSG00000198604,ENSG00000149136,ENSG00000121274,ENSG00000111653,ENSG00000166848,ENSG00000112941,ENSG00000100479…
GO:0030522	intracellular receptor mediated signaling pathway	0.000425	3.84e-07	1.33	125	ENSG00000175745,ENSG00000095596,ENSG00000091592,ENSG00000089041,ENSG00000116833,ENSG00000115548,ENSG00000142453,ENSG00000148200,ENSG00000124151,ENSG00000100906,ENSG00000103490,ENSG00000042429,ENSG00000187796,ENSG00000126368,ENSG00000172819,ENSG00000180182,ENSG00000186951,ENSG00000078043,ENSG00000138293,ENSG00000128245,ENSG00000111424,ENSG00000064012,ENSG00000143947,ENSG00000173153,ENSG00000131759…
GO:0009892	negative regulation of metabolic process	0.00049	4.49e-07	1.1	937	ENSG00000124508,ENSG00000255302,ENSG00000154548,ENSG00000161057,ENSG00000125931,ENSG00000165030,ENSG00000078900,ENSG00000101849,ENSG00000171056,ENSG00000165804,ENSG00000198435,ENSG00000141510,ENSG00000166925,ENSG00000171681,ENSG00000097007,ENSG00000163602,ENSG00000069399,ENSG00000123411,ENSG00000117289,ENSG00000254647,ENSG00000164093,ENSG00000174306,ENSG00000166311,ENSG00000140992,ENSG00000009950…
GO:0006355	regulation of transcription, DNA-dependent	0.000494	4.6e-07	1.07	1806	ENSG00000155545,ENSG00000185947,ENSG00000167394,ENSG00000124151,ENSG00000198455,ENSG00000078900,ENSG00000108773,ENSG00000101849,ENSG00000042429,ENSG00000188290,ENSG00000196381,ENSG00000169714,ENSG00000185024,ENSG00000141510,ENSG00000166925,ENSG00000107831,ENSG00000102103,ENSG00000171843,ENSG00000163602,ENSG00000137574,ENSG00000122180,ENSG00000142871,ENSG00000157216,ENSG00000177700,ENSG00000006468…
GO:0044248	cellular catabolic process	0.000504	4.75e-07	1.11	874	ENSG00000007944,ENSG00000161057,ENSG00000186187,ENSG00000108298,ENSG00000167578,ENSG00000229117,ENSG00000101849,ENSG00000105552,ENSG00000143819,ENSG00000163220,ENSG00000189369,ENSG00000141682,ENSG00000169750,ENSG00000142937,ENSG00000172809,ENSG00000097007,ENSG00000084073,ENSG00000168291,ENSG00000139344,ENSG00000172602,ENSG00000166311,ENSG00000179262,ENSG00000075914,ENSG00000204463,ENSG00000174444…
GO:0009891	positive regulation of biosynthetic process	0.000567	5.43e-07	1.11	843	ENSG00000155366,ENSG00000160801,ENSG00000164400,ENSG00000125931,ENSG00000160013,ENSG00000124151,ENSG00000078900,ENSG00000101849,ENSG00000095637,ENSG00000042429,ENSG00000169714,ENSG00000185630,ENSG00000185024,ENSG00000105221,ENSG00000141510,ENSG00000171681,ENSG00000178971,ENSG00000069399,ENSG00000154764,ENSG00000122180,ENSG00000138798,ENSG00000107960,ENSG00000142871,ENSG00000157216,ENSG00000132329…
GO:2001141	regulation of RNA biosynthetic process	0.000602	5.84e-07	1.07	1816	ENSG00000155545,ENSG00000185947,ENSG00000167394,ENSG00000124151,ENSG00000198455,ENSG00000078900,ENSG00000108773,ENSG00000101849,ENSG00000042429,ENSG00000188290,ENSG00000196381,ENSG00000169714,ENSG00000185024,ENSG00000141510,ENSG00000166925,ENSG00000107831,ENSG00000102103,ENSG00000171843,ENSG00000163602,ENSG00000137574,ENSG00000122180,ENSG00000142871,ENSG00000157216,ENSG00000177700,ENSG00000006468…
GO:0048285	organelle fission	0.000816	8.04e-07	1.22	239	ENSG00000166582,ENSG00000076382,ENSG00000108055,ENSG00000053900,ENSG00000143228,ENSG00000072864,ENSG00000040275,ENSG00000163808,ENSG00000154473,ENSG00000080986,ENSG00000094804,ENSG00000086827,ENSG00000169220,ENSG00000145241,ENSG00000144848,ENSG00000101224,ENSG00000105325,ENSG00000166451,ENSG00000186871,ENSG00000136098,ENSG00000058272,ENSG00000120334,ENSG00000146410,ENSG00000142945,ENSG00000111581…
GO:0000087	M phase of mitotic cell cycle	0.000868	8.66e-07	1.22	230	ENSG00000166582,ENSG00000076382,ENSG00000108055,ENSG00000053900,ENSG00000143228,ENSG00000072864,ENSG00000040275,ENSG00000163808,ENSG00000154473,ENSG00000080986,ENSG00000094804,ENSG00000086827,ENSG00000169220,ENSG00000145241,ENSG00000101224,ENSG00000105325,ENSG00000166451,ENSG00000186871,ENSG00000136098,ENSG00000058272,ENSG00000120334,ENSG00000142945,ENSG00000111581,ENSG00000137814,ENSG00000121274…
GO:0030163	protein catabolic process	0.0009	9.1e-07	1.2	296	ENSG00000053900,ENSG00000187566,ENSG00000007944,ENSG00000161057,ENSG00000024048,ENSG00000186187,ENSG00000154473,ENSG00000101849,ENSG00000151876,ENSG00000141682,ENSG00000147854,ENSG00000138646,ENSG00000064012,ENSG00000084073,ENSG00000183579,ENSG00000173692,ENSG00000159377,ENSG00000175197,ENSG00000109332,ENSG00000102226,ENSG00000167986,ENSG00000132388,ENSG00000170242,ENSG00000179262,ENSG00000204463…
GO:0031399	regulation of protein modification process	0.0013	1.33e-06	1.12	667	ENSG00000164741,ENSG00000255302,ENSG00000164400,ENSG00000161057,ENSG00000162889,ENSG00000078900,ENSG00000140525,ENSG00000129467,ENSG00000187094,ENSG00000150093,ENSG00000141510,ENSG00000097007,ENSG00000146678,ENSG00000154764,ENSG00000138798,ENSG00000156735,ENSG00000142871,ENSG00000132329,ENSG00000254647,ENSG00000166311,ENSG00000118217,ENSG00000140992,ENSG00000009950,ENSG00000143507,ENSG00000092330…
GO:2000113	negative regulation of cellular macromolecule biosynthetic process	0.00132	1.38e-06	1.13	595	ENSG00000255302,ENSG00000125931,ENSG00000165030,ENSG00000078900,ENSG00000101849,ENSG00000171056,ENSG00000165804,ENSG00000198435,ENSG00000141510,ENSG00000166925,ENSG00000171681,ENSG00000163602,ENSG00000069399,ENSG00000123411,ENSG00000117289,ENSG00000164093,ENSG00000174306,ENSG00000009950,ENSG00000137090,ENSG00000100307,ENSG00000092330,ENSG00000132604,ENSG00000163072,ENSG00000162676,ENSG00000136273…
GO:0000280	nuclear division	0.00132	1.4e-06	1.22	226	ENSG00000166582,ENSG00000076382,ENSG00000108055,ENSG00000053900,ENSG00000143228,ENSG00000072864,ENSG00000040275,ENSG00000163808,ENSG00000154473,ENSG00000080986,ENSG00000094804,ENSG00000086827,ENSG00000169220,ENSG00000145241,ENSG00000101224,ENSG00000105325,ENSG00000166451,ENSG00000186871,ENSG00000136098,ENSG00000058272,ENSG00000120334,ENSG00000142945,ENSG00000111581,ENSG00000137814,ENSG00000121274…
GO:0007067	mitosis	0.00132	1.4e-06	1.22	226	ENSG00000166582,ENSG00000076382,ENSG00000108055,ENSG00000053900,ENSG00000143228,ENSG00000072864,ENSG00000040275,ENSG00000163808,ENSG00000154473,ENSG00000080986,ENSG00000094804,ENSG00000086827,ENSG00000169220,ENSG00000145241,ENSG00000101224,ENSG00000105325,ENSG00000166451,ENSG00000186871,ENSG00000136098,ENSG00000058272,ENSG00000120334,ENSG00000142945,ENSG00000111581,ENSG00000137814,ENSG00000121274…
GO:0031324	negative regulation of cellular metabolic process	0.00132	1.43e-06	1.1	869	ENSG00000124508,ENSG00000255302,ENSG00000154548,ENSG00000161057,ENSG00000125931,ENSG00000165030,ENSG00000078900,ENSG00000101849,ENSG00000171056,ENSG00000165804,ENSG00000198435,ENSG00000141510,ENSG00000166925,ENSG00000171681,ENSG00000097007,ENSG00000163602,ENSG00000069399,ENSG00000123411,ENSG00000117289,ENSG00000254647,ENSG00000164093,ENSG00000174306,ENSG00000166311,ENSG00000140992,ENSG00000009950…
GO:0033554	cellular response to stress	0.00136	1.49e-06	1.12	704	ENSG00000174371,ENSG00000155366,ENSG00000161057,ENSG00000162889,ENSG00000135249,ENSG00000165060,ENSG00000078900,ENSG00000140525,ENSG00000137496,ENSG00000154328,ENSG00000158019,ENSG00000141682,ENSG00000141510,ENSG00000097007,ENSG00000069399,ENSG00000146678,ENSG00000154764,ENSG00000177700,ENSG00000165240,ENSG00000075218,ENSG00000118217,ENSG00000072310,ENSG00000143507,ENSG00000100479,ENSG00000113812…
GO:0006325	chromatin organization	0.00145	1.61e-06	1.18	339	ENSG00000166582,ENSG00000024048,ENSG00000071243,ENSG00000124151,ENSG00000108773,ENSG00000189241,ENSG00000158019,ENSG00000197846,ENSG00000189079,ENSG00000183558,ENSG00000174579,ENSG00000184270,ENSG00000166451,ENSG00000159339,ENSG00000163602,ENSG00000114982,ENSG00000152455,ENSG00000111653,ENSG00000204371,ENSG00000160633,ENSG00000139620,ENSG00000100307,ENSG00000198945,ENSG00000132604,ENSG00000106462…
GO:0032268	regulation of cellular protein metabolic process	0.0015	1.68e-06	1.11	814	ENSG00000155366,ENSG00000164741,ENSG00000255302,ENSG00000164400,ENSG00000007944,ENSG00000161057,ENSG00000162889,ENSG00000078900,ENSG00000140525,ENSG00000129467,ENSG00000187094,ENSG00000150093,ENSG00000105221,ENSG00000141510,ENSG00000106682,ENSG00000097007,ENSG00000069399,ENSG00000146678,ENSG00000154764,ENSG00000138798,ENSG00000156735,ENSG00000142871,ENSG00000132329,ENSG00000254647,ENSG00000166311…
GO:0051329	interphase of mitotic cell cycle	0.00155	1.79e-06	1.21	242	ENSG00000053900,ENSG00000106628,ENSG00000172943,ENSG00000127824,ENSG00000122641,ENSG00000161057,ENSG00000111328,ENSG00000115942,ENSG00000072864,ENSG00000173207,ENSG00000213066,ENSG00000094804,ENSG00000116717,ENSG00000102760,ENSG00000035928,ENSG00000150093,ENSG00000138107,ENSG00000123080,ENSG00000101224,ENSG00000105325,ENSG00000050030,ENSG00000169375,ENSG00000097007,ENSG00000108094,ENSG00000143947…
GO:0048523	negative regulation of cellular process	0.00155	1.78e-06	1.07	1755	ENSG00000155366,ENSG00000124508,ENSG00000164400,ENSG00000154548,ENSG00000161057,ENSG00000160013,ENSG00000078900,ENSG00000101849,ENSG00000115414,ENSG00000141510,ENSG00000166925,ENSG00000139644,ENSG00000107831,ENSG00000171843,ENSG00000163602,ENSG00000156735,ENSG00000142871,ENSG00000157216,ENSG00000164093,ENSG00000172602,ENSG00000109099,ENSG00000140992,ENSG00000137090,ENSG00000126561,ENSG00000143507…
GO:0051603	proteolysis involved in cellular protein catabolic process	0.00164	1.9e-06	1.2	262	ENSG00000053900,ENSG00000187566,ENSG00000007944,ENSG00000161057,ENSG00000024048,ENSG00000186187,ENSG00000154473,ENSG00000101849,ENSG00000151876,ENSG00000141682,ENSG00000147854,ENSG00000138646,ENSG00000064012,ENSG00000084073,ENSG00000183579,ENSG00000173692,ENSG00000159377,ENSG00000175197,ENSG00000109332,ENSG00000102226,ENSG00000167986,ENSG00000132388,ENSG00000170242,ENSG00000179262,ENSG00000204463…
GO:0009056	catabolic process	0.00185	2.18e-06	1.09	1052	ENSG00000161057,ENSG00000101849,ENSG00000105552,ENSG00000240891,ENSG00000142937,ENSG00000168291,ENSG00000172602,ENSG00000152642,ENSG00000075914,ENSG00000144580,ENSG00000160862,ENSG00000204021,ENSG00000003137,ENSG00000244734,ENSG00000112812,ENSG00000134697,ENSG00000198833,ENSG00000184381,ENSG00000140455,ENSG00000118518,ENSG00000107937,ENSG00000136104,ENSG00000008018,ENSG00000150991,ENSG00000242110…
GO:0010558	negative regulation of macromolecule biosynthetic process	0.00208	2.48e-06	1.12	612	ENSG00000255302,ENSG00000125931,ENSG00000165030,ENSG00000078900,ENSG00000101849,ENSG00000171056,ENSG00000165804,ENSG00000198435,ENSG00000141510,ENSG00000166925,ENSG00000171681,ENSG00000163602,ENSG00000069399,ENSG00000123411,ENSG00000117289,ENSG00000164093,ENSG00000174306,ENSG00000009950,ENSG00000137090,ENSG00000100307,ENSG00000092330,ENSG00000132604,ENSG00000163072,ENSG00000162676,ENSG00000136273…
GO:0046907	intracellular transport	0.0022	2.64e-06	1.12	651	ENSG00000042753,ENSG00000092108,ENSG00000154548,ENSG00000125931,ENSG00000108298,ENSG00000229117,ENSG00000177096,ENSG00000150093,ENSG00000141682,ENSG00000142937,ENSG00000172809,ENSG00000141510,ENSG00000066455,ENSG00000137574,ENSG00000069399,ENSG00000134375,ENSG00000138798,ENSG00000131899,ENSG00000103310,ENSG00000132329,ENSG00000117289,ENSG00000111581,ENSG00000136051,ENSG00000198563,ENSG00000054116…
GO:0070647	protein modification by small protein conjugation or removal	0.00228	2.81e-06	1.16	392	ENSG00000119402,ENSG00000053900,ENSG00000100897,ENSG00000187566,ENSG00000007944,ENSG00000161057,ENSG00000182247,ENSG00000024048,ENSG00000081307,ENSG00000186187,ENSG00000112701,ENSG00000112146,ENSG00000108773,ENSG00000168090,ENSG00000148331,ENSG00000151876,ENSG00000183475,ENSG00000159479,ENSG00000075975,ENSG00000111671,ENSG00000144848,ENSG00000147854,ENSG00000146063,ENSG00000138646,ENSG00000163602…
GO:0048514	blood vessel morphogenesis	0.00228	2.78e-06	1.21	233	ENSG00000182580,ENSG00000179772,ENSG00000164930,ENSG00000122592,ENSG00000166086,ENSG00000099250,ENSG00000173083,ENSG00000125931,ENSG00000100644,ENSG00000168505,ENSG00000106025,ENSG00000130770,ENSG00000116132,ENSG00000127329,ENSG00000163501,ENSG00000115414,ENSG00000150093,ENSG00000105974,ENSG00000092969,ENSG00000198435,ENSG00000161638,ENSG00000163235,ENSG00000204301,ENSG00000107831,ENSG00000064012…
GO:0043632	modification-dependent macromolecule catabolic process	0.00272	3.38e-06	1.2	254	ENSG00000053900,ENSG00000187566,ENSG00000007944,ENSG00000161057,ENSG00000024048,ENSG00000114316,ENSG00000135093,ENSG00000144357,ENSG00000186187,ENSG00000154473,ENSG00000101849,ENSG00000151876,ENSG00000077254,ENSG00000108375,ENSG00000147854,ENSG00000105325,ENSG00000154277,ENSG00000100387,ENSG00000138646,ENSG00000108094,ENSG00000143947,ENSG00000084073,ENSG00000175166,ENSG00000116406,ENSG00000183579…
GO:0019941	modification-dependent protein catabolic process	0.00286	3.6e-06	1.2	252	ENSG00000053900,ENSG00000187566,ENSG00000007944,ENSG00000161057,ENSG00000024048,ENSG00000114316,ENSG00000135093,ENSG00000144357,ENSG00000186187,ENSG00000154473,ENSG00000101849,ENSG00000151876,ENSG00000077254,ENSG00000108375,ENSG00000147854,ENSG00000105325,ENSG00000154277,ENSG00000100387,ENSG00000138646,ENSG00000108094,ENSG00000143947,ENSG00000084073,ENSG00000175166,ENSG00000116406,ENSG00000183579…
GO:0006511	ubiquitin-dependent protein catabolic process	0.00317	4.07e-06	1.2	248	ENSG00000053900,ENSG00000187566,ENSG00000007944,ENSG00000161057,ENSG00000024048,ENSG00000114316,ENSG00000135093,ENSG00000144357,ENSG00000186187,ENSG00000154473,ENSG00000101849,ENSG00000151876,ENSG00000077254,ENSG00000108375,ENSG00000147854,ENSG00000105325,ENSG00000154277,ENSG00000100387,ENSG00000138646,ENSG00000108094,ENSG00000143947,ENSG00000175166,ENSG00000116406,ENSG00000183579,ENSG00000108671…
GO:0051325	interphase	0.00317	4.03e-06	1.2	243	ENSG00000053900,ENSG00000106628,ENSG00000196966,ENSG00000172943,ENSG00000127824,ENSG00000122641,ENSG00000161057,ENSG00000111328,ENSG00000115942,ENSG00000072864,ENSG00000173207,ENSG00000213066,ENSG00000094804,ENSG00000116717,ENSG00000102760,ENSG00000035928,ENSG00000150093,ENSG00000138107,ENSG00000123080,ENSG00000101224,ENSG00000105325,ENSG00000050030,ENSG00000169375,ENSG00000097007,ENSG00000108094…
GO:0044257	cellular protein catabolic process	0.00382	4.96e-06	1.19	267	ENSG00000053900,ENSG00000187566,ENSG00000007944,ENSG00000161057,ENSG00000024048,ENSG00000186187,ENSG00000154473,ENSG00000101849,ENSG00000151876,ENSG00000141682,ENSG00000147854,ENSG00000138646,ENSG00000064012,ENSG00000084073,ENSG00000183579,ENSG00000173692,ENSG00000159377,ENSG00000175197,ENSG00000109332,ENSG00000102226,ENSG00000167986,ENSG00000132388,ENSG00000170242,ENSG00000179262,ENSG00000204463…
GO:0000075	cell cycle checkpoint	0.00405	5.32e-06	1.24	178	ENSG00000053900,ENSG00000143493,ENSG00000161057,ENSG00000162889,ENSG00000135249,ENSG00000115942,ENSG00000078900,ENSG00000154473,ENSG00000094804,ENSG00000086827,ENSG00000158019,ENSG00000141510,ENSG00000105325,ENSG00000143947,ENSG00000175166,ENSG00000138346,ENSG00000108671,ENSG00000173692,ENSG00000159377,ENSG00000075218,ENSG00000072501,ENSG00000167986,ENSG00000124766,ENSG00000097046,ENSG00000110092…
GO:0006357	regulation of transcription from RNA polymerase II promoter	0.00428	5.68e-06	1.1	784	ENSG00000255302,ENSG00000125931,ENSG00000165030,ENSG00000124151,ENSG00000078900,ENSG00000108773,ENSG00000101849,ENSG00000042429,ENSG00000169714,ENSG00000185630,ENSG00000198435,ENSG00000141510,ENSG00000171681,ENSG00000107831,ENSG00000097007,ENSG00000163602,ENSG00000154764,ENSG00000122180,ENSG00000142871,ENSG00000157216,ENSG00000117289,ENSG00000164093,ENSG00000143162,ENSG00000100968,ENSG00000118217…
GO:0006259	DNA metabolic process	0.00466	6.25e-06	1.13	507	ENSG00000166582,ENSG00000136319,ENSG00000174371,ENSG00000108055,ENSG00000122678,ENSG00000111328,ENSG00000117000,ENSG00000078900,ENSG00000140525,ENSG00000123415,ENSG00000151876,ENSG00000116717,ENSG00000189241,ENSG00000136709,ENSG00000154328,ENSG00000102977,ENSG00000158019,ENSG00000197846,ENSG00000166548,ENSG00000183558,ENSG00000141510,ENSG00000050030,ENSG00000171681,ENSG00000184270,ENSG00000166451…
GO:0043933	macromolecular complex subunit organization	0.00557	7.61e-06	1.11	665	ENSG00000166582,ENSG00000042753,ENSG00000154548,ENSG00000108298,ENSG00000078900,ENSG00000229117,ENSG00000189241,ENSG00000189369,ENSG00000197846,ENSG00000145241,ENSG00000142937,ENSG00000172809,ENSG00000141510,ENSG00000184270,ENSG00000166451,ENSG00000102103,ENSG00000137574,ENSG00000138798,ENSG00000131899,ENSG00000157216,ENSG00000198563,ENSG00000065833,ENSG00000008838,ENSG00000145431,ENSG00000166405…
GO:0009303	rRNA transcription	0.00557	7.59e-06	1.75	21	ENSG00000122034,ENSG00000119041,ENSG00000070814,ENSG00000125630,ENSG00000077235,ENSG00000117877,ENSG00000148308,ENSG00000115207,ENSG00000137054,ENSG00000107833,ENSG00000214274,ENSG00000155115,ENSG00000147889,ENSG00000185024,ENSG00000141510,ENSG00000125484,ENSG00000155438,ENSG00000068654,ENSG00000187531,ENSG00000219200,ENSG00000115750
GO:0018193	peptidyl-amino acid modification	0.00579	8.03e-06	1.17	315	ENSG00000162889,ENSG00000000419,ENSG00000071243,ENSG00000124151,ENSG00000108773,ENSG00000182511,ENSG00000174579,ENSG00000159339,ENSG00000097007,ENSG00000114982,ENSG00000142623,ENSG00000164715,ENSG00000138798,ENSG00000165240,ENSG00000111653,ENSG00000254087,ENSG00000204371,ENSG00000140992,ENSG00000139620,ENSG00000115486,ENSG00000126561,ENSG00000163933,ENSG00000171570,ENSG00000204463,ENSG00000120899…
GO:0007005	mitochondrion organization	0.00579	8.07e-06	1.26	144	ENSG00000089041,ENSG00000100335,ENSG00000109519,ENSG00000165060,ENSG00000136758,ENSG00000078900,ENSG00000030110,ENSG00000187094,ENSG00000214736,ENSG00000144848,ENSG00000084092,ENSG00000141682,ENSG00000166548,ENSG00000141510,ENSG00000167186,ENSG00000116688,ENSG00000134375,ENSG00000146410,ENSG00000138346,ENSG00000134324,ENSG00000165240,ENSG00000108179,ENSG00000106459,ENSG00000130202,ENSG00000173726…
GO:0034621	cellular macromolecular complex subunit organization	0.00622	8.75e-06	1.15	391	ENSG00000166582,ENSG00000177732,ENSG00000042753,ENSG00000127824,ENSG00000154548,ENSG00000161970,ENSG00000108298,ENSG00000147403,ENSG00000229117,ENSG00000189241,ENSG00000189369,ENSG00000197846,ENSG00000189079,ENSG00000145241,ENSG00000142937,ENSG00000183558,ENSG00000172809,ENSG00000100353,ENSG00000184270,ENSG00000166451,ENSG00000102103,ENSG00000137574,ENSG00000138798,ENSG00000198563,ENSG00000136238…
GO:0071156	regulation of cell cycle arrest	0.00636	9.05e-06	1.22	193	ENSG00000053900,ENSG00000143493,ENSG00000161057,ENSG00000162889,ENSG00000135249,ENSG00000115942,ENSG00000078900,ENSG00000154473,ENSG00000094804,ENSG00000102760,ENSG00000086827,ENSG00000158019,ENSG00000147854,ENSG00000105221,ENSG00000141510,ENSG00000105325,ENSG00000143947,ENSG00000175166,ENSG00000138346,ENSG00000108671,ENSG00000173692,ENSG00000159377,ENSG00000075218,ENSG00000072501,ENSG00000009950…
GO:0032774	RNA biosynthetic process	0.0073	1.05e-05	1.07	1482	ENSG00000221869,ENSG00000155545,ENSG00000185947,ENSG00000167394,ENSG00000124151,ENSG00000198455,ENSG00000078900,ENSG00000108773,ENSG00000101849,ENSG00000042429,ENSG00000188290,ENSG00000196381,ENSG00000169714,ENSG00000185024,ENSG00000142937,ENSG00000141510,ENSG00000166925,ENSG00000102103,ENSG00000171843,ENSG00000163602,ENSG00000137574,ENSG00000178860,ENSG00000186814,ENSG00000157216,ENSG00000177700…
GO:0009792	embryo development ending in birth or egg hatching	0.00756	1.1e-05	1.16	342	ENSG00000164741,ENSG00000052850,ENSG00000101752,ENSG00000164400,ENSG00000125931,ENSG00000168505,ENSG00000165060,ENSG00000108773,ENSG00000204852,ENSG00000163501,ENSG00000106538,ENSG00000150093,ENSG00000185630,ENSG00000140463,ENSG00000092969,ENSG00000115232,ENSG00000141510,ENSG00000107831,ENSG00000064012,ENSG00000142871,ENSG00000157216,ENSG00000164093,ENSG00000085276,ENSG00000165240,ENSG00000124766…
GO:0010629	negative regulation of gene expression	0.00757	1.11e-05	1.12	582	ENSG00000255302,ENSG00000125931,ENSG00000165030,ENSG00000078900,ENSG00000101849,ENSG00000171056,ENSG00000165804,ENSG00000198435,ENSG00000141510,ENSG00000166925,ENSG00000171681,ENSG00000163602,ENSG00000069399,ENSG00000123411,ENSG00000117289,ENSG00000164093,ENSG00000174306,ENSG00000009950,ENSG00000137090,ENSG00000100307,ENSG00000163072,ENSG00000136937,ENSG00000162676,ENSG00000071655,ENSG00000215474…
GO:0051172	negative regulation of nitrogen compound metabolic process	0.00769	1.14e-05	1.12	609	ENSG00000255302,ENSG00000154548,ENSG00000125931,ENSG00000165030,ENSG00000078900,ENSG00000101849,ENSG00000171056,ENSG00000165804,ENSG00000198435,ENSG00000141510,ENSG00000166925,ENSG00000171681,ENSG00000163602,ENSG00000069399,ENSG00000123411,ENSG00000117289,ENSG00000164093,ENSG00000174306,ENSG00000009950,ENSG00000137090,ENSG00000100307,ENSG00000092330,ENSG00000132604,ENSG00000163072,ENSG00000162676…
GO:0001944	vasculature development	0.00812	1.22e-05	1.17	285	ENSG00000182580,ENSG00000101752,ENSG00000125931,ENSG00000168505,ENSG00000127329,ENSG00000163501,ENSG00000115414,ENSG00000150093,ENSG00000092969,ENSG00000198435,ENSG00000161638,ENSG00000163235,ENSG00000063176,ENSG00000107831,ENSG00000064012,ENSG00000171812,ENSG00000154764,ENSG00000020181,ENSG00000138798,ENSG00000106366,ENSG00000130702,ENSG00000142871,ENSG00000132329,ENSG00000164093,ENSG00000165240…
GO:0001568	blood vessel development	0.00812	1.22e-05	1.18	267	ENSG00000182580,ENSG00000101752,ENSG00000125931,ENSG00000168505,ENSG00000127329,ENSG00000163501,ENSG00000115414,ENSG00000150093,ENSG00000092969,ENSG00000198435,ENSG00000161638,ENSG00000163235,ENSG00000063176,ENSG00000107831,ENSG00000064012,ENSG00000171812,ENSG00000154764,ENSG00000020181,ENSG00000138798,ENSG00000106366,ENSG00000130702,ENSG00000142871,ENSG00000132329,ENSG00000164093,ENSG00000165240…
GO:0033043	regulation of organelle organization	0.00966	1.47e-05	1.16	329	ENSG00000166582,ENSG00000155366,ENSG00000053900,ENSG00000164741,ENSG00000255302,ENSG00000104081,ENSG00000112701,ENSG00000165060,ENSG00000154473,ENSG00000103490,ENSG00000102760,ENSG00000182511,ENSG00000163220,ENSG00000102977,ENSG00000030110,ENSG00000141682,ENSG00000175175,ENSG00000141510,ENSG00000163235,ENSG00000107831,ENSG00000097007,ENSG00000175595,ENSG00000138798,ENSG00000156735,ENSG00000101624…
GO:0045892	negative regulation of transcription, DNA-dependent	0.00973	1.49e-05	1.12	528	ENSG00000255302,ENSG00000125931,ENSG00000165030,ENSG00000078900,ENSG00000101849,ENSG00000171056,ENSG00000165804,ENSG00000198435,ENSG00000141510,ENSG00000166925,ENSG00000171681,ENSG00000163602,ENSG00000069399,ENSG00000123411,ENSG00000117289,ENSG00000164093,ENSG00000174306,ENSG00000009950,ENSG00000137090,ENSG00000100307,ENSG00000163072,ENSG00000162676,ENSG00000071655,ENSG00000215474,ENSG00000163346…
GO:0043009	chordate embryonic development	0.0104	1.6e-05	1.16	338	ENSG00000164741,ENSG00000052850,ENSG00000101752,ENSG00000164400,ENSG00000125931,ENSG00000168505,ENSG00000108773,ENSG00000204852,ENSG00000163501,ENSG00000106538,ENSG00000150093,ENSG00000185630,ENSG00000140463,ENSG00000092969,ENSG00000115232,ENSG00000141510,ENSG00000107831,ENSG00000064012,ENSG00000142871,ENSG00000157216,ENSG00000164093,ENSG00000085276,ENSG00000165240,ENSG00000124766,ENSG00000028203…
GO:0006396	RNA processing	0.011	1.71e-05	1.13	441	ENSG00000143493,ENSG00000154548,ENSG00000146457,ENSG00000161970,ENSG00000142544,ENSG00000116679,ENSG00000136709,ENSG00000155508,ENSG00000177613,ENSG00000142937,ENSG00000119707,ENSG00000064607,ENSG00000177971,ENSG00000116350,ENSG00000137574,ENSG00000197381,ENSG00000123154,ENSG00000128534,ENSG00000177700,ENSG00000198563,ENSG00000116754,ENSG00000140955,ENSG00000072501,ENSG00000188342,ENSG00000164610…
GO:0045934	negative regulation of nucleobase-containing compound metabolic process	0.011	1.73e-05	1.11	601	ENSG00000255302,ENSG00000154548,ENSG00000125931,ENSG00000165030,ENSG00000078900,ENSG00000101849,ENSG00000171056,ENSG00000165804,ENSG00000198435,ENSG00000141510,ENSG00000166925,ENSG00000171681,ENSG00000163602,ENSG00000069399,ENSG00000123411,ENSG00000117289,ENSG00000164093,ENSG00000174306,ENSG00000009950,ENSG00000137090,ENSG00000100307,ENSG00000092330,ENSG00000132604,ENSG00000163072,ENSG00000162676…
GO:0016568	chromatin modification	0.014	2.22e-05	1.17	275	ENSG00000166582,ENSG00000024048,ENSG00000071243,ENSG00000124151,ENSG00000108773,ENSG00000158019,ENSG00000189079,ENSG00000174579,ENSG00000166451,ENSG00000159339,ENSG00000163602,ENSG00000114982,ENSG00000152455,ENSG00000111653,ENSG00000204371,ENSG00000139620,ENSG00000100307,ENSG00000198945,ENSG00000132604,ENSG00000106462,ENSG00000204463,ENSG00000122390,ENSG00000134013,ENSG00000243667,ENSG00000177200…
GO:0007179	transforming growth factor beta receptor signaling pathway	0.0148	2.39e-05	1.32	91	ENSG00000143375,ENSG00000125931,ENSG00000113658,ENSG00000170345,ENSG00000138379,ENSG00000119681,ENSG00000155090,ENSG00000168615,ENSG00000092969,ENSG00000141510,ENSG00000143947,ENSG00000158769,ENSG00000106366,ENSG00000164692,ENSG00000140564,ENSG00000109332,ENSG00000112237,ENSG00000213639,ENSG00000133895,ENSG00000108389,ENSG00000100614,ENSG00000102981,ENSG00000119699,ENSG00000171223,ENSG00000175387…
GO:0051253	negative regulation of RNA metabolic process	0.0148	2.4e-05	1.12	547	ENSG00000255302,ENSG00000154548,ENSG00000125931,ENSG00000165030,ENSG00000078900,ENSG00000101849,ENSG00000171056,ENSG00000165804,ENSG00000198435,ENSG00000141510,ENSG00000166925,ENSG00000171681,ENSG00000163602,ENSG00000069399,ENSG00000123411,ENSG00000117289,ENSG00000164093,ENSG00000174306,ENSG00000009950,ENSG00000137090,ENSG00000100307,ENSG00000163072,ENSG00000162676,ENSG00000071655,ENSG00000215474…
GO:0048519	negative regulation of biological process	0.0156	2.53e-05	1.06	1898	ENSG00000155366,ENSG00000124508,ENSG00000164400,ENSG00000154548,ENSG00000161057,ENSG00000160013,ENSG00000078900,ENSG00000101849,ENSG00000115414,ENSG00000141510,ENSG00000166925,ENSG00000139644,ENSG00000107831,ENSG00000171843,ENSG00000163602,ENSG00000156735,ENSG00000142871,ENSG00000157216,ENSG00000164093,ENSG00000172602,ENSG00000109099,ENSG00000140992,ENSG00000137090,ENSG00000126561,ENSG00000143507…
GO:0016573	histone acetylation	0.0181	2.97e-05	1.37	68	ENSG00000112983,ENSG00000198728,ENSG00000136518,ENSG00000071243,ENSG00000124151,ENSG00000108773,ENSG00000043143,ENSG00000085231,ENSG00000174579,ENSG00000149474,ENSG00000114982,ENSG00000120656,ENSG00000114166,ENSG00000187778,ENSG00000166337,ENSG00000156650,ENSG00000108264,ENSG00000169057,ENSG00000163872,ENSG00000111653,ENSG00000188895,ENSG00000056661,ENSG00000139620,ENSG00000196284,ENSG00000120071…
GO:0051174	regulation of phosphorus metabolic process	0.0187	3.12e-05	1.11	605	ENSG00000164741,ENSG00000164400,ENSG00000162889,ENSG00000078900,ENSG00000158571,ENSG00000129467,ENSG00000187094,ENSG00000150093,ENSG00000141510,ENSG00000097007,ENSG00000146678,ENSG00000154764,ENSG00000138798,ENSG00000156735,ENSG00000142871,ENSG00000254647,ENSG00000165240,ENSG00000166311,ENSG00000118217,ENSG00000140992,ENSG00000009950,ENSG00000143507,ENSG00000145431,ENSG00000110092,ENSG00000167244…
GO:0019220	regulation of phosphate metabolic process	0.0187	3.12e-05	1.11	605	ENSG00000164741,ENSG00000164400,ENSG00000162889,ENSG00000078900,ENSG00000158571,ENSG00000129467,ENSG00000187094,ENSG00000150093,ENSG00000141510,ENSG00000097007,ENSG00000146678,ENSG00000154764,ENSG00000138798,ENSG00000156735,ENSG00000142871,ENSG00000254647,ENSG00000165240,ENSG00000166311,ENSG00000118217,ENSG00000140992,ENSG00000009950,ENSG00000143507,ENSG00000145431,ENSG00000110092,ENSG00000167244…
GO:0048522	positive regulation of cellular process	0.0206	3.46e-05	1.05	1973	ENSG00000155366,ENSG00000164400,ENSG00000189171,ENSG00000161057,ENSG00000182035,ENSG00000104081,ENSG00000160013,ENSG00000124151,ENSG00000078900,ENSG00000101849,ENSG00000095637,ENSG00000182511,ENSG00000042429,ENSG00000169714,ENSG00000185024,ENSG00000141510,ENSG00000107831,ENSG00000171843,ENSG00000167755,ENSG00000146678,ENSG00000122180,ENSG00000156735,ENSG00000107960,ENSG00000142871,ENSG00000157216…
GO:0042325	regulation of phosphorylation	0.0218	3.7e-05	1.11	557	ENSG00000164400,ENSG00000162889,ENSG00000078900,ENSG00000158571,ENSG00000129467,ENSG00000187094,ENSG00000150093,ENSG00000141510,ENSG00000097007,ENSG00000146678,ENSG00000154764,ENSG00000138798,ENSG00000156735,ENSG00000142871,ENSG00000254647,ENSG00000165240,ENSG00000166311,ENSG00000118217,ENSG00000140992,ENSG00000009950,ENSG00000143507,ENSG00000145431,ENSG00000110092,ENSG00000167244,ENSG00000120899…
GO:0051128	regulation of cellular component organization	0.0226	3.9e-05	1.09	772	ENSG00000166582,ENSG00000155366,ENSG00000042753,ENSG00000164741,ENSG00000255302,ENSG00000164400,ENSG00000189171,ENSG00000125931,ENSG00000104081,ENSG00000112701,ENSG00000165060,ENSG00000095637,ENSG00000182511,ENSG00000136541,ENSG00000166016,ENSG00000163220,ENSG00000115414,ENSG00000187094,ENSG00000150093,ENSG00000175591,ENSG00000141682,ENSG00000141510,ENSG00000171681,ENSG00000107831,ENSG00000097007…
GO:0006351	transcription, DNA-dependent	0.0226	3.88e-05	1.07	1422	ENSG00000221869,ENSG00000155545,ENSG00000185947,ENSG00000167394,ENSG00000124151,ENSG00000198455,ENSG00000078900,ENSG00000108773,ENSG00000101849,ENSG00000042429,ENSG00000188290,ENSG00000196381,ENSG00000169714,ENSG00000185024,ENSG00000141510,ENSG00000166925,ENSG00000102103,ENSG00000171843,ENSG00000163602,ENSG00000137574,ENSG00000178860,ENSG00000186814,ENSG00000157216,ENSG00000177700,ENSG00000006468…
GO:0090342	regulation of cell aging	0.0236	4.1e-05	1.75	18	ENSG00000171862,ENSG00000119408,ENSG00000149948,ENSG00000138035,ENSG00000074590,ENSG00000122691,ENSG00000137309,ENSG00000147889,ENSG00000141510,ENSG00000125084,ENSG00000105325,ENSG00000160789,ENSG00000168556,ENSG00000105810,ENSG00000111206,ENSG00000240972,ENSG00000096717,ENSG00000198060
GO:0017015	regulation of transforming growth factor beta receptor signaling pathway	0.0246	4.3e-05	1.35	71	ENSG00000125931,ENSG00000148516,ENSG00000112116,ENSG00000166147,ENSG00000183779,ENSG00000171310,ENSG00000141510,ENSG00000143947,ENSG00000090863,ENSG00000137801,ENSG00000140564,ENSG00000129515,ENSG00000186174,ENSG00000153071,ENSG00000213639,ENSG00000133895,ENSG00000108389,ENSG00000140992,ENSG00000100614,ENSG00000119699,ENSG00000103126,ENSG00000175387,ENSG00000157450,ENSG00000198742,ENSG00000157933…
GO:0001525	angiogenesis	0.0275	4.86e-05	1.21	178	ENSG00000182580,ENSG00000179772,ENSG00000164930,ENSG00000122592,ENSG00000166086,ENSG00000099250,ENSG00000173083,ENSG00000100644,ENSG00000168505,ENSG00000106025,ENSG00000130770,ENSG00000127329,ENSG00000163501,ENSG00000115414,ENSG00000150093,ENSG00000092969,ENSG00000198435,ENSG00000161638,ENSG00000163235,ENSG00000204301,ENSG00000107831,ENSG00000064012,ENSG00000171812,ENSG00000020181,ENSG00000138798…
GO:0010564	regulation of cell cycle process	0.0315	5.59e-05	1.15	303	ENSG00000108055,ENSG00000053900,ENSG00000143493,ENSG00000161057,ENSG00000162889,ENSG00000135249,ENSG00000112701,ENSG00000078900,ENSG00000154473,ENSG00000102760,ENSG00000158019,ENSG00000147854,ENSG00000105221,ENSG00000141510,ENSG00000163235,ENSG00000107831,ENSG00000138798,ENSG00000173692,ENSG00000101624,ENSG00000254647,ENSG00000159377,ENSG00000075218,ENSG00000072501,ENSG00000009950,ENSG00000137090…
GO:0000236	mitotic prometaphase	0.0316	5.66e-05	1.36	66	ENSG00000108055,ENSG00000143228,ENSG00000072864,ENSG00000040275,ENSG00000068796,ENSG00000125450,ENSG00000164109,ENSG00000154473,ENSG00000080986,ENSG00000086827,ENSG00000177954,ENSG00000129810,ENSG00000157020,ENSG00000145241,ENSG00000166451,ENSG00000117724,ENSG00000186871,ENSG00000153207,ENSG00000134690,ENSG00000184445,ENSG00000120334,ENSG00000142945,ENSG00000111581,ENSG00000164754,ENSG00000134057…
GO:0007167	enzyme linked receptor protein signaling pathway	0.0324	5.85e-05	1.12	467	ENSG00000182580,ENSG00000042753,ENSG00000125931,ENSG00000162889,ENSG00000113658,ENSG00000164086,ENSG00000138379,ENSG00000095637,ENSG00000129467,ENSG00000092969,ENSG00000105221,ENSG00000141510,ENSG00000163235,ENSG00000108946,ENSG00000107831,ENSG00000146678,ENSG00000150938,ENSG00000138798,ENSG00000106366,ENSG00000117289,ENSG00000254647,ENSG00000136238,ENSG00000213760,ENSG00000109332,ENSG00000187840…
GO:0031333	negative regulation of protein complex assembly	0.0326	5.92e-05	1.41	53	ENSG00000145335,ENSG00000034510,ENSG00000205542,ENSG00000158856,ENSG00000105270,ENSG00000070087,ENSG00000197694,ENSG00000134775,ENSG00000066777,ENSG00000070831,ENSG00000120885,ENSG00000148180,ENSG00000135407,ENSG00000137877,ENSG00000142655,ENSG00000158164,ENSG00000215301,ENSG00000173898,ENSG00000127831,ENSG00000165637,ENSG00000198898,ENSG00000087274,ENSG00000254647,ENSG00000143013,ENSG00000151239…
GO:0010498	proteasomal protein catabolic process	0.0328	6e-05	1.24	139	ENSG00000053900,ENSG00000187566,ENSG00000161057,ENSG00000186187,ENSG00000154473,ENSG00000101849,ENSG00000151876,ENSG00000141682,ENSG00000105325,ENSG00000100387,ENSG00000143947,ENSG00000175166,ENSG00000116406,ENSG00000108671,ENSG00000173692,ENSG00000159377,ENSG00000175197,ENSG00000109332,ENSG00000167986,ENSG00000179262,ENSG00000141552,ENSG00000142507,ENSG00000166598,ENSG00000185627,ENSG00000137486…
GO:0016567	protein ubiquitination	0.0329	6.08e-05	1.15	323	ENSG00000119402,ENSG00000053900,ENSG00000100897,ENSG00000187566,ENSG00000007944,ENSG00000161057,ENSG00000182247,ENSG00000024048,ENSG00000186187,ENSG00000112146,ENSG00000148331,ENSG00000151876,ENSG00000183475,ENSG00000159479,ENSG00000075975,ENSG00000111671,ENSG00000144848,ENSG00000147854,ENSG00000146063,ENSG00000138646,ENSG00000163602,ENSG00000048140,ENSG00000183579,ENSG00000173692,ENSG00000005981…
GO:0032446	protein modification by small protein conjugation	0.034	6.33e-05	1.14	340	ENSG00000119402,ENSG00000053900,ENSG00000100897,ENSG00000187566,ENSG00000007944,ENSG00000161057,ENSG00000182247,ENSG00000024048,ENSG00000081307,ENSG00000186187,ENSG00000112701,ENSG00000112146,ENSG00000148331,ENSG00000151876,ENSG00000183475,ENSG00000159479,ENSG00000075975,ENSG00000111671,ENSG00000144848,ENSG00000147854,ENSG00000146063,ENSG00000138646,ENSG00000163602,ENSG00000048140,ENSG00000183579…
GO:0009890	negative regulation of biosynthetic process	0.0413	7.74e-05	1.1	646	ENSG00000255302,ENSG00000125931,ENSG00000165030,ENSG00000078900,ENSG00000101849,ENSG00000171056,ENSG00000165804,ENSG00000198435,ENSG00000141510,ENSG00000166925,ENSG00000171681,ENSG00000163602,ENSG00000069399,ENSG00000123411,ENSG00000117289,ENSG00000254647,ENSG00000164093,ENSG00000174306,ENSG00000009950,ENSG00000137090,ENSG00000100307,ENSG00000092330,ENSG00000132604,ENSG00000163072,ENSG00000162676…
GO:0031327	negative regulation of cellular biosynthetic process	0.0415	7.84e-05	1.1	637	ENSG00000255302,ENSG00000125931,ENSG00000165030,ENSG00000078900,ENSG00000101849,ENSG00000171056,ENSG00000165804,ENSG00000198435,ENSG00000141510,ENSG00000166925,ENSG00000171681,ENSG00000163602,ENSG00000069399,ENSG00000123411,ENSG00000117289,ENSG00000254647,ENSG00000164093,ENSG00000174306,ENSG00000009950,ENSG00000137090,ENSG00000100307,ENSG00000092330,ENSG00000132604,ENSG00000163072,ENSG00000162676…
GO:0051129	negative regulation of cellular component organization	0.0454	8.64e-05	1.18	215	ENSG00000017427,ENSG00000188976,ENSG00000053900,ENSG00000164741,ENSG00000099250,ENSG00000066027,ENSG00000125931,ENSG00000066777,ENSG00000070831,ENSG00000165060,ENSG00000064666,ENSG00000154473,ENSG00000172113,ENSG00000087053,ENSG00000118137,ENSG00000138100,ENSG00000102977,ENSG00000215301,ENSG00000150093,ENSG00000103489,ENSG00000105707,ENSG00000115297,ENSG00000127831,ENSG00000128245,ENSG00000008083…
GO:0051338	regulation of transferase activity	0.0471	9.1e-05	1.12	430	ENSG00000149428,ENSG00000162889,ENSG00000164086,ENSG00000165060,ENSG00000173207,ENSG00000078900,ENSG00000103490,ENSG00000116717,ENSG00000102760,ENSG00000158571,ENSG00000129467,ENSG00000102977,ENSG00000092969,ENSG00000175175,ENSG00000163235,ENSG00000108946,ENSG00000138646,ENSG00000097007,ENSG00000146678,ENSG00000154764,ENSG00000138798,ENSG00000142871,ENSG00000213949,ENSG00000254647,ENSG00000136238…
GO:0051246	regulation of protein metabolic process	0.0471	9.14e-05	1.08	919	ENSG00000155366,ENSG00000164741,ENSG00000255302,ENSG00000164400,ENSG00000007944,ENSG00000161057,ENSG00000162889,ENSG00000078900,ENSG00000140525,ENSG00000129467,ENSG00000187094,ENSG00000150093,ENSG00000105221,ENSG00000141510,ENSG00000106682,ENSG00000097007,ENSG00000069399,ENSG00000146678,ENSG00000154764,ENSG00000138798,ENSG00000156735,ENSG00000142871,ENSG00000132329,ENSG00000254647,ENSG00000166311…
GO:0007599	hemostasis	0.0471	9.08e-05	1.14	325	ENSG00000127824,ENSG00000110799,ENSG00000108561,ENSG00000160013,ENSG00000164116,ENSG00000005893,ENSG00000168918,ENSG00000115414,ENSG00000150093,ENSG00000092969,ENSG00000115232,ENSG00000141510,ENSG00000161638,ENSG00000084731,ENSG00000108946,ENSG00000097007,ENSG00000157680,ENSG00000123843,ENSG00000138798,ENSG00000106366,ENSG00000136238,ENSG00000254087,ENSG00000151012,ENSG00000140992,ENSG00000115486…
GO:0043161	proteasomal ubiquitin-dependent protein catabolic process	0.0479	9.36e-05	1.23	137	ENSG00000053900,ENSG00000187566,ENSG00000161057,ENSG00000186187,ENSG00000154473,ENSG00000101849,ENSG00000151876,ENSG00000105325,ENSG00000100387,ENSG00000143947,ENSG00000175166,ENSG00000116406,ENSG00000108671,ENSG00000173692,ENSG00000159377,ENSG00000175197,ENSG00000109332,ENSG00000167986,ENSG00000179262,ENSG00000141552,ENSG00000142507,ENSG00000166598,ENSG00000185627,ENSG00000137486,ENSG00000158022…

## Sheet: MK_categoryII
ID_CATEGORY	NAME_CATEGORY	ADJUSTED_PVALUE	NON_CORR_PVALUE	FOLD_ENRICHMENT	#GENES	GENES
GO:0001944	vasculature development	0.000396	1.77e-08	1.45	170	ENSG00000182580,ENSG00000017427,ENSG00000179772,ENSG00000113083,ENSG00000164930,ENSG00000122592,ENSG00000173083,ENSG00000125931,ENSG00000100644,ENSG00000163501,ENSG00000105974,ENSG00000204301,ENSG00000100345,ENSG00000154764,ENSG00000138798,ENSG00000130702,ENSG00000076706,ENSG00000132329,ENSG00000100968,ENSG00000120093,ENSG00000145715,ENSG00000118762,ENSG00000118526,ENSG00000124766,ENSG00000249751…
GO:0001568	blood vessel development	0.000396	1.14e-08	1.47	161	ENSG00000182580,ENSG00000179772,ENSG00000113083,ENSG00000164930,ENSG00000122592,ENSG00000173083,ENSG00000125931,ENSG00000100644,ENSG00000163501,ENSG00000105974,ENSG00000204301,ENSG00000100345,ENSG00000154764,ENSG00000138798,ENSG00000130702,ENSG00000076706,ENSG00000132329,ENSG00000100968,ENSG00000120093,ENSG00000145715,ENSG00000118762,ENSG00000118526,ENSG00000124766,ENSG00000249751,ENSG00000127837…
GO:0048514	blood vessel morphogenesis	0.000396	2.11e-08	1.5	140	ENSG00000182580,ENSG00000179772,ENSG00000164930,ENSG00000122592,ENSG00000173083,ENSG00000125931,ENSG00000100644,ENSG00000163501,ENSG00000105974,ENSG00000204301,ENSG00000100345,ENSG00000154764,ENSG00000138798,ENSG00000130702,ENSG00000076706,ENSG00000132329,ENSG00000100968,ENSG00000120093,ENSG00000145715,ENSG00000118762,ENSG00000118526,ENSG00000124766,ENSG00000249751,ENSG00000127837,ENSG00000120899…
GO:0035556	intracellular signal transduction	0.000704	5.01e-08	1.23	461	ENSG00000164741,ENSG00000162889,ENSG00000164086,ENSG00000244165,ENSG00000159110,ENSG00000116717,ENSG00000103490,ENSG00000129467,ENSG00000115461,ENSG00000108352,ENSG00000030110,ENSG00000155849,ENSG00000111671,ENSG00000164691,ENSG00000141682,ENSG00000240891,ENSG00000149923,ENSG00000097007,ENSG00000069399,ENSG00000167550,ENSG00000154764,ENSG00000138798,ENSG00000082074,ENSG00000105613,ENSG00000005981…
GO:0048523	negative regulation of cellular process	0.00304	4.33e-07	1.13	905	ENSG00000160801,ENSG00000042753,ENSG00000164741,ENSG00000255302,ENSG00000154548,ENSG00000125931,ENSG00000165030,ENSG00000165060,ENSG00000165804,ENSG00000105221,ENSG00000166925,ENSG00000139644,ENSG00000171843,ENSG00000097007,ENSG00000100345,ENSG00000163602,ENSG00000048052,ENSG00000069399,ENSG00000154764,ENSG00000138798,ENSG00000157216,ENSG00000117289,ENSG00000049249,ENSG00000172602,ENSG00000174306…
GO:0033673	negative regulation of kinase activity	0.00304	3.39e-07	1.66	77	ENSG00000070018,ENSG00000159733,ENSG00000164086,ENSG00000150593,ENSG00000184557,ENSG00000005700,ENSG00000213066,ENSG00000116717,ENSG00000103490,ENSG00000169676,ENSG00000169220,ENSG00000105974,ENSG00000204628,ENSG00000139318,ENSG00000197114,ENSG00000151332,ENSG00000116741,ENSG00000097007,ENSG00000136158,ENSG00000254087,ENSG00000155792,ENSG00000146904,ENSG00000140992,ENSG00000143507,ENSG00000135090…
GO:0048519	negative regulation of biological process	0.00304	4.32e-07	1.13	983	ENSG00000160801,ENSG00000042753,ENSG00000164741,ENSG00000255302,ENSG00000007944,ENSG00000154548,ENSG00000125931,ENSG00000165030,ENSG00000165060,ENSG00000108010,ENSG00000165804,ENSG00000105221,ENSG00000166925,ENSG00000185201,ENSG00000139644,ENSG00000165471,ENSG00000171843,ENSG00000097007,ENSG00000100345,ENSG00000163602,ENSG00000048052,ENSG00000069399,ENSG00000154764,ENSG00000138798,ENSG00000157216…
GO:0048518	positive regulation of biological process	0.00304	3.77e-07	1.12	1120	ENSG00000104081,ENSG00000042429,ENSG00000169714,ENSG00000185024,ENSG00000171843,ENSG00000048052,ENSG00000159403,ENSG00000122180,ENSG00000107960,ENSG00000157216,ENSG00000177700,ENSG00000005981,ENSG00000168876,ENSG00000100968,ENSG00000072310,ENSG00000140992,ENSG00000126561,ENSG00000188342,ENSG00000097046,ENSG00000081320,ENSG00000063015,ENSG00000198719,ENSG00000188064,ENSG00000121022,ENSG00000120875…
GO:0009968	negative regulation of signal transduction	0.00398	6.37e-07	1.31	232	ENSG00000017427,ENSG00000042753,ENSG00000213859,ENSG00000164741,ENSG00000164930,ENSG00000163113,ENSG00000159733,ENSG00000089041,ENSG00000144791,ENSG00000183020,ENSG00000150594,ENSG00000125931,ENSG00000100644,ENSG00000070831,ENSG00000164086,ENSG00000169252,ENSG00000103490,ENSG00000163501,ENSG00000115461,ENSG00000158747,ENSG00000169220,ENSG00000105974,ENSG00000178175,ENSG00000139318,ENSG00000135956…
GO:0010563	negative regulation of phosphorus metabolic process	0.00449	1.29e-06	1.53	95	ENSG00000070018,ENSG00000159733,ENSG00000164086,ENSG00000150593,ENSG00000184557,ENSG00000005700,ENSG00000213066,ENSG00000116717,ENSG00000103490,ENSG00000169676,ENSG00000030110,ENSG00000169220,ENSG00000105974,ENSG00000204628,ENSG00000139318,ENSG00000197114,ENSG00000151332,ENSG00000116741,ENSG00000097007,ENSG00000126259,ENSG00000023445,ENSG00000108953,ENSG00000168421,ENSG00000136158,ENSG00000254087…
GO:0042326	negative regulation of phosphorylation	0.00449	1.55e-06	1.53	93	ENSG00000070018,ENSG00000159733,ENSG00000164086,ENSG00000150593,ENSG00000184557,ENSG00000005700,ENSG00000213066,ENSG00000116717,ENSG00000103490,ENSG00000169676,ENSG00000030110,ENSG00000169220,ENSG00000105974,ENSG00000204628,ENSG00000139318,ENSG00000197114,ENSG00000151332,ENSG00000116741,ENSG00000097007,ENSG00000126259,ENSG00000023445,ENSG00000168421,ENSG00000136158,ENSG00000254087,ENSG00000155792…
GO:0010605	negative regulation of macromolecule metabolic process	0.00449	1.68e-06	1.2	459	ENSG00000108055,ENSG00000255302,ENSG00000140319,ENSG00000154548,ENSG00000125931,ENSG00000164086,ENSG00000165030,ENSG00000116717,ENSG00000103490,ENSG00000182393,ENSG00000115461,ENSG00000102977,ENSG00000030110,ENSG00000165804,ENSG00000140463,ENSG00000178175,ENSG00000188986,ENSG00000166925,ENSG00000097007,ENSG00000163602,ENSG00000048052,ENSG00000116350,ENSG00000069399,ENSG00000117289,ENSG00000140836…
GO:0045936	negative regulation of phosphate metabolic process	0.00449	1.29e-06	1.53	95	ENSG00000070018,ENSG00000159733,ENSG00000164086,ENSG00000150593,ENSG00000184557,ENSG00000005700,ENSG00000213066,ENSG00000116717,ENSG00000103490,ENSG00000169676,ENSG00000030110,ENSG00000169220,ENSG00000105974,ENSG00000204628,ENSG00000139318,ENSG00000197114,ENSG00000151332,ENSG00000116741,ENSG00000097007,ENSG00000126259,ENSG00000023445,ENSG00000108953,ENSG00000168421,ENSG00000136158,ENSG00000254087…
GO:0006469	negative regulation of protein kinase activity	0.00449	1.41e-06	1.64	72	ENSG00000070018,ENSG00000159733,ENSG00000164086,ENSG00000150593,ENSG00000184557,ENSG00000005700,ENSG00000213066,ENSG00000116717,ENSG00000103490,ENSG00000169676,ENSG00000169220,ENSG00000105974,ENSG00000204628,ENSG00000139318,ENSG00000197114,ENSG00000151332,ENSG00000116741,ENSG00000097007,ENSG00000136158,ENSG00000254087,ENSG00000155792,ENSG00000146904,ENSG00000140992,ENSG00000143507,ENSG00000135090…
GO:0006915	apoptotic process	0.00449	1.52e-06	1.24	338	ENSG00000121380,ENSG00000164741,ENSG00000137133,ENSG00000125931,ENSG00000104081,ENSG00000116717,ENSG00000103490,ENSG00000026103,ENSG00000030110,ENSG00000155849,ENSG00000144848,ENSG00000141682,ENSG00000105221,ENSG00000139644,ENSG00000104228,ENSG00000097007,ENSG00000163602,ENSG00000069399,ENSG00000085276,ENSG00000159377,ENSG00000175197,ENSG00000108179,ENSG00000111653,ENSG00000145779,ENSG00000146192…
GO:0051348	negative regulation of transferase activity	0.00449	1.56e-06	1.59	79	ENSG00000070018,ENSG00000159733,ENSG00000164086,ENSG00000150593,ENSG00000184557,ENSG00000005700,ENSG00000213066,ENSG00000116717,ENSG00000103490,ENSG00000169676,ENSG00000169220,ENSG00000105974,ENSG00000204628,ENSG00000139318,ENSG00000250479,ENSG00000197114,ENSG00000151332,ENSG00000116741,ENSG00000097007,ENSG00000136158,ENSG00000254087,ENSG00000155792,ENSG00000146904,ENSG00000105723,ENSG00000140992…
GO:0072358	cardiovascular system development	0.00449	1.14e-06	1.3	242	ENSG00000182580,ENSG00000017427,ENSG00000162738,ENSG00000179772,ENSG00000164741,ENSG00000113083,ENSG00000164930,ENSG00000122592,ENSG00000114861,ENSG00000173083,ENSG00000125931,ENSG00000174705,ENSG00000100644,ENSG00000070831,ENSG00000204231,ENSG00000163501,ENSG00000109472,ENSG00000105974,ENSG00000140463,ENSG00000115232,ENSG00000204301,ENSG00000100345,ENSG00000048052,ENSG00000154764,ENSG00000170214…
GO:0012501	programmed cell death	0.00449	8.65e-07	1.24	343	ENSG00000121380,ENSG00000164741,ENSG00000137133,ENSG00000125931,ENSG00000104081,ENSG00000116717,ENSG00000103490,ENSG00000026103,ENSG00000030110,ENSG00000155849,ENSG00000144848,ENSG00000141682,ENSG00000105221,ENSG00000139644,ENSG00000104228,ENSG00000097007,ENSG00000163602,ENSG00000069399,ENSG00000085276,ENSG00000159377,ENSG00000175197,ENSG00000108179,ENSG00000111653,ENSG00000145779,ENSG00000146192…
GO:0009893	positive regulation of metabolic process	0.00449	1.39e-06	1.16	658	ENSG00000160801,ENSG00000164741,ENSG00000007944,ENSG00000162889,ENSG00000125931,ENSG00000165030,ENSG00000075151,ENSG00000129467,ENSG00000042429,ENSG00000169714,ENSG00000185024,ENSG00000141682,ENSG00000105221,ENSG00000069399,ENSG00000122180,ENSG00000154764,ENSG00000138798,ENSG00000107960,ENSG00000157216,ENSG00000132329,ENSG00000177700,ENSG00000168876,ENSG00000100968,ENSG00000133027,ENSG00000072310…
GO:0048522	positive regulation of cellular process	0.00449	1.64e-06	1.12	1015	ENSG00000160801,ENSG00000164741,ENSG00000162889,ENSG00000125931,ENSG00000104081,ENSG00000165060,ENSG00000075151,ENSG00000129467,ENSG00000042429,ENSG00000169714,ENSG00000185024,ENSG00000141682,ENSG00000105221,ENSG00000152592,ENSG00000165471,ENSG00000171843,ENSG00000097007,ENSG00000048052,ENSG00000069399,ENSG00000122180,ENSG00000154764,ENSG00000138798,ENSG00000107960,ENSG00000157216,ENSG00000117289…
GO:0072359	circulatory system development	0.00449	1.14e-06	1.3	242	ENSG00000182580,ENSG00000017427,ENSG00000162738,ENSG00000179772,ENSG00000164741,ENSG00000113083,ENSG00000164930,ENSG00000122592,ENSG00000114861,ENSG00000173083,ENSG00000125931,ENSG00000174705,ENSG00000100644,ENSG00000070831,ENSG00000204231,ENSG00000163501,ENSG00000109472,ENSG00000105974,ENSG00000140463,ENSG00000115232,ENSG00000204301,ENSG00000100345,ENSG00000048052,ENSG00000154764,ENSG00000170214…
GO:0023057	negative regulation of signaling	0.00463	1.81e-06	1.29	244	ENSG00000017427,ENSG00000042753,ENSG00000213859,ENSG00000164741,ENSG00000164930,ENSG00000163113,ENSG00000159733,ENSG00000089041,ENSG00000144791,ENSG00000183020,ENSG00000150594,ENSG00000125931,ENSG00000100644,ENSG00000070831,ENSG00000164086,ENSG00000169252,ENSG00000103490,ENSG00000163501,ENSG00000115461,ENSG00000114353,ENSG00000158747,ENSG00000169220,ENSG00000105974,ENSG00000178175,ENSG00000139318…
GO:0010648	negative regulation of cell communication	0.0049	2.01e-06	1.29	245	ENSG00000017427,ENSG00000042753,ENSG00000213859,ENSG00000164741,ENSG00000164930,ENSG00000163113,ENSG00000159733,ENSG00000089041,ENSG00000144791,ENSG00000183020,ENSG00000150594,ENSG00000125931,ENSG00000100644,ENSG00000070831,ENSG00000164086,ENSG00000169252,ENSG00000103490,ENSG00000163501,ENSG00000115461,ENSG00000114353,ENSG00000158747,ENSG00000169220,ENSG00000105974,ENSG00000178175,ENSG00000139318…
GO:0010604	positive regulation of macromolecule metabolic process	0.00624	2.72e-06	1.16	612	ENSG00000164741,ENSG00000007944,ENSG00000162889,ENSG00000125931,ENSG00000165030,ENSG00000075151,ENSG00000129467,ENSG00000042429,ENSG00000169714,ENSG00000185024,ENSG00000105221,ENSG00000069399,ENSG00000122180,ENSG00000154764,ENSG00000138798,ENSG00000107960,ENSG00000157216,ENSG00000132329,ENSG00000177700,ENSG00000168876,ENSG00000100968,ENSG00000133027,ENSG00000072310,ENSG00000140992,ENSG00000126561…
GO:0001933	negative regulation of protein phosphorylation	0.00624	2.78e-06	1.54	88	ENSG00000070018,ENSG00000159733,ENSG00000164086,ENSG00000150593,ENSG00000184557,ENSG00000005700,ENSG00000213066,ENSG00000116717,ENSG00000103490,ENSG00000169676,ENSG00000030110,ENSG00000169220,ENSG00000105974,ENSG00000204628,ENSG00000139318,ENSG00000197114,ENSG00000151332,ENSG00000116741,ENSG00000097007,ENSG00000126259,ENSG00000136158,ENSG00000254087,ENSG00000155792,ENSG00000146904,ENSG00000140992…
GO:0042060	wound healing	0.0115	5.33e-06	1.29	220	ENSG00000017427,ENSG00000162738,ENSG00000171766,ENSG00000130700,ENSG00000113083,ENSG00000164930,ENSG00000173083,ENSG00000110799,ENSG00000127824,ENSG00000150594,ENSG00000100644,ENSG00000070831,ENSG00000108561,ENSG00000169252,ENSG00000005893,ENSG00000149925,ENSG00000117525,ENSG00000091409,ENSG00000116815,ENSG00000160323,ENSG00000091583,ENSG00000114353,ENSG00000105974,ENSG00000115232,ENSG00000084731…
GO:0031325	positive regulation of cellular metabolic process	0.0164	8.13e-06	1.15	622	ENSG00000160801,ENSG00000164741,ENSG00000162889,ENSG00000125931,ENSG00000075151,ENSG00000129467,ENSG00000042429,ENSG00000169714,ENSG00000185024,ENSG00000141682,ENSG00000105221,ENSG00000069399,ENSG00000122180,ENSG00000154764,ENSG00000138798,ENSG00000107960,ENSG00000157216,ENSG00000132329,ENSG00000177700,ENSG00000168876,ENSG00000100968,ENSG00000133027,ENSG00000072310,ENSG00000140992,ENSG00000126561…
GO:0044267	cellular protein metabolic process	0.0164	8.16e-06	1.12	841	ENSG00000009830,ENSG00000119402,ENSG00000007944,ENSG00000162889,ENSG00000081307,ENSG00000186187,ENSG00000112701,ENSG00000165060,ENSG00000172840,ENSG00000114857,ENSG00000141682,ENSG00000105221,ENSG00000146063,ENSG00000182899,ENSG00000172809,ENSG00000097007,ENSG00000163602,ENSG00000048052,ENSG00000084073,ENSG00000142623,ENSG00000154764,ENSG00000138798,ENSG00000177700,ENSG00000105613,ENSG00000005981…
GO:0030168	platelet activation	0.0175	9.05e-06	1.49	90	ENSG00000017427,ENSG00000164220,ENSG00000010810,ENSG00000196396,ENSG00000164930,ENSG00000174175,ENSG00000110799,ENSG00000127824,ENSG00000150594,ENSG00000005893,ENSG00000149925,ENSG00000112062,ENSG00000103653,ENSG00000160323,ENSG00000114353,ENSG00000078369,ENSG00000138798,ENSG00000137801,ENSG00000164692,ENSG00000156049,ENSG00000115904,ENSG00000254087,ENSG00000043462,ENSG00000090534,ENSG00000140992…
GO:0045935	positive regulation of nucleobase-containing compound metabolic process	0.0188	1e-05	1.2	397	ENSG00000177732,ENSG00000125931,ENSG00000117000,ENSG00000244165,ENSG00000204231,ENSG00000182393,ENSG00000130699,ENSG00000163501,ENSG00000042429,ENSG00000169714,ENSG00000185024,ENSG00000188986,ENSG00000105707,ENSG00000069399,ENSG00000122180,ENSG00000154764,ENSG00000138798,ENSG00000118263,ENSG00000107960,ENSG00000157216,ENSG00000132329,ENSG00000177700,ENSG00000112592,ENSG00000085276,ENSG00000175197…
GO:0007599	hemostasis	0.0203	1.12e-05	1.31	181	ENSG00000017427,ENSG00000130700,ENSG00000164930,ENSG00000110799,ENSG00000127824,ENSG00000150594,ENSG00000070831,ENSG00000108561,ENSG00000005893,ENSG00000149925,ENSG00000117525,ENSG00000091409,ENSG00000116815,ENSG00000160323,ENSG00000091583,ENSG00000114353,ENSG00000105974,ENSG00000115232,ENSG00000084731,ENSG00000171988,ENSG00000110756,ENSG00000097007,ENSG00000116688,ENSG00000123843,ENSG00000138798…
GO:0002221	pattern recognition receptor signaling pathway	0.0225	1.28e-05	1.72	49	ENSG00000131323,ENSG00000143466,ENSG00000198001,ENSG00000162889,ENSG00000164086,ENSG00000174125,ENSG00000104312,ENSG00000081189,ENSG00000077150,ENSG00000174123,ENSG00000134070,ENSG00000177606,ENSG00000170345,ENSG00000144381,ENSG00000100906,ENSG00000112062,ENSG00000095015,ENSG00000139946,ENSG00000187796,ENSG00000172243,ENSG00000167207,ENSG00000114738,ENSG00000073009,ENSG00000139318,ENSG00000177189…
GO:0009891	positive regulation of biosynthetic process	0.0225	1.32e-05	1.18	435	ENSG00000160801,ENSG00000177732,ENSG00000125931,ENSG00000227507,ENSG00000117000,ENSG00000244165,ENSG00000204231,ENSG00000182393,ENSG00000130699,ENSG00000075151,ENSG00000163501,ENSG00000042429,ENSG00000169714,ENSG00000185024,ENSG00000105221,ENSG00000188986,ENSG00000105707,ENSG00000069399,ENSG00000122180,ENSG00000154764,ENSG00000138798,ENSG00000118263,ENSG00000107960,ENSG00000157216,ENSG00000132329…
GO:0031328	positive regulation of cellular biosynthetic process	0.0226	1.37e-05	1.18	428	ENSG00000160801,ENSG00000177732,ENSG00000125931,ENSG00000227507,ENSG00000117000,ENSG00000244165,ENSG00000204231,ENSG00000182393,ENSG00000130699,ENSG00000075151,ENSG00000163501,ENSG00000042429,ENSG00000169714,ENSG00000185024,ENSG00000105221,ENSG00000188986,ENSG00000105707,ENSG00000069399,ENSG00000122180,ENSG00000154764,ENSG00000138798,ENSG00000118263,ENSG00000107960,ENSG00000157216,ENSG00000132329…
GO:0050817	coagulation	0.0227	1.54e-05	1.31	179	ENSG00000017427,ENSG00000130700,ENSG00000164930,ENSG00000110799,ENSG00000127824,ENSG00000150594,ENSG00000070831,ENSG00000108561,ENSG00000005893,ENSG00000149925,ENSG00000117525,ENSG00000091409,ENSG00000116815,ENSG00000160323,ENSG00000091583,ENSG00000114353,ENSG00000105974,ENSG00000115232,ENSG00000084731,ENSG00000171988,ENSG00000110756,ENSG00000097007,ENSG00000116688,ENSG00000123843,ENSG00000138798…
GO:0009892	negative regulation of metabolic process	0.0227	1.5e-05	1.17	481	ENSG00000108055,ENSG00000255302,ENSG00000140319,ENSG00000154548,ENSG00000125931,ENSG00000164086,ENSG00000165030,ENSG00000116717,ENSG00000103490,ENSG00000182393,ENSG00000115461,ENSG00000102977,ENSG00000030110,ENSG00000165804,ENSG00000140463,ENSG00000178175,ENSG00000188986,ENSG00000166925,ENSG00000097007,ENSG00000163602,ENSG00000048052,ENSG00000116350,ENSG00000069399,ENSG00000117289,ENSG00000140836…
GO:0010557	positive regulation of macromolecule biosynthetic process	0.0227	1.46e-05	1.19	387	ENSG00000177732,ENSG00000125931,ENSG00000227507,ENSG00000117000,ENSG00000204231,ENSG00000182393,ENSG00000130699,ENSG00000075151,ENSG00000163501,ENSG00000042429,ENSG00000169714,ENSG00000185024,ENSG00000105221,ENSG00000069399,ENSG00000122180,ENSG00000154764,ENSG00000138798,ENSG00000118263,ENSG00000107960,ENSG00000157216,ENSG00000132329,ENSG00000112592,ENSG00000085276,ENSG00000175197,ENSG00000168876…
GO:0007596	blood coagulation	0.0227	1.54e-05	1.31	179	ENSG00000017427,ENSG00000130700,ENSG00000164930,ENSG00000110799,ENSG00000127824,ENSG00000150594,ENSG00000070831,ENSG00000108561,ENSG00000005893,ENSG00000149925,ENSG00000117525,ENSG00000091409,ENSG00000116815,ENSG00000160323,ENSG00000091583,ENSG00000114353,ENSG00000105974,ENSG00000115232,ENSG00000084731,ENSG00000171988,ENSG00000110756,ENSG00000097007,ENSG00000116688,ENSG00000123843,ENSG00000138798…
GO:0010741	negative regulation of intracellular protein kinase cascade	0.0236	1.65e-05	1.64	56	ENSG00000017427,ENSG00000171862,ENSG00000140443,ENSG00000163113,ENSG00000089041,ENSG00000161904,ENSG00000120057,ENSG00000188766,ENSG00000164086,ENSG00000100906,ENSG00000136997,ENSG00000103490,ENSG00000158050,ENSG00000169220,ENSG00000196781,ENSG00000105974,ENSG00000139318,ENSG00000151332,ENSG00000132522,ENSG00000112679,ENSG00000145901,ENSG00000136634,ENSG00000162992,ENSG00000085276,ENSG00000168421…
GO:0016265	death	0.0236	1.68e-05	1.19	385	ENSG00000121380,ENSG00000164741,ENSG00000137133,ENSG00000125931,ENSG00000104081,ENSG00000116717,ENSG00000103490,ENSG00000079101,ENSG00000026103,ENSG00000152558,ENSG00000030110,ENSG00000155849,ENSG00000144848,ENSG00000141682,ENSG00000105221,ENSG00000139644,ENSG00000104228,ENSG00000097007,ENSG00000163602,ENSG00000069399,ENSG00000112592,ENSG00000085276,ENSG00000159377,ENSG00000175197,ENSG00000108179…
GO:0044260	cellular macromolecule metabolic process	0.0244	1.78e-05	1.07	1743	ENSG00000009830,ENSG00000155545,ENSG00000154548,ENSG00000185947,ENSG00000081307,ENSG00000112701,ENSG00000167394,ENSG00000114857,ENSG00000177096,ENSG00000189241,ENSG00000042429,ENSG00000169714,ENSG00000166548,ENSG00000185024,ENSG00000146063,ENSG00000182899,ENSG00000166925,ENSG00000083307,ENSG00000171843,ENSG00000163602,ENSG00000048052,ENSG00000142623,ENSG00000178860,ENSG00000137574,ENSG00000107960…
GO:0051173	positive regulation of nitrogen compound metabolic process	0.0247	1.89e-05	1.19	405	ENSG00000177732,ENSG00000125931,ENSG00000117000,ENSG00000244165,ENSG00000204231,ENSG00000182393,ENSG00000130699,ENSG00000163501,ENSG00000042429,ENSG00000169714,ENSG00000185024,ENSG00000188986,ENSG00000105707,ENSG00000069399,ENSG00000122180,ENSG00000154764,ENSG00000138798,ENSG00000118263,ENSG00000107960,ENSG00000157216,ENSG00000132329,ENSG00000177700,ENSG00000112592,ENSG00000085276,ENSG00000175197…
GO:0008219	cell death	0.0247	1.89e-05	1.19	384	ENSG00000121380,ENSG00000164741,ENSG00000137133,ENSG00000125931,ENSG00000104081,ENSG00000116717,ENSG00000103490,ENSG00000079101,ENSG00000026103,ENSG00000152558,ENSG00000030110,ENSG00000155849,ENSG00000144848,ENSG00000141682,ENSG00000105221,ENSG00000139644,ENSG00000104228,ENSG00000097007,ENSG00000163602,ENSG00000069399,ENSG00000112592,ENSG00000085276,ENSG00000159377,ENSG00000175197,ENSG00000108179…
GO:0031324	negative regulation of cellular metabolic process	0.0261	2.05e-05	1.17	448	ENSG00000108055,ENSG00000255302,ENSG00000140319,ENSG00000154548,ENSG00000125931,ENSG00000164086,ENSG00000165030,ENSG00000116717,ENSG00000103490,ENSG00000182393,ENSG00000115461,ENSG00000102977,ENSG00000030110,ENSG00000165804,ENSG00000178175,ENSG00000188986,ENSG00000166925,ENSG00000097007,ENSG00000163602,ENSG00000048052,ENSG00000116350,ENSG00000069399,ENSG00000117289,ENSG00000140836,ENSG00000085276…
GO:0001525	angiogenesis	0.0271	2.17e-05	1.43	102	ENSG00000150782,ENSG00000182580,ENSG00000179772,ENSG00000154188,ENSG00000125266,ENSG00000164930,ENSG00000091879,ENSG00000122592,ENSG00000173083,ENSG00000120708,ENSG00000100644,ENSG00000134871,ENSG00000196189,ENSG00000112062,ENSG00000163501,ENSG00000111186,ENSG00000159184,ENSG00000204301,ENSG00000100345,ENSG00000143537,ENSG00000138798,ENSG00000130702,ENSG00000076706,ENSG00000137801,ENSG00000132329…
GO:0002755	MyD88-dependent toll-like receptor signaling pathway	0.0309	2.53e-05	1.83	37	ENSG00000198001,ENSG00000162889,ENSG00000164086,ENSG00000104312,ENSG00000081189,ENSG00000077150,ENSG00000174123,ENSG00000134070,ENSG00000177606,ENSG00000170345,ENSG00000144381,ENSG00000100906,ENSG00000112062,ENSG00000095015,ENSG00000139946,ENSG00000167207,ENSG00000114738,ENSG00000073009,ENSG00000139318,ENSG00000177189,ENSG00000143947,ENSG00000118260,ENSG00000145901,ENSG00000123268,ENSG00000010671…
GO:0050878	regulation of body fluid levels	0.0309	2.63e-05	1.27	210	ENSG00000017427,ENSG00000130700,ENSG00000164930,ENSG00000110799,ENSG00000127824,ENSG00000150594,ENSG00000100644,ENSG00000070831,ENSG00000108561,ENSG00000169252,ENSG00000005893,ENSG00000149925,ENSG00000117525,ENSG00000091409,ENSG00000116815,ENSG00000160323,ENSG00000171388,ENSG00000091583,ENSG00000114353,ENSG00000105974,ENSG00000170835,ENSG00000115232,ENSG00000084731,ENSG00000171988,ENSG00000110756…
GO:0010628	positive regulation of gene expression	0.0309	2.64e-05	1.19	363	ENSG00000177732,ENSG00000125931,ENSG00000117000,ENSG00000165030,ENSG00000204231,ENSG00000182393,ENSG00000130699,ENSG00000163501,ENSG00000042429,ENSG00000169714,ENSG00000185024,ENSG00000105707,ENSG00000069399,ENSG00000122180,ENSG00000154764,ENSG00000138798,ENSG00000118263,ENSG00000157216,ENSG00000112592,ENSG00000085276,ENSG00000175197,ENSG00000168876,ENSG00000100968,ENSG00000118762,ENSG00000115138…
GO:0002224	toll-like receptor signaling pathway	0.0339	2.95e-05	1.73	44	ENSG00000131323,ENSG00000143466,ENSG00000198001,ENSG00000162889,ENSG00000164086,ENSG00000174125,ENSG00000104312,ENSG00000081189,ENSG00000077150,ENSG00000174123,ENSG00000134070,ENSG00000177606,ENSG00000170345,ENSG00000144381,ENSG00000100906,ENSG00000112062,ENSG00000095015,ENSG00000139946,ENSG00000167207,ENSG00000114738,ENSG00000073009,ENSG00000139318,ENSG00000177189,ENSG00000143947,ENSG00000243414…
GO:0051254	positive regulation of RNA metabolic process	0.0383	3.41e-05	1.19	357	ENSG00000177732,ENSG00000125931,ENSG00000117000,ENSG00000204231,ENSG00000182393,ENSG00000130699,ENSG00000163501,ENSG00000042429,ENSG00000169714,ENSG00000185024,ENSG00000188986,ENSG00000105707,ENSG00000069399,ENSG00000122180,ENSG00000154764,ENSG00000138798,ENSG00000118263,ENSG00000157216,ENSG00000177700,ENSG00000112592,ENSG00000085276,ENSG00000175197,ENSG00000168876,ENSG00000100968,ENSG00000118762…
GO:0045893	positive regulation of transcription, DNA-dependent	0.0493	4.48e-05	1.2	338	ENSG00000177732,ENSG00000125931,ENSG00000117000,ENSG00000204231,ENSG00000182393,ENSG00000130699,ENSG00000163501,ENSG00000042429,ENSG00000169714,ENSG00000185024,ENSG00000069399,ENSG00000122180,ENSG00000154764,ENSG00000138798,ENSG00000118263,ENSG00000157216,ENSG00000112592,ENSG00000085276,ENSG00000175197,ENSG00000168876,ENSG00000100968,ENSG00000118762,ENSG00000115138,ENSG00000072310,ENSG00000126561…

## Sheet: MK_categoryIII
ID_CATEGORY	NAME_CATEGORY	ADJUSTED_PVALUE	NON_CORR_PVALUE	FOLD_ENRICHMENT	#GENES	GENES
GO:0044237	cellular metabolic process	7.45e-09	1.35e-13	1.09	2339	ENSG00000185947,ENSG00000081307,ENSG00000124151,ENSG00000167394,ENSG00000189241,ENSG00000182511,ENSG00000166548,ENSG00000142937,ENSG00000182899,ENSG00000163602,ENSG00000167755,ENSG00000178860,ENSG00000142871,ENSG00000157216,ENSG00000006468,ENSG00000100968,ENSG00000196597,ENSG00000172172,ENSG00000126561,ENSG00000143507,ENSG00000198945,ENSG00000139218,ENSG00000144580,ENSG00000167244,ENSG00000124575…
GO:0008152	metabolic process	7.04e-07	2.55e-11	1.08	2528	ENSG00000178226,ENSG00000185947,ENSG00000081307,ENSG00000124151,ENSG00000167394,ENSG00000189241,ENSG00000182511,ENSG00000166548,ENSG00000142937,ENSG00000240891,ENSG00000182899,ENSG00000163602,ENSG00000167755,ENSG00000178860,ENSG00000159403,ENSG00000157216,ENSG00000142871,ENSG00000006468,ENSG00000111405,ENSG00000100968,ENSG00000196597,ENSG00000172172,ENSG00000163870,ENSG00000126561,ENSG00000143507…
GO:0044260	cellular macromolecule metabolic process	9.54e-07	5.19e-11	1.11	1805	ENSG00000155545,ENSG00000185947,ENSG00000081307,ENSG00000124151,ENSG00000167394,ENSG00000189241,ENSG00000182511,ENSG00000166548,ENSG00000142937,ENSG00000146063,ENSG00000182899,ENSG00000166925,ENSG00000171843,ENSG00000102103,ENSG00000163602,ENSG00000167755,ENSG00000178860,ENSG00000137574,ENSG00000186814,ENSG00000156735,ENSG00000107960,ENSG00000157216,ENSG00000006468,ENSG00000100968,ENSG00000196597…
GO:0044238	primary metabolic process	1.05e-05	7.61e-10	1.08	2339	ENSG00000178226,ENSG00000185947,ENSG00000081307,ENSG00000124151,ENSG00000167394,ENSG00000189241,ENSG00000182511,ENSG00000166548,ENSG00000142937,ENSG00000240891,ENSG00000182899,ENSG00000163602,ENSG00000167755,ENSG00000178860,ENSG00000159403,ENSG00000157216,ENSG00000006468,ENSG00000111405,ENSG00000100968,ENSG00000196597,ENSG00000172172,ENSG00000163870,ENSG00000126561,ENSG00000143507,ENSG00000198945…
GO:0035556	intracellular signal transduction	1.52e-05	1.38e-09	1.26	471	ENSG00000155366,ENSG00000164741,ENSG00000162889,ENSG00000164086,ENSG00000164116,ENSG00000244165,ENSG00000139687,ENSG00000116717,ENSG00000103490,ENSG00000168918,ENSG00000129467,ENSG00000115461,ENSG00000108352,ENSG00000030110,ENSG00000155849,ENSG00000111671,ENSG00000164691,ENSG00000141682,ENSG00000240891,ENSG00000163235,ENSG00000149923,ENSG00000108370,ENSG00000107831,ENSG00000167550,ENSG00000119185…
GO:0006996	organelle organization	3.2e-05	3.49e-09	1.2	646	ENSG00000042753,ENSG00000164741,ENSG00000165060,ENSG00000124151,ENSG00000189241,ENSG00000145241,ENSG00000197846,ENSG00000166548,ENSG00000141682,ENSG00000149357,ENSG00000184270,ENSG00000100345,ENSG00000163602,ENSG00000159713,ENSG00000066455,ENSG00000134375,ENSG00000130702,ENSG00000107960,ENSG00000111581,ENSG00000105613,ENSG00000108179,ENSG00000204371,ENSG00000100307,ENSG00000164924,ENSG00000117650…
GO:0044267	cellular protein metabolic process	4.3e-05	5.46e-09	1.16	871	ENSG00000119402,ENSG00000007944,ENSG00000162889,ENSG00000081307,ENSG00000186187,ENSG00000165060,ENSG00000124151,ENSG00000172840,ENSG00000182511,ENSG00000142937,ENSG00000141682,ENSG00000105221,ENSG00000146063,ENSG00000182899,ENSG00000172809,ENSG00000163602,ENSG00000154764,ENSG00000134375,ENSG00000156735,ENSG00000105613,ENSG00000108179,ENSG00000204371,ENSG00000172172,ENSG00000126561,ENSG00000143507…
GO:0042060	wound healing	0.000102	1.48e-08	1.37	233	ENSG00000017427,ENSG00000162738,ENSG00000171766,ENSG00000164930,ENSG00000148798,ENSG00000196966,ENSG00000173083,ENSG00000110799,ENSG00000127824,ENSG00000150594,ENSG00000100644,ENSG00000070831,ENSG00000164116,ENSG00000169252,ENSG00000064666,ENSG00000149925,ENSG00000091409,ENSG00000116815,ENSG00000160323,ENSG00000168918,ENSG00000114353,ENSG00000105974,ENSG00000092969,ENSG00000163235,ENSG00000186951…
GO:0043170	macromolecule metabolic process	0.000179	2.91e-08	1.08	1923	ENSG00000155545,ENSG00000178226,ENSG00000185947,ENSG00000081307,ENSG00000124151,ENSG00000167394,ENSG00000189241,ENSG00000182511,ENSG00000166548,ENSG00000142937,ENSG00000146063,ENSG00000182899,ENSG00000166925,ENSG00000171843,ENSG00000100345,ENSG00000102103,ENSG00000163602,ENSG00000167755,ENSG00000178860,ENSG00000137574,ENSG00000159403,ENSG00000186814,ENSG00000156735,ENSG00000107960,ENSG00000157216…
GO:0051276	chromosome organization	0.000293	5.32e-08	1.34	248	ENSG00000076382,ENSG00000124635,ENSG00000119772,ENSG00000108055,ENSG00000180543,ENSG00000196966,ENSG00000197459,ENSG00000112983,ENSG00000024048,ENSG00000117000,ENSG00000115548,ENSG00000071243,ENSG00000139687,ENSG00000124151,ENSG00000182611,ENSG00000080986,ENSG00000196226,ENSG00000189241,ENSG00000086827,ENSG00000102977,ENSG00000189079,ENSG00000145241,ENSG00000189060,ENSG00000197846,ENSG00000183558…
GO:0001568	blood vessel development	0.000337	6.72e-08	1.44	158	ENSG00000182580,ENSG00000164930,ENSG00000173083,ENSG00000125931,ENSG00000100644,ENSG00000068305,ENSG00000163501,ENSG00000105974,ENSG00000092969,ENSG00000163235,ENSG00000063176,ENSG00000107831,ENSG00000100345,ENSG00000154764,ENSG00000020181,ENSG00000106366,ENSG00000130702,ENSG00000076706,ENSG00000142871,ENSG00000132329,ENSG00000100968,ENSG00000169032,ENSG00000120093,ENSG00000145715,ENSG00000152270…
GO:0071841	cellular component organization or biogenesis at cellular level	0.000389	8.9e-08	1.13	1018	ENSG00000155366,ENSG00000042753,ENSG00000164741,ENSG00000165060,ENSG00000124151,ENSG00000189241,ENSG00000182511,ENSG00000006283,ENSG00000145241,ENSG00000197846,ENSG00000112578,ENSG00000166548,ENSG00000142937,ENSG00000141682,ENSG00000149357,ENSG00000182899,ENSG00000172809,ENSG00000198753,ENSG00000143382,ENSG00000184270,ENSG00000177971,ENSG00000100345,ENSG00000102103,ENSG00000163602,ENSG00000159713…
GO:0071842	cellular component organization at cellular level	0.000389	9.16e-08	1.14	986	ENSG00000155366,ENSG00000042753,ENSG00000164741,ENSG00000165060,ENSG00000124151,ENSG00000189241,ENSG00000182511,ENSG00000006283,ENSG00000145241,ENSG00000197846,ENSG00000166548,ENSG00000142937,ENSG00000141682,ENSG00000149357,ENSG00000182899,ENSG00000172809,ENSG00000198753,ENSG00000143382,ENSG00000184270,ENSG00000100345,ENSG00000102103,ENSG00000163602,ENSG00000159713,ENSG00000066455,ENSG00000137574…
GO:0010604	positive regulation of macromolecule metabolic process	0.000403	1.02e-07	1.18	624	ENSG00000155366,ENSG00000164741,ENSG00000007944,ENSG00000162889,ENSG00000125931,ENSG00000165030,ENSG00000124151,ENSG00000129467,ENSG00000185630,ENSG00000105221,ENSG00000171681,ENSG00000107831,ENSG00000154764,ENSG00000156735,ENSG00000107960,ENSG00000142871,ENSG00000157216,ENSG00000132329,ENSG00000254647,ENSG00000163221,ENSG00000006468,ENSG00000168876,ENSG00000100968,ENSG00000166311,ENSG00000072310…
GO:0009893	positive regulation of metabolic process	0.000453	1.23e-07	1.17	667	ENSG00000155366,ENSG00000164741,ENSG00000007944,ENSG00000162889,ENSG00000125931,ENSG00000165030,ENSG00000124151,ENSG00000129467,ENSG00000185630,ENSG00000141682,ENSG00000105221,ENSG00000171681,ENSG00000107831,ENSG00000154764,ENSG00000156735,ENSG00000107960,ENSG00000142871,ENSG00000157216,ENSG00000132329,ENSG00000254647,ENSG00000163221,ENSG00000006468,ENSG00000168876,ENSG00000100968,ENSG00000166311…
GO:0006325	chromatin organization	0.00139	4.93e-07	1.36	190	ENSG00000124635,ENSG00000119772,ENSG00000180543,ENSG00000196966,ENSG00000197459,ENSG00000112983,ENSG00000024048,ENSG00000115548,ENSG00000071243,ENSG00000139687,ENSG00000124151,ENSG00000182611,ENSG00000196226,ENSG00000189241,ENSG00000189079,ENSG00000189060,ENSG00000197846,ENSG00000183558,ENSG00000174579,ENSG00000171988,ENSG00000184270,ENSG00000159339,ENSG00000163602,ENSG00000164104,ENSG00000152455…
GO:0048523	negative regulation of cellular process	0.00139	4.13e-07	1.14	905	ENSG00000155366,ENSG00000042753,ENSG00000164741,ENSG00000125931,ENSG00000165030,ENSG00000165060,ENSG00000137496,ENSG00000165804,ENSG00000185630,ENSG00000105221,ENSG00000166925,ENSG00000171681,ENSG00000139644,ENSG00000107831,ENSG00000171843,ENSG00000100345,ENSG00000163602,ENSG00000154764,ENSG00000156735,ENSG00000142871,ENSG00000157216,ENSG00000117289,ENSG00000254647,ENSG00000174306,ENSG00000166311…
GO:0010605	negative regulation of macromolecule metabolic process	0.00139	4.84e-07	1.21	463	ENSG00000108055,ENSG00000140319,ENSG00000125931,ENSG00000024048,ENSG00000164086,ENSG00000139687,ENSG00000165030,ENSG00000116717,ENSG00000103490,ENSG00000168918,ENSG00000182393,ENSG00000115461,ENSG00000102977,ENSG00000030110,ENSG00000165804,ENSG00000140463,ENSG00000178175,ENSG00000188986,ENSG00000166925,ENSG00000171681,ENSG00000154438,ENSG00000163602,ENSG00000106366,ENSG00000117289,ENSG00000254647…
GO:0001944	vasculature development	0.00139	4.9e-07	1.39	164	ENSG00000182580,ENSG00000017427,ENSG00000164930,ENSG00000173083,ENSG00000125931,ENSG00000100644,ENSG00000068305,ENSG00000163501,ENSG00000105974,ENSG00000092969,ENSG00000163235,ENSG00000063176,ENSG00000107831,ENSG00000100345,ENSG00000154764,ENSG00000020181,ENSG00000106366,ENSG00000130702,ENSG00000076706,ENSG00000142871,ENSG00000132329,ENSG00000100968,ENSG00000169032,ENSG00000120093,ENSG00000145715…
GO:0016043	cellular component organization	0.00139	5.05e-07	1.11	1162	ENSG00000155366,ENSG00000124151,ENSG00000189241,ENSG00000182511,ENSG00000006283,ENSG00000166548,ENSG00000142937,ENSG00000182899,ENSG00000198753,ENSG00000107831,ENSG00000100345,ENSG00000102103,ENSG00000163602,ENSG00000159713,ENSG00000137574,ENSG00000130702,ENSG00000156735,ENSG00000107960,ENSG00000142871,ENSG00000157216,ENSG00000006468,ENSG00000008838,ENSG00000198945,ENSG00000139218,ENSG00000124575…
GO:0071840	cellular component organization or biogenesis	0.00169	6.72e-07	1.11	1197	ENSG00000155366,ENSG00000124151,ENSG00000189241,ENSG00000182511,ENSG00000006283,ENSG00000112578,ENSG00000166548,ENSG00000142937,ENSG00000182899,ENSG00000198753,ENSG00000107831,ENSG00000100345,ENSG00000102103,ENSG00000163602,ENSG00000159713,ENSG00000137574,ENSG00000130702,ENSG00000156735,ENSG00000107960,ENSG00000142871,ENSG00000157216,ENSG00000006468,ENSG00000008838,ENSG00000198945,ENSG00000139218…
GO:0043412	macromolecule modification	0.00169	6.9e-07	1.16	688	ENSG00000119402,ENSG00000007944,ENSG00000162889,ENSG00000081307,ENSG00000186187,ENSG00000165060,ENSG00000124151,ENSG00000172840,ENSG00000142544,ENSG00000182511,ENSG00000105221,ENSG00000146063,ENSG00000171681,ENSG00000163602,ENSG00000137574,ENSG00000154764,ENSG00000105613,ENSG00000204371,ENSG00000126561,ENSG00000143507,ENSG00000163933,ENSG00000117650,ENSG00000204463,ENSG00000120899,ENSG00000104774…
GO:0007599	hemostasis	0.00169	7.07e-07	1.36	187	ENSG00000017427,ENSG00000164930,ENSG00000196966,ENSG00000110799,ENSG00000127824,ENSG00000150594,ENSG00000070831,ENSG00000164116,ENSG00000149925,ENSG00000091409,ENSG00000116815,ENSG00000160323,ENSG00000168918,ENSG00000114353,ENSG00000105974,ENSG00000092969,ENSG00000084731,ENSG00000171988,ENSG00000110756,ENSG00000169375,ENSG00000169704,ENSG00000116688,ENSG00000106366,ENSG00000161911,ENSG00000123405…
GO:0032268	regulation of cellular protein metabolic process	0.00172	7.49e-07	1.21	432	ENSG00000155366,ENSG00000164741,ENSG00000187566,ENSG00000140319,ENSG00000007944,ENSG00000162889,ENSG00000164086,ENSG00000139687,ENSG00000173207,ENSG00000116717,ENSG00000103490,ENSG00000102760,ENSG00000182393,ENSG00000129467,ENSG00000115461,ENSG00000030110,ENSG00000105221,ENSG00000092969,ENSG00000163235,ENSG00000154764,ENSG00000156735,ENSG00000142871,ENSG00000132329,ENSG00000083845,ENSG00000254647…
GO:0048519	negative regulation of biological process	0.00177	8.03e-07	1.12	980	ENSG00000155366,ENSG00000042753,ENSG00000164741,ENSG00000007944,ENSG00000125931,ENSG00000165030,ENSG00000165060,ENSG00000137496,ENSG00000108010,ENSG00000165804,ENSG00000185630,ENSG00000105221,ENSG00000166925,ENSG00000185201,ENSG00000171681,ENSG00000139644,ENSG00000107831,ENSG00000110921,ENSG00000165471,ENSG00000171843,ENSG00000100345,ENSG00000163602,ENSG00000154764,ENSG00000156735,ENSG00000142871…
GO:0050817	coagulation	0.00203	9.95e-07	1.35	185	ENSG00000017427,ENSG00000164930,ENSG00000196966,ENSG00000110799,ENSG00000127824,ENSG00000150594,ENSG00000070831,ENSG00000164116,ENSG00000149925,ENSG00000091409,ENSG00000116815,ENSG00000160323,ENSG00000168918,ENSG00000114353,ENSG00000105974,ENSG00000092969,ENSG00000084731,ENSG00000171988,ENSG00000110756,ENSG00000169375,ENSG00000169704,ENSG00000116688,ENSG00000106366,ENSG00000161911,ENSG00000123405…
GO:0007596	blood coagulation	0.00203	9.95e-07	1.35	185	ENSG00000017427,ENSG00000164930,ENSG00000196966,ENSG00000110799,ENSG00000127824,ENSG00000150594,ENSG00000070831,ENSG00000164116,ENSG00000149925,ENSG00000091409,ENSG00000116815,ENSG00000160323,ENSG00000168918,ENSG00000114353,ENSG00000105974,ENSG00000092969,ENSG00000084731,ENSG00000171988,ENSG00000110756,ENSG00000169375,ENSG00000169704,ENSG00000116688,ENSG00000106366,ENSG00000161911,ENSG00000123405…
GO:0006464	cellular protein modification process	0.00222	1.17e-06	1.16	655	ENSG00000119402,ENSG00000007944,ENSG00000162889,ENSG00000081307,ENSG00000186187,ENSG00000165060,ENSG00000124151,ENSG00000172840,ENSG00000182511,ENSG00000105221,ENSG00000146063,ENSG00000163602,ENSG00000154764,ENSG00000105613,ENSG00000204371,ENSG00000126561,ENSG00000143507,ENSG00000163933,ENSG00000117650,ENSG00000204463,ENSG00000120899,ENSG00000104774,ENSG00000096070,ENSG00000163810,ENSG00000153786…
GO:0036211	protein modification process	0.00222	1.17e-06	1.16	655	ENSG00000119402,ENSG00000007944,ENSG00000162889,ENSG00000081307,ENSG00000186187,ENSG00000165060,ENSG00000124151,ENSG00000172840,ENSG00000182511,ENSG00000105221,ENSG00000146063,ENSG00000163602,ENSG00000154764,ENSG00000105613,ENSG00000204371,ENSG00000126561,ENSG00000143507,ENSG00000163933,ENSG00000117650,ENSG00000204463,ENSG00000120899,ENSG00000104774,ENSG00000096070,ENSG00000163810,ENSG00000153786…
GO:0031325	positive regulation of cellular metabolic process	0.00252	1.37e-06	1.16	629	ENSG00000155366,ENSG00000164741,ENSG00000162889,ENSG00000125931,ENSG00000124151,ENSG00000129467,ENSG00000185630,ENSG00000141682,ENSG00000105221,ENSG00000171681,ENSG00000154764,ENSG00000156735,ENSG00000107960,ENSG00000142871,ENSG00000157216,ENSG00000132329,ENSG00000254647,ENSG00000163221,ENSG00000006468,ENSG00000168876,ENSG00000100968,ENSG00000166311,ENSG00000072310,ENSG00000008838,ENSG00000009950…
GO:0048514	blood vessel morphogenesis	0.00258	1.45e-06	1.43	133	ENSG00000182580,ENSG00000164930,ENSG00000173083,ENSG00000125931,ENSG00000100644,ENSG00000163501,ENSG00000105974,ENSG00000092969,ENSG00000163235,ENSG00000107831,ENSG00000100345,ENSG00000154764,ENSG00000020181,ENSG00000106366,ENSG00000130702,ENSG00000142871,ENSG00000076706,ENSG00000132329,ENSG00000100968,ENSG00000120093,ENSG00000145715,ENSG00000152270,ENSG00000166224,ENSG00000124766,ENSG00000249751…
GO:0018193	peptidyl-amino acid modification	0.00265	1.54e-06	1.36	177	ENSG00000162889,ENSG00000112983,ENSG00000185624,ENSG00000071243,ENSG00000124151,ENSG00000182511,ENSG00000174579,ENSG00000159339,ENSG00000188322,ENSG00000114166,ENSG00000133247,ENSG00000163872,ENSG00000111653,ENSG00000254087,ENSG00000256269,ENSG00000204371,ENSG00000188895,ENSG00000126561,ENSG00000163933,ENSG00000204463,ENSG00000120899,ENSG00000154229,ENSG00000128510,ENSG00000082701,ENSG00000096070…
GO:0019538	protein metabolic process	0.00351	2.11e-06	1.12	1013	ENSG00000119402,ENSG00000178226,ENSG00000007944,ENSG00000162889,ENSG00000081307,ENSG00000186187,ENSG00000165060,ENSG00000124151,ENSG00000172840,ENSG00000182511,ENSG00000142937,ENSG00000141682,ENSG00000105221,ENSG00000146063,ENSG00000182899,ENSG00000172809,ENSG00000165471,ENSG00000100345,ENSG00000163602,ENSG00000167755,ENSG00000159403,ENSG00000154764,ENSG00000134375,ENSG00000156735,ENSG00000105613…
GO:0009892	negative regulation of metabolic process	0.00351	2.16e-06	1.19	488	ENSG00000108055,ENSG00000140319,ENSG00000125931,ENSG00000024048,ENSG00000164086,ENSG00000139687,ENSG00000165030,ENSG00000116717,ENSG00000103490,ENSG00000168918,ENSG00000182393,ENSG00000115461,ENSG00000102977,ENSG00000030110,ENSG00000165804,ENSG00000140463,ENSG00000178175,ENSG00000188986,ENSG00000166925,ENSG00000171681,ENSG00000154438,ENSG00000163602,ENSG00000106366,ENSG00000117289,ENSG00000254647…
GO:0007049	cell cycle	0.00437	2.78e-06	1.21	390	ENSG00000178950,ENSG00000155366,ENSG00000108055,ENSG00000146457,ENSG00000127824,ENSG00000024048,ENSG00000139687,ENSG00000173207,ENSG00000116717,ENSG00000102760,ENSG00000145241,ENSG00000140463,ENSG00000092969,ENSG00000050030,ENSG00000100345,ENSG00000154438,ENSG00000152455,ENSG00000117289,ENSG00000111581,ENSG00000101624,ENSG00000119147,ENSG00000174799,ENSG00000121274,ENSG00000111653,ENSG00000187840…
GO:0043933	macromolecular complex subunit organization	0.00437	2.85e-06	1.22	355	ENSG00000155729,ENSG00000042753,ENSG00000177732,ENSG00000188997,ENSG00000110799,ENSG00000127824,ENSG00000174705,ENSG00000147403,ENSG00000189241,ENSG00000026103,ENSG00000189079,ENSG00000145241,ENSG00000197846,ENSG00000142937,ENSG00000183558,ENSG00000182899,ENSG00000172809,ENSG00000100353,ENSG00000184270,ENSG00000102103,ENSG00000137574,ENSG00000157216,ENSG00000083845,ENSG00000198563,ENSG00000244005…
GO:0007167	enzyme linked receptor protein signaling pathway	0.00454	3.05e-06	1.27	257	ENSG00000182580,ENSG00000042753,ENSG00000162889,ENSG00000125931,ENSG00000113658,ENSG00000164086,ENSG00000129467,ENSG00000105221,ENSG00000092969,ENSG00000163235,ENSG00000107831,ENSG00000106366,ENSG00000117289,ENSG00000254647,ENSG00000213760,ENSG00000109332,ENSG00000187840,ENSG00000254087,ENSG00000126561,ENSG00000145431,ENSG00000146192,ENSG00000115306,ENSG00000167244,ENSG00000146830,ENSG00000120899…
GO:0033554	cellular response to stress	0.00574	3.96e-06	1.21	371	ENSG00000155366,ENSG00000108055,ENSG00000143493,ENSG00000162889,ENSG00000122678,ENSG00000164086,ENSG00000162129,ENSG00000165060,ENSG00000123415,ENSG00000137496,ENSG00000116717,ENSG00000103490,ENSG00000102760,ENSG00000026103,ENSG00000102977,ENSG00000030110,ENSG00000144848,ENSG00000141682,ENSG00000050030,ENSG00000122008,ENSG00000198431,ENSG00000154764,ENSG00000119147,ENSG00000111653,ENSG00000109332…
GO:0051174	regulation of phosphorus metabolic process	0.00748	5.43e-06	1.23	325	ENSG00000164741,ENSG00000162889,ENSG00000164086,ENSG00000139687,ENSG00000173207,ENSG00000116717,ENSG00000103490,ENSG00000102760,ENSG00000182393,ENSG00000129467,ENSG00000030110,ENSG00000092969,ENSG00000163235,ENSG00000173457,ENSG00000154764,ENSG00000156735,ENSG00000142871,ENSG00000254647,ENSG00000163221,ENSG00000104866,ENSG00000254087,ENSG00000166311,ENSG00000009950,ENSG00000143507,ENSG00000145431…
GO:0019220	regulation of phosphate metabolic process	0.00748	5.43e-06	1.23	325	ENSG00000164741,ENSG00000162889,ENSG00000164086,ENSG00000139687,ENSG00000173207,ENSG00000116717,ENSG00000103490,ENSG00000102760,ENSG00000182393,ENSG00000129467,ENSG00000030110,ENSG00000092969,ENSG00000163235,ENSG00000173457,ENSG00000154764,ENSG00000156735,ENSG00000142871,ENSG00000254647,ENSG00000163221,ENSG00000104866,ENSG00000254087,ENSG00000166311,ENSG00000009950,ENSG00000143507,ENSG00000145431…
GO:0022402	cell cycle process	0.00861	6.41e-06	1.23	308	ENSG00000155366,ENSG00000108055,ENSG00000127824,ENSG00000024048,ENSG00000139687,ENSG00000173207,ENSG00000116717,ENSG00000102760,ENSG00000145241,ENSG00000140463,ENSG00000092969,ENSG00000050030,ENSG00000100345,ENSG00000154438,ENSG00000152455,ENSG00000111581,ENSG00000101624,ENSG00000119147,ENSG00000174799,ENSG00000121274,ENSG00000111653,ENSG00000187840,ENSG00000176635,ENSG00000075218,ENSG00000072501…
GO:0031324	negative regulation of cellular metabolic process	0.00879	6.7e-06	1.18	452	ENSG00000108055,ENSG00000140319,ENSG00000125931,ENSG00000024048,ENSG00000164086,ENSG00000139687,ENSG00000165030,ENSG00000116717,ENSG00000103490,ENSG00000168918,ENSG00000182393,ENSG00000115461,ENSG00000102977,ENSG00000030110,ENSG00000165804,ENSG00000178175,ENSG00000188986,ENSG00000166925,ENSG00000171681,ENSG00000163602,ENSG00000117289,ENSG00000254647,ENSG00000140836,ENSG00000111653,ENSG00000109332…
GO:0050878	regulation of body fluid levels	0.0102	7.96e-06	1.29	213	ENSG00000017427,ENSG00000164930,ENSG00000196966,ENSG00000110799,ENSG00000127824,ENSG00000150594,ENSG00000100644,ENSG00000070831,ENSG00000164116,ENSG00000169252,ENSG00000149925,ENSG00000091409,ENSG00000116815,ENSG00000160323,ENSG00000105552,ENSG00000168918,ENSG00000114353,ENSG00000105974,ENSG00000092969,ENSG00000084731,ENSG00000171988,ENSG00000110756,ENSG00000169375,ENSG00000169704,ENSG00000122218…
GO:0030168	platelet activation	0.0112	8.96e-06	1.49	90	ENSG00000017427,ENSG00000164220,ENSG00000196396,ENSG00000127314,ENSG00000164930,ENSG00000110799,ENSG00000127824,ENSG00000150594,ENSG00000149925,ENSG00000120885,ENSG00000103653,ENSG00000160323,ENSG00000114353,ENSG00000102780,ENSG00000092969,ENSG00000169704,ENSG00000078369,ENSG00000106366,ENSG00000137801,ENSG00000088256,ENSG00000161911,ENSG00000115904,ENSG00000254087,ENSG00000043462,ENSG00000090534…
GO:0048518	positive regulation of biological process	0.0113	9.19e-06	1.1	1104	ENSG00000155366,ENSG00000189171,ENSG00000104081,ENSG00000124151,ENSG00000182511,ENSG00000107831,ENSG00000171843,ENSG00000167755,ENSG00000159403,ENSG00000156735,ENSG00000107960,ENSG00000142871,ENSG00000157216,ENSG00000006468,ENSG00000168876,ENSG00000100968,ENSG00000072310,ENSG00000008838,ENSG00000126561,ENSG00000097046,ENSG00000164129,ENSG00000167244,ENSG00000063015,ENSG00000184216,ENSG00000244734…
GO:0043549	regulation of kinase activity	0.0119	9.97e-06	1.27	229	ENSG00000162738,ENSG00000135914,ENSG00000110768,ENSG00000162889,ENSG00000150594,ENSG00000070831,ENSG00000164086,ENSG00000139687,ENSG00000169252,ENSG00000173207,ENSG00000157014,ENSG00000204435,ENSG00000094804,ENSG00000116717,ENSG00000103490,ENSG00000102760,ENSG00000168615,ENSG00000109458,ENSG00000129467,ENSG00000114353,ENSG00000105974,ENSG00000123080,ENSG00000101224,ENSG00000092969,ENSG00000163235…
GO:0051726	regulation of cell cycle	0.0124	1.12e-05	1.25	264	ENSG00000108055,ENSG00000143493,ENSG00000163374,ENSG00000162889,ENSG00000139687,ENSG00000173207,ENSG00000116717,ENSG00000102760,ENSG00000030110,ENSG00000105221,ENSG00000092969,ENSG00000163235,ENSG00000050030,ENSG00000107831,ENSG00000104228,ENSG00000101624,ENSG00000254647,ENSG00000119147,ENSG00000111653,ENSG00000187840,ENSG00000075218,ENSG00000072501,ENSG00000009950,ENSG00000126561,ENSG00000124766…
GO:0031399	regulation of protein modification process	0.0124	1.08e-05	1.21	349	ENSG00000164741,ENSG00000187566,ENSG00000162889,ENSG00000164086,ENSG00000139687,ENSG00000173207,ENSG00000116717,ENSG00000103490,ENSG00000102760,ENSG00000182393,ENSG00000129467,ENSG00000030110,ENSG00000092969,ENSG00000163235,ENSG00000154764,ENSG00000156735,ENSG00000142871,ENSG00000132329,ENSG00000254647,ENSG00000163221,ENSG00000254087,ENSG00000166311,ENSG00000009950,ENSG00000124766,ENSG00000143507…
GO:0009987	cellular process	0.0124	1.11e-05	1.02	3666	ENSG00000155366,ENSG00000185947,ENSG00000182575,ENSG00000174944,ENSG00000081307,ENSG00000124151,ENSG00000167394,ENSG00000189241,ENSG00000182511,ENSG00000108352,ENSG00000006283,ENSG00000166548,ENSG00000103942,ENSG00000142937,ENSG00000240891,ENSG00000182899,ENSG00000198753,ENSG00000105501,ENSG00000139644,ENSG00000163602,ENSG00000167755,ENSG00000178860,ENSG00000157216,ENSG00000142871,ENSG00000006468…
GO:0010628	positive regulation of gene expression	0.0124	1.06e-05	1.2	366	ENSG00000177732,ENSG00000125931,ENSG00000117000,ENSG00000113658,ENSG00000139687,ENSG00000165030,ENSG00000204231,ENSG00000124151,ENSG00000102760,ENSG00000182393,ENSG00000163501,ENSG00000185630,ENSG00000092969,ENSG00000171681,ENSG00000105707,ENSG00000107831,ENSG00000154764,ENSG00000106366,ENSG00000118263,ENSG00000142871,ENSG00000157216,ENSG00000112592,ENSG00000006468,ENSG00000213523,ENSG00000108001…
GO:0072358	cardiovascular system development	0.0126	1.19e-05	1.27	236	ENSG00000182580,ENSG00000017427,ENSG00000162738,ENSG00000135914,ENSG00000164741,ENSG00000164930,ENSG00000114861,ENSG00000173083,ENSG00000125931,ENSG00000174705,ENSG00000100644,ENSG00000070831,ENSG00000204231,ENSG00000166147,ENSG00000068305,ENSG00000109458,ENSG00000163501,ENSG00000105974,ENSG00000140463,ENSG00000092969,ENSG00000163235,ENSG00000186951,ENSG00000063176,ENSG00000107831,ENSG00000100345…
GO:0072359	circulatory system development	0.0126	1.19e-05	1.27	236	ENSG00000182580,ENSG00000017427,ENSG00000162738,ENSG00000135914,ENSG00000164741,ENSG00000164930,ENSG00000114861,ENSG00000173083,ENSG00000125931,ENSG00000174705,ENSG00000100644,ENSG00000070831,ENSG00000204231,ENSG00000166147,ENSG00000068305,ENSG00000109458,ENSG00000163501,ENSG00000105974,ENSG00000140463,ENSG00000092969,ENSG00000163235,ENSG00000186951,ENSG00000063176,ENSG00000107831,ENSG00000100345…
GO:0045859	regulation of protein kinase activity	0.013	1.25e-05	1.28	220	ENSG00000162738,ENSG00000135914,ENSG00000110768,ENSG00000162889,ENSG00000150594,ENSG00000070831,ENSG00000164086,ENSG00000139687,ENSG00000169252,ENSG00000173207,ENSG00000157014,ENSG00000204435,ENSG00000094804,ENSG00000116717,ENSG00000103490,ENSG00000102760,ENSG00000168615,ENSG00000109458,ENSG00000129467,ENSG00000114353,ENSG00000105974,ENSG00000123080,ENSG00000101224,ENSG00000092969,ENSG00000163235…
GO:0051329	interphase of mitotic cell cycle	0.0142	1.42e-05	1.37	133	ENSG00000127824,ENSG00000115942,ENSG00000139687,ENSG00000173207,ENSG00000094804,ENSG00000116717,ENSG00000102760,ENSG00000138107,ENSG00000123080,ENSG00000101224,ENSG00000050030,ENSG00000169375,ENSG00000108094,ENSG00000143947,ENSG00000175166,ENSG00000101624,ENSG00000174799,ENSG00000187840,ENSG00000118513,ENSG00000075218,ENSG00000097046,ENSG00000117650,ENSG00000110092,ENSG00000106462,ENSG00000185627…
GO:0042325	regulation of phosphorylation	0.0142	1.41e-05	1.23	298	ENSG00000162889,ENSG00000164086,ENSG00000139687,ENSG00000173207,ENSG00000116717,ENSG00000103490,ENSG00000102760,ENSG00000182393,ENSG00000129467,ENSG00000030110,ENSG00000092969,ENSG00000163235,ENSG00000173457,ENSG00000154764,ENSG00000156735,ENSG00000142871,ENSG00000254647,ENSG00000163221,ENSG00000254087,ENSG00000166311,ENSG00000009950,ENSG00000143507,ENSG00000145431,ENSG00000110092,ENSG00000106462…
GO:0007169	transmembrane receptor protein tyrosine kinase signaling pathway	0.0149	1.51e-05	1.3	191	ENSG00000182580,ENSG00000156299,ENSG00000017427,ENSG00000042753,ENSG00000162889,ENSG00000070831,ENSG00000164086,ENSG00000169252,ENSG00000068305,ENSG00000109458,ENSG00000129467,ENSG00000105221,ENSG00000163235,ENSG00000127831,ENSG00000107831,ENSG00000085832,ENSG00000143947,ENSG00000113070,ENSG00000117289,ENSG00000254647,ENSG00000185883,ENSG00000213760,ENSG00000187840,ENSG00000254087,ENSG00000169032…
GO:0034621	cellular macromolecular complex subunit organization	0.0151	1.56e-05	1.28	211	ENSG00000124635,ENSG00000042753,ENSG00000180543,ENSG00000177732,ENSG00000130706,ENSG00000144791,ENSG00000196966,ENSG00000197459,ENSG00000127824,ENSG00000169252,ENSG00000147403,ENSG00000182611,ENSG00000204435,ENSG00000152601,ENSG00000196226,ENSG00000189241,ENSG00000008988,ENSG00000125814,ENSG00000189079,ENSG00000145241,ENSG00000189060,ENSG00000197846,ENSG00000105974,ENSG00000142937,ENSG00000183558…
GO:0051325	interphase	0.0156	1.64e-05	1.37	134	ENSG00000196966,ENSG00000127824,ENSG00000115942,ENSG00000139687,ENSG00000173207,ENSG00000094804,ENSG00000116717,ENSG00000102760,ENSG00000138107,ENSG00000123080,ENSG00000101224,ENSG00000050030,ENSG00000169375,ENSG00000108094,ENSG00000143947,ENSG00000175166,ENSG00000101624,ENSG00000174799,ENSG00000187840,ENSG00000118513,ENSG00000075218,ENSG00000097046,ENSG00000117650,ENSG00000110092,ENSG00000106462…
GO:0044710	single-organism metabolic process	0.0159	1.74e-05	1.07	1833	ENSG00000155545,ENSG00000185947,ENSG00000124151,ENSG00000167394,ENSG00000105552,ENSG00000189241,ENSG00000166548,ENSG00000142937,ENSG00000182899,ENSG00000166925,ENSG00000171843,ENSG00000100345,ENSG00000102103,ENSG00000163602,ENSG00000167755,ENSG00000178860,ENSG00000137574,ENSG00000186814,ENSG00000107960,ENSG00000157216,ENSG00000006468,ENSG00000100968,ENSG00000196597,ENSG00000072310,ENSG00000008838…
GO:0048522	positive regulation of cellular process	0.0159	1.74e-05	1.1	1003	ENSG00000155366,ENSG00000164741,ENSG00000189171,ENSG00000162889,ENSG00000125931,ENSG00000104081,ENSG00000165060,ENSG00000124151,ENSG00000182511,ENSG00000129467,ENSG00000163220,ENSG00000185630,ENSG00000141682,ENSG00000149357,ENSG00000105221,ENSG00000171681,ENSG00000143382,ENSG00000107831,ENSG00000165471,ENSG00000171843,ENSG00000167755,ENSG00000154764,ENSG00000156735,ENSG00000107960,ENSG00000142871…
GO:0006259	DNA metabolic process	0.0169	1.87e-05	1.24	269	ENSG00000108055,ENSG00000122678,ENSG00000117000,ENSG00000123415,ENSG00000116717,ENSG00000189241,ENSG00000102977,ENSG00000197846,ENSG00000166548,ENSG00000183558,ENSG00000050030,ENSG00000171681,ENSG00000184270,ENSG00000122008,ENSG00000154438,ENSG00000107960,ENSG00000121274,ENSG00000116539,ENSG00000111653,ENSG00000109332,ENSG00000204371,ENSG00000072501,ENSG00000097046,ENSG00000178966,ENSG00000177302…
GO:0022403	cell cycle phase	0.0171	1.93e-05	1.24	260	ENSG00000108055,ENSG00000127824,ENSG00000024048,ENSG00000139687,ENSG00000173207,ENSG00000116717,ENSG00000102760,ENSG00000145241,ENSG00000050030,ENSG00000100345,ENSG00000154438,ENSG00000152455,ENSG00000111581,ENSG00000101624,ENSG00000174799,ENSG00000121274,ENSG00000187840,ENSG00000176635,ENSG00000075218,ENSG00000072501,ENSG00000097046,ENSG00000117650,ENSG00000114745,ENSG00000204463,ENSG00000110092…
GO:0001932	regulation of protein phosphorylation	0.0173	1.98e-05	1.23	282	ENSG00000162889,ENSG00000164086,ENSG00000139687,ENSG00000173207,ENSG00000116717,ENSG00000103490,ENSG00000102760,ENSG00000182393,ENSG00000129467,ENSG00000030110,ENSG00000092969,ENSG00000163235,ENSG00000154764,ENSG00000156735,ENSG00000142871,ENSG00000254647,ENSG00000163221,ENSG00000254087,ENSG00000166311,ENSG00000009950,ENSG00000143507,ENSG00000145431,ENSG00000110092,ENSG00000106462,ENSG00000167244…
GO:0000082	G1/S transition of mitotic cell cycle	0.0177	2.06e-05	1.53	74	ENSG00000165916,ENSG00000136930,ENSG00000103035,ENSG00000115942,ENSG00000139687,ENSG00000173207,ENSG00000094804,ENSG00000102760,ENSG00000149308,ENSG00000123080,ENSG00000092010,ENSG00000108094,ENSG00000143947,ENSG00000175166,ENSG00000134057,ENSG00000101182,ENSG00000187840,ENSG00000118513,ENSG00000138814,ENSG00000135913,ENSG00000167513,ENSG00000097046,ENSG00000110092,ENSG00000175305,ENSG00000100519…
GO:0051246	regulation of protein metabolic process	0.0182	2.15e-05	1.17	481	ENSG00000205403,ENSG00000155366,ENSG00000164741,ENSG00000187566,ENSG00000140319,ENSG00000007944,ENSG00000162889,ENSG00000227507,ENSG00000164086,ENSG00000139687,ENSG00000173207,ENSG00000116717,ENSG00000103490,ENSG00000102760,ENSG00000168918,ENSG00000182393,ENSG00000129467,ENSG00000115461,ENSG00000030110,ENSG00000105221,ENSG00000092969,ENSG00000163235,ENSG00000105707,ENSG00000154764,ENSG00000106366…
GO:0010558	negative regulation of macromolecule biosynthetic process	0.0184	2.23e-05	1.21	320	ENSG00000108055,ENSG00000140319,ENSG00000125931,ENSG00000024048,ENSG00000139687,ENSG00000165030,ENSG00000168918,ENSG00000182393,ENSG00000115461,ENSG00000102977,ENSG00000165804,ENSG00000178175,ENSG00000188986,ENSG00000166925,ENSG00000171681,ENSG00000163602,ENSG00000117289,ENSG00000140836,ENSG00000111653,ENSG00000109332,ENSG00000187840,ENSG00000174306,ENSG00000072501,ENSG00000184436,ENSG00000009950…
GO:0060711	labyrinthine layer development	0.0184	2.24e-05	2.19	23	ENSG00000169032,ENSG00000163251,ENSG00000135766,ENSG00000187091,ENSG00000125931,ENSG00000105993,ENSG00000184557,ENSG00000177885,ENSG00000161714,ENSG00000137270,ENSG00000164683,ENSG00000165556,ENSG00000109458,ENSG00000135547,ENSG00000171223,ENSG00000148926,ENSG00000125850,ENSG00000136720,ENSG00000138795,ENSG00000100030,ENSG00000113555,ENSG00000142871,ENSG00000198646
GO:0048017	inositol lipid-mediated signaling	0.0188	2.35e-05	1.76	42	ENSG00000017427,ENSG00000076382,ENSG00000135914,ENSG00000101255,ENSG00000140443,ENSG00000175063,ENSG00000135679,ENSG00000102468,ENSG00000148180,ENSG00000011405,ENSG00000241973,ENSG00000080986,ENSG00000121879,ENSG00000185950,ENSG00000123975,ENSG00000002330,ENSG00000164104,ENSG00000051382,ENSG00000198518,ENSG00000213341,ENSG00000168496,ENSG00000113721,ENSG00000105723,ENSG00000198400,ENSG00000067560…
GO:0048015	phosphatidylinositol-mediated signaling	0.0188	2.35e-05	1.76	42	ENSG00000017427,ENSG00000076382,ENSG00000135914,ENSG00000101255,ENSG00000140443,ENSG00000175063,ENSG00000135679,ENSG00000102468,ENSG00000148180,ENSG00000011405,ENSG00000241973,ENSG00000080986,ENSG00000121879,ENSG00000185950,ENSG00000123975,ENSG00000002330,ENSG00000164104,ENSG00000051382,ENSG00000198518,ENSG00000213341,ENSG00000168496,ENSG00000113721,ENSG00000105723,ENSG00000198400,ENSG00000067560…
GO:0006793	phosphorus metabolic process	0.0246	3.21e-05	1.21	307	ENSG00000182580,ENSG00000162889,ENSG00000113658,ENSG00000164086,ENSG00000165060,ENSG00000172840,ENSG00000168918,ENSG00000182511,ENSG00000092969,ENSG00000163235,ENSG00000154764,ENSG00000082074,ENSG00000105613,ENSG00000254087,ENSG00000126561,ENSG00000143507,ENSG00000117650,ENSG00000115306,ENSG00000120899,ENSG00000184216,ENSG00000166501,ENSG00000136273,ENSG00000120875,ENSG00000115661,ENSG00000070778…
GO:0022411	cellular component disassembly	0.0246	3.16e-05	1.43	96	ENSG00000157227,ENSG00000174705,ENSG00000137673,ENSG00000063177,ENSG00000147403,ENSG00000156103,ENSG00000008988,ENSG00000167862,ENSG00000122406,ENSG00000125814,ENSG00000177954,ENSG00000189079,ENSG00000189060,ENSG00000142937,ENSG00000141682,ENSG00000160570,ENSG00000182899,ENSG00000172809,ENSG00000168925,ENSG00000127831,ENSG00000105707,ENSG00000134982,ENSG00000166441,ENSG00000131238,ENSG00000143947…
GO:0006796	phosphate-containing compound metabolic process	0.0246	3.21e-05	1.21	307	ENSG00000182580,ENSG00000162889,ENSG00000113658,ENSG00000164086,ENSG00000165060,ENSG00000172840,ENSG00000168918,ENSG00000182511,ENSG00000092969,ENSG00000163235,ENSG00000154764,ENSG00000082074,ENSG00000105613,ENSG00000254087,ENSG00000126561,ENSG00000143507,ENSG00000117650,ENSG00000115306,ENSG00000120899,ENSG00000184216,ENSG00000166501,ENSG00000136273,ENSG00000120875,ENSG00000115661,ENSG00000070778…
GO:0051338	regulation of transferase activity	0.0272	3.65e-05	1.25	232	ENSG00000162738,ENSG00000135914,ENSG00000110768,ENSG00000162889,ENSG00000150594,ENSG00000070831,ENSG00000164086,ENSG00000139687,ENSG00000169252,ENSG00000165060,ENSG00000173207,ENSG00000157014,ENSG00000204435,ENSG00000094804,ENSG00000116717,ENSG00000103490,ENSG00000102760,ENSG00000168615,ENSG00000109458,ENSG00000129467,ENSG00000114353,ENSG00000102977,ENSG00000105974,ENSG00000123080,ENSG00000101224…
GO:0006260	DNA replication	0.0272	3.62e-05	1.48	81	ENSG00000017427,ENSG00000005156,ENSG00000009413,ENSG00000124535,ENSG00000115942,ENSG00000197299,ENSG00000094804,ENSG00000198000,ENSG00000166548,ENSG00000050030,ENSG00000117724,ENSG00000109079,ENSG00000122008,ENSG00000169375,ENSG00000132780,ENSG00000149136,ENSG00000121274,ENSG00000111653,ENSG00000112941,ENSG00000167513,ENSG00000097046,ENSG00000025708,ENSG00000118523,ENSG00000178966,ENSG00000183814…
GO:0071845	cellular component disassembly at cellular level	0.0282	3.83e-05	1.43	95	ENSG00000157227,ENSG00000174705,ENSG00000137673,ENSG00000063177,ENSG00000147403,ENSG00000156103,ENSG00000008988,ENSG00000167862,ENSG00000122406,ENSG00000125814,ENSG00000177954,ENSG00000189079,ENSG00000189060,ENSG00000142937,ENSG00000141682,ENSG00000160570,ENSG00000182899,ENSG00000172809,ENSG00000168925,ENSG00000127831,ENSG00000105707,ENSG00000134982,ENSG00000166441,ENSG00000131238,ENSG00000143947…
GO:0009057	macromolecule catabolic process	0.0311	4.35e-05	1.23	257	ENSG00000187566,ENSG00000007944,ENSG00000024048,ENSG00000186187,ENSG00000147403,ENSG00000123415,ENSG00000155508,ENSG00000142937,ENSG00000141682,ENSG00000182899,ENSG00000172809,ENSG00000050030,ENSG00000183579,ENSG00000083845,ENSG00000119147,ENSG00000121274,ENSG00000109332,ENSG00000204463,ENSG00000144580,ENSG00000162244,ENSG00000132781,ENSG00000130203,ENSG00000074319,ENSG00000137486,ENSG00000113558…
GO:0051301	cell division	0.0311	4.34e-05	1.31	155	ENSG00000162738,ENSG00000076382,ENSG00000155366,ENSG00000108055,ENSG00000180096,ENSG00000070831,ENSG00000139687,ENSG00000173207,ENSG00000080986,ENSG00000094804,ENSG00000086827,ENSG00000114353,ENSG00000145241,ENSG00000101224,ENSG00000140463,ENSG00000092969,ENSG00000100345,ENSG00000154764,ENSG00000121274,ENSG00000131242,ENSG00000145715,ENSG00000072501,ENSG00000213639,ENSG00000112941,ENSG00000097046…
GO:0070482	response to oxygen levels	0.0313	4.49e-05	1.41	102	ENSG00000155366,ENSG00000154188,ENSG00000091879,ENSG00000144791,ENSG00000100644,ENSG00000176387,ENSG00000175567,ENSG00000184557,ENSG00000149269,ENSG00000102760,ENSG00000026103,ENSG00000104419,ENSG00000105974,ENSG00000141682,ENSG00000092969,ENSG00000186951,ENSG00000162909,ENSG00000170893,ENSG00000100387,ENSG00000108094,ENSG00000177674,ENSG00000143947,ENSG00000002330,ENSG00000005339,ENSG00000106366…
GO:0010212	response to ionizing radiation	0.0313	4.48e-05	1.65	49	ENSG00000048028,ENSG00000180543,ENSG00000152422,ENSG00000143493,ENSG00000171791,ENSG00000112096,ENSG00000184557,ENSG00000181026,ENSG00000178726,ENSG00000012061,ENSG00000177885,ENSG00000158161,ENSG00000197299,ENSG00000116717,ENSG00000136997,ENSG00000124762,ENSG00000030110,ENSG00000149311,ENSG00000105974,ENSG00000170430,ENSG00000164190,ENSG00000176444,ENSG00000148795,ENSG00000163565,ENSG00000163961…
GO:0046483	heterocycle metabolic process	0.0331	4.8e-05	1.08	1304	ENSG00000155545,ENSG00000185947,ENSG00000124151,ENSG00000167394,ENSG00000189241,ENSG00000166548,ENSG00000142937,ENSG00000182899,ENSG00000166925,ENSG00000171843,ENSG00000100345,ENSG00000102103,ENSG00000163602,ENSG00000178860,ENSG00000137574,ENSG00000186814,ENSG00000107960,ENSG00000157216,ENSG00000006468,ENSG00000100968,ENSG00000196597,ENSG00000072310,ENSG00000008838,ENSG00000126561,ENSG00000097046…
GO:2000113	negative regulation of cellular macromolecule biosynthetic process	0.0338	4.96e-05	1.21	308	ENSG00000108055,ENSG00000140319,ENSG00000125931,ENSG00000024048,ENSG00000139687,ENSG00000165030,ENSG00000182393,ENSG00000115461,ENSG00000102977,ENSG00000165804,ENSG00000178175,ENSG00000188986,ENSG00000166925,ENSG00000171681,ENSG00000163602,ENSG00000117289,ENSG00000140836,ENSG00000111653,ENSG00000109332,ENSG00000187840,ENSG00000174306,ENSG00000072501,ENSG00000184436,ENSG00000009950,ENSG00000094916…
GO:0071824	protein-DNA complex subunit organization	0.0341	5.07e-05	1.55	63	ENSG00000197903,ENSG00000124635,ENSG00000188312,ENSG00000180543,ENSG00000177732,ENSG00000099956,ENSG00000102054,ENSG00000196966,ENSG00000168274,ENSG00000197459,ENSG00000187109,ENSG00000246705,ENSG00000051180,ENSG00000163041,ENSG00000105968,ENSG00000196866,ENSG00000182611,ENSG00000196226,ENSG00000189241,ENSG00000187475,ENSG00000189079,ENSG00000145241,ENSG00000189060,ENSG00000197846,ENSG00000183558…
GO:0007173	epidermal growth factor receptor signaling pathway	0.0349	5.26e-05	1.58	57	ENSG00000168374,ENSG00000042753,ENSG00000101255,ENSG00000071051,ENSG00000137845,ENSG00000070831,ENSG00000135679,ENSG00000124882,ENSG00000177885,ENSG00000011405,ENSG00000103653,ENSG00000121879,ENSG00000005249,ENSG00000109458,ENSG00000129467,ENSG00000188191,ENSG00000072062,ENSG00000163235,ENSG00000198668,ENSG00000127831,ENSG00000152495,ENSG00000085832,ENSG00000143947,ENSG00000002330,ENSG00000122705…
GO:0001525	angiogenesis	0.0421	6.49e-05	1.4	100	ENSG00000182580,ENSG00000154188,ENSG00000125266,ENSG00000164930,ENSG00000091879,ENSG00000173083,ENSG00000120708,ENSG00000100644,ENSG00000134871,ENSG00000196189,ENSG00000120156,ENSG00000163501,ENSG00000111186,ENSG00000092969,ENSG00000163235,ENSG00000107831,ENSG00000100345,ENSG00000143537,ENSG00000125850,ENSG00000020181,ENSG00000106366,ENSG00000130702,ENSG00000142871,ENSG00000076706,ENSG00000137801…
GO:0006725	cellular aromatic compound metabolic process	0.0421	6.49e-05	1.08	1303	ENSG00000155545,ENSG00000185947,ENSG00000124151,ENSG00000167394,ENSG00000189241,ENSG00000166548,ENSG00000142937,ENSG00000182899,ENSG00000166925,ENSG00000171843,ENSG00000100345,ENSG00000102103,ENSG00000163602,ENSG00000178860,ENSG00000137574,ENSG00000186814,ENSG00000107960,ENSG00000157216,ENSG00000006468,ENSG00000100968,ENSG00000196597,ENSG00000072310,ENSG00000008838,ENSG00000126561,ENSG00000097046…
GO:0038127	ERBB signaling pathway	0.0438	6.83e-05	1.57	57	ENSG00000168374,ENSG00000042753,ENSG00000101255,ENSG00000071051,ENSG00000137845,ENSG00000070831,ENSG00000135679,ENSG00000124882,ENSG00000177885,ENSG00000011405,ENSG00000103653,ENSG00000121879,ENSG00000005249,ENSG00000109458,ENSG00000129467,ENSG00000188191,ENSG00000072062,ENSG00000163235,ENSG00000198668,ENSG00000127831,ENSG00000152495,ENSG00000085832,ENSG00000143947,ENSG00000002330,ENSG00000122705…

## Sheet: MK_categoryIV
ID_CATEGORY	NAME_CATEGORY	ADJUSTED_PVALUE	NON_CORR_PVALUE	FOLD_ENRICHMENT	#GENES	GENES
GO:0006325	chromatin organization	2.86e-09	6.72e-14	1.79	150	ENSG00000166582,ENSG00000124635,ENSG00000196966,ENSG00000197459,ENSG00000112983,ENSG00000115548,ENSG00000124151,ENSG00000108773,ENSG00000111875,ENSG00000182611,ENSG00000196226,ENSG00000189241,ENSG00000197846,ENSG00000174579,ENSG00000183558,ENSG00000184270,ENSG00000159339,ENSG00000163602,ENSG00000164104,ENSG00000114166,ENSG00000133247,ENSG00000124610,ENSG00000111642,ENSG00000163872,ENSG00000123405…
GO:0051276	chromosome organization	5.79e-08	2.72e-12	1.62	181	ENSG00000166582,ENSG00000108055,ENSG00000124635,ENSG00000196966,ENSG00000197459,ENSG00000112983,ENSG00000117000,ENSG00000115548,ENSG00000124151,ENSG00000108773,ENSG00000111875,ENSG00000182611,ENSG00000196226,ENSG00000189241,ENSG00000102977,ENSG00000197846,ENSG00000174579,ENSG00000183558,ENSG00000184270,ENSG00000159339,ENSG00000163602,ENSG00000175595,ENSG00000164104,ENSG00000114166,ENSG00000133247…
GO:0006996	organelle organization	8.33e-08	5.88e-12	1.33	430	ENSG00000166582,ENSG00000108055,ENSG00000148798,ENSG00000127824,ENSG00000133318,ENSG00000117000,ENSG00000124151,ENSG00000108773,ENSG00000111875,ENSG00000095203,ENSG00000116717,ENSG00000189241,ENSG00000102977,ENSG00000118640,ENSG00000197846,ENSG00000144848,ENSG00000174579,ENSG00000183558,ENSG00000184270,ENSG00000159339,ENSG00000097007,ENSG00000163602,ENSG00000159713,ENSG00000084073,ENSG00000066455…
GO:0044237	cellular metabolic process	1.31e-07	1.23e-11	1.12	1435	ENSG00000174371,ENSG00000155545,ENSG00000185947,ENSG00000112701,ENSG00000124151,ENSG00000167394,ENSG00000108773,ENSG00000114857,ENSG00000189241,ENSG00000182511,ENSG00000042429,ENSG00000146063,ENSG00000171843,ENSG00000163602,ENSG00000137574,ENSG00000156735,ENSG00000142871,ENSG00000157216,ENSG00000168291,ENSG00000165240,ENSG00000177125,ENSG00000100968,ENSG00000008838,ENSG00000012660,ENSG00000115486…
GO:0008152	metabolic process	5.92e-07	6.96e-11	1.1	1554	ENSG00000174371,ENSG00000155545,ENSG00000178226,ENSG00000185947,ENSG00000112701,ENSG00000124151,ENSG00000167394,ENSG00000108773,ENSG00000114857,ENSG00000189241,ENSG00000182511,ENSG00000042429,ENSG00000146063,ENSG00000171843,ENSG00000163602,ENSG00000137574,ENSG00000159403,ENSG00000156735,ENSG00000142871,ENSG00000157216,ENSG00000168291,ENSG00000165240,ENSG00000177125,ENSG00000111405,ENSG00000100968…
GO:0044260	cellular macromolecule metabolic process	1.34e-06	1.9e-10	1.14	1119	ENSG00000174371,ENSG00000155545,ENSG00000185947,ENSG00000112701,ENSG00000124151,ENSG00000167394,ENSG00000108773,ENSG00000114857,ENSG00000189241,ENSG00000182511,ENSG00000042429,ENSG00000146063,ENSG00000171843,ENSG00000163602,ENSG00000137574,ENSG00000156735,ENSG00000157216,ENSG00000165240,ENSG00000177125,ENSG00000100968,ENSG00000008838,ENSG00000115486,ENSG00000198945,ENSG00000171469,ENSG00000105856…
GO:0071824	protein-DNA complex subunit organization	1.77e-06	2.92e-10	2.29	56	ENSG00000197903,ENSG00000166582,ENSG00000124635,ENSG00000196966,ENSG00000168274,ENSG00000197459,ENSG00000185130,ENSG00000246705,ENSG00000163041,ENSG00000196866,ENSG00000233822,ENSG00000105968,ENSG00000111875,ENSG00000182611,ENSG00000196226,ENSG00000189241,ENSG00000187475,ENSG00000187189,ENSG00000197846,ENSG00000183558,ENSG00000181218,ENSG00000117724,ENSG00000184270,ENSG00000151725,ENSG00000164104…
GO:0006333	chromatin assembly or disassembly	3.27e-06	6.16e-10	2.31	53	ENSG00000197903,ENSG00000166582,ENSG00000124635,ENSG00000196966,ENSG00000168274,ENSG00000197459,ENSG00000185130,ENSG00000246705,ENSG00000163041,ENSG00000196866,ENSG00000233822,ENSG00000105968,ENSG00000111875,ENSG00000182611,ENSG00000196226,ENSG00000189241,ENSG00000187475,ENSG00000187189,ENSG00000197846,ENSG00000149480,ENSG00000183558,ENSG00000181218,ENSG00000184270,ENSG00000151725,ENSG00000164104…
GO:0065004	protein-DNA complex assembly	3.49e-06	7.38e-10	2.35	51	ENSG00000197903,ENSG00000166582,ENSG00000124635,ENSG00000196966,ENSG00000168274,ENSG00000197459,ENSG00000185130,ENSG00000246705,ENSG00000163041,ENSG00000196866,ENSG00000233822,ENSG00000105968,ENSG00000111875,ENSG00000182611,ENSG00000196226,ENSG00000189241,ENSG00000187475,ENSG00000187189,ENSG00000197846,ENSG00000183558,ENSG00000181218,ENSG00000117724,ENSG00000184270,ENSG00000151725,ENSG00000164104…
GO:0043933	macromolecular complex subunit organization	1.22e-05	2.87e-09	1.41	245	ENSG00000166582,ENSG00000204444,ENSG00000124635,ENSG00000196966,ENSG00000152556,ENSG00000197459,ENSG00000127824,ENSG00000169252,ENSG00000144895,ENSG00000149925,ENSG00000147403,ENSG00000111875,ENSG00000229117,ENSG00000167900,ENSG00000182611,ENSG00000204435,ENSG00000152601,ENSG00000196226,ENSG00000189241,ENSG00000026103,ENSG00000008988,ENSG00000101489,ENSG00000118137,ENSG00000125814,ENSG00000118640…
GO:0031497	chromatin assembly	2.5e-05	6.48e-09	2.33	46	ENSG00000197903,ENSG00000166582,ENSG00000124635,ENSG00000196966,ENSG00000168274,ENSG00000197459,ENSG00000185130,ENSG00000246705,ENSG00000163041,ENSG00000196866,ENSG00000233822,ENSG00000105968,ENSG00000111875,ENSG00000182611,ENSG00000196226,ENSG00000189241,ENSG00000187475,ENSG00000187189,ENSG00000197846,ENSG00000183558,ENSG00000181218,ENSG00000184270,ENSG00000151725,ENSG00000164104,ENSG00000158373…
GO:0034728	nucleosome organization	2.68e-05	7.56e-09	2.25	49	ENSG00000197903,ENSG00000124635,ENSG00000196966,ENSG00000168274,ENSG00000197459,ENSG00000185130,ENSG00000246705,ENSG00000163041,ENSG00000196866,ENSG00000233822,ENSG00000105968,ENSG00000111875,ENSG00000182611,ENSG00000196226,ENSG00000189241,ENSG00000187475,ENSG00000187189,ENSG00000197846,ENSG00000183558,ENSG00000181218,ENSG00000184270,ENSG00000151725,ENSG00000164104,ENSG00000158373,ENSG00000198518…
GO:0006334	nucleosome assembly	4.13e-05	1.35e-08	2.35	43	ENSG00000197903,ENSG00000124635,ENSG00000196966,ENSG00000168274,ENSG00000197459,ENSG00000185130,ENSG00000246705,ENSG00000163041,ENSG00000196866,ENSG00000233822,ENSG00000105968,ENSG00000111875,ENSG00000182611,ENSG00000196226,ENSG00000189241,ENSG00000187475,ENSG00000187189,ENSG00000197846,ENSG00000183558,ENSG00000181218,ENSG00000184270,ENSG00000151725,ENSG00000164104,ENSG00000158373,ENSG00000198518…
GO:0044267	cellular protein metabolic process	4.13e-05	1.36e-08	1.22	549	ENSG00000007944,ENSG00000186187,ENSG00000112701,ENSG00000124151,ENSG00000108773,ENSG00000229117,ENSG00000114857,ENSG00000182511,ENSG00000172809,ENSG00000105221,ENSG00000146063,ENSG00000097007,ENSG00000163602,ENSG00000084073,ENSG00000048140,ENSG00000138798,ENSG00000156735,ENSG00000165240,ENSG00000204371,ENSG00000173726,ENSG00000115486,ENSG00000117650,ENSG00000204463,ENSG00000081320,ENSG00000198890…
GO:0043170	macromolecule metabolic process	8.23e-05	2.91e-08	1.12	1188	ENSG00000174371,ENSG00000155545,ENSG00000178226,ENSG00000185947,ENSG00000112701,ENSG00000124151,ENSG00000167394,ENSG00000108773,ENSG00000114857,ENSG00000189241,ENSG00000182511,ENSG00000042429,ENSG00000146063,ENSG00000171843,ENSG00000163602,ENSG00000137574,ENSG00000159403,ENSG00000156735,ENSG00000157216,ENSG00000165240,ENSG00000177125,ENSG00000111405,ENSG00000100968,ENSG00000008838,ENSG00000115486…
GO:0006259	DNA metabolic process	9.07e-05	3.63e-08	1.44	188	ENSG00000169621,ENSG00000166582,ENSG00000136319,ENSG00000174371,ENSG00000108055,ENSG00000124635,ENSG00000011590,ENSG00000196966,ENSG00000197459,ENSG00000009413,ENSG00000117000,ENSG00000115942,ENSG00000073050,ENSG00000112249,ENSG00000111875,ENSG00000167900,ENSG00000182611,ENSG00000094804,ENSG00000116717,ENSG00000196226,ENSG00000189241,ENSG00000100823,ENSG00000102977,ENSG00000197846,ENSG00000147669…
GO:0071842	cellular component organization at cellular level	9.07e-05	3.43e-08	1.2	623	ENSG00000166582,ENSG00000155366,ENSG00000133318,ENSG00000124151,ENSG00000108773,ENSG00000111875,ENSG00000229117,ENSG00000189241,ENSG00000182511,ENSG00000006283,ENSG00000197846,ENSG00000172809,ENSG00000184270,ENSG00000097007,ENSG00000163602,ENSG00000159713,ENSG00000084073,ENSG00000066455,ENSG00000137574,ENSG00000138798,ENSG00000156735,ENSG00000131899,ENSG00000103995,ENSG00000142871,ENSG00000111581…
GO:0071841	cellular component organization or biogenesis at cellular level	0.000106	5.22e-08	1.19	641	ENSG00000166582,ENSG00000155366,ENSG00000133318,ENSG00000124151,ENSG00000108773,ENSG00000111875,ENSG00000229117,ENSG00000189241,ENSG00000182511,ENSG00000006283,ENSG00000197846,ENSG00000112578,ENSG00000172809,ENSG00000184270,ENSG00000097007,ENSG00000163602,ENSG00000159713,ENSG00000084073,ENSG00000066455,ENSG00000137574,ENSG00000138798,ENSG00000156735,ENSG00000131899,ENSG00000103995,ENSG00000142871…
GO:0044238	primary metabolic process	0.000106	5.23e-08	1.09	1425	ENSG00000174371,ENSG00000155545,ENSG00000178226,ENSG00000185947,ENSG00000112701,ENSG00000124151,ENSG00000167394,ENSG00000108773,ENSG00000114857,ENSG00000189241,ENSG00000182511,ENSG00000042429,ENSG00000146063,ENSG00000171843,ENSG00000163602,ENSG00000137574,ENSG00000159403,ENSG00000156735,ENSG00000157216,ENSG00000168291,ENSG00000165240,ENSG00000177125,ENSG00000111405,ENSG00000100968,ENSG00000008838…
GO:0016043	cellular component organization	0.000106	4.68e-08	1.17	734	ENSG00000166582,ENSG00000155366,ENSG00000133318,ENSG00000124151,ENSG00000108773,ENSG00000111875,ENSG00000229117,ENSG00000258484,ENSG00000189241,ENSG00000182511,ENSG00000006283,ENSG00000197846,ENSG00000172809,ENSG00000184270,ENSG00000097007,ENSG00000163602,ENSG00000159713,ENSG00000084073,ENSG00000066455,ENSG00000137574,ENSG00000138798,ENSG00000156735,ENSG00000131899,ENSG00000103995,ENSG00000142871…
GO:0071103	DNA conformation change	0.000106	4.96e-08	1.97	61	ENSG00000197903,ENSG00000166582,ENSG00000124635,ENSG00000196966,ENSG00000168274,ENSG00000197459,ENSG00000185130,ENSG00000246705,ENSG00000077097,ENSG00000163041,ENSG00000196866,ENSG00000112249,ENSG00000020922,ENSG00000233822,ENSG00000105968,ENSG00000111875,ENSG00000146918,ENSG00000182611,ENSG00000196226,ENSG00000189241,ENSG00000187475,ENSG00000187189,ENSG00000197846,ENSG00000183558,ENSG00000181218…
GO:0071840	cellular component organization or biogenesis	0.00021	1.09e-07	1.16	753	ENSG00000166582,ENSG00000155366,ENSG00000133318,ENSG00000124151,ENSG00000108773,ENSG00000111875,ENSG00000229117,ENSG00000258484,ENSG00000189241,ENSG00000182511,ENSG00000006283,ENSG00000197846,ENSG00000112578,ENSG00000172809,ENSG00000184270,ENSG00000097007,ENSG00000163602,ENSG00000159713,ENSG00000084073,ENSG00000066455,ENSG00000137574,ENSG00000138798,ENSG00000156735,ENSG00000131899,ENSG00000103995…
GO:0034621	cellular macromolecular complex subunit organization	0.000342	1.85e-07	1.49	147	ENSG00000166582,ENSG00000124635,ENSG00000196966,ENSG00000197459,ENSG00000127824,ENSG00000169252,ENSG00000144895,ENSG00000147403,ENSG00000111875,ENSG00000229117,ENSG00000182611,ENSG00000204435,ENSG00000152601,ENSG00000196226,ENSG00000189241,ENSG00000008988,ENSG00000101489,ENSG00000125814,ENSG00000197846,ENSG00000172809,ENSG00000183558,ENSG00000184270,ENSG00000116455,ENSG00000085832,ENSG00000137574…
GO:0006323	DNA packaging	0.000504	2.85e-07	2.01	51	ENSG00000197903,ENSG00000166582,ENSG00000124635,ENSG00000196966,ENSG00000168274,ENSG00000197459,ENSG00000185130,ENSG00000246705,ENSG00000163041,ENSG00000196866,ENSG00000233822,ENSG00000105968,ENSG00000111875,ENSG00000146918,ENSG00000182611,ENSG00000196226,ENSG00000189241,ENSG00000187475,ENSG00000187189,ENSG00000197846,ENSG00000183558,ENSG00000181218,ENSG00000184270,ENSG00000151725,ENSG00000164104…
GO:0065003	macromolecular complex assembly	0.000526	3.1e-07	1.38	206	ENSG00000166582,ENSG00000204444,ENSG00000124635,ENSG00000196966,ENSG00000152556,ENSG00000197459,ENSG00000127824,ENSG00000169252,ENSG00000144895,ENSG00000149925,ENSG00000111875,ENSG00000167900,ENSG00000182611,ENSG00000204435,ENSG00000152601,ENSG00000196226,ENSG00000189241,ENSG00000026103,ENSG00000101489,ENSG00000118137,ENSG00000118640,ENSG00000197846,ENSG00000183558,ENSG00000163382,ENSG00000184270…
GO:0033554	cellular response to stress	0.000811	4.96e-07	1.33	244	ENSG00000169621,ENSG00000136319,ENSG00000174371,ENSG00000108055,ENSG00000155366,ENSG00000011590,ENSG00000143493,ENSG00000009413,ENSG00000164086,ENSG00000135249,ENSG00000073050,ENSG00000144895,ENSG00000162129,ENSG00000112249,ENSG00000111875,ENSG00000157014,ENSG00000116717,ENSG00000102760,ENSG00000026103,ENSG00000172667,ENSG00000100823,ENSG00000102977,ENSG00000169220,ENSG00000147669,ENSG00000144848…
GO:0022607	cellular component assembly	0.000859	5.45e-07	1.29	297	ENSG00000166582,ENSG00000155366,ENSG00000127824,ENSG00000111875,ENSG00000189241,ENSG00000026103,ENSG00000163501,ENSG00000102977,ENSG00000118640,ENSG00000197846,ENSG00000144848,ENSG00000183558,ENSG00000161638,ENSG00000184270,ENSG00000064012,ENSG00000137574,ENSG00000138798,ENSG00000156735,ENSG00000131899,ENSG00000157216,ENSG00000198563,ENSG00000165240,ENSG00000179941,ENSG00000132703,ENSG00000109099…
GO:0044085	cellular component biogenesis	0.00112	7.36e-07	1.27	324	ENSG00000166582,ENSG00000155366,ENSG00000127824,ENSG00000111875,ENSG00000189241,ENSG00000026103,ENSG00000163501,ENSG00000102977,ENSG00000118640,ENSG00000197846,ENSG00000112578,ENSG00000144848,ENSG00000183558,ENSG00000161638,ENSG00000184270,ENSG00000064012,ENSG00000137574,ENSG00000138798,ENSG00000156735,ENSG00000131899,ENSG00000157216,ENSG00000198563,ENSG00000165240,ENSG00000179941,ENSG00000132703…
GO:0031323	regulation of cellular metabolic process	0.00132	9.03e-07	1.13	856	ENSG00000155545,ENSG00000155366,ENSG00000198336,ENSG00000255302,ENSG00000007944,ENSG00000185947,ENSG00000084070,ENSG00000124151,ENSG00000167394,ENSG00000112249,ENSG00000108773,ENSG00000111875,ENSG00000042429,ENSG00000129467,ENSG00000165804,ENSG00000140332,ENSG00000105221,ENSG00000140548,ENSG00000097007,ENSG00000171843,ENSG00000163602,ENSG00000137574,ENSG00000138798,ENSG00000156735,ENSG00000131899…
GO:0016568	chromatin modification	0.00153	1.08e-06	1.55	106	ENSG00000166582,ENSG00000103549,ENSG00000112983,ENSG00000198728,ENSG00000115548,ENSG00000124151,ENSG00000108773,ENSG00000111875,ENSG00000085231,ENSG00000174579,ENSG00000162302,ENSG00000159339,ENSG00000163602,ENSG00000120656,ENSG00000187778,ENSG00000114166,ENSG00000116254,ENSG00000166337,ENSG00000133247,ENSG00000163961,ENSG00000184402,ENSG00000111642,ENSG00000163872,ENSG00000111653,ENSG00000204371…
GO:0006464	cellular protein modification process	0.00247	1.92e-06	1.22	413	ENSG00000182580,ENSG00000100897,ENSG00000187566,ENSG00000007944,ENSG00000164086,ENSG00000186187,ENSG00000112701,ENSG00000112146,ENSG00000124151,ENSG00000108773,ENSG00000182511,ENSG00000159479,ENSG00000144848,ENSG00000105221,ENSG00000174579,ENSG00000146063,ENSG00000092969,ENSG00000159339,ENSG00000097007,ENSG00000163602,ENSG00000048140,ENSG00000138798,ENSG00000183579,ENSG00000235863,ENSG00000111837…
GO:0043412	macromolecule modification	0.00247	1.88e-06	1.21	432	ENSG00000182580,ENSG00000100897,ENSG00000187566,ENSG00000007944,ENSG00000164086,ENSG00000186187,ENSG00000112701,ENSG00000112146,ENSG00000124151,ENSG00000112249,ENSG00000108773,ENSG00000182511,ENSG00000159479,ENSG00000144848,ENSG00000105221,ENSG00000174579,ENSG00000146063,ENSG00000092969,ENSG00000159339,ENSG00000097007,ENSG00000154438,ENSG00000163602,ENSG00000137574,ENSG00000048140,ENSG00000138798…
GO:0036211	protein modification process	0.00247	1.92e-06	1.22	413	ENSG00000182580,ENSG00000100897,ENSG00000187566,ENSG00000007944,ENSG00000164086,ENSG00000186187,ENSG00000112701,ENSG00000112146,ENSG00000124151,ENSG00000108773,ENSG00000182511,ENSG00000159479,ENSG00000144848,ENSG00000105221,ENSG00000174579,ENSG00000146063,ENSG00000092969,ENSG00000159339,ENSG00000097007,ENSG00000163602,ENSG00000048140,ENSG00000138798,ENSG00000183579,ENSG00000235863,ENSG00000111837…
GO:0080090	regulation of primary metabolic process	0.00292	2.34e-06	1.13	840	ENSG00000155545,ENSG00000155366,ENSG00000198336,ENSG00000255302,ENSG00000007944,ENSG00000185947,ENSG00000084070,ENSG00000124151,ENSG00000167394,ENSG00000112249,ENSG00000108773,ENSG00000111875,ENSG00000042429,ENSG00000129467,ENSG00000165804,ENSG00000140332,ENSG00000105221,ENSG00000140548,ENSG00000097007,ENSG00000171843,ENSG00000163602,ENSG00000137574,ENSG00000138798,ENSG00000156735,ENSG00000131899…
GO:0016569	covalent chromatin modification	0.00357	2.94e-06	1.72	67	ENSG00000103549,ENSG00000112983,ENSG00000198728,ENSG00000115548,ENSG00000124151,ENSG00000108773,ENSG00000085231,ENSG00000174579,ENSG00000162302,ENSG00000163602,ENSG00000120656,ENSG00000187778,ENSG00000114166,ENSG00000166337,ENSG00000133247,ENSG00000163961,ENSG00000163872,ENSG00000111653,ENSG00000204371,ENSG00000188895,ENSG00000133895,ENSG00000106462,ENSG00000120071,ENSG00000164091,ENSG00000080603…
GO:0016570	histone modification	0.00445	3.77e-06	1.71	66	ENSG00000103549,ENSG00000112983,ENSG00000198728,ENSG00000115548,ENSG00000124151,ENSG00000108773,ENSG00000085231,ENSG00000174579,ENSG00000162302,ENSG00000163602,ENSG00000120656,ENSG00000187778,ENSG00000114166,ENSG00000166337,ENSG00000133247,ENSG00000163961,ENSG00000163872,ENSG00000111653,ENSG00000204371,ENSG00000188895,ENSG00000133895,ENSG00000106462,ENSG00000120071,ENSG00000164091,ENSG00000080603…
GO:0006807	nitrogen compound metabolic process	0.0059	5.14e-06	1.12	850	ENSG00000166582,ENSG00000174371,ENSG00000155545,ENSG00000255302,ENSG00000185947,ENSG00000124151,ENSG00000167394,ENSG00000112249,ENSG00000108773,ENSG00000111875,ENSG00000229117,ENSG00000189241,ENSG00000168229,ENSG00000042429,ENSG00000129467,ENSG00000155115,ENSG00000197846,ENSG00000165804,ENSG00000140332,ENSG00000172809,ENSG00000184270,ENSG00000140548,ENSG00000097007,ENSG00000171843,ENSG00000163602…
GO:0060255	regulation of macromolecule metabolic process	0.00608	5.43e-06	1.13	807	ENSG00000155545,ENSG00000155366,ENSG00000255302,ENSG00000007944,ENSG00000185947,ENSG00000124151,ENSG00000167394,ENSG00000112249,ENSG00000108773,ENSG00000111875,ENSG00000042429,ENSG00000129467,ENSG00000165804,ENSG00000140332,ENSG00000105221,ENSG00000140548,ENSG00000097007,ENSG00000171843,ENSG00000163602,ENSG00000137574,ENSG00000138798,ENSG00000156735,ENSG00000157216,ENSG00000142871,ENSG00000132329…
GO:0019222	regulation of metabolic process	0.0102	9.39e-06	1.11	923	ENSG00000155545,ENSG00000155366,ENSG00000198336,ENSG00000255302,ENSG00000007944,ENSG00000185947,ENSG00000084070,ENSG00000124151,ENSG00000167394,ENSG00000112249,ENSG00000108773,ENSG00000111875,ENSG00000042429,ENSG00000129467,ENSG00000165804,ENSG00000140332,ENSG00000105221,ENSG00000140548,ENSG00000097007,ENSG00000171843,ENSG00000163602,ENSG00000137574,ENSG00000138798,ENSG00000156735,ENSG00000131899…
GO:0006475	internal protein amino acid acetylation	0.0129	1.25e-05	2.05	35	ENSG00000162227,ENSG00000112983,ENSG00000198728,ENSG00000071564,ENSG00000127948,ENSG00000124151,ENSG00000108773,ENSG00000085231,ENSG00000146701,ENSG00000174579,ENSG00000156983,ENSG00000120656,ENSG00000128708,ENSG00000114166,ENSG00000187778,ENSG00000166337,ENSG00000163872,ENSG00000111653,ENSG00000188895,ENSG00000077684,ENSG00000120616,ENSG00000204463,ENSG00000120071,ENSG00000080603,ENSG00000100393…
GO:0046483	heterocycle metabolic process	0.0129	1.22e-05	1.12	812	ENSG00000166582,ENSG00000174371,ENSG00000155545,ENSG00000255302,ENSG00000185947,ENSG00000124151,ENSG00000167394,ENSG00000112249,ENSG00000108773,ENSG00000111875,ENSG00000229117,ENSG00000189241,ENSG00000168229,ENSG00000042429,ENSG00000129467,ENSG00000155115,ENSG00000197846,ENSG00000165804,ENSG00000140332,ENSG00000172809,ENSG00000184270,ENSG00000140548,ENSG00000097007,ENSG00000171843,ENSG00000163602…
GO:0016573	histone acetylation	0.0133	1.31e-05	2.15	31	ENSG00000163872,ENSG00000162227,ENSG00000111653,ENSG00000188895,ENSG00000077684,ENSG00000112983,ENSG00000198728,ENSG00000071564,ENSG00000120616,ENSG00000124151,ENSG00000108773,ENSG00000120071,ENSG00000080603,ENSG00000178028,ENSG00000100393,ENSG00000135801,ENSG00000135341,ENSG00000084676,ENSG00000085231,ENSG00000174579,ENSG00000148229,ENSG00000119760,ENSG00000172534,ENSG00000071655,ENSG00000005302…
GO:0018205	peptidyl-lysine modification	0.0141	1.42e-05	1.9	42	ENSG00000162227,ENSG00000112983,ENSG00000198728,ENSG00000135679,ENSG00000071564,ENSG00000127948,ENSG00000124151,ENSG00000108773,ENSG00000085231,ENSG00000174579,ENSG00000156983,ENSG00000120656,ENSG00000116761,ENSG00000181555,ENSG00000187778,ENSG00000114166,ENSG00000166337,ENSG00000133247,ENSG00000165240,ENSG00000163872,ENSG00000111653,ENSG00000204371,ENSG00000188895,ENSG00000077684,ENSG00000198730…
GO:0031325	positive regulation of cellular metabolic process	0.0157	1.63e-05	1.2	390	ENSG00000155366,ENSG00000187566,ENSG00000227507,ENSG00000117000,ENSG00000124151,ENSG00000111875,ENSG00000138379,ENSG00000116717,ENSG00000102760,ENSG00000130699,ENSG00000163501,ENSG00000042429,ENSG00000129467,ENSG00000105221,ENSG00000092969,ENSG00000188986,ENSG00000161638,ENSG00000100226,ENSG00000138798,ENSG00000156735,ENSG00000118263,ENSG00000157216,ENSG00000142871,ENSG00000132329,ENSG00000213523…
GO:0018393	internal peptidyl-lysine acetylation	0.0157	1.66e-05	2.07	33	ENSG00000162227,ENSG00000112983,ENSG00000198728,ENSG00000071564,ENSG00000127948,ENSG00000124151,ENSG00000108773,ENSG00000085231,ENSG00000174579,ENSG00000156983,ENSG00000120656,ENSG00000114166,ENSG00000187778,ENSG00000166337,ENSG00000163872,ENSG00000111653,ENSG00000188895,ENSG00000077684,ENSG00000120616,ENSG00000204463,ENSG00000120071,ENSG00000080603,ENSG00000135801,ENSG00000100393,ENSG00000178028…
GO:1901360	organic cyclic compound metabolic process	0.0225	2.54e-05	1.11	841	ENSG00000166582,ENSG00000174371,ENSG00000155545,ENSG00000255302,ENSG00000185947,ENSG00000124151,ENSG00000167394,ENSG00000112249,ENSG00000108773,ENSG00000111875,ENSG00000229117,ENSG00000189241,ENSG00000168229,ENSG00000042429,ENSG00000129467,ENSG00000155115,ENSG00000197846,ENSG00000165804,ENSG00000140332,ENSG00000172809,ENSG00000184270,ENSG00000110921,ENSG00000140548,ENSG00000097007,ENSG00000171843…
GO:0009893	positive regulation of metabolic process	0.0225	2.48e-05	1.19	406	ENSG00000155366,ENSG00000187566,ENSG00000007944,ENSG00000227507,ENSG00000117000,ENSG00000124151,ENSG00000111875,ENSG00000138379,ENSG00000116717,ENSG00000102760,ENSG00000130699,ENSG00000163501,ENSG00000042429,ENSG00000129467,ENSG00000105221,ENSG00000092969,ENSG00000188986,ENSG00000161638,ENSG00000100226,ENSG00000138798,ENSG00000156735,ENSG00000118263,ENSG00000157216,ENSG00000142871,ENSG00000132329…
GO:0006725	cellular aromatic compound metabolic process	0.0225	2.53e-05	1.12	809	ENSG00000166582,ENSG00000174371,ENSG00000155545,ENSG00000255302,ENSG00000185947,ENSG00000124151,ENSG00000167394,ENSG00000112249,ENSG00000108773,ENSG00000111875,ENSG00000229117,ENSG00000189241,ENSG00000168229,ENSG00000042429,ENSG00000129467,ENSG00000155115,ENSG00000197846,ENSG00000165804,ENSG00000140332,ENSG00000172809,ENSG00000184270,ENSG00000140548,ENSG00000097007,ENSG00000171843,ENSG00000163602…
GO:0018394	peptidyl-lysine acetylation	0.0233	2.7e-05	2.03	33	ENSG00000162227,ENSG00000112983,ENSG00000198728,ENSG00000071564,ENSG00000127948,ENSG00000124151,ENSG00000108773,ENSG00000085231,ENSG00000174579,ENSG00000156983,ENSG00000120656,ENSG00000114166,ENSG00000187778,ENSG00000166337,ENSG00000163872,ENSG00000111653,ENSG00000188895,ENSG00000077684,ENSG00000120616,ENSG00000204463,ENSG00000120071,ENSG00000080603,ENSG00000135801,ENSG00000100393,ENSG00000178028…
GO:0034641	cellular nitrogen compound metabolic process	0.0233	2.79e-05	1.11	833	ENSG00000166582,ENSG00000174371,ENSG00000155545,ENSG00000255302,ENSG00000185947,ENSG00000124151,ENSG00000167394,ENSG00000112249,ENSG00000108773,ENSG00000111875,ENSG00000229117,ENSG00000189241,ENSG00000168229,ENSG00000042429,ENSG00000129467,ENSG00000155115,ENSG00000197846,ENSG00000165804,ENSG00000140332,ENSG00000172809,ENSG00000184270,ENSG00000140548,ENSG00000097007,ENSG00000171843,ENSG00000163602…
GO:0034622	cellular macromolecular complex assembly	0.0233	2.76e-05	1.44	110	ENSG00000166582,ENSG00000124635,ENSG00000154188,ENSG00000196966,ENSG00000168274,ENSG00000197459,ENSG00000127824,ENSG00000169252,ENSG00000144895,ENSG00000163041,ENSG00000196866,ENSG00000111875,ENSG00000182611,ENSG00000204435,ENSG00000152601,ENSG00000196226,ENSG00000189241,ENSG00000101489,ENSG00000187475,ENSG00000187189,ENSG00000197846,ENSG00000183558,ENSG00000117724,ENSG00000184270,ENSG00000116455…
GO:0010604	positive regulation of macromolecule metabolic process	0.0243	2.97e-05	1.2	379	ENSG00000155366,ENSG00000187566,ENSG00000007944,ENSG00000227507,ENSG00000117000,ENSG00000124151,ENSG00000111875,ENSG00000138379,ENSG00000102760,ENSG00000130699,ENSG00000163501,ENSG00000042429,ENSG00000129467,ENSG00000105221,ENSG00000092969,ENSG00000188986,ENSG00000161638,ENSG00000100226,ENSG00000138798,ENSG00000156735,ENSG00000118263,ENSG00000157216,ENSG00000142871,ENSG00000132329,ENSG00000213523…
GO:0006974	response to DNA damage stimulus	0.0249	3.11e-05	1.37	140	ENSG00000169621,ENSG00000136319,ENSG00000174371,ENSG00000108055,ENSG00000011590,ENSG00000143493,ENSG00000009413,ENSG00000135249,ENSG00000073050,ENSG00000112249,ENSG00000111875,ENSG00000116717,ENSG00000172667,ENSG00000100823,ENSG00000102977,ENSG00000147669,ENSG00000097007,ENSG00000175595,ENSG00000164104,ENSG00000149136,ENSG00000175197,ENSG00000111653,ENSG00000254087,ENSG00000114933,ENSG00000133895…
GO:0090304	nucleic acid metabolic process	0.0265	3.36e-05	1.13	693	ENSG00000166582,ENSG00000174371,ENSG00000155545,ENSG00000255302,ENSG00000185947,ENSG00000124151,ENSG00000167394,ENSG00000112249,ENSG00000108773,ENSG00000111875,ENSG00000229117,ENSG00000189241,ENSG00000042429,ENSG00000155115,ENSG00000197846,ENSG00000165804,ENSG00000140332,ENSG00000172809,ENSG00000184270,ENSG00000140548,ENSG00000097007,ENSG00000171843,ENSG00000163602,ENSG00000137574,ENSG00000138798…
GO:0007049	cell cycle	0.03	3.88e-05	1.26	243	ENSG00000166582,ENSG00000174371,ENSG00000108055,ENSG00000155366,ENSG00000255302,ENSG00000170248,ENSG00000196966,ENSG00000127824,ENSG00000135249,ENSG00000115942,ENSG00000094804,ENSG00000116717,ENSG00000102760,ENSG00000169220,ENSG00000092969,ENSG00000097007,ENSG00000154438,ENSG00000175595,ENSG00000120334,ENSG00000103995,ENSG00000114166,ENSG00000111581,ENSG00000117289,ENSG00000101624,ENSG00000175197…
GO:0019538	protein metabolic process	0.0308	4.06e-05	1.14	620	ENSG00000178226,ENSG00000007944,ENSG00000186187,ENSG00000112701,ENSG00000124151,ENSG00000108773,ENSG00000229117,ENSG00000114857,ENSG00000182511,ENSG00000172809,ENSG00000105221,ENSG00000146063,ENSG00000097007,ENSG00000163602,ENSG00000084073,ENSG00000159403,ENSG00000048140,ENSG00000138798,ENSG00000156735,ENSG00000165240,ENSG00000111405,ENSG00000204371,ENSG00000173726,ENSG00000115486,ENSG00000117650…
GO:0051169	nuclear transport	0.0332	4.46e-05	1.62	62	ENSG00000131795,ENSG00000083312,ENSG00000166037,ENSG00000141232,ENSG00000183684,ENSG00000154144,ENSG00000177606,ENSG00000100906,ENSG00000204569,ENSG00000160201,ENSG00000169220,ENSG00000082146,ENSG00000114315,ENSG00000092969,ENSG00000157349,ENSG00000198952,ENSG00000135486,ENSG00000142599,ENSG00000116350,ENSG00000132661,ENSG00000232810,ENSG00000108424,ENSG00000096968,ENSG00000137574,ENSG00000126746…
GO:0006139	nucleobase-containing compound metabolic process	0.038	5.18e-05	1.12	778	ENSG00000166582,ENSG00000174371,ENSG00000155545,ENSG00000255302,ENSG00000185947,ENSG00000124151,ENSG00000167394,ENSG00000112249,ENSG00000108773,ENSG00000111875,ENSG00000229117,ENSG00000189241,ENSG00000168229,ENSG00000042429,ENSG00000129467,ENSG00000155115,ENSG00000197846,ENSG00000165804,ENSG00000140332,ENSG00000172809,ENSG00000184270,ENSG00000140548,ENSG00000097007,ENSG00000171843,ENSG00000163602…
GO:0006913	nucleocytoplasmic transport	0.0407	5.65e-05	1.62	61	ENSG00000131795,ENSG00000083312,ENSG00000166037,ENSG00000141232,ENSG00000183684,ENSG00000177606,ENSG00000100906,ENSG00000204569,ENSG00000160201,ENSG00000169220,ENSG00000082146,ENSG00000114315,ENSG00000092969,ENSG00000157349,ENSG00000198952,ENSG00000135486,ENSG00000142599,ENSG00000116350,ENSG00000132661,ENSG00000232810,ENSG00000108424,ENSG00000096968,ENSG00000137574,ENSG00000126746,ENSG00000124193…
GO:0010605	negative regulation of macromolecule metabolic process	0.0493	6.95e-05	1.23	282	ENSG00000108055,ENSG00000255302,ENSG00000140319,ENSG00000164086,ENSG00000116717,ENSG00000092847,ENSG00000168918,ENSG00000115461,ENSG00000102977,ENSG00000165804,ENSG00000188986,ENSG00000097007,ENSG00000154438,ENSG00000163602,ENSG00000116350,ENSG00000175595,ENSG00000117289,ENSG00000175197,ENSG00000111653,ENSG00000174306,ENSG00000254087,ENSG00000009950,ENSG00000124766,ENSG00000117560,ENSG00000094916…

## Sheet: EB_categoryI
ID_CATEGORY	NAME_CATEGORY	ADJUSTED_PVALUE	NON_CORR_PVALUE	FOLD_ENRICHMENT	#GENES	GENES
GO:0044260	cellular macromolecule metabolic process	4.02e-25	1.09e-29	1.09	3846	ENSG00000069011,ENSG00000154548,ENSG00000161057,ENSG00000185947,ENSG00000081307,ENSG00000112701,ENSG00000167394,ENSG00000124151,ENSG00000198455,ENSG00000127329,ENSG00000114857,ENSG00000177096,ENSG00000101849,ENSG00000182511,ENSG00000189241,ENSG00000188290,ENSG00000169714,ENSG00000185024,ENSG00000142937,ENSG00000166548,ENSG00000163602,ENSG00000048052,ENSG00000167755,ENSG00000178860,ENSG00000054277…
GO:0044237	cellular metabolic process	4.02e-25	5.75e-30	1.07	4951	ENSG00000069011,ENSG00000154548,ENSG00000161057,ENSG00000081307,ENSG00000167394,ENSG00000124151,ENSG00000127329,ENSG00000177096,ENSG00000101849,ENSG00000182511,ENSG00000189241,ENSG00000163602,ENSG00000048052,ENSG00000157216,ENSG00000142871,ENSG00000165240,ENSG00000172172,ENSG00000115486,ENSG00000143507,ENSG00000124562,ENSG00000100479,ENSG00000196458,ENSG00000136542,ENSG00000029639,ENSG00000139218…
GO:0008152	metabolic process	1.99e-22	8.05e-27	1.06	5384	ENSG00000069011,ENSG00000154548,ENSG00000161057,ENSG00000081307,ENSG00000167394,ENSG00000124151,ENSG00000127329,ENSG00000177096,ENSG00000101849,ENSG00000182511,ENSG00000189241,ENSG00000240891,ENSG00000163602,ENSG00000048052,ENSG00000159403,ENSG00000157216,ENSG00000142871,ENSG00000165240,ENSG00000172172,ENSG00000163870,ENSG00000115486,ENSG00000143507,ENSG00000124562,ENSG00000100479,ENSG00000196458…
GO:0044238	primary metabolic process	1.71e-21	9.24e-26	1.07	4999	ENSG00000069011,ENSG00000154548,ENSG00000161057,ENSG00000081307,ENSG00000167394,ENSG00000124151,ENSG00000127329,ENSG00000101849,ENSG00000182511,ENSG00000189241,ENSG00000240891,ENSG00000163602,ENSG00000048052,ENSG00000159403,ENSG00000157216,ENSG00000165240,ENSG00000172172,ENSG00000163870,ENSG00000115486,ENSG00000143507,ENSG00000124562,ENSG00000100479,ENSG00000196458,ENSG00000136542,ENSG00000029639…
GO:0006996	organelle organization	3.71e-21	2.51e-25	1.18	1364	ENSG00000133318,ENSG00000124151,ENSG00000078900,ENSG00000108773,ENSG00000177096,ENSG00000095637,ENSG00000189241,ENSG00000136541,ENSG00000166548,ENSG00000141510,ENSG00000175482,ENSG00000152684,ENSG00000163602,ENSG00000048052,ENSG00000159713,ENSG00000130702,ENSG00000107960,ENSG00000165240,ENSG00000172602,ENSG00000140992,ENSG00000100479,ENSG00000122786,ENSG00000198945,ENSG00000132604,ENSG00000107954…
GO:0043170	macromolecule metabolic process	1.43e-19	1.16e-23	1.08	4123	ENSG00000069011,ENSG00000154548,ENSG00000161057,ENSG00000081307,ENSG00000167394,ENSG00000124151,ENSG00000127329,ENSG00000177096,ENSG00000101849,ENSG00000182511,ENSG00000189241,ENSG00000163602,ENSG00000048052,ENSG00000159403,ENSG00000157216,ENSG00000165240,ENSG00000172172,ENSG00000115486,ENSG00000143507,ENSG00000124562,ENSG00000100479,ENSG00000196458,ENSG00000136542,ENSG00000029639,ENSG00000139218…
GO:0046483	heterocycle metabolic process	3.95e-18	3.74e-22	1.1	2861	ENSG00000069011,ENSG00000154548,ENSG00000161057,ENSG00000185947,ENSG00000167394,ENSG00000124151,ENSG00000198455,ENSG00000101849,ENSG00000189241,ENSG00000188290,ENSG00000169714,ENSG00000185024,ENSG00000142937,ENSG00000166548,ENSG00000163602,ENSG00000048052,ENSG00000178860,ENSG00000157216,ENSG00000203883,ENSG00000165240,ENSG00000100968,ENSG00000196597,ENSG00000188342,ENSG00000126561,ENSG00000124562…
GO:0006139	nucleobase-containing compound metabolic process	5.81e-18	6.28e-22	1.1	2763	ENSG00000069011,ENSG00000154548,ENSG00000161057,ENSG00000185947,ENSG00000167394,ENSG00000124151,ENSG00000198455,ENSG00000101849,ENSG00000189241,ENSG00000188290,ENSG00000169714,ENSG00000185024,ENSG00000142937,ENSG00000166548,ENSG00000163602,ENSG00000048052,ENSG00000178860,ENSG00000157216,ENSG00000203883,ENSG00000165240,ENSG00000100968,ENSG00000196597,ENSG00000188342,ENSG00000126561,ENSG00000124562…
GO:0006725	cellular aromatic compound metabolic process	5.96e-18	7.26e-22	1.1	2861	ENSG00000069011,ENSG00000154548,ENSG00000161057,ENSG00000185947,ENSG00000167394,ENSG00000124151,ENSG00000198455,ENSG00000101849,ENSG00000189241,ENSG00000188290,ENSG00000169714,ENSG00000185024,ENSG00000142937,ENSG00000166548,ENSG00000163602,ENSG00000048052,ENSG00000178860,ENSG00000157216,ENSG00000203883,ENSG00000165240,ENSG00000100968,ENSG00000196597,ENSG00000188342,ENSG00000126561,ENSG00000124562…
GO:0006807	nitrogen compound metabolic process	7.81e-17	1.06e-20	1.09	2973	ENSG00000069011,ENSG00000154548,ENSG00000161057,ENSG00000185947,ENSG00000167394,ENSG00000124151,ENSG00000198455,ENSG00000101849,ENSG00000189241,ENSG00000188290,ENSG00000169714,ENSG00000185024,ENSG00000142937,ENSG00000166548,ENSG00000163602,ENSG00000048052,ENSG00000178860,ENSG00000157216,ENSG00000203883,ENSG00000165240,ENSG00000100968,ENSG00000196597,ENSG00000188342,ENSG00000126561,ENSG00000124562…
GO:1901360	organic cyclic compound metabolic process	1.46e-16	2.17e-20	1.09	2966	ENSG00000069011,ENSG00000154548,ENSG00000161057,ENSG00000185947,ENSG00000167394,ENSG00000124151,ENSG00000198455,ENSG00000101849,ENSG00000189241,ENSG00000188290,ENSG00000169714,ENSG00000185024,ENSG00000142937,ENSG00000166548,ENSG00000163602,ENSG00000048052,ENSG00000178860,ENSG00000157216,ENSG00000203883,ENSG00000165240,ENSG00000100968,ENSG00000196597,ENSG00000188342,ENSG00000126561,ENSG00000124562…
GO:0090304	nucleic acid metabolic process	8.27e-16	1.34e-19	1.1	2436	ENSG00000069011,ENSG00000154548,ENSG00000161057,ENSG00000185947,ENSG00000167394,ENSG00000124151,ENSG00000198455,ENSG00000101849,ENSG00000189241,ENSG00000188290,ENSG00000169714,ENSG00000185024,ENSG00000142937,ENSG00000166548,ENSG00000163602,ENSG00000048052,ENSG00000178860,ENSG00000157216,ENSG00000203883,ENSG00000100968,ENSG00000196597,ENSG00000188342,ENSG00000126561,ENSG00000124562,ENSG00000100479…
GO:0034641	cellular nitrogen compound metabolic process	9.47e-16	1.67e-19	1.09	2933	ENSG00000069011,ENSG00000154548,ENSG00000161057,ENSG00000185947,ENSG00000167394,ENSG00000124151,ENSG00000198455,ENSG00000101849,ENSG00000189241,ENSG00000188290,ENSG00000169714,ENSG00000185024,ENSG00000142937,ENSG00000166548,ENSG00000163602,ENSG00000048052,ENSG00000178860,ENSG00000157216,ENSG00000203883,ENSG00000165240,ENSG00000100968,ENSG00000196597,ENSG00000188342,ENSG00000126561,ENSG00000124562…
GO:0071704	organic substance metabolic process	1.94e-14	3.68e-18	1.08	3250	ENSG00000069011,ENSG00000154548,ENSG00000161057,ENSG00000185947,ENSG00000167394,ENSG00000124151,ENSG00000198455,ENSG00000101849,ENSG00000189241,ENSG00000188290,ENSG00000169714,ENSG00000185024,ENSG00000142937,ENSG00000166548,ENSG00000163602,ENSG00000048052,ENSG00000167755,ENSG00000178860,ENSG00000157216,ENSG00000203883,ENSG00000165240,ENSG00000100968,ENSG00000196597,ENSG00000188342,ENSG00000126561…
GO:0000278	mitotic cell cycle	4.81e-14	9.77e-18	1.26	508	ENSG00000166582,ENSG00000108055,ENSG00000053900,ENSG00000127824,ENSG00000122641,ENSG00000161057,ENSG00000122966,ENSG00000111328,ENSG00000139687,ENSG00000072864,ENSG00000040275,ENSG00000173207,ENSG00000078900,ENSG00000100804,ENSG00000116717,ENSG00000173327,ENSG00000150093,ENSG00000145241,ENSG00000141510,ENSG00000166451,ENSG00000175482,ENSG00000136098,ENSG00000097007,ENSG00000037042,ENSG00000103995…
GO:0044710	single-organism metabolic process	1.32e-13	2.86e-17	1.07	3957	ENSG00000087245,ENSG00000069011,ENSG00000154548,ENSG00000161057,ENSG00000185947,ENSG00000167394,ENSG00000124151,ENSG00000198455,ENSG00000101849,ENSG00000189241,ENSG00000188290,ENSG00000169714,ENSG00000185024,ENSG00000142937,ENSG00000166548,ENSG00000179091,ENSG00000163602,ENSG00000048052,ENSG00000167755,ENSG00000178860,ENSG00000157216,ENSG00000203883,ENSG00000165240,ENSG00000100968,ENSG00000196597…
GO:0071841	cellular component organization or biogenesis at cellular level	4.2e-13	9.65e-17	1.1	2140	ENSG00000155366,ENSG00000087245,ENSG00000154548,ENSG00000133318,ENSG00000124151,ENSG00000177096,ENSG00000095637,ENSG00000182511,ENSG00000189241,ENSG00000136541,ENSG00000006283,ENSG00000142937,ENSG00000166548,ENSG00000198753,ENSG00000152684,ENSG00000163602,ENSG00000048052,ENSG00000142871,ENSG00000165240,ENSG00000124562,ENSG00000100479,ENSG00000122786,ENSG00000198945,ENSG00000139218,ENSG00000132604…
GO:0022402	cell cycle process	1.81e-12	4.4e-16	1.21	651	ENSG00000139549,ENSG00000166582,ENSG00000174371,ENSG00000155366,ENSG00000161057,ENSG00000111328,ENSG00000072864,ENSG00000078900,ENSG00000075151,ENSG00000173327,ENSG00000150093,ENSG00000145241,ENSG00000141510,ENSG00000166451,ENSG00000175482,ENSG00000097007,ENSG00000103995,ENSG00000111581,ENSG00000101624,ENSG00000176635,ENSG00000075218,ENSG00000100479,ENSG00000113812,ENSG00000097046,ENSG00000117650…
GO:0044267	cellular protein metabolic process	2.32e-12	5.95e-16	1.11	1798	ENSG00000009830,ENSG00000100626,ENSG00000161057,ENSG00000111328,ENSG00000081307,ENSG00000112701,ENSG00000124151,ENSG00000078900,ENSG00000108773,ENSG00000127329,ENSG00000114857,ENSG00000101849,ENSG00000120693,ENSG00000182511,ENSG00000187145,ENSG00000130255,ENSG00000115414,ENSG00000142937,ENSG00000146063,ENSG00000106682,ENSG00000163602,ENSG00000048052,ENSG00000054277,ENSG00000156735,ENSG00000177700…
GO:0007049	cell cycle	3.08e-12	8.33e-16	1.18	820	ENSG00000139549,ENSG00000166582,ENSG00000178950,ENSG00000174371,ENSG00000155366,ENSG00000255302,ENSG00000161057,ENSG00000111328,ENSG00000135249,ENSG00000072864,ENSG00000078900,ENSG00000140525,ENSG00000075151,ENSG00000173327,ENSG00000150093,ENSG00000145241,ENSG00000141510,ENSG00000166451,ENSG00000175482,ENSG00000152684,ENSG00000097007,ENSG00000103995,ENSG00000117289,ENSG00000111581,ENSG00000101624…
GO:0071842	cellular component organization at cellular level	3.49e-11	9.92e-15	1.1	2058	ENSG00000155366,ENSG00000087245,ENSG00000154548,ENSG00000133318,ENSG00000124151,ENSG00000177096,ENSG00000095637,ENSG00000182511,ENSG00000189241,ENSG00000136541,ENSG00000006283,ENSG00000142937,ENSG00000166548,ENSG00000198753,ENSG00000152684,ENSG00000163602,ENSG00000048052,ENSG00000142871,ENSG00000165240,ENSG00000124562,ENSG00000100479,ENSG00000122786,ENSG00000198945,ENSG00000139218,ENSG00000132604…
GO:0044249	cellular biosynthetic process	3.88e-11	1.15e-14	1.09	2479	ENSG00000069011,ENSG00000185947,ENSG00000167394,ENSG00000124151,ENSG00000198455,ENSG00000101849,ENSG00000188290,ENSG00000169714,ENSG00000185024,ENSG00000142937,ENSG00000166548,ENSG00000163602,ENSG00000048052,ENSG00000178860,ENSG00000157216,ENSG00000203883,ENSG00000165240,ENSG00000100968,ENSG00000196597,ENSG00000172172,ENSG00000188342,ENSG00000126561,ENSG00000100479,ENSG00000196458,ENSG00000029639…
GO:0034645	cellular macromolecule biosynthetic process	5.15e-11	1.6e-14	1.1	1937	ENSG00000221869,ENSG00000155545,ENSG00000069011,ENSG00000185947,ENSG00000111328,ENSG00000167394,ENSG00000124151,ENSG00000198455,ENSG00000078900,ENSG00000108773,ENSG00000101849,ENSG00000120693,ENSG00000187145,ENSG00000130255,ENSG00000042429,ENSG00000188290,ENSG00000196381,ENSG00000169714,ENSG00000185024,ENSG00000142937,ENSG00000166548,ENSG00000141510,ENSG00000106682,ENSG00000166925,ENSG00000175482…
GO:0009058	biosynthetic process	8.1e-11	2.63e-14	1.08	2698	ENSG00000069011,ENSG00000185947,ENSG00000167394,ENSG00000124151,ENSG00000198455,ENSG00000101849,ENSG00000188290,ENSG00000169714,ENSG00000185024,ENSG00000142937,ENSG00000166548,ENSG00000163602,ENSG00000048052,ENSG00000178860,ENSG00000157216,ENSG00000203883,ENSG00000165240,ENSG00000100968,ENSG00000196597,ENSG00000172172,ENSG00000188342,ENSG00000126561,ENSG00000100479,ENSG00000196458,ENSG00000136542…
GO:0022403	cell cycle phase	8.77e-11	2.96e-14	1.22	548	ENSG00000166582,ENSG00000174371,ENSG00000161057,ENSG00000111328,ENSG00000072864,ENSG00000075151,ENSG00000173327,ENSG00000150093,ENSG00000145241,ENSG00000166451,ENSG00000175482,ENSG00000097007,ENSG00000103995,ENSG00000111581,ENSG00000101624,ENSG00000176635,ENSG00000075218,ENSG00000100479,ENSG00000113812,ENSG00000097046,ENSG00000117650,ENSG00000110092,ENSG00000204463,ENSG00000003137,ENSG00000141552…
GO:0009059	macromolecule biosynthetic process	2.31e-10	8.12e-14	1.1	1945	ENSG00000221869,ENSG00000155545,ENSG00000069011,ENSG00000185947,ENSG00000111328,ENSG00000167394,ENSG00000124151,ENSG00000198455,ENSG00000078900,ENSG00000108773,ENSG00000101849,ENSG00000120693,ENSG00000187145,ENSG00000130255,ENSG00000042429,ENSG00000188290,ENSG00000196381,ENSG00000169714,ENSG00000185024,ENSG00000142937,ENSG00000166548,ENSG00000141510,ENSG00000106682,ENSG00000166925,ENSG00000175482…
GO:0010467	gene expression	2.38e-10	8.68e-14	1.09	2190	ENSG00000069011,ENSG00000154548,ENSG00000161057,ENSG00000185947,ENSG00000167394,ENSG00000124151,ENSG00000198455,ENSG00000101849,ENSG00000188290,ENSG00000169714,ENSG00000185024,ENSG00000142937,ENSG00000163602,ENSG00000048052,ENSG00000167755,ENSG00000178860,ENSG00000157216,ENSG00000203883,ENSG00000100968,ENSG00000196597,ENSG00000172172,ENSG00000188342,ENSG00000126561,ENSG00000124562,ENSG00000196458…
GO:0071840	cellular component organization or biogenesis	3.25e-10	1.23e-13	1.08	2520	ENSG00000155366,ENSG00000087245,ENSG00000154548,ENSG00000133318,ENSG00000124151,ENSG00000177096,ENSG00000095637,ENSG00000182511,ENSG00000189241,ENSG00000136541,ENSG00000006283,ENSG00000142937,ENSG00000166548,ENSG00000198753,ENSG00000152684,ENSG00000163602,ENSG00000048052,ENSG00000142871,ENSG00000157216,ENSG00000165240,ENSG00000124562,ENSG00000100479,ENSG00000122786,ENSG00000198945,ENSG00000139218…
GO:0051301	cell division	1.99e-09	7.82e-13	1.27	323	ENSG00000166582,ENSG00000155366,ENSG00000108055,ENSG00000053900,ENSG00000122966,ENSG00000139687,ENSG00000072864,ENSG00000040275,ENSG00000173207,ENSG00000145241,ENSG00000092969,ENSG00000136098,ENSG00000152684,ENSG00000154764,ENSG00000121274,ENSG00000072501,ENSG00000113812,ENSG00000097046,ENSG00000139350,ENSG00000117650,ENSG00000110092,ENSG00000115306,ENSG00000105255,ENSG00000141552,ENSG00000102901…
GO:0016070	RNA metabolic process	6.84e-09	2.78e-12	1.09	2044	ENSG00000221869,ENSG00000155545,ENSG00000069011,ENSG00000154548,ENSG00000161057,ENSG00000185947,ENSG00000167394,ENSG00000124151,ENSG00000198455,ENSG00000078900,ENSG00000108773,ENSG00000101849,ENSG00000120693,ENSG00000130255,ENSG00000042429,ENSG00000188290,ENSG00000196381,ENSG00000169714,ENSG00000185024,ENSG00000142937,ENSG00000141510,ENSG00000166925,ENSG00000102103,ENSG00000171843,ENSG00000163602…
GO:0016043	cellular component organization	1.15e-08	4.84e-12	1.08	2429	ENSG00000155366,ENSG00000087245,ENSG00000154548,ENSG00000133318,ENSG00000124151,ENSG00000177096,ENSG00000095637,ENSG00000182511,ENSG00000189241,ENSG00000136541,ENSG00000006283,ENSG00000142937,ENSG00000166548,ENSG00000198753,ENSG00000152684,ENSG00000163602,ENSG00000048052,ENSG00000142871,ENSG00000157216,ENSG00000165240,ENSG00000124562,ENSG00000100479,ENSG00000122786,ENSG00000198945,ENSG00000139218…
GO:0051276	chromosome organization	4.97e-08	2.15e-11	1.2	481	ENSG00000154832,ENSG00000166582,ENSG00000108055,ENSG00000122966,ENSG00000024048,ENSG00000117000,ENSG00000071243,ENSG00000139687,ENSG00000040275,ENSG00000124151,ENSG00000131778,ENSG00000108773,ENSG00000111875,ENSG00000151876,ENSG00000189241,ENSG00000102977,ENSG00000158019,ENSG00000197846,ENSG00000189079,ENSG00000145241,ENSG00000183558,ENSG00000174579,ENSG00000141510,ENSG00000184270,ENSG00000166451…
GO:0046907	intracellular transport	6.19e-08	2.76e-11	1.16	706	ENSG00000042753,ENSG00000092108,ENSG00000154548,ENSG00000125931,ENSG00000108298,ENSG00000229117,ENSG00000100575,ENSG00000177096,ENSG00000163558,ENSG00000130255,ENSG00000150093,ENSG00000141682,ENSG00000142937,ENSG00000172809,ENSG00000141510,ENSG00000066455,ENSG00000137574,ENSG00000069399,ENSG00000134375,ENSG00000138798,ENSG00000131899,ENSG00000092531,ENSG00000103310,ENSG00000132329,ENSG00000089009…
GO:0019538	protein metabolic process	3.86e-07	1.78e-10	1.08	2112	ENSG00000087245,ENSG00000178226,ENSG00000161057,ENSG00000081307,ENSG00000112701,ENSG00000124151,ENSG00000127329,ENSG00000114857,ENSG00000101849,ENSG00000182511,ENSG00000142937,ENSG00000163602,ENSG00000048052,ENSG00000159403,ENSG00000167755,ENSG00000054277,ENSG00000005981,ENSG00000111405,ENSG00000165240,ENSG00000172172,ENSG00000115486,ENSG00000126561,ENSG00000143507,ENSG00000136542,ENSG00000107954…
GO:0009057	macromolecule catabolic process	6.84e-07	3.24e-10	1.18	530	ENSG00000007944,ENSG00000161057,ENSG00000172922,ENSG00000186187,ENSG00000108298,ENSG00000229117,ENSG00000101849,ENSG00000130255,ENSG00000141682,ENSG00000142937,ENSG00000172809,ENSG00000084073,ENSG00000089009,ENSG00000179262,ENSG00000204463,ENSG00000174444,ENSG00000144580,ENSG00000136937,ENSG00000141552,ENSG00000130203,ENSG00000117362,ENSG00000113851,ENSG00000080802,ENSG00000137154,ENSG00000112812…
GO:0009987	cellular process	7.64e-07	3.72e-10	1.02	7862	ENSG00000069011,ENSG00000154548,ENSG00000161057,ENSG00000182575,ENSG00000160013,ENSG00000081307,ENSG00000167394,ENSG00000124151,ENSG00000127329,ENSG00000177096,ENSG00000101849,ENSG00000095637,ENSG00000182511,ENSG00000189241,ENSG00000109103,ENSG00000006283,ENSG00000240891,ENSG00000143376,ENSG00000204962,ENSG00000163602,ENSG00000048052,ENSG00000157216,ENSG00000142871,ENSG00000182450,ENSG00000165240…
GO:0060255	regulation of macromolecule metabolic process	1.17e-06	5.87e-10	1.06	2735	ENSG00000155366,ENSG00000154548,ENSG00000161057,ENSG00000185947,ENSG00000167394,ENSG00000124151,ENSG00000198455,ENSG00000101849,ENSG00000095637,ENSG00000188290,ENSG00000169714,ENSG00000185024,ENSG00000163602,ENSG00000048052,ENSG00000142871,ENSG00000157216,ENSG00000203883,ENSG00000165240,ENSG00000100968,ENSG00000196597,ENSG00000188342,ENSG00000126561,ENSG00000143507,ENSG00000196458,ENSG00000029639…
GO:0044265	cellular macromolecule catabolic process	1.65e-06	8.46e-10	1.18	484	ENSG00000053900,ENSG00000187566,ENSG00000007944,ENSG00000161057,ENSG00000024048,ENSG00000172922,ENSG00000161970,ENSG00000186187,ENSG00000108298,ENSG00000147403,ENSG00000100804,ENSG00000229117,ENSG00000123415,ENSG00000101849,ENSG00000151876,ENSG00000092847,ENSG00000130255,ENSG00000155508,ENSG00000141682,ENSG00000147854,ENSG00000142937,ENSG00000172809,ENSG00000138646,ENSG00000064012,ENSG00000189266…
GO:0051726	regulation of cell cycle	2.07e-06	1.09e-09	1.17	534	ENSG00000161057,ENSG00000163374,ENSG00000162889,ENSG00000135249,ENSG00000112701,ENSG00000078900,ENSG00000158019,ENSG00000150093,ENSG00000105221,ENSG00000141510,ENSG00000107831,ENSG00000097007,ENSG00000138798,ENSG00000101624,ENSG00000254647,ENSG00000075218,ENSG00000009950,ENSG00000137090,ENSG00000126561,ENSG00000097046,ENSG00000117650,ENSG00000110092,ENSG00000105856,ENSG00000090097,ENSG00000167244…
GO:0048285	organelle fission	2.55e-06	1.38e-09	1.26	257	ENSG00000166582,ENSG00000108055,ENSG00000053900,ENSG00000122966,ENSG00000139687,ENSG00000072864,ENSG00000040275,ENSG00000145241,ENSG00000144848,ENSG00000166451,ENSG00000136098,ENSG00000111581,ENSG00000011485,ENSG00000121274,ENSG00000072501,ENSG00000113812,ENSG00000139350,ENSG00000117650,ENSG00000114745,ENSG00000105255,ENSG00000141552,ENSG00000102901,ENSG00000171223,ENSG00000121892,ENSG00000152253…
GO:0006325	chromatin organization	3.96e-06	2.2e-09	1.21	364	ENSG00000154832,ENSG00000166582,ENSG00000024048,ENSG00000071243,ENSG00000139687,ENSG00000124151,ENSG00000131778,ENSG00000108773,ENSG00000111875,ENSG00000189241,ENSG00000158019,ENSG00000197846,ENSG00000189079,ENSG00000183558,ENSG00000174579,ENSG00000184270,ENSG00000166451,ENSG00000159339,ENSG00000163602,ENSG00000048052,ENSG00000114982,ENSG00000152455,ENSG00000169925,ENSG00000111653,ENSG00000204371…
GO:0007005	mitochondrion organization	6.93e-06	3.93e-09	1.32	158	ENSG00000126953,ENSG00000100335,ENSG00000109519,ENSG00000165060,ENSG00000136758,ENSG00000078900,ENSG00000100575,ENSG00000187094,ENSG00000214736,ENSG00000144848,ENSG00000084092,ENSG00000141682,ENSG00000166548,ENSG00000006625,ENSG00000141510,ENSG00000167186,ENSG00000116688,ENSG00000134375,ENSG00000146410,ENSG00000138346,ENSG00000134324,ENSG00000165240,ENSG00000108179,ENSG00000130202,ENSG00000173726…
GO:0051329	interphase of mitotic cell cycle	7.96e-06	4.63e-09	1.25	260	ENSG00000053900,ENSG00000127824,ENSG00000122641,ENSG00000161057,ENSG00000111328,ENSG00000139687,ENSG00000072864,ENSG00000173207,ENSG00000100804,ENSG00000116717,ENSG00000173327,ENSG00000150093,ENSG00000175482,ENSG00000097007,ENSG00000037042,ENSG00000103995,ENSG00000173692,ENSG00000101624,ENSG00000174799,ENSG00000159377,ENSG00000187840,ENSG00000075218,ENSG00000118762,ENSG00000100479,ENSG00000097046…
GO:0051325	interphase	1.24e-05	7.37e-09	1.24	262	ENSG00000053900,ENSG00000127824,ENSG00000122641,ENSG00000161057,ENSG00000111328,ENSG00000139687,ENSG00000072864,ENSG00000173207,ENSG00000100804,ENSG00000116717,ENSG00000173327,ENSG00000150093,ENSG00000175482,ENSG00000097007,ENSG00000037042,ENSG00000103995,ENSG00000173692,ENSG00000101624,ENSG00000174799,ENSG00000159377,ENSG00000187840,ENSG00000075218,ENSG00000118762,ENSG00000100479,ENSG00000097046…
GO:2000112	regulation of cellular macromolecule biosynthetic process	1.35e-05	8.19e-09	1.07	2055	ENSG00000155366,ENSG00000185947,ENSG00000167394,ENSG00000124151,ENSG00000198455,ENSG00000101849,ENSG00000095637,ENSG00000188290,ENSG00000169714,ENSG00000185024,ENSG00000163602,ENSG00000048052,ENSG00000142871,ENSG00000157216,ENSG00000203883,ENSG00000100968,ENSG00000196597,ENSG00000188342,ENSG00000126561,ENSG00000196458,ENSG00000029639,ENSG00000171469,ENSG00000198945,ENSG00000132604,ENSG00000144580…
GO:0031323	regulation of cellular metabolic process	1.38e-05	8.6e-09	1.06	2868	ENSG00000155366,ENSG00000154548,ENSG00000161057,ENSG00000185947,ENSG00000160013,ENSG00000167394,ENSG00000124151,ENSG00000198455,ENSG00000101849,ENSG00000095637,ENSG00000188290,ENSG00000169714,ENSG00000185024,ENSG00000163602,ENSG00000048052,ENSG00000142871,ENSG00000157216,ENSG00000203883,ENSG00000165240,ENSG00000100968,ENSG00000196597,ENSG00000188342,ENSG00000126561,ENSG00000143507,ENSG00000196458…
GO:0000087	M phase of mitotic cell cycle	1.39e-05	8.81e-09	1.25	245	ENSG00000166582,ENSG00000076382,ENSG00000108055,ENSG00000053900,ENSG00000122966,ENSG00000143228,ENSG00000139687,ENSG00000072864,ENSG00000040275,ENSG00000163808,ENSG00000080986,ENSG00000094804,ENSG00000086827,ENSG00000169220,ENSG00000145241,ENSG00000101224,ENSG00000105325,ENSG00000166451,ENSG00000186871,ENSG00000136098,ENSG00000141759,ENSG00000120334,ENSG00000142945,ENSG00000111581,ENSG00000011485…
GO:0000280	nuclear division	2.09e-05	1.39e-08	1.25	241	ENSG00000166582,ENSG00000076382,ENSG00000108055,ENSG00000053900,ENSG00000122966,ENSG00000143228,ENSG00000139687,ENSG00000072864,ENSG00000040275,ENSG00000163808,ENSG00000080986,ENSG00000094804,ENSG00000086827,ENSG00000169220,ENSG00000145241,ENSG00000101224,ENSG00000105325,ENSG00000166451,ENSG00000186871,ENSG00000136098,ENSG00000141759,ENSG00000120334,ENSG00000142945,ENSG00000111581,ENSG00000011485…
GO:0007067	mitosis	2.09e-05	1.39e-08	1.25	241	ENSG00000166582,ENSG00000076382,ENSG00000108055,ENSG00000053900,ENSG00000122966,ENSG00000143228,ENSG00000139687,ENSG00000072864,ENSG00000040275,ENSG00000163808,ENSG00000080986,ENSG00000094804,ENSG00000086827,ENSG00000169220,ENSG00000145241,ENSG00000101224,ENSG00000105325,ENSG00000166451,ENSG00000186871,ENSG00000136098,ENSG00000141759,ENSG00000120334,ENSG00000142945,ENSG00000111581,ENSG00000011485…
GO:0000279	M phase	4.36e-05	2.95e-08	1.2	345	ENSG00000166582,ENSG00000174371,ENSG00000108055,ENSG00000053900,ENSG00000122966,ENSG00000024048,ENSG00000139687,ENSG00000072864,ENSG00000040275,ENSG00000075151,ENSG00000145241,ENSG00000166451,ENSG00000136098,ENSG00000154438,ENSG00000175595,ENSG00000152455,ENSG00000111581,ENSG00000011485,ENSG00000121274,ENSG00000176635,ENSG00000072501,ENSG00000113812,ENSG00000139350,ENSG00000117650,ENSG00000114745…
GO:0010468	regulation of gene expression	5.26e-05	3.62e-08	1.07	2191	ENSG00000155366,ENSG00000154548,ENSG00000185947,ENSG00000167394,ENSG00000124151,ENSG00000198455,ENSG00000101849,ENSG00000188290,ENSG00000169714,ENSG00000185024,ENSG00000163602,ENSG00000048052,ENSG00000142871,ENSG00000157216,ENSG00000203883,ENSG00000165240,ENSG00000100968,ENSG00000196597,ENSG00000188342,ENSG00000126561,ENSG00000196458,ENSG00000029639,ENSG00000171469,ENSG00000198945,ENSG00000144580…
GO:0019222	regulation of metabolic process	5.95e-05	4.19e-08	1.05	3135	ENSG00000155366,ENSG00000154548,ENSG00000161057,ENSG00000185947,ENSG00000160013,ENSG00000167394,ENSG00000124151,ENSG00000198455,ENSG00000101849,ENSG00000095637,ENSG00000188290,ENSG00000169714,ENSG00000185024,ENSG00000163602,ENSG00000048052,ENSG00000142871,ENSG00000157216,ENSG00000203883,ENSG00000165240,ENSG00000100968,ENSG00000196597,ENSG00000188342,ENSG00000126561,ENSG00000143507,ENSG00000196458…
GO:0044248	cellular catabolic process	6.94e-05	4.98e-08	1.11	916	ENSG00000007944,ENSG00000161057,ENSG00000172922,ENSG00000186187,ENSG00000131778,ENSG00000108298,ENSG00000167578,ENSG00000229117,ENSG00000101849,ENSG00000105552,ENSG00000130255,ENSG00000143819,ENSG00000163220,ENSG00000141682,ENSG00000169750,ENSG00000142937,ENSG00000172809,ENSG00000097007,ENSG00000084073,ENSG00000089009,ENSG00000168291,ENSG00000139344,ENSG00000172602,ENSG00000166311,ENSG00000179262…
GO:0010556	regulation of macromolecule biosynthetic process	7.47e-05	5.45e-08	1.07	2089	ENSG00000155366,ENSG00000185947,ENSG00000167394,ENSG00000124151,ENSG00000198455,ENSG00000101849,ENSG00000095637,ENSG00000188290,ENSG00000169714,ENSG00000185024,ENSG00000163602,ENSG00000048052,ENSG00000142871,ENSG00000157216,ENSG00000203883,ENSG00000100968,ENSG00000196597,ENSG00000188342,ENSG00000126561,ENSG00000196458,ENSG00000029639,ENSG00000171469,ENSG00000198945,ENSG00000132604,ENSG00000144580…
GO:0051252	regulation of RNA metabolic process	7.95e-05	5.91e-08	1.07	1940	ENSG00000155545,ENSG00000154548,ENSG00000185947,ENSG00000167394,ENSG00000124151,ENSG00000198455,ENSG00000078900,ENSG00000108773,ENSG00000101849,ENSG00000120693,ENSG00000042429,ENSG00000188290,ENSG00000196381,ENSG00000169714,ENSG00000185024,ENSG00000141510,ENSG00000166925,ENSG00000107831,ENSG00000102103,ENSG00000171843,ENSG00000163602,ENSG00000048052,ENSG00000137574,ENSG00000142871,ENSG00000157216…
GO:0045184	establishment of protein localization	0.000104	8e-08	1.12	736	ENSG00000042753,ENSG00000092108,ENSG00000189171,ENSG00000177943,ENSG00000135249,ENSG00000108298,ENSG00000167578,ENSG00000229117,ENSG00000100575,ENSG00000223501,ENSG00000163558,ENSG00000130255,ENSG00000109103,ENSG00000150093,ENSG00000142937,ENSG00000174567,ENSG00000172809,ENSG00000141510,ENSG00000143376,ENSG00000069399,ENSG00000134375,ENSG00000138798,ENSG00000092531,ENSG00000130702,ENSG00000103310…
GO:0016568	chromatin modification	0.000104	7.99e-08	1.21	296	ENSG00000154832,ENSG00000166582,ENSG00000024048,ENSG00000071243,ENSG00000139687,ENSG00000124151,ENSG00000131778,ENSG00000108773,ENSG00000111875,ENSG00000158019,ENSG00000189079,ENSG00000174579,ENSG00000166451,ENSG00000159339,ENSG00000163602,ENSG00000048052,ENSG00000114982,ENSG00000152455,ENSG00000169925,ENSG00000111653,ENSG00000204371,ENSG00000139620,ENSG00000100307,ENSG00000198945,ENSG00000132604…
GO:0032774	RNA biosynthetic process	0.000113	8.83e-08	1.08	1565	ENSG00000221869,ENSG00000155545,ENSG00000069011,ENSG00000185947,ENSG00000167394,ENSG00000124151,ENSG00000198455,ENSG00000078900,ENSG00000108773,ENSG00000101849,ENSG00000120693,ENSG00000130255,ENSG00000042429,ENSG00000188290,ENSG00000196381,ENSG00000169714,ENSG00000185024,ENSG00000142937,ENSG00000141510,ENSG00000166925,ENSG00000102103,ENSG00000171843,ENSG00000163602,ENSG00000048052,ENSG00000137574…
GO:0019219	regulation of nucleobase-containing compound metabolic process	0.000118	9.44e-08	1.06	2222	ENSG00000154548,ENSG00000185947,ENSG00000160013,ENSG00000167394,ENSG00000124151,ENSG00000198455,ENSG00000101849,ENSG00000188290,ENSG00000169714,ENSG00000185024,ENSG00000163602,ENSG00000048052,ENSG00000142871,ENSG00000157216,ENSG00000203883,ENSG00000100968,ENSG00000196597,ENSG00000188342,ENSG00000126561,ENSG00000196458,ENSG00000029639,ENSG00000171469,ENSG00000198945,ENSG00000132604,ENSG00000144580…
GO:0034621	cellular macromolecular complex subunit organization	0.000127	1.03e-07	1.17	416	ENSG00000166582,ENSG00000177732,ENSG00000042753,ENSG00000127824,ENSG00000154548,ENSG00000161970,ENSG00000108298,ENSG00000147403,ENSG00000111875,ENSG00000229117,ENSG00000189241,ENSG00000130255,ENSG00000197846,ENSG00000189079,ENSG00000145241,ENSG00000142937,ENSG00000183558,ENSG00000172809,ENSG00000100353,ENSG00000184270,ENSG00000134046,ENSG00000166451,ENSG00000102103,ENSG00000137574,ENSG00000037042…
GO:0006259	DNA metabolic process	0.000144	1.19e-07	1.15	537	ENSG00000166582,ENSG00000174371,ENSG00000111328,ENSG00000131778,ENSG00000112249,ENSG00000078900,ENSG00000111875,ENSG00000140525,ENSG00000189241,ENSG00000154328,ENSG00000158019,ENSG00000197846,ENSG00000166548,ENSG00000141510,ENSG00000171681,ENSG00000184270,ENSG00000166451,ENSG00000175482,ENSG00000097007,ENSG00000178971,ENSG00000138798,ENSG00000107960,ENSG00000177700,ENSG00000116539,ENSG00000204371…
GO:0080090	regulation of primary metabolic process	0.00015	1.26e-07	1.05	2813	ENSG00000155366,ENSG00000154548,ENSG00000161057,ENSG00000185947,ENSG00000160013,ENSG00000167394,ENSG00000124151,ENSG00000198455,ENSG00000101849,ENSG00000095637,ENSG00000188290,ENSG00000169714,ENSG00000185024,ENSG00000163602,ENSG00000048052,ENSG00000142871,ENSG00000157216,ENSG00000203883,ENSG00000100968,ENSG00000196597,ENSG00000188342,ENSG00000126561,ENSG00000143507,ENSG00000196458,ENSG00000029639…
GO:0006355	regulation of transcription, DNA-dependent	0.00015	1.28e-07	1.07	1887	ENSG00000155545,ENSG00000185947,ENSG00000167394,ENSG00000124151,ENSG00000198455,ENSG00000078900,ENSG00000108773,ENSG00000101849,ENSG00000120693,ENSG00000042429,ENSG00000188290,ENSG00000196381,ENSG00000169714,ENSG00000185024,ENSG00000141510,ENSG00000166925,ENSG00000107831,ENSG00000102103,ENSG00000171843,ENSG00000163602,ENSG00000048052,ENSG00000137574,ENSG00000142871,ENSG00000157216,ENSG00000177700…
GO:0034660	ncRNA metabolic process	0.000152	1.32e-07	1.24	223	ENSG00000160208,ENSG00000143493,ENSG00000161970,ENSG00000114127,ENSG00000185163,ENSG00000142544,ENSG00000198000,ENSG00000113407,ENSG00000142937,ENSG00000134398,ENSG00000154743,ENSG00000116455,ENSG00000154438,ENSG00000177971,ENSG00000137574,ENSG00000087269,ENSG00000065457,ENSG00000125743,ENSG00000108592,ENSG00000059691,ENSG00000082516,ENSG00000102786,ENSG00000128694,ENSG00000170727,ENSG00000120800…
GO:0030163	protein catabolic process	0.000169	1.48e-07	1.2	310	ENSG00000053900,ENSG00000187566,ENSG00000007944,ENSG00000161057,ENSG00000024048,ENSG00000186187,ENSG00000100804,ENSG00000101849,ENSG00000151876,ENSG00000141682,ENSG00000147854,ENSG00000138646,ENSG00000064012,ENSG00000084073,ENSG00000183579,ENSG00000173692,ENSG00000119147,ENSG00000159377,ENSG00000175197,ENSG00000109332,ENSG00000102226,ENSG00000167986,ENSG00000132388,ENSG00000170242,ENSG00000179262…
GO:0015031	protein transport	0.000189	1.69e-07	1.12	720	ENSG00000042753,ENSG00000092108,ENSG00000189171,ENSG00000177943,ENSG00000135249,ENSG00000108298,ENSG00000167578,ENSG00000229117,ENSG00000100575,ENSG00000223501,ENSG00000163558,ENSG00000130255,ENSG00000109103,ENSG00000150093,ENSG00000142937,ENSG00000174567,ENSG00000172809,ENSG00000141510,ENSG00000143376,ENSG00000069399,ENSG00000134375,ENSG00000138798,ENSG00000092531,ENSG00000103310,ENSG00000132329…
GO:0043412	macromolecule modification	0.000199	1.82e-07	1.08	1387	ENSG00000009830,ENSG00000100626,ENSG00000161057,ENSG00000111328,ENSG00000081307,ENSG00000112701,ENSG00000124151,ENSG00000078900,ENSG00000108773,ENSG00000127329,ENSG00000120693,ENSG00000182511,ENSG00000115414,ENSG00000146063,ENSG00000163602,ENSG00000048052,ENSG00000137574,ENSG00000054277,ENSG00000177700,ENSG00000005981,ENSG00000198876,ENSG00000004779,ENSG00000165240,ENSG00000140992,ENSG00000115486…
GO:0033554	cellular response to stress	0.000199	1.86e-07	1.12	738	ENSG00000154832,ENSG00000174371,ENSG00000155366,ENSG00000161057,ENSG00000162889,ENSG00000135249,ENSG00000165060,ENSG00000131778,ENSG00000112249,ENSG00000078900,ENSG00000111875,ENSG00000140525,ENSG00000137496,ENSG00000154328,ENSG00000173327,ENSG00000158019,ENSG00000141682,ENSG00000141510,ENSG00000175482,ENSG00000097007,ENSG00000069399,ENSG00000154764,ENSG00000177700,ENSG00000165240,ENSG00000075218…
GO:2001141	regulation of RNA biosynthetic process	0.000199	1.85e-07	1.07	1897	ENSG00000155545,ENSG00000185947,ENSG00000167394,ENSG00000124151,ENSG00000198455,ENSG00000078900,ENSG00000108773,ENSG00000101849,ENSG00000120693,ENSG00000042429,ENSG00000188290,ENSG00000196381,ENSG00000169714,ENSG00000185024,ENSG00000141510,ENSG00000166925,ENSG00000107831,ENSG00000102103,ENSG00000171843,ENSG00000163602,ENSG00000048052,ENSG00000137574,ENSG00000142871,ENSG00000157216,ENSG00000177700…
GO:0008104	protein localization	0.000235	2.23e-07	1.11	925	ENSG00000042753,ENSG00000092108,ENSG00000189171,ENSG00000177943,ENSG00000135249,ENSG00000108298,ENSG00000167578,ENSG00000229117,ENSG00000100575,ENSG00000144589,ENSG00000223501,ENSG00000163558,ENSG00000130255,ENSG00000109103,ENSG00000150093,ENSG00000112697,ENSG00000142937,ENSG00000149357,ENSG00000174567,ENSG00000172809,ENSG00000141510,ENSG00000075275,ENSG00000143376,ENSG00000069399,ENSG00000154764…
GO:0006412	translation	0.000243	2.33e-07	1.22	252	ENSG00000140319,ENSG00000137547,ENSG00000161970,ENSG00000244038,ENSG00000171490,ENSG00000108298,ENSG00000147403,ENSG00000229117,ENSG00000197958,ENSG00000008988,ENSG00000163319,ENSG00000187145,ENSG00000130255,ENSG00000132432,ENSG00000113407,ENSG00000084092,ENSG00000142937,ENSG00000172809,ENSG00000106682,ENSG00000100353,ENSG00000166441,ENSG00000143947,ENSG00000089154,ENSG00000145901,ENSG00000089009…
GO:0006464	cellular protein modification process	0.000318	3.14e-07	1.08	1320	ENSG00000009830,ENSG00000100626,ENSG00000161057,ENSG00000111328,ENSG00000081307,ENSG00000112701,ENSG00000124151,ENSG00000078900,ENSG00000108773,ENSG00000127329,ENSG00000120693,ENSG00000182511,ENSG00000115414,ENSG00000146063,ENSG00000163602,ENSG00000048052,ENSG00000054277,ENSG00000177700,ENSG00000005981,ENSG00000198876,ENSG00000004779,ENSG00000165240,ENSG00000140992,ENSG00000115486,ENSG00000126561…
GO:0036211	protein modification process	0.000318	3.14e-07	1.08	1320	ENSG00000009830,ENSG00000100626,ENSG00000161057,ENSG00000111328,ENSG00000081307,ENSG00000112701,ENSG00000124151,ENSG00000078900,ENSG00000108773,ENSG00000127329,ENSG00000120693,ENSG00000182511,ENSG00000115414,ENSG00000146063,ENSG00000163602,ENSG00000048052,ENSG00000054277,ENSG00000177700,ENSG00000005981,ENSG00000198876,ENSG00000004779,ENSG00000165240,ENSG00000140992,ENSG00000115486,ENSG00000126561…
GO:0031326	regulation of cellular biosynthetic process	0.00035	3.51e-07	1.06	2181	ENSG00000155366,ENSG00000185947,ENSG00000160013,ENSG00000167394,ENSG00000124151,ENSG00000198455,ENSG00000101849,ENSG00000095637,ENSG00000188290,ENSG00000169714,ENSG00000185024,ENSG00000163602,ENSG00000048052,ENSG00000142871,ENSG00000157216,ENSG00000203883,ENSG00000100968,ENSG00000196597,ENSG00000188342,ENSG00000126561,ENSG00000196458,ENSG00000029639,ENSG00000171469,ENSG00000198945,ENSG00000132604…
GO:0051603	proteolysis involved in cellular protein catabolic process	0.000427	4.33e-07	1.2	274	ENSG00000053900,ENSG00000187566,ENSG00000007944,ENSG00000161057,ENSG00000024048,ENSG00000186187,ENSG00000100804,ENSG00000101849,ENSG00000151876,ENSG00000141682,ENSG00000147854,ENSG00000138646,ENSG00000064012,ENSG00000084073,ENSG00000183579,ENSG00000173692,ENSG00000119147,ENSG00000159377,ENSG00000175197,ENSG00000109332,ENSG00000102226,ENSG00000167986,ENSG00000132388,ENSG00000170242,ENSG00000179262…
GO:0006396	RNA processing	0.000506	5.2e-07	1.15	467	ENSG00000143493,ENSG00000154548,ENSG00000146457,ENSG00000104824,ENSG00000161970,ENSG00000185163,ENSG00000142544,ENSG00000116679,ENSG00000136709,ENSG00000155508,ENSG00000142937,ENSG00000119707,ENSG00000064607,ENSG00000177971,ENSG00000116350,ENSG00000137574,ENSG00000197381,ENSG00000100319,ENSG00000123154,ENSG00000128534,ENSG00000177700,ENSG00000198563,ENSG00000116754,ENSG00000140955,ENSG00000072501…
GO:0009056	catabolic process	0.000511	5.39e-07	1.09	1100	ENSG00000161057,ENSG00000101849,ENSG00000105552,ENSG00000130255,ENSG00000240891,ENSG00000142937,ENSG00000168291,ENSG00000172602,ENSG00000152642,ENSG00000144580,ENSG00000160862,ENSG00000204021,ENSG00000003137,ENSG00000244734,ENSG00000112812,ENSG00000134697,ENSG00000198833,ENSG00000140455,ENSG00000118518,ENSG00000107937,ENSG00000136104,ENSG00000008018,ENSG00000150991,ENSG00000171314,ENSG00000135870…
GO:0009889	regulation of biosynthetic process	0.000511	5.33e-07	1.06	2196	ENSG00000155366,ENSG00000185947,ENSG00000160013,ENSG00000167394,ENSG00000124151,ENSG00000198455,ENSG00000101849,ENSG00000095637,ENSG00000188290,ENSG00000169714,ENSG00000185024,ENSG00000163602,ENSG00000048052,ENSG00000142871,ENSG00000157216,ENSG00000203883,ENSG00000100968,ENSG00000196597,ENSG00000188342,ENSG00000126561,ENSG00000196458,ENSG00000029639,ENSG00000171469,ENSG00000198945,ENSG00000132604…
GO:0043632	modification-dependent macromolecule catabolic process	0.000631	6.74e-07	1.2	266	ENSG00000053900,ENSG00000187566,ENSG00000007944,ENSG00000161057,ENSG00000024048,ENSG00000186187,ENSG00000100804,ENSG00000101849,ENSG00000151876,ENSG00000147854,ENSG00000138646,ENSG00000084073,ENSG00000183579,ENSG00000173692,ENSG00000119147,ENSG00000159377,ENSG00000175197,ENSG00000109332,ENSG00000102226,ENSG00000167986,ENSG00000132388,ENSG00000170242,ENSG00000179262,ENSG00000204463,ENSG00000101557…
GO:0019941	modification-dependent protein catabolic process	0.000634	6.86e-07	1.2	264	ENSG00000053900,ENSG00000187566,ENSG00000007944,ENSG00000161057,ENSG00000024048,ENSG00000186187,ENSG00000100804,ENSG00000101849,ENSG00000151876,ENSG00000147854,ENSG00000138646,ENSG00000084073,ENSG00000183579,ENSG00000173692,ENSG00000119147,ENSG00000159377,ENSG00000175197,ENSG00000109332,ENSG00000102226,ENSG00000167986,ENSG00000132388,ENSG00000170242,ENSG00000179262,ENSG00000204463,ENSG00000101557…
GO:0051171	regulation of nitrogen compound metabolic process	0.000808	8.85e-07	1.06	2275	ENSG00000154548,ENSG00000161057,ENSG00000185947,ENSG00000160013,ENSG00000167394,ENSG00000124151,ENSG00000198455,ENSG00000101849,ENSG00000188290,ENSG00000169714,ENSG00000185024,ENSG00000163602,ENSG00000048052,ENSG00000142871,ENSG00000157216,ENSG00000203883,ENSG00000100968,ENSG00000196597,ENSG00000188342,ENSG00000126561,ENSG00000196458,ENSG00000029639,ENSG00000171469,ENSG00000198945,ENSG00000132604…
GO:0006351	transcription, DNA-dependent	0.00109	1.21e-06	1.07	1498	ENSG00000221869,ENSG00000155545,ENSG00000069011,ENSG00000185947,ENSG00000167394,ENSG00000124151,ENSG00000198455,ENSG00000078900,ENSG00000108773,ENSG00000101849,ENSG00000120693,ENSG00000042429,ENSG00000188290,ENSG00000196381,ENSG00000169714,ENSG00000185024,ENSG00000141510,ENSG00000166925,ENSG00000102103,ENSG00000171843,ENSG00000163602,ENSG00000048052,ENSG00000137574,ENSG00000178860,ENSG00000186814…
GO:0006511	ubiquitin-dependent protein catabolic process	0.00111	1.25e-06	1.2	259	ENSG00000053900,ENSG00000187566,ENSG00000007944,ENSG00000161057,ENSG00000024048,ENSG00000186187,ENSG00000100804,ENSG00000101849,ENSG00000151876,ENSG00000147854,ENSG00000138646,ENSG00000183579,ENSG00000173692,ENSG00000119147,ENSG00000159377,ENSG00000175197,ENSG00000109332,ENSG00000102226,ENSG00000167986,ENSG00000132388,ENSG00000170242,ENSG00000179262,ENSG00000204463,ENSG00000101557,ENSG00000141552…
GO:0051649	establishment of localization in cell	0.00125	1.42e-06	1.1	910	ENSG00000179044,ENSG00000042753,ENSG00000092108,ENSG00000154548,ENSG00000189171,ENSG00000125931,ENSG00000072864,ENSG00000108298,ENSG00000229117,ENSG00000100575,ENSG00000177096,ENSG00000163558,ENSG00000130255,ENSG00000115414,ENSG00000150093,ENSG00000141682,ENSG00000142937,ENSG00000172809,ENSG00000141510,ENSG00000066455,ENSG00000137574,ENSG00000069399,ENSG00000154764,ENSG00000134375,ENSG00000138798…
GO:0044257	cellular protein catabolic process	0.00126	1.45e-06	1.19	279	ENSG00000053900,ENSG00000187566,ENSG00000007944,ENSG00000161057,ENSG00000024048,ENSG00000186187,ENSG00000100804,ENSG00000101849,ENSG00000151876,ENSG00000141682,ENSG00000147854,ENSG00000138646,ENSG00000064012,ENSG00000084073,ENSG00000183579,ENSG00000173692,ENSG00000119147,ENSG00000159377,ENSG00000175197,ENSG00000109332,ENSG00000102226,ENSG00000167986,ENSG00000132388,ENSG00000170242,ENSG00000179262…
GO:0072594	establishment of protein localization to organelle	0.00145	1.69e-06	1.26	159	ENSG00000126953,ENSG00000140319,ENSG00000109519,ENSG00000161970,ENSG00000244038,ENSG00000108298,ENSG00000147403,ENSG00000162928,ENSG00000229117,ENSG00000197958,ENSG00000100575,ENSG00000008988,ENSG00000130255,ENSG00000132432,ENSG00000214736,ENSG00000142937,ENSG00000172809,ENSG00000166441,ENSG00000143947,ENSG00000116688,ENSG00000134375,ENSG00000089009,ENSG00000148303,ENSG00000173726,ENSG00000136935…
GO:0000086	G2/M transition of mitotic cell cycle	0.00191	2.25e-06	1.32	104	ENSG00000131023,ENSG00000053900,ENSG00000165304,ENSG00000127824,ENSG00000104833,ENSG00000072864,ENSG00000077097,ENSG00000213066,ENSG00000137497,ENSG00000116717,ENSG00000128159,ENSG00000138107,ENSG00000101224,ENSG00000213923,ENSG00000123374,ENSG00000145386,ENSG00000133101,ENSG00000130640,ENSG00000037042,ENSG00000103995,ENSG00000108953,ENSG00000101624,ENSG00000174799,ENSG00000134057,ENSG00000088986…
GO:0016570	histone modification	0.00191	2.29e-06	1.24	172	ENSG00000154832,ENSG00000166349,ENSG00000172943,ENSG00000112983,ENSG00000024048,ENSG00000115548,ENSG00000071243,ENSG00000124151,ENSG00000108773,ENSG00000174579,ENSG00000163602,ENSG00000048052,ENSG00000114982,ENSG00000152455,ENSG00000114166,ENSG00000133247,ENSG00000163872,ENSG00000111653,ENSG00000204371,ENSG00000188895,ENSG00000133895,ENSG00000139718,ENSG00000139620,ENSG00000106462,ENSG00000105146…
GO:0051641	cellular localization	0.00191	2.3e-06	1.09	1066	ENSG00000154548,ENSG00000189171,ENSG00000177096,ENSG00000130255,ENSG00000115414,ENSG00000142937,ENSG00000141510,ENSG00000075275,ENSG00000137574,ENSG00000092531,ENSG00000130702,ENSG00000156735,ENSG00000054116,ENSG00000134262,ENSG00000132604,ENSG00000177370,ENSG00000118873,ENSG00000129128,ENSG00000082805,ENSG00000185920,ENSG00000124333,ENSG00000150991,ENSG00000083750,ENSG00000130402,ENSG00000183684…
GO:0006260	DNA replication	0.00209	2.54e-06	1.26	149	ENSG00000017427,ENSG00000106628,ENSG00000009413,ENSG00000111328,ENSG00000124535,ENSG00000115942,ENSG00000167900,ENSG00000094804,ENSG00000035928,ENSG00000198000,ENSG00000070501,ENSG00000166548,ENSG00000175482,ENSG00000189283,ENSG00000122008,ENSG00000169375,ENSG00000113522,ENSG00000138798,ENSG00000138346,ENSG00000198604,ENSG00000149136,ENSG00000121274,ENSG00000111653,ENSG00000166848,ENSG00000112941…
GO:0045935	positive regulation of nucleobase-containing compound metabolic process	0.00211	2.59e-06	1.1	790	ENSG00000154832,ENSG00000125931,ENSG00000160013,ENSG00000124151,ENSG00000078900,ENSG00000111875,ENSG00000101849,ENSG00000120693,ENSG00000042429,ENSG00000158019,ENSG00000169714,ENSG00000185630,ENSG00000185024,ENSG00000141510,ENSG00000171681,ENSG00000171794,ENSG00000178971,ENSG00000069399,ENSG00000154764,ENSG00000138798,ENSG00000107960,ENSG00000142871,ENSG00000157216,ENSG00000132329,ENSG00000177700…
GO:0016573	histone acetylation	0.00243	3.02e-06	1.39	72	ENSG00000112983,ENSG00000198728,ENSG00000136518,ENSG00000071243,ENSG00000124151,ENSG00000108773,ENSG00000043143,ENSG00000085231,ENSG00000174579,ENSG00000151332,ENSG00000149474,ENSG00000114982,ENSG00000005339,ENSG00000120656,ENSG00000114166,ENSG00000187778,ENSG00000166337,ENSG00000156650,ENSG00000169057,ENSG00000163872,ENSG00000111653,ENSG00000168395,ENSG00000056661,ENSG00000188895,ENSG00000139620…
GO:0033036	macromolecule localization	0.00252	3.17e-06	1.09	1066	ENSG00000189171,ENSG00000135249,ENSG00000144589,ENSG00000223501,ENSG00000130255,ENSG00000109103,ENSG00000142937,ENSG00000174567,ENSG00000141510,ENSG00000075275,ENSG00000143376,ENSG00000092531,ENSG00000130702,ENSG00000156735,ENSG00000134262,ENSG00000135392,ENSG00000126561,ENSG00000132604,ENSG00000177370,ENSG00000118873,ENSG00000151726,ENSG00000109113,ENSG00000129128,ENSG00000082805,ENSG00000185920…
GO:0045893	positive regulation of transcription, DNA-dependent	0.0027	3.43e-06	1.11	677	ENSG00000154832,ENSG00000125931,ENSG00000124151,ENSG00000078900,ENSG00000111875,ENSG00000101849,ENSG00000120693,ENSG00000042429,ENSG00000169714,ENSG00000185630,ENSG00000185024,ENSG00000141510,ENSG00000171681,ENSG00000171794,ENSG00000069399,ENSG00000154764,ENSG00000138798,ENSG00000142871,ENSG00000157216,ENSG00000203883,ENSG00000147044,ENSG00000168876,ENSG00000100968,ENSG00000118217,ENSG00000160633…
GO:0051254	positive regulation of RNA metabolic process	0.0032	4.15e-06	1.11	714	ENSG00000154832,ENSG00000125931,ENSG00000124151,ENSG00000078900,ENSG00000111875,ENSG00000101849,ENSG00000120693,ENSG00000042429,ENSG00000169714,ENSG00000185630,ENSG00000185024,ENSG00000141510,ENSG00000171681,ENSG00000171794,ENSG00000069399,ENSG00000154764,ENSG00000138798,ENSG00000142871,ENSG00000157216,ENSG00000177700,ENSG00000203883,ENSG00000147044,ENSG00000168876,ENSG00000100968,ENSG00000118217…
GO:0071156	regulation of cell cycle arrest	0.0032	4.16e-06	1.22	201	ENSG00000053900,ENSG00000143493,ENSG00000161057,ENSG00000162889,ENSG00000135249,ENSG00000115942,ENSG00000139687,ENSG00000078900,ENSG00000100804,ENSG00000094804,ENSG00000086827,ENSG00000158019,ENSG00000147854,ENSG00000105221,ENSG00000141510,ENSG00000105325,ENSG00000143947,ENSG00000175166,ENSG00000138346,ENSG00000108671,ENSG00000173692,ENSG00000159377,ENSG00000075218,ENSG00000118762,ENSG00000072501…
GO:0016569	covalent chromatin modification	0.00344	4.51e-06	1.23	173	ENSG00000154832,ENSG00000166349,ENSG00000172943,ENSG00000112983,ENSG00000024048,ENSG00000115548,ENSG00000071243,ENSG00000124151,ENSG00000108773,ENSG00000174579,ENSG00000163602,ENSG00000048052,ENSG00000114982,ENSG00000152455,ENSG00000114166,ENSG00000133247,ENSG00000163872,ENSG00000111653,ENSG00000204371,ENSG00000188895,ENSG00000133895,ENSG00000139718,ENSG00000139620,ENSG00000106462,ENSG00000105146…
GO:0070727	cellular macromolecule localization	0.00401	5.31e-06	1.12	570	ENSG00000042753,ENSG00000108298,ENSG00000229117,ENSG00000100575,ENSG00000163558,ENSG00000130255,ENSG00000150093,ENSG00000112697,ENSG00000142937,ENSG00000149357,ENSG00000172809,ENSG00000141510,ENSG00000075275,ENSG00000069399,ENSG00000134375,ENSG00000138798,ENSG00000130702,ENSG00000156735,ENSG00000103310,ENSG00000132329,ENSG00000089009,ENSG00000117289,ENSG00000134262,ENSG00000173726,ENSG00000136935…
GO:0010604	positive regulation of macromolecule metabolic process	0.00406	5.45e-06	1.08	1225	ENSG00000155366,ENSG00000161057,ENSG00000124151,ENSG00000078900,ENSG00000101849,ENSG00000120693,ENSG00000095637,ENSG00000042429,ENSG00000169714,ENSG00000185024,ENSG00000141510,ENSG00000107831,ENSG00000156735,ENSG00000107960,ENSG00000142871,ENSG00000157216,ENSG00000177700,ENSG00000203883,ENSG00000168876,ENSG00000100968,ENSG00000072310,ENSG00000008838,ENSG00000140992,ENSG00000137090,ENSG00000188342…
GO:0000075	cell cycle checkpoint	0.00406	5.49e-06	1.22	184	ENSG00000053900,ENSG00000143493,ENSG00000161057,ENSG00000162889,ENSG00000135249,ENSG00000115942,ENSG00000139687,ENSG00000078900,ENSG00000100804,ENSG00000094804,ENSG00000086827,ENSG00000158019,ENSG00000141510,ENSG00000105325,ENSG00000143947,ENSG00000175166,ENSG00000138346,ENSG00000108671,ENSG00000173692,ENSG00000159377,ENSG00000075218,ENSG00000072501,ENSG00000167986,ENSG00000124766,ENSG00000097046…
GO:0006612	protein targeting to membrane	0.00493	6.85e-06	1.28	124	ENSG00000131469,ENSG00000126953,ENSG00000115268,ENSG00000140319,ENSG00000113966,ENSG00000161970,ENSG00000063177,ENSG00000244038,ENSG00000124614,ENSG00000108298,ENSG00000147403,ENSG00000229117,ENSG00000197958,ENSG00000100575,ENSG00000008988,ENSG00000163558,ENSG00000130255,ENSG00000122406,ENSG00000132432,ENSG00000025796,ENSG00000177954,ENSG00000144848,ENSG00000142937,ENSG00000164587,ENSG00000172809…
GO:0006984	ER-nucleus signaling pathway	0.00493	6.92e-06	1.37	72	ENSG00000154832,ENSG00000100196,ENSG00000196396,ENSG00000149428,ENSG00000144895,ENSG00000157014,ENSG00000068971,ENSG00000178607,ENSG00000141510,ENSG00000124164,ENSG00000180667,ENSG00000090520,ENSG00000070669,ENSG00000087274,ENSG00000175197,ENSG00000012174,ENSG00000128829,ENSG00000182934,ENSG00000118217,ENSG00000107175,ENSG00000105723,ENSG00000044090,ENSG00000137076,ENSG00000110092,ENSG00000138073…
GO:0006605	protein targeting	0.00493	6.93e-06	1.18	274	ENSG00000140319,ENSG00000161970,ENSG00000244038,ENSG00000086200,ENSG00000108298,ENSG00000147403,ENSG00000229117,ENSG00000100575,ENSG00000173402,ENSG00000163558,ENSG00000130255,ENSG00000144848,ENSG00000142937,ENSG00000092969,ENSG00000172809,ENSG00000141510,ENSG00000069399,ENSG00000134375,ENSG00000138798,ENSG00000089009,ENSG00000117289,ENSG00000082074,ENSG00000086598,ENSG00000173726,ENSG00000136935…
GO:0010628	positive regulation of gene expression	0.00493	6.8e-06	1.1	723	ENSG00000154832,ENSG00000125931,ENSG00000165030,ENSG00000124151,ENSG00000078900,ENSG00000111875,ENSG00000101849,ENSG00000120693,ENSG00000042429,ENSG00000169714,ENSG00000185630,ENSG00000185024,ENSG00000141510,ENSG00000171681,ENSG00000171794,ENSG00000107831,ENSG00000069399,ENSG00000154764,ENSG00000138798,ENSG00000142871,ENSG00000157216,ENSG00000203883,ENSG00000147044,ENSG00000168876,ENSG00000100968…
GO:0048193	Golgi vesicle transport	0.00523	7.43e-06	1.27	130	ENSG00000092108,ENSG00000135775,ENSG00000086827,ENSG00000118640,ENSG00000115216,ENSG00000103227,ENSG00000093183,ENSG00000127603,ENSG00000066455,ENSG00000122218,ENSG00000131899,ENSG00000092531,ENSG00000104915,ENSG00000054116,ENSG00000113719,ENSG00000086598,ENSG00000157214,ENSG00000136935,ENSG00000151532,ENSG00000257923,ENSG00000115306,ENSG00000138073,ENSG00000120805,ENSG00000103496,ENSG00000047932…
GO:0006886	intracellular protein transport	0.00524	7.51e-06	1.14	403	ENSG00000042753,ENSG00000135775,ENSG00000140319,ENSG00000161970,ENSG00000244038,ENSG00000086200,ENSG00000108298,ENSG00000147403,ENSG00000229117,ENSG00000100575,ENSG00000173402,ENSG00000163558,ENSG00000130255,ENSG00000102977,ENSG00000150093,ENSG00000144848,ENSG00000203668,ENSG00000142937,ENSG00000092969,ENSG00000172809,ENSG00000141510,ENSG00000127603,ENSG00000069399,ENSG00000134375,ENSG00000138798…
GO:0043933	macromolecular complex subunit organization	0.00584	8.45e-06	1.11	691	ENSG00000166582,ENSG00000042753,ENSG00000154548,ENSG00000108298,ENSG00000078900,ENSG00000111875,ENSG00000229117,ENSG00000189241,ENSG00000130255,ENSG00000197846,ENSG00000145241,ENSG00000142937,ENSG00000172809,ENSG00000141510,ENSG00000184270,ENSG00000166451,ENSG00000102103,ENSG00000137574,ENSG00000138798,ENSG00000131899,ENSG00000157216,ENSG00000089009,ENSG00000198563,ENSG00000065833,ENSG00000008838…
GO:0034613	cellular protein localization	0.00598	8.73e-06	1.12	566	ENSG00000042753,ENSG00000108298,ENSG00000229117,ENSG00000100575,ENSG00000163558,ENSG00000130255,ENSG00000150093,ENSG00000112697,ENSG00000142937,ENSG00000149357,ENSG00000172809,ENSG00000141510,ENSG00000075275,ENSG00000069399,ENSG00000134375,ENSG00000138798,ENSG00000130702,ENSG00000156735,ENSG00000103310,ENSG00000132329,ENSG00000089009,ENSG00000117289,ENSG00000134262,ENSG00000173726,ENSG00000136935…
GO:0031325	positive regulation of cellular metabolic process	0.0061	8.98e-06	1.07	1253	ENSG00000155366,ENSG00000161057,ENSG00000160013,ENSG00000124151,ENSG00000078900,ENSG00000101849,ENSG00000120693,ENSG00000095637,ENSG00000042429,ENSG00000169714,ENSG00000185024,ENSG00000141510,ENSG00000156735,ENSG00000107960,ENSG00000142871,ENSG00000157216,ENSG00000177700,ENSG00000203883,ENSG00000168876,ENSG00000100968,ENSG00000072310,ENSG00000008838,ENSG00000140992,ENSG00000137090,ENSG00000188342…
GO:0071845	cellular component disassembly at cellular level	0.00711	1.06e-05	1.22	175	ENSG00000087245,ENSG00000157227,ENSG00000174705,ENSG00000161970,ENSG00000082014,ENSG00000108298,ENSG00000147403,ENSG00000229117,ENSG00000197958,ENSG00000156103,ENSG00000008988,ENSG00000130255,ENSG00000125814,ENSG00000189079,ENSG00000189060,ENSG00000141682,ENSG00000142937,ENSG00000172809,ENSG00000168925,ENSG00000105707,ENSG00000127831,ENSG00000064012,ENSG00000166441,ENSG00000143947,ENSG00000164104…
GO:0022411	cellular component disassembly	0.00863	1.29e-05	1.22	176	ENSG00000087245,ENSG00000157227,ENSG00000174705,ENSG00000161970,ENSG00000082014,ENSG00000108298,ENSG00000147403,ENSG00000229117,ENSG00000197958,ENSG00000156103,ENSG00000008988,ENSG00000130255,ENSG00000125814,ENSG00000189079,ENSG00000189060,ENSG00000141682,ENSG00000142937,ENSG00000172809,ENSG00000168925,ENSG00000105707,ENSG00000127831,ENSG00000064012,ENSG00000166441,ENSG00000143947,ENSG00000164104…
GO:0007050	cell cycle arrest	0.00985	1.49e-05	1.29	106	ENSG00000138182,ENSG00000122641,ENSG00000167967,ENSG00000139687,ENSG00000151465,ENSG00000149212,ENSG00000078900,ENSG00000116717,ENSG00000168811,ENSG00000117595,ENSG00000123080,ENSG00000134398,ENSG00000092969,ENSG00000178607,ENSG00000141510,ENSG00000151914,ENSG00000134982,ENSG00000108094,ENSG00000127603,ENSG00000114166,ENSG00000137801,ENSG00000119147,ENSG00000175197,ENSG00000111653,ENSG00000113302…
GO:0016072	rRNA metabolic process	0.00988	1.52e-05	1.32	86	ENSG00000101361,ENSG00000160208,ENSG00000138442,ENSG00000115268,ENSG00000161970,ENSG00000114127,ENSG00000185163,ENSG00000162408,ENSG00000122406,ENSG00000198000,ENSG00000142937,ENSG00000134398,ENSG00000160570,ENSG00000164587,ENSG00000109534,ENSG00000166197,ENSG00000177971,ENSG00000233927,ENSG00000165271,ENSG00000160214,ENSG00000087269,ENSG00000039123,ENSG00000068438,ENSG00000164346,ENSG00000130826…
GO:0045786	negative regulation of cell cycle	0.00988	1.52e-05	1.21	183	ENSG00000053900,ENSG00000132323,ENSG00000122641,ENSG00000139687,ENSG00000151465,ENSG00000149212,ENSG00000180900,ENSG00000078900,ENSG00000172113,ENSG00000143514,ENSG00000094804,ENSG00000116717,ENSG00000117595,ENSG00000123080,ENSG00000134398,ENSG00000092969,ENSG00000141510,ENSG00000104228,ENSG00000108094,ENSG00000127603,ENSG00000138346,ENSG00000114166,ENSG00000119147,ENSG00000175197,ENSG00000111653…
GO:0034620	cellular response to unfolded protein	0.0101	1.58e-05	1.37	67	ENSG00000154832,ENSG00000100196,ENSG00000196396,ENSG00000149428,ENSG00000157014,ENSG00000068971,ENSG00000178607,ENSG00000124164,ENSG00000180667,ENSG00000090520,ENSG00000144468,ENSG00000070669,ENSG00000087274,ENSG00000175197,ENSG00000012174,ENSG00000128829,ENSG00000182934,ENSG00000118217,ENSG00000107175,ENSG00000105723,ENSG00000044090,ENSG00000137076,ENSG00000110092,ENSG00000138073,ENSG00000166598…
GO:0018193	peptidyl-amino acid modification	0.0105	1.65e-05	1.15	325	ENSG00000162889,ENSG00000000419,ENSG00000071243,ENSG00000244038,ENSG00000124151,ENSG00000108773,ENSG00000182511,ENSG00000174579,ENSG00000159339,ENSG00000097007,ENSG00000048052,ENSG00000114982,ENSG00000164715,ENSG00000138798,ENSG00000165240,ENSG00000111653,ENSG00000072682,ENSG00000254087,ENSG00000204371,ENSG00000140992,ENSG00000139620,ENSG00000115486,ENSG00000126561,ENSG00000163933,ENSG00000171570…
GO:0010564	regulation of cell cycle process	0.0119	1.88e-05	1.16	317	ENSG00000108055,ENSG00000053900,ENSG00000143493,ENSG00000161057,ENSG00000162889,ENSG00000135249,ENSG00000139687,ENSG00000112701,ENSG00000078900,ENSG00000100804,ENSG00000158019,ENSG00000147854,ENSG00000105221,ENSG00000141510,ENSG00000163235,ENSG00000107831,ENSG00000138798,ENSG00000173692,ENSG00000101624,ENSG00000254647,ENSG00000159377,ENSG00000075218,ENSG00000118762,ENSG00000072501,ENSG00000009950…
GO:0030522	intracellular receptor mediated signaling pathway	0.0121	1.93e-05	1.26	124	ENSG00000175745,ENSG00000095596,ENSG00000091592,ENSG00000116833,ENSG00000115548,ENSG00000142453,ENSG00000148200,ENSG00000139687,ENSG00000091106,ENSG00000124151,ENSG00000100906,ENSG00000103490,ENSG00000140368,ENSG00000042429,ENSG00000126368,ENSG00000172819,ENSG00000180182,ENSG00000173039,ENSG00000186951,ENSG00000078043,ENSG00000138293,ENSG00000128245,ENSG00000111424,ENSG00000064012,ENSG00000143947…
GO:0006839	mitochondrial transport	0.0126	2.03e-05	1.32	85	ENSG00000124172,ENSG00000126953,ENSG00000109519,ENSG00000175567,ENSG00000126768,ENSG00000100575,ENSG00000241468,ENSG00000214736,ENSG00000141682,ENSG00000174032,ENSG00000183048,ENSG00000147454,ENSG00000141510,ENSG00000152234,ENSG00000154174,ENSG00000002330,ENSG00000134809,ENSG00000099624,ENSG00000116688,ENSG00000134375,ENSG00000177034,ENSG00000168958,ENSG00000154723,ENSG00000108179,ENSG00000173726…
GO:0030968	endoplasmic reticulum unfolded protein response	0.0134	2.18e-05	1.37	66	ENSG00000154832,ENSG00000100196,ENSG00000196396,ENSG00000149428,ENSG00000157014,ENSG00000068971,ENSG00000178607,ENSG00000124164,ENSG00000180667,ENSG00000090520,ENSG00000070669,ENSG00000087274,ENSG00000175197,ENSG00000012174,ENSG00000128829,ENSG00000182934,ENSG00000118217,ENSG00000107175,ENSG00000105723,ENSG00000044090,ENSG00000137076,ENSG00000110092,ENSG00000138073,ENSG00000166598,ENSG00000166340…
GO:0032268	regulation of cellular protein metabolic process	0.0139	2.27e-05	1.09	837	ENSG00000154832,ENSG00000155366,ENSG00000164741,ENSG00000255302,ENSG00000007944,ENSG00000161057,ENSG00000162889,ENSG00000078900,ENSG00000140525,ENSG00000075151,ENSG00000129467,ENSG00000173327,ENSG00000187094,ENSG00000150093,ENSG00000105221,ENSG00000141510,ENSG00000106682,ENSG00000097007,ENSG00000069399,ENSG00000154764,ENSG00000138798,ENSG00000156735,ENSG00000142871,ENSG00000132329,ENSG00000254647…
GO:0006888	ER to Golgi vesicle-mediated transport	0.0147	2.43e-05	1.47	42	ENSG00000036257,ENSG00000124333,ENSG00000108433,ENSG00000121542,ENSG00000167515,ENSG00000105829,ENSG00000086827,ENSG00000157020,ENSG00000115216,ENSG00000170348,ENSG00000103227,ENSG00000093183,ENSG00000256060,ENSG00000162236,ENSG00000101310,ENSG00000054116,ENSG00000100934,ENSG00000113719,ENSG00000086598,ENSG00000148396,ENSG00000151532,ENSG00000196459,ENSG00000079332,ENSG00000138073,ENSG00000150961…
GO:0006357	regulation of transcription from RNA polymerase II promoter	0.0148	2.46e-05	1.09	810	ENSG00000255302,ENSG00000125931,ENSG00000165030,ENSG00000137310,ENSG00000124151,ENSG00000078900,ENSG00000108773,ENSG00000101849,ENSG00000120693,ENSG00000042429,ENSG00000169714,ENSG00000185630,ENSG00000198435,ENSG00000141510,ENSG00000171681,ENSG00000171794,ENSG00000107831,ENSG00000097007,ENSG00000163602,ENSG00000048052,ENSG00000154764,ENSG00000142871,ENSG00000157216,ENSG00000117289,ENSG00000203883…
GO:0007017	microtubule-based process	0.0149	2.5e-05	1.17	261	ENSG00000108055,ENSG00000127824,ENSG00000139687,ENSG00000072864,ENSG00000040275,ENSG00000173402,ENSG00000116717,ENSG00000173327,ENSG00000140859,ENSG00000149923,ENSG00000084731,ENSG00000159713,ENSG00000037042,ENSG00000103995,ENSG00000116957,ENSG00000174799,ENSG00000075218,ENSG00000116852,ENSG00000118762,ENSG00000072501,ENSG00000183137,ENSG00000117650,ENSG00000107954,ENSG00000135720,ENSG00000160202…
GO:0051173	positive regulation of nitrogen compound metabolic process	0.0152	2.57e-05	1.09	803	ENSG00000154832,ENSG00000125931,ENSG00000160013,ENSG00000124151,ENSG00000078900,ENSG00000111875,ENSG00000101849,ENSG00000120693,ENSG00000042429,ENSG00000158019,ENSG00000169714,ENSG00000185630,ENSG00000185024,ENSG00000141510,ENSG00000171681,ENSG00000171794,ENSG00000178971,ENSG00000069399,ENSG00000154764,ENSG00000138798,ENSG00000107960,ENSG00000142871,ENSG00000157216,ENSG00000132329,ENSG00000177700…
GO:0031399	regulation of protein modification process	0.0171	2.92e-05	1.1	683	ENSG00000154832,ENSG00000164741,ENSG00000255302,ENSG00000161057,ENSG00000162889,ENSG00000078900,ENSG00000140525,ENSG00000075151,ENSG00000129467,ENSG00000173327,ENSG00000187094,ENSG00000150093,ENSG00000141510,ENSG00000097007,ENSG00000154764,ENSG00000138798,ENSG00000156735,ENSG00000142871,ENSG00000132329,ENSG00000254647,ENSG00000163221,ENSG00000166311,ENSG00000118217,ENSG00000140992,ENSG00000009950…
GO:0006974	response to DNA damage stimulus	0.0175	3.01e-05	1.13	414	ENSG00000136319,ENSG00000174371,ENSG00000108055,ENSG00000143493,ENSG00000161057,ENSG00000122678,ENSG00000162889,ENSG00000135249,ENSG00000131778,ENSG00000112249,ENSG00000078900,ENSG00000111875,ENSG00000140525,ENSG00000100804,ENSG00000123415,ENSG00000103490,ENSG00000116717,ENSG00000136709,ENSG00000154328,ENSG00000102977,ENSG00000158019,ENSG00000141682,ENSG00000141510,ENSG00000175482,ENSG00000122008…
GO:0006473	protein acetylation	0.0189	3.26e-05	1.3	90	ENSG00000112983,ENSG00000198728,ENSG00000136518,ENSG00000071243,ENSG00000124151,ENSG00000108773,ENSG00000172766,ENSG00000043143,ENSG00000085231,ENSG00000174579,ENSG00000151332,ENSG00000149474,ENSG00000114982,ENSG00000005339,ENSG00000120656,ENSG00000114166,ENSG00000187778,ENSG00000166337,ENSG00000156650,ENSG00000185507,ENSG00000169057,ENSG00000163872,ENSG00000111653,ENSG00000176046,ENSG00000168395…
GO:0006364	rRNA processing	0.0191	3.34e-05	1.32	81	ENSG00000101361,ENSG00000160208,ENSG00000138442,ENSG00000115268,ENSG00000161970,ENSG00000185163,ENSG00000162408,ENSG00000122406,ENSG00000198000,ENSG00000142937,ENSG00000164587,ENSG00000109534,ENSG00000166197,ENSG00000177971,ENSG00000233927,ENSG00000165271,ENSG00000160214,ENSG00000087269,ENSG00000039123,ENSG00000068438,ENSG00000164346,ENSG00000130826,ENSG00000108592,ENSG00000178896,ENSG00000084463…
GO:0000079	regulation of cyclin-dependent protein kinase activity	0.0194	3.42e-05	1.35	67	ENSG00000131023,ENSG00000147082,ENSG00000110768,ENSG00000163660,ENSG00000173207,ENSG00000197299,ENSG00000094804,ENSG00000116717,ENSG00000163249,ENSG00000108465,ENSG00000123080,ENSG00000145386,ENSG00000134982,ENSG00000138646,ENSG00000176248,ENSG00000133101,ENSG00000117707,ENSG00000168517,ENSG00000114166,ENSG00000105401,ENSG00000134057,ENSG00000112237,ENSG00000118762,ENSG00000133895,ENSG00000151694…
GO:0009893	positive regulation of metabolic process	0.0238	4.21e-05	1.07	1306	ENSG00000155366,ENSG00000161057,ENSG00000160013,ENSG00000124151,ENSG00000078900,ENSG00000101849,ENSG00000120693,ENSG00000095637,ENSG00000042429,ENSG00000169714,ENSG00000185024,ENSG00000141510,ENSG00000107831,ENSG00000156735,ENSG00000107960,ENSG00000142871,ENSG00000157216,ENSG00000177700,ENSG00000203883,ENSG00000168876,ENSG00000100968,ENSG00000072310,ENSG00000008838,ENSG00000140992,ENSG00000137090…
GO:0048610	cellular process involved in reproduction	0.0267	4.76e-05	1.15	318	ENSG00000139549,ENSG00000174371,ENSG00000108055,ENSG00000122641,ENSG00000024048,ENSG00000113658,ENSG00000161970,ENSG00000108298,ENSG00000147403,ENSG00000229117,ENSG00000130255,ENSG00000163501,ENSG00000075151,ENSG00000150093,ENSG00000142937,ENSG00000172809,ENSG00000154438,ENSG00000175595,ENSG00000152455,ENSG00000103310,ENSG00000089009,ENSG00000176635,ENSG00000206203,ENSG00000072501,ENSG00000137090…
GO:0008219	cell death	0.0276	4.96e-05	1.09	757	ENSG00000121380,ENSG00000155366,ENSG00000164741,ENSG00000161057,ENSG00000125931,ENSG00000133318,ENSG00000188566,ENSG00000104081,ENSG00000078900,ENSG00000163220,ENSG00000173327,ENSG00000187094,ENSG00000158019,ENSG00000171056,ENSG00000141682,ENSG00000105221,ENSG00000141510,ENSG00000198300,ENSG00000143382,ENSG00000139644,ENSG00000107831,ENSG00000097007,ENSG00000163602,ENSG00000133317,ENSG00000069399…
GO:0010498	proteasomal protein catabolic process	0.028	5.08e-05	1.23	144	ENSG00000053900,ENSG00000187566,ENSG00000161057,ENSG00000186187,ENSG00000182446,ENSG00000100804,ENSG00000101849,ENSG00000151876,ENSG00000141682,ENSG00000105325,ENSG00000100387,ENSG00000143947,ENSG00000175166,ENSG00000116406,ENSG00000108671,ENSG00000173692,ENSG00000119147,ENSG00000159377,ENSG00000175197,ENSG00000109332,ENSG00000167986,ENSG00000179262,ENSG00000141552,ENSG00000142507,ENSG00000166598…
GO:0043543	protein acylation	0.0297	5.42e-05	1.27	101	ENSG00000180834,ENSG00000104219,ENSG00000112983,ENSG00000198728,ENSG00000136518,ENSG00000071243,ENSG00000124151,ENSG00000108773,ENSG00000186908,ENSG00000172766,ENSG00000043143,ENSG00000085231,ENSG00000174579,ENSG00000151332,ENSG00000149474,ENSG00000114982,ENSG00000005339,ENSG00000120656,ENSG00000114166,ENSG00000187778,ENSG00000166337,ENSG00000156650,ENSG00000185507,ENSG00000169057,ENSG00000163872…
GO:0034470	ncRNA processing	0.0326	6e-05	1.22	153	ENSG00000160208,ENSG00000143493,ENSG00000161970,ENSG00000185163,ENSG00000142544,ENSG00000198000,ENSG00000142937,ENSG00000154743,ENSG00000177971,ENSG00000087269,ENSG00000065457,ENSG00000108592,ENSG00000102786,ENSG00000128694,ENSG00000170727,ENSG00000120800,ENSG00000149262,ENSG00000170515,ENSG00000160193,ENSG00000132275,ENSG00000137154,ENSG00000104613,ENSG00000149743,ENSG00000147679,ENSG00000253797…
GO:0006281	DNA repair	0.033	6.11e-05	1.16	270	ENSG00000136319,ENSG00000174371,ENSG00000108055,ENSG00000122678,ENSG00000131778,ENSG00000112249,ENSG00000078900,ENSG00000111875,ENSG00000140525,ENSG00000123415,ENSG00000116717,ENSG00000136709,ENSG00000154328,ENSG00000158019,ENSG00000141510,ENSG00000175482,ENSG00000122008,ENSG00000097007,ENSG00000175595,ENSG00000140398,ENSG00000177700,ENSG00000109332,ENSG00000114933,ENSG00000072501,ENSG00000167986…
GO:0071843	cellular component biogenesis at cellular level	0.0335	6.25e-05	1.19	191	ENSG00000160208,ENSG00000144791,ENSG00000154548,ENSG00000161970,ENSG00000185163,ENSG00000144895,ENSG00000152601,ENSG00000149187,ENSG00000215301,ENSG00000198000,ENSG00000112578,ENSG00000084092,ENSG00000142937,ENSG00000100353,ENSG00000116455,ENSG00000102103,ENSG00000170854,ENSG00000177971,ENSG00000141759,ENSG00000137574,ENSG00000087269,ENSG00000198301,ENSG00000198563,ENSG00000125743,ENSG00000148303…
GO:0016265	death	0.0364	6.83e-05	1.09	757	ENSG00000121380,ENSG00000155366,ENSG00000164741,ENSG00000161057,ENSG00000125931,ENSG00000133318,ENSG00000188566,ENSG00000104081,ENSG00000078900,ENSG00000163220,ENSG00000173327,ENSG00000187094,ENSG00000158019,ENSG00000171056,ENSG00000141682,ENSG00000105221,ENSG00000141510,ENSG00000198300,ENSG00000143382,ENSG00000139644,ENSG00000107831,ENSG00000097007,ENSG00000163602,ENSG00000133317,ENSG00000069399…
GO:0006915	apoptotic process	0.0365	6.91e-05	1.1	645	ENSG00000121380,ENSG00000155366,ENSG00000164741,ENSG00000161057,ENSG00000125931,ENSG00000133318,ENSG00000104081,ENSG00000078900,ENSG00000163220,ENSG00000187094,ENSG00000158019,ENSG00000171056,ENSG00000141682,ENSG00000105221,ENSG00000141510,ENSG00000198300,ENSG00000143382,ENSG00000139644,ENSG00000107831,ENSG00000097007,ENSG00000163602,ENSG00000133317,ENSG00000069399,ENSG00000142871,ENSG00000150628…
GO:0010557	positive regulation of macromolecule biosynthetic process	0.0368	7.02e-05	1.09	760	ENSG00000154832,ENSG00000155366,ENSG00000125931,ENSG00000124151,ENSG00000078900,ENSG00000111875,ENSG00000101849,ENSG00000120693,ENSG00000095637,ENSG00000042429,ENSG00000075151,ENSG00000169714,ENSG00000185630,ENSG00000185024,ENSG00000105221,ENSG00000141510,ENSG00000171681,ENSG00000171794,ENSG00000178971,ENSG00000069399,ENSG00000154764,ENSG00000138798,ENSG00000107960,ENSG00000142871,ENSG00000157216…
GO:0090305	nucleic acid phosphodiester bond hydrolysis	0.037	7.11e-05	1.38	55	ENSG00000088930,ENSG00000164305,ENSG00000181784,ENSG00000012061,ENSG00000020922,ENSG00000105171,ENSG00000197299,ENSG00000165494,ENSG00000136997,ENSG00000143452,ENSG00000155363,ENSG00000111907,ENSG00000147889,ENSG00000189060,ENSG00000169139,ENSG00000156709,ENSG00000087088,ENSG00000198690,ENSG00000101197,ENSG00000176171,ENSG00000131238,ENSG00000189266,ENSG00000175595,ENSG00000140694,ENSG00000108424…
GO:0043161	proteasomal ubiquitin-dependent protein catabolic process	0.0399	7.77e-05	1.22	142	ENSG00000053900,ENSG00000187566,ENSG00000161057,ENSG00000186187,ENSG00000182446,ENSG00000100804,ENSG00000101849,ENSG00000151876,ENSG00000105325,ENSG00000100387,ENSG00000143947,ENSG00000175166,ENSG00000116406,ENSG00000108671,ENSG00000173692,ENSG00000119147,ENSG00000159377,ENSG00000175197,ENSG00000109332,ENSG00000167986,ENSG00000179262,ENSG00000141552,ENSG00000142507,ENSG00000166598,ENSG00000185627…
GO:0033365	protein localization to organelle	0.0399	7.74e-05	1.15	281	ENSG00000140319,ENSG00000161970,ENSG00000139687,ENSG00000244038,ENSG00000040275,ENSG00000086200,ENSG00000108298,ENSG00000147403,ENSG00000229117,ENSG00000100575,ENSG00000173402,ENSG00000130255,ENSG00000102977,ENSG00000112697,ENSG00000142937,ENSG00000092969,ENSG00000172809,ENSG00000141510,ENSG00000069399,ENSG00000134375,ENSG00000138798,ENSG00000089009,ENSG00000117289,ENSG00000082074,ENSG00000173726…
GO:0070647	protein modification by small protein conjugation or removal	0.0404	7.93e-05	1.13	398	ENSG00000119402,ENSG00000053900,ENSG00000100897,ENSG00000187566,ENSG00000007944,ENSG00000161057,ENSG00000182247,ENSG00000024048,ENSG00000081307,ENSG00000186187,ENSG00000112701,ENSG00000112146,ENSG00000108773,ENSG00000100804,ENSG00000168090,ENSG00000148331,ENSG00000151876,ENSG00000183475,ENSG00000159479,ENSG00000075975,ENSG00000111671,ENSG00000144848,ENSG00000147854,ENSG00000146063,ENSG00000138646…
GO:0022613	ribonucleoprotein complex biogenesis	0.0417	8.22e-05	1.19	182	ENSG00000160208,ENSG00000144791,ENSG00000154548,ENSG00000161970,ENSG00000185163,ENSG00000144895,ENSG00000152601,ENSG00000149187,ENSG00000215301,ENSG00000198000,ENSG00000112578,ENSG00000084092,ENSG00000142937,ENSG00000100353,ENSG00000116455,ENSG00000102103,ENSG00000170854,ENSG00000177971,ENSG00000141759,ENSG00000137574,ENSG00000087269,ENSG00000198301,ENSG00000198563,ENSG00000125743,ENSG00000148303…
GO:0012501	programmed cell death	0.0439	8.73e-05	1.09	651	ENSG00000121380,ENSG00000155366,ENSG00000164741,ENSG00000161057,ENSG00000125931,ENSG00000133318,ENSG00000104081,ENSG00000078900,ENSG00000163220,ENSG00000187094,ENSG00000158019,ENSG00000171056,ENSG00000141682,ENSG00000105221,ENSG00000141510,ENSG00000198300,ENSG00000143382,ENSG00000139644,ENSG00000107831,ENSG00000097007,ENSG00000163602,ENSG00000133317,ENSG00000069399,ENSG00000142871,ENSG00000150628…
GO:0032075	positive regulation of nuclease activity	0.0493	9.87e-05	1.37	54	ENSG00000154832,ENSG00000100196,ENSG00000179218,ENSG00000051108,ENSG00000162298,ENSG00000149428,ENSG00000175215,ENSG00000134109,ENSG00000174851,ENSG00000108433,ENSG00000169429,ENSG00000101199,ENSG00000157014,ENSG00000132646,ENSG00000065485,ENSG00000068971,ENSG00000178607,ENSG00000124164,ENSG00000090520,ENSG00000164104,ENSG00000070540,ENSG00000070669,ENSG00000204843,ENSG00000087274,ENSG00000159720…

## Sheet: EB_categoryII
ID_CATEGORY	NAME_CATEGORY	ADJUSTED_PVALUE	NON_CORR_PVALUE	FOLD_ENRICHMENT	#GENES	GENES
GO:0044237	cellular metabolic process	1.08e-06	3.02e-11	1.14	1069	ENSG00000221869,ENSG00000155545,ENSG00000105552,ENSG00000188290,ENSG00000185024,ENSG00000142937,ENSG00000166925,ENSG00000171843,ENSG00000163602,ENSG00000137574,ENSG00000167755,ENSG00000186814,ENSG00000156735,ENSG00000157216,ENSG00000168291,ENSG00000005981,ENSG00000049860,ENSG00000172602,ENSG00000100968,ENSG00000115486,ENSG00000100479,ENSG00000029639,ENSG00000105856,ENSG00000003137,ENSG00000184216…
GO:0008152	metabolic process	1.04e-05	5.8e-10	1.12	1151	ENSG00000221869,ENSG00000155545,ENSG00000087245,ENSG00000105552,ENSG00000188290,ENSG00000185024,ENSG00000142937,ENSG00000166925,ENSG00000171843,ENSG00000163602,ENSG00000137574,ENSG00000159403,ENSG00000167755,ENSG00000186814,ENSG00000156735,ENSG00000157216,ENSG00000168291,ENSG00000005981,ENSG00000111405,ENSG00000049860,ENSG00000172602,ENSG00000100968,ENSG00000115486,ENSG00000100479,ENSG00000029639…
GO:0006725	cellular aromatic compound metabolic process	0.000797	6.68e-08	1.18	627	ENSG00000221869,ENSG00000155545,ENSG00000172922,ENSG00000165060,ENSG00000129467,ENSG00000155115,ENSG00000188290,ENSG00000169750,ENSG00000185024,ENSG00000142937,ENSG00000166925,ENSG00000184270,ENSG00000171843,ENSG00000163602,ENSG00000137574,ENSG00000186814,ENSG00000123154,ENSG00000157216,ENSG00000117289,ENSG00000174306,ENSG00000172602,ENSG00000100968,ENSG00000204371,ENSG00000100479,ENSG00000092330…
GO:0006807	nitrogen compound metabolic process	0.0008	1.12e-07	1.17	650	ENSG00000221869,ENSG00000155545,ENSG00000172922,ENSG00000165060,ENSG00000105552,ENSG00000129467,ENSG00000155115,ENSG00000188290,ENSG00000169750,ENSG00000185024,ENSG00000142937,ENSG00000166925,ENSG00000184270,ENSG00000171843,ENSG00000163602,ENSG00000137574,ENSG00000186814,ENSG00000123154,ENSG00000157216,ENSG00000117289,ENSG00000174306,ENSG00000172602,ENSG00000100968,ENSG00000204371,ENSG00000100479…
GO:0044260	cellular macromolecule metabolic process	0.0008	1.06e-07	1.14	818	ENSG00000221869,ENSG00000155545,ENSG00000119402,ENSG00000172922,ENSG00000165060,ENSG00000155115,ENSG00000188290,ENSG00000141682,ENSG00000185024,ENSG00000142937,ENSG00000166925,ENSG00000184270,ENSG00000171843,ENSG00000163602,ENSG00000084073,ENSG00000137574,ENSG00000167755,ENSG00000186814,ENSG00000123154,ENSG00000156735,ENSG00000157216,ENSG00000117289,ENSG00000005981,ENSG00000049860,ENSG00000174306…
GO:0046483	heterocycle metabolic process	0.000839	1.43e-07	1.18	624	ENSG00000221869,ENSG00000155545,ENSG00000172922,ENSG00000165060,ENSG00000129467,ENSG00000155115,ENSG00000188290,ENSG00000169750,ENSG00000185024,ENSG00000142937,ENSG00000166925,ENSG00000184270,ENSG00000171843,ENSG00000163602,ENSG00000137574,ENSG00000186814,ENSG00000123154,ENSG00000157216,ENSG00000117289,ENSG00000174306,ENSG00000172602,ENSG00000100968,ENSG00000204371,ENSG00000100479,ENSG00000092330…
GO:0006996	organelle organization	0.000839	1.64e-07	1.3	307	ENSG00000108055,ENSG00000117000,ENSG00000165060,ENSG00000095637,ENSG00000102977,ENSG00000118640,ENSG00000155849,ENSG00000145241,ENSG00000169750,ENSG00000175084,ENSG00000149357,ENSG00000141682,ENSG00000183558,ENSG00000174579,ENSG00000149923,ENSG00000184270,ENSG00000136098,ENSG00000163602,ENSG00000084073,ENSG00000175595,ENSG00000130702,ENSG00000213760,ENSG00000111653,ENSG00000049860,ENSG00000172602…
GO:0034641	cellular nitrogen compound metabolic process	0.000986	2.2e-07	1.17	641	ENSG00000221869,ENSG00000155545,ENSG00000172922,ENSG00000165060,ENSG00000105552,ENSG00000129467,ENSG00000155115,ENSG00000188290,ENSG00000169750,ENSG00000185024,ENSG00000142937,ENSG00000166925,ENSG00000184270,ENSG00000171843,ENSG00000163602,ENSG00000137574,ENSG00000186814,ENSG00000123154,ENSG00000157216,ENSG00000117289,ENSG00000174306,ENSG00000172602,ENSG00000100968,ENSG00000204371,ENSG00000100479…
GO:0044238	primary metabolic process	0.00132	3.31e-07	1.1	1053	ENSG00000221869,ENSG00000155545,ENSG00000087245,ENSG00000105552,ENSG00000188290,ENSG00000185024,ENSG00000142937,ENSG00000166925,ENSG00000171843,ENSG00000163602,ENSG00000137574,ENSG00000159403,ENSG00000167755,ENSG00000186814,ENSG00000156735,ENSG00000157216,ENSG00000168291,ENSG00000005981,ENSG00000111405,ENSG00000049860,ENSG00000172602,ENSG00000100968,ENSG00000115486,ENSG00000100479,ENSG00000029639…
GO:0044710	single-organism metabolic process	0.00449	1.38e-06	1.12	848	ENSG00000221869,ENSG00000155545,ENSG00000087245,ENSG00000172922,ENSG00000165060,ENSG00000105552,ENSG00000129467,ENSG00000155115,ENSG00000188290,ENSG00000169750,ENSG00000185024,ENSG00000142937,ENSG00000166925,ENSG00000184270,ENSG00000110921,ENSG00000171843,ENSG00000163602,ENSG00000137574,ENSG00000167755,ENSG00000186814,ENSG00000123154,ENSG00000157216,ENSG00000117289,ENSG00000168291,ENSG00000170745…
GO:0006139	nucleobase-containing compound metabolic process	0.00449	1.31e-06	1.17	596	ENSG00000221869,ENSG00000155545,ENSG00000172922,ENSG00000129467,ENSG00000155115,ENSG00000188290,ENSG00000169750,ENSG00000185024,ENSG00000142937,ENSG00000166925,ENSG00000184270,ENSG00000171843,ENSG00000163602,ENSG00000137574,ENSG00000186814,ENSG00000123154,ENSG00000157216,ENSG00000117289,ENSG00000174306,ENSG00000172602,ENSG00000100968,ENSG00000204371,ENSG00000100479,ENSG00000092330,ENSG00000164924…
GO:1901360	organic cyclic compound metabolic process	0.00503	1.69e-06	1.16	639	ENSG00000221869,ENSG00000155545,ENSG00000172922,ENSG00000165060,ENSG00000129467,ENSG00000155115,ENSG00000188290,ENSG00000169750,ENSG00000185024,ENSG00000142937,ENSG00000166925,ENSG00000184270,ENSG00000110921,ENSG00000171843,ENSG00000163602,ENSG00000137574,ENSG00000186814,ENSG00000123154,ENSG00000157216,ENSG00000117289,ENSG00000174306,ENSG00000172602,ENSG00000100968,ENSG00000204371,ENSG00000100479…
GO:0033013	tetrapyrrole metabolic process	0.00811	2.95e-06	3.22	18	ENSG00000115657,ENSG00000110911,ENSG00000134827,ENSG00000165060,ENSG00000086232,ENSG00000080819,ENSG00000023330,ENSG00000144659,ENSG00000164039,ENSG00000168288,ENSG00000148218,ENSG00000132763,ENSG00000139428,ENSG00000135100,ENSG00000163554,ENSG00000013306,ENSG00000136143,ENSG00000134812
GO:0071704	organic substance metabolic process	0.0177	6.93e-06	1.14	695	ENSG00000221869,ENSG00000155545,ENSG00000172922,ENSG00000165060,ENSG00000129467,ENSG00000155115,ENSG00000188290,ENSG00000169750,ENSG00000185024,ENSG00000142937,ENSG00000166925,ENSG00000184270,ENSG00000110921,ENSG00000171843,ENSG00000163602,ENSG00000137574,ENSG00000167755,ENSG00000186814,ENSG00000123154,ENSG00000157216,ENSG00000117289,ENSG00000049860,ENSG00000174306,ENSG00000166311,ENSG00000172602…
GO:0043170	macromolecule metabolic process	0.0236	9.89e-06	1.11	864	ENSG00000139549,ENSG00000221869,ENSG00000155545,ENSG00000119402,ENSG00000244731,ENSG00000087245,ENSG00000172922,ENSG00000165060,ENSG00000155115,ENSG00000188290,ENSG00000141682,ENSG00000185024,ENSG00000142937,ENSG00000166925,ENSG00000184270,ENSG00000171843,ENSG00000163602,ENSG00000084073,ENSG00000137574,ENSG00000159403,ENSG00000167755,ENSG00000186814,ENSG00000123154,ENSG00000156735,ENSG00000157216…
GO:0033014	tetrapyrrole biosynthetic process	0.0431	1.93e-05	3.57	13	ENSG00000115657,ENSG00000144659,ENSG00000023330,ENSG00000110911,ENSG00000148218,ENSG00000132763,ENSG00000139428,ENSG00000165060,ENSG00000135100,ENSG00000080819,ENSG00000163554,ENSG00000136143,ENSG00000013306

## Sheet: EB_categoryIII
ID_CATEGORY	NAME_CATEGORY	ADJUSTED_PVALUE	NON_CORR_PVALUE	FOLD_ENRICHMENT	#GENES	GENES
GO:0044237	cellular metabolic process	1.92e-13	3.41e-18	1.1	2847	ENSG00000069011,ENSG00000161057,ENSG00000185947,ENSG00000081307,ENSG00000112701,ENSG00000167394,ENSG00000114857,ENSG00000182511,ENSG00000188290,ENSG00000169714,ENSG00000166548,ENSG00000185024,ENSG00000142937,ENSG00000179091,ENSG00000163602,ENSG00000167755,ENSG00000157216,ENSG00000203883,ENSG00000100968,ENSG00000196597,ENSG00000172172,ENSG00000115486,ENSG00000188342,ENSG00000178795,ENSG00000143507…
GO:0044260	cellular macromolecule metabolic process	1.8e-12	6.42e-17	1.12	2216	ENSG00000069011,ENSG00000161057,ENSG00000185947,ENSG00000081307,ENSG00000112701,ENSG00000167394,ENSG00000114857,ENSG00000182511,ENSG00000188290,ENSG00000169714,ENSG00000166548,ENSG00000185024,ENSG00000142937,ENSG00000163602,ENSG00000167755,ENSG00000157216,ENSG00000203883,ENSG00000100968,ENSG00000196597,ENSG00000172172,ENSG00000115486,ENSG00000188342,ENSG00000143507,ENSG00000196458,ENSG00000100479…
GO:0006996	organelle organization	1.55e-11	8.26e-16	1.24	810	ENSG00000166582,ENSG00000133318,ENSG00000072864,ENSG00000165060,ENSG00000131778,ENSG00000078900,ENSG00000100575,ENSG00000095637,ENSG00000163558,ENSG00000136541,ENSG00000145241,ENSG00000150093,ENSG00000197846,ENSG00000175084,ENSG00000166548,ENSG00000141682,ENSG00000149357,ENSG00000169750,ENSG00000141510,ENSG00000184270,ENSG00000097007,ENSG00000163602,ENSG00000159713,ENSG00000066455,ENSG00000134375…
GO:0044238	primary metabolic process	4.74e-11	3.37e-15	1.08	2865	ENSG00000178226,ENSG00000069011,ENSG00000161057,ENSG00000185947,ENSG00000081307,ENSG00000112701,ENSG00000167394,ENSG00000114857,ENSG00000182511,ENSG00000188290,ENSG00000169714,ENSG00000166548,ENSG00000185024,ENSG00000142937,ENSG00000163602,ENSG00000167755,ENSG00000159403,ENSG00000157216,ENSG00000203883,ENSG00000111405,ENSG00000100968,ENSG00000196597,ENSG00000172172,ENSG00000115486,ENSG00000188342…
GO:0008152	metabolic process	5.33e-11	4.74e-15	1.08	3076	ENSG00000178226,ENSG00000069011,ENSG00000161057,ENSG00000185947,ENSG00000081307,ENSG00000112701,ENSG00000167394,ENSG00000114857,ENSG00000182511,ENSG00000188290,ENSG00000169714,ENSG00000166548,ENSG00000185024,ENSG00000142937,ENSG00000179091,ENSG00000163602,ENSG00000167755,ENSG00000159403,ENSG00000157216,ENSG00000203883,ENSG00000111405,ENSG00000100968,ENSG00000196597,ENSG00000172172,ENSG00000115486…
GO:0000278	mitotic cell cycle	4.46e-10	4.76e-14	1.4	320	ENSG00000166582,ENSG00000108055,ENSG00000127824,ENSG00000161057,ENSG00000072864,ENSG00000173207,ENSG00000078900,ENSG00000100804,ENSG00000116717,ENSG00000145241,ENSG00000150093,ENSG00000141510,ENSG00000097007,ENSG00000037042,ENSG00000103995,ENSG00000111581,ENSG00000173692,ENSG00000101624,ENSG00000121274,ENSG00000159377,ENSG00000187840,ENSG00000075218,ENSG00000072501,ENSG00000124766,ENSG00000100479…
GO:0046483	heterocycle metabolic process	6.72e-10	8.37e-14	1.13	1660	ENSG00000221869,ENSG00000155545,ENSG00000069011,ENSG00000161057,ENSG00000185947,ENSG00000167394,ENSG00000078900,ENSG00000042429,ENSG00000188290,ENSG00000169714,ENSG00000166548,ENSG00000185024,ENSG00000142937,ENSG00000141510,ENSG00000166925,ENSG00000171843,ENSG00000102103,ENSG00000163602,ENSG00000186814,ENSG00000107960,ENSG00000157216,ENSG00000203883,ENSG00000172602,ENSG00000100968,ENSG00000196597…
GO:0006139	nucleobase-containing compound metabolic process	1.92e-09	2.74e-13	1.13	1601	ENSG00000221869,ENSG00000155545,ENSG00000069011,ENSG00000161057,ENSG00000185947,ENSG00000167394,ENSG00000078900,ENSG00000042429,ENSG00000188290,ENSG00000169714,ENSG00000166548,ENSG00000185024,ENSG00000142937,ENSG00000141510,ENSG00000166925,ENSG00000171843,ENSG00000102103,ENSG00000163602,ENSG00000186814,ENSG00000107960,ENSG00000157216,ENSG00000203883,ENSG00000172602,ENSG00000100968,ENSG00000196597…
GO:0090304	nucleic acid metabolic process	2.03e-09	3.25e-13	1.15	1423	ENSG00000221869,ENSG00000155545,ENSG00000069011,ENSG00000161057,ENSG00000185947,ENSG00000167394,ENSG00000078900,ENSG00000042429,ENSG00000188290,ENSG00000169714,ENSG00000166548,ENSG00000185024,ENSG00000142937,ENSG00000141510,ENSG00000166925,ENSG00000171843,ENSG00000102103,ENSG00000163602,ENSG00000186814,ENSG00000107960,ENSG00000157216,ENSG00000203883,ENSG00000100968,ENSG00000196597,ENSG00000188283…
GO:0006725	cellular aromatic compound metabolic process	2.54e-09	4.52e-13	1.13	1655	ENSG00000221869,ENSG00000155545,ENSG00000069011,ENSG00000161057,ENSG00000185947,ENSG00000167394,ENSG00000078900,ENSG00000042429,ENSG00000188290,ENSG00000169714,ENSG00000166548,ENSG00000185024,ENSG00000142937,ENSG00000141510,ENSG00000166925,ENSG00000171843,ENSG00000102103,ENSG00000163602,ENSG00000186814,ENSG00000107960,ENSG00000157216,ENSG00000203883,ENSG00000172602,ENSG00000100968,ENSG00000196597…
GO:0006807	nitrogen compound metabolic process	2.89e-09	5.66e-13	1.12	1722	ENSG00000221869,ENSG00000155545,ENSG00000069011,ENSG00000161057,ENSG00000185947,ENSG00000167394,ENSG00000078900,ENSG00000105552,ENSG00000042429,ENSG00000188290,ENSG00000169714,ENSG00000166548,ENSG00000185024,ENSG00000142937,ENSG00000141510,ENSG00000166925,ENSG00000171843,ENSG00000102103,ENSG00000163602,ENSG00000186814,ENSG00000107960,ENSG00000157216,ENSG00000203883,ENSG00000172602,ENSG00000100968…
GO:0034641	cellular nitrogen compound metabolic process	3.41e-09	7.28e-13	1.12	1703	ENSG00000221869,ENSG00000155545,ENSG00000069011,ENSG00000161057,ENSG00000185947,ENSG00000167394,ENSG00000078900,ENSG00000105552,ENSG00000042429,ENSG00000188290,ENSG00000169714,ENSG00000166548,ENSG00000185024,ENSG00000142937,ENSG00000141510,ENSG00000166925,ENSG00000171843,ENSG00000102103,ENSG00000163602,ENSG00000186814,ENSG00000107960,ENSG00000157216,ENSG00000203883,ENSG00000172602,ENSG00000100968…
GO:0043170	macromolecule metabolic process	7.67e-09	1.77e-12	1.09	2356	ENSG00000178226,ENSG00000069011,ENSG00000161057,ENSG00000185947,ENSG00000081307,ENSG00000112701,ENSG00000167394,ENSG00000114857,ENSG00000182511,ENSG00000188290,ENSG00000169714,ENSG00000166548,ENSG00000185024,ENSG00000142937,ENSG00000163602,ENSG00000167755,ENSG00000159403,ENSG00000157216,ENSG00000203883,ENSG00000111405,ENSG00000100968,ENSG00000196597,ENSG00000172172,ENSG00000115486,ENSG00000188342…
GO:0022403	cell cycle phase	9.22e-09	2.3e-12	1.35	344	ENSG00000166582,ENSG00000108055,ENSG00000127824,ENSG00000161057,ENSG00000024048,ENSG00000072864,ENSG00000173207,ENSG00000100804,ENSG00000116717,ENSG00000075151,ENSG00000145241,ENSG00000150093,ENSG00000097007,ENSG00000175595,ENSG00000037042,ENSG00000103995,ENSG00000111581,ENSG00000173692,ENSG00000101624,ENSG00000121274,ENSG00000159377,ENSG00000187840,ENSG00000176635,ENSG00000075218,ENSG00000072501…
GO:1901360	organic cyclic compound metabolic process	1.11e-08	2.97e-12	1.12	1713	ENSG00000221869,ENSG00000155545,ENSG00000069011,ENSG00000161057,ENSG00000185947,ENSG00000167394,ENSG00000078900,ENSG00000042429,ENSG00000188290,ENSG00000169714,ENSG00000166548,ENSG00000185024,ENSG00000142937,ENSG00000141510,ENSG00000166925,ENSG00000171843,ENSG00000102103,ENSG00000163602,ENSG00000186814,ENSG00000107960,ENSG00000157216,ENSG00000203883,ENSG00000172602,ENSG00000100968,ENSG00000196597…
GO:0022402	cell cycle process	2.95e-08	8.4e-12	1.31	398	ENSG00000166582,ENSG00000139549,ENSG00000155366,ENSG00000108055,ENSG00000127824,ENSG00000161057,ENSG00000024048,ENSG00000072864,ENSG00000173207,ENSG00000078900,ENSG00000100804,ENSG00000116717,ENSG00000075151,ENSG00000145241,ENSG00000150093,ENSG00000141510,ENSG00000097007,ENSG00000175595,ENSG00000037042,ENSG00000103995,ENSG00000111581,ENSG00000173692,ENSG00000101624,ENSG00000121274,ENSG00000159377…
GO:0007049	cell cycle	1.68e-07	5.07e-11	1.26	493	ENSG00000166582,ENSG00000139549,ENSG00000155366,ENSG00000108055,ENSG00000127824,ENSG00000161057,ENSG00000024048,ENSG00000135249,ENSG00000072864,ENSG00000173207,ENSG00000078900,ENSG00000140525,ENSG00000100804,ENSG00000143514,ENSG00000116717,ENSG00000075151,ENSG00000145241,ENSG00000150093,ENSG00000141510,ENSG00000097007,ENSG00000175595,ENSG00000037042,ENSG00000103995,ENSG00000117289,ENSG00000111581…
GO:0051276	chromosome organization	4.49e-07	1.44e-10	1.34	303	ENSG00000166582,ENSG00000108055,ENSG00000024048,ENSG00000071243,ENSG00000131778,ENSG00000102977,ENSG00000189079,ENSG00000145241,ENSG00000197846,ENSG00000174579,ENSG00000183558,ENSG00000141510,ENSG00000184270,ENSG00000163602,ENSG00000175595,ENSG00000107960,ENSG00000111653,ENSG00000204371,ENSG00000160633,ENSG00000072501,ENSG00000139620,ENSG00000166848,ENSG00000100479,ENSG00000100307,ENSG00000092330…
GO:0071704	organic substance metabolic process	3.38e-06	1.14e-09	1.1	1858	ENSG00000221869,ENSG00000155545,ENSG00000069011,ENSG00000161057,ENSG00000185947,ENSG00000167394,ENSG00000078900,ENSG00000042429,ENSG00000188290,ENSG00000169714,ENSG00000166548,ENSG00000185024,ENSG00000142937,ENSG00000141510,ENSG00000166925,ENSG00000171843,ENSG00000102103,ENSG00000163602,ENSG00000167755,ENSG00000186814,ENSG00000107960,ENSG00000157216,ENSG00000203883,ENSG00000172602,ENSG00000100968…
GO:0044249	cellular biosynthetic process	3.53e-06	1.26e-09	1.12	1436	ENSG00000221869,ENSG00000155545,ENSG00000069011,ENSG00000185947,ENSG00000167394,ENSG00000078900,ENSG00000105552,ENSG00000223802,ENSG00000042429,ENSG00000188290,ENSG00000169714,ENSG00000166548,ENSG00000185024,ENSG00000142937,ENSG00000141510,ENSG00000166925,ENSG00000171843,ENSG00000102103,ENSG00000163602,ENSG00000186814,ENSG00000157216,ENSG00000203883,ENSG00000168291,ENSG00000100968,ENSG00000196597…
GO:0034645	cellular macromolecule biosynthetic process	4.63e-06	1.73e-09	1.14	1127	ENSG00000221869,ENSG00000155545,ENSG00000069011,ENSG00000185947,ENSG00000167394,ENSG00000078900,ENSG00000042429,ENSG00000188290,ENSG00000169714,ENSG00000166548,ENSG00000185024,ENSG00000142937,ENSG00000141510,ENSG00000166925,ENSG00000171843,ENSG00000102103,ENSG00000163602,ENSG00000186814,ENSG00000157216,ENSG00000203883,ENSG00000100968,ENSG00000196597,ENSG00000188283,ENSG00000172172,ENSG00000072310…
GO:0044710	single-organism metabolic process	1.01e-05	3.94e-09	1.08	2255	ENSG00000069011,ENSG00000161057,ENSG00000185947,ENSG00000167394,ENSG00000188290,ENSG00000169714,ENSG00000166548,ENSG00000185024,ENSG00000142937,ENSG00000179091,ENSG00000163602,ENSG00000167755,ENSG00000157216,ENSG00000203883,ENSG00000100968,ENSG00000196597,ENSG00000188342,ENSG00000178795,ENSG00000196458,ENSG00000100479,ENSG00000198945,ENSG00000139218,ENSG00000144580,ENSG00000124575,ENSG00000122390…
GO:0044248	cellular catabolic process	1.06e-05	4.56e-09	1.21	562	ENSG00000007944,ENSG00000161057,ENSG00000172922,ENSG00000186187,ENSG00000131778,ENSG00000167578,ENSG00000105552,ENSG00000143819,ENSG00000163220,ENSG00000142937,ENSG00000141682,ENSG00000169750,ENSG00000172809,ENSG00000097007,ENSG00000089009,ENSG00000182670,ENSG00000168291,ENSG00000172602,ENSG00000179262,ENSG00000204463,ENSG00000144580,ENSG00000136937,ENSG00000141552,ENSG00000114054,ENSG00000130203…
GO:0000087	M phase of mitotic cell cycle	1.06e-05	4.69e-09	1.46	161	ENSG00000166582,ENSG00000076382,ENSG00000108055,ENSG00000072864,ENSG00000080986,ENSG00000094804,ENSG00000169220,ENSG00000145241,ENSG00000101224,ENSG00000031691,ENSG00000141759,ENSG00000058272,ENSG00000120334,ENSG00000142945,ENSG00000111581,ENSG00000121274,ENSG00000072501,ENSG00000112941,ENSG00000113812,ENSG00000117650,ENSG00000114745,ENSG00000105255,ENSG00000141552,ENSG00000102901,ENSG00000171223…
GO:0046907	intracellular transport	1.06e-05	4.44e-09	1.25	428	ENSG00000092108,ENSG00000140319,ENSG00000135775,ENSG00000175727,ENSG00000086200,ENSG00000147403,ENSG00000100575,ENSG00000173402,ENSG00000163558,ENSG00000118640,ENSG00000102977,ENSG00000150093,ENSG00000144848,ENSG00000203668,ENSG00000142937,ENSG00000141682,ENSG00000172809,ENSG00000141510,ENSG00000093183,ENSG00000116350,ENSG00000066455,ENSG00000164715,ENSG00000134375,ENSG00000131899,ENSG00000103310…
GO:0009059	macromolecule biosynthetic process	1.49e-05	6.89e-09	1.13	1129	ENSG00000221869,ENSG00000155545,ENSG00000069011,ENSG00000185947,ENSG00000167394,ENSG00000078900,ENSG00000042429,ENSG00000188290,ENSG00000169714,ENSG00000166548,ENSG00000185024,ENSG00000142937,ENSG00000141510,ENSG00000166925,ENSG00000171843,ENSG00000102103,ENSG00000163602,ENSG00000186814,ENSG00000157216,ENSG00000203883,ENSG00000100968,ENSG00000196597,ENSG00000188283,ENSG00000172172,ENSG00000072310…
GO:0000279	M phase	2.6e-05	1.25e-08	1.36	221	ENSG00000166582,ENSG00000076382,ENSG00000108055,ENSG00000024048,ENSG00000072864,ENSG00000080986,ENSG00000094804,ENSG00000075151,ENSG00000169220,ENSG00000145241,ENSG00000101224,ENSG00000119684,ENSG00000031691,ENSG00000141759,ENSG00000113522,ENSG00000175595,ENSG00000058272,ENSG00000120334,ENSG00000142945,ENSG00000111581,ENSG00000121274,ENSG00000176635,ENSG00000072501,ENSG00000112941,ENSG00000113812…
GO:0044265	cellular macromolecule catabolic process	3.19e-05	1.7e-08	1.3	299	ENSG00000187566,ENSG00000007944,ENSG00000161057,ENSG00000024048,ENSG00000172922,ENSG00000186187,ENSG00000147403,ENSG00000100804,ENSG00000123415,ENSG00000092847,ENSG00000155508,ENSG00000142937,ENSG00000141682,ENSG00000172809,ENSG00000138646,ENSG00000064012,ENSG00000189266,ENSG00000175595,ENSG00000183579,ENSG00000089009,ENSG00000173692,ENSG00000182670,ENSG00000121274,ENSG00000159377,ENSG00000175197…
GO:0000280	nuclear division	3.19e-05	1.7e-08	1.44	157	ENSG00000166582,ENSG00000076382,ENSG00000108055,ENSG00000072864,ENSG00000080986,ENSG00000094804,ENSG00000169220,ENSG00000145241,ENSG00000101224,ENSG00000031691,ENSG00000141759,ENSG00000058272,ENSG00000120334,ENSG00000142945,ENSG00000111581,ENSG00000121274,ENSG00000072501,ENSG00000112941,ENSG00000113812,ENSG00000117650,ENSG00000114745,ENSG00000105255,ENSG00000141552,ENSG00000102901,ENSG00000171223…
GO:0007067	mitosis	3.19e-05	1.7e-08	1.44	157	ENSG00000166582,ENSG00000076382,ENSG00000108055,ENSG00000072864,ENSG00000080986,ENSG00000094804,ENSG00000169220,ENSG00000145241,ENSG00000101224,ENSG00000031691,ENSG00000141759,ENSG00000058272,ENSG00000120334,ENSG00000142945,ENSG00000111581,ENSG00000121274,ENSG00000072501,ENSG00000112941,ENSG00000113812,ENSG00000117650,ENSG00000114745,ENSG00000105255,ENSG00000141552,ENSG00000102901,ENSG00000171223…
GO:0009057	macromolecule catabolic process	4.57e-05	2.52e-08	1.28	324	ENSG00000187566,ENSG00000007944,ENSG00000161057,ENSG00000024048,ENSG00000172922,ENSG00000186187,ENSG00000147403,ENSG00000100804,ENSG00000123415,ENSG00000092847,ENSG00000155508,ENSG00000142937,ENSG00000141682,ENSG00000172809,ENSG00000138646,ENSG00000064012,ENSG00000189266,ENSG00000175595,ENSG00000183579,ENSG00000089009,ENSG00000173692,ENSG00000182670,ENSG00000121274,ENSG00000159377,ENSG00000175197…
GO:0048285	organelle fission	4.64e-05	2.64e-08	1.42	164	ENSG00000166582,ENSG00000076382,ENSG00000108055,ENSG00000072864,ENSG00000080986,ENSG00000094804,ENSG00000169220,ENSG00000145241,ENSG00000144848,ENSG00000101224,ENSG00000031691,ENSG00000141759,ENSG00000058272,ENSG00000120334,ENSG00000146410,ENSG00000142945,ENSG00000111581,ENSG00000121274,ENSG00000072501,ENSG00000112941,ENSG00000113812,ENSG00000117650,ENSG00000114745,ENSG00000105255,ENSG00000141552…
GO:0010467	gene expression	6.74e-05	3.95e-08	1.12	1261	ENSG00000221869,ENSG00000155545,ENSG00000069011,ENSG00000161057,ENSG00000185947,ENSG00000167394,ENSG00000078900,ENSG00000042429,ENSG00000188290,ENSG00000169714,ENSG00000185024,ENSG00000142937,ENSG00000141510,ENSG00000166925,ENSG00000171843,ENSG00000102103,ENSG00000163602,ENSG00000167755,ENSG00000186814,ENSG00000157216,ENSG00000203883,ENSG00000100968,ENSG00000196597,ENSG00000188283,ENSG00000172172…
GO:0016070	RNA metabolic process	7.66e-05	4.63e-08	1.12	1184	ENSG00000221869,ENSG00000155545,ENSG00000069011,ENSG00000161057,ENSG00000185947,ENSG00000167394,ENSG00000078900,ENSG00000042429,ENSG00000188290,ENSG00000169714,ENSG00000185024,ENSG00000142937,ENSG00000141510,ENSG00000166925,ENSG00000171843,ENSG00000102103,ENSG00000163602,ENSG00000186814,ENSG00000157216,ENSG00000203883,ENSG00000100968,ENSG00000196597,ENSG00000188283,ENSG00000072310,ENSG00000008838…
GO:0051301	cell division	8.05e-05	5.01e-08	1.37	196	ENSG00000166582,ENSG00000162738,ENSG00000076382,ENSG00000155366,ENSG00000108055,ENSG00000180096,ENSG00000170248,ENSG00000070831,ENSG00000151465,ENSG00000072864,ENSG00000173207,ENSG00000080986,ENSG00000094804,ENSG00000169220,ENSG00000145241,ENSG00000101224,ENSG00000141759,ENSG00000154764,ENSG00000142945,ENSG00000121274,ENSG00000131242,ENSG00000072501,ENSG00000112941,ENSG00000113812,ENSG00000117650…
GO:0044267	cellular protein metabolic process	8.36e-05	5.35e-08	1.13	1029	ENSG00000161057,ENSG00000081307,ENSG00000112701,ENSG00000078900,ENSG00000114857,ENSG00000182511,ENSG00000115414,ENSG00000142937,ENSG00000146063,ENSG00000163602,ENSG00000156735,ENSG00000198876,ENSG00000135392,ENSG00000172172,ENSG00000115486,ENSG00000143507,ENSG00000166947,ENSG00000198890,ENSG00000177370,ENSG00000122390,ENSG00000070495,ENSG00000243667,ENSG00000121022,ENSG00000136273,ENSG00000140455…
GO:0071841	cellular component organization or biogenesis at cellular level	0.000141	9.31e-08	1.11	1217	ENSG00000155366,ENSG00000133318,ENSG00000078900,ENSG00000095637,ENSG00000182511,ENSG00000136541,ENSG00000115414,ENSG00000112578,ENSG00000166548,ENSG00000142937,ENSG00000141510,ENSG00000102103,ENSG00000163602,ENSG00000159713,ENSG00000130702,ENSG00000156735,ENSG00000107960,ENSG00000162745,ENSG00000172602,ENSG00000109099,ENSG00000100479,ENSG00000122786,ENSG00000198945,ENSG00000139218,ENSG00000178188…
GO:0071824	protein-DNA complex subunit organization	0.000217	1.54e-07	1.62	80	ENSG00000166582,ENSG00000124635,ENSG00000177732,ENSG00000196966,ENSG00000168274,ENSG00000197459,ENSG00000137812,ENSG00000163041,ENSG00000196866,ENSG00000182611,ENSG00000196226,ENSG00000187475,ENSG00000189079,ENSG00000145241,ENSG00000189060,ENSG00000197846,ENSG00000183558,ENSG00000117724,ENSG00000184270,ENSG00000031691,ENSG00000159055,ENSG00000156650,ENSG00000124610,ENSG00000105011,ENSG00000123405…
GO:0009058	biosynthetic process	0.000217	1.52e-07	1.1	1540	ENSG00000221869,ENSG00000155545,ENSG00000069011,ENSG00000185947,ENSG00000167394,ENSG00000078900,ENSG00000105552,ENSG00000223802,ENSG00000042429,ENSG00000188290,ENSG00000169714,ENSG00000166548,ENSG00000185024,ENSG00000142937,ENSG00000141510,ENSG00000166925,ENSG00000171843,ENSG00000102103,ENSG00000163602,ENSG00000186814,ENSG00000157216,ENSG00000203883,ENSG00000168291,ENSG00000100968,ENSG00000196597…
GO:0065004	protein-DNA complex assembly	0.000217	1.51e-07	1.66	73	ENSG00000166582,ENSG00000124635,ENSG00000177732,ENSG00000196966,ENSG00000168274,ENSG00000197459,ENSG00000137812,ENSG00000163041,ENSG00000196866,ENSG00000182611,ENSG00000196226,ENSG00000187475,ENSG00000145241,ENSG00000189060,ENSG00000197846,ENSG00000183558,ENSG00000117724,ENSG00000184270,ENSG00000031691,ENSG00000159055,ENSG00000156650,ENSG00000124610,ENSG00000105011,ENSG00000184205,ENSG00000184825…
GO:0060255	regulation of macromolecule metabolic process	0.000246	1.79e-07	1.09	1582	ENSG00000155545,ENSG00000155366,ENSG00000161057,ENSG00000185947,ENSG00000167394,ENSG00000078900,ENSG00000095637,ENSG00000042429,ENSG00000188290,ENSG00000169714,ENSG00000185024,ENSG00000141510,ENSG00000166925,ENSG00000107831,ENSG00000171843,ENSG00000102103,ENSG00000163602,ENSG00000156735,ENSG00000107960,ENSG00000157216,ENSG00000203883,ENSG00000168876,ENSG00000100968,ENSG00000196597,ENSG00000188283…
GO:0006325	chromatin organization	0.00029	2.17e-07	1.32	224	ENSG00000166582,ENSG00000124635,ENSG00000104472,ENSG00000196966,ENSG00000197459,ENSG00000112983,ENSG00000024048,ENSG00000115548,ENSG00000071243,ENSG00000120733,ENSG00000131778,ENSG00000182611,ENSG00000196226,ENSG00000189079,ENSG00000189060,ENSG00000197846,ENSG00000174579,ENSG00000183558,ENSG00000183741,ENSG00000171988,ENSG00000184270,ENSG00000031691,ENSG00000163602,ENSG00000114166,ENSG00000111642…
GO:0031323	regulation of cellular metabolic process	0.000307	2.35e-07	1.09	1663	ENSG00000155545,ENSG00000155366,ENSG00000124508,ENSG00000161057,ENSG00000185947,ENSG00000167394,ENSG00000078900,ENSG00000095637,ENSG00000042429,ENSG00000188290,ENSG00000169714,ENSG00000185024,ENSG00000141510,ENSG00000166925,ENSG00000107831,ENSG00000171843,ENSG00000102103,ENSG00000163602,ENSG00000156735,ENSG00000107960,ENSG00000157216,ENSG00000203883,ENSG00000168291,ENSG00000168876,ENSG00000100968…
GO:2000112	regulation of cellular macromolecule biosynthetic process	0.000315	2.47e-07	1.11	1200	ENSG00000155545,ENSG00000155366,ENSG00000185947,ENSG00000167394,ENSG00000078900,ENSG00000095637,ENSG00000042429,ENSG00000188290,ENSG00000169714,ENSG00000185024,ENSG00000141510,ENSG00000166925,ENSG00000107831,ENSG00000171843,ENSG00000102103,ENSG00000163602,ENSG00000107960,ENSG00000157216,ENSG00000203883,ENSG00000168876,ENSG00000100968,ENSG00000196597,ENSG00000188283,ENSG00000072310,ENSG00000008838…
GO:0071842	cellular component organization at cellular level	0.000317	2.54e-07	1.11	1174	ENSG00000155366,ENSG00000133318,ENSG00000078900,ENSG00000095637,ENSG00000182511,ENSG00000136541,ENSG00000115414,ENSG00000166548,ENSG00000142937,ENSG00000141510,ENSG00000102103,ENSG00000163602,ENSG00000159713,ENSG00000130702,ENSG00000156735,ENSG00000107960,ENSG00000162745,ENSG00000172602,ENSG00000109099,ENSG00000100479,ENSG00000122786,ENSG00000198945,ENSG00000139218,ENSG00000178188,ENSG00000198890…
GO:0071840	cellular component organization or biogenesis	0.000372	3.04e-07	1.1	1439	ENSG00000155366,ENSG00000133318,ENSG00000078900,ENSG00000095637,ENSG00000182511,ENSG00000136541,ENSG00000115414,ENSG00000112578,ENSG00000166548,ENSG00000142937,ENSG00000141510,ENSG00000107831,ENSG00000102103,ENSG00000163602,ENSG00000159713,ENSG00000130702,ENSG00000156735,ENSG00000107960,ENSG00000157216,ENSG00000162745,ENSG00000172602,ENSG00000109099,ENSG00000008838,ENSG00000100479,ENSG00000122786…
GO:0009056	catabolic process	0.000394	3.29e-07	1.16	660	ENSG00000007944,ENSG00000161057,ENSG00000172922,ENSG00000186187,ENSG00000131778,ENSG00000167578,ENSG00000105552,ENSG00000143819,ENSG00000163220,ENSG00000142937,ENSG00000141682,ENSG00000169750,ENSG00000172809,ENSG00000097007,ENSG00000151176,ENSG00000089009,ENSG00000182670,ENSG00000168291,ENSG00000172602,ENSG00000179262,ENSG00000204463,ENSG00000162512,ENSG00000144580,ENSG00000160862,ENSG00000136937…
GO:0006974	response to DNA damage stimulus	0.000564	4.82e-07	1.28	264	ENSG00000136319,ENSG00000108055,ENSG00000143493,ENSG00000161057,ENSG00000122678,ENSG00000135249,ENSG00000131778,ENSG00000112249,ENSG00000078900,ENSG00000140525,ENSG00000100804,ENSG00000123415,ENSG00000116717,ENSG00000103490,ENSG00000154328,ENSG00000102977,ENSG00000141682,ENSG00000141510,ENSG00000122008,ENSG00000097007,ENSG00000175595,ENSG00000173692,ENSG00000159377,ENSG00000175197,ENSG00000111653…
GO:0016573	histone acetylation	0.000564	4.92e-07	1.78	52	ENSG00000127616,ENSG00000100425,ENSG00000162227,ENSG00000112983,ENSG00000198728,ENSG00000071243,ENSG00000071564,ENSG00000043143,ENSG00000175792,ENSG00000147162,ENSG00000136504,ENSG00000176476,ENSG00000085231,ENSG00000174579,ENSG00000125484,ENSG00000147133,ENSG00000156983,ENSG00000005339,ENSG00000120656,ENSG00000172977,ENSG00000152382,ENSG00000124422,ENSG00000114166,ENSG00000187778,ENSG00000166337…
GO:0016043	cellular component organization	0.000625	5.56e-07	1.1	1392	ENSG00000155366,ENSG00000133318,ENSG00000078900,ENSG00000095637,ENSG00000182511,ENSG00000136541,ENSG00000115414,ENSG00000166548,ENSG00000142937,ENSG00000141510,ENSG00000107831,ENSG00000102103,ENSG00000163602,ENSG00000159713,ENSG00000130702,ENSG00000156735,ENSG00000107960,ENSG00000157216,ENSG00000162745,ENSG00000172602,ENSG00000109099,ENSG00000008838,ENSG00000100479,ENSG00000122786,ENSG00000198945…
GO:0006259	DNA metabolic process	0.000625	5.67e-07	1.24	328	ENSG00000166582,ENSG00000136319,ENSG00000108055,ENSG00000122678,ENSG00000131778,ENSG00000112249,ENSG00000078900,ENSG00000140525,ENSG00000123415,ENSG00000116717,ENSG00000154328,ENSG00000102977,ENSG00000197846,ENSG00000166548,ENSG00000183558,ENSG00000141510,ENSG00000184270,ENSG00000122008,ENSG00000097007,ENSG00000175595,ENSG00000107960,ENSG00000121274,ENSG00000116539,ENSG00000111653,ENSG00000109332…
GO:0016032	viral reproduction	0.000638	6.01e-07	1.25	311	ENSG00000175029,ENSG00000161057,ENSG00000133318,ENSG00000180900,ENSG00000147403,ENSG00000100804,ENSG00000168090,ENSG00000173402,ENSG00000130699,ENSG00000075151,ENSG00000155849,ENSG00000150093,ENSG00000142937,ENSG00000172809,ENSG00000141510,ENSG00000188986,ENSG00000198300,ENSG00000064012,ENSG00000186814,ENSG00000111581,ENSG00000089009,ENSG00000173692,ENSG00000198563,ENSG00000112592,ENSG00000136238…
GO:0019222	regulation of metabolic process	0.000638	5.9e-07	1.08	1814	ENSG00000155545,ENSG00000155366,ENSG00000124508,ENSG00000161057,ENSG00000185947,ENSG00000167394,ENSG00000078900,ENSG00000095637,ENSG00000042429,ENSG00000188290,ENSG00000169714,ENSG00000185024,ENSG00000141510,ENSG00000166925,ENSG00000107831,ENSG00000171843,ENSG00000102103,ENSG00000163602,ENSG00000156735,ENSG00000107960,ENSG00000157216,ENSG00000203883,ENSG00000168291,ENSG00000168876,ENSG00000100968…
GO:0000075	cell cycle checkpoint	0.00072	6.91e-07	1.44	122	ENSG00000143493,ENSG00000161057,ENSG00000103035,ENSG00000135249,ENSG00000137812,ENSG00000115942,ENSG00000077097,ENSG00000078900,ENSG00000100804,ENSG00000221829,ENSG00000197299,ENSG00000094804,ENSG00000141510,ENSG00000117724,ENSG00000145386,ENSG00000092010,ENSG00000134982,ENSG00000072609,ENSG00000143947,ENSG00000176248,ENSG00000184445,ENSG00000138346,ENSG00000173692,ENSG00000159377,ENSG00000134057…
GO:0010556	regulation of macromolecule biosynthetic process	0.000742	7.25e-07	1.11	1219	ENSG00000155545,ENSG00000155366,ENSG00000185947,ENSG00000167394,ENSG00000078900,ENSG00000095637,ENSG00000042429,ENSG00000188290,ENSG00000169714,ENSG00000185024,ENSG00000141510,ENSG00000166925,ENSG00000107831,ENSG00000171843,ENSG00000102103,ENSG00000163602,ENSG00000107960,ENSG00000157216,ENSG00000203883,ENSG00000168876,ENSG00000100968,ENSG00000196597,ENSG00000188283,ENSG00000072310,ENSG00000008838…
GO:0033554	cellular response to stress	0.000789	7.85e-07	1.2	445	ENSG00000155366,ENSG00000136319,ENSG00000108055,ENSG00000143493,ENSG00000161057,ENSG00000122678,ENSG00000135249,ENSG00000164086,ENSG00000162129,ENSG00000165060,ENSG00000131778,ENSG00000112249,ENSG00000078900,ENSG00000140525,ENSG00000100804,ENSG00000123415,ENSG00000116717,ENSG00000103490,ENSG00000026103,ENSG00000154328,ENSG00000102977,ENSG00000144848,ENSG00000141682,ENSG00000141510,ENSG00000122008…
GO:0010468	regulation of gene expression	0.000895	9.07e-07	1.1	1275	ENSG00000155545,ENSG00000155366,ENSG00000185947,ENSG00000167394,ENSG00000078900,ENSG00000042429,ENSG00000188290,ENSG00000169714,ENSG00000185024,ENSG00000141510,ENSG00000166925,ENSG00000107831,ENSG00000171843,ENSG00000102103,ENSG00000163602,ENSG00000157216,ENSG00000203883,ENSG00000168876,ENSG00000100968,ENSG00000196597,ENSG00000188283,ENSG00000072310,ENSG00000008838,ENSG00000188342,ENSG00000196458…
GO:0080090	regulation of primary metabolic process	0.00091	9.38e-07	1.08	1632	ENSG00000155545,ENSG00000155366,ENSG00000161057,ENSG00000185947,ENSG00000167394,ENSG00000078900,ENSG00000095637,ENSG00000042429,ENSG00000188290,ENSG00000169714,ENSG00000185024,ENSG00000141510,ENSG00000166925,ENSG00000107831,ENSG00000171843,ENSG00000102103,ENSG00000163602,ENSG00000156735,ENSG00000107960,ENSG00000157216,ENSG00000203883,ENSG00000168876,ENSG00000100968,ENSG00000196597,ENSG00000188283…
GO:0009303	rRNA transcription	0.00118	1.24e-06	2.55	18	ENSG00000122034,ENSG00000119041,ENSG00000070814,ENSG00000125630,ENSG00000117877,ENSG00000137054,ENSG00000115207,ENSG00000107833,ENSG00000214274,ENSG00000155115,ENSG00000147889,ENSG00000185024,ENSG00000141510,ENSG00000125484,ENSG00000155438,ENSG00000068654,ENSG00000187531,ENSG00000115750
GO:0071156	regulation of cell cycle arrest	0.00232	2.47e-06	1.4	130	ENSG00000143493,ENSG00000161057,ENSG00000135249,ENSG00000115942,ENSG00000078900,ENSG00000100804,ENSG00000094804,ENSG00000105221,ENSG00000141510,ENSG00000143947,ENSG00000138346,ENSG00000173692,ENSG00000159377,ENSG00000075218,ENSG00000072501,ENSG00000167986,ENSG00000124766,ENSG00000090097,ENSG00000163161,ENSG00000141552,ENSG00000142507,ENSG00000185627,ENSG00000132275,ENSG00000115947,ENSG00000136273…
GO:0051726	regulation of cell cycle	0.00247	2.68e-06	1.23	316	ENSG00000108055,ENSG00000143493,ENSG00000161057,ENSG00000135249,ENSG00000112701,ENSG00000180900,ENSG00000173207,ENSG00000078900,ENSG00000100804,ENSG00000143514,ENSG00000116717,ENSG00000150093,ENSG00000105221,ENSG00000141510,ENSG00000107831,ENSG00000104228,ENSG00000138646,ENSG00000097007,ENSG00000173692,ENSG00000101624,ENSG00000159377,ENSG00000175197,ENSG00000111653,ENSG00000187840,ENSG00000112237…
GO:0000082	G1/S transition of mitotic cell cycle	0.00317	3.49e-06	1.5	88	ENSG00000180198,ENSG00000176890,ENSG00000116574,ENSG00000161057,ENSG00000103035,ENSG00000115942,ENSG00000173207,ENSG00000100804,ENSG00000094804,ENSG00000149308,ENSG00000150093,ENSG00000123080,ENSG00000092010,ENSG00000108094,ENSG00000143947,ENSG00000133101,ENSG00000135446,ENSG00000173692,ENSG00000134057,ENSG00000101182,ENSG00000159377,ENSG00000187840,ENSG00000118513,ENSG00000135913,ENSG00000151694…
GO:0031326	regulation of cellular biosynthetic process	0.00415	4.65e-06	1.09	1267	ENSG00000155545,ENSG00000155366,ENSG00000185947,ENSG00000167394,ENSG00000078900,ENSG00000095637,ENSG00000042429,ENSG00000188290,ENSG00000169714,ENSG00000185024,ENSG00000141510,ENSG00000166925,ENSG00000107831,ENSG00000171843,ENSG00000102103,ENSG00000163602,ENSG00000107960,ENSG00000157216,ENSG00000203883,ENSG00000168291,ENSG00000168876,ENSG00000100968,ENSG00000196597,ENSG00000188283,ENSG00000072310…
GO:0051325	interphase	0.00454	5.16e-06	1.34	159	ENSG00000165304,ENSG00000196966,ENSG00000127824,ENSG00000161057,ENSG00000115942,ENSG00000151465,ENSG00000072864,ENSG00000173207,ENSG00000100804,ENSG00000094804,ENSG00000116717,ENSG00000150093,ENSG00000123080,ENSG00000101224,ENSG00000169375,ENSG00000108094,ENSG00000097007,ENSG00000143947,ENSG00000138346,ENSG00000037042,ENSG00000103995,ENSG00000173692,ENSG00000101624,ENSG00000159377,ENSG00000187840…
GO:0009889	regulation of biosynthetic process	0.00457	5.31e-06	1.09	1276	ENSG00000155545,ENSG00000155366,ENSG00000185947,ENSG00000167394,ENSG00000078900,ENSG00000095637,ENSG00000042429,ENSG00000188290,ENSG00000169714,ENSG00000185024,ENSG00000141510,ENSG00000166925,ENSG00000107831,ENSG00000171843,ENSG00000102103,ENSG00000163602,ENSG00000107960,ENSG00000157216,ENSG00000203883,ENSG00000168291,ENSG00000168876,ENSG00000100968,ENSG00000196597,ENSG00000188283,ENSG00000072310…
GO:0019219	regulation of nucleobase-containing compound metabolic process	0.00457	5.37e-06	1.09	1286	ENSG00000155545,ENSG00000185947,ENSG00000167394,ENSG00000078900,ENSG00000042429,ENSG00000188290,ENSG00000169714,ENSG00000185024,ENSG00000141510,ENSG00000166925,ENSG00000107831,ENSG00000171843,ENSG00000102103,ENSG00000163602,ENSG00000107960,ENSG00000157216,ENSG00000203883,ENSG00000168876,ENSG00000100968,ENSG00000196597,ENSG00000188283,ENSG00000109756,ENSG00000072310,ENSG00000008838,ENSG00000188342…
GO:0051171	regulation of nitrogen compound metabolic process	0.00483	5.75e-06	1.09	1322	ENSG00000155545,ENSG00000161057,ENSG00000185947,ENSG00000167394,ENSG00000078900,ENSG00000042429,ENSG00000188290,ENSG00000169714,ENSG00000185024,ENSG00000141510,ENSG00000166925,ENSG00000107831,ENSG00000171843,ENSG00000102103,ENSG00000163602,ENSG00000107960,ENSG00000157216,ENSG00000203883,ENSG00000168876,ENSG00000100968,ENSG00000196597,ENSG00000188283,ENSG00000109756,ENSG00000072310,ENSG00000008838…
GO:0051329	interphase of mitotic cell cycle	0.00534	6.46e-06	1.33	157	ENSG00000165304,ENSG00000127824,ENSG00000161057,ENSG00000115942,ENSG00000151465,ENSG00000072864,ENSG00000173207,ENSG00000100804,ENSG00000094804,ENSG00000116717,ENSG00000150093,ENSG00000123080,ENSG00000101224,ENSG00000169375,ENSG00000108094,ENSG00000097007,ENSG00000143947,ENSG00000138346,ENSG00000037042,ENSG00000103995,ENSG00000173692,ENSG00000101624,ENSG00000159377,ENSG00000187840,ENSG00000118513…
GO:0071103	DNA conformation change	0.00555	6.81e-06	1.46	92	ENSG00000166582,ENSG00000124635,ENSG00000196966,ENSG00000168274,ENSG00000197459,ENSG00000137812,ENSG00000077097,ENSG00000163041,ENSG00000196866,ENSG00000112249,ENSG00000182611,ENSG00000196226,ENSG00000187475,ENSG00000189060,ENSG00000197846,ENSG00000183558,ENSG00000184270,ENSG00000004700,ENSG00000031691,ENSG00000113522,ENSG00000152804,ENSG00000138346,ENSG00000159055,ENSG00000156650,ENSG00000124610…
GO:0016071	mRNA metabolic process	0.00562	7e-06	1.24	278	ENSG00000161057,ENSG00000104824,ENSG00000147403,ENSG00000100804,ENSG00000092847,ENSG00000155508,ENSG00000142937,ENSG00000172809,ENSG00000189266,ENSG00000116350,ENSG00000100319,ENSG00000123154,ENSG00000089009,ENSG00000173692,ENSG00000128534,ENSG00000198563,ENSG00000121274,ENSG00000159377,ENSG00000116754,ENSG00000072501,ENSG00000188342,ENSG00000164924,ENSG00000092199,ENSG00000139218,ENSG00000144580…
GO:0043933	macromolecular complex subunit organization	0.00653	8.24e-06	1.18	417	ENSG00000155729,ENSG00000166582,ENSG00000177732,ENSG00000127824,ENSG00000078900,ENSG00000147403,ENSG00000187098,ENSG00000026103,ENSG00000118640,ENSG00000189079,ENSG00000145241,ENSG00000197846,ENSG00000142937,ENSG00000183558,ENSG00000172809,ENSG00000141510,ENSG00000184270,ENSG00000134046,ENSG00000064012,ENSG00000102103,ENSG00000037042,ENSG00000131899,ENSG00000157216,ENSG00000089009,ENSG00000198563…
GO:0018394	peptidyl-lysine acetylation	0.00732	9.5e-06	1.64	54	ENSG00000127616,ENSG00000100425,ENSG00000162227,ENSG00000112983,ENSG00000198728,ENSG00000071243,ENSG00000071564,ENSG00000043143,ENSG00000175792,ENSG00000147162,ENSG00000136504,ENSG00000176476,ENSG00000085231,ENSG00000174579,ENSG00000125484,ENSG00000147133,ENSG00000156983,ENSG00000005339,ENSG00000120656,ENSG00000172977,ENSG00000152382,ENSG00000124422,ENSG00000114166,ENSG00000187778,ENSG00000166337…
GO:0006260	DNA replication	0.00732	9.46e-06	1.44	96	ENSG00000017427,ENSG00000176890,ENSG00000005156,ENSG00000167967,ENSG00000009413,ENSG00000124535,ENSG00000115942,ENSG00000077097,ENSG00000167900,ENSG00000197299,ENSG00000094804,ENSG00000198000,ENSG00000166548,ENSG00000117724,ENSG00000004700,ENSG00000122008,ENSG00000169375,ENSG00000113522,ENSG00000132780,ENSG00000138346,ENSG00000149136,ENSG00000121274,ENSG00000175643,ENSG00000111653,ENSG00000112941…
GO:0051252	regulation of RNA metabolic process	0.00787	1.04e-05	1.1	1121	ENSG00000155545,ENSG00000185947,ENSG00000167394,ENSG00000078900,ENSG00000042429,ENSG00000188290,ENSG00000169714,ENSG00000185024,ENSG00000141510,ENSG00000166925,ENSG00000107831,ENSG00000171843,ENSG00000102103,ENSG00000163602,ENSG00000157216,ENSG00000203883,ENSG00000168876,ENSG00000100968,ENSG00000196597,ENSG00000188283,ENSG00000072310,ENSG00000008838,ENSG00000188342,ENSG00000196458,ENSG00000198945…
GO:0018393	internal peptidyl-lysine acetylation	0.00797	1.06e-05	1.64	53	ENSG00000127616,ENSG00000100425,ENSG00000162227,ENSG00000112983,ENSG00000198728,ENSG00000071243,ENSG00000071564,ENSG00000043143,ENSG00000175792,ENSG00000147162,ENSG00000136504,ENSG00000176476,ENSG00000085231,ENSG00000174579,ENSG00000125484,ENSG00000147133,ENSG00000156983,ENSG00000005339,ENSG00000120656,ENSG00000172977,ENSG00000152382,ENSG00000124422,ENSG00000114166,ENSG00000187778,ENSG00000166337…
GO:0000398	mRNA splicing, via spliceosome	0.00815	1.14e-05	1.42	103	ENSG00000131876,ENSG00000105705,ENSG00000170144,ENSG00000104824,ENSG00000240344,ENSG00000152601,ENSG00000084072,ENSG00000101489,ENSG00000240682,ENSG00000138231,ENSG00000140829,ENSG00000116455,ENSG00000141759,ENSG00000116350,ENSG00000125651,ENSG00000101138,ENSG00000123154,ENSG00000100109,ENSG00000128534,ENSG00000152147,ENSG00000060339,ENSG00000198563,ENSG00000039123,ENSG00000135829,ENSG00000167005…
GO:0051168	nuclear export	0.00815	1.12e-05	1.62	56	ENSG00000041802,ENSG00000114503,ENSG00000179218,ENSG00000131795,ENSG00000115268,ENSG00000132507,ENSG00000183684,ENSG00000111266,ENSG00000109832,ENSG00000082146,ENSG00000135486,ENSG00000157349,ENSG00000140829,ENSG00000136450,ENSG00000123136,ENSG00000116350,ENSG00000124788,ENSG00000132661,ENSG00000163634,ENSG00000124193,ENSG00000115875,ENSG00000152804,ENSG00000162231,ENSG00000070366,ENSG00000151461…
GO:0000377	RNA splicing, via transesterification reactions with bulged adenosine as nucleophile	0.00815	1.14e-05	1.42	103	ENSG00000131876,ENSG00000105705,ENSG00000170144,ENSG00000104824,ENSG00000240344,ENSG00000152601,ENSG00000084072,ENSG00000101489,ENSG00000240682,ENSG00000138231,ENSG00000140829,ENSG00000116455,ENSG00000141759,ENSG00000116350,ENSG00000125651,ENSG00000101138,ENSG00000123154,ENSG00000100109,ENSG00000128534,ENSG00000152147,ENSG00000060339,ENSG00000198563,ENSG00000039123,ENSG00000135829,ENSG00000167005…
GO:0000375	RNA splicing, via transesterification reactions	0.00815	1.14e-05	1.41	105	ENSG00000131876,ENSG00000105705,ENSG00000170144,ENSG00000104824,ENSG00000240344,ENSG00000152601,ENSG00000084072,ENSG00000101489,ENSG00000240682,ENSG00000138231,ENSG00000140829,ENSG00000116455,ENSG00000141759,ENSG00000116350,ENSG00000125651,ENSG00000101138,ENSG00000123154,ENSG00000100109,ENSG00000128534,ENSG00000152147,ENSG00000060339,ENSG00000198563,ENSG00000039123,ENSG00000135829,ENSG00000167005…
GO:0010608	posttranscriptional regulation of gene expression	0.00876	1.25e-05	1.32	158	ENSG00000155366,ENSG00000140319,ENSG00000007944,ENSG00000114316,ENSG00000070831,ENSG00000144895,ENSG00000092847,ENSG00000100823,ENSG00000075151,ENSG00000115461,ENSG00000187556,ENSG00000120662,ENSG00000185024,ENSG00000105221,ENSG00000089154,ENSG00000135829,ENSG00000187840,ENSG00000163412,ENSG00000124766,ENSG00000152518,ENSG00000204463,ENSG00000005007,ENSG00000136937,ENSG00000138668,ENSG00000141738…
GO:0034621	cellular macromolecular complex subunit organization	0.00927	1.34e-05	1.24	249	ENSG00000166582,ENSG00000124635,ENSG00000177732,ENSG00000196966,ENSG00000197459,ENSG00000127824,ENSG00000169252,ENSG00000144895,ENSG00000147403,ENSG00000182611,ENSG00000204435,ENSG00000197958,ENSG00000152601,ENSG00000196226,ENSG00000008988,ENSG00000101489,ENSG00000189079,ENSG00000145241,ENSG00000189060,ENSG00000197846,ENSG00000142937,ENSG00000183558,ENSG00000172809,ENSG00000184270,ENSG00000127831…
GO:0016568	chromatin modification	0.00927	1.35e-05	1.3	179	ENSG00000166582,ENSG00000104472,ENSG00000112983,ENSG00000024048,ENSG00000115548,ENSG00000071243,ENSG00000120733,ENSG00000131778,ENSG00000189079,ENSG00000174579,ENSG00000183741,ENSG00000171988,ENSG00000031691,ENSG00000163602,ENSG00000114166,ENSG00000111642,ENSG00000133247,ENSG00000111653,ENSG00000118513,ENSG00000204371,ENSG00000188895,ENSG00000133895,ENSG00000137265,ENSG00000139718,ENSG00000139620…
GO:0006473	protein acetylation	0.0126	1.86e-05	1.56	61	ENSG00000127616,ENSG00000100425,ENSG00000162227,ENSG00000112983,ENSG00000198728,ENSG00000071243,ENSG00000071564,ENSG00000172766,ENSG00000043143,ENSG00000175792,ENSG00000147162,ENSG00000136504,ENSG00000176476,ENSG00000085231,ENSG00000146701,ENSG00000174579,ENSG00000125484,ENSG00000147133,ENSG00000156983,ENSG00000005339,ENSG00000120656,ENSG00000172977,ENSG00000152382,ENSG00000124422,ENSG00000114166…
GO:0018205	peptidyl-lysine modification	0.0145	2.16e-05	1.52	68	ENSG00000095059,ENSG00000112983,ENSG00000198728,ENSG00000071243,ENSG00000043143,ENSG00000140395,ENSG00000085231,ENSG00000174579,ENSG00000005339,ENSG00000120656,ENSG00000114166,ENSG00000187778,ENSG00000166337,ENSG00000156650,ENSG00000133247,ENSG00000111653,ENSG00000188895,ENSG00000204371,ENSG00000137265,ENSG00000139620,ENSG00000204463,ENSG00000120071,ENSG00000127337,ENSG00000080603,ENSG00000066336…
GO:0009987	cellular process	0.0147	2.22e-05	1.02	4438	ENSG00000069011,ENSG00000161057,ENSG00000182575,ENSG00000081307,ENSG00000167394,ENSG00000095637,ENSG00000182511,ENSG00000143376,ENSG00000163602,ENSG00000204962,ENSG00000157216,ENSG00000182450,ENSG00000180739,ENSG00000172172,ENSG00000115486,ENSG00000143507,ENSG00000196458,ENSG00000100479,ENSG00000122786,ENSG00000139218,ENSG00000166947,ENSG00000213901,ENSG00000177370,ENSG00000122390,ENSG00000070495…
GO:0016570	histone modification	0.0171	2.62e-05	1.38	108	ENSG00000103549,ENSG00000112983,ENSG00000198728,ENSG00000165671,ENSG00000024048,ENSG00000115548,ENSG00000071243,ENSG00000043143,ENSG00000140395,ENSG00000085231,ENSG00000174579,ENSG00000162302,ENSG00000163602,ENSG00000005339,ENSG00000120656,ENSG00000114166,ENSG00000187778,ENSG00000166337,ENSG00000156650,ENSG00000133247,ENSG00000163961,ENSG00000111653,ENSG00000204371,ENSG00000188895,ENSG00000133895…
GO:0032268	regulation of cellular protein metabolic process	0.0197	3.04e-05	1.15	499	ENSG00000155366,ENSG00000187566,ENSG00000140319,ENSG00000007944,ENSG00000161057,ENSG00000164086,ENSG00000173207,ENSG00000078900,ENSG00000140525,ENSG00000100804,ENSG00000116717,ENSG00000103490,ENSG00000092847,ENSG00000075151,ENSG00000129467,ENSG00000115461,ENSG00000150093,ENSG00000105221,ENSG00000141510,ENSG00000138646,ENSG00000097007,ENSG00000154764,ENSG00000156735,ENSG00000132329,ENSG00000173692…
GO:0000079	regulation of cyclin-dependent protein kinase activity	0.0224	3.5e-05	1.65	46	ENSG00000131023,ENSG00000110768,ENSG00000164305,ENSG00000100311,ENSG00000105219,ENSG00000173207,ENSG00000197299,ENSG00000094804,ENSG00000116717,ENSG00000127564,ENSG00000129355,ENSG00000090061,ENSG00000137193,ENSG00000147889,ENSG00000108465,ENSG00000123080,ENSG00000082258,ENSG00000145386,ENSG00000134982,ENSG00000138646,ENSG00000123975,ENSG00000176248,ENSG00000133101,ENSG00000008710,ENSG00000147382…
GO:0044085	cellular component biogenesis	0.0244	3.87e-05	1.14	587	ENSG00000166582,ENSG00000155366,ENSG00000165060,ENSG00000078900,ENSG00000095637,ENSG00000163558,ENSG00000135951,ENSG00000115414,ENSG00000145241,ENSG00000150093,ENSG00000197846,ENSG00000112578,ENSG00000142937,ENSG00000169750,ENSG00000141510,ENSG00000184270,ENSG00000177971,ENSG00000102103,ENSG00000130702,ENSG00000156735,ENSG00000131899,ENSG00000157216,ENSG00000198563,ENSG00000109099,ENSG00000008838…
GO:2001141	regulation of RNA biosynthetic process	0.0256	4.09e-05	1.09	1092	ENSG00000155545,ENSG00000185947,ENSG00000167394,ENSG00000078900,ENSG00000042429,ENSG00000188290,ENSG00000169714,ENSG00000185024,ENSG00000141510,ENSG00000166925,ENSG00000107831,ENSG00000171843,ENSG00000102103,ENSG00000163602,ENSG00000157216,ENSG00000203883,ENSG00000168876,ENSG00000100968,ENSG00000196597,ENSG00000188283,ENSG00000072310,ENSG00000008838,ENSG00000188342,ENSG00000196458,ENSG00000198945…
GO:0048199	vesicle targeting, to, from or within Golgi	0.0277	4.47e-05	2.17	19	ENSG00000100934,ENSG00000036257,ENSG00000086598,ENSG00000143761,ENSG00000129083,ENSG00000150961,ENSG00000138674,ENSG00000157020,ENSG00000138802,ENSG00000184840,ENSG00000152700,ENSG00000107862,ENSG00000170348,ENSG00000111481,ENSG00000105669,ENSG00000122218,ENSG00000070540,ENSG00000117153,ENSG00000095139
GO:0043967	histone H4 acetylation	0.0281	4.59e-05	1.91	27	ENSG00000141867,ENSG00000111653,ENSG00000188895,ENSG00000077684,ENSG00000137265,ENSG00000139620,ENSG00000112983,ENSG00000071243,ENSG00000071564,ENSG00000120616,ENSG00000120071,ENSG00000127337,ENSG00000103510,ENSG00000043143,ENSG00000100393,ENSG00000178028,ENSG00000147162,ENSG00000175792,ENSG00000136504,ENSG00000122390,ENSG00000084676,ENSG00000174579,ENSG00000172534,ENSG00000005302,ENSG00000139618…
GO:0006333	chromatin assembly or disassembly	0.029	4.79e-05	1.49	69	ENSG00000166582,ENSG00000124635,ENSG00000196966,ENSG00000168274,ENSG00000197459,ENSG00000137812,ENSG00000163041,ENSG00000196866,ENSG00000182611,ENSG00000196226,ENSG00000187475,ENSG00000189079,ENSG00000189060,ENSG00000197846,ENSG00000183558,ENSG00000184270,ENSG00000031691,ENSG00000159055,ENSG00000149929,ENSG00000156650,ENSG00000124610,ENSG00000105011,ENSG00000123405,ENSG00000184205,ENSG00000184825…
GO:0016569	covalent chromatin modification	0.0304	5.11e-05	1.37	108	ENSG00000103549,ENSG00000112983,ENSG00000198728,ENSG00000165671,ENSG00000024048,ENSG00000115548,ENSG00000071243,ENSG00000043143,ENSG00000140395,ENSG00000085231,ENSG00000174579,ENSG00000162302,ENSG00000163602,ENSG00000005339,ENSG00000120656,ENSG00000114166,ENSG00000187778,ENSG00000166337,ENSG00000156650,ENSG00000133247,ENSG00000163961,ENSG00000111653,ENSG00000204371,ENSG00000188895,ENSG00000133895…
GO:0034728	nucleosome organization	0.0304	5.14e-05	1.5	66	ENSG00000124635,ENSG00000196966,ENSG00000168274,ENSG00000197459,ENSG00000137812,ENSG00000163041,ENSG00000196866,ENSG00000182611,ENSG00000196226,ENSG00000187475,ENSG00000189079,ENSG00000189060,ENSG00000197846,ENSG00000183558,ENSG00000184270,ENSG00000031691,ENSG00000132780,ENSG00000159055,ENSG00000156650,ENSG00000124610,ENSG00000105011,ENSG00000123405,ENSG00000184205,ENSG00000184825,ENSG00000168148…
GO:0006355	regulation of transcription, DNA-dependent	0.0307	5.25e-05	1.09	1084	ENSG00000155545,ENSG00000185947,ENSG00000167394,ENSG00000078900,ENSG00000042429,ENSG00000188290,ENSG00000169714,ENSG00000185024,ENSG00000141510,ENSG00000166925,ENSG00000107831,ENSG00000171843,ENSG00000102103,ENSG00000163602,ENSG00000157216,ENSG00000203883,ENSG00000168876,ENSG00000100968,ENSG00000196597,ENSG00000188283,ENSG00000072310,ENSG00000008838,ENSG00000188342,ENSG00000196458,ENSG00000198945…
GO:0006334	nucleosome assembly	0.0346	5.97e-05	1.54	57	ENSG00000197903,ENSG00000124635,ENSG00000188312,ENSG00000102054,ENSG00000196966,ENSG00000168274,ENSG00000197459,ENSG00000185130,ENSG00000137812,ENSG00000187109,ENSG00000163041,ENSG00000233822,ENSG00000105968,ENSG00000196866,ENSG00000182611,ENSG00000196226,ENSG00000175792,ENSG00000187475,ENSG00000189060,ENSG00000197846,ENSG00000183558,ENSG00000184270,ENSG00000181218,ENSG00000031691,ENSG00000151725…
GO:0006475	internal protein amino acid acetylation	0.0351	6.12e-05	1.56	54	ENSG00000127616,ENSG00000100425,ENSG00000162227,ENSG00000112983,ENSG00000198728,ENSG00000071243,ENSG00000071564,ENSG00000043143,ENSG00000175792,ENSG00000147162,ENSG00000136504,ENSG00000176476,ENSG00000085231,ENSG00000146701,ENSG00000174579,ENSG00000125484,ENSG00000147133,ENSG00000156983,ENSG00000005339,ENSG00000120656,ENSG00000172977,ENSG00000152382,ENSG00000124422,ENSG00000114166,ENSG00000187778…
GO:0006412	translation	0.037	6.52e-05	1.29	151	ENSG00000140319,ENSG00000171490,ENSG00000147403,ENSG00000197958,ENSG00000008988,ENSG00000163319,ENSG00000132432,ENSG00000084092,ENSG00000142937,ENSG00000172809,ENSG00000166441,ENSG00000143947,ENSG00000089154,ENSG00000145901,ENSG00000089009,ENSG00000172590,ENSG00000187840,ENSG00000148303,ENSG00000172172,ENSG00000059691,ENSG00000116221,ENSG00000149100,ENSG00000148187,ENSG00000162244,ENSG00000187742…
GO:0006396	RNA processing	0.037	6.65e-05	1.21	276	ENSG00000143493,ENSG00000104824,ENSG00000142544,ENSG00000155508,ENSG00000142937,ENSG00000177971,ENSG00000116350,ENSG00000100319,ENSG00000123154,ENSG00000128534,ENSG00000198563,ENSG00000116754,ENSG00000072501,ENSG00000140955,ENSG00000188342,ENSG00000092199,ENSG00000139218,ENSG00000102786,ENSG00000144580,ENSG00000128694,ENSG00000063244,ENSG00000136937,ENSG00000149262,ENSG00000138668,ENSG00000070495…
GO:0019941	modification-dependent protein catabolic process	0.037	6.59e-05	1.29	159	ENSG00000187566,ENSG00000007944,ENSG00000161057,ENSG00000024048,ENSG00000114316,ENSG00000186187,ENSG00000135093,ENSG00000144357,ENSG00000100804,ENSG00000108375,ENSG00000100387,ENSG00000138646,ENSG00000108094,ENSG00000143947,ENSG00000116406,ENSG00000183579,ENSG00000173692,ENSG00000182670,ENSG00000159377,ENSG00000175197,ENSG00000109332,ENSG00000167986,ENSG00000132388,ENSG00000170242,ENSG00000179262…
GO:0006417	regulation of translation	0.0374	6.84e-05	1.39	94	ENSG00000155366,ENSG00000120727,ENSG00000140319,ENSG00000158092,ENSG00000144895,ENSG00000117676,ENSG00000070785,ENSG00000092847,ENSG00000135387,ENSG00000075151,ENSG00000115461,ENSG00000187556,ENSG00000114784,ENSG00000120662,ENSG00000112531,ENSG00000204628,ENSG00000020577,ENSG00000105221,ENSG00000164587,ENSG00000170881,ENSG00000116741,ENSG00000177189,ENSG00000243056,ENSG00000089154,ENSG00000131759…
GO:0032774	RNA biosynthetic process	0.0374	6.78e-05	1.1	899	ENSG00000221869,ENSG00000155545,ENSG00000069011,ENSG00000185947,ENSG00000167394,ENSG00000112249,ENSG00000078900,ENSG00000042429,ENSG00000188290,ENSG00000155115,ENSG00000169714,ENSG00000165804,ENSG00000185024,ENSG00000142937,ENSG00000083814,ENSG00000172809,ENSG00000140332,ENSG00000141510,ENSG00000166925,ENSG00000171843,ENSG00000102103,ENSG00000163602,ENSG00000186814,ENSG00000123411,ENSG00000157216…
GO:0051603	proteolysis involved in cellular protein catabolic process	0.0412	7.61e-05	1.28	164	ENSG00000187566,ENSG00000007944,ENSG00000161057,ENSG00000024048,ENSG00000114316,ENSG00000186187,ENSG00000135093,ENSG00000144357,ENSG00000100804,ENSG00000108375,ENSG00000141682,ENSG00000100387,ENSG00000138646,ENSG00000064012,ENSG00000108094,ENSG00000143947,ENSG00000116406,ENSG00000183579,ENSG00000173692,ENSG00000182670,ENSG00000159377,ENSG00000175197,ENSG00000109332,ENSG00000167986,ENSG00000132388…
GO:0010605	negative regulation of macromolecule metabolic process	0.044	8.22e-05	1.14	530	ENSG00000161057,ENSG00000078900,ENSG00000165804,ENSG00000198435,ENSG00000141510,ENSG00000166925,ENSG00000097007,ENSG00000163602,ENSG00000123411,ENSG00000117289,ENSG00000203883,ENSG00000174306,ENSG00000143507,ENSG00000100307,ENSG00000092330,ENSG00000204463,ENSG00000136937,ENSG00000198890,ENSG00000141552,ENSG00000130203,ENSG00000136273,ENSG00000071655,ENSG00000149273,ENSG00000163346,ENSG00000175550…
GO:0048193	Golgi vesicle transport	0.0456	8.59e-05	1.42	82	ENSG00000092108,ENSG00000143761,ENSG00000135775,ENSG00000167515,ENSG00000123240,ENSG00000118640,ENSG00000087086,ENSG00000157020,ENSG00000179562,ENSG00000134278,ENSG00000134265,ENSG00000093183,ENSG00000149782,ENSG00000111481,ENSG00000122705,ENSG00000066455,ENSG00000122218,ENSG00000142197,ENSG00000131899,ENSG00000054116,ENSG00000134243,ENSG00000100934,ENSG00000086598,ENSG00000136935,ENSG00000151532…
GO:0006511	ubiquitin-dependent protein catabolic process	0.0473	9e-05	1.28	156	ENSG00000187566,ENSG00000007944,ENSG00000161057,ENSG00000024048,ENSG00000114316,ENSG00000186187,ENSG00000135093,ENSG00000144357,ENSG00000100804,ENSG00000108375,ENSG00000100387,ENSG00000138646,ENSG00000108094,ENSG00000143947,ENSG00000116406,ENSG00000183579,ENSG00000173692,ENSG00000182670,ENSG00000159377,ENSG00000175197,ENSG00000109332,ENSG00000167986,ENSG00000132388,ENSG00000170242,ENSG00000179262…
GO:0043543	protein acylation	0.0483	9.28e-05	1.48	66	ENSG00000104219,ENSG00000112983,ENSG00000198728,ENSG00000071243,ENSG00000172766,ENSG00000186908,ENSG00000043143,ENSG00000085231,ENSG00000174579,ENSG00000005339,ENSG00000120656,ENSG00000114166,ENSG00000187778,ENSG00000166337,ENSG00000156650,ENSG00000185507,ENSG00000111653,ENSG00000188895,ENSG00000137265,ENSG00000139620,ENSG00000204463,ENSG00000120071,ENSG00000127337,ENSG00000080603,ENSG00000066336…

## Sheet: EB_categoryIV
ID_CATEGORY	NAME_CATEGORY	ADJUSTED_PVALUE	NON_CORR_PVALUE	FOLD_ENRICHMENT	#GENES	GENES
GO:0006996	organelle organization	5.91e-07	1.58e-11	1.35	387	ENSG00000166582,ENSG00000108055,ENSG00000135775,ENSG00000127824,ENSG00000024048,ENSG00000133318,ENSG00000124151,ENSG00000108773,ENSG00000095203,ENSG00000116717,ENSG00000189241,ENSG00000102977,ENSG00000118640,ENSG00000197846,ENSG00000145241,ENSG00000144848,ENSG00000169750,ENSG00000183558,ENSG00000174579,ENSG00000184270,ENSG00000143093,ENSG00000163602,ENSG00000159713,ENSG00000084073,ENSG00000114982…
GO:0071824	protein-DNA complex subunit organization	5.87e-05	3.63e-09	2.31	50	ENSG00000197903,ENSG00000166582,ENSG00000124635,ENSG00000102054,ENSG00000196966,ENSG00000168274,ENSG00000197459,ENSG00000185130,ENSG00000187109,ENSG00000246705,ENSG00000196866,ENSG00000082014,ENSG00000233822,ENSG00000105968,ENSG00000182611,ENSG00000196226,ENSG00000189241,ENSG00000187475,ENSG00000187189,ENSG00000197846,ENSG00000145241,ENSG00000183558,ENSG00000181218,ENSG00000117724,ENSG00000184270…
GO:0071841	cellular component organization or biogenesis at cellular level	5.87e-05	6.28e-09	1.22	583	ENSG00000166582,ENSG00000155366,ENSG00000133318,ENSG00000124151,ENSG00000108773,ENSG00000189241,ENSG00000182511,ENSG00000189369,ENSG00000006283,ENSG00000197846,ENSG00000112578,ENSG00000145241,ENSG00000169750,ENSG00000172809,ENSG00000143382,ENSG00000184270,ENSG00000163602,ENSG00000159713,ENSG00000084073,ENSG00000114982,ENSG00000137574,ENSG00000130702,ENSG00000156735,ENSG00000142871,ENSG00000111581…
GO:0044237	cellular metabolic process	5.87e-05	5.03e-09	1.11	1264	ENSG00000174371,ENSG00000155545,ENSG00000185947,ENSG00000112701,ENSG00000124151,ENSG00000167394,ENSG00000108773,ENSG00000114857,ENSG00000189241,ENSG00000182511,ENSG00000169714,ENSG00000171843,ENSG00000163602,ENSG00000137574,ENSG00000156735,ENSG00000142871,ENSG00000157216,ENSG00000172602,ENSG00000100968,ENSG00000012660,ENSG00000115486,ENSG00000163933,ENSG00000092199,ENSG00000198945,ENSG00000081320…
GO:0051276	chromosome organization	6.44e-05	8.7e-09	1.55	153	ENSG00000166582,ENSG00000108055,ENSG00000124635,ENSG00000196966,ENSG00000197459,ENSG00000112983,ENSG00000024048,ENSG00000115548,ENSG00000124151,ENSG00000082014,ENSG00000108773,ENSG00000182611,ENSG00000080986,ENSG00000196226,ENSG00000189241,ENSG00000102977,ENSG00000197846,ENSG00000145241,ENSG00000183741,ENSG00000183558,ENSG00000174579,ENSG00000171988,ENSG00000184270,ENSG00000163602,ENSG00000114982…
GO:0071842	cellular component organization at cellular level	6.44e-05	1.03e-08	1.22	564	ENSG00000166582,ENSG00000155366,ENSG00000133318,ENSG00000124151,ENSG00000108773,ENSG00000189241,ENSG00000182511,ENSG00000189369,ENSG00000006283,ENSG00000197846,ENSG00000145241,ENSG00000169750,ENSG00000172809,ENSG00000143382,ENSG00000184270,ENSG00000163602,ENSG00000159713,ENSG00000084073,ENSG00000114982,ENSG00000137574,ENSG00000130702,ENSG00000156735,ENSG00000142871,ENSG00000111581,ENSG00000198563…
GO:0065004	protein-DNA complex assembly	8.2e-05	1.54e-08	2.33	45	ENSG00000197903,ENSG00000166582,ENSG00000124635,ENSG00000102054,ENSG00000196966,ENSG00000168274,ENSG00000197459,ENSG00000185130,ENSG00000187109,ENSG00000246705,ENSG00000196866,ENSG00000233822,ENSG00000105968,ENSG00000182611,ENSG00000196226,ENSG00000189241,ENSG00000187475,ENSG00000187189,ENSG00000197846,ENSG00000145241,ENSG00000183558,ENSG00000181218,ENSG00000117724,ENSG00000184270,ENSG00000164104…
GO:0006325	chromatin organization	8.38e-05	1.79e-08	1.63	121	ENSG00000166582,ENSG00000124635,ENSG00000196966,ENSG00000168274,ENSG00000197459,ENSG00000103549,ENSG00000112983,ENSG00000165671,ENSG00000024048,ENSG00000115548,ENSG00000124151,ENSG00000196866,ENSG00000082014,ENSG00000108773,ENSG00000182611,ENSG00000043143,ENSG00000196226,ENSG00000189241,ENSG00000187475,ENSG00000187189,ENSG00000197846,ENSG00000085231,ENSG00000183741,ENSG00000183558,ENSG00000174579…
GO:0034621	cellular macromolecular complex subunit organization	0.00012	3.2e-08	1.56	137	ENSG00000166582,ENSG00000124635,ENSG00000196966,ENSG00000197459,ENSG00000127824,ENSG00000169252,ENSG00000082014,ENSG00000147403,ENSG00000182611,ENSG00000152601,ENSG00000197958,ENSG00000196226,ENSG00000189241,ENSG00000008988,ENSG00000101489,ENSG00000189369,ENSG00000197846,ENSG00000145241,ENSG00000172809,ENSG00000183558,ENSG00000127831,ENSG00000184270,ENSG00000085832,ENSG00000137574,ENSG00000164104…
GO:0006333	chromatin assembly or disassembly	0.00012	3.07e-08	2.26	46	ENSG00000197903,ENSG00000166582,ENSG00000124635,ENSG00000102054,ENSG00000196966,ENSG00000168274,ENSG00000197459,ENSG00000185130,ENSG00000187109,ENSG00000246705,ENSG00000196866,ENSG00000082014,ENSG00000233822,ENSG00000105968,ENSG00000182611,ENSG00000196226,ENSG00000189241,ENSG00000187475,ENSG00000187189,ENSG00000197846,ENSG00000149480,ENSG00000183558,ENSG00000181218,ENSG00000184270,ENSG00000164104…
GO:0034728	nucleosome organization	0.000161	4.73e-08	2.28	44	ENSG00000197903,ENSG00000124635,ENSG00000102054,ENSG00000196966,ENSG00000168274,ENSG00000197459,ENSG00000185130,ENSG00000187109,ENSG00000246705,ENSG00000196866,ENSG00000082014,ENSG00000233822,ENSG00000105968,ENSG00000182611,ENSG00000196226,ENSG00000189241,ENSG00000187475,ENSG00000187189,ENSG00000197846,ENSG00000183558,ENSG00000181218,ENSG00000184270,ENSG00000164104,ENSG00000158373,ENSG00000198518…
GO:0071103	DNA conformation change	0.000229	7.33e-08	2.03	56	ENSG00000197903,ENSG00000166582,ENSG00000124635,ENSG00000116273,ENSG00000102054,ENSG00000196966,ENSG00000168274,ENSG00000197459,ENSG00000185130,ENSG00000187109,ENSG00000246705,ENSG00000077097,ENSG00000196866,ENSG00000020922,ENSG00000233822,ENSG00000105968,ENSG00000146918,ENSG00000182611,ENSG00000196226,ENSG00000189241,ENSG00000187475,ENSG00000187189,ENSG00000197846,ENSG00000183558,ENSG00000181218…
GO:0008152	metabolic process	0.000345	1.2e-07	1.09	1363	ENSG00000174371,ENSG00000155545,ENSG00000178226,ENSG00000185947,ENSG00000112701,ENSG00000124151,ENSG00000167394,ENSG00000108773,ENSG00000114857,ENSG00000189241,ENSG00000182511,ENSG00000169714,ENSG00000171843,ENSG00000163602,ENSG00000137574,ENSG00000159403,ENSG00000156735,ENSG00000142871,ENSG00000157216,ENSG00000111405,ENSG00000172602,ENSG00000100968,ENSG00000012660,ENSG00000115486,ENSG00000163933…
GO:0006334	nucleosome assembly	0.000448	1.68e-07	2.34	38	ENSG00000197903,ENSG00000124635,ENSG00000102054,ENSG00000196966,ENSG00000168274,ENSG00000197459,ENSG00000185130,ENSG00000187109,ENSG00000246705,ENSG00000196866,ENSG00000233822,ENSG00000105968,ENSG00000182611,ENSG00000196226,ENSG00000189241,ENSG00000187475,ENSG00000187189,ENSG00000197846,ENSG00000183558,ENSG00000181218,ENSG00000184270,ENSG00000164104,ENSG00000158373,ENSG00000198518,ENSG00000124578…
GO:0031497	chromatin assembly	0.000463	1.86e-07	2.28	40	ENSG00000197903,ENSG00000166582,ENSG00000124635,ENSG00000102054,ENSG00000196966,ENSG00000168274,ENSG00000197459,ENSG00000185130,ENSG00000187109,ENSG00000246705,ENSG00000196866,ENSG00000233822,ENSG00000105968,ENSG00000182611,ENSG00000196226,ENSG00000189241,ENSG00000187475,ENSG00000187189,ENSG00000197846,ENSG00000183558,ENSG00000181218,ENSG00000184270,ENSG00000164104,ENSG00000158373,ENSG00000198518…
GO:0044085	cellular component biogenesis	0.0014	6e-07	1.29	293	ENSG00000166582,ENSG00000155366,ENSG00000127824,ENSG00000189241,ENSG00000102977,ENSG00000118640,ENSG00000197846,ENSG00000112578,ENSG00000145241,ENSG00000144848,ENSG00000169750,ENSG00000183558,ENSG00000184270,ENSG00000064012,ENSG00000137574,ENSG00000037042,ENSG00000130702,ENSG00000156735,ENSG00000157216,ENSG00000198563,ENSG00000122786,ENSG00000117650,ENSG00000146192,ENSG00000124575,ENSG00000155755…
GO:0016043	cellular component organization	0.00157	7.16e-07	1.17	649	ENSG00000166582,ENSG00000155366,ENSG00000133318,ENSG00000124151,ENSG00000108773,ENSG00000189241,ENSG00000182511,ENSG00000189369,ENSG00000006283,ENSG00000197846,ENSG00000145241,ENSG00000169750,ENSG00000172809,ENSG00000143382,ENSG00000184270,ENSG00000163602,ENSG00000159713,ENSG00000084073,ENSG00000114982,ENSG00000137574,ENSG00000130702,ENSG00000156735,ENSG00000142871,ENSG00000157216,ENSG00000111581…
GO:0071844	cellular component assembly at cellular level	0.00167	8.14e-07	1.37	198	ENSG00000166582,ENSG00000065618,ENSG00000124635,ENSG00000155366,ENSG00000196966,ENSG00000197459,ENSG00000127824,ENSG00000144021,ENSG00000070831,ENSG00000169252,ENSG00000091409,ENSG00000182611,ENSG00000152601,ENSG00000110076,ENSG00000196226,ENSG00000132254,ENSG00000189241,ENSG00000101489,ENSG00000102977,ENSG00000197846,ENSG00000145241,ENSG00000144848,ENSG00000169750,ENSG00000183558,ENSG00000127831…
GO:0071840	cellular component organization or biogenesis	0.00167	8.48e-07	1.16	668	ENSG00000166582,ENSG00000155366,ENSG00000133318,ENSG00000124151,ENSG00000108773,ENSG00000189241,ENSG00000182511,ENSG00000189369,ENSG00000006283,ENSG00000197846,ENSG00000112578,ENSG00000145241,ENSG00000169750,ENSG00000172809,ENSG00000143382,ENSG00000184270,ENSG00000163602,ENSG00000159713,ENSG00000084073,ENSG00000114982,ENSG00000137574,ENSG00000130702,ENSG00000156735,ENSG00000142871,ENSG00000157216…
GO:0006323	DNA packaging	0.00173	9.23e-07	2.04	46	ENSG00000197903,ENSG00000166582,ENSG00000124635,ENSG00000116273,ENSG00000102054,ENSG00000196966,ENSG00000168274,ENSG00000197459,ENSG00000185130,ENSG00000187109,ENSG00000246705,ENSG00000196866,ENSG00000233822,ENSG00000105968,ENSG00000146918,ENSG00000182611,ENSG00000196226,ENSG00000189241,ENSG00000187475,ENSG00000187189,ENSG00000197846,ENSG00000183558,ENSG00000181218,ENSG00000184270,ENSG00000164104…
GO:0044260	cellular macromolecule metabolic process	0.00204	1.2e-06	1.12	970	ENSG00000166582,ENSG00000174371,ENSG00000155545,ENSG00000007944,ENSG00000162889,ENSG00000185947,ENSG00000186187,ENSG00000112701,ENSG00000124151,ENSG00000167394,ENSG00000108773,ENSG00000172840,ENSG00000114857,ENSG00000189241,ENSG00000182511,ENSG00000189369,ENSG00000155115,ENSG00000197846,ENSG00000169714,ENSG00000165804,ENSG00000185630,ENSG00000172809,ENSG00000105221,ENSG00000184270,ENSG00000171843…
GO:0006259	DNA metabolic process	0.00204	1.15e-06	1.42	164	ENSG00000169621,ENSG00000183161,ENSG00000166582,ENSG00000174371,ENSG00000108055,ENSG00000124635,ENSG00000011590,ENSG00000196966,ENSG00000197459,ENSG00000009413,ENSG00000124535,ENSG00000115942,ENSG00000182611,ENSG00000116717,ENSG00000196226,ENSG00000189241,ENSG00000100823,ENSG00000102977,ENSG00000197846,ENSG00000147669,ENSG00000183558,ENSG00000184270,ENSG00000154438,ENSG00000175595,ENSG00000164104…
GO:0022403	cell cycle phase	0.00288	1.77e-06	1.42	158	ENSG00000166582,ENSG00000174371,ENSG00000108055,ENSG00000196966,ENSG00000127824,ENSG00000024048,ENSG00000115942,ENSG00000173207,ENSG00000080986,ENSG00000116717,ENSG00000169220,ENSG00000145241,ENSG00000101224,ENSG00000154438,ENSG00000175595,ENSG00000120334,ENSG00000037042,ENSG00000111581,ENSG00000101624,ENSG00000121274,ENSG00000183765,ENSG00000187840,ENSG00000118513,ENSG00000075218,ENSG00000113812…
GO:0034622	cellular macromolecular complex assembly	0.0029	1.86e-06	1.55	105	ENSG00000166582,ENSG00000124635,ENSG00000154188,ENSG00000127946,ENSG00000196966,ENSG00000168274,ENSG00000197459,ENSG00000127824,ENSG00000169252,ENSG00000196866,ENSG00000182611,ENSG00000152601,ENSG00000148290,ENSG00000196226,ENSG00000011295,ENSG00000189241,ENSG00000101489,ENSG00000187475,ENSG00000187189,ENSG00000197846,ENSG00000145241,ENSG00000183558,ENSG00000164587,ENSG00000127831,ENSG00000117724…
GO:0043933	macromolecular complex subunit organization	0.00294	1.97e-06	1.35	208	ENSG00000166582,ENSG00000124635,ENSG00000196966,ENSG00000152556,ENSG00000197459,ENSG00000127824,ENSG00000169252,ENSG00000082014,ENSG00000147403,ENSG00000182611,ENSG00000152601,ENSG00000197958,ENSG00000196226,ENSG00000189241,ENSG00000008988,ENSG00000101489,ENSG00000189369,ENSG00000118640,ENSG00000197846,ENSG00000145241,ENSG00000172809,ENSG00000183558,ENSG00000127831,ENSG00000184270,ENSG00000064012…
GO:0022607	cellular component assembly	0.00383	2.66e-06	1.29	264	ENSG00000166582,ENSG00000155366,ENSG00000127824,ENSG00000189241,ENSG00000102977,ENSG00000118640,ENSG00000197846,ENSG00000145241,ENSG00000144848,ENSG00000169750,ENSG00000183558,ENSG00000184270,ENSG00000064012,ENSG00000137574,ENSG00000037042,ENSG00000130702,ENSG00000156735,ENSG00000157216,ENSG00000198563,ENSG00000122786,ENSG00000117650,ENSG00000146192,ENSG00000124575,ENSG00000155755,ENSG00000102901…
GO:0022402	cell cycle process	0.0043	3.1e-06	1.37	182	ENSG00000166582,ENSG00000174371,ENSG00000108055,ENSG00000155366,ENSG00000196966,ENSG00000127824,ENSG00000024048,ENSG00000115942,ENSG00000173207,ENSG00000080986,ENSG00000116717,ENSG00000169220,ENSG00000145241,ENSG00000101224,ENSG00000154438,ENSG00000175595,ENSG00000120334,ENSG00000037042,ENSG00000111581,ENSG00000101624,ENSG00000121274,ENSG00000183765,ENSG00000111653,ENSG00000187840,ENSG00000118513…
GO:0007049	cell cycle	0.00438	3.4e-06	1.32	226	ENSG00000166582,ENSG00000174371,ENSG00000108055,ENSG00000155366,ENSG00000170248,ENSG00000196966,ENSG00000127824,ENSG00000024048,ENSG00000135249,ENSG00000115942,ENSG00000173207,ENSG00000080986,ENSG00000116717,ENSG00000189369,ENSG00000169220,ENSG00000145241,ENSG00000101224,ENSG00000154438,ENSG00000175595,ENSG00000120334,ENSG00000037042,ENSG00000111581,ENSG00000117289,ENSG00000101624,ENSG00000121274…
GO:0000278	mitotic cell cycle	0.00438	3.32e-06	1.43	143	ENSG00000166582,ENSG00000108055,ENSG00000127824,ENSG00000115942,ENSG00000173207,ENSG00000080986,ENSG00000116717,ENSG00000169220,ENSG00000145241,ENSG00000101224,ENSG00000120334,ENSG00000037042,ENSG00000111581,ENSG00000101624,ENSG00000121274,ENSG00000183765,ENSG00000187840,ENSG00000118513,ENSG00000188223,ENSG00000075218,ENSG00000124766,ENSG00000113812,ENSG00000117650,ENSG00000110092,ENSG00000112742…
GO:0044238	primary metabolic process	0.012	9.63e-06	1.08	1251	ENSG00000174371,ENSG00000155545,ENSG00000178226,ENSG00000185947,ENSG00000112701,ENSG00000124151,ENSG00000167394,ENSG00000108773,ENSG00000114857,ENSG00000189241,ENSG00000182511,ENSG00000169714,ENSG00000171843,ENSG00000163602,ENSG00000137574,ENSG00000159403,ENSG00000156735,ENSG00000157216,ENSG00000111405,ENSG00000172602,ENSG00000100968,ENSG00000012660,ENSG00000115486,ENSG00000163933,ENSG00000092199…
GO:0044710	single-organism metabolic process	0.0256	2.12e-05	1.1	1005	ENSG00000166582,ENSG00000170522,ENSG00000174371,ENSG00000155545,ENSG00000162889,ENSG00000185947,ENSG00000124151,ENSG00000167394,ENSG00000108773,ENSG00000172840,ENSG00000189241,ENSG00000129467,ENSG00000189369,ENSG00000155115,ENSG00000197846,ENSG00000169714,ENSG00000165804,ENSG00000185630,ENSG00000169750,ENSG00000172809,ENSG00000105221,ENSG00000184270,ENSG00000110921,ENSG00000171843,ENSG00000163602…
GO:0051301	cell division	0.0313	2.68e-05	1.5	94	ENSG00000166582,ENSG00000108055,ENSG00000155366,ENSG00000170248,ENSG00000113712,ENSG00000005156,ENSG00000070831,ENSG00000101447,ENSG00000173207,ENSG00000080986,ENSG00000137497,ENSG00000011295,ENSG00000169220,ENSG00000145241,ENSG00000101224,ENSG00000117724,ENSG00000217442,ENSG00000168385,ENSG00000133101,ENSG00000037474,ENSG00000134690,ENSG00000121274,ENSG00000108106,ENSG00000183765,ENSG00000079335…
GO:0046483	heterocycle metabolic process	0.0407	3.59e-05	1.12	722	ENSG00000166582,ENSG00000174371,ENSG00000155545,ENSG00000162889,ENSG00000185947,ENSG00000124151,ENSG00000167394,ENSG00000108773,ENSG00000189241,ENSG00000129467,ENSG00000189369,ENSG00000155115,ENSG00000197846,ENSG00000169714,ENSG00000165804,ENSG00000185630,ENSG00000169750,ENSG00000172809,ENSG00000184270,ENSG00000171843,ENSG00000163602,ENSG00000137574,ENSG00000157216,ENSG00000117289,ENSG00000198563…
GO:0006725	cellular aromatic compound metabolic process	0.0435	3.95e-05	1.12	722	ENSG00000166582,ENSG00000174371,ENSG00000155545,ENSG00000162889,ENSG00000185947,ENSG00000124151,ENSG00000167394,ENSG00000108773,ENSG00000189241,ENSG00000143819,ENSG00000129467,ENSG00000189369,ENSG00000155115,ENSG00000197846,ENSG00000169714,ENSG00000165804,ENSG00000185630,ENSG00000169750,ENSG00000172809,ENSG00000184270,ENSG00000171843,ENSG00000163602,ENSG00000137574,ENSG00000157216,ENSG00000117289…
GO:0006807	nitrogen compound metabolic process	0.0473	4.55e-05	1.12	751	ENSG00000166582,ENSG00000174371,ENSG00000155545,ENSG00000162889,ENSG00000185947,ENSG00000124151,ENSG00000167394,ENSG00000108773,ENSG00000189241,ENSG00000129467,ENSG00000189369,ENSG00000155115,ENSG00000197846,ENSG00000169714,ENSG00000165804,ENSG00000185630,ENSG00000169750,ENSG00000172809,ENSG00000184270,ENSG00000171843,ENSG00000163602,ENSG00000137574,ENSG00000157216,ENSG00000117289,ENSG00000198563…
GO:0065003	macromolecular complex assembly	0.0473	4.43e-05	1.32	175	ENSG00000166582,ENSG00000124635,ENSG00000196966,ENSG00000152556,ENSG00000197459,ENSG00000127824,ENSG00000169252,ENSG00000182611,ENSG00000152601,ENSG00000196226,ENSG00000189241,ENSG00000101489,ENSG00000118640,ENSG00000197846,ENSG00000145241,ENSG00000183558,ENSG00000127831,ENSG00000184270,ENSG00000064012,ENSG00000085832,ENSG00000204257,ENSG00000137574,ENSG00000164104,ENSG00000037042,ENSG00000157216…
