# Supplementary material for: Platelet function is modified by common sequence variation in megakaryocyte super enhancers
Source: Nat Commun. 2017 Jul 13;8:16058. doi: 10.1038/ncomms16058 (PMC5511350; doi:10.1038/ncomms16058)
Supplement: Supplementary Data 4 [file ncomms16058-s4.xlsx]

## Sheet: MK_DA_enhancers
enhancer.id	enhancer.chr	enhancer.start	enhancer.end	enhancer.shared	log2.H3K27ac.EB	log2.H3K27ac.MK	H3K27ac.fold	H3K27ac.FDR
enhancer1	chr1	540600	541000	1	1.77496	4.79177	-3.01681	0.0788408
enhancer2	chr1	712800	713000	1	2.29933	3.63256	-1.33323	0.598112
enhancer3	chr1	760200	760400	0	-0.116719	0.0211735	-0.137893	1
enhancer4	chr1	760800	761400	1	3.55125	4.80765	-1.2564	0.468596
enhancer5	chr1	764200	765000	1	6.25411	1.57348	4.68063	0.000522318
enhancer6	chr1	765400	766000	1	6.25411	1.57348	4.68063	0.000522318
enhancer7	chr1	766600	767600	1	5.30313	0.80762	4.49551	0.00461716
enhancer8	chr1	773200	774000	1	3.89313	3.89806	-0.00492905	0.999984
enhancer9	chr1	778000	778800	1	6.7194	2.07111	4.64829	0.000502763
enhancer10	chr1	779000	780400	1	6.7194	2.07111	4.64829	0.000502763
enhancer11	chr1	804800	805800	1	4.22853	3.75404	0.474481	0.833897
enhancer12	chr1	892800	893400	1	3.57309	2.25942	1.31367	0.623791
enhancer13	chr1	897000	897200	1	-0.116719	1.30985	-1.42657	1
enhancer14	chr1	911400	912200	1	2.18069	3.31973	-1.13904	0.694313
enhancer15	chr1	939800	940400	1	4.28311	3.91381	0.3693	0.883037
enhancer16	chr1	940600	941000	1	3.94694	4.86374	-0.916796	0.721818
enhancer17	chr1	948000	948200	1	4.60768	5.34989	-0.742211	0.748709
enhancer18	chr1	950200	950600	1	4.88442	6.45455	-1.57013	0.267604
enhancer19	chr1	954400	954600	1	2.29933	2.40008	-0.100755	0.973159
enhancer20	chr1	957000	957400	1	5.11793	3.19867	1.91926	0.375946
enhancer21	chr1	976200	976800	1	3.59706	3.01152	0.585549	0.850134
enhancer22	chr1	999200	1000200	1	5.27319	5.16016	0.11303	0.966101
enhancer23	chr1	1014600	1014800	1	-0.116719	3.82995	-3.94667	0.0567406
enhancer24	chr1	1015800	1016000	1	1.38483	3.56193	-2.1771	0.323486
enhancer25	chr1	1045000	1045800	0	4.12843	6.59319	-2.46476	0.0344604
enhancer26	chr1	1050000	1050400	1	0.508208	2.47272	-1.96451	1
enhancer27	chr1	1057600	1058000	1	2.41807	3.93198	-1.5139	0.519708
enhancer28	chr1	1094000	1094600	1	4.61151	8.56819	-3.95668	6.91131e-05
enhancer29	chr1	1117800	1118200	1	4.17718	4.54474	-0.367555	0.878002
enhancer30	chr1	1118800	1119200	1	2.56615	4.99369	-2.42754	0.181056
enhancer31	chr1	1135600	1136000	1	1.27637	4.49161	-3.21524	0.0874751
enhancer32	chr1	1147200	1148000	1	4.24201	6.59838	-2.35637	0.191363
enhancer33	chr1	1149000	1149600	1	2.95541	5.34022	-2.38481	0.150137
enhancer34	chr1	1157600	1158000	1	5.7365	4.34556	1.39094	0.395311
enhancer35	chr1	1165000	1165600	1	3.95009	5.57723	-1.62714	0.314705
enhancer36	chr1	1168600	1169400	1	4.85592	4.91579	-0.0598609	0.983085
enhancer37	chr1	1193800	1198400	1	8.73412	7.50549	1.22863	0.271658
enhancer38	chr1	1198600	1199600	1	8.73412	7.50549	1.22863	0.271658
enhancer39	chr1	1206000	1207400	1	6.59872	6.4989	0.099819	0.960269
enhancer40	chr1	1210200	1210400	1	3.64774	3.20715	0.440586	0.870696
enhancer41	chr1	1240000	1240600	1	5.42749	6.19851	-0.771027	0.632631
enhancer42	chr1	1245400	1245600	1	3.05905	4.26609	-1.20704	0.620799
enhancer43	chr1	1258400	1258800	1	2.4389	4.54436	-2.10546	0.319335
enhancer44	chr1	1261200	1262000	1	4.37008	5.81134	-1.44126	0.330951
enhancer45	chr1	1283000	1283400	1	3.88985	3.99988	-0.110024	0.971732
enhancer46	chr1	1286600	1287200	1	3.65933	4.41077	-0.751438	0.76545
enhancer47	chr1	1306400	1308800	1	6.86063	7.30457	-0.443942	0.822405
enhancer48	chr1	1311800	1312000	1	4.7036	5.38982	-0.686216	0.712733
enhancer49	chr1	1332800	1333000	1	4.06576	4.16946	-0.103695	0.970788
enhancer50	chr1	1341000	1341400	1	4.43528	4.34457	0.0907104	0.968955
enhancer51	chr1	1344200	1345200	1	4.07244	4.3889	-0.316455	0.911665
enhancer52	chr1	1405600	1406000	1	3.3816	2.30382	1.07778	0.74415
enhancer53	chr1	1408600	1409400	1	5.06095	5.36882	-0.307862	0.89257
enhancer54	chr1	1440000	1440600	1	5.12843	6.89298	-1.76455	0.152761
enhancer55	chr1	1441000	1441800	1	5.86082	7.0292	-1.16838	0.345492
enhancer56	chr1	1445800	1446200	1	5.52194	6.05706	-0.53512	0.746865
enhancer57	chr1	1449000	1449400	1	3.47263	4.34798	-0.875349	0.703727
enhancer58	chr1	1449600	1450600	1	4.63757	4.90434	-0.266772	0.905912
enhancer59	chr1	1508000	1508400	1	3.58372	4.40705	-0.823329	0.683682
enhancer60	chr1	1511200	1511600	1	2.39694	4.63097	-2.23403	0.200396
enhancer61	chr1	1536200	1536400	1	2.10452	-0.315318	2.41984	1
enhancer62	chr1	1542200	1542800	1	5.93264	6.9358	-1.00316	0.463352
enhancer63	chr1	1548800	1549200	1	4.18767	4.68161	-0.493934	0.822217
enhancer64	chr1	1552600	1553000	1	0.94282	3.15519	-2.21237	0.337043
enhancer65	chr1	1581200	1581400	1	6.33971	6.23976	0.0999532	0.960707
enhancer66	chr1	1581600	1582400	1	6.33971	6.23976	0.0999532	0.960707
enhancer67	chr1	1583000	1584400	1	6.90602	6.31807	0.587948	0.725422
enhancer68	chr1	1588200	1588400	1	1.74182	1.44945	0.292369	1
enhancer69	chr1	1591600	1591800	1	3.25147	3.88487	-0.633395	0.826135
enhancer70	chr1	1594400	1595000	1	5.89545	5.14131	0.754142	0.627578
enhancer71	chr1	1609200	1610400	1	6.04451	6.96009	-0.915576	0.475065
enhancer72	chr1	1610600	1610800	1	6.04451	6.96009	-0.915576	0.475065
enhancer73	chr1	1617000	1618800	1	6.28243	7.63458	-1.35215	0.240704
enhancer74	chr1	1619200	1620000	1	4.25735	4.49858	-0.241229	0.928729
enhancer75	chr1	1620400	1621600	1	5.18028	4.9297	0.250572	0.904735
enhancer76	chr1	1621800	1622000	1	5.18028	4.9297	0.250572	0.904735
enhancer77	chr1	1625800	1626200	1	2.88328	3.6134	-0.730116	0.751812
enhancer78	chr1	1644600	1648400	1	9.00225	7.42913	1.57312	0.205191
enhancer79	chr1	1648800	1649000	1	9.00225	7.42913	1.57312	0.205191
enhancer80	chr1	1653400	1654200	1	5.4027	3.80624	1.59646	0.262601
enhancer81	chr1	1656800	1657000	1	2.14479	3.59237	-1.44758	0.539179
enhancer82	chr1	1658200	1659000	1	5.72015	5.47643	0.243716	0.894429
enhancer83	chr1	1659600	1661200	1	8.67482	6.50764	2.16718	0.0161572
enhancer84	chr1	1674800	1675400	1	3.51803	3.85461	-0.336579	0.896571
enhancer85	chr1	1690200	1690800	1	7.97091	6.12156	1.84935	0.065358
enhancer86	chr1	1705800	1708400	1	6.72969	6.70053	0.029153	0.986723
enhancer87	chr1	1712000	1715400	1	7.65692	8.25963	-0.60271	0.658061
enhancer88	chr1	1772600	1775000	1	6.32925	6.31044	0.0188109	0.991526
enhancer89	chr1	1776600	1776800	1	7.52033	7.348	0.172336	0.919045
enhancer90	chr1	1777000	1781600	1	7.52033	7.348	0.172336	0.919045
enhancer91	chr1	1784800	1785800	1	3.55952	3.70663	-0.147115	0.961332
enhancer92	chr1	1786000	1786800	0	2.96979	4.09781	-1.12801	0.621293
enhancer93	chr1	1787400	1788000	0	2.75848	4.39729	-1.63881	0.405337
enhancer94	chr1	1788200	1791200	1	5.86583	6.85628	-0.990457	0.440633
enhancer95	chr1	1800800	1801400	1	5.24172	4.23039	1.01133	0.551595
enhancer96	chr1	1812200	1813800	1	5.93692	6.83149	-0.89457	0.538026
enhancer97	chr1	1814200	1818400	1	5.5128	6.31143	-0.798633	0.581343
enhancer98	chr1	1818800	1819600	1	3.33162	4.21407	-0.882456	0.669352
enhancer99	chr1	1824000	1824400	1	5.05377	4.53674	0.517033	0.821315
enhancer100	chr1	1841400	1841600	1	3.97384	3.28585	0.687995	0.755364
enhancer101	chr1	1849800	1850000	1	3.71161	1.30985	2.40176	0.249833
enhancer102	chr1	1851400	1851600	1	4.40155	3.98875	0.412793	0.848596
enhancer103	chr1	1927400	1927800	1	3.23608	6.13952	-2.90344	0.0717094
enhancer104	chr1	2058200	2058800	1	2.89186	3.95684	-1.06497	0.675156
enhancer105	chr1	2063800	2064000	1	3.58248	2.39825	1.18423	0.693182
enhancer106	chr1	2065400	2065600	1	5.13494	6.03177	-0.896828	0.651526
enhancer107	chr1	2105800	2106200	1	-0.116719	-0.931187	0.814468	1
enhancer108	chr1	2119400	2119600	1	6.89924	5.02333	1.87591	0.142069
enhancer109	chr1	2119800	2120000	1	6.89924	5.02333	1.87591	0.142069
enhancer110	chr1	2120400	2120800	1	5.44449	5.39028	0.0542128	0.980078
enhancer111	chr1	2121600	2122000	1	5.73257	6.64744	-0.914867	0.571015
enhancer112	chr1	2124800	2125200	1	4.4144	5.8322	-1.4178	0.372409
enhancer113	chr1	2127000	2127600	1	6.54906	7.51822	-0.969163	0.461325
enhancer114	chr1	2129000	2129400	1	5.67945	5.83925	-0.159802	0.941681
enhancer115	chr1	2130000	2130800	1	7.06712	8.06984	-1.00272	0.381062
enhancer116	chr1	2131600	2132200	1	4.771	5.82615	-1.05514	0.581942
enhancer117	chr1	2135200	2135800	1	4.51525	6.78424	-2.26899	0.103009
enhancer118	chr1	2137400	2137600	1	4.15491	4.1341	0.0208059	0.994555
enhancer119	chr1	2143200	2143800	1	4.22253	8.28407	-4.06154	0.000559106
enhancer120	chr1	2144600	2146000	1	5.02398	10.3681	-5.3441	4.79024e-07
enhancer121	chr1	2157800	2158200	1	1.97169	4.2949	-2.32321	0.274548
enhancer122	chr1	2164000	2165400	1	6.09016	6.91579	-0.825627	0.574306
enhancer123	chr1	2165800	2167600	1	7.27514	8.26617	-0.991028	0.455581
enhancer124	chr1	2170800	2171800	1	5.13717	5.78718	-0.65001	0.736452
enhancer125	chr1	2173600	2173800	1	3.4669	3.83272	-0.365824	0.913419
enhancer126	chr1	2177000	2177600	1	3.48704	7.66802	-4.18099	0.00135314
enhancer127	chr1	2178400	2179600	1	5.04644	7.60623	-2.5598	0.0347079
enhancer128	chr1	2182200	2182600	1	2.58248	4.93198	-2.3495	0.244723
enhancer129	chr1	2182800	2183000	0	0.94282	4.71718	-3.77436	0.0365682
enhancer130	chr1	2183400	2183600	0	1.27637	4.76024	-3.48388	0.0654919
enhancer131	chr1	2185800	2187200	1	4.98698	9.39828	-4.4113	2.70097e-07
enhancer132	chr1	2187400	2189000	1	5.42818	9.92476	-4.49658	3.1238e-06
enhancer133	chr1	2189200	2190800	1	5.16024	8.26577	-3.10552	0.0104705
enhancer134	chr1	2200600	2200800	1	2.3632	5.3212	-2.958	0.132689
enhancer135	chr1	2201000	2201200	0	1.97169	5.33026	-3.35857	0.0612975
enhancer136	chr1	2207200	2208000	1	4.21127	6.05026	-1.83898	0.149891
enhancer137	chr1	2208200	2208400	1	1.7079	3.82995	-2.12205	0.285659
enhancer138	chr1	2208600	2212000	1	6.55928	9.25764	-2.69836	0.00123466
enhancer139	chr1	2220000	2221800	1	6.94961	8.30903	-1.35942	0.215514
enhancer140	chr1	2223000	2227600	1	7.78238	9.35253	-1.57015	0.12307
enhancer141	chr1	2227800	2228000	1	3.75268	3.23249	0.520185	0.842505
enhancer142	chr1	2228200	2231400	1	6.34128	9.69788	-3.3566	0.000987948
enhancer143	chr1	2233400	2237000	1	6.24187	10.8323	-4.59038	1.50871e-07
enhancer144	chr1	2241800	2244600	1	6.29024	8.86008	-2.56984	0.0174508
enhancer145	chr1	2244800	2245600	1	3.45365	7.36459	-3.91095	0.0022689
enhancer146	chr1	2247200	2248400	1	4.97431	8.13478	-3.16046	0.00148391
enhancer147	chr1	2321200	2321800	1	6.22977	1.79351	4.43626	0.00121994
enhancer148	chr1	2324600	2325600	1	8.01781	7.61897	0.398836	0.795826
enhancer149	chr1	2342800	2343000	1	3.07997	4.46204	-1.38207	0.502492
enhancer150	chr1	2345200	2346400	1	6.15012	6.63344	-0.483321	0.782095
enhancer151	chr1	2454800	2456600	1	6.31824	6.63473	-0.316495	0.857999
enhancer152	chr1	2458400	2458800	1	4.48553	3.53591	0.949625	0.639468
enhancer153	chr1	2460000	2460200	1	4.24044	4.54394	-0.303504	0.908373
enhancer154	chr1	2462400	2463000	1	6.27762	7.88319	-1.60557	0.201318
enhancer155	chr1	2472200	2472800	1	3.75848	4.86612	-1.10764	0.612754
enhancer156	chr1	2474800	2477200	1	8.19102	7.76841	0.422612	0.756803
enhancer157	chr1	2480600	2482000	1	6.65347	9.82075	-3.16728	0.00726994
enhancer158	chr1	2485400	2486600	1	6.10326	8.77359	-2.67033	0.013456
enhancer159	chr1	2489800	2493800	1	7.90015	10.5645	-2.66439	0.034269
enhancer160	chr1	2501000	2502600	1	3.01812	8.0971	-5.07899	0.000124877
enhancer161	chr1	2507600	2511000	1	7.01972	10.48	-3.46029	0.000109309
enhancer162	chr1	2515400	2516400	1	5.21641	6.8563	-1.63989	0.231561
enhancer163	chr1	2519600	2519800	1	1.27637	3.34024	-2.06387	0.394559
enhancer164	chr1	2523800	2524600	1	1.78909	6.42935	-4.64026	0.000853033
enhancer165	chr1	2573400	2573600	1	1.13036	4.09205	-2.9617	0.122405
enhancer166	chr1	2757200	2757400	1	1.5471	4.33146	-2.78437	0.132452
enhancer167	chr1	2762000	2762600	1	3.74656	6.37837	-2.63181	0.137867
enhancer168	chr1	3086000	3087200	1	4.76908	8.98141	-4.21233	0.00142454
enhancer169	chr1	3088200	3088800	1	2.06665	7.38964	-5.32299	1.10302e-06
enhancer170	chr1	3090600	3091600	1	4.4877	6.80458	-2.31688	0.0368527
enhancer171	chr1	3091800	3092400	1	0.508208	5.50593	-4.99773	0.0010145
enhancer172	chr1	3098400	3099800	1	4.42104	8.07974	-3.6587	0.0121093
enhancer173	chr1	3100200	3101200	1	2.89186	6.99438	-4.10252	0.00226227
enhancer174	chr1	3229400	3230600	1	5.37513	8.30438	-2.92924	0.00237412
enhancer175	chr1	3408000	3408400	1	1.27637	-0.315318	1.59168	1
enhancer176	chr1	3446800	3447000	1	2.68076	2.81187	-0.131109	0.973562
enhancer177	chr1	3448200	3448600	1	1.22932	2.45666	-1.22734	1
enhancer178	chr1	3455000	3455200	1	3.08571	4.09781	-1.0121	0.640111
enhancer179	chr1	3513800	3514600	1	3.68193	4.85525	-1.17332	0.540685
enhancer180	chr1	3526000	3527000	1	3.87668	5.19112	-1.31444	0.496473
enhancer181	chr1	3535800	3537000	1	3.97289	3.53076	0.442137	0.903843
enhancer182	chr1	3539800	3540400	1	5.33487	2.89481	2.44005	0.189627
enhancer183	chr1	3542800	3543400	1	4.70919	1.44945	3.25974	0.0685206
enhancer184	chr1	3564800	3565600	1	5.08152	-0.931187	6.01271	0.00538336
enhancer185	chr1	3659800	3662800	1	7.70735	5.44341	2.26394	0.0302397
enhancer186	chr1	3664600	3664800	1	4.98557	0.622191	4.36338	0.00852667
enhancer187	chr1	3676200	3676800	1	7.57183	-0.931187	8.50301	2.40039e-11
enhancer188	chr1	3687800	3688200	1	5.74781	3.89216	1.85566	0.212806
enhancer189	chr1	3692200	3695800	1	9.37923	8.82836	0.550867	0.634586
enhancer190	chr1	3709400	3711600	1	7.31831	6.79594	0.522371	0.696379
enhancer191	chr1	3713800	3714200	1	-0.116719	3.11148	-3.2282	0.156292
enhancer192	chr1	3772200	3772400	1	-0.116719	2.47272	-2.58944	1
enhancer193	chr1	3775000	3775400	1	0.508208	4.07408	-3.56588	0.062982
enhancer194	chr1	3796600	3799800	1	6.90733	10.4211	-3.51374	0.000195602
enhancer195	chr1	3806400	3806600	1	3.22773	3.10354	0.124193	0.967421
enhancer196	chr1	3808200	3808600	1	4.2139	7.45825	-3.24435	0.00336944
enhancer197	chr1	3809000	3811200	1	4.77619	7.04967	-2.27348	0.0379243
enhancer198	chr1	3812400	3814200	1	6.15438	8.39549	-2.24111	0.0269624
enhancer199	chr1	3814400	3814800	1	2.35372	5.65203	-3.29831	0.0161749
enhancer200	chr1	3818400	3819000	1	4.47263	6.37865	-1.90602	0.182356
enhancer201	chr1	3819200	3821200	0	5.51835	9.01537	-3.49702	0.00183294
enhancer202	chr1	4662200	4664800	1	8.72007	9.73777	-1.0177	0.289919
enhancer203	chr1	6050800	6051200	1	3.52097	3.54014	-0.0191693	0.998109
enhancer204	chr1	6054400	6055200	1	5.29334	5.33684	-0.0434948	0.98739
enhancer205	chr1	6085400	6085800	1	2.77496	6.33866	-3.5637	0.0162167
enhancer206	chr1	6089200	6091600	1	5.49865	7.27344	-1.77479	0.149908
enhancer207	chr1	6208600	6208800	1	-0.116719	2.40936	-2.52608	1
enhancer208	chr1	6209200	6209400	1	3.0121	1.80486	1.20725	0.614291
enhancer209	chr1	6257200	6258000	1	4.9371	5.04936	-0.112258	0.957948
enhancer210	chr1	6260400	6260600	1	4.35207	5.81167	-1.4596	0.501629
enhancer211	chr1	6264600	6264800	1	1.50821	2.47272	-0.964509	1
enhancer212	chr1	6294200	6294600	1	4.44269	3.44317	0.999524	0.598745
enhancer213	chr1	6296600	6296800	1	2.79825	3.94349	-1.14524	0.574004
enhancer214	chr1	6376800	6377600	1	5.35719	3.36712	1.99007	0.248556
enhancer215	chr1	6408200	6409200	1	4.49335	8.05229	-3.55894	7.03e-05
enhancer216	chr1	6418800	6420800	1	9.48495	7.86588	1.61908	0.0553638
enhancer217	chr1	6451800	6452200	1	3.42714	2.55358	0.873558	0.711605
enhancer218	chr1	6486200	6486600	1	5.41212	3.37094	2.04118	0.142024
enhancer219	chr1	6487000	6487200	1	5.41212	3.37094	2.04118	0.142024
enhancer220	chr1	6488400	6490800	1	5.92319	3.3148	2.60839	0.106658
enhancer221	chr1	6613000	6613200	1	2.60108	3.47359	-0.872511	0.750361
enhancer222	chr1	6615000	6615200	1	4.74308	4.27319	0.469887	0.815332
enhancer223	chr1	6639400	6639600	1	4.8453	5.1922	-0.346902	0.859674
enhancer224	chr1	6642800	6643400	1	4.74726	5.94446	-1.1972	0.396789
enhancer225	chr1	6643800	6644200	0	3.18069	3.60858	-0.427895	0.864025
enhancer226	chr1	6644400	6645400	1	4.95432	4.6218	0.332524	0.869204
enhancer227	chr1	6651000	6652600	1	6.60419	6.63946	-0.0352703	0.986723
enhancer228	chr1	6658800	6659000	1	4.05231	3.38041	0.671898	0.779196
enhancer229	chr1	6664200	6665200	1	7.37579	8.51827	-1.14248	0.313515
enhancer230	chr1	6672000	6672400	1	4.84699	3.4405	1.40649	0.561437
enhancer231	chr1	6676000	6677200	1	5.05321	4.92	0.133209	0.949129
enhancer232	chr1	6684200	6684800	1	5.36356	5.88818	-0.524613	0.790564
enhancer233	chr1	6686400	6687000	1	4.43165	4.4665	-0.0348464	0.992568
enhancer234	chr1	6725400	6725600	1	7.36775	5.12284	2.24492	0.0363111
enhancer235	chr1	6726000	6726200	1	7.36775	5.12284	2.24492	0.0363111
enhancer236	chr1	6726400	6726600	1	7.36775	5.12284	2.24492	0.0363111
enhancer237	chr1	6730800	6731000	1	7.02134	3.83887	3.18247	0.0026852
enhancer238	chr1	6731400	6731600	1	7.02134	3.83887	3.18247	0.0026852
enhancer239	chr1	6731800	6733600	1	7.02134	3.83887	3.18247	0.0026852
enhancer240	chr1	6734000	6734200	1	7.02134	3.83887	3.18247	0.0026852
enhancer241	chr1	6759400	6760000	1	5.28387	0.5899	4.69397	0.00162502
enhancer242	chr1	6762000	6762400	1	5.26222	5.59217	-0.329957	0.890431
enhancer243	chr1	6795200	6796000	1	3.27637	6.05883	-2.78246	0.0426555
enhancer244	chr1	6803000	6803400	1	4.90639	7.65621	-2.74981	0.0158219
enhancer245	chr1	6804000	6805000	1	5.32836	8.14874	-2.82038	0.0102236
enhancer246	chr1	6847200	6847600	1	3.16119	3.18358	-0.0223946	0.997643
enhancer247	chr1	6848400	6848600	0	-0.116719	0.684682	-0.801402	1
enhancer248	chr1	6848800	6849400	1	-0.116719	2.93002	-3.04674	1
enhancer249	chr1	6851400	6852200	1	0.821177	3.68618	-2.86501	0.155346
enhancer250	chr1	6858200	6858600	1	2.57434	3.19972	-0.625381	0.815993
enhancer251	chr1	6859200	6861600	1	5.95848	7.72879	-1.77031	0.116092
enhancer252	chr1	6928000	6929000	1	3.82566	5.94954	-2.12388	0.0900507
enhancer253	chr1	6932400	6932800	1	-0.116719	1.79351	-1.91023	1
enhancer254	chr1	7709000	7709200	1	4.46249	3.32754	1.13496	0.564738
enhancer255	chr1	7729600	7730200	1	-0.116719	3.3945	-3.51122	0.113431
enhancer256	chr1	7739600	7739800	0	-0.116719	2.63652	-2.75324	1
enhancer257	chr1	7793000	7795000	0	3.64266	7.44958	-3.80691	0.000190806
enhancer258	chr1	7812800	7813400	1	3.13036	3.2251	-0.0947432	0.979701
enhancer259	chr1	7830400	7830600	1	1.27637	3.86471	-2.58834	0.281422
enhancer260	chr1	7832800	7833400	1	3.93356	4.29589	-0.362327	0.905855
enhancer261	chr1	7840800	7843000	1	5.64109	7.44886	-1.80777	0.0788844
enhancer262	chr1	7844800	7845000	1	3.22253	4.24551	-1.02298	0.648459
enhancer263	chr1	7886400	7887000	1	-0.116719	4.50505	-4.62177	0.0138405
enhancer264	chr1	7887800	7894000	1	6.34501	9.41982	-3.07481	0.010115
enhancer265	chr1	7916200	7916600	1	3.16119	4.44856	-1.28738	0.597039
enhancer266	chr1	7959400	7960800	1	3.93966	8.43792	-4.49826	0.000208176
enhancer267	chr1	7962600	7963000	1	-0.116719	5.13268	-5.2494	0.00243684
enhancer268	chr1	7973000	7973400	1	2.29933	1.16394	1.13539	1
enhancer269	chr1	7990600	7991400	1	5.632	5.66966	-0.0376596	0.98746
enhancer270	chr1	8001600	8001800	1	0.508208	1.18571	-0.677499	1
enhancer271	chr1	8015000	8015200	1	2.74907	4.2808	-1.53173	0.410198
enhancer272	chr1	8020200	8020400	1	3.18069	3.33434	-0.153653	0.964109
enhancer273	chr1	8023400	8023600	1	3.7407	5.22517	-1.48446	0.42619
enhancer274	chr1	8439000	8439200	1	3.72383	2.44042	1.28341	0.630952
enhancer275	chr1	8439600	8439800	1	3.71532	3.00661	0.70871	0.774212
enhancer276	chr1	8440000	8440200	1	2.55539	2.2999	0.255485	0.933485
enhancer277	chr1	8442000	8443800	1	5.96453	4.95078	1.01375	0.716037
enhancer278	chr1	8444800	8445000	1	4.59382	2.05472	2.5391	0.31599
enhancer279	chr1	8445200	8445600	1	4.59382	2.05472	2.5391	0.31599
enhancer280	chr1	8446400	8446600	1	3.18069	1.79351	1.38718	0.59328
enhancer281	chr1	8448000	8448400	1	2.56615	1.31374	1.25241	1
enhancer282	chr1	8448800	8450200	1	5.73861	3.45842	2.28019	0.144923
enhancer283	chr1	8450400	8450600	1	5.73861	3.45842	2.28019	0.144923
enhancer284	chr1	8455200	8455600	1	3.31067	3.56104	-0.250368	0.946092
enhancer285	chr1	8455800	8456600	1	4.70059	3.96815	0.732436	0.766521
enhancer286	chr1	8456800	8457200	1	4.4574	1.44945	3.00795	0.115473
enhancer287	chr1	8457600	8457800	1	4.4574	1.44945	3.00795	0.115473
enhancer288	chr1	8458200	8458600	0	1.97169	-0.931187	2.90288	1
enhancer289	chr1	8468400	8471200	1	7.36481	6.6338	0.731006	0.69345
enhancer290	chr1	8472000	8473400	1	6.85734	4.62497	2.23237	0.102425
enhancer291	chr1	8479800	8480000	1	3.76674	-0.931187	4.69793	0.0264962
enhancer292	chr1	8480200	8481000	1	3.76674	-0.931187	4.69793	0.0264962
enhancer293	chr1	8484800	8485200	1	4.84413	3.76416	1.07997	0.675882
enhancer294	chr1	8486600	8487800	1	6.8283	7.34285	-0.514553	0.793699
enhancer295	chr1	8488400	8491400	1	7.26446	7.827	-0.562545	0.758884
enhancer296	chr1	8498600	8498800	1	2.77278	1.8921	0.880679	0.789445
enhancer297	chr1	8499000	8499600	1	3.99298	4.60372	-0.610744	0.82972
enhancer298	chr1	8522800	8526200	1	6.04332	6.61468	-0.571355	0.754648
enhancer299	chr1	8570800	8571000	0	4.00816	4.57679	-0.568632	0.814462
enhancer300	chr1	8572400	8573000	0	1.60108	4.91381	-3.31273	0.0453182
enhancer301	chr1	8573400	8574200	0	1.13036	1.16394	-0.0335789	1
enhancer302	chr1	8575000	8581400	1	7.64897	9.43229	-1.78332	0.0627612
enhancer303	chr1	8581600	8582000	1	5.29943	7.86215	-2.56273	0.0102897
enhancer304	chr1	8582200	8585000	1	5.29943	7.86215	-2.56273	0.0102897
enhancer305	chr1	8586200	8587200	1	4.31631	6.46423	-2.14792	0.261905
enhancer306	chr1	8587800	8588400	1	3.10625	5.37425	-2.268	0.127494
enhancer307	chr1	8600600	8603000	1	6.68955	6.45069	0.238856	0.902263
enhancer308	chr1	8614600	8616400	1	6.34584	6.18002	0.165822	0.943263
enhancer309	chr1	8631400	8633200	1	6.1691	8.12547	-1.95638	0.119412
enhancer310	chr1	8672200	8672400	1	0.821177	-0.931187	1.75236	1
enhancer311	chr1	8713000	8713400	0	0.883281	4.72497	-3.84169	0.0210417
enhancer312	chr1	8713800	8714000	0	-0.116719	-0.931187	0.814468	1
enhancer313	chr1	8720600	8720800	1	1.78909	2.37374	-0.584646	1
enhancer314	chr1	8724000	8724600	1	3.16119	4.89871	-1.73752	0.464449
enhancer315	chr1	8725200	8725600	1	3.45808	3.902	-0.443922	0.868245
enhancer316	chr1	8725800	8727600	1	5.15794	6.83093	-1.67299	0.342263
enhancer317	chr1	8729600	8729800	1	4.46182	3.18677	1.27505	0.683785
enhancer318	chr1	8760600	8761000	1	-0.116719	3.29884	-3.41556	0.198029
enhancer319	chr1	8772000	8773400	1	5.51868	6.67197	-1.15329	0.652823
enhancer320	chr1	8813000	8813200	0	3.10452	1.44945	1.65507	0.542062
enhancer321	chr1	8847000	8853000	1	8.45608	9.85593	-1.39985	0.103058
enhancer322	chr1	8856800	8858000	1	4.80469	6.80008	-1.99539	0.287279
enhancer323	chr1	8874600	8875000	1	3.74656	3.72606	0.0204934	0.997491
enhancer324	chr1	8879000	8879400	1	3.97289	5.0615	-1.0886	0.671313
enhancer325	chr1	8889600	8890000	1	2.68076	2.07111	0.60965	0.860136
enhancer326	chr1	8917400	8921000	1	5.86851	8.19832	-2.3298	0.0165902
enhancer327	chr1	8932600	8933000	1	4.69064	5.57784	-0.887204	0.568558
enhancer328	chr1	8940400	8940800	1	4.95372	4.67812	0.275597	0.930477
enhancer329	chr1	9128800	9129800	1	4.8984	4.27822	0.620174	0.834892
enhancer330	chr1	9143000	9143600	1	4.92706	5.27417	-0.347113	0.918337
enhancer331	chr1	9293600	9294200	1	5.32436	4.29486	1.02949	0.620336
enhancer332	chr1	9295800	9296200	1	3.67697	1.16394	2.51303	0.237262
enhancer333	chr1	9299200	9300200	1	4.4151	4.41213	0.00296902	0.99995
enhancer334	chr1	9392800	9393400	1	3.86365	6.8345	-2.97085	0.00831916
enhancer335	chr1	9459800	9461200	1	5.66964	6.8107	-1.14106	0.464402
enhancer336	chr1	9470800	9471400	1	6.26232	5.21325	1.04907	0.501696
enhancer337	chr1	9485800	9487000	1	5.3612	5.01391	0.347289	0.855939
enhancer338	chr1	9488200	9488400	1	2.46824	2.11716	0.351085	0.906694
enhancer339	chr1	9489800	9490200	1	4.80121	0.996751	3.80446	0.0326434
enhancer340	chr1	9508400	9509600	1	4.22173	7.02536	-2.80363	0.0866605
enhancer341	chr1	9555200	9555400	1	3.2632	0.80762	2.45558	0.278327
enhancer342	chr1	9598800	9599400	1	5.96662	7.05883	-1.09221	0.399539
enhancer343	chr1	9601200	9603000	1	5.12297	5.67085	-0.547872	0.745222
enhancer344	chr1	9619200	9620600	1	5.379	5.01543	0.363571	0.843703
enhancer345	chr1	9621000	9621800	1	5.17852	3.85254	1.32598	0.455556
enhancer346	chr1	9650400	9654600	1	7.15065	8.73289	-1.58224	0.0937273
enhancer347	chr1	9686200	9686800	1	2.83696	3.34794	-0.510981	0.847477
enhancer348	chr1	9687200	9687800	1	0.94282	3.13515	-2.19233	0.354075
enhancer349	chr1	9689000	9689800	1	5.16191	6.28318	-1.12127	0.543909
enhancer350	chr1	9690600	9691200	1	4.20338	4.72643	-0.52305	0.870317
enhancer351	chr1	9704200	9704400	1	2.29933	3.40283	-1.1035	0.732061
enhancer352	chr1	9713600	9714000	1	4.60691	4.04875	0.558164	0.797352
enhancer353	chr1	9714600	9715400	1	4.25636	4.82333	-0.566967	0.820543
enhancer354	chr1	9746800	9747000	1	1.27637	2.57185	-1.29549	1
enhancer355	chr1	9750400	9750600	1	-0.116719	1.09205	-1.20877	1
enhancer356	chr1	9776400	9777000	1	5.20693	6.79762	-1.59069	0.168041
enhancer357	chr1	9778400	9780000	1	7.35842	8.37369	-1.01527	0.325141
enhancer358	chr1	9780200	9780400	1	7.35842	8.37369	-1.01527	0.325141
enhancer359	chr1	9797000	9798200	0	4.16368	5.129	-0.965313	0.709217
enhancer360	chr1	9885200	9885600	1	-0.116719	3.9448	-4.06152	0.0677085
enhancer361	chr1	9909600	9911200	1	4.50113	6.63074	-2.12961	0.121117
enhancer362	chr1	9935000	9935600	1	4.84257	5.90039	-1.05783	0.508145
enhancer363	chr1	9941600	9943400	1	5.26776	8.10606	-2.8383	0.00374321
enhancer364	chr1	9949000	9949200	0	-0.116719	3.75112	-3.86783	0.0581624
enhancer365	chr1	9949600	9950600	0	3.74656	5.75838	-2.01182	0.304933
enhancer366	chr1	9952600	9954200	1	6.84968	8.57936	-1.72969	0.286673
enhancer367	chr1	9960400	9960800	1	4.15112	4.94443	-0.793317	0.742988
enhancer368	chr1	9961000	9961200	1	6.29881	4.86066	1.43814	0.347092
enhancer369	chr1	9968800	9969000	1	3.5069	-0.931187	4.43809	0.035952
enhancer370	chr1	9970400	9970600	1	0.508208	4.07059	-3.56238	0.0736973
enhancer371	chr1	9971600	9972000	1	5.22673	7.11351	-1.88678	0.168914
enhancer372	chr1	9987800	9988200	0	0.508208	5.00906	-4.50086	0.0122895
enhancer373	chr1	9989200	9990000	1	4.16368	6.84787	-2.68419	0.105434
enhancer374	chr1	9999400	10000200	0	3.68076	6.36941	-2.68865	0.104415
enhancer375	chr1	10000400	10002000	1	0.508208	8.25824	-7.75003	4.86776e-10
enhancer376	chr1	10004400	10004600	1	0.883281	3.3207	-2.43742	0.265843
enhancer377	chr1	10009800	10011400	1	7.0228	7.73497	-0.712164	0.602711
enhancer378	chr1	10092200	10092400	1	2.68309	4.66077	-1.97768	0.332962
enhancer379	chr1	10095000	10095200	1	1.77496	3.00048	-1.22552	0.637729
enhancer380	chr1	10095400	10095800	1	3.23449	3.89546	-0.660969	0.789571
enhancer381	chr1	10096000	10096200	1	2.77278	3.22725	-0.454474	0.887109
enhancer382	chr1	10105400	10107400	1	7.19917	4.94603	2.25314	0.0614574
enhancer383	chr1	10107800	10109200	1	5.41782	4.16011	1.2577	0.456896
enhancer384	chr1	10115400	10115600	1	2.39694	0.622191	1.77475	1
enhancer385	chr1	10116200	10116600	1	0.94282	3.26244	-2.31962	0.394904
enhancer386	chr1	10124600	10125800	1	6.9622	8.30563	-1.34343	0.196022
enhancer387	chr1	10126000	10127800	1	6.9622	8.30563	-1.34343	0.196022
enhancer388	chr1	10132000	10136200	1	7.01704	6.16464	0.852399	0.502743
enhancer389	chr1	10269600	10269800	1	1.38483	1.5899	-0.20507	1
enhancer390	chr1	10271800	10272000	1	1.60108	1.98438	-0.383307	1
enhancer391	chr1	10437800	10439000	1	5.84809	6.44396	-0.595871	0.683446
enhancer392	chr1	10447800	10449000	1	6.33013	6.01084	0.319289	0.908668
enhancer393	chr1	10457600	10457800	1	1.77496	2.3412	-0.566237	1
enhancer394	chr1	10461800	10464400	1	6.85169	8.70402	-1.85233	0.10337
enhancer395	chr1	10474000	10475200	1	7.62879	9.50694	-1.87815	0.0411372
enhancer396	chr1	10475600	10476800	1	8.03881	9.36865	-1.32984	0.152431
enhancer397	chr1	10489800	10490000	1	2.83014	3.62618	-0.796041	0.735078
enhancer398	chr1	10491800	10492000	1	1.13036	0.333382	0.796976	1
enhancer399	chr1	10516200	10516400	1	2.57434	2.40008	0.174256	0.952507
enhancer400	chr1	10519000	10519800	1	6.37342	4.67431	1.69912	0.16135
enhancer401	chr1	10531200	10531600	1	4.62399	4.61139	0.0126054	0.994546
enhancer402	chr1	10533400	10534600	1	6.19973	7.0501	-0.850379	0.55545
enhancer403	chr1	10536200	10536800	1	4.82738	4.72015	0.10723	0.960269
enhancer404	chr1	10554400	10554800	1	5.21349	4.5519	0.661596	0.726316
enhancer405	chr1	10555600	10556000	1	5.31641	5.80079	-0.484376	0.772235
enhancer406	chr1	10568600	10570800	1	7.39607	7.97918	-0.583107	0.759554
enhancer407	chr1	10571800	10573200	1	6.5813	7.53762	-0.956316	0.616439
enhancer408	chr1	10575000	10575200	1	2.98592	1.83543	1.15049	0.696862
enhancer409	chr1	10575600	10575800	1	2.0121	2.23035	-0.218246	1
enhancer410	chr1	10576000	10576200	1	1.5471	1.57348	-0.0263839	1
enhancer411	chr1	10753200	10753400	1	0.821177	-0.931187	1.75236	1
enhancer412	chr1	10776800	10777600	1	4.97182	5.08654	-0.114722	0.961678
enhancer413	chr1	11025000	11026400	1	5.4026	6.13153	-0.728922	0.729106
enhancer414	chr1	11071400	11071800	1	3.94694	3.96062	-0.0136741	0.994921
enhancer415	chr1	11118000	11118600	1	3.27637	4.46292	-1.18655	0.569589
enhancer416	chr1	11121400	11121600	1	0.508208	2.68618	-2.17798	1
enhancer417	chr1	11158000	11158400	1	3.63486	4.06939	-0.43453	0.882813
enhancer418	chr1	11160400	11160600	1	5.16379	5.16535	-0.00156102	0.99995
enhancer419	chr1	11320800	11321400	1	3.42714	4.81746	-1.39032	0.442925
enhancer420	chr1	11332400	11332600	1	3.8087	3.38227	0.426433	0.890799
enhancer421	chr1	11335200	11336400	1	5.34703	5.05615	0.29088	0.886308
enhancer422	chr1	11338000	11338400	1	2.60108	2.84095	-0.239877	0.941763
enhancer423	chr1	11338800	11339400	1	6.37248	3.05113	3.32135	0.00454859
enhancer424	chr1	11339800	11340200	1	6.37248	3.05113	3.32135	0.00454859
enhancer425	chr1	11410400	11410800	1	1.67316	4.71938	-3.04622	0.0620381
enhancer426	chr1	11413000	11414000	1	2.477	6.31795	-3.84095	0.00782826
enhancer427	chr1	11723800	11724000	1	2.4389	-0.931187	3.37009	1
enhancer428	chr1	11725200	11725400	1	1.97169	1.84645	0.125241	1
enhancer429	chr1	11739800	11740200	1	-0.116719	2.66004	-2.77676	1
enhancer430	chr1	11779000	11779200	1	3.74656	5.33488	-1.58832	0.463999
enhancer431	chr1	11780000	11780400	1	2.56615	4.20025	-1.63409	0.465875
enhancer432	chr1	11789400	11790200	1	6.53795	6.27356	0.264398	0.932845
enhancer433	chr1	11791000	11791600	1	5.91094	5.12676	0.784175	0.660163
enhancer434	chr1	11792000	11792400	1	5.77557	5.73627	0.0393006	0.986538
enhancer435	chr1	11795600	11796000	1	5.88865	4.06179	1.82686	0.246005
enhancer436	chr1	11797800	11800600	1	8.15181	6.98022	1.1716	0.39102
enhancer437	chr1	11801400	11802200	1	7.70625	6.0793	1.62695	0.191898
enhancer438	chr1	11802600	11802800	1	7.70625	6.0793	1.62695	0.191898
enhancer439	chr1	11809000	11809400	1	4.59304	2.96067	1.63237	0.484023
enhancer440	chr1	11845800	11846600	1	10.2394	8.99279	1.24664	0.204933
enhancer441	chr1	11847600	11848000	1	10.2394	8.99279	1.24664	0.204933
enhancer442	chr1	11848200	11848600	1	10.2394	8.99279	1.24664	0.204933
enhancer443	chr1	11849200	11849600	1	10.2394	8.99279	1.24664	0.204933
enhancer444	chr1	11849800	11850000	1	10.2394	8.99279	1.24664	0.204933
enhancer445	chr1	11850600	11850800	1	10.2394	8.99279	1.24664	0.204933
enhancer446	chr1	11851200	11851800	1	10.2394	8.99279	1.24664	0.204933
enhancer447	chr1	11852400	11853200	1	10.2394	8.99279	1.24664	0.204933
enhancer448	chr1	11855800	11859200	1	10.4732	10.7307	-0.25746	0.828601
enhancer449	chr1	11859600	11861000	1	8.09407	8.40291	-0.308837	0.837942
enhancer450	chr1	11870200	11875400	1	7.69219	7.81386	-0.12167	0.934399
enhancer451	chr1	11898800	11900400	1	7.65401	7.082	0.572012	0.651468
enhancer452	chr1	11900800	11901200	1	7.50127	6.16491	1.33636	0.225748
enhancer453	chr1	11901600	11906400	1	10.5094	10.0473	0.462079	0.678197
enhancer454	chr1	11907600	11908000	1	6.2525	5.18816	1.06434	0.478278
enhancer455	chr1	11909800	11910200	1	4.86416	3.40283	1.46133	0.537131
enhancer456	chr1	11910400	11911000	1	4.86416	3.40283	1.46133	0.537131
enhancer457	chr1	11967200	11968000	1	7.21334	6.80262	0.410722	0.801237
enhancer458	chr1	11970000	11970400	1	6.63989	5.86319	0.776705	0.766579
enhancer459	chr1	11983600	11983800	1	1.27637	2.5801	-1.30373	1
enhancer460	chr1	11987000	11987400	1	4.35134	5.56607	-1.21472	0.437641
enhancer461	chr1	11989600	11989800	1	2.46824	3.04285	-0.574603	0.847001
enhancer462	chr1	11990000	11990400	1	4.17532	3.99862	0.176699	0.945725
enhancer463	chr1	11993800	11994000	1	3.868	3.7584	0.109606	0.965198
enhancer464	chr1	12032600	12034400	1	6.21998	4.67777	1.54221	0.292367
enhancer465	chr1	12039400	12039600	1	4.29781	3.27065	1.02717	0.600933
enhancer466	chr1	12041600	12042000	1	4.52373	4.07872	0.445015	0.853819
enhancer467	chr1	12042200	12042400	1	3.72751	3.4213	0.30621	0.923518
enhancer468	chr1	12042800	12043800	1	6.00734	6.31857	-0.311224	0.861191
enhancer469	chr1	12045000	12046600	1	7.07643	6.36984	0.706594	0.651735
enhancer470	chr1	12061800	12062600	1	9.44901	8.51265	0.93636	0.363241
enhancer471	chr1	12064600	12067000	1	9.44901	8.51265	0.93636	0.363241
enhancer472	chr1	12067200	12067400	1	9.44901	8.51265	0.93636	0.363241
enhancer473	chr1	12067600	12068000	1	9.44901	8.51265	0.93636	0.363241
enhancer474	chr1	12073200	12075000	1	6.5429	5.53356	1.00934	0.441712
enhancer475	chr1	12078600	12078800	1	3.36936	3.09894	0.270424	0.916631
enhancer476	chr1	12080600	12080800	1	5.55404	3.73499	1.81905	0.203078
enhancer477	chr1	12081000	12081200	1	5.55404	3.73499	1.81905	0.203078
enhancer478	chr1	12147800	12148800	0	5.44997	6.29135	-0.841375	0.639851
enhancer479	chr1	12149000	12149200	0	3.23608	3.07111	0.164962	0.967345
enhancer480	chr1	12210800	12211000	1	4.20338	3.80762	0.39576	0.906072
enhancer481	chr1	12221400	12222400	1	4.24201	4.80517	-0.563158	0.844648
enhancer482	chr1	12229000	12229800	1	1.13036	1.53674	-0.406382	1
enhancer483	chr1	12244200	12245000	1	6.22333	5.83078	0.392549	0.82128
enhancer484	chr1	12270200	12270600	1	4.70676	3.75911	0.947647	0.654112
enhancer485	chr1	12270800	12271000	1	4.70676	3.75911	0.947647	0.654112
enhancer486	chr1	12289600	12290000	1	5.01164	4.67086	0.340778	0.882038
enhancer487	chr1	12404000	12405000	1	5.02879	6.37764	-1.34885	0.623522
enhancer488	chr1	12405600	12406000	1	4.52503	4.61977	-0.0947405	0.976134
enhancer489	chr1	12435800	12437600	1	1.95541	5.09804	-3.14263	0.141898
enhancer490	chr1	12466400	12466800	1	5.03326	3.43589	1.59737	0.487837
enhancer491	chr1	12480200	12480800	1	3.40155	4.12392	-0.722374	0.773113
enhancer492	chr1	12493600	12499400	1	7.32443	9.1301	-1.80568	0.0500629
enhancer493	chr1	12499600	12500600	1	7.32443	9.1301	-1.80568	0.0500629
enhancer494	chr1	12500800	12501000	1	7.32443	9.1301	-1.80568	0.0500629
enhancer495	chr1	12501600	12501800	1	3.44784	2.88546	0.562373	0.857916
enhancer496	chr1	12503400	12504200	1	4.06955	5.18571	-1.11616	0.533108
enhancer497	chr1	12505000	12505200	1	9.44316	8.80247	0.640692	0.757433
enhancer498	chr1	12507000	12507600	1	9.44316	8.80247	0.640692	0.757433
enhancer499	chr1	12507800	12511800	1	9.44316	8.80247	0.640692	0.757433
enhancer500	chr1	12512000	12512200	1	9.44316	8.80247	0.640692	0.757433
enhancer501	chr1	12512400	12512800	1	9.44316	8.80247	0.640692	0.757433
enhancer502	chr1	12514000	12515000	1	9.44316	8.80247	0.640692	0.757433
enhancer503	chr1	12521000	12521200	1	7.01606	5.20206	1.814	0.388829
enhancer504	chr1	12522400	12522800	1	7.01606	5.20206	1.814	0.388829
enhancer505	chr1	12523200	12523600	1	7.01606	5.20206	1.814	0.388829
enhancer506	chr1	12524000	12524200	1	7.01606	5.20206	1.814	0.388829
enhancer507	chr1	12525000	12525600	1	7.01606	5.20206	1.814	0.388829
enhancer508	chr1	12526800	12527000	1	7.01606	5.20206	1.814	0.388829
enhancer509	chr1	12532800	12534200	1	5.52714	6.51924	-0.992105	0.570465
enhancer510	chr1	12535200	12535400	1	5.52714	6.51924	-0.992105	0.570465
enhancer511	chr1	12537800	12538600	1	5.77735	5.96283	-0.185481	0.921207
enhancer512	chr1	12539000	12539200	1	5.77735	5.96283	-0.185481	0.921207
enhancer513	chr1	12541000	12541400	1	5.77735	5.96283	-0.185481	0.921207
enhancer514	chr1	12570000	12572000	1	5.37829	6.5765	-1.19821	0.408149
enhancer515	chr1	12589800	12590200	1	7.05109	5.71601	1.33508	0.405633
enhancer516	chr1	12679800	12680000	1	2.10452	2.67551	-0.570987	0.877612
enhancer517	chr1	12694400	12694800	1	-0.116719	5.42179	-5.5385	0.000633603
enhancer518	chr1	14027800	14028200	1	2.77496	1.16394	1.61102	0.566227
enhancer519	chr1	14050600	14050800	1	5.0595	3.83611	1.22339	0.519528
enhancer520	chr1	14051000	14051200	0	3.51378	3.79566	-0.281881	0.926341
enhancer521	chr1	14057000	14057200	0	3.18069	3.83611	-0.655421	0.795832
enhancer522	chr1	14057800	14058200	0	2.74182	5.62836	-2.88654	0.0416359
enhancer523	chr1	14058400	14058800	1	1.97169	4.73716	-2.76547	0.146176
enhancer524	chr1	14059200	14061000	1	5.28252	6.59285	-1.31033	0.598744
enhancer525	chr1	14061400	14062000	1	2.64774	3.88214	-1.2344	0.678197
enhancer526	chr1	14077800	14080800	1	6.19545	5.65161	0.54384	0.756159
enhancer527	chr1	14081200	14081800	1	4.9214	3.71267	1.20873	0.503934
enhancer528	chr1	14082200	14082600	1	2.497	3.70063	-1.20363	0.611686
enhancer529	chr1	14083200	14083400	1	2.81428	0.835431	1.97885	1
enhancer530	chr1	14084000	14085400	1	5.01315	3.76706	1.24608	0.561433
enhancer531	chr1	14085800	14086200	1	5.04213	3.41118	1.63095	0.387291
enhancer532	chr1	14087200	14087400	1	1.78909	0.996751	0.792343	1
enhancer533	chr1	14091000	14091600	1	4.84647	3.10691	1.73956	0.445219
enhancer534	chr1	15103600	15105800	1	6.47737	7.94263	-1.46526	0.384772
enhancer535	chr1	15109200	15111800	1	7.97064	7.52054	0.450096	0.782082
enhancer536	chr1	15270600	15272200	1	5.28311	8.19335	-2.91024	0.0141824
enhancer537	chr1	15482800	15483200	1	-0.116719	3.94794	-4.06465	0.0486682
enhancer538	chr1	15587600	15587800	1	2.67316	2.52138	0.15178	0.963836
enhancer539	chr1	15588200	15588400	1	2.25304	2.80058	-0.547547	0.85653
enhancer540	chr1	15655200	15656000	1	2.29933	6.09406	-3.79473	0.00737428
enhancer541	chr1	15712600	15713200	1	1.38483	4.01391	-2.62908	0.17447
enhancer542	chr1	15739000	15739200	1	3.64774	2.35276	1.29498	0.576316
enhancer543	chr1	15739600	15739800	1	4.08085	3.68236	0.398491	0.90123
enhancer544	chr1	15742200	15743800	1	6.02064	6.64358	-0.622934	0.821982
enhancer545	chr1	15750000	15750600	1	6.67609	4.74782	1.92827	0.137649
enhancer546	chr1	15751200	15751600	1	6.67609	4.74782	1.92827	0.137649
enhancer547	chr1	15849400	15849800	1	4.14944	3.30187	0.847572	0.690287
enhancer548	chr1	15854600	15855200	1	3.88657	5.15327	-1.2667	0.521453
enhancer549	chr1	15857800	15859200	1	2.58248	7.21458	-4.63211	0.000188942
enhancer550	chr1	15859600	15860000	1	2.58248	5.71101	-3.12853	0.0821624
enhancer551	chr1	15910600	15910800	1	2.61151	0.5899	2.02161	1
enhancer552	chr1	15911800	15912000	1	3.07244	3.25942	-0.186975	0.949654
enhancer553	chr1	15929200	15929400	1	1.77496	1.31374	0.461215	1
enhancer554	chr1	15930600	15930800	1	3.89413	2.61261	1.28153	0.52705
enhancer555	chr1	15943000	15943200	1	4.28138	3.96754	0.313839	0.899464
enhancer556	chr1	15945800	15947200	1	11.4158	7.89934	3.51644	1.76919e-06
enhancer557	chr1	15947400	15947600	1	11.4158	7.89934	3.51644	1.76919e-06
enhancer558	chr1	15948000	15948200	1	11.4158	7.89934	3.51644	1.76919e-06
enhancer559	chr1	15950200	15950400	1	11.4158	7.89934	3.51644	1.76919e-06
enhancer560	chr1	15951000	15951200	1	11.4158	7.89934	3.51644	1.76919e-06
enhancer561	chr1	15952200	15956400	1	11.4158	7.89934	3.51644	1.76919e-06
enhancer562	chr1	15956800	15957200	1	11.4158	7.89934	3.51644	1.76919e-06
enhancer563	chr1	15958200	15958400	1	11.4158	7.89934	3.51644	1.76919e-06
enhancer564	chr1	15958600	15959000	1	11.4158	7.89934	3.51644	1.76919e-06
enhancer565	chr1	15965800	15967600	1	7.60205	5.1092	2.49286	0.0428725
enhancer566	chr1	16000800	16001800	1	4.35207	6.47289	-2.12082	0.257345
enhancer567	chr1	16009600	16010200	1	5.5901	6.88028	-1.29018	0.352792
enhancer568	chr1	16012400	16013000	1	1.78909	0.5899	1.19919	1
enhancer569	chr1	16016600	16017200	1	7.56294	5.64986	1.91307	0.0461716
enhancer570	chr1	16018200	16019200	1	7.56294	5.64986	1.91307	0.0461716
enhancer571	chr1	16023000	16023400	1	3.31067	4.5401	-1.22943	0.611984
enhancer572	chr1	16024200	16024800	1	4.15028	4.08162	0.0686542	0.97971
enhancer573	chr1	16061800	16062000	0	-0.116719	3.10241	-3.21913	0.217484
enhancer574	chr1	16062200	16062400	1	4.24892	3.13854	1.11037	0.588549
enhancer575	chr1	16156200	16156400	1	2.29933	3.70891	-1.40959	0.550648
enhancer576	chr1	16156800	16157400	1	4.05027	5.41647	-1.3662	0.467586
enhancer577	chr1	16158200	16159600	1	4.2497	6.12691	-1.87721	0.127544
enhancer578	chr1	16164400	16164800	1	4.08284	4.43093	-0.348086	0.873498
enhancer579	chr1	16172600	16173000	1	3.72128	4.28535	-0.564072	0.824723
enhancer580	chr1	16177600	16181400	1	5.64588	7.80617	-2.16029	0.0328047
enhancer581	chr1	16182400	16183800	1	6.00461	6.50939	-0.504777	0.736926
enhancer582	chr1	16192800	16193400	1	5.38286	4.5544	0.828455	0.61227
enhancer583	chr1	16193600	16193800	1	5.38286	4.5544	0.828455	0.61227
enhancer584	chr1	16209000	16212200	1	7.07698	8.03309	-0.956109	0.461148
enhancer585	chr1	16213600	16214600	1	6.76579	7.10768	-0.341893	0.844067
enhancer586	chr1	16219000	16220800	1	7.54492	7.6009	-0.0559774	0.971988
enhancer587	chr1	16227800	16228200	1	4.05231	4.03986	0.0124469	0.994728
enhancer588	chr1	16228600	16230000	1	6.0304	5.34556	0.684841	0.731757
enhancer589	chr1	16241800	16243600	1	8.56178	6.48228	2.0795	0.0288357
enhancer590	chr1	16244200	16244400	1	8.56178	6.48228	2.0795	0.0288357
enhancer591	chr1	16275200	16281400	1	8.76497	11.4372	-2.67222	0.00315029
enhancer592	chr1	16282400	16283200	1	4.73285	6.74666	-2.01381	0.0830537
enhancer593	chr1	16283800	16284600	1	4.43165	6.22778	-1.79613	0.265453
enhancer594	chr1	16289800	16290200	1	4.10821	3.18677	0.921437	0.746243
enhancer595	chr1	16290400	16291200	1	3.193	4.71715	-1.52415	0.367087
enhancer596	chr1	16292200	16293400	1	2.74182	5.57885	-2.83703	0.0540271
enhancer597	chr1	16301000	16301400	1	2.39694	5.89001	-3.49307	0.0231205
enhancer598	chr1	16303000	16303200	1	4.52373	4.27519	0.248543	0.931849
enhancer599	chr1	16338800	16339000	1	1.27637	4.33242	-3.05606	0.0914539
enhancer600	chr1	16340000	16340600	1	4.50821	5.57683	-1.06862	0.53122
enhancer601	chr1	16374800	16375000	1	3.03189	2.6938	0.338088	0.907731
enhancer602	chr1	16375800	16376000	1	2.14479	4.28787	-2.14308	0.294229
enhancer603	chr1	16379800	16382600	1	7.99199	9.32168	-1.32968	0.315759
enhancer604	chr1	16467400	16469000	1	6.03063	8.18266	-2.15203	0.0347527
enhancer605	chr1	16470600	16470800	1	7.48963	5.61382	1.87581	0.128443
enhancer606	chr1	16471000	16471200	1	7.48963	5.61382	1.87581	0.128443
enhancer607	chr1	16477600	16478400	1	5.64693	4.44365	1.20328	0.572201
enhancer608	chr1	16488600	16488800	1	3.01812	3.14411	-0.125999	0.973441
enhancer609	chr1	16499600	16500400	1	4.863	6.21672	-1.35372	0.350946
enhancer610	chr1	16532000	16532600	1	5.67038	5.37638	0.293998	0.882447
enhancer611	chr1	16534400	16535400	1	6.9607	6.31405	0.646651	0.76203
enhancer612	chr1	16542400	16542600	1	3.79368	2.23874	1.55494	0.430074
enhancer613	chr1	16544400	16545200	1	5.29172	6.34302	-1.0513	0.563413
enhancer614	chr1	16555000	16555400	1	6.47213	1.72984	4.74229	0.00220259
enhancer615	chr1	16562400	16562800	1	5.03725	3.92292	1.11433	0.550843
enhancer616	chr1	16564400	16564800	1	5.22253	4.72537	0.497167	0.8023
enhancer617	chr1	16571800	16572400	1	10.9682	8.18374	2.78444	9.88817e-05
enhancer618	chr1	16573000	16573400	1	10.9682	8.18374	2.78444	9.88817e-05
enhancer619	chr1	16573600	16574000	1	10.9682	8.18374	2.78444	9.88817e-05
enhancer620	chr1	16574200	16577800	1	10.9682	8.18374	2.78444	9.88817e-05
enhancer621	chr1	16578200	16578400	1	10.9682	8.18374	2.78444	9.88817e-05
enhancer622	chr1	16579200	16579800	1	10.9682	8.18374	2.78444	9.88817e-05
enhancer623	chr1	16580200	16580400	1	10.9682	8.18374	2.78444	9.88817e-05
enhancer624	chr1	16580800	16581000	1	10.9682	8.18374	2.78444	9.88817e-05
enhancer625	chr1	16584600	16584800	1	5.67544	1.46384	4.2116	0.0150116
enhancer626	chr1	16592800	16593400	1	5.50657	5.64437	-0.137796	0.956877
enhancer627	chr1	16593600	16594000	1	5.50657	5.64437	-0.137796	0.956877
enhancer628	chr1	16594400	16595000	1	4.96621	3.15411	1.8121	0.441561
enhancer629	chr1	16595200	16595400	1	4.96621	3.15411	1.8121	0.441561
enhancer630	chr1	16595800	16598200	1	5.41554	7.7463	-2.33076	0.0348112
enhancer631	chr1	16604800	16606600	1	4.94453	5.14994	-0.205408	0.939853
enhancer632	chr1	16626000	16626600	1	7.2916	4.76745	2.52415	0.0194823
enhancer633	chr1	16626800	16627000	1	7.2916	4.76745	2.52415	0.0194823
enhancer634	chr1	16627800	16628200	1	7.2916	4.76745	2.52415	0.0194823
enhancer635	chr1	16628400	16628600	1	7.2916	4.76745	2.52415	0.0194823
enhancer636	chr1	16629400	16629800	1	7.2916	4.76745	2.52415	0.0194823
enhancer637	chr1	16630000	16630200	1	7.2916	4.76745	2.52415	0.0194823
enhancer638	chr1	16660800	16661000	1	3.91559	0.409364	3.50623	0.0788433
enhancer639	chr1	16669800	16670000	1	6.03017	2.41859	3.61159	0.0161448
enhancer640	chr1	16672800	16673000	1	8.75317	5.8661	2.88707	0.00179262
enhancer641	chr1	16675600	16676200	1	8.75317	5.8661	2.88707	0.00179262
enhancer642	chr1	16676400	16677200	1	8.75317	5.8661	2.88707	0.00179262
enhancer643	chr1	16679600	16680200	1	6.7993	6.35205	0.447249	0.763542
enhancer644	chr1	16690800	16692200	1	5.38241	7.41432	-2.03191	0.0784292
enhancer645	chr1	16692600	16693200	1	6.10462	7.04163	-0.937007	0.511859
enhancer646	chr1	16693400	16693600	1	5.03177	6.09636	-1.06459	0.471423
enhancer647	chr1	16695600	16696400	1	6.62562	7.63023	-1.00461	0.502735
enhancer648	chr1	16696600	16699200	1	6.62562	7.63023	-1.00461	0.502735
enhancer649	chr1	16701000	16702800	1	5.24172	6.08816	-0.84644	0.605823
enhancer650	chr1	16712400	16713600	1	6.06816	5.02209	1.04607	0.51173
enhancer651	chr1	16714200	16714400	1	1.95541	2.24911	-0.293704	1
enhancer652	chr1	16716400	16717400	1	4.88935	3.75548	1.13387	0.670442
enhancer653	chr1	16717600	16719400	1	6.13897	7.0089	-0.869923	0.502141
enhancer654	chr1	16766600	16766800	1	5.05174	5.68523	-0.633489	0.709969
enhancer655	chr1	16768400	16771400	1	8.90257	6.672	2.23057	0.00640047
enhancer656	chr1	16771600	16771800	1	8.90257	6.672	2.23057	0.00640047
enhancer657	chr1	16824600	16824800	1	1.77496	1.37187	0.403085	1
enhancer658	chr1	16826600	16826800	1	0.427139	2.28989	-1.86275	1
enhancer659	chr1	16838000	16838200	1	0.508208	-0.931187	1.4394	1
enhancer660	chr1	16839200	16839400	1	2.53619	0.714941	1.82125	1
enhancer661	chr1	16844000	16844200	1	5.59335	4.99582	0.597534	0.839846
enhancer662	chr1	16866600	16867600	1	4.48903	5.24932	-0.760297	0.807824
enhancer663	chr1	16927800	16928600	1	-0.116719	1.31374	-1.43046	1
enhancer664	chr1	16940800	16941000	1	0.508208	-0.931187	1.4394	1
enhancer665	chr1	16941600	16942800	1	4.64342	-0.931187	5.5746	0.0121103
enhancer666	chr1	16947200	16947800	1	4.4733	2.21568	2.25762	0.214651
enhancer667	chr1	16964400	16964600	1	7.39101	2.23035	5.16066	3.25503e-05
enhancer668	chr1	16964800	16966800	1	7.39101	2.23035	5.16066	3.25503e-05
enhancer669	chr1	16967000	16968000	1	7.39101	2.23035	5.16066	3.25503e-05
enhancer670	chr1	16972000	16972400	1	8.21034	3.99927	4.21107	0.000419666
enhancer671	chr1	16972800	16973000	1	8.21034	3.99927	4.21107	0.000419666
enhancer672	chr1	17001200	17001800	1	4.94694	4.70737	0.239571	0.946092
enhancer673	chr1	17044400	17044800	1	0.427139	3.39074	-2.9636	0.157517
enhancer674	chr1	17059200	17060000	1	5.62807	5.24932	0.378748	0.91206
enhancer675	chr1	17193200	17193800	1	4.35207	4.83162	-0.479543	0.896118
enhancer676	chr1	17194000	17194400	1	4.35207	4.83162	-0.479543	0.896118
enhancer677	chr1	17216800	17217800	1	4.12029	1.31374	2.80655	0.250893
enhancer678	chr1	17221400	17221600	1	-0.116719	1.79351	-1.91023	1
enhancer679	chr1	17223600	17224800	1	5.73074	5.53589	0.194855	0.914966
enhancer680	chr1	17227600	17227800	1	3.50393	2.50416	0.99977	0.755728
enhancer681	chr1	17229000	17230000	1	5.90328	5.17976	0.723517	0.667437
enhancer682	chr1	17232000	17232600	1	7.79598	7.76743	0.0285531	0.988833
enhancer683	chr1	17233000	17233400	1	5.79456	4.6635	1.13105	0.457232
enhancer684	chr1	17239000	17239800	1	4.9891	4.26299	0.726117	0.726173
enhancer685	chr1	17241400	17241800	1	1.95541	3.06766	-1.11225	0.691956
enhancer686	chr1	17247600	17248800	1	3.68948	6.85212	-3.16264	0.0165902
enhancer687	chr1	17284400	17285400	1	4.35372	6.14438	-1.79065	0.146474
enhancer688	chr1	17287800	17288000	1	0.94282	3.93261	-2.98979	0.128191
enhancer689	chr1	17335200	17335400	0	-0.116719	3.21672	-3.33344	0.132216
enhancer690	chr1	17335800	17337000	1	3.77387	6.4307	-2.65683	0.0174188
enhancer691	chr1	17338800	17339000	1	1.78909	2.79212	-1.00302	0.721534
enhancer692	chr1	17364200	17365800	1	4.52162	5.66619	-1.14457	0.514242
enhancer693	chr1	17371400	17372600	1	5.59575	4.98688	0.608877	0.762195
enhancer694	chr1	17378600	17379000	1	2.29933	2.93256	-0.633229	0.854735
enhancer695	chr1	17381200	17381400	1	3.63366	3.31083	0.322833	0.89964
enhancer696	chr1	17454400	17455600	1	5.73405	6.77464	-1.0406	0.399675
enhancer697	chr1	17508400	17508600	1	3.07421	2.80762	0.266591	0.942597
enhancer698	chr1	17539000	17540000	1	5.17449	5.41925	-0.244754	0.904308
enhancer699	chr1	17608400	17609000	1	5.2664	4.42359	0.842811	0.721401
enhancer700	chr1	17630600	17631400	1	4.12286	7.20868	-3.08582	0.0521446
enhancer701	chr1	17634400	17634800	1	4.09886	5.18411	-1.08526	0.511822
enhancer702	chr1	17635400	17636200	1	3.26475	4.73459	-1.46985	0.430723
enhancer703	chr1	17682400	17684200	1	5.43899	8.94249	-3.5035	3.57613e-05
enhancer704	chr1	17684400	17684600	0	0.508208	4.78789	-4.27969	0.0224335
enhancer705	chr1	17685200	17687200	1	6.16759	9.0683	-2.90071	0.00219323
enhancer706	chr1	17746200	17748200	1	5.82507	6.56504	-0.739969	0.615365
enhancer707	chr1	17757200	17759200	1	6.66512	8.29667	-1.63155	0.0902958
enhancer708	chr1	17759400	17759600	1	4.05613	4.68048	-0.624347	0.774902
enhancer709	chr1	17759800	17762400	1	7.26044	7.50594	-0.2455	0.882466
enhancer710	chr1	17767000	17768400	1	9.38426	-0.931187	10.3154	3.5415e-19
enhancer711	chr1	19227000	19227600	1	3.95733	1.16394	2.79339	0.190785
enhancer712	chr1	19230200	19230600	1	4.99649	3.50331	1.49318	0.569283
enhancer713	chr1	19230800	19231000	0	3.54165	2.20715	1.3345	0.5346
enhancer714	chr1	19231200	19231400	1	3.93454	2.80762	1.12692	0.626508
enhancer715	chr1	19231600	19231800	0	0.427139	4.20397	-3.77683	0.0413383
enhancer716	chr1	19232000	19233800	1	6.05197	6.62379	-0.571828	0.716037
enhancer717	chr1	19235000	19236000	1	8.68167	7.8168	0.864863	0.587092
enhancer718	chr1	19237600	19240200	1	6.44518	6.09419	0.350986	0.871807
enhancer719	chr1	19250200	19251200	1	5.43709	6.28923	-0.852137	0.584757
enhancer720	chr1	19252600	19254600	1	7.04841	8.49262	-1.44421	0.35902
enhancer721	chr1	19254800	19255000	1	2.86133	4.82265	-1.96132	0.268245
enhancer722	chr1	19271600	19271800	1	2.4389	4.74929	-2.31039	0.219601
enhancer723	chr1	19274200	19276200	0	5.40675	7.80131	-2.39456	0.186204
enhancer724	chr1	19277800	19278600	1	6.01724	7.83054	-1.81329	0.0811949
enhancer725	chr1	19280600	19281000	1	-0.116719	2.83408	-2.9508	1
enhancer726	chr1	19408200	19411000	1	7.65929	8.81338	-1.15409	0.298481
enhancer727	chr1	19449000	19450200	1	5.74391	7.82723	-2.08332	0.0731147
enhancer728	chr1	19451200	19453200	1	5.62323	7.96061	-2.33738	0.0733524
enhancer729	chr1	19504400	19506200	1	6.8896	8.81942	-1.92982	0.112361
enhancer730	chr1	19506600	19509000	1	6.95085	9.43822	-2.48737	0.050096
enhancer731	chr1	19528200	19534400	1	8.29787	8.98462	-0.686745	0.520938
enhancer732	chr1	19539200	19542600	1	6.31138	6.4967	-0.185319	0.912412
enhancer733	chr1	19543600	19545000	1	6.65109	7.05673	-0.405644	0.838708
enhancer734	chr1	19575800	19576800	1	4.98757	4.19057	0.797003	0.68207
enhancer735	chr1	19580000	19580600	1	2.51673	4.1981	-1.68137	0.384073
enhancer736	chr1	19615000	19615200	1	-0.116719	2.36047	-2.47718	1
enhancer737	chr1	19640000	19640200	1	7.87428	7.57692	0.29736	0.853655
enhancer738	chr1	19640400	19644200	1	7.87428	7.57692	0.29736	0.853655
enhancer739	chr1	19651000	19653800	1	3.57559	8.6314	-5.05581	3.01671e-05
enhancer740	chr1	19673800	19675600	1	4.31631	5.49832	-1.18201	0.619826
enhancer741	chr1	19696000	19698800	1	7.0795	7.84094	-0.761436	0.530879
enhancer742	chr1	19716800	19717200	1	5.6138	6.1484	-0.534605	0.744185
enhancer743	chr1	19718400	19720400	1	6.37202	8.03044	-1.65842	0.107507
enhancer744	chr1	19760400	19761600	1	4.51182	5.34602	-0.834196	0.652626
enhancer745	chr1	19761800	19767600	1	6.54978	8.26405	-1.71427	0.0890727
enhancer746	chr1	19772400	19773200	0	3.22253	4.75658	-1.53405	0.374297
enhancer747	chr1	19773400	19773600	1	2.4389	0.80762	1.63128	1
enhancer748	chr1	19774000	19777200	1	6.32985	7.09075	-0.7609	0.582176
enhancer749	chr1	19780200	19788600	1	7.36832	8.92353	-1.55521	0.164999
enhancer750	chr1	19788800	19793400	1	6.49302	6.69807	-0.205048	0.899243
enhancer751	chr1	19793600	19796200	1	7.06028	9.07663	-2.01635	0.0305444
enhancer752	chr1	19796400	19802600	1	7.37963	9.67681	-2.29718	0.0125567
enhancer753	chr1	19804600	19808800	1	7.02868	8.84679	-1.81811	0.114185
enhancer754	chr1	19809000	19809600	1	3.19993	4.61741	-1.41748	0.460717
enhancer755	chr1	19813400	19813800	1	4.88062	4.72795	0.15267	0.945741
enhancer756	chr1	19922600	19922800	1	5.07765	4.34987	0.727777	0.688281
enhancer757	chr1	19924800	19925200	1	4.46317	5.6132	-1.15003	0.432362
enhancer758	chr1	19925400	19926600	1	5.30028	4.80061	0.49967	0.803711
enhancer759	chr1	19926800	19928000	1	7.32345	4.56189	2.76156	0.00944638
enhancer760	chr1	19928200	19929000	1	7.32345	4.56189	2.76156	0.00944638
enhancer761	chr1	19929400	19929800	1	7.32345	4.56189	2.76156	0.00944638
enhancer762	chr1	19930000	19931000	1	7.32345	4.56189	2.76156	0.00944638
enhancer763	chr1	19933000	19933200	1	3.75738	2.23874	1.51864	0.44162
enhancer764	chr1	19939400	19940400	1	5.43709	5.93484	-0.497746	0.7823
enhancer765	chr1	20127200	20127400	1	-0.116719	2.50941	-2.62613	1
enhancer766	chr1	20208400	20208800	1	2.64774	4.68697	-2.03923	0.249959
enhancer767	chr1	20210400	20211000	1	4.70059	2.97693	1.72366	0.340273
enhancer768	chr1	20478400	20479200	1	4.4137	4.21568	0.198022	0.941856
enhancer769	chr1	20514000	20514600	1	8.51279	-0.931187	9.44398	1.01932e-11
enhancer770	chr1	20514800	20515000	1	8.51279	-0.931187	9.44398	1.01932e-11
enhancer771	chr1	20833400	20833600	1	2.93454	2.90141	0.03313	0.99088
enhancer772	chr1	20835200	20835400	1	1.77496	2.4549	-0.679939	1
enhancer773	chr1	20961400	20961600	1	1.97169	2.70286	-0.73117	0.810417
enhancer774	chr1	20989000	20989400	1	3.97074	4.68236	-0.711618	0.717643
enhancer775	chr1	21023800	21024000	1	0.94282	2.785	-1.84218	1
enhancer776	chr1	21059800	21060400	1	3.30917	2.80762	0.50155	0.858909
enhancer777	chr1	21107600	21111400	1	6.8902	7.38946	-0.499265	0.729538
enhancer778	chr1	21115000	21115400	1	4.57638	5.82578	-1.2494	0.376754
enhancer779	chr1	21166600	21168200	1	7.27533	2.93129	4.34405	4.72042e-05
enhancer780	chr1	21253800	21255600	0	4.22593	6.96958	-2.74365	0.0128918
enhancer781	chr1	21258400	21260600	1	5.41326	5.98905	-0.575786	0.744952
enhancer782	chr1	21275600	21277800	1	4.55395	6.66249	-2.10854	0.211358
enhancer783	chr1	21278000	21278600	0	3.76455	2.8921	0.872453	0.786379
enhancer784	chr1	21290800	21292200	1	5.46714	5.71245	-0.245308	0.90862
enhancer785	chr1	21308000	21308400	0	-0.116719	1.5899	-1.70662	1
enhancer786	chr1	21308800	21312600	1	5.55777	7.70577	-2.14799	0.0231353
enhancer787	chr1	21312800	21319000	1	6.07837	8.45567	-2.3773	0.00897498
enhancer788	chr1	21319800	21320000	0	1.60108	4.77247	-3.17139	0.0769728
enhancer789	chr1	21324600	21329200	1	6.81259	9.1158	-2.30322	0.0256955
enhancer790	chr1	21329400	21333000	1	5.7146	8.12336	-2.40875	0.0695725
enhancer791	chr1	21336400	21337000	0	0.508208	4.88252	-4.37431	0.00927478
enhancer792	chr1	21339600	21339800	0	1.78909	3.80975	-2.02065	0.340157
enhancer793	chr1	21340200	21341200	0	2.14479	5.82839	-3.6836	0.0140492
enhancer794	chr1	21344800	21348600	1	8.10977	9.65036	-1.54059	0.069893
enhancer795	chr1	21349400	21350000	1	7.12683	7.7965	-0.669669	0.628947
enhancer796	chr1	21351200	21352400	1	6.18182	6.68265	-0.50083	0.759007
enhancer797	chr1	21353200	21357800	1	8.70414	9.77858	-1.07444	0.245608
enhancer798	chr1	21360200	21361800	1	5.40843	7.01188	-1.60345	0.286948
enhancer799	chr1	21364000	21364200	0	1.13036	3.67393	-2.54357	0.211358
enhancer800	chr1	21367600	21369800	1	5.28186	6.33668	-1.05482	0.519432
enhancer801	chr1	21379600	21379800	0	-0.116719	1.95434	-2.07106	1
enhancer802	chr1	21382000	21383800	1	6.99971	8.18041	-1.18069	0.282086
enhancer803	chr1	21384000	21387000	1	6.99971	8.18041	-1.18069	0.282086
enhancer804	chr1	21392600	21394400	1	4.23191	6.55586	-2.32395	0.0373879
enhancer805	chr1	21394600	21394800	0	-0.116719	2.69231	-2.80903	1
enhancer806	chr1	21395000	21395800	0	-0.116719	2.08276	-2.19948	1
enhancer807	chr1	21396000	21396800	1	5.19392	3.5907	1.60322	0.491569
enhancer808	chr1	21397000	21397200	0	-0.116719	2.07111	-2.18783	1
enhancer809	chr1	21397600	21397800	0	3.01812	3.07351	-0.0553956	0.991094
enhancer810	chr1	21399400	21404800	1	6.59587	7.64117	-1.04531	0.345407
enhancer811	chr1	21409800	21410800	1	4.79718	4.99554	-0.198358	0.935401
enhancer812	chr1	21415800	21416600	0	3.55666	4.0284	-0.471744	0.878433
enhancer813	chr1	21424000	21427800	1	7.50566	7.64076	-0.135104	0.94005
enhancer814	chr1	21437600	21438200	0	3.01812	3.01511	0.00300859	0.997491
enhancer815	chr1	21439800	21445400	1	6.73039	8.78789	-2.05751	0.0567106
enhancer816	chr1	21445600	21446000	0	1.60108	3.43589	-1.83481	0.527427
enhancer817	chr1	21446200	21446400	0	-0.116719	2.39258	-2.5093	1
enhancer818	chr1	21446800	21452200	1	6.69295	10.1764	-3.48349	2.11089e-06
enhancer819	chr1	21466600	21468000	1	4.00909	6.30919	-2.3001	0.0512444
enhancer820	chr1	21470600	21472000	0	1.60108	6.08974	-4.48866	0.000835419
enhancer821	chr1	21474800	21483000	1	6.66213	10.2181	-3.55592	2.71053e-07
enhancer822	chr1	21483200	21485400	1	4.04847	7.33931	-3.29083	0.0258054
enhancer823	chr1	21490000	21492600	1	3.84243	6.50408	-2.66165	0.0863868
enhancer824	chr1	21497800	21499200	1	2.477	4.12448	-1.64747	0.578568
enhancer825	chr1	21500200	21500800	1	2.56615	2.94537	-0.379221	0.90843
enhancer826	chr1	21504000	21504200	1	4.43597	5.03805	-0.602078	0.772748
enhancer827	chr1	21544800	21545200	1	6.69829	5.69857	0.999716	0.58495
enhancer828	chr1	21545400	21545600	1	6.69829	5.69857	0.999716	0.58495
enhancer829	chr1	21564200	21565400	1	7.34949	5.88386	1.46563	0.231432
enhancer830	chr1	21586600	21595800	1	9.52625	12.4881	-2.96187	0.000297681
enhancer831	chr1	21596000	21597400	1	9.52625	12.4881	-2.96187	0.000297681
enhancer832	chr1	21604400	21608200	1	6.71951	9.19809	-2.47858	0.00601953
enhancer833	chr1	21615800	21616200	1	0.821177	3.50941	-2.68823	0.222122
enhancer834	chr1	21619800	21621000	1	5.18563	6.49391	-1.30828	0.596102
enhancer835	chr1	21621200	21621800	1	4.23965	4.43414	-0.194489	0.950218
enhancer836	chr1	21633600	21634400	1	6.91047	6.54771	0.362762	0.819277
enhancer837	chr1	21634600	21635000	1	6.91047	6.54771	0.362762	0.819277
enhancer838	chr1	21635400	21635800	1	6.91047	6.54771	0.362762	0.819277
enhancer839	chr1	21636000	21636200	0	1.5471	2.3118	-0.764703	1
enhancer840	chr1	21636600	21637000	1	1.60108	3.24393	-1.64286	0.490067
enhancer841	chr1	21644800	21645600	1	5.24636	6.00049	-0.754136	0.684722
enhancer842	chr1	21646000	21650800	1	8.75445	9.99514	-1.24069	0.222558
enhancer843	chr1	21651600	21654400	1	8.08561	8.57162	-0.486014	0.741845
enhancer844	chr1	21656000	21656400	1	7.5325	9.93693	-2.40443	0.00923004
enhancer845	chr1	21656600	21661000	1	7.5325	9.93693	-2.40443	0.00923004
enhancer846	chr1	21662200	21663000	1	4.36465	7.83414	-3.4695	0.00605137
enhancer847	chr1	21663400	21663800	0	1.95541	2.98693	-1.03152	0.729978
enhancer848	chr1	21664200	21669400	1	6.24572	8.67321	-2.42749	0.0189966
enhancer849	chr1	21673400	21673800	1	0.94282	2.73723	-1.79441	1
enhancer850	chr1	21679200	21681400	1	7.41435	7.75948	-0.345129	0.816
enhancer851	chr1	21723800	21725200	1	5.37559	7.19923	-1.82364	0.141251
enhancer852	chr1	21776200	21777200	1	4.15491	3.57267	0.582238	0.847647
enhancer853	chr1	21777400	21777800	1	7.36943	7.6207	-0.251271	0.863381
enhancer854	chr1	21778400	21781800	1	7.36943	7.6207	-0.251271	0.863381
enhancer855	chr1	21861200	21861400	1	3.48704	0.114929	3.37211	0.118721
enhancer856	chr1	21901000	21901400	1	0.427139	4.80871	-4.38157	0.0111418
enhancer857	chr1	21934200	21935000	1	6.57689	5.04165	1.53524	0.29205
enhancer858	chr1	21964800	21965800	1	6.83888	5.99092	0.847959	0.504778
enhancer859	chr1	21985800	21986400	1	8.57417	3.85667	4.7175	0.00255741
enhancer860	chr1	21996600	21996800	1	10.6543	7.64511	3.00917	3.54383e-05
enhancer861	chr1	21999800	22000600	1	10.6543	7.64511	3.00917	3.54383e-05
enhancer862	chr1	22001000	22001400	1	10.6543	7.64511	3.00917	3.54383e-05
enhancer863	chr1	22001600	22002000	1	10.6543	7.64511	3.00917	3.54383e-05
enhancer864	chr1	22002200	22004600	1	10.6543	7.64511	3.00917	3.54383e-05
enhancer865	chr1	22005200	22005600	1	10.6543	7.64511	3.00917	3.54383e-05
enhancer866	chr1	22006800	22007000	1	10.6543	7.64511	3.00917	3.54383e-05
enhancer867	chr1	22007800	22008200	1	10.6543	7.64511	3.00917	3.54383e-05
enhancer868	chr1	22012000	22017400	1	10.5352	8.52663	2.00856	0.00963224
enhancer869	chr1	22017800	22018000	1	10.5352	8.52663	2.00856	0.00963224
enhancer870	chr1	22020000	22020600	1	10.5352	8.52663	2.00856	0.00963224
enhancer871	chr1	22020800	22021000	1	10.5352	8.52663	2.00856	0.00963224
enhancer872	chr1	22021400	22021800	1	10.5352	8.52663	2.00856	0.00963224
enhancer873	chr1	22022000	22022600	1	10.5352	8.52663	2.00856	0.00963224
enhancer874	chr1	22026800	22027400	1	5.93716	4.8115	1.12566	0.431314
enhancer875	chr1	22028000	22028400	1	4.24636	3.62539	0.620964	0.769671
enhancer876	chr1	22029200	22029400	1	8.91359	8.50019	0.413401	0.781093
enhancer877	chr1	22029600	22035000	1	8.91359	8.50019	0.413401	0.781093
enhancer878	chr1	22042600	22044600	1	6.38151	6.1946	0.186913	0.913422
enhancer879	chr1	22046400	22051800	1	8.39653	7.62032	0.776206	0.650337
enhancer880	chr1	22052000	22052400	1	8.39653	7.62032	0.776206	0.650337
enhancer881	chr1	22052600	22053000	1	8.39653	7.62032	0.776206	0.650337
enhancer882	chr1	22073400	22073800	1	6.3838	4.28733	2.09647	0.0943131
enhancer883	chr1	22074600	22078600	1	8.40606	6.78419	1.62187	0.182262
enhancer884	chr1	22081200	22086000	1	10.0091	9.56806	0.441057	0.749577
enhancer885	chr1	22086800	22097800	1	10.0091	9.56806	0.441057	0.749577
enhancer886	chr1	22099000	22103200	1	8.29654	7.96208	0.33446	0.815503
enhancer887	chr1	22103600	22104000	1	8.29654	7.96208	0.33446	0.815503
enhancer888	chr1	22105800	22106400	1	5.4042	5.41005	-0.00584924	0.997491
enhancer889	chr1	22110400	22111400	1	6.81355	7.32092	-0.507373	0.740881
enhancer890	chr1	22117800	22118200	1	7.1473	6.13334	1.01396	0.535783
enhancer891	chr1	22118400	22119000	1	7.1473	6.13334	1.01396	0.535783
enhancer892	chr1	22141200	22141400	1	0.508208	3.91317	-3.40496	0.077614
enhancer893	chr1	22148800	22151800	1	5.23658	7.44724	-2.21066	0.0257408
enhancer894	chr1	22178800	22179600	1	4.58979	5.55713	-0.967339	0.585151
enhancer895	chr1	22182600	22185800	1	5.77236	8.96509	-3.19273	0.000377433
enhancer896	chr1	22191800	22193000	1	6.77455	5.80868	0.965866	0.523837
enhancer897	chr1	22212200	22214400	1	6.92688	6.03249	0.894382	0.478647
enhancer898	chr1	22226400	22227000	1	5.38742	5.62717	-0.239754	0.901366
enhancer899	chr1	22227800	22234600	1	10.4006	9.3926	1.00801	0.351983
enhancer900	chr1	22234800	22235000	1	10.4006	9.3926	1.00801	0.351983
enhancer901	chr1	22235600	22238200	1	8.33553	8.91319	-0.577659	0.700693
enhancer902	chr1	22240200	22240600	1	4.96405	4.30236	0.661697	0.74039
enhancer903	chr1	22241200	22241400	1	6.99705	6.06924	0.927806	0.501785
enhancer904	chr1	22241600	22242400	1	6.99705	6.06924	0.927806	0.501785
enhancer905	chr1	22242600	22244000	1	7.16269	6.31449	0.848198	0.667052
enhancer906	chr1	22244200	22244400	1	7.16269	6.31449	0.848198	0.667052
enhancer907	chr1	22244600	22244800	1	2.14479	2.89741	-0.752619	0.791009
enhancer908	chr1	22245200	22249400	1	9.12945	8.00574	1.1237	0.343976
enhancer909	chr1	22251000	22251800	1	5.71766	5.32434	0.39332	0.846672
enhancer910	chr1	22258200	22258600	1	6.63283	4.25271	2.38012	0.0350675
enhancer911	chr1	22259000	22259200	1	6.63283	4.25271	2.38012	0.0350675
enhancer912	chr1	22260000	22260400	1	5.07709	4.53121	0.545885	0.801498
enhancer913	chr1	22261600	22262400	1	5.12608	2.91834	2.20773	0.354075
enhancer914	chr1	22264400	22264600	1	3.07421	3.02236	0.0518477	0.99239
enhancer915	chr1	22344800	22346800	1	7.30404	8.95618	-1.65214	0.0948602
enhancer916	chr1	22350400	22350600	1	2.64774	3.98005	-1.33231	0.542451
enhancer917	chr1	22353200	22354600	1	6.00385	6.94621	-0.942352	0.440619
enhancer918	chr1	22357800	22358800	1	4.28464	6.97069	-2.68606	0.015202
enhancer919	chr1	22364400	22366000	1	5.9024	7.27032	-1.36792	0.273015
enhancer920	chr1	22366800	22370200	1	8.25118	9.58025	-1.32907	0.268042
enhancer921	chr1	22377800	22378600	1	6.08003	6.42579	-0.345764	0.836036
enhancer922	chr1	22381200	22381400	1	4.65236	2.3236	2.32876	0.288389
enhancer923	chr1	22381600	22382000	1	1.77496	4.63849	-2.86353	0.129038
enhancer924	chr1	22382200	22387400	1	6.77172	7.39432	-0.622599	0.69599
enhancer925	chr1	22387600	22388800	1	4.32044	4.91121	-0.590776	0.764536
enhancer926	chr1	22389000	22389200	1	2.10452	0.0211735	2.08335	1
enhancer927	chr1	22389400	22390200	1	1.38483	3.60614	-2.22131	0.310445
enhancer928	chr1	22398000	22398200	1	3.93356	-0.931187	4.86475	0.0359857
enhancer929	chr1	22399000	22399600	1	1.5471	4.14411	-2.59702	0.185432
enhancer930	chr1	22399800	22402600	1	5.8789	6.66077	-0.781864	0.603579
enhancer931	chr1	22403000	22407200	1	5.76709	6.72059	-0.953499	0.506128
enhancer932	chr1	22408800	22409200	1	3.1175	0.714941	2.40255	0.302577
enhancer933	chr1	22409400	22411000	1	3.2698	5.24134	-1.97154	0.172664
enhancer934	chr1	22413000	22415400	1	4.38322	6.06525	-1.68204	0.410348
enhancer935	chr1	22416800	22419600	1	5.91948	6.37006	-0.450577	0.848843
enhancer936	chr1	22430400	22431400	1	4.193	4.56646	-0.373458	0.871807
enhancer937	chr1	22501200	22501400	0	3.193	3.94412	-0.751119	0.735078
enhancer938	chr1	22501600	22502000	0	2.25304	5.27876	-3.02573	0.0395057
enhancer939	chr1	22755200	22755400	1	2.94282	2.5652	0.377622	0.914867
enhancer940	chr1	22755800	22756200	1	0.94282	1.88949	-0.946674	1
enhancer941	chr1	22777600	22777800	1	4.69929	5.75549	-1.0562	0.471313
enhancer942	chr1	22780000	22781200	1	7.52107	3.2082	4.31287	0.000125446
enhancer943	chr1	22783000	22783200	1	2.58248	1.16394	1.41854	1
enhancer944	chr1	22784800	22785000	1	4.16473	-0.931187	5.09592	0.00900044
enhancer945	chr1	22787400	22788000	1	5.11243	1.60296	3.50947	0.0780031
enhancer946	chr1	22811000	22811800	1	4.93454	3.49982	1.43472	0.548469
enhancer947	chr1	23344800	23345000	1	2.68309	1.98438	0.698704	0.845422
enhancer948	chr1	23348000	23348400	1	2.4389	3.71568	-1.27678	0.61083
enhancer949	chr1	23349200	23349400	1	2.11921	4.18034	-2.06113	0.311408
enhancer950	chr1	23357000	23357600	1	3.66818	3.10691	0.561269	0.860087
enhancer951	chr1	23363200	23363800	1	3.82909	2.10354	1.72555	0.391093
enhancer952	chr1	23364000	23364200	0	-0.116719	0.714941	-0.831661	1
enhancer953	chr1	23365000	23366400	1	4.04259	-0.377809	4.4204	0.0171711
enhancer954	chr1	23429600	23431000	1	5.69338	6.78	-1.08662	0.472046
enhancer955	chr1	23439200	23439600	1	4.06576	3.43589	0.629873	0.838633
enhancer956	chr1	23440600	23442600	1	7.60599	7.51776	0.088238	0.96076
enhancer957	chr1	23442800	23443200	1	7.60599	7.51776	0.088238	0.96076
enhancer958	chr1	23443600	23444200	0	4.12029	5.34096	-1.22066	0.607335
enhancer959	chr1	23445200	23445600	1	5.33764	3.63567	1.70197	0.390848
enhancer960	chr1	23446600	23447000	1	5.39819	5.5834	-0.18521	0.932754
enhancer961	chr1	23493400	23493600	1	3.52097	-0.377809	3.89878	0.0962465
enhancer962	chr1	23496600	23497000	1	4.96764	6.60644	-1.6388	0.21535
enhancer963	chr1	23503600	23503800	1	0.94282	3.04519	-2.10237	0.351356
enhancer964	chr1	23511000	23511400	1	0.427139	1.13745	-0.710306	1
enhancer965	chr1	23617200	23618400	1	4.19484	5.81462	-1.61978	0.431314
enhancer966	chr1	23619000	23619400	1	4.34437	3.36805	0.976319	0.684897
enhancer967	chr1	23647000	23650800	1	4.9214	5.85186	-0.93046	0.583979
enhancer968	chr1	23663600	23664200	1	7.05672	4.80655	2.25017	0.239558
enhancer969	chr1	23664400	23667200	1	7.05672	4.80655	2.25017	0.239558
enhancer970	chr1	23672000	23672200	1	3.71645	5.05765	-1.3412	0.427023
enhancer971	chr1	23693400	23693800	1	3.13036	3.37568	-0.245325	0.933871
enhancer972	chr1	23697200	23698000	1	6.12453	5.32239	0.802137	0.617026
enhancer973	chr1	23730200	23730800	1	5.49691	3.99862	1.4983	0.30244
enhancer974	chr1	23748400	23749600	1	5.81003	4.802	1.00803	0.557657
enhancer975	chr1	23811600	23811800	1	0.94282	2.52992	-1.5871	1
enhancer976	chr1	23839000	23839400	1	8.51079	3.18677	5.32403	1.86651e-05
enhancer977	chr1	23839800	23840000	1	8.51079	3.18677	5.32403	1.86651e-05
enhancer978	chr1	23841400	23841600	1	8.51079	3.18677	5.32403	1.86651e-05
enhancer979	chr1	23847800	23848200	1	9.529	6.63422	2.89478	9.91025e-05
enhancer980	chr1	23848800	23851600	1	9.529	6.63422	2.89478	9.91025e-05
enhancer981	chr1	23851800	23854400	1	9.63957	6.83793	2.80164	0.00122095
enhancer982	chr1	23859400	23859800	1	4.56221	3.18677	1.37544	0.579001
enhancer983	chr1	23866000	23866400	1	4.77031	2.85594	1.91437	0.237991
enhancer984	chr1	23960400	23961600	1	2.85928	6.60038	-3.7411	0.00964993
enhancer985	chr1	23962000	23962200	1	1.60108	0.80762	0.793456	1
enhancer986	chr1	24017600	24017800	1	1.74182	4.67472	-2.9329	0.0903957
enhancer987	chr1	24069000	24069200	1	3.7407	2.02117	1.71953	0.402641
enhancer988	chr1	24072200	24072800	1	4.05321	4.07116	-0.0179579	0.994546
enhancer989	chr1	24073400	24075000	1	5.53313	3.74085	1.79228	0.348352
enhancer990	chr1	24098800	24099800	1	5.79684	3.76054	2.0363	0.27951
enhancer991	chr1	24100000	24100400	1	7.08378	5.18382	1.89996	0.0823738
enhancer992	chr1	24100800	24101600	1	7.08378	5.18382	1.89996	0.0823738
enhancer993	chr1	24102400	24103600	1	8.02359	6.68609	1.3375	0.186984
enhancer994	chr1	24107000	24108800	1	7.20273	6.04014	1.16258	0.330259
enhancer995	chr1	24111000	24111200	1	4.98957	3.99554	0.994034	0.574306
enhancer996	chr1	24116200	24117000	1	5.21561	6.3424	-1.12679	0.383474
enhancer997	chr1	24119200	24121200	1	7.35258	7.75801	-0.40543	0.798
enhancer998	chr1	24121400	24121600	1	7.35258	7.75801	-0.40543	0.798
enhancer999	chr1	24125200	24125800	1	5.8174	6.44927	-0.631865	0.693618
enhancer1000	chr1	24128200	24128800	1	4.65414	5.1455	-0.491366	0.81473
enhancer1001	chr1	24129000	24129200	1	4.65414	5.1455	-0.491366	0.81473
enhancer1002	chr1	24132800	24135200	1	5.73011	5.81026	-0.0801568	0.967317
enhancer1003	chr1	24135400	24135800	0	2.65548	0.714941	1.94053	1
enhancer1004	chr1	24136000	24138600	1	7.71238	7.86015	-0.147772	0.924517
enhancer1005	chr1	24142000	24145200	1	6.6714	9.52185	-2.85045	0.000249662
enhancer1006	chr1	24150400	24150800	1	3.73595	4.12904	-0.393097	0.896571
enhancer1007	chr1	24152600	24152800	1	3.89086	4.15849	-0.267629	0.910478
enhancer1008	chr1	24164400	24164800	1	4.9774	6.85309	-1.87568	0.176194
enhancer1009	chr1	24165600	24165800	1	3.32044	3.93002	-0.609584	0.788135
enhancer1010	chr1	24171600	24172600	1	5.13121	3.14739	1.98382	0.34018
enhancer1011	chr1	24191800	24193200	1	0.821177	4.27623	-3.45505	0.0578211
enhancer1012	chr1	24195600	24196000	1	4.49269	5.85424	-1.36156	0.329902
enhancer1013	chr1	24223400	24224600	1	6.14712	5.08452	1.06259	0.455325
enhancer1014	chr1	24234200	24235600	1	6.16441	6.56179	-0.397377	0.822211
enhancer1015	chr1	24235800	24239000	1	6.2756	6.8859	-0.610303	0.687859
enhancer1016	chr1	24240200	24240600	1	4.18151	5.61318	-1.43167	0.375177
enhancer1017	chr1	24241800	24243800	1	6.56094	7.09096	-0.530017	0.736335
enhancer1018	chr1	24245000	24248200	1	8.74701	8.83662	-0.089612	0.963958
enhancer1019	chr1	24284400	24284800	1	4.85359	5.98936	-1.13577	0.493234
enhancer1020	chr1	24289800	24293000	1	7.50127	6.26156	1.23972	0.351649
enhancer1021	chr1	24302000	24303400	1	5.86775	5.48806	0.379692	0.862015
enhancer1022	chr1	24307600	24308400	1	6.6963	7.00933	-0.313024	0.877971
enhancer1023	chr1	24739000	24739400	1	3.08571	3.97509	-0.88938	0.690868
enhancer1024	chr1	24740600	24740800	1	2.56615	3.9027	-1.33655	0.58194
enhancer1025	chr1	24741400	24741800	1	5.58909	4.8471	0.741993	0.650947
enhancer1026	chr1	24743800	24746400	1	7.67171	8.71079	-1.03907	0.316896
enhancer1027	chr1	24807200	24808800	1	5.4034	9.0152	-3.6118	3.23418e-05
enhancer1028	chr1	24827600	24828200	1	4.61212	6.46669	-1.85457	0.219911
enhancer1029	chr1	24830400	24830600	1	2.94088	-0.931187	3.87207	1
enhancer1030	chr1	24861600	24862000	1	3.62339	4.71755	-1.09416	0.664212
enhancer1031	chr1	24862400	24863800	1	3.73818	7.65142	-3.91324	0.00239317
enhancer1032	chr1	24967800	24968000	1	4.50047	4.97974	-0.479274	0.808122
enhancer1033	chr1	24971800	24972200	1	3.3909	4.50547	-1.11457	0.581076
enhancer1034	chr1	25020200	25023200	1	6.52604	9.7239	-3.19786	0.000668396
enhancer1035	chr1	25031400	25032600	1	5.75198	6.88324	-1.13126	0.412351
enhancer1036	chr1	25049000	25049200	1	2.42714	4.15628	-1.72914	0.353847
enhancer1037	chr1	25053600	25054800	1	4.95009	7.68243	-2.73234	0.0166114
enhancer1038	chr1	25057000	25057600	1	5.1548	5.56252	-0.407729	0.824328
enhancer1039	chr1	25059000	25060600	1	4.85023	8.05588	-3.20565	0.0287862
enhancer1040	chr1	25061600	25063200	1	6.0406	7.83367	-1.79307	0.0659269
enhancer1041	chr1	25068800	25069600	1	5.37676	5.95542	-0.578664	0.771854
enhancer1042	chr1	25070200	25070600	1	6.55153	5.09234	1.45919	0.395777
enhancer1043	chr1	25070800	25071000	1	6.55153	5.09234	1.45919	0.395777
enhancer1044	chr1	25074200	25076800	1	7.03077	7.15904	-0.128266	0.951049
enhancer1045	chr1	25077600	25078400	1	3.01812	3.96191	-0.943797	0.729423
enhancer1046	chr1	25080600	25081400	1	3.63757	4.41027	-0.772704	0.712733
enhancer1047	chr1	25086600	25087400	1	4.84764	3.6662	1.18144	0.649846
enhancer1048	chr1	25088400	25093800	1	8.93975	9.1508	-0.21105	0.866575
enhancer1049	chr1	25094000	25098600	1	6.72821	9.46778	-2.73957	0.00140302
enhancer1050	chr1	25105400	25105600	0	-0.116719	-0.315318	0.198598	1
enhancer1051	chr1	25127600	25129000	1	3.29134	5.43975	-2.14841	0.284932
enhancer1052	chr1	25129200	25129600	1	-0.116719	4.41213	-4.52885	0.0150812
enhancer1053	chr1	25129800	25130000	1	2.3632	2.88546	-0.522264	0.886353
enhancer1054	chr1	25130400	25131600	1	5.80268	6.72702	-0.924332	0.709759
enhancer1055	chr1	25131800	25135600	1	5.80268	6.72702	-0.924332	0.709759
enhancer1056	chr1	25135800	25137200	0	3.29134	5.84795	-2.55661	0.128467
enhancer1057	chr1	25148400	25148600	1	-0.116719	3.10578	-3.2225	0.160997
enhancer1058	chr1	25149200	25150000	1	4.56158	4.47399	0.0875928	0.975285
enhancer1059	chr1	25152600	25157200	1	5.94786	6.24714	-0.299282	0.887109
enhancer1060	chr1	25157800	25158600	1	3.71161	4.69	-0.978384	0.598708
enhancer1061	chr1	25162200	25162400	0	-0.116719	1.46733	-1.58405	1
enhancer1062	chr1	25163000	25163400	1	2.477	3.24393	-0.766934	0.789701
enhancer1063	chr1	25172600	25174400	1	6.03935	6.52129	-0.481939	0.785803
enhancer1064	chr1	25175600	25176400	1	4.65414	5.28681	-0.632677	0.784673
enhancer1065	chr1	25196800	25198000	1	4.51803	6.00276	-1.48473	0.313515
enhancer1066	chr1	25251600	25254200	1	3.72496	5.69	-1.96504	0.156639
enhancer1067	chr1	25257400	25257800	1	4.39161	4.85833	-0.466727	0.82997
enhancer1068	chr1	25258400	25259000	1	-0.116719	5.08945	-5.20617	0.00223259
enhancer1069	chr1	25347200	25349200	1	7.32258	9.63764	-2.31506	0.015425
enhancer1070	chr1	25349400	25351800	1	6.29138	9.25251	-2.96113	0.00777668
enhancer1071	chr1	25359000	25360800	1	7.14819	9.52292	-2.37473	0.0327013
enhancer1072	chr1	25361200	25362000	1	5.33273	8.183	-2.85027	0.0244784
enhancer1073	chr1	25446600	25447000	1	3.28789	5.40403	-2.11613	0.198029
enhancer1074	chr1	25560200	25561800	1	6.93209	6.51068	0.421408	0.82159
enhancer1075	chr1	25562400	25563200	1	7.33685	8.28693	-0.950076	0.45399
enhancer1076	chr1	25563600	25564000	1	7.33685	8.28693	-0.950076	0.45399
enhancer1077	chr1	25564400	25565800	1	7.33685	8.28693	-0.950076	0.45399
enhancer1078	chr1	25567600	25568200	1	5.12243	5.81467	-0.692233	0.73022
enhancer1079	chr1	25568400	25568800	1	5.12243	5.81467	-0.692233	0.73022
enhancer1080	chr1	25569000	25570000	1	4.90315	5.04074	-0.137594	0.964915
enhancer1081	chr1	25575000	25575600	1	4.69555	5.09205	-0.396509	0.85541
enhancer1082	chr1	25592400	25592800	1	4.16368	1.60614	2.55755	0.285306
enhancer1083	chr1	25594800	25595000	1	4.80334	3.99124	0.812105	0.777058
enhancer1084	chr1	25598200	25598400	1	4.99649	3.06294	1.93355	0.415392
enhancer1085	chr1	25598600	25599600	1	7.09007	4.74088	2.3492	0.111482
enhancer1086	chr1	25601000	25601200	1	5.52948	1.06881	4.46067	0.0139106
enhancer1087	chr1	25606200	25606800	1	7.03807	3.07581	3.96226	0.0421331
enhancer1088	chr1	25607000	25607200	1	7.03807	3.07581	3.96226	0.0421331
enhancer1089	chr1	25611000	25612400	1	8.15403	3.52992	4.62411	0.210373
enhancer1090	chr1	25667200	25667800	1	3.61151	3.25529	0.356219	0.89058
enhancer1091	chr1	25694200	25694800	1	3.8994	3.20611	0.69329	0.819522
enhancer1092	chr1	25695200	25695600	1	5.21259	5.01513	0.197454	0.920412
enhancer1093	chr1	25737000	25737200	1	9.08346	5.94812	3.13534	8.38924e-05
enhancer1094	chr1	25739000	25739200	1	9.08346	5.94812	3.13534	8.38924e-05
enhancer1095	chr1	25739400	25740200	1	9.08346	5.94812	3.13534	8.38924e-05
enhancer1096	chr1	25745800	25746200	1	8.57396	3.93835	4.63561	1.21622e-06
enhancer1097	chr1	25746400	25746800	1	6.17174	3.75112	2.42063	0.0827344
enhancer1098	chr1	25747200	25748600	1	7.97702	6.51045	1.46657	0.219484
enhancer1099	chr1	25754400	25755400	1	7.30608	6.40052	0.905556	0.540259
enhancer1100	chr1	25760200	25764000	1	8.74365	7.44259	1.30106	0.24376
enhancer1101	chr1	25764200	25765400	1	8.74365	7.44259	1.30106	0.24376
enhancer1102	chr1	25765800	25766200	1	8.74365	7.44259	1.30106	0.24376
enhancer1103	chr1	25766600	25766800	1	8.74365	7.44259	1.30106	0.24376
enhancer1104	chr1	25767400	25767800	1	6.01828	3.56104	2.45724	0.182855
enhancer1105	chr1	25769000	25769200	1	6.01828	3.56104	2.45724	0.182855
enhancer1106	chr1	25771200	25771400	1	6.06598	4.90891	1.15708	0.410443
enhancer1107	chr1	25772400	25774200	1	6.2783	5.27621	1.00209	0.558625
enhancer1108	chr1	25787600	25790200	1	7.12284	6.80357	0.319267	0.889301
enhancer1109	chr1	25790400	25791000	1	3.86365	2.97816	0.885489	0.761306
enhancer1110	chr1	25792200	25792800	1	7.09284	7.11758	-0.0247388	0.98889
enhancer1111	chr1	25793000	25797200	1	7.09284	7.11758	-0.0247388	0.98889
enhancer1112	chr1	25797400	25797800	1	3.88657	4.3818	-0.495231	0.824005
enhancer1113	chr1	25798000	25798800	1	3.88657	4.3818	-0.495231	0.824005
enhancer1114	chr1	25799000	25804600	1	7.02717	6.49244	0.534727	0.735446
enhancer1115	chr1	25811400	25812200	1	5.85502	5.04189	0.813126	0.676927
enhancer1116	chr1	25812800	25813200	1	4.39995	3.0284	1.37155	0.60368
enhancer1117	chr1	25869600	25869800	1	3.35847	4.23823	-0.879756	0.680955
enhancer1118	chr1	25871800	25872200	0	0.427139	4.37522	-3.94808	0.0361519
enhancer1119	chr1	25872400	25873200	1	3.85153	5.85715	-2.00562	0.299623
enhancer1120	chr1	25873400	25873600	0	-0.116719	2.58669	-2.70341	1
enhancer1121	chr1	25874000	25877600	1	7.90128	10.8644	-2.96311	4.4779e-05
enhancer1122	chr1	25880600	25884200	1	6.15998	7.45695	-1.29697	0.241433
enhancer1123	chr1	25887400	25889800	1	3.75848	6.98333	-3.22485	0.00606112
enhancer1124	chr1	25934800	25935200	1	3.57559	3.19004	0.385549	0.905105
enhancer1125	chr1	25942000	25942200	1	-0.116719	0.114929	-0.231648	1
enhancer1126	chr1	25968600	25969600	1	3.4492	5.0714	-1.6222	0.58417
enhancer1127	chr1	26091600	26093400	1	6.0671	7.94978	-1.88268	0.0924153
enhancer1128	chr1	26126000	26126200	1	3.47263	6.08526	-2.61263	0.0369598
enhancer1129	chr1	26127800	26128000	1	2.77278	3.19542	-0.422635	0.893976
enhancer1130	chr1	26129200	26129600	1	-0.116719	2.93256	-3.04928	1
enhancer1131	chr1	26133200	26134600	0	2.3632	5.84164	-3.47844	0.0219112
enhancer1132	chr1	26145000	26145600	1	4.50113	5.72051	-1.21939	0.457659
enhancer1133	chr1	26148200	26148800	1	2.4389	4.81394	-2.37504	0.208286
enhancer1134	chr1	26149200	26150000	1	3.78557	5.68104	-1.89547	0.184819
enhancer1135	chr1	26155400	26158200	1	6.47313	8.87677	-2.40364	0.00300472
enhancer1136	chr1	26159400	26160800	1	5.02536	7.68653	-2.66117	0.0245949
enhancer1137	chr1	26171200	26171400	1	0.94282	3.58581	-2.64299	0.233763
enhancer1138	chr1	26178000	26178600	0	2.77278	4.68048	-1.9077	0.370216
enhancer1139	chr1	26179200	26180000	1	7.32114	6.60796	0.713176	0.571166
enhancer1140	chr1	26180200	26182600	1	7.32114	6.60796	0.713176	0.571166
enhancer1141	chr1	26182800	26184600	1	5.24803	6.58258	-1.33455	0.314877
enhancer1142	chr1	26188400	26193200	1	7.32687	10.2881	-2.96121	0.000942693
enhancer1143	chr1	26193400	26194000	0	2.14479	4.72795	-2.58316	0.152238
enhancer1144	chr1	26194200	26195200	0	4.14311	5.46803	-1.32492	0.403084
enhancer1145	chr1	26196600	26200800	1	6.8764	8.70358	-1.82718	0.0788844
enhancer1146	chr1	26206400	26206600	1	4.97847	3.66233	1.31615	0.501277
enhancer1147	chr1	26221400	26222800	1	5.22633	6.10795	-0.88162	0.549702
enhancer1148	chr1	26228800	26229000	1	2.93454	2.10578	0.828752	0.752433
enhancer1149	chr1	26233600	26233800	1	1.97169	2.03087	-0.0591748	1
enhancer1150	chr1	26250200	26250400	1	3.57559	-0.931187	4.50678	0.0617472
enhancer1151	chr1	26297000	26299200	1	6.81538	6.61588	0.199497	0.932661
enhancer1152	chr1	26315800	26316800	1	3.63486	3.78284	-0.147979	0.968147
enhancer1153	chr1	26317800	26318000	1	3.57559	2.89871	0.676882	0.841025
enhancer1154	chr1	26323200	26323400	1	4.66802	4.08566	0.58236	0.85557
enhancer1155	chr1	26325200	26325400	1	4.63697	2.5899	2.04707	0.332912
enhancer1156	chr1	26362800	26363000	1	3.43753	2.20506	1.23247	0.593059
enhancer1157	chr1	26393600	26394000	1	5.80689	5.22357	0.583321	0.724379
enhancer1158	chr1	26395800	26398000	1	7.27649	9.21554	-1.93906	0.0498121
enhancer1159	chr1	26430200	26430400	1	4.1175	4.47801	-0.360509	0.894977
enhancer1160	chr1	26430600	26430800	1	4.1175	4.47801	-0.360509	0.894977
enhancer1161	chr1	26439600	26441200	1	11.8252	10.5271	1.29812	0.243097
enhancer1162	chr1	26441400	26441800	1	11.8252	10.5271	1.29812	0.243097
enhancer1163	chr1	26442000	26442200	1	11.8252	10.5271	1.29812	0.243097
enhancer1164	chr1	26442400	26442800	1	11.8252	10.5271	1.29812	0.243097
enhancer1165	chr1	26444200	26453800	1	11.8252	10.5271	1.29812	0.243097
enhancer1166	chr1	26454000	26455800	1	9.98485	8.41313	1.57172	0.1926
enhancer1167	chr1	26463800	26464200	1	5.01603	6.53854	-1.52251	0.220961
enhancer1168	chr1	26464400	26464600	1	5.01603	6.53854	-1.52251	0.220961
enhancer1169	chr1	26471200	26471800	1	5.41028	2.75476	2.65551	0.0508178
enhancer1170	chr1	26491200	26491400	1	3.71161	-0.931187	4.6428	0.018907
enhancer1171	chr1	26495800	26496000	1	4.59382	2.46559	2.12823	0.358023
enhancer1172	chr1	26497400	26497800	1	2.83696	3.90926	-1.0723	0.631119
enhancer1173	chr1	26552600	26552800	1	1.95541	1.60296	0.352452	1
enhancer1174	chr1	26562400	26565600	1	7.99534	7.27273	0.722608	0.562833
enhancer1175	chr1	26583800	26584000	1	5.07665	4.5519	0.524754	0.785933
enhancer1176	chr1	26585400	26586800	1	5.95348	6.74673	-0.793258	0.59476
enhancer1177	chr1	26600400	26602800	1	8.3643	9.37864	-1.01434	0.32623
enhancer1178	chr1	26604200	26605600	1	8.12131	10.0072	-1.88588	0.0501253
enhancer1179	chr1	26609200	26617800	1	10.5731	12.4869	-1.91379	0.0197805
enhancer1180	chr1	26631800	26632200	1	3.72863	3.14739	0.58124	0.851027
enhancer1181	chr1	26633800	26634200	1	4.75614	4.81356	-0.0574276	0.984619
enhancer1182	chr1	26642400	26643000	1	6.53856	7.1849	-0.646344	0.644534
enhancer1183	chr1	26643400	26644200	1	6.53856	7.1849	-0.646344	0.644534
enhancer1184	chr1	26646200	26646800	1	3.4492	4.78073	-1.33153	0.562864
enhancer1185	chr1	26647200	26648200	1	3.57559	6.00109	-2.4255	0.162748
enhancer1186	chr1	26663400	26663600	1	4.30596	1.95434	2.35162	0.26641
enhancer1187	chr1	26697000	26697400	1	4.66184	5.43661	-0.774775	0.661093
enhancer1188	chr1	26699200	26704800	1	9.34549	10.1401	-0.794622	0.469046
enhancer1189	chr1	26705000	26707600	1	7.94264	8.41296	-0.470318	0.73708
enhancer1190	chr1	26711200	26713200	1	5.63208	8.67921	-3.04713	0.000372365
enhancer1191	chr1	26757600	26757800	1	3.14311	1.26964	1.87346	0.394167
enhancer1192	chr1	26760200	26761000	1	3.45229	4.53674	-1.08445	0.594378
enhancer1193	chr1	26796600	26797400	1	5.20824	4.73238	0.475861	0.799832
enhancer1194	chr1	26825800	26826400	1	3.4492	4.95746	-1.50826	0.502294
enhancer1195	chr1	26828400	26829000	1	5.74419	7.51142	-1.76723	0.19061
enhancer1196	chr1	26855200	26855600	1	3.40155	3.00661	0.394937	0.878405
enhancer1197	chr1	26858000	26859400	1	6.74112	7.26306	-0.521938	0.700256
enhancer1198	chr1	26860000	26862400	1	6.63012	7.23533	-0.605219	0.666673
enhancer1199	chr1	26864400	26868000	1	7.73125	8.39063	-0.659373	0.570084
enhancer1200	chr1	26870800	26871800	1	6.7877	6.34082	0.446886	0.761309
enhancer1201	chr1	26874000	26874400	1	5.35217	6.13854	-0.786376	0.60938
enhancer1202	chr1	26874600	26874800	1	5.35217	6.13854	-0.786376	0.60938
enhancer1203	chr1	26879200	26880600	1	9.10011	7.52628	1.57384	0.0723467
enhancer1204	chr1	26880800	26881200	1	9.10011	7.52628	1.57384	0.0723467
enhancer1205	chr1	26881600	26882000	1	9.10011	7.52628	1.57384	0.0723467
enhancer1206	chr1	26882800	26883400	1	9.10011	7.52628	1.57384	0.0723467
enhancer1207	chr1	26924200	26924600	1	4.84595	2.08048	2.76547	0.127217
enhancer1208	chr1	26925400	26926000	1	4.14754	4.93995	-0.792415	0.715083
enhancer1209	chr1	26945000	26946000	1	6.40829	6.51817	-0.109877	0.964261
enhancer1210	chr1	26948600	26949400	1	5.69027	6.73913	-1.04886	0.493395
enhancer1211	chr1	26954200	26955200	1	6.22308	6.72653	-0.503451	0.810584
enhancer1212	chr1	27003800	27004600	1	5.1449	3.10691	2.03799	0.3263
enhancer1213	chr1	27009200	27009400	1	4.74726	4.06703	0.680224	0.737705
enhancer1214	chr1	27016800	27018600	1	7.83094	8.11261	-0.281674	0.899464
enhancer1215	chr1	27020600	27021400	1	7.45712	6.68675	0.77037	0.616382
enhancer1216	chr1	27028800	27035000	1	8.10749	7.33808	0.769406	0.514957
enhancer1217	chr1	27038200	27046400	1	9.91908	8.5151	1.40398	0.114681
enhancer1218	chr1	27046600	27049800	1	9.91908	8.5151	1.40398	0.114681
enhancer1219	chr1	27050000	27050200	1	5.56726	5.22672	0.340545	0.850101
enhancer1220	chr1	27050600	27053600	1	6.56521	5.60412	0.961093	0.517541
enhancer1221	chr1	27054800	27055000	1	4.2856	0.0211735	4.26443	0.0558837
enhancer1222	chr1	27065600	27069800	1	7.3308	7.17684	0.153964	0.930528
enhancer1223	chr1	27071400	27072400	1	6.0609	6.53893	-0.478037	0.786233
enhancer1224	chr1	27074600	27075400	1	4.98604	4.96849	0.0175502	0.993521
enhancer1225	chr1	27075600	27077200	1	5.76682	5.39565	0.371168	0.831159
enhancer1226	chr1	27104600	27104800	1	3.03371	2.57185	0.461855	0.872781
enhancer1227	chr1	27106000	27106200	1	4.3816	3.39166	0.989937	0.712951
enhancer1228	chr1	27108600	27112600	1	8.57296	7.67134	0.90162	0.588759
enhancer1229	chr1	27116000	27116800	1	9.00182	6.60188	2.39994	0.0701808
enhancer1230	chr1	27117000	27118800	1	9.00182	6.60188	2.39994	0.0701808
enhancer1231	chr1	27119200	27119600	1	9.00182	6.60188	2.39994	0.0701808
enhancer1232	chr1	27119800	27120200	1	9.00182	6.60188	2.39994	0.0701808
enhancer1233	chr1	27123000	27123200	1	4.73833	1.68769	3.05064	0.105719
enhancer1234	chr1	27123400	27123800	1	4.73833	1.68769	3.05064	0.105719
enhancer1235	chr1	27124000	27124400	1	4.9371	3.76777	1.16933	0.601581
enhancer1236	chr1	27126200	27126400	1	4.59041	2.5652	2.02521	0.338041
enhancer1237	chr1	27147400	27147600	1	2.4389	2.7489	-0.309999	0.924824
enhancer1238	chr1	27152400	27152600	1	-0.116719	2.12844	-2.24516	1
enhancer1239	chr1	27154600	27154800	1	0.94282	2.42039	-1.47757	1
enhancer1240	chr1	27155000	27156800	1	6.24931	6.18179	0.0675147	0.971666
enhancer1241	chr1	27157000	27157200	1	6.24931	6.18179	0.0675147	0.971666
enhancer1242	chr1	27159400	27160600	1	5.07477	5.31229	-0.237516	0.903218
enhancer1243	chr1	27179800	27180200	1	7.93619	6.35038	1.58581	0.156985
enhancer1244	chr1	27181400	27182200	1	7.93619	6.35038	1.58581	0.156985
enhancer1245	chr1	27190400	27190600	1	3.85592	2.09432	1.7616	0.414677
enhancer1246	chr1	27192800	27193000	1	4.27637	4.77606	-0.499694	0.83342
enhancer1247	chr1	27215000	27215400	1	4.57904	4.56605	0.0129872	0.996377
enhancer1248	chr1	27217400	27218000	1	5.11372	5.84421	-0.730491	0.657424
enhancer1249	chr1	27225000	27225400	1	3.6944	4.32315	-0.628759	0.789445
enhancer1250	chr1	27227800	27228000	1	1.78909	1.04519	0.743904	1
enhancer1251	chr1	27240600	27240800	1	7.99509	4.97788	3.01721	0.00056166
enhancer1252	chr1	27247200	27247600	1	4.9393	2.14857	2.79072	0.168755
enhancer1253	chr1	27250000	27250400	1	4.44938	3.76493	0.684449	0.786457
enhancer1254	chr1	27324200	27324400	1	-0.116719	3.28989	-3.40661	0.13824
enhancer1255	chr1	27324600	27324800	1	2.35372	3.54518	-1.19146	0.588857
enhancer1256	chr1	27328000	27329000	1	5.74238	6.99376	-1.25139	0.516719
enhancer1257	chr1	27340000	27340200	1	2.39694	1.84645	0.550487	1
enhancer1258	chr1	27371200	27371800	1	3.37406	0.445906	2.92815	0.186668
enhancer1259	chr1	27399600	27402000	1	8.56051	9.42243	-0.861912	0.479429
enhancer1260	chr1	27409600	27410400	1	4.96764	6.03488	-1.06724	0.497724
enhancer1261	chr1	27424600	27427200	1	7.10915	8.20688	-1.09773	0.404745
enhancer1262	chr1	27438000	27444000	1	7.01554	7.93492	-0.919381	0.395283
enhancer1263	chr1	27455800	27458400	0	5.15343	8.75612	-3.60269	3.95544e-05
enhancer1264	chr1	27458600	27463600	1	6.81056	10.4047	-3.59415	3.34469e-05
enhancer1265	chr1	27464000	27466200	1	6.71108	9.81348	-3.10241	0.00203802
enhancer1266	chr1	27474800	27479000	1	5.32809	7.28642	-1.95833	0.134749
enhancer1267	chr1	27482000	27485000	1	8.10648	9.37114	-1.26466	0.150865
enhancer1268	chr1	27491000	27494600	1	3.32044	9.29894	-5.9785	3.38824e-14
enhancer1269	chr1	27559600	27560400	1	6.70393	5.7741	0.929821	0.463654
enhancer1270	chr1	27563000	27563200	1	3.96669	0.941605	3.02508	0.11583
enhancer1271	chr1	27648000	27648200	1	2.99204	4.35086	-1.35882	0.488261
enhancer1272	chr1	27650200	27650600	1	3.80629	5.14357	-1.33728	0.466984
enhancer1273	chr1	27667800	27668200	1	4.20338	4.00475	0.198626	0.952451
enhancer1274	chr1	27670200	27670600	1	3.85023	4.12281	-0.272584	0.929427
enhancer1275	chr1	27683800	27684400	1	4.03963	4.83097	-0.791331	0.66679
enhancer1276	chr1	27686400	27686600	1	2.68076	-0.377809	3.05857	1
enhancer1277	chr1	27691400	27691600	1	2.39694	5.30213	-2.90519	0.0554679
enhancer1278	chr1	27693800	27694000	1	3.868	4.06352	-0.195518	0.935849
enhancer1279	chr1	27717800	27718600	1	6.12324	4.34072	1.78253	0.239183
enhancer1280	chr1	27728800	27731000	1	6.49766	7.56306	-1.0654	0.338335
enhancer1281	chr1	27745800	27747200	1	4.91819	5.8595	-0.941311	0.532244
enhancer1282	chr1	27748200	27751400	1	4.57904	6.50721	-1.92817	0.110021
enhancer1283	chr1	27752400	27754200	1	6.3859	7.11865	-0.73275	0.582327
enhancer1284	chr1	27755800	27757200	1	6.17552	8.09624	-1.92072	0.0938697
enhancer1285	chr1	27757800	27763600	1	8.27311	9.23529	-0.962177	0.337832
enhancer1286	chr1	27763800	27764200	1	8.27311	9.23529	-0.962177	0.337832
enhancer1287	chr1	27764600	27766200	1	5.76125	5.46511	0.296136	0.891869
enhancer1288	chr1	27772800	27773400	1	1.95541	3.62219	-1.66678	0.472061
enhancer1289	chr1	27777000	27777200	1	2.68076	2.32166	0.3591	0.907059
enhancer1290	chr1	27780400	27780600	1	2.79125	3.55776	-0.766513	0.786202
enhancer1291	chr1	27780800	27783000	1	6.34612	5.32876	1.01736	0.491636
enhancer1292	chr1	27783200	27783400	1	2.29933	2.10354	0.19579	0.958146
enhancer1293	chr1	27793800	27795200	1	4.77919	5.48569	-0.706495	0.720091
enhancer1294	chr1	27795600	27796600	1	5.18871	3.75691	1.4318	0.623086
enhancer1295	chr1	27797200	27797600	1	2.68076	2.54684	0.133924	0.966345
enhancer1296	chr1	27797800	27798200	1	3.26475	3.26655	-0.0018011	0.99681
enhancer1297	chr1	27798400	27798800	1	1.95541	2.86946	-0.914048	0.746199
enhancer1298	chr1	27799200	27799400	1	2.9049	3.7843	-0.879399	0.705686
enhancer1299	chr1	27800200	27800600	1	5.90839	4.65806	1.25033	0.441456
enhancer1300	chr1	27800800	27801000	1	5.90839	4.65806	1.25033	0.441456
enhancer1301	chr1	27801400	27801800	1	6.16338	5.8989	0.26448	0.886353
enhancer1302	chr1	27802200	27803400	1	6.16338	5.8989	0.26448	0.886353
enhancer1303	chr1	27803800	27804200	1	6.16338	5.8989	0.26448	0.886353
enhancer1304	chr1	27804400	27806800	1	5.12619	6.52505	-1.39887	0.262239
enhancer1305	chr1	27812000	27813400	1	2.25304	4.59441	-2.34138	0.165474
enhancer1306	chr1	27814200	27814400	1	1.5471	1.79351	-0.246415	1
enhancer1307	chr1	27817600	27817800	1	5.34391	4.74235	0.601557	0.74289
enhancer1308	chr1	27847800	27848600	1	3.85023	6.23064	-2.38041	0.17556
enhancer1309	chr1	27849200	27851800	1	7.89328	8.78557	-0.892284	0.406277
enhancer1310	chr1	27855200	27857000	1	5.97912	7.17653	-1.19741	0.351748
enhancer1311	chr1	27857400	27860400	1	7.06216	8.64716	-1.585	0.12456
enhancer1312	chr1	27861600	27864800	1	7.22158	6.98311	0.238471	0.895464
enhancer1313	chr1	27865000	27874200	1	11.1815	11.3162	-0.134727	0.913166
enhancer1314	chr1	27880200	27883600	1	8.66165	10.1722	-1.51054	0.0571267
enhancer1315	chr1	27883800	27885600	1	6.74095	8.12836	-1.38741	0.183492
enhancer1316	chr1	27886000	27892000	1	7.62306	9.4261	-1.80304	0.0338305
enhancer1317	chr1	27893400	27895800	1	6.09531	7.46593	-1.37062	0.230538
enhancer1318	chr1	27897800	27900800	0	5.56086	8.18608	-2.62521	0.00958806
enhancer1319	chr1	27901000	27901800	1	3.6246	5.43003	-1.80544	0.240706
enhancer1320	chr1	27903000	27904800	1	4.08085	7.02218	-2.94133	0.0641398
enhancer1321	chr1	27912000	27913800	1	5.9346	6.1745	-0.239895	0.922369
enhancer1322	chr1	27915000	27915400	0	3.21047	-0.931187	4.14166	0.0550925
enhancer1323	chr1	27916200	27918600	1	5.54646	5.72629	-0.179836	0.928311
enhancer1324	chr1	27921600	27927000	1	6.56505	7.51538	-0.950324	0.482699
enhancer1325	chr1	27927200	27928000	1	4.07044	5.80679	-1.73635	0.260731
enhancer1326	chr1	27931400	27931600	1	3.29134	3.75697	-0.465628	0.883037
enhancer1327	chr1	27932600	27934200	1	4.61212	6.70487	-2.09276	0.144357
enhancer1328	chr1	27951200	27951800	0	5.07144	5.24937	-0.177929	0.929051
enhancer1329	chr1	27952000	27952200	1	4.67433	4.26605	0.408283	0.876681
enhancer1330	chr1	27952600	27952800	0	0.94282	3.82091	-2.87809	0.143034
enhancer1331	chr1	27953000	27953400	0	4.53264	4.27623	0.256406	0.918059
enhancer1332	chr1	27955000	27955400	1	2.89186	4.52569	-1.63383	0.454259
enhancer1333	chr1	27957400	27958000	1	5.01499	7.07174	-2.05675	0.0998979
enhancer1334	chr1	27958600	27959000	1	4.31067	6.38981	-2.07914	0.232801
enhancer1335	chr1	27959800	27960200	1	4.57167	6.60515	-2.03348	0.0789282
enhancer1336	chr1	27962200	27963200	1	-0.116719	6.12932	-6.24604	9.23154e-05
enhancer1337	chr1	27976600	27978200	0	4.83525	8.28664	-3.45139	0.000155147
enhancer1338	chr1	27978800	27979000	0	-0.116719	4.12844	-4.24516	0.0294723
enhancer1339	chr1	27982000	27982800	1	5.31641	6.74674	-1.43033	0.216546
enhancer1340	chr1	27985600	27986000	1	4.10452	6.50649	-2.40197	0.135082
enhancer1341	chr1	27987000	27987600	1	5.46105	6.36331	-0.902254	0.582688
enhancer1342	chr1	27988600	27989800	1	7.04626	9.55082	-2.50455	0.00694751
enhancer1343	chr1	27995600	27995800	1	-0.116719	-0.377809	0.261089	1
enhancer1344	chr1	27997800	27998200	1	2.63757	4.65301	-2.01544	0.250499
enhancer1345	chr1	27999800	28000200	1	1.95541	5.5081	-3.55269	0.0201503
enhancer1346	chr1	28051600	28051800	1	5.37442	5.15849	0.215927	0.917983
enhancer1347	chr1	28052200	28052400	1	3.41072	3.16618	0.244535	0.939354
enhancer1348	chr1	28053800	28054200	1	4.86698	1.18571	3.68128	0.0445041
enhancer1349	chr1	28088200	28089400	0	-0.116719	6.82601	-6.94273	7.03032e-06
enhancer1350	chr1	28098200	28098600	1	1.60108	4.4709	-2.86982	0.113243
enhancer1351	chr1	28101200	28101400	1	0.508208	3.05113	-2.54292	0.249117
enhancer1352	chr1	28101600	28102000	1	0.94282	-0.931187	1.87401	1
enhancer1353	chr1	28115800	28116800	1	5.01511	5.35897	-0.343861	0.899428
enhancer1354	chr1	28156200	28156600	1	4.14944	4.74271	-0.593276	0.777989
enhancer1355	chr1	28158800	28159400	1	5.06721	4.0404	1.02681	0.645802
enhancer1356	chr1	28184800	28185200	1	5.58169	4.30883	1.27286	0.39792
enhancer1357	chr1	28188600	28188800	1	4.84595	1.57348	3.27247	0.100041
enhancer1358	chr1	28189200	28195800	1	10.8167	10.7705	0.0462198	0.973599
enhancer1359	chr1	28196200	28198800	1	8.22847	7.69674	0.531737	0.682207
enhancer1360	chr1	28200800	28203000	1	8.86452	8.03513	0.829395	0.445664
enhancer1361	chr1	28203200	28204800	1	8.86452	8.03513	0.829395	0.445664
enhancer1362	chr1	28205000	28206000	1	5.76242	5.01054	0.751878	0.683353
enhancer1363	chr1	28210400	28210600	1	8.85207	7.96561	0.886458	0.510199
enhancer1364	chr1	28210800	28215000	1	8.85207	7.96561	0.886458	0.510199
enhancer1365	chr1	28238400	28240000	1	6.77667	6.15945	0.617222	0.67152
enhancer1366	chr1	28260000	28261200	1	6.4148	4.28129	2.1335	0.0701792
enhancer1367	chr1	28262000	28262400	1	4.70976	2.44042	2.26934	0.257742
enhancer1368	chr1	28285600	28285800	1	1.77496	5.06795	-3.29299	0.051784
enhancer1369	chr1	28287400	28287800	1	2.14479	4.49465	-2.34986	0.220801
enhancer1370	chr1	28305400	28306800	1	7.09158	5.75437	1.33721	0.367301
enhancer1371	chr1	28318000	28321200	1	6.22718	8.2181	-1.99093	0.0893939
enhancer1372	chr1	28381800	28385000	1	7.71921	7.40701	0.312196	0.869921
enhancer1373	chr1	28385200	28386200	1	5.64782	5.05584	0.59198	0.790611
enhancer1374	chr1	28386400	28386800	1	5.64782	5.05584	0.59198	0.790611
enhancer1375	chr1	28390200	28393000	1	6.42217	6.99969	-0.577514	0.783384
enhancer1376	chr1	28400600	28400800	1	-0.116719	2.30187	-2.41858	1
enhancer1377	chr1	28401400	28402800	1	5.10452	3.5907	1.51382	0.555742
enhancer1378	chr1	28403200	28403400	0	3.01812	1.84914	1.16898	0.675188
enhancer1379	chr1	28411600	28413400	1	5.87299	4.72537	1.14762	0.49305
enhancer1380	chr1	28416000	28416200	1	2.10452	2.70891	-0.604396	0.844847
enhancer1381	chr1	28437200	28438400	1	6.23002	6.53735	-0.307326	0.871304
enhancer1382	chr1	28439000	28439800	1	3.65666	5.25062	-1.59396	0.535821
enhancer1383	chr1	28441000	28442400	1	6.57625	7.28626	-0.710008	0.794988
enhancer1384	chr1	28452400	28454800	1	7.35972	8.16767	-0.807949	0.706198
enhancer1385	chr1	28459000	28459400	1	3.97169	4.4841	-0.512408	0.873142
enhancer1386	chr1	28480600	28480800	0	1.5471	3.42955	-1.88245	0.399613
enhancer1387	chr1	28481000	28481400	1	2.79125	3.92743	-1.13618	0.650316
enhancer1388	chr1	28481600	28481800	1	3.07421	3.27065	-0.196435	0.949042
enhancer1389	chr1	28495200	28495800	1	2.79125	4.65921	-1.86796	0.384975
enhancer1390	chr1	28496000	28496800	1	1.97169	4.93901	-2.96731	0.0823641
enhancer1391	chr1	28498000	28498800	1	5.71247	6.17228	-0.459817	0.808098
enhancer1392	chr1	28500000	28500200	1	4.55666	5.72608	-1.16942	0.542855
enhancer1393	chr1	28501200	28501800	1	4.61807	5.56958	-0.951517	0.539327
enhancer1394	chr1	28503600	28503800	1	2.14479	3.65531	-1.51052	0.538444
enhancer1395	chr1	28524000	28524200	1	3.18069	3.10466	0.0760261	0.978133
enhancer1396	chr1	28539600	28541000	1	7.1302	5.47752	1.65268	0.196248
enhancer1397	chr1	28559800	28560200	1	5.78055	5.98023	-0.199682	0.916056
enhancer1398	chr1	28561800	28562000	1	5.29819	5.42867	-0.130476	0.953351
enhancer1399	chr1	28564800	28566000	1	4.88113	4.6234	0.257726	0.900603
enhancer1400	chr1	28569400	28572600	1	6.77236	6.94699	-0.174624	0.919752
enhancer1401	chr1	28574400	28575200	1	8.08116	8.13653	-0.0553755	0.971995
enhancer1402	chr1	28575600	28577200	1	8.00406	6.58676	1.4173	0.147858
enhancer1403	chr1	28582600	28583200	1	4.58777	-0.931187	5.51896	0.00204896
enhancer1404	chr1	28584600	28585400	1	8.514	7.39578	1.11822	0.336407
enhancer1405	chr1	28588800	28589000	1	5.23112	2.73723	2.49389	0.215514
enhancer1406	chr1	28591200	28591400	1	5.5269	3.88285	1.64405	0.487882
enhancer1407	chr1	28593200	28593400	1	6.84485	3.39358	3.45127	0.0534752
enhancer1408	chr1	28593600	28593800	1	6.84485	3.39358	3.45127	0.0534752
enhancer1409	chr1	28604800	28605000	1	1.42714	2.36047	-0.933326	1
enhancer1410	chr1	28633000	28633400	1	4.2698	6.01388	-1.74409	0.257689
enhancer1411	chr1	28653200	28653600	1	3.77742	3.83678	-0.0593652	0.986574
enhancer1412	chr1	28656800	28657200	1	3.84816	4.33825	-0.49009	0.846683
enhancer1413	chr1	28695400	28695600	1	4.09032	4.58501	-0.494688	0.8388
enhancer1414	chr1	28697800	28698400	1	3.23608	3.88813	-0.652057	0.827955
enhancer1415	chr1	28698600	28699200	1	2.14479	1.80762	0.337171	1
enhancer1416	chr1	28699600	28699800	1	2.72496	3.31674	-0.591782	0.814462
enhancer1417	chr1	28700200	28701800	1	5.21521	5.39026	-0.175055	0.932438
enhancer1418	chr1	28702000	28702600	1	5.20308	5.05499	0.148091	0.943581
enhancer1419	chr1	28706800	28707200	1	3.31067	1.79351	1.51716	0.616439
enhancer1420	chr1	28718400	28719000	1	5.13217	5.70478	-0.572611	0.747415
enhancer1421	chr1	28719400	28719800	1	2.23965	3.37754	-1.13789	0.672046
enhancer1422	chr1	28720200	28724200	1	8.0387	10.1254	-2.08667	0.0087664
enhancer1423	chr1	28731000	28731200	0	3.23965	1.71788	1.52177	0.551504
enhancer1424	chr1	28731800	28732400	1	3.09142	3.83887	-0.747447	0.791848
enhancer1425	chr1	28732800	28733400	1	3.88657	4.57925	-0.692684	0.757288
enhancer1426	chr1	28733600	28733800	0	0.508208	3.50331	-2.9951	0.165288
enhancer1427	chr1	28735800	28736400	1	3.69815	3.39258	0.305563	0.91803
enhancer1428	chr1	28736600	28737000	1	7.15558	7.84661	-0.691027	0.635503
enhancer1429	chr1	28737200	28740800	1	7.15558	7.84661	-0.691027	0.635503
enhancer1430	chr1	28741000	28743800	1	8.74687	9.27552	-0.528651	0.762079
enhancer1431	chr1	28744600	28749600	1	9.00734	9.26321	-0.255872	0.869921
enhancer1432	chr1	28750600	28751400	1	4.66051	5.78608	-1.12558	0.442561
enhancer1433	chr1	28751800	28752000	1	2.85256	4.51625	-1.66369	0.361268
enhancer1434	chr1	28759200	28759600	1	3.98498	4.183	-0.198028	0.936974
enhancer1435	chr1	28760800	28762400	1	5.65325	6.41015	-0.756901	0.616435
enhancer1436	chr1	28762600	28763800	1	5.34428	7.82066	-2.47639	0.0086965
enhancer1437	chr1	28768600	28770800	1	5.26815	6.81552	-1.54737	0.170294
enhancer1438	chr1	28771000	28780800	1	8.78698	10.4335	-1.64647	0.0666856
enhancer1439	chr1	28781000	28786400	1	7.19846	8.89656	-1.6981	0.0788844
enhancer1440	chr1	28797000	28798600	1	6.42584	6.95993	-0.534091	0.71481
enhancer1441	chr1	28827400	28828000	1	5.05658	4.04875	1.00783	0.570709
enhancer1442	chr1	28831200	28831400	1	1.77496	4.23823	-2.46327	0.204066
enhancer1443	chr1	28837800	28840400	1	7.31559	7.60932	-0.293734	0.841025
enhancer1444	chr1	28843800	28844200	1	4.16556	4.29535	-0.129793	0.959012
enhancer1445	chr1	28846200	28849400	1	7.47118	8.44941	-0.978235	0.404774
enhancer1446	chr1	28878000	28878800	1	4.61013	6.00063	-1.39051	0.531401
enhancer1447	chr1	28881000	28881600	1	5.14353	5.45398	-0.310452	0.869013
enhancer1448	chr1	28918200	28918400	1	3.29286	3.79566	-0.502798	0.833732
enhancer1449	chr1	28967000	28968000	1	5.50121	4.94637	0.554845	0.752993
enhancer1450	chr1	28971000	28971200	1	4.81202	4.15514	0.656879	0.763689
enhancer1451	chr1	28972600	28972800	1	4.65799	4.58134	0.0766499	0.9732
enhancer1452	chr1	28973600	28974400	1	6.56793	7.21129	-0.643361	0.63465
enhancer1453	chr1	28976200	28976400	1	3.35226	4.14411	-0.79185	0.777025
enhancer1454	chr1	28993400	28994400	1	6.27188	6.37851	-0.106634	0.951377
enhancer1455	chr1	28997200	28997600	1	4.55476	2.83408	1.72068	0.357762
enhancer1456	chr1	29060600	29060800	1	4.76097	4.03741	0.723565	0.769597
enhancer1457	chr1	29062200	29062600	1	5.53651	5.70306	-0.166556	0.932444
enhancer1458	chr1	29066800	29068400	1	5.69656	6.30661	-0.610048	0.709759
enhancer1459	chr1	29069600	29070400	1	3.79017	3.59318	0.196996	0.938978
enhancer1460	chr1	29070600	29079000	1	8.6216	8.39289	0.228716	0.873023
enhancer1461	chr1	29079200	29083000	1	8.6216	8.39289	0.228716	0.873023
enhancer1462	chr1	29100800	29101400	1	4.32772	4.57723	-0.249514	0.931054
enhancer1463	chr1	29102400	29102600	1	3.3253	3.02603	0.299266	0.91206
enhancer1464	chr1	29111400	29111600	1	3.48836	4.88317	-1.39481	0.40058
enhancer1465	chr1	29112200	29112400	1	1.97169	0.941605	1.03009	1
enhancer1466	chr1	29201400	29201600	0	-0.116719	4.35134	-4.46806	0.0182646
enhancer1467	chr1	29202000	29202200	1	2.48836	2.8478	-0.359432	0.898678
enhancer1468	chr1	29202800	29203000	1	5.79799	3.41768	2.3803	0.115822
enhancer1469	chr1	29208800	29210200	1	9.74867	7.91884	1.82983	0.0389932
enhancer1470	chr1	29210600	29211200	1	9.28017	8.80343	0.476745	0.692883
enhancer1471	chr1	29211400	29213200	1	9.95966	8.91391	1.04575	0.23401
enhancer1472	chr1	29215200	29218000	1	10.807	8.27969	2.5273	0.00024357
enhancer1473	chr1	29218600	29219400	1	10.807	8.27969	2.5273	0.00024357
enhancer1474	chr1	29219600	29221200	1	10.807	8.27969	2.5273	0.00024357
enhancer1475	chr1	29221400	29221600	1	10.807	8.27969	2.5273	0.00024357
enhancer1476	chr1	29222600	29227200	1	10.807	8.27969	2.5273	0.00024357
enhancer1477	chr1	29228400	29230400	1	10.807	8.27969	2.5273	0.00024357
enhancer1478	chr1	29231600	29232000	1	8.82807	6.3367	2.49137	0.00661496
enhancer1479	chr1	29232200	29232400	1	8.82807	6.3367	2.49137	0.00661496
enhancer1480	chr1	29232600	29233200	1	8.82807	6.3367	2.49137	0.00661496
enhancer1481	chr1	29234200	29234400	1	8.82807	6.3367	2.49137	0.00661496
enhancer1482	chr1	29236000	29236600	1	8.82807	6.3367	2.49137	0.00661496
enhancer1483	chr1	29237000	29237600	1	8.82807	6.3367	2.49137	0.00661496
enhancer1484	chr1	29238000	29238200	1	8.82807	6.3367	2.49137	0.00661496
enhancer1485	chr1	29239400	29240200	1	5.1467	4.21672	0.929976	0.586037
enhancer1486	chr1	29242600	29246200	1	8.49542	6.10123	2.39419	0.00939458
enhancer1487	chr1	29246400	29246600	1	8.49542	6.10123	2.39419	0.00939458
enhancer1488	chr1	29247200	29247400	1	8.49542	6.10123	2.39419	0.00939458
enhancer1489	chr1	29248800	29249400	1	9.37391	8.46359	0.910322	0.403924
enhancer1490	chr1	29249800	29253400	1	9.37391	8.46359	0.910322	0.403924
enhancer1491	chr1	29254200	29257400	1	10.1373	8.9221	1.21519	0.224383
enhancer1492	chr1	29260800	29261600	1	10.1373	8.9221	1.21519	0.224383
enhancer1493	chr1	29261800	29262000	1	10.1373	8.9221	1.21519	0.224383
enhancer1494	chr1	29262200	29262800	1	10.1373	8.9221	1.21519	0.224383
enhancer1495	chr1	29264400	29264600	1	10.1373	8.9221	1.21519	0.224383
enhancer1496	chr1	29265800	29266000	1	10.1373	8.9221	1.21519	0.224383
enhancer1497	chr1	29267000	29267600	1	7.29731	6.11392	1.1834	0.334005
enhancer1498	chr1	29268000	29269000	1	7.29731	6.11392	1.1834	0.334005
enhancer1499	chr1	29269200	29269400	1	7.29731	6.11392	1.1834	0.334005
enhancer1500	chr1	29270600	29270800	1	7.29731	6.11392	1.1834	0.334005
enhancer1501	chr1	29272600	29273000	1	7.3112	5.19139	2.11981	0.0371023
enhancer1502	chr1	29273800	29274000	1	7.3112	5.19139	2.11981	0.0371023
enhancer1503	chr1	29275200	29275400	1	7.52544	5.60979	1.91565	0.0646549
enhancer1504	chr1	29276200	29276800	1	7.52544	5.60979	1.91565	0.0646549
enhancer1505	chr1	29282600	29283000	1	6.54946	-0.931187	7.48065	6.4644e-07
enhancer1506	chr1	29283800	29284000	1	6.54946	-0.931187	7.48065	6.4644e-07
enhancer1507	chr1	29293000	29293200	1	7.89064	4.99615	2.8945	0.00653844
enhancer1508	chr1	29297800	29300600	1	9.22903	6.21592	3.01311	0.00017544
enhancer1509	chr1	29301200	29301400	1	9.22903	6.21592	3.01311	0.00017544
enhancer1510	chr1	29302000	29302200	1	9.22903	6.21592	3.01311	0.00017544
enhancer1511	chr1	29303200	29303400	1	9.22903	6.21592	3.01311	0.00017544
enhancer1512	chr1	29304200	29304600	1	9.22903	6.21592	3.01311	0.00017544
enhancer1513	chr1	29305200	29305400	1	9.22903	6.21592	3.01311	0.00017544
enhancer1514	chr1	29309600	29309800	1	6.93783	4.69607	2.24176	0.059056
enhancer1515	chr1	29310600	29310800	1	6.93783	4.69607	2.24176	0.059056
enhancer1516	chr1	29312800	29313600	1	5.6574	3.65454	2.00286	0.157189
enhancer1517	chr1	29324200	29325000	1	5.32567	-0.931187	6.25685	0.000120945
enhancer1518	chr1	29358000	29360600	1	7.81821	5.94042	1.87779	0.171411
enhancer1519	chr1	29372600	29374000	1	5.99983	4.93482	1.065	0.507332
enhancer1520	chr1	29460400	29461200	1	3.57309	3.64755	-0.0744659	0.98721
enhancer1521	chr1	29471600	29471800	1	8.17485	5.222	2.95286	0.00108473
enhancer1522	chr1	29472600	29473000	1	8.17485	5.222	2.95286	0.00108473
enhancer1523	chr1	29482800	29485000	1	8.98329	6.99024	1.99305	0.0703821
enhancer1524	chr1	29487000	29489400	1	7.13281	6.50052	0.632291	0.633531
enhancer1525	chr1	29496600	29499600	1	6.92217	5.16038	1.76179	0.156055
enhancer1526	chr1	29501200	29501600	1	7.57326	7.43526	0.137999	0.933607
enhancer1527	chr1	29501800	29505200	1	7.57326	7.43526	0.137999	0.933607
enhancer1528	chr1	29509400	29510200	1	6.10864	6.06221	0.0464302	0.979901
enhancer1529	chr1	29527200	29529400	1	8.33892	6.88241	1.45651	0.160962
enhancer1530	chr1	29529600	29529800	1	3.10625	2.63807	0.46818	0.866255
enhancer1531	chr1	29534200	29534400	1	3.10452	2.68004	0.424482	0.903127
enhancer1532	chr1	29534800	29535600	1	4.9774	4.92999	0.0474093	0.985215
enhancer1533	chr1	29535800	29536000	1	4.9774	4.92999	0.0474093	0.985215
enhancer1534	chr1	29556200	29556400	1	2.58248	1.92875	0.653724	0.835767
enhancer1535	chr1	31190200	31190400	1	3.65666	3.93709	-0.28043	0.913516
enhancer1536	chr1	31192400	31192600	1	8.30142	5.24911	3.05231	0.000476163
enhancer1537	chr1	31203200	31203600	1	5.59575	4.41949	1.17626	0.446975
enhancer1538	chr1	31204800	31206800	1	8.88665	7.38188	1.50477	0.0988409
enhancer1539	chr1	31207000	31207200	1	8.88665	7.38188	1.50477	0.0988409
enhancer1540	chr1	31207600	31207800	1	8.88665	7.38188	1.50477	0.0988409
enhancer1541	chr1	31213600	31214000	1	4.48903	4.67894	-0.18991	0.940979
enhancer1542	chr1	31214600	31225600	1	9.63264	9.67066	-0.0380144	0.97997
enhancer1543	chr1	31231200	31244200	1	11.9878	11.4186	0.569248	0.585458
enhancer1544	chr1	31246000	31246200	1	6.63076	4.64279	1.98797	0.0914897
enhancer1545	chr1	31247400	31248400	1	7.45222	6.58637	0.865852	0.504901
enhancer1546	chr1	31250200	31252600	1	9.68585	7.53298	2.15287	0.0104969
enhancer1547	chr1	31255400	31255800	1	5.92479	4.06588	1.85891	0.135387
enhancer1548	chr1	31270600	31272200	1	6.35129	6.39259	-0.0412978	0.987414
enhancer1549	chr1	31282000	31283200	1	2.79125	5.42749	-2.63624	0.135347
enhancer1550	chr1	31386200	31386600	1	4.88972	4.2522	0.637519	0.776153
enhancer1551	chr1	31391600	31393000	1	8.57941	7.02547	1.55394	0.299864
enhancer1552	chr1	31439400	31442800	1	6.64319	5.22723	1.41596	0.255302
enhancer1553	chr1	31448400	31450600	1	4.93502	5.39517	-0.460146	0.804125
enhancer1554	chr1	31456400	31460400	1	6.51092	5.74947	0.76145	0.605534
enhancer1555	chr1	31461600	31462600	1	3.31067	4.43953	-1.12886	0.660799
enhancer1556	chr1	31484800	31487400	1	5.94216	4.26755	1.6746	0.40404
enhancer1557	chr1	31489600	31490400	1	4.00816	1.98438	2.02378	0.384978
enhancer1558	chr1	31492400	31505800	1	8.19028	9.30411	-1.11383	0.313242
enhancer1559	chr1	31509200	31514800	1	8.4594	7.3648	1.09459	0.332746
enhancer1560	chr1	31515000	31516000	1	8.4594	7.3648	1.09459	0.332746
enhancer1561	chr1	31516200	31517800	1	8.4594	7.3648	1.09459	0.332746
enhancer1562	chr1	31533800	31536000	1	7.14482	6.20292	0.941908	0.548487
enhancer1563	chr1	31539200	31539600	1	4.73888	3.6938	1.04508	0.557887
enhancer1564	chr1	31573400	31573800	1	3.11921	5.72555	-2.60634	0.0735796
enhancer1565	chr1	31627200	31627400	1	-0.116719	4.1018	-4.21852	0.0297745
enhancer1566	chr1	31629000	31629200	1	3.37549	3.17379	0.201701	0.943033
enhancer1567	chr1	31632600	31633200	1	7.53336	5.91152	1.62184	0.125167
enhancer1568	chr1	31635200	31635800	1	4.28214	3.98815	0.293996	0.911575
enhancer1569	chr1	31643200	31644400	1	9.09765	7.3497	1.74795	0.0428158
enhancer1570	chr1	31654400	31654600	1	-0.116719	1.13745	-1.25416	1
enhancer1571	chr1	31655200	31655600	1	2.68076	2.85327	-0.172506	0.967396
enhancer1572	chr1	31761400	31763400	1	4.64266	7.89372	-3.25105	0.000368369
enhancer1573	chr1	31767000	31767600	1	5.48662	5.33098	0.155633	0.939354
enhancer1574	chr1	31767800	31768200	1	5.48662	5.33098	0.155633	0.939354
enhancer1575	chr1	31771200	31771600	1	3.67199	4.45354	-0.781544	0.776205
enhancer1576	chr1	31771800	31772000	1	4.25402	3.14966	1.10436	0.687756
enhancer1577	chr1	31772400	31772600	1	4.25402	3.14966	1.10436	0.687756
enhancer1578	chr1	31773200	31773400	1	4.25402	3.14966	1.10436	0.687756
enhancer1579	chr1	31813800	31814400	1	7.00787	2.30382	4.70404	0.000347356
enhancer1580	chr1	31815400	31815600	1	7.00787	2.30382	4.70404	0.000347356
enhancer1581	chr1	31817200	31818000	1	7.00787	2.30382	4.70404	0.000347356
enhancer1582	chr1	31818800	31821000	1	9.00089	5.45684	3.54405	0.290374
enhancer1583	chr1	31821200	31821800	1	9.00089	5.45684	3.54405	0.290374
enhancer1584	chr1	31822000	31822200	1	9.00089	5.45684	3.54405	0.290374
enhancer1585	chr1	31822600	31822800	1	9.00089	5.45684	3.54405	0.290374
enhancer1586	chr1	31826800	31827600	1	1.97169	0.0211735	1.95052	1
enhancer1587	chr1	31830800	31831200	1	2.58248	0.333382	2.24909	1
enhancer1588	chr1	31831400	31832000	1	2.58248	0.333382	2.24909	1
enhancer1589	chr1	31845400	31845600	1	3.15028	-0.931187	4.08146	0.0560089
enhancer1590	chr1	31867200	31867400	1	2.20521	1.91834	0.286864	1
enhancer1591	chr1	31868000	31868200	1	2.68076	1.46384	1.21693	0.689824
enhancer1592	chr1	31882800	31883800	1	5.58948	-0.931187	6.52067	0.000205165
enhancer1593	chr1	31955400	31956200	1	5.89432	6.3466	-0.452284	0.832694
enhancer1594	chr1	31971600	31973200	1	6.29733	5.62278	0.674555	0.70597
enhancer1595	chr1	32014600	32014800	1	0.94282	1.16394	-0.221116	1
enhancer1596	chr1	32015200	32015400	1	3.10452	1.63807	1.46645	0.556557
enhancer1597	chr1	32042000	32042200	1	-0.116719	2.4549	-2.57162	1
enhancer1598	chr1	32062200	32062600	1	3.68076	2.90528	0.775482	0.792686
enhancer1599	chr1	32109000	32109200	1	3.85256	4.25836	-0.4058	0.860872
enhancer1600	chr1	32111400	32111800	1	3.7407	2.59804	1.14266	0.616882
enhancer1601	chr1	32253600	32253800	1	2.88328	3.44856	-0.565284	0.824841
enhancer1602	chr1	32255000	32255200	1	2.80522	3.03687	-0.231645	0.945861
enhancer1603	chr1	32268200	32268800	1	3.4669	4.98721	-1.52031	0.483061
enhancer1604	chr1	32292000	32293000	1	8.79685	5.31374	3.48311	0.00249968
enhancer1605	chr1	32354400	32355800	1	6.94543	8.54899	-1.60356	0.172684
enhancer1606	chr1	32386600	32400400	1	9.93549	9.37759	0.557896	0.578687
enhancer1607	chr1	32400600	32400800	1	4.34105	3.95684	0.384214	0.894232
enhancer1608	chr1	32404600	32409200	1	8.86197	9.65687	-0.794896	0.477925
enhancer1609	chr1	32411000	32413400	1	7.22476	8.78347	-1.55871	0.0898143
enhancer1610	chr1	32418400	32419400	1	10.3165	10.4865	-0.169928	0.889361
enhancer1611	chr1	32419600	32424400	1	10.3165	10.4865	-0.169928	0.889361
enhancer1612	chr1	32478000	32478600	1	6.34703	6.91494	-0.567903	0.713307
enhancer1613	chr1	32482400	32483400	1	3.57966	2.24911	1.33055	0.549452
enhancer1614	chr1	32484600	32488400	1	6.25749	6.09002	0.167469	0.922524
enhancer1615	chr1	32490200	32491200	1	4.85979	5.71866	-0.858873	0.631526
enhancer1616	chr1	32531600	32532800	1	6.38456	5.32092	1.06364	0.418421
enhancer1617	chr1	32537400	32537600	1	-0.116719	3.96692	-4.08364	0.0413901
enhancer1618	chr1	32539600	32540000	1	4.45074	5.15957	-0.708825	0.691126
enhancer1619	chr1	32547200	32548600	1	3.5471	6.97561	-3.42851	0.00738687
enhancer1620	chr1	32572600	32573000	1	4.71275	6.09105	-1.3783	0.412972
enhancer1621	chr1	32575400	32578000	1	6.84689	6.76058	0.0863095	0.962961
enhancer1622	chr1	32578200	32579200	1	6.84689	6.76058	0.0863095	0.962961
enhancer1623	chr1	32579600	32579800	1	6.84689	6.76058	0.0863095	0.962961
enhancer1624	chr1	32580200	32580400	1	6.84689	6.76058	0.0863095	0.962961
enhancer1625	chr1	32581000	32582400	1	6.84689	6.76058	0.0863095	0.962961
enhancer1626	chr1	32586600	32588400	1	6.07244	6.56252	-0.490084	0.77133
enhancer1627	chr1	32589000	32589400	1	3.83696	4.5801	-0.743142	0.713075
enhancer1628	chr1	32589800	32590000	1	4.97942	5.24081	-0.261387	0.895379
enhancer1629	chr1	32591600	32596200	1	7.86079	7.97013	-0.109342	0.948281
enhancer1630	chr1	32598400	32599000	1	7.39045	6.11561	1.27484	0.277266
enhancer1631	chr1	32599200	32599600	1	7.39045	6.11561	1.27484	0.277266
enhancer1632	chr1	32600200	32600400	1	7.39045	6.11561	1.27484	0.277266
enhancer1633	chr1	32604400	32605200	1	5.17718	4.9287	0.248482	0.919707
enhancer1634	chr1	32644400	32644800	1	5.80455	6.3056	-0.501047	0.762946
enhancer1635	chr1	32647800	32651000	1	6.51668	7.30239	-0.785702	0.580559
enhancer1636	chr1	32651200	32652600	1	5.65829	7.29377	-1.63548	0.178412
enhancer1637	chr1	32664800	32665800	1	6.16426	7.03304	-0.868774	0.547832
enhancer1638	chr1	32668400	32669800	1	6.30549	6.24446	0.0610308	0.973927
enhancer1639	chr1	32670600	32670800	1	4.1718	3.90469	0.267104	0.929438
enhancer1640	chr1	32672200	32672800	1	4.0328	1.91834	2.11446	0.265647
enhancer1641	chr1	32673400	32673600	1	6.15369	4.22463	1.92907	0.125732
enhancer1642	chr1	32674000	32674600	1	6.15369	4.22463	1.92907	0.125732
enhancer1643	chr1	32686400	32687000	1	4.69815	3.29088	1.40727	0.478524
enhancer1644	chr1	32689000	32689800	1	5.59242	6.12987	-0.537447	0.757331
enhancer1645	chr1	32705600	32705800	1	1.38483	2.8396	-1.45477	0.614672
enhancer1646	chr1	32707400	32707600	1	3.57309	3.17816	0.394926	0.89779
enhancer1647	chr1	32714000	32714400	1	1.5471	3.69231	-2.14521	0.325141
enhancer1648	chr1	32756400	32757000	1	5.77592	6.67298	-0.897062	0.51957
enhancer1649	chr1	32759600	32763200	1	7.46522	6.85061	0.614619	0.693182
enhancer1650	chr1	32763400	32763600	1	7.46522	6.85061	0.614619	0.693182
enhancer1651	chr1	32764000	32764800	1	7.46522	6.85061	0.614619	0.693182
enhancer1652	chr1	32765000	32765600	1	7.46522	6.85061	0.614619	0.693182
enhancer1653	chr1	32765800	32766400	1	7.46522	6.85061	0.614619	0.693182
enhancer1654	chr1	32766600	32766800	1	7.46522	6.85061	0.614619	0.693182
enhancer1655	chr1	32772400	32772600	1	7.88769	5.04282	2.84487	0.0120634
enhancer1656	chr1	32772800	32773400	1	7.88769	5.04282	2.84487	0.0120634
enhancer1657	chr1	32773800	32774800	1	7.88769	5.04282	2.84487	0.0120634
enhancer1658	chr1	32775400	32776000	1	7.88769	5.04282	2.84487	0.0120634
enhancer1659	chr1	32799600	32800000	1	3.01812	1.79351	1.2246	0.692702
enhancer1660	chr1	32803200	32803600	1	3.57559	3.57517	0.00041706	0.998536
enhancer1661	chr1	32814600	32815600	1	3.99603	6.43161	-2.43559	0.0641118
enhancer1662	chr1	32816200	32816600	1	5.58808	5.49202	0.0960598	0.960279
enhancer1663	chr1	32818000	32818200	1	4.50047	4.04104	0.459434	0.831444
enhancer1664	chr1	32827200	32827600	1	3.68571	4.46916	-0.783448	0.727152
enhancer1665	chr1	32828000	32828400	1	3.59181	3.23771	0.354093	0.901449
enhancer1666	chr1	32853400	32858200	1	10.564	8.0534	2.51059	0.000811526
enhancer1667	chr1	32858400	32858600	1	6.4882	5.31922	1.16897	0.441757
enhancer1668	chr1	32861400	32861600	1	-0.116719	-0.931187	0.814468	1
enhancer1669	chr1	32866200	32867000	1	5.88195	5.08512	0.796835	0.603836
enhancer1670	chr1	32965200	32965400	1	-0.116719	-0.931187	0.814468	1
enhancer1671	chr1	32986600	32987000	1	3.78665	4.9489	-1.16225	0.519191
enhancer1672	chr1	32998600	33000200	0	3.23608	7.57019	-4.33411	0.00141066
enhancer1673	chr1	33002200	33002400	1	3.80522	4.18407	-0.378843	0.910472
enhancer1674	chr1	33006400	33006600	1	2.95541	3.81462	-0.859214	0.751412
enhancer1675	chr1	33077200	33077400	1	2.78909	-0.931187	3.72028	1
enhancer1676	chr1	33078600	33078800	1	-0.116719	3.36712	-3.48384	0.105995
enhancer1677	chr1	33101400	33102400	1	4.02891	3.56104	0.467874	0.88361
enhancer1678	chr1	33113200	33113400	1	3.10452	3.66931	-0.564793	0.841099
enhancer1679	chr1	33113800	33114800	1	4.37783	4.59644	-0.218611	0.920144
enhancer1680	chr1	33120200	33121600	1	6.01036	6.17828	-0.167919	0.926421
enhancer1681	chr1	33132400	33132600	1	6.08075	5.10952	0.971224	0.534488
enhancer1682	chr1	33132800	33133000	1	6.08075	5.10952	0.971224	0.534488
enhancer1683	chr1	33167800	33168000	1	-0.116719	2.75333	-2.87005	1
enhancer1684	chr1	33177600	33178400	1	4.37783	5.53589	-1.15806	0.43755
enhancer1685	chr1	33182200	33182800	1	5.05759	4.7246	0.332988	0.870492
enhancer1686	chr1	33190000	33190400	1	3.35372	4.59481	-1.24109	0.487882
enhancer1687	chr1	33190800	33191800	1	7.40986	6.76138	0.648478	0.635191
enhancer1688	chr1	33208600	33209200	1	4.44424	2.72984	1.7144	0.498399
enhancer1689	chr1	33218800	33219000	1	4.30917	1.31374	2.99543	0.106907
enhancer1690	chr1	33221800	33222000	1	9.75409	7.77647	1.97763	0.0760529
enhancer1691	chr1	33222600	33223000	1	9.75409	7.77647	1.97763	0.0760529
enhancer1692	chr1	33223200	33224200	1	9.75409	7.77647	1.97763	0.0760529
enhancer1693	chr1	33225600	33226000	1	9.75409	7.77647	1.97763	0.0760529
enhancer1694	chr1	33226400	33228000	1	9.75409	7.77647	1.97763	0.0760529
enhancer1695	chr1	33229400	33229800	1	4.67067	2.88546	1.78521	0.426073
enhancer1696	chr1	33278200	33280200	1	6.91927	6.4157	0.50357	0.744185
enhancer1697	chr1	33284800	33286200	1	6.20713	6.62459	-0.417463	0.798781
enhancer1698	chr1	33286400	33286600	0	2.68309	3.15075	-0.467666	0.874684
enhancer1699	chr1	33287200	33287400	1	2.48836	3.98566	-1.49729	0.442477
enhancer1700	chr1	33287800	33289000	1	0.94282	5.27824	-4.33542	0.0069376
enhancer1701	chr1	33289400	33289600	0	-0.116719	-0.931187	0.814468	1
enhancer1702	chr1	33405200	33405400	1	2.4389	2.30382	0.135076	0.976371
enhancer1703	chr1	33405600	33406000	1	4.64207	3.92356	0.718509	0.716818
enhancer1704	chr1	33406200	33406400	1	4.64207	3.92356	0.718509	0.716818
enhancer1705	chr1	33427400	33427600	1	4.18871	3.85867	0.330039	0.912827
enhancer1706	chr1	33431000	33431200	1	3.37549	4.17976	-0.804269	0.713555
enhancer1707	chr1	33446400	33447400	1	6.53175	6.85676	-0.325017	0.901449
enhancer1708	chr1	33454400	33455800	1	5.01891	6.883	-1.86408	0.346326
enhancer1709	chr1	33456400	33460200	1	7.16686	10.1031	-2.93624	0.00138991
enhancer1710	chr1	33463200	33465000	1	6.1487	7.58211	-1.43342	0.198729
enhancer1711	chr1	33474800	33477600	1	5.8817	4.64787	1.23383	0.523194
enhancer1712	chr1	33488200	33489200	1	5.50262	4.28634	1.21627	0.40906
enhancer1713	chr1	33490800	33491400	1	4.28962	2.66931	1.62031	0.362692
enhancer1714	chr1	33496400	33499400	1	7.3642	6.6345	0.729699	0.618554
enhancer1715	chr1	33499600	33500800	1	7.3642	6.6345	0.729699	0.618554
enhancer1716	chr1	33502600	33503200	1	5.04926	5.53056	-0.481307	0.847219
enhancer1717	chr1	33561600	33562000	0	1.5471	4.60531	-3.05821	0.193667
enhancer1718	chr1	33562200	33567000	1	8.34855	11.0197	-2.67111	0.0290371
enhancer1719	chr1	33591400	33592000	1	3.55539	4.85558	-1.30019	0.521172
enhancer1720	chr1	33594000	33594200	1	2.14479	3.5594	-1.41461	0.5574
enhancer1721	chr1	33604800	33606200	1	0.94282	5.60754	-4.66472	0.00339046
enhancer1722	chr1	33607400	33607600	1	2.29933	3.00169	-0.702362	0.805275
enhancer1723	chr1	33608800	33610000	1	6.87696	6.11998	0.756988	0.690402
enhancer1724	chr1	33645800	33646000	1	3.62339	-0.931187	4.55458	0.054051
enhancer1725	chr1	33648000	33648200	1	3.497	2.14857	1.34843	0.622204
enhancer1726	chr1	33720800	33721000	1	3.6258	4.95494	-1.32914	0.531653
enhancer1727	chr1	33724000	33725400	1	4.90702	6.05292	-1.1459	0.414516
enhancer1728	chr1	33725600	33725800	0	3.99416	3.16726	0.826897	0.736793
enhancer1729	chr1	33726000	33726800	0	4.73777	3.66385	1.07391	0.71399
enhancer1730	chr1	33810400	33813400	1	6.76256	7.23403	-0.471475	0.752
enhancer1731	chr1	33816400	33816800	1	3.20521	5.20528	-2.00007	0.232009
enhancer1732	chr1	33861800	33863000	1	6.1733	6.62337	-0.450071	0.841834
enhancer1733	chr1	33896800	33897200	1	3.22773	1.60296	1.62477	0.571015
enhancer1734	chr1	33934600	33936200	1	4.54981	7.52602	-2.97621	0.136959
enhancer1735	chr1	33937400	33937600	1	4.07333	4.98097	-0.907641	0.682844
enhancer1736	chr1	33939000	33939200	1	3.09142	-0.931187	4.02261	0.098823
enhancer1737	chr1	35290800	35291600	0	3.58248	7.09199	-3.50951	0.0122848
enhancer1738	chr1	35293800	35296000	0	4.68193	8.83756	-4.15563	9.83463e-07
enhancer1739	chr1	35307400	35308400	1	4.22173	7.82779	-3.60606	0.0145274
enhancer1740	chr1	35309400	35315400	1	7.0121	11.2678	-4.2557	2.92543e-10
enhancer1741	chr1	35323000	35323800	1	2.88985	4.16506	-1.27521	0.547328
enhancer1742	chr1	35325800	35327200	1	6.71158	7.21139	-0.499818	0.754229
enhancer1743	chr1	35331000	35331200	1	-0.116719	3.8258	-3.94252	0.0692389
enhancer1744	chr1	35332400	35332600	1	2.3632	2.92875	-0.565552	0.862214
enhancer1745	chr1	35449400	35449800	1	2.4389	4.87416	-2.43526	0.18425
enhancer1746	chr1	35495000	35495600	1	4.24557	3.36899	0.876583	0.772852
enhancer1747	chr1	35498000	35498200	1	1.5471	3.56772	-2.02062	0.348271
enhancer1748	chr1	35544200	35544400	1	2.46824	4.74857	-2.28033	0.150865
enhancer1749	chr1	35546200	35546400	1	2.29933	2.74602	-0.446693	0.88549
enhancer1750	chr1	35562400	35563600	1	4.30596	6.59154	-2.28558	0.0850958
enhancer1751	chr1	35586000	35586200	1	-0.116719	2.63652	-2.75324	1
enhancer1752	chr1	35586800	35587000	1	2.23965	1.16394	1.07571	1
enhancer1753	chr1	35645600	35646400	1	3.99298	4.43771	-0.444736	0.888252
enhancer1754	chr1	35647200	35648400	1	4.6452	4.5623	0.082901	0.976134
enhancer1755	chr1	35648800	35650800	1	4.27964	5.0995	-0.819859	0.756161
enhancer1756	chr1	35651600	35651800	1	-0.116719	-0.315318	0.198598	1
enhancer1757	chr1	35659600	35659800	1	3.59706	3.70063	-0.10357	0.970462
enhancer1758	chr1	35730000	35731200	1	5.23658	7.96165	-2.72507	0.00402949
enhancer1759	chr1	35735800	35737000	1	4.22173	4.93356	-0.711825	0.791232
enhancer1760	chr1	35737200	35737400	1	4.22173	4.93356	-0.711825	0.791232
enhancer1761	chr1	35740600	35741200	1	1.95541	3.34699	-1.39158	0.57102
enhancer1762	chr1	35741400	35741800	1	3.84816	4.265	-0.41684	0.893845
enhancer1763	chr1	35742000	35742400	1	3.55539	3.28179	0.273598	0.915799
enhancer1764	chr1	35751800	35752400	1	2.9049	3.19752	-0.292621	0.928062
enhancer1765	chr1	35752600	35753000	1	-0.116719	2.07111	-2.18783	1
enhancer1766	chr1	35834200	35835000	0	3.41072	3.58581	-0.175094	0.960534
enhancer1767	chr1	35835400	35837800	1	5.91206	7.6385	-1.72644	0.130857
enhancer1768	chr1	35845000	35845800	1	4.2665	4.36614	-0.0996397	0.972046
enhancer1769	chr1	35896400	35897600	1	4.22253	3.43864	0.783891	0.713642
enhancer1770	chr1	35916800	35919800	1	8.35469	6.67283	1.68186	0.712018
enhancer1771	chr1	35920000	35920400	1	8.35469	6.67283	1.68186	0.712018
enhancer1772	chr1	35964600	35965400	1	9.19136	-0.931187	10.1226	1.9366e-18
enhancer1773	chr1	35966000	35966200	1	9.19136	-0.931187	10.1226	1.9366e-18
enhancer1774	chr1	35970200	35970400	1	8.56808	-0.931187	9.49927	5.78429e-13
enhancer1775	chr1	35971200	35972400	1	8.56808	-0.931187	9.49927	5.78429e-13
enhancer1776	chr1	35972600	35973000	1	8.56808	-0.931187	9.49927	5.78429e-13
enhancer1777	chr1	35973400	35973600	1	8.56808	-0.931187	9.49927	5.78429e-13
enhancer1778	chr1	35999000	36000200	1	6.50105	-0.931187	7.43224	2.18579e-07
enhancer1779	chr1	36004000	36005600	1	6.35965	5.93979	0.41986	0.828945
enhancer1780	chr1	36005800	36006000	1	6.35965	5.93979	0.41986	0.828945
enhancer1781	chr1	36008000	36009400	1	3.90066	-0.931187	4.83184	0.0295304
enhancer1782	chr1	36009600	36010000	1	6.50072	4.50292	1.9978	0.172784
enhancer1783	chr1	36010200	36011400	1	6.50072	4.50292	1.9978	0.172784
enhancer1784	chr1	36021400	36022000	1	4.9251	2.70138	2.22372	0.161872
enhancer1785	chr1	36024400	36024800	1	4.10538	4.54014	-0.434753	0.852207
enhancer1786	chr1	36041400	36041800	1	3.53747	3.98875	-0.451283	0.856473
enhancer1787	chr1	36044400	36044600	1	1.27637	3.7504	-2.47403	0.219601
enhancer1788	chr1	36102000	36102800	1	5.81435	5.02388	0.790477	0.74277
enhancer1789	chr1	36104000	36105200	1	6.77124	6.09878	0.672455	0.644783
enhancer1790	chr1	36108400	36108800	1	-0.116719	2.67702	-2.79374	1
enhancer1791	chr1	36182800	36183200	1	4.44201	4.14019	0.301817	0.903843
enhancer1792	chr1	36227800	36234000	1	7.16671	6.55523	0.611482	0.675345
enhancer1793	chr1	36236000	36236400	1	4.20338	4.30981	-0.106429	0.972315
enhancer1794	chr1	36270200	36270600	1	3.4492	5.73827	-2.28906	0.243049
enhancer1795	chr1	36273000	36273200	1	3.47834	3.69685	-0.218511	0.931791
enhancer1796	chr1	36275200	36275600	1	3.99814	2.64749	1.35065	0.541818
enhancer1797	chr1	36347200	36347600	1	-0.116719	3.74746	-3.86418	0.0589464
enhancer1798	chr1	36347800	36348600	1	5.28675	5.17542	0.111328	0.957668
enhancer1799	chr1	36350000	36352200	1	4.74182	9.13506	-4.39324	3.26067e-06
enhancer1800	chr1	36352400	36354400	1	5.86448	8.57484	-2.71036	0.0115956
enhancer1801	chr1	36359200	36360800	1	6.15307	5.37211	0.78096	0.654041
enhancer1802	chr1	36395200	36395400	1	3.59304	3.40747	0.185575	0.955414
enhancer1803	chr1	36398600	36399200	1	2.88985	3.52824	-0.63839	0.807639
enhancer1804	chr1	36400400	36400800	1	-0.116719	3.52398	-3.6407	0.0830085
enhancer1805	chr1	36401000	36402200	1	4.14754	5.66793	-1.5204	0.347567
enhancer1806	chr1	36407000	36407400	1	1.67316	3.22303	-1.54987	0.484519
enhancer1807	chr1	36408600	36409000	1	2.89186	4.34604	-1.45417	0.532589
enhancer1808	chr1	36411200	36413800	1	5.46833	4.84297	0.625357	0.790304
enhancer1809	chr1	36444000	36444200	1	2.14479	4.42865	-2.28386	0.235645
enhancer1810	chr1	36500000	36501200	1	6.49741	6.60633	-0.108917	0.96321
enhancer1811	chr1	36553800	36554000	1	4.04349	5.68084	-1.63735	0.244244
enhancer1812	chr1	36555800	36556000	1	3.60108	2.52138	1.07969	0.683879
enhancer1813	chr1	36565400	36565800	1	4.04259	3.18464	0.857943	0.688199
enhancer1814	chr1	36600600	36601200	1	5.99738	4.86169	1.13568	0.452691
enhancer1815	chr1	36606800	36607200	1	2.23965	2.76345	-0.523799	0.872124
enhancer1816	chr1	36613000	36614000	1	5.0377	5.19838	-0.160679	0.943859
enhancer1817	chr1	36615600	36616000	1	7.17379	8.05485	-0.881058	0.456549
enhancer1818	chr1	36617000	36618400	1	7.15592	7.50479	-0.348871	0.803519
enhancer1819	chr1	36620400	36620800	1	6.0518	6.02529	0.0265125	0.989113
enhancer1820	chr1	36624000	36626200	1	7.62262	8.51817	-0.895543	0.399499
enhancer1821	chr1	36627600	36630600	1	8.41683	8.25786	0.158974	0.911507
enhancer1822	chr1	36630800	36631000	1	3.22773	3.76854	-0.540813	0.858325
enhancer1823	chr1	36631200	36631600	0	3.61029	4.73278	-1.12249	0.589176
enhancer1824	chr1	36653400	36653800	1	5.17138	5.66988	-0.498498	0.773137
enhancer1825	chr1	36688000	36688600	1	5.52778	7.44398	-1.9162	0.141798
enhancer1826	chr1	36692400	36692600	1	3.81773	2.99554	0.822195	0.710539
enhancer1827	chr1	36712200	36718400	1	8.63914	7.98636	0.652786	0.549309
enhancer1828	chr1	36718800	36719200	1	4.21913	1.68769	2.53144	0.240518
enhancer1829	chr1	36720600	36724400	1	6.64349	8.91282	-2.26934	0.00924499
enhancer1830	chr1	36731400	36732400	1	1.5471	4.36997	-2.82287	0.130276
enhancer1831	chr1	36734800	36739600	1	7.00871	7.43417	-0.425462	0.757086
enhancer1832	chr1	36741000	36741600	1	7.00871	7.43417	-0.425462	0.757086
enhancer1833	chr1	36745000	36746200	1	5.94937	5.77857	0.170797	0.929488
enhancer1834	chr1	36749800	36751200	1	4.78665	5.666	-0.879345	0.624073
enhancer1835	chr1	36765000	36766400	1	7.13107	6.53948	0.591595	0.673345
enhancer1836	chr1	36769400	36771800	1	5.71617	6.07653	-0.360363	0.838025
enhancer1837	chr1	36773200	36773400	1	0.94282	1.09205	-0.149235	1
enhancer1838	chr1	36804400	36805200	1	4.9393	5.92697	-0.987668	0.598401
enhancer1839	chr1	36812000	36817600	1	8.09294	8.09536	-0.00241454	0.99912
enhancer1840	chr1	36829800	36830000	1	7.25898	7.32357	-0.0645866	0.969242
enhancer1841	chr1	36830200	36832400	1	7.25898	7.32357	-0.0645866	0.969242
enhancer1842	chr1	36834200	36838000	1	9.79322	9.48703	0.306193	0.808122
enhancer1843	chr1	36838400	36838800	1	8.16323	8.08367	0.079557	0.958879
enhancer1844	chr1	36840800	36847400	1	8.97152	10.0172	-1.04567	0.27594
enhancer1845	chr1	36848200	36849800	1	6.37577	6.68898	-0.31321	0.867236
enhancer1846	chr1	36852600	36854600	1	10.2028	9.39744	0.805379	0.395841
enhancer1847	chr1	36854800	36855600	1	10.2028	9.39744	0.805379	0.395841
enhancer1848	chr1	36855800	36856200	1	10.2028	9.39744	0.805379	0.395841
enhancer1849	chr1	36860600	36860800	1	2.11921	1.46384	0.655377	1
enhancer1850	chr1	36861000	36861200	1	3.49269	3.53166	-0.0389736	0.991094
enhancer1851	chr1	36861400	36862200	1	5.4574	5.28132	0.176083	0.935907
enhancer1852	chr1	36864000	36864200	1	3.56489	5.12538	-1.56048	0.341655
enhancer1853	chr1	36866000	36866800	1	6.7499	7.97181	-1.22191	0.323143
enhancer1854	chr1	36867600	36867800	1	4.03577	5.2291	-1.19334	0.555082
enhancer1855	chr1	36912200	36912800	1	5.50821	5.26755	0.240654	0.930439
enhancer1856	chr1	36914000	36915000	1	5.14574	5.42426	-0.27852	0.931169
enhancer1857	chr1	36915400	36915800	1	3.65161	3.91579	-0.264172	0.917997
enhancer1858	chr1	36916800	36917000	1	2.03963	1.95684	0.0827982	1
enhancer1859	chr1	36922200	36923200	1	4.78327	3.60534	1.17793	0.536967
enhancer1860	chr1	36924600	36926400	1	4.64461	5.25862	-0.614007	0.750059
enhancer1861	chr1	36927600	36928800	1	5.02444	5.18329	-0.158851	0.937095
enhancer1862	chr1	36930400	36931800	1	8.54548	8.94724	-0.40176	0.785223
enhancer1863	chr1	36946800	36947200	1	4.04553	3.14074	0.904797	0.713289
enhancer1864	chr1	36948400	36948800	1	5.34823	5.69815	-0.349926	0.850199
enhancer1865	chr1	36952200	36952800	1	5.15521	5.04665	0.108562	0.968642
enhancer1866	chr1	36954400	36954800	1	3.13206	4.64082	-1.50876	0.456571
enhancer1867	chr1	36957400	36959000	1	5.42365	7.90643	-2.48278	0.180829
enhancer1868	chr1	37920400	37921400	1	6.26568	6.53103	-0.265351	0.890937
enhancer1869	chr1	37936600	37938600	1	5.86851	9.11495	-3.24644	0.000236712
enhancer1870	chr1	37950400	37953600	1	7.83194	8.29979	-0.46785	0.722406
enhancer1871	chr1	37978600	37979000	1	2.35372	2.13964	0.214081	0.94514
enhancer1872	chr1	37981200	37981400	1	3.22773	3.20715	0.020577	0.993391
enhancer1873	chr1	37984600	37985200	1	3.66051	2.64749	1.01302	0.67871
enhancer1874	chr1	38018000	38018200	1	1.13036	2.12844	-0.998086	1
enhancer1875	chr1	38022200	38022600	1	5.20916	3.87348	1.33568	0.409231
enhancer1876	chr1	38024800	38026000	1	6.52851	6.74021	-0.211692	0.907462
enhancer1877	chr1	38028600	38028800	1	-0.116719	1.37187	-1.48859	1
enhancer1878	chr1	38059600	38059800	1	0.427139	1.20715	-0.780014	1
enhancer1879	chr1	38062200	38062400	1	2.99814	-0.931187	3.92932	1
enhancer1880	chr1	38153400	38153600	1	7.83615	4.65844	3.17771	0.000371678
enhancer1881	chr1	38153800	38154400	1	7.83615	4.65844	3.17771	0.000371678
enhancer1882	chr1	38159600	38160400	1	4.27232	3.55523	0.717089	0.738531
enhancer1883	chr1	38275000	38275600	1	4.79139	4.84471	-0.0533257	0.984239
enhancer1884	chr1	38276000	38276400	1	3.86698	3.08742	0.779566	0.764089
enhancer1885	chr1	38285000	38285800	1	4.76042	4.14466	0.615762	0.831498
enhancer1886	chr1	38310800	38313200	1	7.34912	6.56914	0.779981	0.662637
enhancer1887	chr1	38313400	38314000	1	7.34912	6.56914	0.779981	0.662637
enhancer1888	chr1	38316200	38318800	1	7.07163	6.06011	1.01152	0.703475
enhancer1889	chr1	38319000	38319600	1	7.07163	6.06011	1.01152	0.703475
enhancer1890	chr1	38319800	38320800	1	7.07163	6.06011	1.01152	0.703475
enhancer1891	chr1	38321000	38321200	1	4.01118	4.03446	-0.0232838	0.996292
enhancer1892	chr1	38321400	38322200	1	4.01118	4.03446	-0.0232838	0.996292
enhancer1893	chr1	38323400	38324000	1	3.71275	3.93966	-0.226912	0.932237
enhancer1894	chr1	38326400	38326600	1	3.45808	3.87282	-0.41474	0.860041
enhancer1895	chr1	38349400	38350600	1	4.15301	5.49941	-1.3464	0.377883
enhancer1896	chr1	38357200	38360000	1	4.9393	6.85332	-1.91402	0.168454
enhancer1897	chr1	38366600	38367800	1	5.54822	6.09694	-0.548718	0.733518
enhancer1898	chr1	38379800	38383000	1	7.14872	8.59782	-1.4491	0.127318
enhancer1899	chr1	38383200	38388400	1	8.88463	10.7084	-1.82375	0.0148718
enhancer1900	chr1	38389000	38395800	1	9.30733	11.1606	-1.85329	0.0113961
enhancer1901	chr1	38398000	38398400	1	4.04349	5.28283	-1.23934	0.457557
enhancer1902	chr1	38410800	38411400	1	5.88739	8.47605	-2.58865	0.0201752
enhancer1903	chr1	38413000	38413600	1	7.04525	7.44633	-0.401081	0.778619
enhancer1904	chr1	38453400	38454200	1	4.71161	3.99736	0.714258	0.804516
enhancer1905	chr1	38456400	38456600	1	3.57559	4.75986	-1.18427	0.620799
enhancer1906	chr1	38461200	38461400	1	3.57559	3.06525	0.510334	0.891621
enhancer1907	chr1	38462400	38464600	1	7.82475	8.35142	-0.526665	0.73008
enhancer1908	chr1	38466000	38466800	1	7.96661	10.1874	-2.22077	0.0276382
enhancer1909	chr1	38467200	38469000	1	7.11091	9.06061	-1.9497	0.0691013
enhancer1910	chr1	38471800	38472400	1	5.4722	7.33257	-1.86036	0.10472
enhancer1911	chr1	38474400	38476400	1	7.64281	9.85209	-2.20928	0.00633133
enhancer1912	chr1	38477200	38478000	1	6.55395	7.15351	-0.599556	0.704678
enhancer1913	chr1	38480000	38482000	1	7.435	8.0325	-0.597497	0.61785
enhancer1914	chr1	38679000	38680000	1	3.4492	5.22063	-1.77143	0.446581
enhancer1915	chr1	39282400	39282800	1	4.02203	3.25013	0.7719	0.735995
enhancer1916	chr1	39300200	39300400	1	4.95215	4.15238	0.799763	0.752209
enhancer1917	chr1	39313400	39314600	1	5.52365	6.39399	-0.870345	0.585475
enhancer1918	chr1	39321800	39323400	1	5.22553	3.39634	1.82919	0.229924
enhancer1919	chr1	39327000	39327200	1	4.18069	1.63807	2.54262	0.133156
enhancer1920	chr1	39327400	39331200	1	6.56237	3.86205	2.70032	0.014455
enhancer1921	chr1	39331400	39331600	1	6.56237	3.86205	2.70032	0.014455
enhancer1922	chr1	39333200	39334200	1	5.61784	4.44901	1.16884	0.600111
enhancer1923	chr1	39337000	39337800	1	5.03622	4.26964	0.766576	0.681108
enhancer1924	chr1	39340000	39340400	1	1.97169	-0.931187	2.90288	1
enhancer1925	chr1	39380800	39381200	1	9.21358	6.1381	3.07548	0.000223
enhancer1926	chr1	39381400	39382200	1	9.21358	6.1381	3.07548	0.000223
enhancer1927	chr1	39455800	39456200	1	5.93478	5.08074	0.854038	0.611712
enhancer1928	chr1	39459000	39459400	1	2.53619	4.21568	-1.67949	0.431334
enhancer1929	chr1	39491000	39491400	1	4.93184	6.68812	-1.75628	0.225477
enhancer1930	chr1	39493600	39494400	1	3.80976	5.61101	-1.80125	0.236556
enhancer1931	chr1	39509400	39510200	0	2.68076	6.49727	-3.81651	0.0099001
enhancer1932	chr1	39510400	39511200	0	3.09142	7.21064	-4.11922	0.00325141
enhancer1933	chr1	39511400	39516400	1	7.75275	11.1533	-3.4006	0.000300329
enhancer1934	chr1	39529000	39530800	1	4.65992	8.66996	-4.01005	2.38212e-06
enhancer1935	chr1	39568600	39569000	0	3.4492	4.16011	-0.710909	0.798829
enhancer1936	chr1	39570200	39570600	1	3.55952	4.53844	-0.978921	0.649951
enhancer1937	chr1	39572800	39573400	1	-0.116719	0.114929	-0.231648	1
enhancer1938	chr1	39598600	39599000	0	2.69815	4.86172	-2.16357	0.230754
enhancer1939	chr1	39633400	39633600	1	6.09131	5.77048	0.320832	0.890757
enhancer1940	chr1	39633800	39634400	1	6.09131	5.77048	0.320832	0.890757
enhancer1941	chr1	39634800	39635200	1	6.06721	4.6514	1.41581	0.413964
enhancer1942	chr1	39649200	39651800	1	7.13419	7.43166	-0.297465	0.839641
enhancer1943	chr1	39655200	39655800	1	4.45229	5.22221	-0.769926	0.759296
enhancer1944	chr1	39657200	39662200	1	8.92366	11.1169	-2.19325	0.0324038
enhancer1945	chr1	39663200	39669800	1	8.31936	11.0676	-2.74828	0.00292818
enhancer1946	chr1	39673200	39675600	1	4.48836	7.69728	-3.20892	0.00119296
enhancer1947	chr1	39676000	39680600	1	6.89542	8.89558	-2.00017	0.0347491
enhancer1948	chr1	39683200	39683600	1	2.78204	5.35327	-2.57123	0.0830537
enhancer1949	chr1	39683800	39687200	0	4.12394	7.03549	-2.91155	0.013236
enhancer1950	chr1	39694600	39697400	1	6.15836	7.48226	-1.3239	0.295833
enhancer1951	chr1	39703600	39705600	1	-0.116719	6.58092	-6.69764	2.10069e-06
enhancer1952	chr1	39726400	39730400	1	4.318	7.43046	-3.11245	0.00179751
enhancer1953	chr1	39730600	39731800	0	2.3632	4.74743	-2.38423	0.316181
enhancer1954	chr1	39732800	39741200	1	6.23707	8.61762	-2.38055	0.019928
enhancer1955	chr1	39741400	39746200	1	6.23707	8.61762	-2.38055	0.019928
enhancer1956	chr1	39748800	39750200	1	4.90116	5.4582	-0.557045	0.797874
enhancer1957	chr1	39860600	39863000	1	4.868	4.90595	-0.0379512	0.986576
enhancer1958	chr1	39863200	39868400	1	5.24597	5.78839	-0.542423	0.769181
enhancer1959	chr1	39870600	39871600	0	3.41072	2.8423	0.568417	0.851492
enhancer1960	chr1	39872800	39873000	1	1.60108	0.333382	1.26769	1
enhancer1961	chr1	39876000	39878000	1	4.71161	4.4472	0.264416	0.922052
enhancer1962	chr1	39880000	39880800	1	3.51673	2.93256	0.584171	0.853789
enhancer1963	chr1	39881800	39883000	1	2.10452	4.66735	-2.56283	0.191808
enhancer1964	chr1	39890000	39893400	1	5.58715	7.10741	-1.52026	0.440531
enhancer1965	chr1	40038400	40038800	1	3.39552	2.76925	0.626272	0.804664
enhancer1966	chr1	40042600	40043000	1	2.69064	5.01575	-2.32512	0.148959
enhancer1967	chr1	40072000	40072400	1	-0.116719	2.3412	-2.45791	1
enhancer1968	chr1	40167800	40168000	1	4.7129	-0.931187	5.64409	0.00362241
enhancer1969	chr1	40203800	40204000	1	1.97169	3.62618	-1.65448	0.468891
enhancer1970	chr1	40206200	40206600	1	0.94282	2.23874	-1.29592	1
enhancer1971	chr1	40221200	40225800	1	7.56412	8.71929	-1.15517	0.241268
enhancer1972	chr1	40255600	40255800	1	3.4669	-0.315318	3.78221	0.106923
enhancer1973	chr1	40264400	40265200	1	6.99104	6.76312	0.227925	0.885356
enhancer1974	chr1	40265400	40265600	1	4.72199	4.38793	0.334056	0.875561
enhancer1975	chr1	40310800	40312600	1	4.9382	6.51711	-1.57891	0.255277
enhancer1976	chr1	40316400	40317400	1	4.2921	4.01934	0.272765	0.933985
enhancer1977	chr1	40341800	40342200	1	3.15741	-0.377809	3.53522	0.149564
enhancer1978	chr1	40342800	40343200	1	1.5471	1.82159	-0.274497	1
enhancer1979	chr1	40346600	40346800	1	2.23965	2.2999	-0.060254	0.99158
enhancer1980	chr1	40347000	40347800	1	4.00909	2.15293	1.85616	0.409483
enhancer1981	chr1	40349600	40349800	1	2.39694	3.43321	-1.03627	0.660347
enhancer1982	chr1	40402000	40403000	1	6.13961	5.92952	0.210088	0.917157
enhancer1983	chr1	40419800	40420200	1	2.23965	5.21301	-2.97336	0.0716566
enhancer1984	chr1	40422200	40422400	1	1.5471	3.26353	-1.71644	0.507574
enhancer1985	chr1	40422800	40423800	1	4.5307	3.39166	1.13904	0.624981
enhancer1986	chr1	40424600	40426000	1	6.32156	7.0168	-0.695245	0.695902
enhancer1987	chr1	40426400	40427200	1	6.84832	7.1658	-0.317484	0.865169
enhancer1988	chr1	40479400	40480000	1	4.77728	4.31423	0.463047	0.901674
enhancer1989	chr1	40500200	40505000	1	8.12676	8.8397	-0.712938	0.631161
enhancer1990	chr1	40510200	40522800	1	8.12092	10.0828	-1.96189	0.0122987
enhancer1991	chr1	40523200	40524800	1	7.8759	9.5093	-1.6334	0.107922
enhancer1992	chr1	40526600	40527000	1	4.5208	6.88031	-2.35951	0.14572
enhancer1993	chr1	40527400	40529000	1	6.10907	7.86643	-1.75736	0.07307
enhancer1994	chr1	40529600	40530000	1	4.85579	6.32778	-1.47199	0.39137
enhancer1995	chr1	40531400	40532800	1	5.8503	6.82047	-0.970171	0.502294
enhancer1996	chr1	40540600	40543000	1	6.36895	8.03348	-1.66453	0.106811
enhancer1997	chr1	40558000	40559200	1	5.23449	4.95491	0.27958	0.904735
enhancer1998	chr1	40559800	40560800	1	3.31067	5.40564	-2.09497	0.268015
enhancer1999	chr1	40561000	40561200	1	3.31067	5.40564	-2.09497	0.268015
[truncated: 69,478 more rows]

## Sheet: EB_DA_enhancers
enhancer.id	enhancer.chr	enhancer.start	enhancer.end	enhancer.shared	log2.H3K27ac.EB	log2.H3K27ac.MK	H3K27ac.fold	H3K27ac.FDR
enhancer1	chr1	540600	540800	1	1.77496	4.79177	-3.01681	0.0788408
enhancer2	chr1	712800	713000	1	2.29933	3.63256	-1.33323	0.598112
enhancer3	chr1	760800	761400	1	3.55125	4.80765	-1.2564	0.468596
enhancer4	chr1	764000	766400	1	6.25411	1.57348	4.68063	0.000522318
enhancer5	chr1	766600	768000	1	5.30313	0.80762	4.49551	0.00461716
enhancer6	chr1	772800	774000	1	3.89313	3.89806	-0.00492905	0.999984
enhancer7	chr1	777400	777600	0	2.10452	0.714941	1.38958	1
enhancer8	chr1	777800	780400	1	6.7194	2.07111	4.64829	0.000502763
enhancer9	chr1	804800	805800	1	4.22853	3.75404	0.474481	0.833897
enhancer10	chr1	892800	893400	1	3.57309	2.25942	1.31367	0.623791
enhancer11	chr1	897000	897200	1	-0.116719	1.30985	-1.42657	1
enhancer12	chr1	911400	912200	1	2.18069	3.31973	-1.13904	0.694313
enhancer13	chr1	939800	940400	1	4.28311	3.91381	0.3693	0.883037
enhancer14	chr1	940600	941000	1	3.94694	4.86374	-0.916796	0.721818
enhancer15	chr1	948000	948200	1	4.60768	5.34989	-0.742211	0.748709
enhancer16	chr1	950200	950600	1	4.88442	6.45455	-1.57013	0.267604
enhancer17	chr1	954400	954600	1	2.29933	2.40008	-0.100755	0.973159
enhancer18	chr1	957000	957800	1	5.11793	3.19867	1.91926	0.375946
enhancer19	chr1	958000	961400	0	8.57348	4.04343	4.53004	1.17439e-06
enhancer20	chr1	976200	976800	1	3.59706	3.01152	0.585549	0.850134
enhancer21	chr1	999200	1000200	1	5.27319	5.16016	0.11303	0.966101
enhancer22	chr1	1014600	1014800	1	-0.116719	3.82995	-3.94667	0.0567406
enhancer23	chr1	1015800	1016000	1	1.38483	3.56193	-2.1771	0.323486
enhancer24	chr1	1050000	1050400	1	0.508208	2.47272	-1.96451	1
enhancer25	chr1	1057600	1058000	1	2.41807	3.93198	-1.5139	0.519708
enhancer26	chr1	1094000	1094600	1	4.61151	8.56819	-3.95668	6.91131e-05
enhancer27	chr1	1117800	1118200	1	4.17718	4.54474	-0.367555	0.878002
enhancer28	chr1	1118800	1119200	1	2.56615	4.99369	-2.42754	0.181056
enhancer29	chr1	1135600	1136000	1	1.27637	4.49161	-3.21524	0.0874751
enhancer30	chr1	1147200	1148000	1	4.24201	6.59838	-2.35637	0.191363
enhancer31	chr1	1149000	1149600	1	2.95541	5.34022	-2.38481	0.150137
enhancer32	chr1	1157600	1158200	1	5.7365	4.34556	1.39094	0.395311
enhancer33	chr1	1165000	1165600	1	3.95009	5.57723	-1.62714	0.314705
enhancer34	chr1	1168600	1169400	1	4.85592	4.91579	-0.0598609	0.983085
enhancer35	chr1	1193200	1199800	1	8.73412	7.50549	1.22863	0.271658
enhancer36	chr1	1206000	1207400	1	6.59872	6.4989	0.099819	0.960269
enhancer37	chr1	1210200	1210400	1	3.64774	3.20715	0.440586	0.870696
enhancer38	chr1	1240000	1240600	1	5.42749	6.19851	-0.771027	0.632631
enhancer39	chr1	1245400	1245800	1	3.05905	4.26609	-1.20704	0.620799
enhancer40	chr1	1258400	1258800	1	2.4389	4.54436	-2.10546	0.319335
enhancer41	chr1	1261200	1262000	1	4.37008	5.81134	-1.44126	0.330951
enhancer42	chr1	1283000	1283400	1	3.88985	3.99988	-0.110024	0.971732
enhancer43	chr1	1286600	1287200	1	3.65933	4.41077	-0.751438	0.76545
enhancer44	chr1	1294000	1294200	0	4.35226	2.14857	2.20369	0.382201
enhancer45	chr1	1306400	1308800	1	6.86063	7.30457	-0.443942	0.822405
enhancer46	chr1	1311800	1312000	1	4.7036	5.38982	-0.686216	0.712733
enhancer47	chr1	1332800	1333000	1	4.06576	4.16946	-0.103695	0.970788
enhancer48	chr1	1341000	1341400	1	4.43528	4.34457	0.0907104	0.968955
enhancer49	chr1	1344200	1345200	1	4.07244	4.3889	-0.316455	0.911665
enhancer50	chr1	1405600	1406000	1	3.3816	2.30382	1.07778	0.74415
enhancer51	chr1	1408600	1409400	1	5.06095	5.36882	-0.307862	0.89257
enhancer52	chr1	1440000	1440600	1	5.12843	6.89298	-1.76455	0.152761
enhancer53	chr1	1441000	1441800	1	5.86082	7.0292	-1.16838	0.345492
enhancer54	chr1	1445800	1446200	1	5.52194	6.05706	-0.53512	0.746865
enhancer55	chr1	1449000	1449400	1	3.47263	4.34798	-0.875349	0.703727
enhancer56	chr1	1449600	1450600	1	4.63757	4.90434	-0.266772	0.905912
enhancer57	chr1	1508000	1508400	1	3.58372	4.40705	-0.823329	0.683682
enhancer58	chr1	1511200	1511600	1	2.39694	4.63097	-2.23403	0.200396
enhancer59	chr1	1536200	1536400	1	2.10452	-0.315318	2.41984	1
enhancer60	chr1	1542200	1542800	1	5.93264	6.9358	-1.00316	0.463352
enhancer61	chr1	1548800	1549200	1	4.18767	4.68161	-0.493934	0.822217
enhancer62	chr1	1552600	1553000	1	0.94282	3.15519	-2.21237	0.337043
enhancer63	chr1	1581000	1582600	1	6.33971	6.23976	0.0999532	0.960707
enhancer64	chr1	1583000	1584400	1	6.90602	6.31807	0.587948	0.725422
enhancer65	chr1	1588200	1588400	1	1.74182	1.44945	0.292369	1
enhancer66	chr1	1591600	1591800	1	3.25147	3.88487	-0.633395	0.826135
enhancer67	chr1	1594000	1595000	1	5.89545	5.14131	0.754142	0.627578
enhancer68	chr1	1609200	1610800	1	6.04451	6.96009	-0.915576	0.475065
enhancer69	chr1	1617000	1619000	1	6.28243	7.63458	-1.35215	0.240704
enhancer70	chr1	1619200	1620000	1	4.25735	4.49858	-0.241229	0.928729
enhancer71	chr1	1620400	1622000	1	5.18028	4.9297	0.250572	0.904735
enhancer72	chr1	1625800	1626200	1	2.88328	3.6134	-0.730116	0.751812
enhancer73	chr1	1644600	1649000	1	9.00225	7.42913	1.57312	0.205191
enhancer74	chr1	1653400	1654200	1	5.4027	3.80624	1.59646	0.262601
enhancer75	chr1	1656800	1657000	1	2.14479	3.59237	-1.44758	0.539179
enhancer76	chr1	1657600	1659000	1	5.72015	5.47643	0.243716	0.894429
enhancer77	chr1	1659600	1662000	1	8.67482	6.50764	2.16718	0.0161572
enhancer78	chr1	1674800	1675400	1	3.51803	3.85461	-0.336579	0.896571
enhancer79	chr1	1689400	1691000	1	7.97091	6.12156	1.84935	0.065358
enhancer80	chr1	1705800	1708400	1	6.72969	6.70053	0.029153	0.986723
enhancer81	chr1	1712000	1715400	1	7.65692	8.25963	-0.60271	0.658061
enhancer82	chr1	1773000	1773600	1	6.32925	6.31044	0.0188109	0.991526
enhancer83	chr1	1773800	1775000	1	6.32925	6.31044	0.0188109	0.991526
enhancer84	chr1	1776600	1779600	1	7.52033	7.348	0.172336	0.919045
enhancer85	chr1	1779800	1781400	1	7.52033	7.348	0.172336	0.919045
enhancer86	chr1	1784800	1785200	1	3.55952	3.70663	-0.147115	0.961332
enhancer87	chr1	1785600	1785800	1	3.55952	3.70663	-0.147115	0.961332
enhancer88	chr1	1788600	1791200	1	5.86583	6.85628	-0.990457	0.440633
enhancer89	chr1	1799800	1800000	0	0.508208	2.67702	-2.16881	1
enhancer90	chr1	1800800	1801400	1	5.24172	4.23039	1.01133	0.551595
enhancer91	chr1	1812200	1812600	1	5.93692	6.83149	-0.89457	0.538026
enhancer92	chr1	1812800	1814000	1	5.93692	6.83149	-0.89457	0.538026
enhancer93	chr1	1814200	1817400	1	5.5128	6.31143	-0.798633	0.581343
enhancer94	chr1	1817800	1818400	1	5.5128	6.31143	-0.798633	0.581343
enhancer95	chr1	1818800	1819600	1	3.33162	4.21407	-0.882456	0.669352
enhancer96	chr1	1824000	1824400	1	5.05377	4.53674	0.517033	0.821315
enhancer97	chr1	1837800	1839200	0	7.0642	4.98629	2.07791	0.0741608
enhancer98	chr1	1839400	1839600	0	3.82909	3.3305	0.498586	0.846672
enhancer99	chr1	1841400	1841600	1	3.97384	3.28585	0.687995	0.755364
enhancer100	chr1	1849800	1850000	1	3.71161	1.30985	2.40176	0.249833
enhancer101	chr1	1851400	1851600	1	4.40155	3.98875	0.412793	0.848596
enhancer102	chr1	1927400	1927800	1	3.23608	6.13952	-2.90344	0.0717094
enhancer103	chr1	2058200	2058800	1	2.89186	3.95684	-1.06497	0.675156
enhancer104	chr1	2063800	2064000	1	3.58248	2.39825	1.18423	0.693182
enhancer105	chr1	2065400	2065600	1	5.13494	6.03177	-0.896828	0.651526
enhancer106	chr1	2105800	2106200	1	-0.116719	-0.931187	0.814468	1
enhancer107	chr1	2119000	2120000	1	6.89924	5.02333	1.87591	0.142069
enhancer108	chr1	2120400	2120800	1	5.44449	5.39028	0.0542128	0.980078
enhancer109	chr1	2121600	2122000	1	5.73257	6.64744	-0.914867	0.571015
enhancer110	chr1	2124800	2125200	1	4.4144	5.8322	-1.4178	0.372409
enhancer111	chr1	2127000	2127600	1	6.54906	7.51822	-0.969163	0.461325
enhancer112	chr1	2129000	2129600	1	5.67945	5.83925	-0.159802	0.941681
enhancer113	chr1	2129800	2130800	1	7.06712	8.06984	-1.00272	0.381062
enhancer114	chr1	2131600	2132200	1	4.771	5.82615	-1.05514	0.581942
enhancer115	chr1	2135200	2135800	1	4.51525	6.78424	-2.26899	0.103009
enhancer116	chr1	2137400	2137600	1	4.15491	4.1341	0.0208059	0.994555
enhancer117	chr1	2143400	2143800	1	4.22253	8.28407	-4.06154	0.000559106
enhancer118	chr1	2144600	2146000	1	5.02398	10.3681	-5.3441	4.79024e-07
enhancer119	chr1	2157800	2158200	1	1.97169	4.2949	-2.32321	0.274548
enhancer120	chr1	2164000	2165400	1	6.09016	6.91579	-0.825627	0.574306
enhancer121	chr1	2165800	2167600	1	7.27514	8.26617	-0.991028	0.455581
enhancer122	chr1	2171200	2171400	1	5.13717	5.78718	-0.65001	0.736452
enhancer123	chr1	2171600	2171800	1	5.13717	5.78718	-0.65001	0.736452
enhancer124	chr1	2173600	2173800	1	3.4669	3.83272	-0.365824	0.913419
enhancer125	chr1	2177000	2177600	1	3.48704	7.66802	-4.18099	0.00135314
enhancer126	chr1	2178400	2179600	1	5.04644	7.60623	-2.5598	0.0347079
enhancer127	chr1	2182200	2182400	1	2.58248	4.93198	-2.3495	0.244723
enhancer128	chr1	2186400	2187200	1	4.98698	9.39828	-4.4113	2.70097e-07
enhancer129	chr1	2187400	2188800	1	5.42818	9.92476	-4.49658	3.1238e-06
enhancer130	chr1	2190000	2190800	1	5.16024	8.26577	-3.10552	0.0104705
enhancer131	chr1	2200600	2200800	1	2.3632	5.3212	-2.958	0.132689
enhancer132	chr1	2207800	2208000	1	4.21127	6.05026	-1.83898	0.149891
enhancer133	chr1	2208200	2208400	1	1.7079	3.82995	-2.12205	0.285659
enhancer134	chr1	2209000	2211200	1	6.55928	9.25764	-2.69836	0.00123466
enhancer135	chr1	2220000	2221800	1	6.94961	8.30903	-1.35942	0.215514
enhancer136	chr1	2223000	2223800	1	7.78238	9.35253	-1.57015	0.12307
enhancer137	chr1	2224400	2224600	1	7.78238	9.35253	-1.57015	0.12307
enhancer138	chr1	2225400	2227400	1	7.78238	9.35253	-1.57015	0.12307
enhancer139	chr1	2227800	2228000	1	3.75268	3.23249	0.520185	0.842505
enhancer140	chr1	2229000	2229400	1	6.34128	9.69788	-3.3566	0.000987948
enhancer141	chr1	2230400	2231400	1	6.34128	9.69788	-3.3566	0.000987948
enhancer142	chr1	2233400	2237000	1	6.24187	10.8323	-4.59038	1.50871e-07
enhancer143	chr1	2242000	2242200	1	6.29024	8.86008	-2.56984	0.0174508
enhancer144	chr1	2243200	2243400	1	6.29024	8.86008	-2.56984	0.0174508
enhancer145	chr1	2244800	2245600	1	3.45365	7.36459	-3.91095	0.0022689
enhancer146	chr1	2247200	2248400	1	4.97431	8.13478	-3.16046	0.00148391
enhancer147	chr1	2276600	2277800	0	7.21287	5.11888	2.09399	0.0952264
enhancer148	chr1	2321200	2321800	1	6.22977	1.79351	4.43626	0.00121994
enhancer149	chr1	2324600	2328600	1	8.01781	7.61897	0.398836	0.795826
enhancer150	chr1	2342800	2343000	1	3.07997	4.46204	-1.38207	0.502492
enhancer151	chr1	2345200	2346400	1	6.15012	6.63344	-0.483321	0.782095
enhancer152	chr1	2454800	2456600	1	6.31824	6.63473	-0.316495	0.857999
enhancer153	chr1	2458400	2458800	1	4.48553	3.53591	0.949625	0.639468
enhancer154	chr1	2460000	2460200	1	4.24044	4.54394	-0.303504	0.908373
enhancer155	chr1	2462400	2463000	1	6.27762	7.88319	-1.60557	0.201318
enhancer156	chr1	2472200	2472800	1	3.75848	4.86612	-1.10764	0.612754
enhancer157	chr1	2474800	2477200	1	8.19102	7.76841	0.422612	0.756803
enhancer158	chr1	2480600	2482000	1	6.65347	9.82075	-3.16728	0.00726994
enhancer159	chr1	2485400	2486600	1	6.10326	8.77359	-2.67033	0.013456
enhancer160	chr1	2489800	2493800	1	7.90015	10.5645	-2.66439	0.034269
enhancer161	chr1	2501000	2501800	1	3.01812	8.0971	-5.07899	0.000124877
enhancer162	chr1	2502000	2502600	1	3.01812	8.0971	-5.07899	0.000124877
enhancer163	chr1	2507600	2511000	1	7.01972	10.48	-3.46029	0.000109309
enhancer164	chr1	2515400	2516400	1	5.21641	6.8563	-1.63989	0.231561
enhancer165	chr1	2519600	2519800	1	1.27637	3.34024	-2.06387	0.394559
enhancer166	chr1	2524000	2524400	1	1.78909	6.42935	-4.64026	0.000853033
enhancer167	chr1	2573400	2573600	1	1.13036	4.09205	-2.9617	0.122405
enhancer168	chr1	2757200	2757400	1	1.5471	4.33146	-2.78437	0.132452
enhancer169	chr1	2762000	2762600	1	3.74656	6.37837	-2.63181	0.137867
enhancer170	chr1	3086000	3087200	1	4.76908	8.98141	-4.21233	0.00142454
enhancer171	chr1	3088200	3088800	1	2.06665	7.38964	-5.32299	1.10302e-06
enhancer172	chr1	3090600	3091600	1	4.4877	6.80458	-2.31688	0.0368527
enhancer173	chr1	3091800	3092400	1	0.508208	5.50593	-4.99773	0.0010145
enhancer174	chr1	3098400	3099800	1	4.42104	8.07974	-3.6587	0.0121093
enhancer175	chr1	3100200	3100600	1	2.89186	6.99438	-4.10252	0.00226227
enhancer176	chr1	3101000	3101200	1	2.89186	6.99438	-4.10252	0.00226227
enhancer177	chr1	3229400	3230600	1	5.37513	8.30438	-2.92924	0.00237412
enhancer178	chr1	3408000	3408400	1	1.27637	-0.315318	1.59168	1
enhancer179	chr1	3446800	3447000	1	2.68076	2.81187	-0.131109	0.973562
enhancer180	chr1	3448200	3448600	1	1.22932	2.45666	-1.22734	1
enhancer181	chr1	3455000	3455200	1	3.08571	4.09781	-1.0121	0.640111
enhancer182	chr1	3513800	3514600	1	3.68193	4.85525	-1.17332	0.540685
enhancer183	chr1	3526000	3527000	1	3.87668	5.19112	-1.31444	0.496473
enhancer184	chr1	3535800	3537200	1	3.97289	3.53076	0.442137	0.903843
enhancer185	chr1	3539800	3540400	1	5.33487	2.89481	2.44005	0.189627
enhancer186	chr1	3542800	3543400	1	4.70919	1.44945	3.25974	0.0685206
enhancer187	chr1	3564800	3565600	1	5.08152	-0.931187	6.01271	0.00538336
enhancer188	chr1	3658800	3662800	1	7.70735	5.44341	2.26394	0.0302397
enhancer189	chr1	3664600	3664800	1	4.98557	0.622191	4.36338	0.00852667
enhancer190	chr1	3667400	3668600	0	5.64677	3.75691	1.88986	0.405392
enhancer191	chr1	3676000	3678000	1	7.57183	-0.931187	8.50301	2.40039e-11
enhancer192	chr1	3687800	3688200	1	5.74781	3.89216	1.85566	0.212806
enhancer193	chr1	3692200	3695800	1	9.37923	8.82836	0.550867	0.634586
enhancer194	chr1	3709400	3711600	1	7.31831	6.79594	0.522371	0.696379
enhancer195	chr1	3713800	3714200	1	-0.116719	3.11148	-3.2282	0.156292
enhancer196	chr1	3772200	3772400	1	-0.116719	2.47272	-2.58944	1
enhancer197	chr1	3775000	3775400	1	0.508208	4.07408	-3.56588	0.062982
enhancer198	chr1	3796600	3796800	1	6.90733	10.4211	-3.51374	0.000195602
enhancer199	chr1	3797200	3798400	1	6.90733	10.4211	-3.51374	0.000195602
enhancer200	chr1	3806400	3806600	1	3.22773	3.10354	0.124193	0.967421
enhancer201	chr1	3808200	3808600	1	4.2139	7.45825	-3.24435	0.00336944
enhancer202	chr1	3809000	3811200	1	4.77619	7.04967	-2.27348	0.0379243
enhancer203	chr1	3812400	3814200	1	6.15438	8.39549	-2.24111	0.0269624
enhancer204	chr1	3814400	3814600	1	2.35372	5.65203	-3.29831	0.0161749
enhancer205	chr1	3818800	3819000	1	4.47263	6.37865	-1.90602	0.182356
enhancer206	chr1	4662200	4664800	1	8.72007	9.73777	-1.0177	0.289919
enhancer207	chr1	6050800	6051200	1	3.52097	3.54014	-0.0191693	0.998109
enhancer208	chr1	6054400	6055200	1	5.29334	5.33684	-0.0434948	0.98739
enhancer209	chr1	6085400	6085800	1	2.77496	6.33866	-3.5637	0.0162167
enhancer210	chr1	6089200	6091400	1	5.49865	7.27344	-1.77479	0.149908
enhancer211	chr1	6208600	6208800	1	-0.116719	2.40936	-2.52608	1
enhancer212	chr1	6209200	6209400	1	3.0121	1.80486	1.20725	0.614291
enhancer213	chr1	6257200	6258000	1	4.9371	5.04936	-0.112258	0.957948
enhancer214	chr1	6260400	6260600	1	4.35207	5.81167	-1.4596	0.501629
enhancer215	chr1	6264600	6264800	1	1.50821	2.47272	-0.964509	1
enhancer216	chr1	6294000	6294600	1	4.44269	3.44317	0.999524	0.598745
enhancer217	chr1	6296600	6296800	1	2.79825	3.94349	-1.14524	0.574004
enhancer218	chr1	6376800	6377600	1	5.35719	3.36712	1.99007	0.248556
enhancer219	chr1	6408200	6409200	1	4.49335	8.05229	-3.55894	7.03e-05
enhancer220	chr1	6418400	6421400	1	9.48495	7.86588	1.61908	0.0553638
enhancer221	chr1	6451800	6452200	1	3.42714	2.55358	0.873558	0.711605
enhancer222	chr1	6486200	6487400	1	5.41212	3.37094	2.04118	0.142024
enhancer223	chr1	6488400	6490800	1	5.92319	3.3148	2.60839	0.106658
enhancer224	chr1	6613000	6613200	1	2.60108	3.47359	-0.872511	0.750361
enhancer225	chr1	6615000	6615200	1	4.74308	4.27319	0.469887	0.815332
enhancer226	chr1	6639400	6639600	1	4.8453	5.1922	-0.346902	0.859674
enhancer227	chr1	6642800	6643400	1	4.74726	5.94446	-1.1972	0.396789
enhancer228	chr1	6644400	6645000	1	4.95432	4.6218	0.332524	0.869204
enhancer229	chr1	6645200	6645400	1	4.95432	4.6218	0.332524	0.869204
enhancer230	chr1	6651000	6652600	1	6.60419	6.63946	-0.0352703	0.986723
enhancer231	chr1	6658800	6659000	1	4.05231	3.38041	0.671898	0.779196
enhancer232	chr1	6664200	6665200	1	7.37579	8.51827	-1.14248	0.313515
enhancer233	chr1	6672000	6672400	1	4.84699	3.4405	1.40649	0.561437
enhancer234	chr1	6676000	6677200	1	5.05321	4.92	0.133209	0.949129
enhancer235	chr1	6684200	6684800	1	5.36356	5.88818	-0.524613	0.790564
enhancer236	chr1	6686400	6687000	1	4.43165	4.4665	-0.0348464	0.992568
enhancer237	chr1	6725400	6729600	1	7.36775	5.12284	2.24492	0.0363111
enhancer238	chr1	6730800	6734200	1	7.02134	3.83887	3.18247	0.0026852
enhancer239	chr1	6759200	6760000	1	5.28387	0.5899	4.69397	0.00162502
enhancer240	chr1	6762000	6762400	1	5.26222	5.59217	-0.329957	0.890431
enhancer241	chr1	6795200	6796000	1	3.27637	6.05883	-2.78246	0.0426555
enhancer242	chr1	6803000	6803400	1	4.90639	7.65621	-2.74981	0.0158219
enhancer243	chr1	6804000	6805000	1	5.32836	8.14874	-2.82038	0.0102236
enhancer244	chr1	6847200	6847600	1	3.16119	3.18358	-0.0223946	0.997643
enhancer245	chr1	6848800	6849200	1	-0.116719	2.93002	-3.04674	1
enhancer246	chr1	6851400	6851800	1	0.821177	3.68618	-2.86501	0.155346
enhancer247	chr1	6852000	6852200	1	0.821177	3.68618	-2.86501	0.155346
enhancer248	chr1	6858200	6858400	1	2.57434	3.19972	-0.625381	0.815993
enhancer249	chr1	6859400	6859800	1	5.95848	7.72879	-1.77031	0.116092
enhancer250	chr1	6860200	6860600	1	5.95848	7.72879	-1.77031	0.116092
enhancer251	chr1	6860800	6861600	1	5.95848	7.72879	-1.77031	0.116092
enhancer252	chr1	6928000	6929000	1	3.82566	5.94954	-2.12388	0.0900507
enhancer253	chr1	6932400	6932800	1	-0.116719	1.79351	-1.91023	1
enhancer254	chr1	7709000	7709200	1	4.46249	3.32754	1.13496	0.564738
enhancer255	chr1	7729600	7730200	1	-0.116719	3.3945	-3.51122	0.113431
enhancer256	chr1	7812800	7813400	1	3.13036	3.2251	-0.0947432	0.979701
enhancer257	chr1	7830400	7830600	1	1.27637	3.86471	-2.58834	0.281422
enhancer258	chr1	7832800	7833400	1	3.93356	4.29589	-0.362327	0.905855
enhancer259	chr1	7840800	7843000	1	5.64109	7.44886	-1.80777	0.0788844
enhancer260	chr1	7844800	7845000	1	3.22253	4.24551	-1.02298	0.648459
enhancer261	chr1	7886400	7887000	1	-0.116719	4.50505	-4.62177	0.0138405
enhancer262	chr1	7887800	7888800	1	6.34501	9.41982	-3.07481	0.010115
enhancer263	chr1	7890000	7890600	1	6.34501	9.41982	-3.07481	0.010115
enhancer264	chr1	7891200	7892200	1	6.34501	9.41982	-3.07481	0.010115
enhancer265	chr1	7916200	7916600	1	3.16119	4.44856	-1.28738	0.597039
enhancer266	chr1	7959600	7960800	1	3.93966	8.43792	-4.49826	0.000208176
enhancer267	chr1	7962600	7963000	1	-0.116719	5.13268	-5.2494	0.00243684
enhancer268	chr1	7973000	7973400	1	2.29933	1.16394	1.13539	1
enhancer269	chr1	7990600	7991400	1	5.632	5.66966	-0.0376596	0.98746
enhancer270	chr1	8001600	8001800	1	0.508208	1.18571	-0.677499	1
enhancer271	chr1	8015000	8015200	1	2.74907	4.2808	-1.53173	0.410198
enhancer272	chr1	8020200	8020400	1	3.18069	3.33434	-0.153653	0.964109
enhancer273	chr1	8023400	8023600	1	3.7407	5.22517	-1.48446	0.42619
enhancer274	chr1	8439000	8439200	1	3.72383	2.44042	1.28341	0.630952
enhancer275	chr1	8439600	8439800	1	3.71532	3.00661	0.70871	0.774212
enhancer276	chr1	8440000	8440200	1	2.55539	2.2999	0.255485	0.933485
enhancer277	chr1	8442000	8443800	1	5.96453	4.95078	1.01375	0.716037
enhancer278	chr1	8444000	8444400	0	0.508208	1.68769	-1.17948	1
enhancer279	chr1	8444600	8445800	1	4.59382	2.05472	2.5391	0.31599
enhancer280	chr1	8446400	8446600	1	3.18069	1.79351	1.38718	0.59328
enhancer281	chr1	8448000	8448400	1	2.56615	1.31374	1.25241	1
enhancer282	chr1	8448600	8450600	1	5.73861	3.45842	2.28019	0.144923
enhancer283	chr1	8455200	8455600	1	3.31067	3.56104	-0.250368	0.946092
enhancer284	chr1	8455800	8456600	1	4.70059	3.96815	0.732436	0.766521
enhancer285	chr1	8456800	8457800	1	4.4574	1.44945	3.00795	0.115473
enhancer286	chr1	8468400	8471200	1	7.36481	6.6338	0.731006	0.69345
enhancer287	chr1	8471400	8471600	0	4.46892	3.54601	0.922904	0.665681
enhancer288	chr1	8472000	8473400	1	6.85734	4.62497	2.23237	0.102425
enhancer289	chr1	8479800	8481000	1	3.76674	-0.931187	4.69793	0.0264962
enhancer290	chr1	8484800	8485200	1	4.84413	3.76416	1.07997	0.675882
enhancer291	chr1	8486600	8487800	1	6.8283	7.34285	-0.514553	0.793699
enhancer292	chr1	8488400	8491400	1	7.26446	7.827	-0.562545	0.758884
enhancer293	chr1	8498600	8498800	1	2.77278	1.8921	0.880679	0.789445
enhancer294	chr1	8499000	8499600	1	3.99298	4.60372	-0.610744	0.82972
enhancer295	chr1	8522800	8524200	1	6.04332	6.61468	-0.571355	0.754648
enhancer296	chr1	8525000	8525200	1	6.04332	6.61468	-0.571355	0.754648
enhancer297	chr1	8525400	8526000	1	6.04332	6.61468	-0.571355	0.754648
enhancer298	chr1	8577000	8579600	1	7.64897	9.43229	-1.78332	0.0627612
enhancer299	chr1	8579800	8580000	1	7.64897	9.43229	-1.78332	0.0627612
enhancer300	chr1	8580600	8580800	1	7.64897	9.43229	-1.78332	0.0627612
enhancer301	chr1	8582000	8582400	1	5.29943	7.86215	-2.56273	0.0102897
enhancer302	chr1	8583000	8583200	1	5.29943	7.86215	-2.56273	0.0102897
enhancer303	chr1	8583400	8585000	1	5.29943	7.86215	-2.56273	0.0102897
enhancer304	chr1	8586200	8586400	1	4.31631	6.46423	-2.14792	0.261905
enhancer305	chr1	8587800	8588000	1	3.10625	5.37425	-2.268	0.127494
enhancer306	chr1	8600600	8603000	1	6.68955	6.45069	0.238856	0.902263
enhancer307	chr1	8614600	8616400	1	6.34584	6.18002	0.165822	0.943263
enhancer308	chr1	8631400	8632600	1	6.1691	8.12547	-1.95638	0.119412
enhancer309	chr1	8633000	8633200	1	6.1691	8.12547	-1.95638	0.119412
enhancer310	chr1	8672200	8672400	1	0.821177	-0.931187	1.75236	1
enhancer311	chr1	8720600	8720800	1	1.78909	2.37374	-0.584646	1
enhancer312	chr1	8724000	8724600	1	3.16119	4.89871	-1.73752	0.464449
enhancer313	chr1	8725200	8725600	1	3.45808	3.902	-0.443922	0.868245
enhancer314	chr1	8726000	8727200	1	5.15794	6.83093	-1.67299	0.342263
enhancer315	chr1	8729600	8729800	1	4.46182	3.18677	1.27505	0.683785
enhancer316	chr1	8760600	8761000	1	-0.116719	3.29884	-3.41556	0.198029
enhancer317	chr1	8772000	8773400	1	5.51868	6.67197	-1.15329	0.652823
enhancer318	chr1	8847200	8847400	1	8.45608	9.85593	-1.39985	0.103058
enhancer319	chr1	8848000	8852800	1	8.45608	9.85593	-1.39985	0.103058
enhancer320	chr1	8857000	8857400	1	4.80469	6.80008	-1.99539	0.287279
enhancer321	chr1	8874600	8875000	1	3.74656	3.72606	0.0204934	0.997491
enhancer322	chr1	8879000	8879400	1	3.97289	5.0615	-1.0886	0.671313
enhancer323	chr1	8889600	8890000	1	2.68076	2.07111	0.60965	0.860136
enhancer324	chr1	8917400	8920400	1	5.86851	8.19832	-2.3298	0.0165902
enhancer325	chr1	8920600	8921000	1	5.86851	8.19832	-2.3298	0.0165902
enhancer326	chr1	8932600	8933000	1	4.69064	5.57784	-0.887204	0.568558
enhancer327	chr1	8940400	8940800	1	4.95372	4.67812	0.275597	0.930477
enhancer328	chr1	9128800	9129800	1	4.8984	4.27822	0.620174	0.834892
enhancer329	chr1	9143000	9143600	1	4.92706	5.27417	-0.347113	0.918337
enhancer330	chr1	9293200	9294200	1	5.32436	4.29486	1.02949	0.620336
enhancer331	chr1	9295800	9296200	1	3.67697	1.16394	2.51303	0.237262
enhancer332	chr1	9299200	9300200	1	4.4151	4.41213	0.00296902	0.99995
enhancer333	chr1	9392800	9393400	1	3.86365	6.8345	-2.97085	0.00831916
enhancer334	chr1	9460200	9461000	1	5.66964	6.8107	-1.14106	0.464402
enhancer335	chr1	9470800	9471400	1	6.26232	5.21325	1.04907	0.501696
enhancer336	chr1	9485800	9487000	1	5.3612	5.01391	0.347289	0.855939
enhancer337	chr1	9488200	9488400	1	2.46824	2.11716	0.351085	0.906694
enhancer338	chr1	9489800	9490200	1	4.80121	0.996751	3.80446	0.0326434
enhancer339	chr1	9508400	9509600	1	4.22173	7.02536	-2.80363	0.0866605
enhancer340	chr1	9555200	9555400	1	3.2632	0.80762	2.45558	0.278327
enhancer341	chr1	9598800	9599400	1	5.96662	7.05883	-1.09221	0.399539
enhancer342	chr1	9601200	9603000	1	5.12297	5.67085	-0.547872	0.745222
enhancer343	chr1	9619200	9620400	1	5.379	5.01543	0.363571	0.843703
enhancer344	chr1	9621000	9622200	1	5.17852	3.85254	1.32598	0.455556
enhancer345	chr1	9650400	9650600	1	7.15065	8.73289	-1.58224	0.0937273
enhancer346	chr1	9651000	9651600	1	7.15065	8.73289	-1.58224	0.0937273
enhancer347	chr1	9652000	9654400	1	7.15065	8.73289	-1.58224	0.0937273
enhancer348	chr1	9686200	9686800	1	2.83696	3.34794	-0.510981	0.847477
enhancer349	chr1	9687200	9687800	1	0.94282	3.13515	-2.19233	0.354075
enhancer350	chr1	9689000	9689800	1	5.16191	6.28318	-1.12127	0.543909
enhancer351	chr1	9690600	9691200	1	4.20338	4.72643	-0.52305	0.870317
enhancer352	chr1	9704200	9704400	1	2.29933	3.40283	-1.1035	0.732061
enhancer353	chr1	9713600	9714000	1	4.60691	4.04875	0.558164	0.797352
enhancer354	chr1	9714600	9715400	1	4.25636	4.82333	-0.566967	0.820543
enhancer355	chr1	9746800	9747000	1	1.27637	2.57185	-1.29549	1
enhancer356	chr1	9750400	9750600	1	-0.116719	1.09205	-1.20877	1
enhancer357	chr1	9776400	9777000	1	5.20693	6.79762	-1.59069	0.168041
enhancer358	chr1	9778400	9780400	1	7.35842	8.37369	-1.01527	0.325141
enhancer359	chr1	9885200	9885600	1	-0.116719	3.9448	-4.06152	0.0677085
enhancer360	chr1	9909800	9911200	1	4.50113	6.63074	-2.12961	0.121117
enhancer361	chr1	9935000	9935600	1	4.84257	5.90039	-1.05783	0.508145
enhancer362	chr1	9942000	9942200	1	5.26776	8.10606	-2.8383	0.00374321
enhancer363	chr1	9952600	9954200	1	6.84968	8.57936	-1.72969	0.286673
enhancer364	chr1	9960400	9960800	1	4.15112	4.94443	-0.793317	0.742988
enhancer365	chr1	9961000	9962400	1	6.29881	4.86066	1.43814	0.347092
enhancer366	chr1	9968800	9969000	1	3.5069	-0.931187	4.43809	0.035952
enhancer367	chr1	9970400	9970600	1	0.508208	4.07059	-3.56238	0.0736973
enhancer368	chr1	9971600	9972000	1	5.22673	7.11351	-1.88678	0.168914
enhancer369	chr1	9989200	9990000	1	4.16368	6.84787	-2.68419	0.105434
enhancer370	chr1	10000400	10002000	1	0.508208	8.25824	-7.75003	4.86776e-10
enhancer371	chr1	10004400	10004600	1	0.883281	3.3207	-2.43742	0.265843
enhancer372	chr1	10009800	10011400	1	7.0228	7.73497	-0.712164	0.602711
enhancer373	chr1	10092200	10092400	1	2.68309	4.66077	-1.97768	0.332962
enhancer374	chr1	10095000	10095200	1	1.77496	3.00048	-1.22552	0.637729
enhancer375	chr1	10095400	10095800	1	3.23449	3.89546	-0.660969	0.789571
enhancer376	chr1	10096000	10096200	1	2.77278	3.22725	-0.454474	0.887109
enhancer377	chr1	10105400	10107600	1	7.19917	4.94603	2.25314	0.0614574
enhancer378	chr1	10107800	10109200	1	5.41782	4.16011	1.2577	0.456896
enhancer379	chr1	10115200	10115600	1	2.39694	0.622191	1.77475	1
enhancer380	chr1	10116200	10116600	1	0.94282	3.26244	-2.31962	0.394904
enhancer381	chr1	10124600	10125200	1	6.9622	8.30563	-1.34343	0.196022
enhancer382	chr1	10125400	10126000	1	6.9622	8.30563	-1.34343	0.196022
enhancer383	chr1	10126200	10127600	1	6.9622	8.30563	-1.34343	0.196022
enhancer384	chr1	10132000	10136400	1	7.01704	6.16464	0.852399	0.502743
enhancer385	chr1	10269600	10269800	1	1.38483	1.5899	-0.20507	1
enhancer386	chr1	10271800	10272000	1	1.60108	1.98438	-0.383307	1
enhancer387	chr1	10437600	10438800	1	5.84809	6.44396	-0.595871	0.683446
enhancer388	chr1	10447800	10449000	1	6.33013	6.01084	0.319289	0.908668
enhancer389	chr1	10457600	10457800	1	1.77496	2.3412	-0.566237	1
enhancer390	chr1	10461800	10464400	1	6.85169	8.70402	-1.85233	0.10337
enhancer391	chr1	10474000	10475200	1	7.62879	9.50694	-1.87815	0.0411372
enhancer392	chr1	10475600	10476800	1	8.03881	9.36865	-1.32984	0.152431
enhancer393	chr1	10489800	10490000	1	2.83014	3.62618	-0.796041	0.735078
enhancer394	chr1	10491800	10492000	1	1.13036	0.333382	0.796976	1
enhancer395	chr1	10516200	10516400	1	2.57434	2.40008	0.174256	0.952507
enhancer396	chr1	10518600	10520000	1	6.37342	4.67431	1.69912	0.16135
enhancer397	chr1	10531200	10531600	1	4.62399	4.61139	0.0126054	0.994546
enhancer398	chr1	10533400	10534600	1	6.19973	7.0501	-0.850379	0.55545
enhancer399	chr1	10536200	10536800	1	4.82738	4.72015	0.10723	0.960269
enhancer400	chr1	10554400	10554800	1	5.21349	4.5519	0.661596	0.726316
enhancer401	chr1	10555600	10556000	1	5.31641	5.80079	-0.484376	0.772235
enhancer402	chr1	10568600	10569000	1	7.39607	7.97918	-0.583107	0.759554
enhancer403	chr1	10569600	10570800	1	7.39607	7.97918	-0.583107	0.759554
enhancer404	chr1	10571800	10572600	1	6.5813	7.53762	-0.956316	0.616439
enhancer405	chr1	10573000	10573200	1	6.5813	7.53762	-0.956316	0.616439
enhancer406	chr1	10575000	10575200	1	2.98592	1.83543	1.15049	0.696862
enhancer407	chr1	10575600	10575800	1	2.0121	2.23035	-0.218246	1
enhancer408	chr1	10576000	10576200	1	1.5471	1.57348	-0.0263839	1
enhancer409	chr1	10753200	10753400	1	0.821177	-0.931187	1.75236	1
enhancer410	chr1	10776800	10777600	1	4.97182	5.08654	-0.114722	0.961678
enhancer411	chr1	11025000	11026400	1	5.4026	6.13153	-0.728922	0.729106
enhancer412	chr1	11071400	11071800	1	3.94694	3.96062	-0.0136741	0.994921
enhancer413	chr1	11118000	11118600	1	3.27637	4.46292	-1.18655	0.569589
enhancer414	chr1	11121400	11121600	1	0.508208	2.68618	-2.17798	1
enhancer415	chr1	11158000	11158400	1	3.63486	4.06939	-0.43453	0.882813
enhancer416	chr1	11160400	11160600	1	5.16379	5.16535	-0.00156102	0.99995
enhancer417	chr1	11320800	11321400	1	3.42714	4.81746	-1.39032	0.442925
enhancer418	chr1	11332400	11332600	1	3.8087	3.38227	0.426433	0.890799
enhancer419	chr1	11335200	11336400	1	5.34703	5.05615	0.29088	0.886308
enhancer420	chr1	11338000	11338400	1	2.60108	2.84095	-0.239877	0.941763
enhancer421	chr1	11338600	11340600	1	6.37248	3.05113	3.32135	0.00454859
enhancer422	chr1	11340800	11341000	0	2.4389	3.26143	-0.822533	0.774166
enhancer423	chr1	11341600	11341800	0	3.85153	0.5899	3.26163	0.166046
enhancer424	chr1	11410400	11410600	1	1.67316	4.71938	-3.04622	0.0620381
enhancer425	chr1	11413000	11413800	1	2.477	6.31795	-3.84095	0.00782826
enhancer426	chr1	11723800	11724000	1	2.4389	-0.931187	3.37009	1
enhancer427	chr1	11725200	11725400	1	1.97169	1.84645	0.125241	1
enhancer428	chr1	11739800	11740200	1	-0.116719	2.66004	-2.77676	1
enhancer429	chr1	11757400	11757600	0	4.55682	-0.931187	5.48801	0.00675864
enhancer430	chr1	11779000	11779200	1	3.74656	5.33488	-1.58832	0.463999
enhancer431	chr1	11780000	11780400	1	2.56615	4.20025	-1.63409	0.465875
enhancer432	chr1	11789400	11790200	1	6.53795	6.27356	0.264398	0.932845
enhancer433	chr1	11791000	11791600	1	5.91094	5.12676	0.784175	0.660163
enhancer434	chr1	11792000	11792400	1	5.77557	5.73627	0.0393006	0.986538
enhancer435	chr1	11795600	11796000	1	5.88865	4.06179	1.82686	0.246005
enhancer436	chr1	11797800	11800600	1	8.15181	6.98022	1.1716	0.39102
enhancer437	chr1	11801400	11803200	1	7.70625	6.0793	1.62695	0.191898
enhancer438	chr1	11809000	11809400	1	4.59304	2.96067	1.63237	0.484023
enhancer439	chr1	11845400	11853200	1	10.2394	8.99279	1.24664	0.204933
enhancer440	chr1	11855800	11859200	1	10.4732	10.7307	-0.25746	0.828601
enhancer441	chr1	11859600	11861000	1	8.09407	8.40291	-0.308837	0.837942
enhancer442	chr1	11870200	11875400	1	7.69219	7.81386	-0.12167	0.934399
enhancer443	chr1	11898800	11900400	1	7.65401	7.082	0.572012	0.651468
enhancer444	chr1	11900800	11901200	1	7.50127	6.16491	1.33636	0.225748
enhancer445	chr1	11901600	11906600	1	10.5094	10.0473	0.462079	0.678197
enhancer446	chr1	11906800	11908400	1	6.2525	5.18816	1.06434	0.478278
enhancer447	chr1	11909600	11911000	1	4.86416	3.40283	1.46133	0.537131
enhancer448	chr1	11941000	11943800	0	8.59167	5.25838	3.33328	6.56833e-05
enhancer449	chr1	11952400	11952800	0	5.06866	-0.931187	5.99985	0.00122413
enhancer450	chr1	11953000	11954200	0	6.31988	2.04519	4.27469	0.000553452
enhancer451	chr1	11967200	11968000	1	7.21334	6.80262	0.410722	0.801237
enhancer452	chr1	11970000	11970400	1	6.63989	5.86319	0.776705	0.766579
enhancer453	chr1	11983600	11983800	1	1.27637	2.5801	-1.30373	1
enhancer454	chr1	11987000	11987400	1	4.35134	5.56607	-1.21472	0.437641
enhancer455	chr1	11989600	11989800	1	2.46824	3.04285	-0.574603	0.847001
enhancer456	chr1	11990000	11990400	1	4.17532	3.99862	0.176699	0.945725
enhancer457	chr1	11993800	11994000	1	3.868	3.7584	0.109606	0.965198
enhancer458	chr1	12032400	12034400	1	6.21998	4.67777	1.54221	0.292367
enhancer459	chr1	12039400	12039600	1	4.29781	3.27065	1.02717	0.600933
enhancer460	chr1	12041600	12042000	1	4.52373	4.07872	0.445015	0.853819
enhancer461	chr1	12042200	12042400	1	3.72751	3.4213	0.30621	0.923518
enhancer462	chr1	12042800	12043800	1	6.00734	6.31857	-0.311224	0.861191
enhancer463	chr1	12045000	12046600	1	7.07643	6.36984	0.706594	0.651735
enhancer464	chr1	12061000	12068000	1	9.44901	8.51265	0.93636	0.363241
enhancer465	chr1	12073200	12073600	1	6.5429	5.53356	1.00934	0.441712
enhancer466	chr1	12073800	12075000	1	6.5429	5.53356	1.00934	0.441712
enhancer467	chr1	12078600	12078800	1	3.36936	3.09894	0.270424	0.916631
enhancer468	chr1	12080600	12081200	1	5.55404	3.73499	1.81905	0.203078
enhancer469	chr1	12210800	12211000	1	4.20338	3.80762	0.39576	0.906072
enhancer470	chr1	12221400	12222400	1	4.24201	4.80517	-0.563158	0.844648
enhancer471	chr1	12229000	12229800	1	1.13036	1.53674	-0.406382	1
enhancer472	chr1	12244200	12245000	1	6.22333	5.83078	0.392549	0.82128
enhancer473	chr1	12270200	12270400	1	4.70676	3.75911	0.947647	0.654112
enhancer474	chr1	12270600	12271000	1	4.70676	3.75911	0.947647	0.654112
enhancer475	chr1	12277600	12279200	0	7.19385	2.50416	4.68969	0.00251593
enhancer476	chr1	12279400	12279600	0	3.95541	0.114929	3.84048	0.0594177
enhancer477	chr1	12280000	12280400	0	4.90066	0.333382	4.56727	0.0176013
enhancer478	chr1	12289600	12290000	1	5.01164	4.67086	0.340778	0.882038
enhancer479	chr1	12291600	12292000	0	1.7079	0.114929	1.59297	1
enhancer480	chr1	12292200	12292600	0	4.67639	0.0211735	4.65521	0.0198579
enhancer481	chr1	12404000	12405000	1	5.02879	6.37764	-1.34885	0.623522
enhancer482	chr1	12405600	12406000	1	4.52503	4.61977	-0.0947405	0.976134
enhancer483	chr1	12435800	12437000	1	1.95541	5.09804	-3.14263	0.141898
enhancer484	chr1	12437200	12437400	1	1.95541	5.09804	-3.14263	0.141898
enhancer485	chr1	12466200	12469400	1	5.03326	3.43589	1.59737	0.487837
enhancer486	chr1	12480200	12480800	1	3.40155	4.12392	-0.722374	0.773113
enhancer487	chr1	12493200	12493800	1	7.32443	9.1301	-1.80568	0.0500629
enhancer488	chr1	12494200	12496800	1	7.32443	9.1301	-1.80568	0.0500629
enhancer489	chr1	12497000	12497800	1	7.32443	9.1301	-1.80568	0.0500629
enhancer490	chr1	12498200	12499800	1	7.32443	9.1301	-1.80568	0.0500629
enhancer491	chr1	12500000	12500800	1	7.32443	9.1301	-1.80568	0.0500629
enhancer492	chr1	12501000	12501200	1	7.32443	9.1301	-1.80568	0.0500629
enhancer493	chr1	12501400	12502000	1	3.44784	2.88546	0.562373	0.857916
enhancer494	chr1	12502400	12503200	0	4.18337	4.06468	0.118688	0.966284
enhancer495	chr1	12503400	12504200	1	4.06955	5.18571	-1.11616	0.533108
enhancer496	chr1	12504400	12515600	1	9.44316	8.80247	0.640692	0.757433
enhancer497	chr1	12520800	12528000	1	7.01606	5.20206	1.814	0.388829
enhancer498	chr1	12528200	12528600	0	-0.116719	2.50416	-2.62088	1
enhancer499	chr1	12532800	12536600	1	5.52714	6.51924	-0.992105	0.570465
enhancer500	chr1	12537600	12541400	1	5.77735	5.96283	-0.185481	0.921207
enhancer501	chr1	12555400	12557000	0	5.72863	4.24754	1.48109	0.286944
enhancer502	chr1	12570000	12572000	1	5.37829	6.5765	-1.19821	0.408149
enhancer503	chr1	12589200	12590400	1	7.05109	5.71601	1.33508	0.405633
enhancer504	chr1	12679800	12680000	1	2.10452	2.67551	-0.570987	0.877612
enhancer505	chr1	12694400	12694800	1	-0.116719	5.42179	-5.5385	0.000633603
enhancer506	chr1	14027800	14028200	1	2.77496	1.16394	1.61102	0.566227
enhancer507	chr1	14050600	14050800	1	5.0595	3.83611	1.22339	0.519528
enhancer508	chr1	14058600	14058800	1	1.97169	4.73716	-2.76547	0.146176
enhancer509	chr1	14059600	14061000	1	5.28252	6.59285	-1.31033	0.598744
enhancer510	chr1	14061400	14061800	1	2.64774	3.88214	-1.2344	0.678197
enhancer511	chr1	14077800	14081000	1	6.19545	5.65161	0.54384	0.756159
enhancer512	chr1	14081200	14081600	1	4.9214	3.71267	1.20873	0.503934
enhancer513	chr1	14082200	14082600	1	2.497	3.70063	-1.20363	0.611686
enhancer514	chr1	14083200	14083400	1	2.81428	0.835431	1.97885	1
enhancer515	chr1	14083600	14083800	0	2.46824	-0.315318	2.78356	1
enhancer516	chr1	14084200	14084800	1	5.01315	3.76706	1.24608	0.561433
enhancer517	chr1	14085000	14085400	1	5.01315	3.76706	1.24608	0.561433
enhancer518	chr1	14085800	14086400	1	5.04213	3.41118	1.63095	0.387291
enhancer519	chr1	14087200	14087400	1	1.78909	0.996751	0.792343	1
enhancer520	chr1	14091000	14091600	1	4.84647	3.10691	1.73956	0.445219
enhancer521	chr1	15103600	15105800	1	6.47737	7.94263	-1.46526	0.384772
enhancer522	chr1	15109200	15111800	1	7.97064	7.52054	0.450096	0.782082
enhancer523	chr1	15270600	15272200	1	5.28311	8.19335	-2.91024	0.0141824
enhancer524	chr1	15482800	15483200	1	-0.116719	3.94794	-4.06465	0.0486682
enhancer525	chr1	15587600	15587800	1	2.67316	2.52138	0.15178	0.963836
enhancer526	chr1	15588200	15588400	1	2.25304	2.80058	-0.547547	0.85653
enhancer527	chr1	15655200	15656000	1	2.29933	6.09406	-3.79473	0.00737428
enhancer528	chr1	15712600	15713200	1	1.38483	4.01391	-2.62908	0.17447
enhancer529	chr1	15739000	15739200	1	3.64774	2.35276	1.29498	0.576316
enhancer530	chr1	15739600	15740200	1	4.08085	3.68236	0.398491	0.90123
enhancer531	chr1	15742200	15743800	1	6.02064	6.64358	-0.622934	0.821982
enhancer532	chr1	15750000	15751600	1	6.67609	4.74782	1.92827	0.137649
enhancer533	chr1	15849400	15849800	1	4.14944	3.30187	0.847572	0.690287
enhancer534	chr1	15854600	15855200	1	3.88657	5.15327	-1.2667	0.521453
enhancer535	chr1	15857800	15858600	1	2.58248	7.21458	-4.63211	0.000188942
enhancer536	chr1	15859600	15859800	1	2.58248	5.71101	-3.12853	0.0821624
enhancer537	chr1	15910600	15910800	1	2.61151	0.5899	2.02161	1
enhancer538	chr1	15911800	15912000	1	3.07244	3.25942	-0.186975	0.949654
enhancer539	chr1	15929200	15929400	1	1.77496	1.31374	0.461215	1
enhancer540	chr1	15930600	15930800	1	3.89413	2.61261	1.28153	0.52705
enhancer541	chr1	15943000	15943200	1	4.28138	3.96754	0.313839	0.899464
enhancer542	chr1	15945800	15959200	1	11.4158	7.89934	3.51644	1.76919e-06
enhancer543	chr1	15965800	15967600	1	7.60205	5.1092	2.49286	0.0428725
enhancer544	chr1	16000800	16001800	1	4.35207	6.47289	-2.12082	0.257345
enhancer545	chr1	16009600	16010200	1	5.5901	6.88028	-1.29018	0.352792
enhancer546	chr1	16012400	16013000	1	1.78909	0.5899	1.19919	1
enhancer547	chr1	16016600	16019600	1	7.56294	5.64986	1.91307	0.0461716
enhancer548	chr1	16023000	16023400	1	3.31067	4.5401	-1.22943	0.611984
enhancer549	chr1	16024200	16024800	1	4.15028	4.08162	0.0686542	0.97971
enhancer550	chr1	16062200	16062400	1	4.24892	3.13854	1.11037	0.588549
enhancer551	chr1	16156200	16156400	1	2.29933	3.70891	-1.40959	0.550648
enhancer552	chr1	16156800	16157000	1	4.05027	5.41647	-1.3662	0.467586
enhancer553	chr1	16158600	16159600	1	4.2497	6.12691	-1.87721	0.127544
enhancer554	chr1	16164400	16164800	1	4.08284	4.43093	-0.348086	0.873498
enhancer555	chr1	16172600	16173000	1	3.72128	4.28535	-0.564072	0.824723
enhancer556	chr1	16177600	16181400	1	5.64588	7.80617	-2.16029	0.0328047
enhancer557	chr1	16182400	16183800	1	6.00461	6.50939	-0.504777	0.736926
enhancer558	chr1	16192800	16193800	1	5.38286	4.5544	0.828455	0.61227
enhancer559	chr1	16209000	16212200	1	7.07698	8.03309	-0.956109	0.461148
enhancer560	chr1	16213600	16214600	1	6.76579	7.10768	-0.341893	0.844067
enhancer561	chr1	16219000	16220800	1	7.54492	7.6009	-0.0559774	0.971988
enhancer562	chr1	16227800	16228200	1	4.05231	4.03986	0.0124469	0.994728
enhancer563	chr1	16228600	16230000	1	6.0304	5.34556	0.684841	0.731757
enhancer564	chr1	16241800	16244400	1	8.56178	6.48228	2.0795	0.0288357
enhancer565	chr1	16275200	16281400	1	8.76497	11.4372	-2.67222	0.00315029
enhancer566	chr1	16282800	16283000	1	4.73285	6.74666	-2.01381	0.0830537
enhancer567	chr1	16284400	16284600	1	4.43165	6.22778	-1.79613	0.265453
enhancer568	chr1	16290000	16290200	1	4.10821	3.18677	0.921437	0.746243
enhancer569	chr1	16290400	16290600	1	3.193	4.71715	-1.52415	0.367087
enhancer570	chr1	16291000	16291200	1	3.193	4.71715	-1.52415	0.367087
enhancer571	chr1	16292200	16293400	1	2.74182	5.57885	-2.83703	0.0540271
enhancer572	chr1	16301000	16301400	1	2.39694	5.89001	-3.49307	0.0231205
enhancer573	chr1	16303000	16303200	1	4.52373	4.27519	0.248543	0.931849
enhancer574	chr1	16338800	16339000	1	1.27637	4.33242	-3.05606	0.0914539
enhancer575	chr1	16340000	16340600	1	4.50821	5.57683	-1.06862	0.53122
enhancer576	chr1	16374800	16375000	1	3.03189	2.6938	0.338088	0.907731
enhancer577	chr1	16375800	16376000	1	2.14479	4.28787	-2.14308	0.294229
enhancer578	chr1	16379800	16382600	1	7.99199	9.32168	-1.32968	0.315759
enhancer579	chr1	16467600	16468400	1	6.03063	8.18266	-2.15203	0.0347527
enhancer580	chr1	16469800	16471400	1	7.48963	5.61382	1.87581	0.128443
enhancer581	chr1	16477600	16478400	1	5.64693	4.44365	1.20328	0.572201
enhancer582	chr1	16488600	16488800	1	3.01812	3.14411	-0.125999	0.973441
enhancer583	chr1	16499600	16500400	1	4.863	6.21672	-1.35372	0.350946
enhancer584	chr1	16532000	16532600	1	5.67038	5.37638	0.293998	0.882447
enhancer585	chr1	16534400	16535400	1	6.9607	6.31405	0.646651	0.76203
enhancer586	chr1	16542400	16542600	1	3.79368	2.23874	1.55494	0.430074
enhancer587	chr1	16544400	16545200	1	5.29172	6.34302	-1.0513	0.563413
enhancer588	chr1	16555000	16556400	1	6.47213	1.72984	4.74229	0.00220259
enhancer589	chr1	16562400	16562800	1	5.03725	3.92292	1.11433	0.550843
enhancer590	chr1	16564400	16564800	1	5.22253	4.72537	0.497167	0.8023
enhancer591	chr1	16567800	16568400	0	6.0292	1.26964	4.75956	0.00294764
enhancer592	chr1	16568600	16581200	1	10.9682	8.18374	2.78444	9.88817e-05
enhancer593	chr1	16583800	16584800	1	5.67544	1.46384	4.2116	0.0150116
enhancer594	chr1	16592000	16594000	1	5.50657	5.64437	-0.137796	0.956877
enhancer595	chr1	16594200	16595200	1	4.96621	3.15411	1.8121	0.441561
enhancer596	chr1	16595400	16595600	1	4.96621	3.15411	1.8121	0.441561
enhancer597	chr1	16595800	16596000	1	5.41554	7.7463	-2.33076	0.0348112
enhancer598	chr1	16596200	16596800	1	5.41554	7.7463	-2.33076	0.0348112
enhancer599	chr1	16597000	16598200	1	5.41554	7.7463	-2.33076	0.0348112
enhancer600	chr1	16604800	16606000	1	4.94453	5.14994	-0.205408	0.939853
enhancer601	chr1	16606400	16606600	1	4.94453	5.14994	-0.205408	0.939853
enhancer602	chr1	16626200	16630400	1	7.2916	4.76745	2.52415	0.0194823
enhancer603	chr1	16645000	16645400	0	4.49915	2.44042	2.05873	0.408807
enhancer604	chr1	16661000	16661200	1	3.91559	0.409364	3.50623	0.0788433
enhancer605	chr1	16669200	16670400	1	6.03017	2.41859	3.61159	0.0161448
enhancer606	chr1	16670600	16671000	0	2.2632	-0.931187	3.19438	1
enhancer607	chr1	16671200	16671400	0	2.58248	1.60296	0.979519	1
enhancer608	chr1	16672400	16672600	0	4.85541	1.30985	3.54556	0.0889444
enhancer609	chr1	16672800	16677200	1	8.75317	5.8661	2.88707	0.00179262
enhancer610	chr1	16679600	16680200	1	6.7993	6.35205	0.447249	0.763542
enhancer611	chr1	16690800	16692200	1	5.38241	7.41432	-2.03191	0.0784292
enhancer612	chr1	16692600	16693200	1	6.10462	7.04163	-0.937007	0.511859
enhancer613	chr1	16693400	16693600	1	5.03177	6.09636	-1.06459	0.471423
enhancer614	chr1	16695600	16699200	1	6.62562	7.63023	-1.00461	0.502735
enhancer615	chr1	16701000	16702800	1	5.24172	6.08816	-0.84644	0.605823
enhancer616	chr1	16712400	16713600	1	6.06816	5.02209	1.04607	0.51173
enhancer617	chr1	16714200	16714400	1	1.95541	2.24911	-0.293704	1
enhancer618	chr1	16716600	16717000	1	4.88935	3.75548	1.13387	0.670442
enhancer619	chr1	16717600	16719000	1	6.13897	7.0089	-0.869923	0.502141
enhancer620	chr1	16719200	16719400	1	6.13897	7.0089	-0.869923	0.502141
enhancer621	chr1	16766600	16766800	1	5.05174	5.68523	-0.633489	0.709969
enhancer622	chr1	16768400	16771800	1	8.90257	6.672	2.23057	0.00640047
enhancer623	chr1	16780200	16782400	0	6.45442	3.43589	3.01853	0.069893
enhancer624	chr1	16824600	16824800	1	1.77496	1.37187	0.403085	1
enhancer625	chr1	16826600	16826800	1	0.427139	2.28989	-1.86275	1
enhancer626	chr1	16838000	16838200	1	0.508208	-0.931187	1.4394	1
enhancer627	chr1	16839200	16839400	1	2.53619	0.714941	1.82125	1
enhancer628	chr1	16843600	16844200	1	5.59335	4.99582	0.597534	0.839846
enhancer629	chr1	16866600	16867600	1	4.48903	5.24932	-0.760297	0.807824
enhancer630	chr1	16927800	16928800	1	-0.116719	1.31374	-1.43046	1
enhancer631	chr1	16940800	16941000	1	0.508208	-0.931187	1.4394	1
enhancer632	chr1	16941600	16942800	1	4.64342	-0.931187	5.5746	0.0121103
enhancer633	chr1	16947200	16947800	1	4.4733	2.21568	2.25762	0.214651
enhancer634	chr1	16964400	16968000	1	7.39101	2.23035	5.16066	3.25503e-05
enhancer635	chr1	16972000	16973400	1	8.21034	3.99927	4.21107	0.000419666
enhancer636	chr1	16978200	16978400	0	4.34676	-0.931187	5.27795	0.0196346
enhancer637	chr1	17001200	17001800	1	4.94694	4.70737	0.239571	0.946092
enhancer638	chr1	17044400	17044800	1	0.427139	3.39074	-2.9636	0.157517
enhancer639	chr1	17059200	17060000	1	5.62807	5.24932	0.378748	0.91206
enhancer640	chr1	17087800	17088000	0	3.84919	-0.315318	4.16451	0.0263051
enhancer641	chr1	17193200	17194000	1	4.35207	4.83162	-0.479543	0.896118
enhancer642	chr1	17194200	17194400	1	4.35207	4.83162	-0.479543	0.896118
enhancer643	chr1	17216800	17217800	1	4.12029	1.31374	2.80655	0.250893
enhancer644	chr1	17221400	17221600	1	-0.116719	1.79351	-1.91023	1
enhancer645	chr1	17223600	17224800	1	5.73074	5.53589	0.194855	0.914966
enhancer646	chr1	17225400	17225600	0	3.43303	-0.931187	4.36422	0.0349607
enhancer647	chr1	17227600	17227800	1	3.50393	2.50416	0.99977	0.755728
enhancer648	chr1	17228800	17230000	1	5.90328	5.17976	0.723517	0.667437
enhancer649	chr1	17232000	17232600	1	7.79598	7.76743	0.0285531	0.988833
enhancer650	chr1	17233000	17233400	1	5.79456	4.6635	1.13105	0.457232
enhancer651	chr1	17239000	17239800	1	4.9891	4.26299	0.726117	0.726173
enhancer652	chr1	17241400	17241800	1	1.95541	3.06766	-1.11225	0.691956
enhancer653	chr1	17247800	17248800	1	3.68948	6.85212	-3.16264	0.0165902
enhancer654	chr1	17284400	17284600	1	4.35372	6.14438	-1.79065	0.146474
enhancer655	chr1	17287800	17288000	1	0.94282	3.93261	-2.98979	0.128191
enhancer656	chr1	17336800	17337000	1	3.77387	6.4307	-2.65683	0.0174188
enhancer657	chr1	17338800	17339000	1	1.78909	2.79212	-1.00302	0.721534
enhancer658	chr1	17364200	17365400	1	4.52162	5.66619	-1.14457	0.514242
enhancer659	chr1	17365600	17365800	1	4.52162	5.66619	-1.14457	0.514242
enhancer660	chr1	17371400	17372600	1	5.59575	4.98688	0.608877	0.762195
enhancer661	chr1	17378600	17379000	1	2.29933	2.93256	-0.633229	0.854735
enhancer662	chr1	17381200	17381400	1	3.63366	3.31083	0.322833	0.89964
enhancer663	chr1	17454400	17455600	1	5.73405	6.77464	-1.0406	0.399675
enhancer664	chr1	17508400	17508600	1	3.07421	2.80762	0.266591	0.942597
enhancer665	chr1	17517800	17518000	0	3.82909	2.5384	1.29068	0.55779
enhancer666	chr1	17518600	17519600	0	5.94834	3.86742	2.08093	0.139382
enhancer667	chr1	17538800	17539400	1	5.17449	5.41925	-0.244754	0.904308
enhancer668	chr1	17539600	17540000	1	5.17449	5.41925	-0.244754	0.904308
enhancer669	chr1	17608400	17609000	1	5.2664	4.42359	0.842811	0.721401
enhancer670	chr1	17630600	17631400	1	4.12286	7.20868	-3.08582	0.0521446
enhancer671	chr1	17634400	17634800	1	4.09886	5.18411	-1.08526	0.511822
enhancer672	chr1	17635400	17636200	1	3.26475	4.73459	-1.46985	0.430723
enhancer673	chr1	17682800	17683200	1	5.43899	8.94249	-3.5035	3.57613e-05
enhancer674	chr1	17685200	17685800	1	6.16759	9.0683	-2.90071	0.00219323
enhancer675	chr1	17686000	17687200	1	6.16759	9.0683	-2.90071	0.00219323
enhancer676	chr1	17746200	17748200	1	5.82507	6.56504	-0.739969	0.615365
enhancer677	chr1	17757200	17759200	1	6.66512	8.29667	-1.63155	0.0902958
enhancer678	chr1	17759400	17759600	1	4.05613	4.68048	-0.624347	0.774902
enhancer679	chr1	17759800	17762400	1	7.26044	7.50594	-0.2455	0.882466
enhancer680	chr1	17767000	17770400	1	9.38426	-0.931187	10.3154	3.5415e-19
enhancer681	chr1	19227000	19227600	1	3.95733	1.16394	2.79339	0.190785
enhancer682	chr1	19230200	19230600	1	4.99649	3.50331	1.49318	0.569283
enhancer683	chr1	19231200	19231400	1	3.93454	2.80762	1.12692	0.626508
enhancer684	chr1	19232200	19232600	1	6.05197	6.62379	-0.571828	0.716037
enhancer685	chr1	19233200	19233800	1	6.05197	6.62379	-0.571828	0.716037
enhancer686	chr1	19235000	19236000	1	8.68167	7.8168	0.864863	0.587092
enhancer687	chr1	19237600	19240200	1	6.44518	6.09419	0.350986	0.871807
enhancer688	chr1	19250200	19251200	1	5.43709	6.28923	-0.852137	0.584757
enhancer689	chr1	19252600	19254600	1	7.04841	8.49262	-1.44421	0.35902
enhancer690	chr1	19254800	19255000	1	2.86133	4.82265	-1.96132	0.268245
enhancer691	chr1	19271600	19271800	1	2.4389	4.74929	-2.31039	0.219601
enhancer692	chr1	19277800	19278600	1	6.01724	7.83054	-1.81329	0.0811949
enhancer693	chr1	19280600	19281000	1	-0.116719	2.83408	-2.9508	1
enhancer694	chr1	19408200	19410400	1	7.65929	8.81338	-1.15409	0.298481
enhancer695	chr1	19410600	19410800	1	7.65929	8.81338	-1.15409	0.298481
enhancer696	chr1	19450000	19450200	1	5.74391	7.82723	-2.08332	0.0731147
enhancer697	chr1	19451200	19452200	1	5.62323	7.96061	-2.33738	0.0733524
enhancer698	chr1	19504400	19505000	1	6.8896	8.81942	-1.92982	0.112361
enhancer699	chr1	19505200	19506200	1	6.8896	8.81942	-1.92982	0.112361
enhancer700	chr1	19506600	19509000	1	6.95085	9.43822	-2.48737	0.050096
enhancer701	chr1	19528200	19534400	1	8.29787	8.98462	-0.686745	0.520938
enhancer702	chr1	19539200	19540800	1	6.31138	6.4967	-0.185319	0.912412
enhancer703	chr1	19541000	19542200	1	6.31138	6.4967	-0.185319	0.912412
enhancer704	chr1	19542400	19542600	1	6.31138	6.4967	-0.185319	0.912412
enhancer705	chr1	19543800	19545000	1	6.65109	7.05673	-0.405644	0.838708
enhancer706	chr1	19575800	19576800	1	4.98757	4.19057	0.797003	0.68207
enhancer707	chr1	19580000	19580600	1	2.51673	4.1981	-1.68137	0.384073
enhancer708	chr1	19615000	19615200	1	-0.116719	2.36047	-2.47718	1
enhancer709	chr1	19640000	19644200	1	7.87428	7.57692	0.29736	0.853655
enhancer710	chr1	19651000	19653200	1	3.57559	8.6314	-5.05581	3.01671e-05
enhancer711	chr1	19674600	19674800	1	4.31631	5.49832	-1.18201	0.619826
enhancer712	chr1	19675200	19675600	1	4.31631	5.49832	-1.18201	0.619826
enhancer713	chr1	19696000	19698800	1	7.0795	7.84094	-0.761436	0.530879
enhancer714	chr1	19716800	19717200	1	5.6138	6.1484	-0.534605	0.744185
enhancer715	chr1	19718400	19718800	1	6.37202	8.03044	-1.65842	0.107507
enhancer716	chr1	19719400	19719800	1	6.37202	8.03044	-1.65842	0.107507
enhancer717	chr1	19761200	19761400	1	4.51182	5.34602	-0.834196	0.652626
enhancer718	chr1	19762000	19764800	1	6.54978	8.26405	-1.71427	0.0890727
enhancer719	chr1	19773600	19773800	1	2.4389	0.80762	1.63128	1
enhancer720	chr1	19774000	19776600	1	6.32985	7.09075	-0.7609	0.582176
enhancer721	chr1	19777000	19777200	1	6.32985	7.09075	-0.7609	0.582176
enhancer722	chr1	19780200	19780400	1	7.36832	8.92353	-1.55521	0.164999
enhancer723	chr1	19781400	19781600	1	7.36832	8.92353	-1.55521	0.164999
enhancer724	chr1	19786000	19786800	1	7.36832	8.92353	-1.55521	0.164999
enhancer725	chr1	19787800	19788000	1	7.36832	8.92353	-1.55521	0.164999
enhancer726	chr1	19788800	19789000	1	6.49302	6.69807	-0.205048	0.899243
enhancer727	chr1	19789400	19790400	1	6.49302	6.69807	-0.205048	0.899243
enhancer728	chr1	19791600	19793400	1	6.49302	6.69807	-0.205048	0.899243
enhancer729	chr1	19793600	19793800	1	7.06028	9.07663	-2.01635	0.0305444
enhancer730	chr1	19794200	19796200	1	7.06028	9.07663	-2.01635	0.0305444
enhancer731	chr1	19796400	19802600	1	7.37963	9.67681	-2.29718	0.0125567
enhancer732	chr1	19804600	19808800	1	7.02868	8.84679	-1.81811	0.114185
enhancer733	chr1	19809000	19809600	1	3.19993	4.61741	-1.41748	0.460717
enhancer734	chr1	19813400	19813800	1	4.88062	4.72795	0.15267	0.945741
enhancer735	chr1	19922600	19922800	1	5.07765	4.34987	0.727777	0.688281
enhancer736	chr1	19924800	19925200	1	4.46317	5.6132	-1.15003	0.432362
enhancer737	chr1	19925400	19926600	1	5.30028	4.80061	0.49967	0.803711
enhancer738	chr1	19926800	19932000	1	7.32345	4.56189	2.76156	0.00944638
enhancer739	chr1	19933000	19933200	1	3.75738	2.23874	1.51864	0.44162
enhancer740	chr1	19939600	19940400	1	5.43709	5.93484	-0.497746	0.7823
enhancer741	chr1	20127200	20127400	1	-0.116719	2.50941	-2.62613	1
enhancer742	chr1	20208400	20208800	1	2.64774	4.68697	-2.03923	0.249959
enhancer743	chr1	20210400	20211000	1	4.70059	2.97693	1.72366	0.340273
enhancer744	chr1	20478400	20479200	1	4.4137	4.21568	0.198022	0.941856
enhancer745	chr1	20513600	20515400	1	8.51279	-0.931187	9.44398	1.01932e-11
enhancer746	chr1	20525800	20526400	0	5.98491	0.0211735	5.96374	0.000223022
enhancer747	chr1	20833400	20833600	1	2.93454	2.90141	0.03313	0.99088
enhancer748	chr1	20835200	20835400	1	1.77496	2.4549	-0.679939	1
enhancer749	chr1	20961400	20961600	1	1.97169	2.70286	-0.73117	0.810417
enhancer750	chr1	20989000	20989400	1	3.97074	4.68236	-0.711618	0.717643
enhancer751	chr1	21023800	21024000	1	0.94282	2.785	-1.84218	1
enhancer752	chr1	21059800	21060400	1	3.30917	2.80762	0.50155	0.858909
enhancer753	chr1	21107600	21111400	1	6.8902	7.38946	-0.499265	0.729538
enhancer754	chr1	21115000	21115400	1	4.57638	5.82578	-1.2494	0.376754
enhancer755	chr1	21166200	21168800	1	7.27533	2.93129	4.34405	4.72042e-05
enhancer756	chr1	21258800	21259000	1	5.41326	5.98905	-0.575786	0.744952
enhancer757	chr1	21259200	21259600	1	5.41326	5.98905	-0.575786	0.744952
enhancer758	chr1	21275800	21276000	1	4.55395	6.66249	-2.10854	0.211358
enhancer759	chr1	21290800	21292200	1	5.46714	5.71245	-0.245308	0.90862
enhancer760	chr1	21309000	21309200	1	5.55777	7.70577	-2.14799	0.0231353
enhancer761	chr1	21311800	21312000	1	5.55777	7.70577	-2.14799	0.0231353
enhancer762	chr1	21313400	21313600	1	6.07837	8.45567	-2.3773	0.00897498
enhancer763	chr1	21313800	21314000	1	6.07837	8.45567	-2.3773	0.00897498
enhancer764	chr1	21314600	21315000	1	6.07837	8.45567	-2.3773	0.00897498
enhancer765	chr1	21318800	21319200	1	6.07837	8.45567	-2.3773	0.00897498
enhancer766	chr1	21325000	21325200	1	6.81259	9.1158	-2.30322	0.0256955
enhancer767	chr1	21326000	21326200	1	6.81259	9.1158	-2.30322	0.0256955
enhancer768	chr1	21326800	21327200	1	6.81259	9.1158	-2.30322	0.0256955
enhancer769	chr1	21327400	21327800	1	6.81259	9.1158	-2.30322	0.0256955
enhancer770	chr1	21328000	21328600	1	6.81259	9.1158	-2.30322	0.0256955
enhancer771	chr1	21330200	21330400	1	5.7146	8.12336	-2.40875	0.0695725
enhancer772	chr1	21331600	21331800	1	5.7146	8.12336	-2.40875	0.0695725
enhancer773	chr1	21332000	21332200	1	5.7146	8.12336	-2.40875	0.0695725
enhancer774	chr1	21345600	21345800	1	8.10977	9.65036	-1.54059	0.069893
enhancer775	chr1	21346600	21348600	1	8.10977	9.65036	-1.54059	0.069893
enhancer776	chr1	21349400	21350000	1	7.12683	7.7965	-0.669669	0.628947
enhancer777	chr1	21350800	21351000	0	2.8984	6.59668	-3.69828	0.0156756
enhancer778	chr1	21351400	21353000	1	6.18182	6.68265	-0.50083	0.759007
enhancer779	chr1	21353200	21357800	1	8.70414	9.77858	-1.07444	0.245608
enhancer780	chr1	21360400	21360800	1	5.40843	7.01188	-1.60345	0.286948
enhancer781	chr1	21368400	21368600	1	5.28186	6.33668	-1.05482	0.519432
enhancer782	chr1	21369000	21369200	1	5.28186	6.33668	-1.05482	0.519432
enhancer783	chr1	21383600	21384000	1	6.99971	8.18041	-1.18069	0.282086
enhancer784	chr1	21384400	21385400	1	6.99971	8.18041	-1.18069	0.282086
enhancer785	chr1	21393000	21393200	1	4.23191	6.55586	-2.32395	0.0373879
enhancer786	chr1	21396200	21396400	1	5.19392	3.5907	1.60322	0.491569
enhancer787	chr1	21399400	21399800	1	6.59587	7.64117	-1.04531	0.345407
enhancer788	chr1	21402600	21403200	1	6.59587	7.64117	-1.04531	0.345407
enhancer789	chr1	21403400	21404000	1	6.59587	7.64117	-1.04531	0.345407
enhancer790	chr1	21404600	21404800	1	6.59587	7.64117	-1.04531	0.345407
enhancer791	chr1	21409600	21410000	1	4.79718	4.99554	-0.198358	0.935401
enhancer792	chr1	21424600	21427800	1	7.50566	7.64076	-0.135104	0.94005
enhancer793	chr1	21440000	21440400	1	6.73039	8.78789	-2.05751	0.0567106
enhancer794	chr1	21441600	21441800	1	6.73039	8.78789	-2.05751	0.0567106
enhancer795	chr1	21443800	21445000	1	6.73039	8.78789	-2.05751	0.0567106
enhancer796	chr1	21447400	21447600	1	6.69295	10.1764	-3.48349	2.11089e-06
enhancer797	chr1	21449000	21452200	1	6.69295	10.1764	-3.48349	2.11089e-06
enhancer798	chr1	21467000	21467200	1	4.00909	6.30919	-2.3001	0.0512444
enhancer799	chr1	21475000	21476800	1	6.66213	10.2181	-3.55592	2.71053e-07
enhancer800	chr1	21477000	21477200	1	6.66213	10.2181	-3.55592	2.71053e-07
enhancer801	chr1	21479600	21479800	1	6.66213	10.2181	-3.55592	2.71053e-07
enhancer802	chr1	21480000	21481800	1	6.66213	10.2181	-3.55592	2.71053e-07
enhancer803	chr1	21482000	21482200	1	6.66213	10.2181	-3.55592	2.71053e-07
enhancer804	chr1	21483800	21484000	1	4.04847	7.33931	-3.29083	0.0258054
enhancer805	chr1	21490000	21490200	1	3.84243	6.50408	-2.66165	0.0863868
enhancer806	chr1	21490800	21492600	1	3.84243	6.50408	-2.66165	0.0863868
enhancer807	chr1	21498800	21499200	1	2.477	4.12448	-1.64747	0.578568
enhancer808	chr1	21500200	21500800	1	2.56615	2.94537	-0.379221	0.90843
enhancer809	chr1	21504000	21504200	1	4.43597	5.03805	-0.602078	0.772748
enhancer810	chr1	21515600	21517800	0	7.14582	1.8921	5.25372	0.000202818
enhancer811	chr1	21544000	21545800	1	6.69829	5.69857	0.999716	0.58495
enhancer812	chr1	21563600	21565400	1	7.34949	5.88386	1.46563	0.231432
enhancer813	chr1	21586600	21597400	1	9.52625	12.4881	-2.96187	0.000297681
enhancer814	chr1	21604400	21604600	1	6.71951	9.19809	-2.47858	0.00601953
enhancer815	chr1	21604800	21605200	1	6.71951	9.19809	-2.47858	0.00601953
enhancer816	chr1	21605400	21606000	1	6.71951	9.19809	-2.47858	0.00601953
enhancer817	chr1	21606200	21607200	1	6.71951	9.19809	-2.47858	0.00601953
enhancer818	chr1	21615800	21616200	1	0.821177	3.50941	-2.68823	0.222122
enhancer819	chr1	21620600	21620800	1	5.18563	6.49391	-1.30828	0.596102
enhancer820	chr1	21621200	21621800	1	4.23965	4.43414	-0.194489	0.950218
enhancer821	chr1	21633400	21635800	1	6.91047	6.54771	0.362762	0.819277
enhancer822	chr1	21636600	21637200	1	1.60108	3.24393	-1.64286	0.490067
enhancer823	chr1	21644600	21645600	1	5.24636	6.00049	-0.754136	0.684722
enhancer824	chr1	21646000	21650800	1	8.75445	9.99514	-1.24069	0.222558
enhancer825	chr1	21651600	21653200	1	8.08561	8.57162	-0.486014	0.741845
enhancer826	chr1	21653600	21653800	1	8.08561	8.57162	-0.486014	0.741845
enhancer827	chr1	21654000	21654400	1	8.08561	8.57162	-0.486014	0.741845
enhancer828	chr1	21656000	21661000	1	7.5325	9.93693	-2.40443	0.00923004
enhancer829	chr1	21662200	21663000	1	4.36465	7.83414	-3.4695	0.00605137
enhancer830	chr1	21664200	21667200	1	6.24572	8.67321	-2.42749	0.0189966
enhancer831	chr1	21667600	21667800	1	6.24572	8.67321	-2.42749	0.0189966
enhancer832	chr1	21668000	21668200	1	6.24572	8.67321	-2.42749	0.0189966
enhancer833	chr1	21669000	21669200	1	6.24572	8.67321	-2.42749	0.0189966
enhancer834	chr1	21673400	21673800	1	0.94282	2.73723	-1.79441	1
enhancer835	chr1	21679200	21681400	1	7.41435	7.75948	-0.345129	0.816
enhancer836	chr1	21723800	21725200	1	5.37559	7.19923	-1.82364	0.141251
enhancer837	chr1	21776200	21777200	1	4.15491	3.57267	0.582238	0.847647
enhancer838	chr1	21777400	21781800	1	7.36943	7.6207	-0.251271	0.863381
enhancer839	chr1	21853000	21853600	0	5.45306	1.44945	4.00361	0.0398986
enhancer840	chr1	21853800	21854600	0	5.66788	0.333382	5.3345	0.000987967
enhancer841	chr1	21856200	21860200	0	8.60148	3.54097	5.06051	6.92172e-10
enhancer842	chr1	21861200	21861400	1	3.48704	0.114929	3.37211	0.118721
enhancer843	chr1	21901000	21901400	1	0.427139	4.80871	-4.38157	0.0111418
enhancer844	chr1	21934000	21936400	1	6.57689	5.04165	1.53524	0.29205
enhancer845	chr1	21939000	21943000	0	6.71393	-0.931187	7.64512	6.3671e-08
enhancer846	chr1	21945600	21947600	0	5.25646	-0.931187	6.18765	0.000138721
enhancer847	chr1	21949600	21950200	0	4.60308	2.30985	2.29323	0.31673
enhancer848	chr1	21958000	21962000	0	7.57714	3.88285	3.69429	9.36111e-05
enhancer849	chr1	21964400	21966600	1	6.83888	5.99092	0.847959	0.504778
enhancer850	chr1	21974600	21975600	0	3.6944	-0.931187	4.62558	0.0207045
enhancer851	chr1	21979200	21979800	0	3.35226	-0.931187	4.28345	0.0743793
enhancer852	chr1	21982200	21982800	0	-0.116719	1.60296	-1.71968	1
enhancer853	chr1	21983000	21994600	1	8.57417	3.85667	4.7175	0.00255741
enhancer854	chr1	21996600	22010000	1	10.6543	7.64511	3.00917	3.54383e-05
enhancer855	chr1	22011200	22022800	1	10.5352	8.52663	2.00856	0.00963224
enhancer856	chr1	22026800	22027400	1	5.93716	4.8115	1.12566	0.431314
enhancer857	chr1	22028000	22028400	1	4.24636	3.62539	0.620964	0.769671
enhancer858	chr1	22029200	22035000	1	8.91359	8.50019	0.413401	0.781093
enhancer859	chr1	22042600	22044600	1	6.38151	6.1946	0.186913	0.913422
enhancer860	chr1	22046400	22053000	1	8.39653	7.62032	0.776206	0.650337
enhancer861	chr1	22072600	22074000	1	6.3838	4.28733	2.09647	0.0943131
enhancer862	chr1	22074600	22079200	1	8.40606	6.78419	1.62187	0.182262
enhancer863	chr1	22081200	22097800	1	10.0091	9.56806	0.441057	0.749577
enhancer864	chr1	22098000	22104200	1	8.29654	7.96208	0.33446	0.815503
enhancer865	chr1	22104800	22105200	0	3.7079	3.35181	0.356089	0.886108
enhancer866	chr1	22105400	22106400	1	5.4042	5.41005	-0.00584924	0.997491
enhancer867	chr1	22110400	22111400	1	6.81355	7.32092	-0.507373	0.740881
enhancer868	chr1	22117600	22119000	1	7.1473	6.13334	1.01396	0.535783
enhancer869	chr1	22141200	22141400	1	0.508208	3.91317	-3.40496	0.077614
enhancer870	chr1	22148800	22149200	1	5.23658	7.44724	-2.21066	0.0257408
enhancer871	chr1	22149600	22150600	1	5.23658	7.44724	-2.21066	0.0257408
enhancer872	chr1	22178800	22179800	1	4.58979	5.55713	-0.967339	0.585151
enhancer873	chr1	22183200	22183400	1	5.77236	8.96509	-3.19273	0.000377433
enhancer874	chr1	22183600	22183800	1	5.77236	8.96509	-3.19273	0.000377433
enhancer875	chr1	22184800	22185000	1	5.77236	8.96509	-3.19273	0.000377433
enhancer876	chr1	22185400	22185600	1	5.77236	8.96509	-3.19273	0.000377433
enhancer877	chr1	22191800	22194000	1	6.77455	5.80868	0.965866	0.523837
enhancer878	chr1	22212200	22214400	1	6.92688	6.03249	0.894382	0.478647
enhancer879	chr1	22223600	22224000	0	4.93343	3.72686	1.20658	0.517093
enhancer880	chr1	22226400	22227000	1	5.38742	5.62717	-0.239754	0.901366
enhancer881	chr1	22227800	22235000	1	10.4006	9.3926	1.00801	0.351983
enhancer882	chr1	22235600	22238200	1	8.33553	8.91319	-0.577659	0.700693
enhancer883	chr1	22240200	22240600	1	4.96405	4.30236	0.661697	0.74039
enhancer884	chr1	22241200	22242400	1	6.99705	6.06924	0.927806	0.501785
enhancer885	chr1	22242600	22244400	1	7.16269	6.31449	0.848198	0.667052
enhancer886	chr1	22244600	22244800	1	2.14479	2.89741	-0.752619	0.791009
enhancer887	chr1	22245000	22249400	1	9.12945	8.00574	1.1237	0.343976
enhancer888	chr1	22251000	22251800	1	5.71766	5.32434	0.39332	0.846672
enhancer889	chr1	22258000	22259200	1	6.63283	4.25271	2.38012	0.0350675
enhancer890	chr1	22260000	22260600	1	5.07709	4.53121	0.545885	0.801498
enhancer891	chr1	22261600	22262400	1	5.12608	2.91834	2.20773	0.354075
enhancer892	chr1	22264400	22264600	1	3.07421	3.02236	0.0518477	0.99239
enhancer893	chr1	22344800	22346800	1	7.30404	8.95618	-1.65214	0.0948602
enhancer894	chr1	22350400	22350600	1	2.64774	3.98005	-1.33231	0.542451
enhancer895	chr1	22353200	22353800	1	6.00385	6.94621	-0.942352	0.440619
enhancer896	chr1	22354200	22354600	1	6.00385	6.94621	-0.942352	0.440619
enhancer897	chr1	22358000	22358400	1	4.28464	6.97069	-2.68606	0.015202
enhancer898	chr1	22364800	22366000	1	5.9024	7.27032	-1.36792	0.273015
enhancer899	chr1	22366800	22370200	1	8.25118	9.58025	-1.32907	0.268042
enhancer900	chr1	22377800	22378600	1	6.08003	6.42579	-0.345764	0.836036
enhancer901	chr1	22381200	22381400	1	4.65236	2.3236	2.32876	0.288389
enhancer902	chr1	22381600	22382000	1	1.77496	4.63849	-2.86353	0.129038
enhancer903	chr1	22382200	22387400	1	6.77172	7.39432	-0.622599	0.69599
enhancer904	chr1	22387600	22388000	1	4.32044	4.91121	-0.590776	0.764536
enhancer905	chr1	22388200	22388600	1	4.32044	4.91121	-0.590776	0.764536
enhancer906	chr1	22389000	22389200	1	2.10452	0.0211735	2.08335	1
enhancer907	chr1	22389400	22390200	1	1.38483	3.60614	-2.22131	0.310445
enhancer908	chr1	22398000	22398200	1	3.93356	-0.931187	4.86475	0.0359857
enhancer909	chr1	22399000	22399400	1	1.5471	4.14411	-2.59702	0.185432
enhancer910	chr1	22399800	22402600	1	5.8789	6.66077	-0.781864	0.603579
enhancer911	chr1	22403000	22407200	1	5.76709	6.72059	-0.953499	0.506128
enhancer912	chr1	22409000	22409200	1	3.1175	0.714941	2.40255	0.302577
enhancer913	chr1	22409400	22411000	1	3.2698	5.24134	-1.97154	0.172664
enhancer914	chr1	22413000	22415400	1	4.38322	6.06525	-1.68204	0.410348
enhancer915	chr1	22416800	22419600	1	5.91948	6.37006	-0.450577	0.848843
enhancer916	chr1	22430400	22431400	1	4.193	4.56646	-0.373458	0.871807
enhancer917	chr1	22755200	22755400	1	2.94282	2.5652	0.377622	0.914867
enhancer918	chr1	22755800	22756200	1	0.94282	1.88949	-0.946674	1
enhancer919	chr1	22777600	22777800	1	4.69929	5.75549	-1.0562	0.471313
enhancer920	chr1	22780000	22782800	1	7.52107	3.2082	4.31287	0.000125446
enhancer921	chr1	22783000	22783400	1	2.58248	1.16394	1.41854	1
enhancer922	chr1	22783600	22784000	0	2.85928	-0.931187	3.79047	1
enhancer923	chr1	22784400	22785000	1	4.16473	-0.931187	5.09592	0.00900044
enhancer924	chr1	22787400	22788000	1	5.11243	1.60296	3.50947	0.0780031
enhancer925	chr1	22791800	22792600	0	6.45612	0.5899	5.86622	1.21336e-05
enhancer926	chr1	22797400	22798200	0	5.26485	-0.377809	5.64266	0.000385255
enhancer927	chr1	22811000	22811800	1	4.93454	3.49982	1.43472	0.548469
enhancer928	chr1	23344800	23345000	1	2.68309	1.98438	0.698704	0.845422
enhancer929	chr1	23348000	23348400	1	2.4389	3.71568	-1.27678	0.61083
enhancer930	chr1	23349200	23349400	1	2.11921	4.18034	-2.06113	0.311408
enhancer931	chr1	23357200	23357600	1	3.66818	3.10691	0.561269	0.860087
enhancer932	chr1	23363200	23363800	1	3.82909	2.10354	1.72555	0.391093
enhancer933	chr1	23364400	23364600	0	-0.116719	-0.931187	0.814468	1
enhancer934	chr1	23365000	23366400	1	4.04259	-0.377809	4.4204	0.0171711
enhancer935	chr1	23429600	23431000	1	5.69338	6.78	-1.08662	0.472046
enhancer936	chr1	23439200	23439600	1	4.06576	3.43589	0.629873	0.838633
enhancer937	chr1	23440400	23443200	1	7.60599	7.51776	0.088238	0.96076
enhancer938	chr1	23445200	23445600	1	5.33764	3.63567	1.70197	0.390848
enhancer939	chr1	23446600	23447000	1	5.39819	5.5834	-0.18521	0.932754
enhancer940	chr1	23493400	23493600	1	3.52097	-0.377809	3.89878	0.0962465
enhancer941	chr1	23496600	23497000	1	4.96764	6.60644	-1.6388	0.21535
enhancer942	chr1	23503600	23503800	1	0.94282	3.04519	-2.10237	0.351356
enhancer943	chr1	23511000	23511400	1	0.427139	1.13745	-0.710306	1
enhancer944	chr1	23617200	23618400	1	4.19484	5.81462	-1.61978	0.431314
enhancer945	chr1	23619000	23619400	1	4.34437	3.36805	0.976319	0.684897
enhancer946	chr1	23647000	23647200	1	4.9214	5.85186	-0.93046	0.583979
enhancer947	chr1	23647400	23647800	1	4.9214	5.85186	-0.93046	0.583979
enhancer948	chr1	23648800	23649400	1	4.9214	5.85186	-0.93046	0.583979
enhancer949	chr1	23649800	23650200	1	4.9214	5.85186	-0.93046	0.583979
enhancer950	chr1	23650600	23650800	1	4.9214	5.85186	-0.93046	0.583979
enhancer951	chr1	23663600	23667200	1	7.05672	4.80655	2.25017	0.239558
enhancer952	chr1	23672000	23672200	1	3.71645	5.05765	-1.3412	0.427023
enhancer953	chr1	23693400	23693800	1	3.13036	3.37568	-0.245325	0.933871
enhancer954	chr1	23697200	23698000	1	6.12453	5.32239	0.802137	0.617026
enhancer955	chr1	23730200	23730800	1	5.49691	3.99862	1.4983	0.30244
enhancer956	chr1	23748400	23749600	1	5.81003	4.802	1.00803	0.557657
enhancer957	chr1	23811600	23811800	1	0.94282	2.52992	-1.5871	1
enhancer958	chr1	23839000	23841600	1	8.51079	3.18677	5.32403	1.86651e-05
enhancer959	chr1	23842800	23844200	0	6.80746	1.8921	4.91536	0.000111119
enhancer960	chr1	23847000	23851600	1	9.529	6.63422	2.89478	9.91025e-05
enhancer961	chr1	23851800	23854400	1	9.63957	6.83793	2.80164	0.00122095
enhancer962	chr1	23858400	23859200	0	5.85282	1.57348	4.27934	0.00269141
enhancer963	chr1	23859400	23859800	1	4.56221	3.18677	1.37544	0.579001
enhancer964	chr1	23860000	23860400	0	3.97074	3.04636	0.924383	0.696189
enhancer965	chr1	23866000	23866400	1	4.77031	2.85594	1.91437	0.237991
enhancer966	chr1	23960600	23961600	1	2.85928	6.60038	-3.7411	0.00964993
enhancer967	chr1	23962000	23962200	1	1.60108	0.80762	0.793456	1
enhancer968	chr1	24017600	24017800	1	1.74182	4.67472	-2.9329	0.0903957
enhancer969	chr1	24069000	24069200	1	3.7407	2.02117	1.71953	0.402641
enhancer970	chr1	24072200	24072800	1	4.05321	4.07116	-0.0179579	0.994546
enhancer971	chr1	24073000	24075000	1	5.53313	3.74085	1.79228	0.348352
enhancer972	chr1	24098800	24099800	1	5.79684	3.76054	2.0363	0.27951
enhancer973	chr1	24100000	24101600	1	7.08378	5.18382	1.89996	0.0823738
enhancer974	chr1	24101800	24103600	1	8.02359	6.68609	1.3375	0.186984
enhancer975	chr1	24107000	24109200	1	7.20273	6.04014	1.16258	0.330259
enhancer976	chr1	24110800	24111400	1	4.98957	3.99554	0.994034	0.574306
enhancer977	chr1	24116200	24117000	1	5.21561	6.3424	-1.12679	0.383474
enhancer978	chr1	24119200	24121600	1	7.35258	7.75801	-0.40543	0.798
enhancer979	chr1	24125200	24125800	1	5.8174	6.44927	-0.631865	0.693618
enhancer980	chr1	24128200	24129400	1	4.65414	5.1455	-0.491366	0.81473
enhancer981	chr1	24132800	24135200	1	5.73011	5.81026	-0.0801568	0.967317
enhancer982	chr1	24136000	24138600	1	7.71238	7.86015	-0.147772	0.924517
enhancer983	chr1	24142000	24144800	1	6.6714	9.52185	-2.85045	0.000249662
enhancer984	chr1	24150400	24150800	1	3.73595	4.12904	-0.393097	0.896571
enhancer985	chr1	24152600	24152800	1	3.89086	4.15849	-0.267629	0.910478
enhancer986	chr1	24156800	24157400	0	5.68032	-0.931187	6.61151	2.91093e-05
enhancer987	chr1	24164400	24164800	1	4.9774	6.85309	-1.87568	0.176194
enhancer988	chr1	24165600	24165800	1	3.32044	3.93002	-0.609584	0.788135
enhancer989	chr1	24171400	24172600	1	5.13121	3.14739	1.98382	0.34018
enhancer990	chr1	24191800	24193200	1	0.821177	4.27623	-3.45505	0.0578211
enhancer991	chr1	24195600	24196000	1	4.49269	5.85424	-1.36156	0.329902
enhancer992	chr1	24198000	24198200	0	4.64342	1.31374	3.32967	0.149719
enhancer993	chr1	24198400	24199800	0	6.7735	3.92933	2.84416	0.129719
enhancer994	chr1	24200000	24200800	0	4.95179	3.07466	1.87713	0.318047
enhancer995	chr1	24223400	24224600	1	6.14712	5.08452	1.06259	0.455325
enhancer996	chr1	24234200	24235600	1	6.16441	6.56179	-0.397377	0.822211
enhancer997	chr1	24235800	24239000	1	6.2756	6.8859	-0.610303	0.687859
enhancer998	chr1	24240200	24240600	1	4.18151	5.61318	-1.43167	0.375177
enhancer999	chr1	24241800	24243800	1	6.56094	7.09096	-0.530017	0.736335
enhancer1000	chr1	24245200	24248200	1	8.74701	8.83662	-0.089612	0.963958
enhancer1001	chr1	24284400	24284800	1	4.85359	5.98936	-1.13577	0.493234
enhancer1002	chr1	24289800	24293000	1	7.50127	6.26156	1.23972	0.351649
enhancer1003	chr1	24302000	24303400	1	5.86775	5.48806	0.379692	0.862015
enhancer1004	chr1	24307600	24308400	1	6.6963	7.00933	-0.313024	0.877971
enhancer1005	chr1	24739000	24739400	1	3.08571	3.97509	-0.88938	0.690868
enhancer1006	chr1	24740600	24740800	1	2.56615	3.9027	-1.33655	0.58194
enhancer1007	chr1	24741400	24741800	1	5.58909	4.8471	0.741993	0.650947
enhancer1008	chr1	24743800	24746400	1	7.67171	8.71079	-1.03907	0.316896
enhancer1009	chr1	24807200	24808800	1	5.4034	9.0152	-3.6118	3.23418e-05
enhancer1010	chr1	24827600	24828200	1	4.61212	6.46669	-1.85457	0.219911
enhancer1011	chr1	24830400	24830600	1	2.94088	-0.931187	3.87207	1
enhancer1012	chr1	24861600	24862000	1	3.62339	4.71755	-1.09416	0.664212
enhancer1013	chr1	24862400	24863400	1	3.73818	7.65142	-3.91324	0.00239317
enhancer1014	chr1	24967800	24968000	1	4.50047	4.97974	-0.479274	0.808122
enhancer1015	chr1	24971800	24972200	1	3.3909	4.50547	-1.11457	0.581076
enhancer1016	chr1	25020800	25022600	1	6.52604	9.7239	-3.19786	0.000668396
enhancer1017	chr1	25023000	25023200	1	6.52604	9.7239	-3.19786	0.000668396
enhancer1018	chr1	25031400	25032000	1	5.75198	6.88324	-1.13126	0.412351
enhancer1019	chr1	25032200	25032600	1	5.75198	6.88324	-1.13126	0.412351
enhancer1020	chr1	25049000	25049200	1	2.42714	4.15628	-1.72914	0.353847
enhancer1021	chr1	25053600	25054800	1	4.95009	7.68243	-2.73234	0.0166114
enhancer1022	chr1	25057000	25057600	1	5.1548	5.56252	-0.407729	0.824328
enhancer1023	chr1	25059200	25059800	1	4.85023	8.05588	-3.20565	0.0287862
enhancer1024	chr1	25061600	25062600	1	6.0406	7.83367	-1.79307	0.0659269
enhancer1025	chr1	25068800	25069600	1	5.37676	5.95542	-0.578664	0.771854
enhancer1026	chr1	25070000	25071200	1	6.55153	5.09234	1.45919	0.395777
enhancer1027	chr1	25074200	25076800	1	7.03077	7.15904	-0.128266	0.951049
enhancer1028	chr1	25077600	25078400	1	3.01812	3.96191	-0.943797	0.729423
enhancer1029	chr1	25080600	25081400	1	3.63757	4.41027	-0.772704	0.712733
enhancer1030	chr1	25086600	25087400	1	4.84764	3.6662	1.18144	0.649846
enhancer1031	chr1	25088400	25093800	1	8.93975	9.1508	-0.21105	0.866575
enhancer1032	chr1	25094000	25098600	1	6.72821	9.46778	-2.73957	0.00140302
enhancer1033	chr1	25127600	25128800	1	3.29134	5.43975	-2.14841	0.284932
enhancer1034	chr1	25129200	25129600	1	-0.116719	4.41213	-4.52885	0.0150812
enhancer1035	chr1	25129800	25130200	1	2.3632	2.88546	-0.522264	0.886353
enhancer1036	chr1	25130600	25130800	1	5.80268	6.72702	-0.924332	0.709759
enhancer1037	chr1	25131400	25131800	1	5.80268	6.72702	-0.924332	0.709759
enhancer1038	chr1	25132000	25133000	1	5.80268	6.72702	-0.924332	0.709759
enhancer1039	chr1	25133200	25133600	1	5.80268	6.72702	-0.924332	0.709759
enhancer1040	chr1	25148400	25148600	1	-0.116719	3.10578	-3.2225	0.160997
enhancer1041	chr1	25149000	25150200	1	4.56158	4.47399	0.0875928	0.975285
enhancer1042	chr1	25152600	25152800	1	5.94786	6.24714	-0.299282	0.887109
enhancer1043	chr1	25153000	25154000	1	5.94786	6.24714	-0.299282	0.887109
enhancer1044	chr1	25154200	25157400	1	5.94786	6.24714	-0.299282	0.887109
enhancer1045	chr1	25158000	25158600	1	3.71161	4.69	-0.978384	0.598708
enhancer1046	chr1	25163000	25163400	1	2.477	3.24393	-0.766934	0.789701
enhancer1047	chr1	25172600	25174400	1	6.03935	6.52129	-0.481939	0.785803
enhancer1048	chr1	25175600	25176400	1	4.65414	5.28681	-0.632677	0.784673
enhancer1049	chr1	25196800	25198000	1	4.51803	6.00276	-1.48473	0.313515
enhancer1050	chr1	25251600	25254200	1	3.72496	5.69	-1.96504	0.156639
enhancer1051	chr1	25257400	25257800	1	4.39161	4.85833	-0.466727	0.82997
enhancer1052	chr1	25258400	25259000	1	-0.116719	5.08945	-5.20617	0.00223259
enhancer1053	chr1	25347200	25349200	1	7.32258	9.63764	-2.31506	0.015425
enhancer1054	chr1	25349400	25349800	1	6.29138	9.25251	-2.96113	0.00777668
enhancer1055	chr1	25359000	25360800	1	7.14819	9.52292	-2.37473	0.0327013
enhancer1056	chr1	25361200	25362000	1	5.33273	8.183	-2.85027	0.0244784
enhancer1057	chr1	25446600	25447000	1	3.28789	5.40403	-2.11613	0.198029
enhancer1058	chr1	25542800	25543200	0	4.25402	1.79351	2.46051	0.334688
enhancer1059	chr1	25543600	25544800	0	6.44407	2.50941	3.93466	0.0475843
enhancer1060	chr1	25560200	25562200	1	6.93209	6.51068	0.421408	0.82159
enhancer1061	chr1	25562400	25565800	1	7.33685	8.28693	-0.950076	0.45399
enhancer1062	chr1	25567600	25568800	1	5.12243	5.81467	-0.692233	0.73022
enhancer1063	chr1	25569000	25570000	1	4.90315	5.04074	-0.137594	0.964915
enhancer1064	chr1	25575000	25575600	1	4.69555	5.09205	-0.396509	0.85541
enhancer1065	chr1	25592400	25592600	1	4.16368	1.60614	2.55755	0.285306
enhancer1066	chr1	25594800	25595000	1	4.80334	3.99124	0.812105	0.777058
enhancer1067	chr1	25598200	25598400	1	4.99649	3.06294	1.93355	0.415392
enhancer1068	chr1	25598600	25599600	1	7.09007	4.74088	2.3492	0.111482
enhancer1069	chr1	25600800	25601200	1	5.52948	1.06881	4.46067	0.0139106
enhancer1070	chr1	25605000	25605800	0	6.26533	2.13964	4.12569	0.0351588
enhancer1071	chr1	25606200	25607800	1	7.03807	3.07581	3.96226	0.0421331
enhancer1072	chr1	25610200	25613000	1	8.15403	3.52992	4.62411	0.210373
enhancer1073	chr1	25613200	25613800	0	5.67023	3.44679	2.22343	0.324153
enhancer1074	chr1	25667200	25667800	1	3.61151	3.25529	0.356219	0.89058
enhancer1075	chr1	25694200	25694800	1	3.8994	3.20611	0.69329	0.819522
enhancer1076	chr1	25695200	25697400	1	5.21259	5.01513	0.197454	0.920412
enhancer1077	chr1	25705600	25706600	0	3.06665	-0.931187	3.99784	1
enhancer1078	chr1	25722600	25723200	0	2.81428	-0.931187	3.74547	1
enhancer1079	chr1	25729800	25730000	0	1.97169	0.114929	1.85676	1
enhancer1080	chr1	25732200	25740200	1	9.08346	5.94812	3.13534	8.38924e-05
enhancer1081	chr1	25740600	25741800	0	7.55049	2.87078	4.67971	5.06751e-06
enhancer1082	chr1	25742200	25746200	1	8.57396	3.93835	4.63561	1.21622e-06
enhancer1083	chr1	25746400	25746800	1	6.17174	3.75112	2.42063	0.0827344
enhancer1084	chr1	25747200	25749200	1	7.97702	6.51045	1.46657	0.219484
enhancer1085	chr1	25749600	25750400	0	5.10071	3.39917	1.70154	0.298983
enhancer1086	chr1	25752200	25752600	0	4.60829	2.72387	1.88442	0.266268
enhancer1087	chr1	25752800	25753200	0	4.45365	2.23035	2.2233	0.2965
enhancer1088	chr1	25753800	25755400	1	7.30608	6.40052	0.905556	0.540259
enhancer1089	chr1	25760200	25767000	1	8.74365	7.44259	1.30106	0.24376
enhancer1090	chr1	25767200	25769400	1	6.01828	3.56104	2.45724	0.182855
enhancer1091	chr1	25769600	25772000	1	6.06598	4.90891	1.15708	0.410443
enhancer1092	chr1	25772200	25774200	1	6.2783	5.27621	1.00209	0.558625
enhancer1093	chr1	25787600	25790200	1	7.12284	6.80357	0.319267	0.889301
enhancer1094	chr1	25790400	25791000	1	3.86365	2.97816	0.885489	0.761306
enhancer1095	chr1	25792200	25797200	1	7.09284	7.11758	-0.0247388	0.98889
enhancer1096	chr1	25797400	25798800	1	3.88657	4.3818	-0.495231	0.824005
enhancer1097	chr1	25799000	25804600	1	7.02717	6.49244	0.534727	0.735446
enhancer1098	chr1	25811400	25812200	1	5.85502	5.04189	0.813126	0.676927
enhancer1099	chr1	25812800	25813200	1	4.39995	3.0284	1.37155	0.60368
enhancer1100	chr1	25869600	25869800	1	3.35847	4.23823	-0.879756	0.680955
enhancer1101	chr1	25872400	25872800	1	3.85153	5.85715	-2.00562	0.299623
enhancer1102	chr1	25875000	25877600	1	7.90128	10.8644	-2.96311	4.4779e-05
enhancer1103	chr1	25880600	25884200	1	6.15998	7.45695	-1.29697	0.241433
enhancer1104	chr1	25887400	25888400	1	3.75848	6.98333	-3.22485	0.00606112
enhancer1105	chr1	25888600	25889200	1	3.75848	6.98333	-3.22485	0.00606112
enhancer1106	chr1	25934800	25935200	1	3.57559	3.19004	0.385549	0.905105
enhancer1107	chr1	25942000	25942200	1	-0.116719	0.114929	-0.231648	1
enhancer1108	chr1	25968600	25969600	1	3.4492	5.0714	-1.6222	0.58417
enhancer1109	chr1	26091600	26093200	1	6.0671	7.94978	-1.88268	0.0924153
enhancer1110	chr1	26126000	26126200	1	3.47263	6.08526	-2.61263	0.0369598
enhancer1111	chr1	26127800	26128000	1	2.77278	3.19542	-0.422635	0.893976
enhancer1112	chr1	26129200	26129600	1	-0.116719	2.93256	-3.04928	1
enhancer1113	chr1	26145000	26145600	1	4.50113	5.72051	-1.21939	0.457659
enhancer1114	chr1	26148200	26148800	1	2.4389	4.81394	-2.37504	0.208286
enhancer1115	chr1	26149400	26150000	1	3.78557	5.68104	-1.89547	0.184819
enhancer1116	chr1	26155400	26156400	1	6.47313	8.87677	-2.40364	0.00300472
enhancer1117	chr1	26156600	26158200	1	6.47313	8.87677	-2.40364	0.00300472
enhancer1118	chr1	26159400	26160800	1	5.02536	7.68653	-2.66117	0.0245949
enhancer1119	chr1	26171200	26171400	1	0.94282	3.58581	-2.64299	0.233763
enhancer1120	chr1	26179200	26182600	1	7.32114	6.60796	0.713176	0.571166
enhancer1121	chr1	26183000	26184600	1	5.24803	6.58258	-1.33455	0.314877
enhancer1122	chr1	26188400	26189800	1	7.32687	10.2881	-2.96121	0.000942693
enhancer1123	chr1	26190600	26191000	1	7.32687	10.2881	-2.96121	0.000942693
enhancer1124	chr1	26191400	26191600	1	7.32687	10.2881	-2.96121	0.000942693
enhancer1125	chr1	26192200	26192400	1	7.32687	10.2881	-2.96121	0.000942693
enhancer1126	chr1	26196600	26196800	1	6.8764	8.70358	-1.82718	0.0788844
enhancer1127	chr1	26197000	26197200	1	6.8764	8.70358	-1.82718	0.0788844
enhancer1128	chr1	26197600	26198400	1	6.8764	8.70358	-1.82718	0.0788844
enhancer1129	chr1	26199600	26200400	1	6.8764	8.70358	-1.82718	0.0788844
enhancer1130	chr1	26205600	26205800	0	3.73706	2.37187	1.36519	0.500168
enhancer1131	chr1	26206200	26206600	1	4.97847	3.66233	1.31615	0.501277
enhancer1132	chr1	26221400	26222800	1	5.22633	6.10795	-0.88162	0.549702
enhancer1133	chr1	26228800	26229000	1	2.93454	2.10578	0.828752	0.752433
enhancer1134	chr1	26233600	26233800	1	1.97169	2.03087	-0.0591748	1
enhancer1135	chr1	26248000	26248800	0	4.88493	-0.377809	5.26274	0.00113784
enhancer1136	chr1	26250200	26250400	1	3.57559	-0.931187	4.50678	0.0617472
enhancer1137	chr1	26259600	26260800	0	7.12139	1.57348	5.54791	9.28669e-06
enhancer1138	chr1	26297000	26299200	1	6.81538	6.61588	0.199497	0.932661
enhancer1139	chr1	26315200	26316800	1	3.63486	3.78284	-0.147979	0.968147
enhancer1140	chr1	26317800	26318000	1	3.57559	2.89871	0.676882	0.841025
enhancer1141	chr1	26323200	26323400	1	4.66802	4.08566	0.58236	0.85557
enhancer1142	chr1	26325200	26325400	1	4.63697	2.5899	2.04707	0.332912
enhancer1143	chr1	26362800	26363000	1	3.43753	2.20506	1.23247	0.593059
enhancer1144	chr1	26393000	26393200	0	4.28886	1.80486	2.484	0.190566
enhancer1145	chr1	26393400	26394200	1	5.80689	5.22357	0.583321	0.724379
enhancer1146	chr1	26395800	26398000	1	7.27649	9.21554	-1.93906	0.0498121
enhancer1147	chr1	26430200	26430800	1	4.1175	4.47801	-0.360509	0.894977
enhancer1148	chr1	26435800	26436600	0	4.78909	0.333382	4.45571	0.0134577
enhancer1149	chr1	26439600	26453800	1	11.8252	10.5271	1.29812	0.243097
enhancer1150	chr1	26454000	26455800	1	9.98485	8.41313	1.57172	0.1926
enhancer1151	chr1	26456200	26457600	0	7.06919	4.57389	2.4953	0.171631
enhancer1152	chr1	26463800	26464600	1	5.01603	6.53854	-1.52251	0.220961
enhancer1153	chr1	26465400	26466400	0	6.52357	3.97755	2.54603	0.11773
enhancer1154	chr1	26471200	26471800	1	5.41028	2.75476	2.65551	0.0508178
enhancer1155	chr1	26486800	26487000	0	4.4339	-0.931187	5.36509	0.0171491
enhancer1156	chr1	26487200	26487800	0	5.923	2.68468	3.23832	0.0261013
enhancer1157	chr1	26491200	26491400	1	3.71161	-0.931187	4.6428	0.018907
enhancer1158	chr1	26495800	26496000	1	4.59382	2.46559	2.12823	0.358023
enhancer1159	chr1	26497400	26497800	1	2.83696	3.90926	-1.0723	0.631119
enhancer1160	chr1	26552600	26552800	1	1.95541	1.60296	0.352452	1
enhancer1161	chr1	26562400	26565600	1	7.99534	7.27273	0.722608	0.562833
enhancer1162	chr1	26583200	26584000	1	5.07665	4.5519	0.524754	0.785933
enhancer1163	chr1	26585400	26586800	1	5.95348	6.74673	-0.793258	0.59476
enhancer1164	chr1	26600400	26602800	1	8.3643	9.37864	-1.01434	0.32623
enhancer1165	chr1	26604200	26605600	1	8.12131	10.0072	-1.88588	0.0501253
enhancer1166	chr1	26609200	26617800	1	10.5731	12.4869	-1.91379	0.0197805
enhancer1167	chr1	26631800	26632200	1	3.72863	3.14739	0.58124	0.851027
enhancer1168	chr1	26633800	26634200	1	4.75614	4.81356	-0.0574276	0.984619
enhancer1169	chr1	26642400	26642800	1	6.53856	7.1849	-0.646344	0.644534
enhancer1170	chr1	26643000	26643400	1	6.53856	7.1849	-0.646344	0.644534
enhancer1171	chr1	26643800	26644200	1	6.53856	7.1849	-0.646344	0.644534
enhancer1172	chr1	26646200	26646800	1	3.4492	4.78073	-1.33153	0.562864
enhancer1173	chr1	26647200	26648200	1	3.57559	6.00109	-2.4255	0.162748
enhancer1174	chr1	26663400	26663800	1	4.30596	1.95434	2.35162	0.26641
enhancer1175	chr1	26697000	26697400	1	4.66184	5.43661	-0.774775	0.661093
enhancer1176	chr1	26700000	26704800	1	9.34549	10.1401	-0.794622	0.469046
enhancer1177	chr1	26705000	26707600	1	7.94264	8.41296	-0.470318	0.73708
enhancer1178	chr1	26711200	26713200	1	5.63208	8.67921	-3.04713	0.000372365
enhancer1179	chr1	26757600	26757800	1	3.14311	1.26964	1.87346	0.394167
enhancer1180	chr1	26760200	26761000	1	3.45229	4.53674	-1.08445	0.594378
enhancer1181	chr1	26796600	26797400	1	5.20824	4.73238	0.475861	0.799832
enhancer1182	chr1	26825800	26826400	1	3.4492	4.95746	-1.50826	0.502294
enhancer1183	chr1	26828400	26829000	1	5.74419	7.51142	-1.76723	0.19061
enhancer1184	chr1	26855200	26855600	1	3.40155	3.00661	0.394937	0.878405
enhancer1185	chr1	26858000	26859600	1	6.74112	7.26306	-0.521938	0.700256
enhancer1186	chr1	26860000	26862400	1	6.63012	7.23533	-0.605219	0.666673
enhancer1187	chr1	26864400	26868000	1	7.73125	8.39063	-0.659373	0.570084
enhancer1188	chr1	26870800	26871800	1	6.7877	6.34082	0.446886	0.761309
enhancer1189	chr1	26874000	26874800	1	5.35217	6.13854	-0.786376	0.60938
enhancer1190	chr1	26879200	26884200	1	9.10011	7.52628	1.57384	0.0723467
enhancer1191	chr1	26924200	26924600	1	4.84595	2.08048	2.76547	0.127217
enhancer1192	chr1	26925400	26926000	1	4.14754	4.93995	-0.792415	0.715083
enhancer1193	chr1	26945000	26946000	1	6.40829	6.51817	-0.109877	0.964261
enhancer1194	chr1	26948600	26949400	1	5.69027	6.73913	-1.04886	0.493395
enhancer1195	chr1	26954200	26955200	1	6.22308	6.72653	-0.503451	0.810584
enhancer1196	chr1	27003800	27004600	1	5.1449	3.10691	2.03799	0.3263
enhancer1197	chr1	27009200	27009400	1	4.74726	4.06703	0.680224	0.737705
enhancer1198	chr1	27016800	27018600	1	7.83094	8.11261	-0.281674	0.899464
enhancer1199	chr1	27020600	27021400	1	7.45712	6.68675	0.77037	0.616382
enhancer1200	chr1	27028800	27035000	1	8.10749	7.33808	0.769406	0.514957
enhancer1201	chr1	27038200	27049800	1	9.91908	8.5151	1.40398	0.114681
enhancer1202	chr1	27050000	27050200	1	5.56726	5.22672	0.340545	0.850101
enhancer1203	chr1	27050600	27053600	1	6.56521	5.60412	0.961093	0.517541
enhancer1204	chr1	27054600	27055000	1	4.2856	0.0211735	4.26443	0.0558837
enhancer1205	chr1	27065600	27069800	1	7.3308	7.17684	0.153964	0.930528
enhancer1206	chr1	27071400	27072400	1	6.0609	6.53893	-0.478037	0.786233
enhancer1207	chr1	27074600	27075400	1	4.98604	4.96849	0.0175502	0.993521
enhancer1208	chr1	27075600	27077200	1	5.76682	5.39565	0.371168	0.831159
enhancer1209	chr1	27104600	27104800	1	3.03371	2.57185	0.461855	0.872781
enhancer1210	chr1	27106000	27106200	1	4.3816	3.39166	0.989937	0.712951
enhancer1211	chr1	27108600	27112600	1	8.57296	7.67134	0.90162	0.588759
enhancer1212	chr1	27116000	27120600	1	9.00182	6.60188	2.39994	0.0701808
enhancer1213	chr1	27123000	27123800	1	4.73833	1.68769	3.05064	0.105719
enhancer1214	chr1	27124000	27124800	1	4.9371	3.76777	1.16933	0.601581
enhancer1215	chr1	27125400	27125600	0	4.53135	1.57348	2.95787	0.112645
enhancer1216	chr1	27126200	27126400	1	4.59041	2.5652	2.02521	0.338041
enhancer1217	chr1	27147400	27147600	1	2.4389	2.7489	-0.309999	0.924824
enhancer1218	chr1	27152400	27152600	1	-0.116719	2.12844	-2.24516	1
enhancer1219	chr1	27154600	27154800	1	0.94282	2.42039	-1.47757	1
enhancer1220	chr1	27155000	27157200	1	6.24931	6.18179	0.0675147	0.971666
enhancer1221	chr1	27159600	27160600	1	5.07477	5.31229	-0.237516	0.903218
enhancer1222	chr1	27179800	27182800	1	7.93619	6.35038	1.58581	0.156985
enhancer1223	chr1	27190400	27190600	1	3.85592	2.09432	1.7616	0.414677
enhancer1224	chr1	27192800	27193000	1	4.27637	4.77606	-0.499694	0.83342
enhancer1225	chr1	27215000	27215400	1	4.57904	4.56605	0.0129872	0.996377
enhancer1226	chr1	27217400	27218000	1	5.11372	5.84421	-0.730491	0.657424
enhancer1227	chr1	27225000	27225400	1	3.6944	4.32315	-0.628759	0.789445
enhancer1228	chr1	27227800	27228000	1	1.78909	1.04519	0.743904	1
enhancer1229	chr1	27239800	27241400	1	7.99509	4.97788	3.01721	0.00056166
enhancer1230	chr1	27247200	27247600	1	4.9393	2.14857	2.79072	0.168755
enhancer1231	chr1	27250000	27250400	1	4.44938	3.76493	0.684449	0.786457
enhancer1232	chr1	27324200	27324400	1	-0.116719	3.28989	-3.40661	0.13824
enhancer1233	chr1	27324600	27324800	1	2.35372	3.54518	-1.19146	0.588857
enhancer1234	chr1	27328000	27329000	1	5.74238	6.99376	-1.25139	0.516719
enhancer1235	chr1	27340000	27340200	1	2.39694	1.84645	0.550487	1
enhancer1236	chr1	27371200	27371800	1	3.37406	0.445906	2.92815	0.186668
enhancer1237	chr1	27399600	27402000	1	8.56051	9.42243	-0.861912	0.479429
enhancer1238	chr1	27409600	27410200	1	4.96764	6.03488	-1.06724	0.497724
enhancer1239	chr1	27424600	27427200	1	7.10915	8.20688	-1.09773	0.404745
enhancer1240	chr1	27438000	27443400	1	7.01554	7.93492	-0.919381	0.395283
enhancer1241	chr1	27461000	27461200	1	6.81056	10.4047	-3.59415	3.34469e-05
enhancer1242	chr1	27461800	27462000	1	6.81056	10.4047	-3.59415	3.34469e-05
enhancer1243	chr1	27463000	27463600	1	6.81056	10.4047	-3.59415	3.34469e-05
enhancer1244	chr1	27464000	27465000	1	6.71108	9.81348	-3.10241	0.00203802
enhancer1245	chr1	27475400	27475600	1	5.32809	7.28642	-1.95833	0.134749
enhancer1246	chr1	27477200	27477400	1	5.32809	7.28642	-1.95833	0.134749
enhancer1247	chr1	27478400	27479000	1	5.32809	7.28642	-1.95833	0.134749
enhancer1248	chr1	27482000	27485000	1	8.10648	9.37114	-1.26466	0.150865
enhancer1249	chr1	27491000	27494200	1	3.32044	9.29894	-5.9785	3.38824e-14
enhancer1250	chr1	27559600	27560400	1	6.70393	5.7741	0.929821	0.463654
enhancer1251	chr1	27563000	27563200	1	3.96669	0.941605	3.02508	0.11583
enhancer1252	chr1	27648000	27648200	1	2.99204	4.35086	-1.35882	0.488261
enhancer1253	chr1	27650200	27650600	1	3.80629	5.14357	-1.33728	0.466984
enhancer1254	chr1	27667800	27668200	1	4.20338	4.00475	0.198626	0.952451
enhancer1255	chr1	27670200	27670600	1	3.85023	4.12281	-0.272584	0.929427
enhancer1256	chr1	27683800	27684400	1	4.03963	4.83097	-0.791331	0.66679
enhancer1257	chr1	27686400	27686600	1	2.68076	-0.377809	3.05857	1
enhancer1258	chr1	27691400	27691600	1	2.39694	5.30213	-2.90519	0.0554679
enhancer1259	chr1	27693800	27694000	1	3.868	4.06352	-0.195518	0.935849
enhancer1260	chr1	27717800	27718600	1	6.12324	4.34072	1.78253	0.239183
enhancer1261	chr1	27728800	27731000	1	6.49766	7.56306	-1.0654	0.338335
enhancer1262	chr1	27745800	27747200	1	4.91819	5.8595	-0.941311	0.532244
enhancer1263	chr1	27748200	27751400	1	4.57904	6.50721	-1.92817	0.110021
enhancer1264	chr1	27752400	27754200	1	6.3859	7.11865	-0.73275	0.582327
enhancer1265	chr1	27755800	27757200	1	6.17552	8.09624	-1.92072	0.0938697
enhancer1266	chr1	27757800	27764200	1	8.27311	9.23529	-0.962177	0.337832
enhancer1267	chr1	27764400	27766200	1	5.76125	5.46511	0.296136	0.891869
enhancer1268	chr1	27772800	27773400	1	1.95541	3.62219	-1.66678	0.472061
enhancer1269	chr1	27773600	27773800	0	-0.116719	0.114929	-0.231648	1
enhancer1270	chr1	27777000	27777200	1	2.68076	2.32166	0.3591	0.907059
enhancer1271	chr1	27779800	27780000	0	2.74907	2.38134	0.36773	0.894954
enhancer1272	chr1	27780200	27780400	1	2.79125	3.55776	-0.766513	0.786202
enhancer1273	chr1	27780800	27781200	1	6.34612	5.32876	1.01736	0.491636
enhancer1274	chr1	27781600	27783000	1	6.34612	5.32876	1.01736	0.491636
enhancer1275	chr1	27783200	27783400	1	2.29933	2.10354	0.19579	0.958146
enhancer1276	chr1	27793800	27794000	1	4.77919	5.48569	-0.706495	0.720091
enhancer1277	chr1	27794200	27795200	1	4.77919	5.48569	-0.706495	0.720091
enhancer1278	chr1	27795600	27797000	1	5.18871	3.75691	1.4318	0.623086
enhancer1279	chr1	27797200	27797600	1	2.68076	2.54684	0.133924	0.966345
enhancer1280	chr1	27797800	27798200	1	3.26475	3.26655	-0.0018011	0.99681
enhancer1281	chr1	27798400	27798800	1	1.95541	2.86946	-0.914048	0.746199
enhancer1282	chr1	27799400	27799800	1	2.9049	3.7843	-0.879399	0.705686
enhancer1283	chr1	27800000	27801000	1	5.90839	4.65806	1.25033	0.441456
enhancer1284	chr1	27801400	27804200	1	6.16338	5.8989	0.26448	0.886353
enhancer1285	chr1	27804400	27804600	1	5.12619	6.52505	-1.39887	0.262239
enhancer1286	chr1	27804800	27806800	1	5.12619	6.52505	-1.39887	0.262239
enhancer1287	chr1	27812000	27813400	1	2.25304	4.59441	-2.34138	0.165474
enhancer1288	chr1	27814200	27814400	1	1.5471	1.79351	-0.246415	1
enhancer1289	chr1	27817600	27817800	1	5.34391	4.74235	0.601557	0.74289
enhancer1290	chr1	27848000	27848400	1	3.85023	6.23064	-2.38041	0.17556
enhancer1291	chr1	27849200	27851800	1	7.89328	8.78557	-0.892284	0.406277
enhancer1292	chr1	27855200	27857000	1	5.97912	7.17653	-1.19741	0.351748
enhancer1293	chr1	27858000	27858200	1	7.06216	8.64716	-1.585	0.12456
enhancer1294	chr1	27858400	27859200	1	7.06216	8.64716	-1.585	0.12456
enhancer1295	chr1	27859400	27860000	1	7.06216	8.64716	-1.585	0.12456
enhancer1296	chr1	27861600	27863200	1	7.22158	6.98311	0.238471	0.895464
enhancer1297	chr1	27863400	27864000	1	7.22158	6.98311	0.238471	0.895464
enhancer1298	chr1	27864400	27864800	1	7.22158	6.98311	0.238471	0.895464
enhancer1299	chr1	27865200	27874200	1	11.1815	11.3162	-0.134727	0.913166
enhancer1300	chr1	27880200	27883600	1	8.66165	10.1722	-1.51054	0.0571267
enhancer1301	chr1	27883800	27885400	1	6.74095	8.12836	-1.38741	0.183492
enhancer1302	chr1	27885600	27885800	1	6.74095	8.12836	-1.38741	0.183492
enhancer1303	chr1	27886000	27886200	1	7.62306	9.4261	-1.80304	0.0338305
enhancer1304	chr1	27887400	27887600	1	7.62306	9.4261	-1.80304	0.0338305
enhancer1305	chr1	27887800	27888000	1	7.62306	9.4261	-1.80304	0.0338305
enhancer1306	chr1	27889000	27889400	1	7.62306	9.4261	-1.80304	0.0338305
enhancer1307	chr1	27890200	27890800	1	7.62306	9.4261	-1.80304	0.0338305
enhancer1308	chr1	27893400	27895800	1	6.09531	7.46593	-1.37062	0.230538
enhancer1309	chr1	27901400	27901600	1	3.6246	5.43003	-1.80544	0.240706
enhancer1310	chr1	27904400	27904600	1	4.08085	7.02218	-2.94133	0.0641398
enhancer1311	chr1	27912200	27912400	1	5.9346	6.1745	-0.239895	0.922369
enhancer1312	chr1	27916200	27918600	1	5.54646	5.72629	-0.179836	0.928311
enhancer1313	chr1	27922600	27923000	1	6.56505	7.51538	-0.950324	0.482699
enhancer1314	chr1	27924400	27925000	1	6.56505	7.51538	-0.950324	0.482699
enhancer1315	chr1	27925400	27925600	1	6.56505	7.51538	-0.950324	0.482699
enhancer1316	chr1	27925800	27926200	1	6.56505	7.51538	-0.950324	0.482699
enhancer1317	chr1	27926400	27926800	1	6.56505	7.51538	-0.950324	0.482699
enhancer1318	chr1	27927800	27928000	1	4.07044	5.80679	-1.73635	0.260731
enhancer1319	chr1	27931400	27931600	1	3.29134	3.75697	-0.465628	0.883037
enhancer1320	chr1	27932600	27934200	1	4.61212	6.70487	-2.09276	0.144357
enhancer1321	chr1	27952200	27952400	1	4.67433	4.26605	0.408283	0.876681
enhancer1322	chr1	27955000	27955400	1	2.89186	4.52569	-1.63383	0.454259
enhancer1323	chr1	27957400	27958000	1	5.01499	7.07174	-2.05675	0.0998979
enhancer1324	chr1	27958600	27959000	1	4.31067	6.38981	-2.07914	0.232801
enhancer1325	chr1	27959800	27960200	1	4.57167	6.60515	-2.03348	0.0789282
enhancer1326	chr1	27962400	27962600	1	-0.116719	6.12932	-6.24604	9.23154e-05
enhancer1327	chr1	27963000	27963200	1	-0.116719	6.12932	-6.24604	9.23154e-05
enhancer1328	chr1	27982000	27982800	1	5.31641	6.74674	-1.43033	0.216546
enhancer1329	chr1	27985600	27986000	1	4.10452	6.50649	-2.40197	0.135082
enhancer1330	chr1	27987000	27987600	1	5.46105	6.36331	-0.902254	0.582688
enhancer1331	chr1	27988600	27989800	1	7.04626	9.55082	-2.50455	0.00694751
enhancer1332	chr1	27995600	27995800	1	-0.116719	-0.377809	0.261089	1
enhancer1333	chr1	27997800	27998200	1	2.63757	4.65301	-2.01544	0.250499
enhancer1334	chr1	27999800	28000200	1	1.95541	5.5081	-3.55269	0.0201503
enhancer1335	chr1	28051600	28051800	1	5.37442	5.15849	0.215927	0.917983
enhancer1336	chr1	28052200	28052400	1	3.41072	3.16618	0.244535	0.939354
enhancer1337	chr1	28053800	28054200	1	4.86698	1.18571	3.68128	0.0445041
enhancer1338	chr1	28098200	28098600	1	1.60108	4.4709	-2.86982	0.113243
enhancer1339	chr1	28101200	28101400	1	0.508208	3.05113	-2.54292	0.249117
enhancer1340	chr1	28101600	28102000	1	0.94282	-0.931187	1.87401	1
enhancer1341	chr1	28115800	28116800	1	5.01511	5.35897	-0.343861	0.899428
enhancer1342	chr1	28156200	28156600	1	4.14944	4.74271	-0.593276	0.777989
enhancer1343	chr1	28158800	28159400	1	5.06721	4.0404	1.02681	0.645802
enhancer1344	chr1	28184800	28185200	1	5.58169	4.30883	1.27286	0.39792
enhancer1345	chr1	28188600	28188800	1	4.84595	1.57348	3.27247	0.100041
enhancer1346	chr1	28189200	28195800	1	10.8167	10.7705	0.0462198	0.973599
enhancer1347	chr1	28196200	28198800	1	8.22847	7.69674	0.531737	0.682207
enhancer1348	chr1	28200800	28204800	1	8.86452	8.03513	0.829395	0.445664
enhancer1349	chr1	28205000	28206000	1	5.76242	5.01054	0.751878	0.683353
enhancer1350	chr1	28210400	28215000	1	8.85207	7.96561	0.886458	0.510199
enhancer1351	chr1	28238400	28240000	1	6.77667	6.15945	0.617222	0.67152
enhancer1352	chr1	28260000	28261200	1	6.4148	4.28129	2.1335	0.0701792
enhancer1353	chr1	28262000	28262400	1	4.70976	2.44042	2.26934	0.257742
enhancer1354	chr1	28285600	28285800	1	1.77496	5.06795	-3.29299	0.051784
enhancer1355	chr1	28287400	28287800	1	2.14479	4.49465	-2.34986	0.220801
enhancer1356	chr1	28305400	28306800	1	7.09158	5.75437	1.33721	0.367301
enhancer1357	chr1	28318000	28318200	1	6.22718	8.2181	-1.99093	0.0893939
enhancer1358	chr1	28318400	28319600	1	6.22718	8.2181	-1.99093	0.0893939
enhancer1359	chr1	28319800	28321200	1	6.22718	8.2181	-1.99093	0.0893939
enhancer1360	chr1	28381800	28385000	1	7.71921	7.40701	0.312196	0.869921
enhancer1361	chr1	28385200	28386800	1	5.64782	5.05584	0.59198	0.790611
enhancer1362	chr1	28389800	28391800	1	6.42217	6.99969	-0.577514	0.783384
enhancer1363	chr1	28392000	28393000	1	6.42217	6.99969	-0.577514	0.783384
enhancer1364	chr1	28400400	28400800	1	-0.116719	2.30187	-2.41858	1
enhancer1365	chr1	28401400	28402000	1	5.10452	3.5907	1.51382	0.555742
enhancer1366	chr1	28411600	28413400	1	5.87299	4.72537	1.14762	0.49305
enhancer1367	chr1	28416000	28416200	1	2.10452	2.70891	-0.604396	0.844847
enhancer1368	chr1	28437200	28438400	1	6.23002	6.53735	-0.307326	0.871304
enhancer1369	chr1	28439000	28439800	1	3.65666	5.25062	-1.59396	0.535821
enhancer1370	chr1	28441000	28442400	1	6.57625	7.28626	-0.710008	0.794988
enhancer1371	chr1	28452400	28454800	1	7.35972	8.16767	-0.807949	0.706198
enhancer1372	chr1	28459000	28459400	1	3.97169	4.4841	-0.512408	0.873142
enhancer1373	chr1	28481000	28481200	1	2.79125	3.92743	-1.13618	0.650316
enhancer1374	chr1	28481600	28481800	1	3.07421	3.27065	-0.196435	0.949042
enhancer1375	chr1	28495600	28495800	1	2.79125	4.65921	-1.86796	0.384975
enhancer1376	chr1	28496400	28496800	1	1.97169	4.93901	-2.96731	0.0823641
enhancer1377	chr1	28498000	28498800	1	5.71247	6.17228	-0.459817	0.808098
enhancer1378	chr1	28500000	28500200	1	4.55666	5.72608	-1.16942	0.542855
enhancer1379	chr1	28501200	28501800	1	4.61807	5.56958	-0.951517	0.539327
enhancer1380	chr1	28503600	28503800	1	2.14479	3.65531	-1.51052	0.538444
enhancer1381	chr1	28524000	28524200	1	3.18069	3.10466	0.0760261	0.978133
enhancer1382	chr1	28539600	28541000	1	7.1302	5.47752	1.65268	0.196248
enhancer1383	chr1	28559800	28560400	1	5.78055	5.98023	-0.199682	0.916056
enhancer1384	chr1	28560600	28561400	0	5.46867	3.80837	1.6603	0.317218
enhancer1385	chr1	28561600	28562000	1	5.29819	5.42867	-0.130476	0.953351
enhancer1386	chr1	28564800	28566000	1	4.88113	4.6234	0.257726	0.900603
enhancer1387	chr1	28569400	28572600	1	6.77236	6.94699	-0.174624	0.919752
enhancer1388	chr1	28574400	28575200	1	8.08116	8.13653	-0.0553755	0.971995
enhancer1389	chr1	28575600	28577200	1	8.00406	6.58676	1.4173	0.147858
enhancer1390	chr1	28582600	28583200	1	4.58777	-0.931187	5.51896	0.00204896
enhancer1391	chr1	28584400	28585400	1	8.514	7.39578	1.11822	0.336407
enhancer1392	chr1	28588200	28589000	1	5.23112	2.73723	2.49389	0.215514
enhancer1393	chr1	28589200	28592000	1	5.5269	3.88285	1.64405	0.487882
enhancer1394	chr1	28592200	28594600	1	6.84485	3.39358	3.45127	0.0534752
enhancer1395	chr1	28604800	28605000	1	1.42714	2.36047	-0.933326	1
enhancer1396	chr1	28633000	28633400	1	4.2698	6.01388	-1.74409	0.257689
enhancer1397	chr1	28653200	28653600	1	3.77742	3.83678	-0.0593652	0.986574
enhancer1398	chr1	28656800	28657200	1	3.84816	4.33825	-0.49009	0.846683
enhancer1399	chr1	28695400	28695600	1	4.09032	4.58501	-0.494688	0.8388
enhancer1400	chr1	28697800	28698400	1	3.23608	3.88813	-0.652057	0.827955
enhancer1401	chr1	28699000	28699200	1	2.14479	1.80762	0.337171	1
enhancer1402	chr1	28699600	28699800	1	2.72496	3.31674	-0.591782	0.814462
enhancer1403	chr1	28700200	28700400	1	5.21521	5.39026	-0.175055	0.932438
enhancer1404	chr1	28700600	28701400	1	5.21521	5.39026	-0.175055	0.932438
enhancer1405	chr1	28702000	28702600	1	5.20308	5.05499	0.148091	0.943581
enhancer1406	chr1	28706800	28707200	1	3.31067	1.79351	1.51716	0.616439
enhancer1407	chr1	28718400	28718800	1	5.13217	5.70478	-0.572611	0.747415
enhancer1408	chr1	28719400	28719600	1	2.23965	3.37754	-1.13789	0.672046
enhancer1409	chr1	28720200	28724200	1	8.0387	10.1254	-2.08667	0.0087664
enhancer1410	chr1	28731800	28732400	1	3.09142	3.83887	-0.747447	0.791848
enhancer1411	chr1	28732800	28733200	1	3.88657	4.57925	-0.692684	0.757288
enhancer1412	chr1	28735800	28736400	1	3.69815	3.39258	0.305563	0.91803
enhancer1413	chr1	28736600	28738800	1	7.15558	7.84661	-0.691027	0.635503
enhancer1414	chr1	28739000	28739800	1	7.15558	7.84661	-0.691027	0.635503
enhancer1415	chr1	28740200	28740800	1	7.15558	7.84661	-0.691027	0.635503
enhancer1416	chr1	28741000	28743800	1	8.74687	9.27552	-0.528651	0.762079
enhancer1417	chr1	28744600	28748800	1	9.00734	9.26321	-0.255872	0.869921
enhancer1418	chr1	28749000	28749200	1	9.00734	9.26321	-0.255872	0.869921
enhancer1419	chr1	28749400	28749600	1	9.00734	9.26321	-0.255872	0.869921
enhancer1420	chr1	28750000	28750200	0	-0.116719	2.88546	-3.00218	1
enhancer1421	chr1	28750600	28751400	1	4.66051	5.78608	-1.12558	0.442561
enhancer1422	chr1	28751600	28752000	1	2.85256	4.51625	-1.66369	0.361268
enhancer1423	chr1	28759200	28759600	1	3.98498	4.183	-0.198028	0.936974
enhancer1424	chr1	28760000	28760200	0	3.35226	3.05821	0.294053	0.927731
enhancer1425	chr1	28760600	28761000	1	5.65325	6.41015	-0.756901	0.616435
enhancer1426	chr1	28761200	28762400	1	5.65325	6.41015	-0.756901	0.616435
enhancer1427	chr1	28762800	28763000	1	5.34428	7.82066	-2.47639	0.0086965
enhancer1428	chr1	28763600	28763800	1	5.34428	7.82066	-2.47639	0.0086965
enhancer1429	chr1	28768600	28769400	1	5.26815	6.81552	-1.54737	0.170294
enhancer1430	chr1	28769600	28770200	1	5.26815	6.81552	-1.54737	0.170294
enhancer1431	chr1	28770400	28770600	1	5.26815	6.81552	-1.54737	0.170294
enhancer1432	chr1	28771600	28772000	1	8.78698	10.4335	-1.64647	0.0666856
enhancer1433	chr1	28772200	28772400	1	8.78698	10.4335	-1.64647	0.0666856
enhancer1434	chr1	28772800	28773000	1	8.78698	10.4335	-1.64647	0.0666856
enhancer1435	chr1	28773200	28773600	1	8.78698	10.4335	-1.64647	0.0666856
enhancer1436	chr1	28773800	28775000	1	8.78698	10.4335	-1.64647	0.0666856
enhancer1437	chr1	28775200	28780800	1	8.78698	10.4335	-1.64647	0.0666856
enhancer1438	chr1	28781000	28781400	1	7.19846	8.89656	-1.6981	0.0788844
enhancer1439	chr1	28781600	28786200	1	7.19846	8.89656	-1.6981	0.0788844
enhancer1440	chr1	28797000	28798600	1	6.42584	6.95993	-0.534091	0.71481
enhancer1441	chr1	28827400	28828000	1	5.05658	4.04875	1.00783	0.570709
enhancer1442	chr1	28831200	28831400	1	1.77496	4.23823	-2.46327	0.204066
enhancer1443	chr1	28837800	28840400	1	7.31559	7.60932	-0.293734	0.841025
enhancer1444	chr1	28843800	28844200	1	4.16556	4.29535	-0.129793	0.959012
enhancer1445	chr1	28846200	28849400	1	7.47118	8.44941	-0.978235	0.404774
enhancer1446	chr1	28878000	28878800	1	4.61013	6.00063	-1.39051	0.531401
enhancer1447	chr1	28881000	28881600	1	5.14353	5.45398	-0.310452	0.869013
enhancer1448	chr1	28918200	28918400	1	3.29286	3.79566	-0.502798	0.833732
enhancer1449	chr1	28967000	28968000	1	5.50121	4.94637	0.554845	0.752993
enhancer1450	chr1	28971000	28971200	1	4.81202	4.15514	0.656879	0.763689
enhancer1451	chr1	28972600	28972800	1	4.65799	4.58134	0.0766499	0.9732
enhancer1452	chr1	28973600	28974400	1	6.56793	7.21129	-0.643361	0.63465
enhancer1453	chr1	28976200	28976400	1	3.35226	4.14411	-0.79185	0.777025
enhancer1454	chr1	28993400	28994400	1	6.27188	6.37851	-0.106634	0.951377
enhancer1455	chr1	28997200	28997800	1	4.55476	2.83408	1.72068	0.357762
enhancer1456	chr1	29060600	29060800	1	4.76097	4.03741	0.723565	0.769597
enhancer1457	chr1	29062200	29062600	1	5.53651	5.70306	-0.166556	0.932444
enhancer1458	chr1	29066800	29068400	1	5.69656	6.30661	-0.610048	0.709759
enhancer1459	chr1	29069600	29070400	1	3.79017	3.59318	0.196996	0.938978
enhancer1460	chr1	29070600	29083000	1	8.6216	8.39289	0.228716	0.873023
enhancer1461	chr1	29100800	29101400	1	4.32772	4.57723	-0.249514	0.931054
enhancer1462	chr1	29102400	29102600	1	3.3253	3.02603	0.299266	0.91206
enhancer1463	chr1	29111400	29111600	1	3.48836	4.88317	-1.39481	0.40058
enhancer1464	chr1	29112200	29112400	1	1.97169	0.941605	1.03009	1
enhancer1465	chr1	29202000	29202200	1	2.48836	2.8478	-0.359432	0.898678
enhancer1466	chr1	29202600	29203600	1	5.79799	3.41768	2.3803	0.115822
enhancer1467	chr1	29208400	29210200	1	9.74867	7.91884	1.82983	0.0389932
enhancer1468	chr1	29210600	29211200	1	9.28017	8.80343	0.476745	0.692883
enhancer1469	chr1	29211400	29213200	1	9.95966	8.91391	1.04575	0.23401
enhancer1470	chr1	29215200	29231400	1	10.807	8.27969	2.5273	0.00024357
enhancer1471	chr1	29231600	29238200	1	8.82807	6.3367	2.49137	0.00661496
enhancer1472	chr1	29239200	29240200	1	5.1467	4.21672	0.929976	0.586037
enhancer1473	chr1	29242600	29248400	1	8.49542	6.10123	2.39419	0.00939458
enhancer1474	chr1	29248600	29253400	1	9.37391	8.46359	0.910322	0.403924
enhancer1475	chr1	29254200	29266800	1	10.1373	8.9221	1.21519	0.224383
enhancer1476	chr1	29267200	29271000	1	7.29731	6.11392	1.1834	0.334005
enhancer1477	chr1	29271200	29274400	1	7.3112	5.19139	2.11981	0.0371023
enhancer1478	chr1	29274600	29279400	1	7.52544	5.60979	1.91565	0.0646549
enhancer1479	chr1	29280400	29281400	0	4.08483	-0.931187	5.01602	0.029038
enhancer1480	chr1	29282600	29284000	1	6.54946	-0.931187	7.48065	6.4644e-07
enhancer1481	chr1	29284200	29285200	0	4.50821	3.60534	0.902866	0.654574
enhancer1482	chr1	29285400	29286200	0	4.65992	1.16394	3.49598	0.0416733
enhancer1483	chr1	29286400	29287800	0	5.04746	1.79351	3.25394	0.0654472
enhancer1484	chr1	29288000	29289600	0	6.10913	1.68769	4.42144	0.00186819
enhancer1485	chr1	29289800	29294600	1	7.89064	4.99615	2.8945	0.00653844
enhancer1486	chr1	29296400	29297600	0	6.39246	0.941605	5.45085	3.19925e-05
enhancer1487	chr1	29297800	29305600	1	9.22903	6.21592	3.01311	0.00017544
enhancer1488	chr1	29309400	29312400	1	6.93783	4.69607	2.24176	0.059056
enhancer1489	chr1	29312600	29313600	1	5.6574	3.65454	2.00286	0.157189
enhancer1490	chr1	29324200	29325000	1	5.32567	-0.931187	6.25685	0.000120945
enhancer1491	chr1	29358000	29360600	1	7.81821	5.94042	1.87779	0.171411
enhancer1492	chr1	29372600	29374000	1	5.99983	4.93482	1.065	0.507332
enhancer1493	chr1	29460400	29461200	1	3.57309	3.64755	-0.0744659	0.98721
enhancer1494	chr1	29471000	29473800	1	8.17485	5.222	2.95286	0.00108473
enhancer1495	chr1	29481600	29485600	1	8.98329	6.99024	1.99305	0.0703821
enhancer1496	chr1	29487000	29489400	1	7.13281	6.50052	0.632291	0.633531
enhancer1497	chr1	29496600	29499600	1	6.92217	5.16038	1.76179	0.156055
enhancer1498	chr1	29501200	29505200	1	7.57326	7.43526	0.137999	0.933607
enhancer1499	chr1	29509400	29510200	1	6.10864	6.06221	0.0464302	0.979901
enhancer1500	chr1	29527200	29529400	1	8.33892	6.88241	1.45651	0.160962
enhancer1501	chr1	29529600	29530000	1	3.10625	2.63807	0.46818	0.866255
enhancer1502	chr1	29534200	29534600	1	3.10452	2.68004	0.424482	0.903127
enhancer1503	chr1	29534800	29535800	1	4.9774	4.92999	0.0474093	0.985215
enhancer1504	chr1	29556200	29556400	1	2.58248	1.92875	0.653724	0.835767
enhancer1505	chr1	30597400	30597600	0	4.05231	-0.931187	4.9835	0.0121823
enhancer1506	chr1	30601200	30603800	0	8.0552	4.47927	3.57593	0.00371252
enhancer1507	chr1	31190200	31190400	1	3.65666	3.93709	-0.28043	0.913516
enhancer1508	chr1	31192400	31195800	1	8.30142	5.24911	3.05231	0.000476163
enhancer1509	chr1	31203200	31203800	1	5.59575	4.41949	1.17626	0.446975
enhancer1510	chr1	31204000	31204200	0	4.24201	-0.377809	4.61982	0.0422562
enhancer1511	chr1	31204400	31209000	1	8.88665	7.38188	1.50477	0.0988409
enhancer1512	chr1	31213600	31214000	1	4.48903	4.67894	-0.18991	0.940979
enhancer1513	chr1	31214600	31225600	1	9.63264	9.67066	-0.0380144	0.97997
enhancer1514	chr1	31231200	31244600	1	11.9878	11.4186	0.569248	0.585458
enhancer1515	chr1	31245000	31246200	1	6.63076	4.64279	1.98797	0.0914897
enhancer1516	chr1	31246600	31247000	0	4.93184	3.82091	1.11093	0.550987
enhancer1517	chr1	31247200	31248800	1	7.45222	6.58637	0.865852	0.504901
enhancer1518	chr1	31250200	31252600	1	9.68585	7.53298	2.15287	0.0104969
enhancer1519	chr1	31255400	31255800	1	5.92479	4.06588	1.85891	0.135387
enhancer1520	chr1	31270600	31272200	1	6.35129	6.39259	-0.0412978	0.987414
enhancer1521	chr1	31282000	31283200	1	2.79125	5.42749	-2.63624	0.135347
enhancer1522	chr1	31386200	31386600	1	4.88972	4.2522	0.637519	0.776153
enhancer1523	chr1	31390800	31393200	1	8.57941	7.02547	1.55394	0.299864
enhancer1524	chr1	31394000	31394400	0	5.13078	1.8921	3.23868	0.0575624
enhancer1525	chr1	31439400	31442800	1	6.64319	5.22723	1.41596	0.255302
enhancer1526	chr1	31448400	31450600	1	4.93502	5.39517	-0.460146	0.804125
enhancer1527	chr1	31456400	31459400	1	6.51092	5.74947	0.76145	0.605534
enhancer1528	chr1	31459600	31460400	1	6.51092	5.74947	0.76145	0.605534
enhancer1529	chr1	31461600	31462000	1	3.31067	4.43953	-1.12886	0.660799
enhancer1530	chr1	31462200	31462600	1	3.31067	4.43953	-1.12886	0.660799
enhancer1531	chr1	31484800	31487400	1	5.94216	4.26755	1.6746	0.40404
enhancer1532	chr1	31489600	31490400	1	4.00816	1.98438	2.02378	0.384978
enhancer1533	chr1	31492400	31505800	1	8.19028	9.30411	-1.11383	0.313242
enhancer1534	chr1	31509200	31517800	1	8.4594	7.3648	1.09459	0.332746
enhancer1535	chr1	31533800	31536000	1	7.14482	6.20292	0.941908	0.548487
enhancer1536	chr1	31539200	31539600	1	4.73888	3.6938	1.04508	0.557887
enhancer1537	chr1	31573600	31573800	1	3.11921	5.72555	-2.60634	0.0735796
enhancer1538	chr1	31627200	31627400	1	-0.116719	4.1018	-4.21852	0.0297745
enhancer1539	chr1	31629000	31629200	1	3.37549	3.17379	0.201701	0.943033
enhancer1540	chr1	31632000	31633600	1	7.53336	5.91152	1.62184	0.125167
enhancer1541	chr1	31635200	31635800	1	4.28214	3.98815	0.293996	0.911575
enhancer1542	chr1	31642200	31644400	1	9.09765	7.3497	1.74795	0.0428158
enhancer1543	chr1	31654400	31654600	1	-0.116719	1.13745	-1.25416	1
enhancer1544	chr1	31655200	31655600	1	2.68076	2.85327	-0.172506	0.967396
enhancer1545	chr1	31761400	31763200	1	4.64266	7.89372	-3.25105	0.000368369
enhancer1546	chr1	31767000	31768200	1	5.48662	5.33098	0.155633	0.939354
enhancer1547	chr1	31771200	31771600	1	3.67199	4.45354	-0.781544	0.776205
enhancer1548	chr1	31771800	31773600	1	4.25402	3.14966	1.10436	0.687756
enhancer1549	chr1	31813800	31818200	1	7.00787	2.30382	4.70404	0.000347356
enhancer1550	chr1	31818800	31823600	1	9.00089	5.45684	3.54405	0.290374
enhancer1551	chr1	31826800	31827600	1	1.97169	0.0211735	1.95052	1
enhancer1552	chr1	31830800	31832000	1	2.58248	0.333382	2.24909	1
enhancer1553	chr1	31841200	31841800	0	3.98403	1.8921	2.09193	0.350305
enhancer1554	chr1	31845400	31845600	1	3.15028	-0.931187	4.08146	0.0560089
enhancer1555	chr1	31867200	31867400	1	2.20521	1.91834	0.286864	1
enhancer1556	chr1	31868000	31868200	1	2.68076	1.46384	1.21693	0.689824
enhancer1557	chr1	31882800	31883800	1	5.58948	-0.931187	6.52067	0.000205165
enhancer1558	chr1	31955400	31956200	1	5.89432	6.3466	-0.452284	0.832694
enhancer1559	chr1	31971600	31973200	1	6.29733	5.62278	0.674555	0.70597
enhancer1560	chr1	32014600	32014800	1	0.94282	1.16394	-0.221116	1
enhancer1561	chr1	32015200	32015400	1	3.10452	1.63807	1.46645	0.556557
enhancer1562	chr1	32042000	32042200	1	-0.116719	2.4549	-2.57162	1
enhancer1563	chr1	32062200	32062600	1	3.68076	2.90528	0.775482	0.792686
enhancer1564	chr1	32109000	32109200	1	3.85256	4.25836	-0.4058	0.860872
enhancer1565	chr1	32111400	32111800	1	3.7407	2.59804	1.14266	0.616882
enhancer1566	chr1	32253600	32253800	1	2.88328	3.44856	-0.565284	0.824841
enhancer1567	chr1	32255000	32255200	1	2.80522	3.03687	-0.231645	0.945861
enhancer1568	chr1	32268200	32268800	1	3.4669	4.98721	-1.52031	0.483061
enhancer1569	chr1	32291400	32294200	1	8.79685	5.31374	3.48311	0.00249968
enhancer1570	chr1	32354600	32355800	1	6.94543	8.54899	-1.60356	0.172684
enhancer1571	chr1	32386400	32400400	1	9.93549	9.37759	0.557896	0.578687
enhancer1572	chr1	32400600	32400800	1	4.34105	3.95684	0.384214	0.894232
enhancer1573	chr1	32404600	32409200	1	8.86197	9.65687	-0.794896	0.477925
enhancer1574	chr1	32411000	32413400	1	7.22476	8.78347	-1.55871	0.0898143
enhancer1575	chr1	32418400	32424400	1	10.3165	10.4865	-0.169928	0.889361
enhancer1576	chr1	32478000	32478600	1	6.34703	6.91494	-0.567903	0.713307
enhancer1577	chr1	32482400	32483400	1	3.57966	2.24911	1.33055	0.549452
enhancer1578	chr1	32484600	32488400	1	6.25749	6.09002	0.167469	0.922524
enhancer1579	chr1	32490200	32490800	1	4.85979	5.71866	-0.858873	0.631526
enhancer1580	chr1	32491000	32491200	1	4.85979	5.71866	-0.858873	0.631526
enhancer1581	chr1	32531600	32532800	1	6.38456	5.32092	1.06364	0.418421
enhancer1582	chr1	32537400	32537600	1	-0.116719	3.96692	-4.08364	0.0413901
enhancer1583	chr1	32539600	32540200	1	4.45074	5.15957	-0.708825	0.691126
enhancer1584	chr1	32547200	32548000	1	3.5471	6.97561	-3.42851	0.00738687
enhancer1585	chr1	32572600	32573000	1	4.71275	6.09105	-1.3783	0.412972
enhancer1586	chr1	32575400	32582400	1	6.84689	6.76058	0.0863095	0.962961
enhancer1587	chr1	32586600	32588400	1	6.07244	6.56252	-0.490084	0.77133
enhancer1588	chr1	32588800	32589400	1	3.83696	4.5801	-0.743142	0.713075
enhancer1589	chr1	32589600	32590400	1	4.97942	5.24081	-0.261387	0.895379
enhancer1590	chr1	32591600	32596200	1	7.86079	7.97013	-0.109342	0.948281
enhancer1591	chr1	32598000	32598200	0	4.02203	4.28485	-0.262824	0.922156
enhancer1592	chr1	32598400	32600600	1	7.39045	6.11561	1.27484	0.277266
enhancer1593	chr1	32604400	32605200	1	5.17718	4.9287	0.248482	0.919707
enhancer1594	chr1	32644400	32644800	1	5.80455	6.3056	-0.501047	0.762946
enhancer1595	chr1	32647800	32651000	1	6.51668	7.30239	-0.785702	0.580559
enhancer1596	chr1	32651200	32652600	1	5.65829	7.29377	-1.63548	0.178412
enhancer1597	chr1	32664800	32665800	1	6.16426	7.03304	-0.868774	0.547832
enhancer1598	chr1	32668400	32669800	1	6.30549	6.24446	0.0610308	0.973927
enhancer1599	chr1	32670600	32670800	1	4.1718	3.90469	0.267104	0.929438
enhancer1600	chr1	32672200	32672800	1	4.0328	1.91834	2.11446	0.265647
enhancer1601	chr1	32673400	32674800	1	6.15369	4.22463	1.92907	0.125732
enhancer1602	chr1	32686400	32687000	1	4.69815	3.29088	1.40727	0.478524
enhancer1603	chr1	32689000	32689800	1	5.59242	6.12987	-0.537447	0.757331
enhancer1604	chr1	32705600	32705800	1	1.38483	2.8396	-1.45477	0.614672
enhancer1605	chr1	32707400	32707600	1	3.57309	3.17816	0.394926	0.89779
enhancer1606	chr1	32714000	32714400	1	1.5471	3.69231	-2.14521	0.325141
enhancer1607	chr1	32756400	32757000	1	5.77592	6.67298	-0.897062	0.51957
enhancer1608	chr1	32759200	32759400	0	2.868	2.36047	0.507538	0.854351
enhancer1609	chr1	32759600	32766800	1	7.46522	6.85061	0.614619	0.693182
enhancer1610	chr1	32772400	32776200	1	7.88769	5.04282	2.84487	0.0120634
enhancer1611	chr1	32776600	32778200	0	6.39344	3.1911	3.20234	0.0176306
enhancer1612	chr1	32799600	32800000	1	3.01812	1.79351	1.2246	0.692702
enhancer1613	chr1	32803200	32803600	1	3.57559	3.57517	0.00041706	0.998536
enhancer1614	chr1	32815000	32815200	1	3.99603	6.43161	-2.43559	0.0641118
enhancer1615	chr1	32816200	32816600	1	5.58808	5.49202	0.0960598	0.960279
enhancer1616	chr1	32818000	32818200	1	4.50047	4.04104	0.459434	0.831444
enhancer1617	chr1	32827200	32827600	1	3.68571	4.46916	-0.783448	0.727152
enhancer1618	chr1	32828000	32828400	1	3.59181	3.23771	0.354093	0.901449
enhancer1619	chr1	32853200	32858200	1	10.564	8.0534	2.51059	0.000811526
enhancer1620	chr1	32858400	32858600	1	6.4882	5.31922	1.16897	0.441757
enhancer1621	chr1	32861400	32861600	1	-0.116719	-0.931187	0.814468	1
enhancer1622	chr1	32866200	32867000	1	5.88195	5.08512	0.796835	0.603836
enhancer1623	chr1	32965200	32965400	1	-0.116719	-0.931187	0.814468	1
enhancer1624	chr1	32986600	32987000	1	3.78665	4.9489	-1.16225	0.519191
enhancer1625	chr1	33002400	33002600	1	3.80522	4.18407	-0.378843	0.910472
enhancer1626	chr1	33006400	33006600	1	2.95541	3.81462	-0.859214	0.751412
enhancer1627	chr1	33077200	33077400	1	2.78909	-0.931187	3.72028	1
enhancer1628	chr1	33078600	33078800	1	-0.116719	3.36712	-3.48384	0.105995
enhancer1629	chr1	33101400	33102400	1	4.02891	3.56104	0.467874	0.88361
enhancer1630	chr1	33113200	33113400	1	3.10452	3.66931	-0.564793	0.841099
enhancer1631	chr1	33113800	33114800	1	4.37783	4.59644	-0.218611	0.920144
enhancer1632	chr1	33120200	33121600	1	6.01036	6.17828	-0.167919	0.926421
enhancer1633	chr1	33132400	33133000	1	6.08075	5.10952	0.971224	0.534488
enhancer1634	chr1	33167800	33168000	1	-0.116719	2.75333	-2.87005	1
enhancer1635	chr1	33177600	33178400	1	4.37783	5.53589	-1.15806	0.43755
enhancer1636	chr1	33182200	33182800	1	5.05759	4.7246	0.332988	0.870492
enhancer1637	chr1	33190000	33190400	1	3.35372	4.59481	-1.24109	0.487882
enhancer1638	chr1	33190800	33191800	1	7.40986	6.76138	0.648478	0.635191
enhancer1639	chr1	33208600	33209200	1	4.44424	2.72984	1.7144	0.498399
enhancer1640	chr1	33218800	33219000	1	4.30917	1.31374	2.99543	0.106907
enhancer1641	chr1	33221800	33228200	1	9.75409	7.77647	1.97763	0.0760529
enhancer1642	chr1	33228600	33228800	0	2.89186	0.0211735	2.87069	1
enhancer1643	chr1	33229000	33229200	0	4.43303	2.16394	2.2691	0.238501
enhancer1644	chr1	33229400	33229800	1	4.67067	2.88546	1.78521	0.426073
enhancer1645	chr1	33278200	33280200	1	6.91927	6.4157	0.50357	0.744185
enhancer1646	chr1	33284800	33286200	1	6.20713	6.62459	-0.417463	0.798781
enhancer1647	chr1	33287200	33287400	1	2.48836	3.98566	-1.49729	0.442477
enhancer1648	chr1	33287800	33288000	1	0.94282	5.27824	-4.33542	0.0069376
enhancer1649	chr1	33288400	33288600	1	0.94282	5.27824	-4.33542	0.0069376
enhancer1650	chr1	33288800	33289200	1	0.94282	5.27824	-4.33542	0.0069376
enhancer1651	chr1	33404800	33405000	0	1.38483	0.996751	0.38808	1
enhancer1652	chr1	33405200	33405400	1	2.4389	2.30382	0.135076	0.976371
enhancer1653	chr1	33405600	33406400	1	4.64207	3.92356	0.718509	0.716818
enhancer1654	chr1	33427400	33427600	1	4.18871	3.85867	0.330039	0.912827
enhancer1655	chr1	33431000	33431200	1	3.37549	4.17976	-0.804269	0.713555
enhancer1656	chr1	33446400	33447400	1	6.53175	6.85676	-0.325017	0.901449
enhancer1657	chr1	33454600	33455000	1	5.01891	6.883	-1.86408	0.346326
enhancer1658	chr1	33456600	33456800	1	7.16686	10.1031	-2.93624	0.00138991
enhancer1659	chr1	33457600	33458200	1	7.16686	10.1031	-2.93624	0.00138991
enhancer1660	chr1	33458600	33458800	1	7.16686	10.1031	-2.93624	0.00138991
enhancer1661	chr1	33463400	33463600	1	6.1487	7.58211	-1.43342	0.198729
enhancer1662	chr1	33471000	33471200	0	1.13036	2.8478	-1.71744	0.489437
enhancer1663	chr1	33474800	33477600	1	5.8817	4.64787	1.23383	0.523194
enhancer1664	chr1	33488200	33489200	1	5.50262	4.28634	1.21627	0.40906
enhancer1665	chr1	33490800	33491600	1	4.28962	2.66931	1.62031	0.362692
enhancer1666	chr1	33496400	33500800	1	7.3642	6.6345	0.729699	0.618554
enhancer1667	chr1	33502600	33503200	1	5.04926	5.53056	-0.481307	0.847219
enhancer1668	chr1	33563000	33563800	1	8.34855	11.0197	-2.67111	0.0290371
enhancer1669	chr1	33564200	33566000	1	8.34855	11.0197	-2.67111	0.0290371
enhancer1670	chr1	33566600	33566800	1	8.34855	11.0197	-2.67111	0.0290371
enhancer1671	chr1	33591600	33592000	1	3.55539	4.85558	-1.30019	0.521172
enhancer1672	chr1	33594000	33594200	1	2.14479	3.5594	-1.41461	0.5574
enhancer1673	chr1	33604800	33606200	1	0.94282	5.60754	-4.66472	0.00339046
enhancer1674	chr1	33607400	33607600	1	2.29933	3.00169	-0.702362	0.805275
enhancer1675	chr1	33608800	33610000	1	6.87696	6.11998	0.756988	0.690402
enhancer1676	chr1	33645800	33646000	1	3.62339	-0.931187	4.55458	0.054051
enhancer1677	chr1	33648000	33648200	1	3.497	2.14857	1.34843	0.622204
enhancer1678	chr1	33720800	33721000	1	3.6258	4.95494	-1.32914	0.531653
enhancer1679	chr1	33724000	33724200	1	4.90702	6.05292	-1.1459	0.414516
enhancer1680	chr1	33724400	33724600	1	4.90702	6.05292	-1.1459	0.414516
enhancer1681	chr1	33725200	33725400	1	4.90702	6.05292	-1.1459	0.414516
enhancer1682	chr1	33810400	33813400	1	6.76256	7.23403	-0.471475	0.752
enhancer1683	chr1	33816400	33816800	1	3.20521	5.20528	-2.00007	0.232009
enhancer1684	chr1	33861800	33863000	1	6.1733	6.62337	-0.450071	0.841834
enhancer1685	chr1	33896800	33897200	1	3.22773	1.60296	1.62477	0.571015
enhancer1686	chr1	33934600	33936200	1	4.54981	7.52602	-2.97621	0.136959
enhancer1687	chr1	33937400	33937600	1	4.07333	4.98097	-0.907641	0.682844
enhancer1688	chr1	33939000	33939200	1	3.09142	-0.931187	4.02261	0.098823
enhancer1689	chr1	35128400	35129400	0	6.44539	3.56104	2.88435	0.102056
enhancer1690	chr1	35308400	35308600	1	4.22173	7.82779	-3.60606	0.0145274
enhancer1691	chr1	35309400	35309800	1	7.0121	11.2678	-4.2557	2.92543e-10
enhancer1692	chr1	35310600	35310800	1	7.0121	11.2678	-4.2557	2.92543e-10
enhancer1693	chr1	35311000	35312000	1	7.0121	11.2678	-4.2557	2.92543e-10
enhancer1694	chr1	35313600	35313800	1	7.0121	11.2678	-4.2557	2.92543e-10
enhancer1695	chr1	35314000	35314200	1	7.0121	11.2678	-4.2557	2.92543e-10
enhancer1696	chr1	35315000	35315400	1	7.0121	11.2678	-4.2557	2.92543e-10
enhancer1697	chr1	35323000	35323800	1	2.88985	4.16506	-1.27521	0.547328
enhancer1698	chr1	35325800	35327200	1	6.71158	7.21139	-0.499818	0.754229
enhancer1699	chr1	35331000	35331200	1	-0.116719	3.8258	-3.94252	0.0692389
enhancer1700	chr1	35332400	35332600	1	2.3632	2.92875	-0.565552	0.862214
enhancer1701	chr1	35449400	35449800	1	2.4389	4.87416	-2.43526	0.18425
enhancer1702	chr1	35495000	35495600	1	4.24557	3.36899	0.876583	0.772852
enhancer1703	chr1	35498000	35498200	1	1.5471	3.56772	-2.02062	0.348271
enhancer1704	chr1	35544200	35544400	1	2.46824	4.74857	-2.28033	0.150865
enhancer1705	chr1	35546200	35546400	1	2.29933	2.74602	-0.446693	0.88549
enhancer1706	chr1	35562600	35562800	1	4.30596	6.59154	-2.28558	0.0850958
enhancer1707	chr1	35586000	35586200	1	-0.116719	2.63652	-2.75324	1
enhancer1708	chr1	35586800	35587000	1	2.23965	1.16394	1.07571	1
enhancer1709	chr1	35645600	35646400	1	3.99298	4.43771	-0.444736	0.888252
enhancer1710	chr1	35647200	35648400	1	4.6452	4.5623	0.082901	0.976134
enhancer1711	chr1	35648800	35650800	1	4.27964	5.0995	-0.819859	0.756161
enhancer1712	chr1	35651600	35651800	1	-0.116719	-0.315318	0.198598	1
enhancer1713	chr1	35659600	35659800	1	3.59706	3.70063	-0.10357	0.970462
enhancer1714	chr1	35730000	35731200	1	5.23658	7.96165	-2.72507	0.00402949
enhancer1715	chr1	35735800	35736000	1	4.22173	4.93356	-0.711825	0.791232
enhancer1716	chr1	35736200	35737200	1	4.22173	4.93356	-0.711825	0.791232
enhancer1717	chr1	35740600	35741000	1	1.95541	3.34699	-1.39158	0.57102
enhancer1718	chr1	35741400	35741800	1	3.84816	4.265	-0.41684	0.893845
enhancer1719	chr1	35742000	35742400	1	3.55539	3.28179	0.273598	0.915799
enhancer1720	chr1	35751800	35752400	1	2.9049	3.19752	-0.292621	0.928062
enhancer1721	chr1	35752600	35752800	1	-0.116719	2.07111	-2.18783	1
enhancer1722	chr1	35835600	35837800	1	5.91206	7.6385	-1.72644	0.130857
enhancer1723	chr1	35845000	35845400	1	4.2665	4.36614	-0.0996397	0.972046
enhancer1724	chr1	35896600	35897600	1	4.22253	3.43864	0.783891	0.713642
enhancer1725	chr1	35916400	35921000	1	8.35469	6.67283	1.68186	0.712018
enhancer1726	chr1	35963200	35967000	1	9.19136	-0.931187	10.1226	1.9366e-18
enhancer1727	chr1	35970200	35974000	1	8.56808	-0.931187	9.49927	5.78429e-13
enhancer1728	chr1	35998800	36000200	1	6.50105	-0.931187	7.43224	2.18579e-07
enhancer1729	chr1	36004000	36006000	1	6.35965	5.93979	0.41986	0.828945
enhancer1730	chr1	36007800	36009400	1	3.90066	-0.931187	4.83184	0.0295304
enhancer1731	chr1	36009600	36011400	1	6.50072	4.50292	1.9978	0.172784
enhancer1732	chr1	36021400	36022000	1	4.9251	2.70138	2.22372	0.161872
enhancer1733	chr1	36024400	36024800	1	4.10538	4.54014	-0.434753	0.852207
enhancer1734	chr1	36041400	36041800	1	3.53747	3.98875	-0.451283	0.856473
enhancer1735	chr1	36044400	36044600	1	1.27637	3.7504	-2.47403	0.219601
enhancer1736	chr1	36102000	36102800	1	5.81435	5.02388	0.790477	0.74277
enhancer1737	chr1	36104000	36105200	1	6.77124	6.09878	0.672455	0.644783
enhancer1738	chr1	36108400	36108800	1	-0.116719	2.67702	-2.79374	1
enhancer1739	chr1	36183000	36183200	1	4.44201	4.14019	0.301817	0.903843
enhancer1740	chr1	36227800	36234000	1	7.16671	6.55523	0.611482	0.675345
enhancer1741	chr1	36236000	36236400	1	4.20338	4.30981	-0.106429	0.972315
enhancer1742	chr1	36270200	36270600	1	3.4492	5.73827	-2.28906	0.243049
enhancer1743	chr1	36273000	36273200	1	3.47834	3.69685	-0.218511	0.931791
enhancer1744	chr1	36275200	36275600	1	3.99814	2.64749	1.35065	0.541818
enhancer1745	chr1	36347200	36347600	1	-0.116719	3.74746	-3.86418	0.0589464
enhancer1746	chr1	36347800	36348600	1	5.28675	5.17542	0.111328	0.957668
enhancer1747	chr1	36350000	36352200	1	4.74182	9.13506	-4.39324	3.26067e-06
enhancer1748	chr1	36352600	36353200	1	5.86448	8.57484	-2.71036	0.0115956
enhancer1749	chr1	36353600	36353800	1	5.86448	8.57484	-2.71036	0.0115956
enhancer1750	chr1	36354200	36354400	1	5.86448	8.57484	-2.71036	0.0115956
enhancer1751	chr1	36359200	36360800	1	6.15307	5.37211	0.78096	0.654041
enhancer1752	chr1	36395200	36395400	1	3.59304	3.40747	0.185575	0.955414
enhancer1753	chr1	36398600	36399200	1	2.88985	3.52824	-0.63839	0.807639
enhancer1754	chr1	36399600	36399800	0	2.38483	1.30985	1.07498	1
enhancer1755	chr1	36400600	36400800	1	-0.116719	3.52398	-3.6407	0.0830085
enhancer1756	chr1	36401000	36402000	1	4.14754	5.66793	-1.5204	0.347567
enhancer1757	chr1	36407200	36407400	1	1.67316	3.22303	-1.54987	0.484519
enhancer1758	chr1	36408600	36409000	1	2.89186	4.34604	-1.45417	0.532589
enhancer1759	chr1	36411400	36412000	1	5.46833	4.84297	0.625357	0.790304
enhancer1760	chr1	36412600	36413800	1	5.46833	4.84297	0.625357	0.790304
enhancer1761	chr1	36444000	36444200	1	2.14479	4.42865	-2.28386	0.235645
enhancer1762	chr1	36500000	36501400	1	6.49741	6.60633	-0.108917	0.96321
enhancer1763	chr1	36553800	36554000	1	4.04349	5.68084	-1.63735	0.244244
enhancer1764	chr1	36555800	36556000	1	3.60108	2.52138	1.07969	0.683879
enhancer1765	chr1	36565400	36565800	1	4.04259	3.18464	0.857943	0.688199
enhancer1766	chr1	36600600	36601200	1	5.99738	4.86169	1.13568	0.452691
enhancer1767	chr1	36606800	36607200	1	2.23965	2.76345	-0.523799	0.872124
enhancer1768	chr1	36613000	36614000	1	5.0377	5.19838	-0.160679	0.943859
enhancer1769	chr1	36615600	36616000	1	7.17379	8.05485	-0.881058	0.456549
enhancer1770	chr1	36617000	36618400	1	7.15592	7.50479	-0.348871	0.803519
enhancer1771	chr1	36620400	36620800	1	6.0518	6.02529	0.0265125	0.989113
enhancer1772	chr1	36624000	36626200	1	7.62262	8.51817	-0.895543	0.399499
enhancer1773	chr1	36627600	36630600	1	8.41683	8.25786	0.158974	0.911507
enhancer1774	chr1	36630800	36631000	1	3.22773	3.76854	-0.540813	0.858325
enhancer1775	chr1	36653400	36653800	1	5.17138	5.66988	-0.498498	0.773137
enhancer1776	chr1	36688000	36688600	1	5.52778	7.44398	-1.9162	0.141798
enhancer1777	chr1	36692400	36692600	1	3.81773	2.99554	0.822195	0.710539
enhancer1778	chr1	36712200	36718400	1	8.63914	7.98636	0.652786	0.549309
enhancer1779	chr1	36718800	36719200	1	4.21913	1.68769	2.53144	0.240518
enhancer1780	chr1	36720600	36721800	1	6.64349	8.91282	-2.26934	0.00924499
enhancer1781	chr1	36722000	36724400	1	6.64349	8.91282	-2.26934	0.00924499
enhancer1782	chr1	36731400	36732400	1	1.5471	4.36997	-2.82287	0.130276
enhancer1783	chr1	36734800	36741600	1	7.00871	7.43417	-0.425462	0.757086
enhancer1784	chr1	36745000	36746200	1	5.94937	5.77857	0.170797	0.929488
enhancer1785	chr1	36749800	36751200	1	4.78665	5.666	-0.879345	0.624073
enhancer1786	chr1	36765000	36766400	1	7.13107	6.53948	0.591595	0.673345
enhancer1787	chr1	36769400	36771800	1	5.71617	6.07653	-0.360363	0.838025
enhancer1788	chr1	36773200	36773400	1	0.94282	1.09205	-0.149235	1
enhancer1789	chr1	36804800	36805200	1	4.9393	5.92697	-0.987668	0.598401
enhancer1790	chr1	36812000	36817600	1	8.09294	8.09536	-0.00241454	0.99912
enhancer1791	chr1	36829600	36832400	1	7.25898	7.32357	-0.0645866	0.969242
enhancer1792	chr1	36834200	36838000	1	9.79322	9.48703	0.306193	0.808122
enhancer1793	chr1	36838400	36838800	1	8.16323	8.08367	0.079557	0.958879
enhancer1794	chr1	36840800	36847400	1	8.97152	10.0172	-1.04567	0.27594
enhancer1795	chr1	36848200	36849800	1	6.37577	6.68898	-0.31321	0.867236
enhancer1796	chr1	36852600	36856200	1	10.2028	9.39744	0.805379	0.395841
enhancer1797	chr1	36860600	36860800	1	2.11921	1.46384	0.655377	1
enhancer1798	chr1	36861000	36861200	1	3.49269	3.53166	-0.0389736	0.991094
enhancer1799	chr1	36861600	36862200	1	5.4574	5.28132	0.176083	0.935907
enhancer1800	chr1	36864000	36864200	1	3.56489	5.12538	-1.56048	0.341655
enhancer1801	chr1	36866000	36866800	1	6.7499	7.97181	-1.22191	0.323143
enhancer1802	chr1	36867600	36867800	1	4.03577	5.2291	-1.19334	0.555082
enhancer1803	chr1	36912200	36912800	1	5.50821	5.26755	0.240654	0.930439
enhancer1804	chr1	36914000	36915000	1	5.14574	5.42426	-0.27852	0.931169
enhancer1805	chr1	36915400	36915800	1	3.65161	3.91579	-0.264172	0.917997
enhancer1806	chr1	36916800	36917000	1	2.03963	1.95684	0.0827982	1
enhancer1807	chr1	36922200	36923200	1	4.78327	3.60534	1.17793	0.536967
enhancer1808	chr1	36924600	36926200	1	4.64461	5.25862	-0.614007	0.750059
enhancer1809	chr1	36927600	36928800	1	5.02444	5.18329	-0.158851	0.937095
enhancer1810	chr1	36930400	36931800	1	8.54548	8.94724	-0.40176	0.785223
enhancer1811	chr1	36946800	36947200	1	4.04553	3.14074	0.904797	0.713289
enhancer1812	chr1	36948400	36948800	1	5.34823	5.69815	-0.349926	0.850199
enhancer1813	chr1	36952200	36952800	1	5.15521	5.04665	0.108562	0.968642
enhancer1814	chr1	36954400	36954800	1	3.13206	4.64082	-1.50876	0.456571
enhancer1815	chr1	36957800	36958200	1	5.42365	7.90643	-2.48278	0.180829
enhancer1816	chr1	37920400	37921400	1	6.26568	6.53103	-0.265351	0.890937
enhancer1817	chr1	37936600	37938600	1	5.86851	9.11495	-3.24644	0.000236712
enhancer1818	chr1	37950400	37953600	1	7.83194	8.29979	-0.46785	0.722406
enhancer1819	chr1	37978600	37979000	1	2.35372	2.13964	0.214081	0.94514
enhancer1820	chr1	37981200	37981400	1	3.22773	3.20715	0.020577	0.993391
enhancer1821	chr1	37984600	37985200	1	3.66051	2.64749	1.01302	0.67871
enhancer1822	chr1	38018000	38018200	1	1.13036	2.12844	-0.998086	1
enhancer1823	chr1	38022200	38022600	1	5.20916	3.87348	1.33568	0.409231
enhancer1824	chr1	38024800	38026000	1	6.52851	6.74021	-0.211692	0.907462
enhancer1825	chr1	38028600	38028800	1	-0.116719	1.37187	-1.48859	1
enhancer1826	chr1	38059600	38059800	1	0.427139	1.20715	-0.780014	1
enhancer1827	chr1	38062200	38062400	1	2.99814	-0.931187	3.92932	1
enhancer1828	chr1	38153000	38154400	1	7.83615	4.65844	3.17771	0.000371678
enhancer1829	chr1	38159600	38160400	1	4.27232	3.55523	0.717089	0.738531
enhancer1830	chr1	38275000	38275400	1	4.79139	4.84471	-0.0533257	0.984239
enhancer1831	chr1	38275800	38276400	1	3.86698	3.08742	0.779566	0.764089
enhancer1832	chr1	38285200	38285800	1	4.76042	4.14466	0.615762	0.831498
enhancer1833	chr1	38310800	38314200	1	7.34912	6.56914	0.779981	0.662637
enhancer1834	chr1	38315600	38320800	1	7.07163	6.06011	1.01152	0.703475
enhancer1835	chr1	38321000	38322200	1	4.01118	4.03446	-0.0232838	0.996292
enhancer1836	chr1	38323400	38324000	1	3.71275	3.93966	-0.226912	0.932237
enhancer1837	chr1	38326400	38326600	1	3.45808	3.87282	-0.41474	0.860041
enhancer1838	chr1	38350000	38350200	1	4.15301	5.49941	-1.3464	0.377883
enhancer1839	chr1	38350400	38350600	1	4.15301	5.49941	-1.3464	0.377883
enhancer1840	chr1	38357200	38360000	1	4.9393	6.85332	-1.91402	0.168454
enhancer1841	chr1	38366600	38367800	1	5.54822	6.09694	-0.548718	0.733518
enhancer1842	chr1	38379800	38382800	1	7.14872	8.59782	-1.4491	0.127318
enhancer1843	chr1	38383600	38383800	1	8.88463	10.7084	-1.82375	0.0148718
enhancer1844	chr1	38384000	38388400	1	8.88463	10.7084	-1.82375	0.0148718
enhancer1845	chr1	38389000	38395800	1	9.30733	11.1606	-1.85329	0.0113961
enhancer1846	chr1	38398000	38398400	1	4.04349	5.28283	-1.23934	0.457557
enhancer1847	chr1	38410800	38411400	1	5.88739	8.47605	-2.58865	0.0201752
enhancer1848	chr1	38413000	38413600	1	7.04525	7.44633	-0.401081	0.778619
enhancer1849	chr1	38453400	38454200	1	4.71161	3.99736	0.714258	0.804516
enhancer1850	chr1	38456400	38456600	1	3.57559	4.75986	-1.18427	0.620799
enhancer1851	chr1	38461200	38461400	1	3.57559	3.06525	0.510334	0.891621
enhancer1852	chr1	38462400	38464600	1	7.82475	8.35142	-0.526665	0.73008
enhancer1853	chr1	38466000	38466800	1	7.96661	10.1874	-2.22077	0.0276382
enhancer1854	chr1	38467200	38469000	1	7.11091	9.06061	-1.9497	0.0691013
enhancer1855	chr1	38471800	38472400	1	5.4722	7.33257	-1.86036	0.10472
enhancer1856	chr1	38474400	38475800	1	7.64281	9.85209	-2.20928	0.00633133
enhancer1857	chr1	38476000	38476400	1	7.64281	9.85209	-2.20928	0.00633133
enhancer1858	chr1	38477200	38478000	1	6.55395	7.15351	-0.599556	0.704678
enhancer1859	chr1	38480000	38482000	1	7.435	8.0325	-0.597497	0.61785
enhancer1860	chr1	38679000	38680000	1	3.4492	5.22063	-1.77143	0.446581
enhancer1861	chr1	39282400	39282800	1	4.02203	3.25013	0.7719	0.735995
enhancer1862	chr1	39300200	39300400	1	4.95215	4.15238	0.799763	0.752209
enhancer1863	chr1	39313400	39314600	1	5.52365	6.39399	-0.870345	0.585475
enhancer1864	chr1	39321800	39323400	1	5.22553	3.39634	1.82919	0.229924
enhancer1865	chr1	39327000	39327200	1	4.18069	1.63807	2.54262	0.133156
enhancer1866	chr1	39327400	39331800	1	6.56237	3.86205	2.70032	0.014455
enhancer1867	chr1	39332800	39334200	1	5.61784	4.44901	1.16884	0.600111
enhancer1868	chr1	39336600	39337800	1	5.03622	4.26964	0.766576	0.681108
enhancer1869	chr1	39340000	39340400	1	1.97169	-0.931187	2.90288	1
enhancer1870	chr1	39379000	39384600	1	9.21358	6.1381	3.07548	0.000223
enhancer1871	chr1	39455800	39456200	1	5.93478	5.08074	0.854038	0.611712
enhancer1872	chr1	39459000	39459400	1	2.53619	4.21568	-1.67949	0.431334
enhancer1873	chr1	39491000	39491400	1	4.93184	6.68812	-1.75628	0.225477
enhancer1874	chr1	39493600	39494400	1	3.80976	5.61101	-1.80125	0.236556
enhancer1875	chr1	39511600	39515200	1	7.75275	11.1533	-3.4006	0.000300329
enhancer1876	chr1	39529000	39530800	1	4.65992	8.66996	-4.01005	2.38212e-06
enhancer1877	chr1	39570200	39570600	1	3.55952	4.53844	-0.978921	0.649951
enhancer1878	chr1	39572800	39573400	1	-0.116719	0.114929	-0.231648	1
enhancer1879	chr1	39632400	39633000	0	5.54342	4.40519	1.13823	0.453207
enhancer1880	chr1	39633200	39634400	1	6.09131	5.77048	0.320832	0.890757
enhancer1881	chr1	39634600	39635400	1	6.06721	4.6514	1.41581	0.413964
enhancer1882	chr1	39649200	39651800	1	7.13419	7.43166	-0.297465	0.839641
enhancer1883	chr1	39655200	39655800	1	4.45229	5.22221	-0.769926	0.759296
enhancer1884	chr1	39657200	39662200	1	8.92366	11.1169	-2.19325	0.0324038
enhancer1885	chr1	39663200	39664200	1	8.31936	11.0676	-2.74828	0.00292818
enhancer1886	chr1	39665000	39665200	1	8.31936	11.0676	-2.74828	0.00292818
enhancer1887	chr1	39667000	39667200	1	8.31936	11.0676	-2.74828	0.00292818
enhancer1888	chr1	39667400	39667800	1	8.31936	11.0676	-2.74828	0.00292818
enhancer1889	chr1	39669600	39669800	1	8.31936	11.0676	-2.74828	0.00292818
enhancer1890	chr1	39673200	39673400	1	4.48836	7.69728	-3.20892	0.00119296
enhancer1891	chr1	39674000	39674200	1	4.48836	7.69728	-3.20892	0.00119296
enhancer1892	chr1	39676800	39677000	1	6.89542	8.89558	-2.00017	0.0347491
enhancer1893	chr1	39678400	39678600	1	6.89542	8.89558	-2.00017	0.0347491
enhancer1894	chr1	39678800	39680600	1	6.89542	8.89558	-2.00017	0.0347491
enhancer1895	chr1	39683200	39683400	1	2.78204	5.35327	-2.57123	0.0830537
enhancer1896	chr1	39694600	39694800	1	6.15836	7.48226	-1.3239	0.295833
enhancer1897	chr1	39696000	39697400	1	6.15836	7.48226	-1.3239	0.295833
enhancer1898	chr1	39704000	39704400	1	-0.116719	6.58092	-6.69764	2.10069e-06
enhancer1899	chr1	39727600	39727800	1	4.318	7.43046	-3.11245	0.00179751
enhancer1900	chr1	39728600	39729000	1	4.318	7.43046	-3.11245	0.00179751
enhancer1901	chr1	39733800	39734200	1	6.23707	8.61762	-2.38055	0.019928
enhancer1902	chr1	39734800	39735200	1	6.23707	8.61762	-2.38055	0.019928
enhancer1903	chr1	39735600	39735800	1	6.23707	8.61762	-2.38055	0.019928
enhancer1904	chr1	39736400	39736600	1	6.23707	8.61762	-2.38055	0.019928
enhancer1905	chr1	39737400	39737600	1	6.23707	8.61762	-2.38055	0.019928
enhancer1906	chr1	39737800	39738200	1	6.23707	8.61762	-2.38055	0.019928
enhancer1907	chr1	39739000	39739600	1	6.23707	8.61762	-2.38055	0.019928
enhancer1908	chr1	39741200	39742000	1	6.23707	8.61762	-2.38055	0.019928
enhancer1909	chr1	39748800	39749000	1	4.90116	5.4582	-0.557045	0.797874
enhancer1910	chr1	39749200	39749400	1	4.90116	5.4582	-0.557045	0.797874
enhancer1911	chr1	39749600	39750000	1	4.90116	5.4582	-0.557045	0.797874
enhancer1912	chr1	39861400	39861800	1	4.868	4.90595	-0.0379512	0.986576
enhancer1913	chr1	39863200	39863600	1	5.24597	5.78839	-0.542423	0.769181
enhancer1914	chr1	39864000	39864400	1	5.24597	5.78839	-0.542423	0.769181
enhancer1915	chr1	39865800	39866000	1	5.24597	5.78839	-0.542423	0.769181
enhancer1916	chr1	39866800	39867000	1	5.24597	5.78839	-0.542423	0.769181
enhancer1917	chr1	39872800	39873000	1	1.60108	0.333382	1.26769	1
enhancer1918	chr1	39876000	39878000	1	4.71161	4.4472	0.264416	0.922052
enhancer1919	chr1	39880000	39880200	1	3.51673	2.93256	0.584171	0.853789
enhancer1920	chr1	39880600	39880800	1	3.51673	2.93256	0.584171	0.853789
enhancer1921	chr1	39882200	39882400	1	2.10452	4.66735	-2.56283	0.191808
enhancer1922	chr1	39890000	39890400	1	5.58715	7.10741	-1.52026	0.440531
enhancer1923	chr1	39890800	39892000	1	5.58715	7.10741	-1.52026	0.440531
enhancer1924	chr1	39892400	39892800	1	5.58715	7.10741	-1.52026	0.440531
enhancer1925	chr1	40038400	40038800	1	3.39552	2.76925	0.626272	0.804664
enhancer1926	chr1	40042600	40043000	1	2.69064	5.01575	-2.32512	0.148959
enhancer1927	chr1	40072000	40072400	1	-0.116719	2.3412	-2.45791	1
enhancer1928	chr1	40167800	40168000	1	4.7129	-0.931187	5.64409	0.00362241
enhancer1929	chr1	40203800	40204000	1	1.97169	3.62618	-1.65448	0.468891
enhancer1930	chr1	40206200	40206600	1	0.94282	2.23874	-1.29592	1
enhancer1931	chr1	40221200	40225200	1	7.56412	8.71929	-1.15517	0.241268
enhancer1932	chr1	40225400	40225600	1	7.56412	8.71929	-1.15517	0.241268
enhancer1933	chr1	40255600	40255800	1	3.4669	-0.315318	3.78221	0.106923
enhancer1934	chr1	40264400	40265200	1	6.99104	6.76312	0.227925	0.885356
enhancer1935	chr1	40265400	40265600	1	4.72199	4.38793	0.334056	0.875561
enhancer1936	chr1	40310800	40312600	1	4.9382	6.51711	-1.57891	0.255277
enhancer1937	chr1	40316600	40316800	1	4.2921	4.01934	0.272765	0.933985
enhancer1938	chr1	40317000	40317400	1	4.2921	4.01934	0.272765	0.933985
enhancer1939	chr1	40341800	40342600	1	3.15741	-0.377809	3.53522	0.149564
enhancer1940	chr1	40342800	40343200	1	1.5471	1.82159	-0.274497	1
enhancer1941	chr1	40346600	40346800	1	2.23965	2.2999	-0.060254	0.99158
enhancer1942	chr1	40347000	40347800	1	4.00909	2.15293	1.85616	0.409483
enhancer1943	chr1	40349600	40349800	1	2.39694	3.43321	-1.03627	0.660347
enhancer1944	chr1	40402000	40403000	1	6.13961	5.92952	0.210088	0.917157
enhancer1945	chr1	40419800	40420200	1	2.23965	5.21301	-2.97336	0.0716566
enhancer1946	chr1	40422200	40422400	1	1.5471	3.26353	-1.71644	0.507574
enhancer1947	chr1	40422800	40423200	1	4.5307	3.39166	1.13904	0.624981
enhancer1948	chr1	40423600	40423800	1	4.5307	3.39166	1.13904	0.624981
enhancer1949	chr1	40424600	40426000	1	6.32156	7.0168	-0.695245	0.695902
enhancer1950	chr1	40426400	40427200	1	6.84832	7.1658	-0.317484	0.865169
enhancer1951	chr1	40479400	40480000	1	4.77728	4.31423	0.463047	0.901674
enhancer1952	chr1	40500200	40505000	1	8.12676	8.8397	-0.712938	0.631161
enhancer1953	chr1	40510200	40522800	1	8.12092	10.0828	-1.96189	0.0122987
enhancer1954	chr1	40523200	40524800	1	7.8759	9.5093	-1.6334	0.107922
enhancer1955	chr1	40526600	40527000	1	4.5208	6.88031	-2.35951	0.14572
enhancer1956	chr1	40527400	40529000	1	6.10907	7.86643	-1.75736	0.07307
enhancer1957	chr1	40529600	40530000	1	4.85579	6.32778	-1.47199	0.39137
enhancer1958	chr1	40531400	40532800	1	5.8503	6.82047	-0.970171	0.502294
enhancer1959	chr1	40540600	40543000	1	6.36895	8.03348	-1.66453	0.106811
enhancer1960	chr1	40558000	40559400	1	5.23449	4.95491	0.27958	0.904735
enhancer1961	chr1	40559600	40560000	1	3.31067	5.40564	-2.09497	0.268015
enhancer1962	chr1	40560200	40561200	1	3.31067	5.40564	-2.09497	0.268015
enhancer1963	chr1	40561800	40562200	1	4.31651	-0.931187	5.24769	0.0205522
enhancer1964	chr1	40618400	40618600	1	3.07421	4.06468	-0.990466	0.724527
enhancer1965	chr1	40618800	40619800	1	3.99298	5.94522	-1.95224	0.360143
enhancer1966	chr1	40626200	40626600	1	5.69252	6.11378	-0.42126	0.797965
enhancer1967	chr1	40629400	40631000	1	5.35774	5.84809	-0.490346	0.860924
enhancer1968	chr1	40635800	40636200	1	4.76097	1.84914	2.91183	0.0778435
enhancer1969	chr1	40649000	40649200	1	3.9911	2.72533	1.26577	0.552516
enhancer1970	chr1	40649600	40650200	1	5.07288	3.26755	1.80533	0.371459
enhancer1971	chr1	40683400	40689400	1	7.95652	8.02963	-0.0731137	0.963285
enhancer1972	chr1	40721400	40722200	1	3.26475	3.39726	-0.132507	0.962961
enhancer1973	chr1	40725200	40726000	1	4.97027	4.94223	0.0280341	0.989757
enhancer1974	chr1	40778000	40778800	1	5.88657	5.73904	0.147534	0.937504
enhancer1975	chr1	40780800	40781000	1	3.56489	4.46781	-0.902914	0.642754
enhancer1976	chr1	40838400	40838800	1	3.64774	3.38789	0.259845	0.934399
enhancer1977	chr1	40841400	40849600	1	10.8304	9.37818	1.45225	0.075308
enhancer1978	chr1	40850400	40851800	1	9.79459	9.28571	0.508879	0.73034
enhancer1979	chr1	40852400	40858600	1	8.92781	8.61408	0.31373	0.799512
enhancer1980	chr1	40858800	40863800	1	7.6621	6.72829	0.93381	0.604573
enhancer1981	chr1	40864000	40868000	1	7.72614	4.93929	2.78685	0.112555
enhancer1982	chr1	40868200	40870600	1	7.19779	5.66039	1.53741	0.159606
enhancer1983	chr1	40870800	40871400	0	5.08141	3.3945	1.68691	0.300813
enhancer1984	chr1	40871800	40872000	0	2.477	0.80762	1.66938	1
enhancer1985	chr1	40886000	40889000	1	6.83921	6.75884	0.0803665	0.965395
enhancer1986	chr1	40915000	40915200	1	2.79125	2.89871	-0.107459	0.973472
enhancer1987	chr1	40916800	40917000	1	-0.116719	-0.931187	0.814468	1
enhancer1988	chr1	40973400	40973800	1	-0.116719	-0.931187	0.814468	1
enhancer1989	chr1	40975400	40975600	1	0.508208	-0.931187	1.4394	1
enhancer1990	chr1	40996400	40996600	1	0.94282	5.65534	-4.71252	0.00127736
enhancer1991	chr1	40998400	40998600	1	-0.116719	0.0688125	-0.185532	1
enhancer1992	chr1	41098800	41100400	1	7.36893	6.60856	0.760371	0.580672
enhancer1993	chr1	41100600	41101400	0	4.26902	-0.931187	5.20021	0.00668383
enhancer1994	chr1	41130400	41130800	1	4.10169	0.714941	3.38675	0.0743793
enhancer1995	chr1	41132000	41132400	1	4.98651	3.23249	1.75402	0.27361
enhancer1996	chr1	41134200	41134400	1	2.85928	1.28989	1.56939	0.566724
enhancer1997	chr1	41155400	41156400	1	5.31369	2.5899	2.72379	0.224106
enhancer1998	chr1	41159200	41161000	1	3.88429	4.67506	-0.790773	0.750027
enhancer1999	chr1	41161600	41163000	1	4.53828	4.9546	-0.416321	0.85998
[truncated: 69,407 more rows]

## Sheet: MK_GO_DA_enhancers
ID_CATEGORY	NAME_CATEGORY	ADJUSTED_PVALUE	NON_CORR_PVALUE	FOLD_ENRICHMENT	#GENES	GENES
GO:0043549	regulation of kinase activity	0.000411	7.49e-08	1.58	126	ENSG00000135914,ENSG00000154188,ENSG00000159733,ENSG00000089041,ENSG00000162889,ENSG00000164086,ENSG00000139687,ENSG00000102468,ENSG00000123836,ENSG00000197299,ENSG00000203896,ENSG00000204435,ENSG00000116717,ENSG00000103490,ENSG00000168615,ENSG00000129467,ENSG00000139318,ENSG00000105974,ENSG00000204628,ENSG00000123080,ENSG00000178607,ENSG00000197114,ENSG00000151332,ENSG00000090520,ENSG00000081721…
GO:0048523	negative regulation of cellular process	0.000411	7.34e-08	1.24	439	ENSG00000042753,ENSG00000160801,ENSG00000239672,ENSG00000140319,ENSG00000125931,ENSG00000164086,ENSG00000139687,ENSG00000116717,ENSG00000103490,ENSG00000026103,ENSG00000115461,ENSG00000030110,ENSG00000178175,ENSG00000188986,ENSG00000166925,ENSG00000171681,ENSG00000139644,ENSG00000104228,ENSG00000171843,ENSG00000163602,ENSG00000116350,ENSG00000154764,ENSG00000117289,ENSG00000140836,ENSG00000085276…
GO:0051174	regulation of phosphorus metabolic process	0.000411	7.59e-08	1.47	172	ENSG00000135914,ENSG00000159733,ENSG00000089041,ENSG00000162889,ENSG00000164086,ENSG00000139687,ENSG00000091409,ENSG00000204435,ENSG00000116717,ENSG00000103490,ENSG00000168615,ENSG00000129467,ENSG00000075151,ENSG00000030110,ENSG00000139318,ENSG00000105974,ENSG00000123080,ENSG00000198952,ENSG00000154764,ENSG00000175197,ENSG00000254087,ENSG00000153071,ENSG00000169032,ENSG00000143507,ENSG00000145431…
GO:0019220	regulation of phosphate metabolic process	0.000411	7.59e-08	1.47	172	ENSG00000135914,ENSG00000159733,ENSG00000089041,ENSG00000162889,ENSG00000164086,ENSG00000139687,ENSG00000091409,ENSG00000204435,ENSG00000116717,ENSG00000103490,ENSG00000168615,ENSG00000129467,ENSG00000075151,ENSG00000030110,ENSG00000139318,ENSG00000105974,ENSG00000123080,ENSG00000198952,ENSG00000154764,ENSG00000175197,ENSG00000254087,ENSG00000153071,ENSG00000169032,ENSG00000143507,ENSG00000145431…
GO:0006996	organelle organization	0.000411	7.17e-08	1.31	312	ENSG00000042753,ENSG00000127824,ENSG00000139687,ENSG00000124151,ENSG00000177096,ENSG00000116717,ENSG00000189241,ENSG00000140859,ENSG00000030110,ENSG00000189079,ENSG00000155849,ENSG00000166548,ENSG00000183558,ENSG00000184270,ENSG00000163602,ENSG00000159713,ENSG00000152455,ENSG00000111581,ENSG00000121274,ENSG00000213760,ENSG00000111653,ENSG00000108179,ENSG00000086598,ENSG00000204371,ENSG00000130176…
GO:0030168	platelet activation	0.000411	1.52e-08	2.13	57	ENSG00000102265,ENSG00000095752,ENSG00000196396,ENSG00000010810,ENSG00000127314,ENSG00000164930,ENSG00000127824,ENSG00000110799,ENSG00000205542,ENSG00000100311,ENSG00000142192,ENSG00000134215,ENSG00000112715,ENSG00000121879,ENSG00000149781,ENSG00000124491,ENSG00000131236,ENSG00000088053,ENSG00000163737,ENSG00000143768,ENSG00000198668,ENSG00000115956,ENSG00000259207,ENSG00000169704,ENSG00000051382…
GO:0042325	regulation of phosphorylation	0.000411	5.27e-08	1.5	161	ENSG00000135914,ENSG00000159733,ENSG00000089041,ENSG00000162889,ENSG00000164086,ENSG00000139687,ENSG00000091409,ENSG00000204435,ENSG00000116717,ENSG00000103490,ENSG00000168615,ENSG00000129467,ENSG00000075151,ENSG00000030110,ENSG00000139318,ENSG00000105974,ENSG00000123080,ENSG00000154764,ENSG00000175197,ENSG00000254087,ENSG00000153071,ENSG00000169032,ENSG00000143507,ENSG00000145431,ENSG00000112742…
GO:0001932	regulation of protein phosphorylation	0.000604	1.28e-07	1.5	152	ENSG00000135914,ENSG00000159733,ENSG00000089041,ENSG00000162889,ENSG00000164086,ENSG00000139687,ENSG00000204435,ENSG00000116717,ENSG00000103490,ENSG00000168615,ENSG00000129467,ENSG00000075151,ENSG00000030110,ENSG00000139318,ENSG00000105974,ENSG00000123080,ENSG00000154764,ENSG00000175197,ENSG00000254087,ENSG00000153071,ENSG00000169032,ENSG00000143507,ENSG00000145431,ENSG00000112742,ENSG00000110092…
GO:0031399	regulation of protein modification process	0.00063	1.65e-07	1.43	183	ENSG00000135914,ENSG00000187566,ENSG00000159733,ENSG00000089041,ENSG00000162889,ENSG00000164086,ENSG00000139687,ENSG00000204435,ENSG00000116717,ENSG00000103490,ENSG00000168615,ENSG00000129467,ENSG00000075151,ENSG00000030110,ENSG00000139318,ENSG00000105974,ENSG00000123080,ENSG00000163348,ENSG00000105325,ENSG00000154764,ENSG00000132329,ENSG00000175197,ENSG00000254087,ENSG00000153071,ENSG00000169032…
GO:0007599	hemostasis	0.00063	1.66e-07	1.65	101	ENSG00000095752,ENSG00000154188,ENSG00000196396,ENSG00000010810,ENSG00000127314,ENSG00000164930,ENSG00000127824,ENSG00000110799,ENSG00000163041,ENSG00000091409,ENSG00000131236,ENSG00000105974,ENSG00000115232,ENSG00000196776,ENSG00000169375,ENSG00000169704,ENSG00000108599,ENSG00000155465,ENSG00000137801,ENSG00000115904,ENSG00000079691,ENSG00000254087,ENSG00000005961,ENSG00000177105,ENSG00000188404…
GO:0045859	regulation of protein kinase activity	0.000758	2.2e-07	1.57	120	ENSG00000135914,ENSG00000154188,ENSG00000159733,ENSG00000089041,ENSG00000162889,ENSG00000164086,ENSG00000139687,ENSG00000102468,ENSG00000197299,ENSG00000203896,ENSG00000204435,ENSG00000116717,ENSG00000103490,ENSG00000168615,ENSG00000129467,ENSG00000139318,ENSG00000105974,ENSG00000204628,ENSG00000123080,ENSG00000178607,ENSG00000197114,ENSG00000151332,ENSG00000090520,ENSG00000154764,ENSG00000168517…
GO:0051338	regulation of transferase activity	0.000775	2.66e-07	1.54	127	ENSG00000135914,ENSG00000154188,ENSG00000159733,ENSG00000089041,ENSG00000162889,ENSG00000164086,ENSG00000139687,ENSG00000102468,ENSG00000123836,ENSG00000197299,ENSG00000203896,ENSG00000204435,ENSG00000116717,ENSG00000103490,ENSG00000168615,ENSG00000129467,ENSG00000139318,ENSG00000105974,ENSG00000204628,ENSG00000123080,ENSG00000178607,ENSG00000250479,ENSG00000197114,ENSG00000151332,ENSG00000090520…
GO:0035556	intracellular signal transduction	0.000775	2.59e-07	1.36	227	ENSG00000135914,ENSG00000162889,ENSG00000004059,ENSG00000164086,ENSG00000139687,ENSG00000132254,ENSG00000116717,ENSG00000103490,ENSG00000135605,ENSG00000129467,ENSG00000115461,ENSG00000030110,ENSG00000155849,ENSG00000139318,ENSG00000105974,ENSG00000164691,ENSG00000152256,ENSG00000154764,ENSG00000082074,ENSG00000175197,ENSG00000111653,ENSG00000254087,ENSG00000145715,ENSG00000169032,ENSG00000075218…
GO:0050817	coagulation	0.000938	3.96e-07	1.63	99	ENSG00000095752,ENSG00000154188,ENSG00000196396,ENSG00000010810,ENSG00000127314,ENSG00000164930,ENSG00000127824,ENSG00000110799,ENSG00000163041,ENSG00000091409,ENSG00000131236,ENSG00000105974,ENSG00000115232,ENSG00000196776,ENSG00000169375,ENSG00000169704,ENSG00000108599,ENSG00000155465,ENSG00000137801,ENSG00000115904,ENSG00000079691,ENSG00000254087,ENSG00000005961,ENSG00000177105,ENSG00000188404…
GO:0007596	blood coagulation	0.000938	3.96e-07	1.63	99	ENSG00000095752,ENSG00000154188,ENSG00000196396,ENSG00000010810,ENSG00000127314,ENSG00000164930,ENSG00000127824,ENSG00000110799,ENSG00000163041,ENSG00000091409,ENSG00000131236,ENSG00000105974,ENSG00000115232,ENSG00000196776,ENSG00000169375,ENSG00000169704,ENSG00000108599,ENSG00000155465,ENSG00000137801,ENSG00000115904,ENSG00000079691,ENSG00000254087,ENSG00000005961,ENSG00000177105,ENSG00000188404…
GO:0001775	cell activation	0.000938	3.78e-07	1.57	114	ENSG00000095752,ENSG00000196396,ENSG00000010810,ENSG00000127314,ENSG00000089041,ENSG00000164930,ENSG00000127824,ENSG00000110799,ENSG00000197299,ENSG00000196189,ENSG00000168615,ENSG00000113068,ENSG00000026103,ENSG00000105369,ENSG00000030110,ENSG00000131236,ENSG00000115232,ENSG00000124126,ENSG00000204257,ENSG00000169704,ENSG00000154764,ENSG00000156886,ENSG00000137801,ENSG00000115904,ENSG00000254087…
GO:0048519	negative regulation of biological process	0.000956	4.29e-07	1.21	469	ENSG00000042753,ENSG00000160801,ENSG00000239672,ENSG00000007944,ENSG00000140319,ENSG00000125931,ENSG00000164086,ENSG00000139687,ENSG00000116717,ENSG00000103490,ENSG00000026103,ENSG00000115461,ENSG00000030110,ENSG00000178175,ENSG00000188986,ENSG00000185201,ENSG00000166925,ENSG00000171681,ENSG00000139644,ENSG00000104228,ENSG00000165471,ENSG00000171843,ENSG00000163602,ENSG00000116350,ENSG00000154764…
GO:0034130	toll-like receptor 1 signaling pathway	0.00165	7.85e-07	2.88	24	ENSG00000010671,ENSG00000169032,ENSG00000162889,ENSG00000164086,ENSG00000104312,ENSG00000081189,ENSG00000077150,ENSG00000134070,ENSG00000170345,ENSG00000095015,ENSG00000100906,ENSG00000034152,ENSG00000139946,ENSG00000114738,ENSG00000244687,ENSG00000167207,ENSG00000139318,ENSG00000073009,ENSG00000126767,ENSG00000172936,ENSG00000120875,ENSG00000197329,ENSG00000100784,ENSG00000118260
GO:0002755	MyD88-dependent toll-like receptor signaling pathway	0.00169	8.92e-07	2.79	25	ENSG00000010671,ENSG00000169032,ENSG00000162889,ENSG00000164086,ENSG00000104312,ENSG00000081189,ENSG00000077150,ENSG00000134070,ENSG00000170345,ENSG00000144381,ENSG00000095015,ENSG00000100906,ENSG00000034152,ENSG00000139946,ENSG00000114738,ENSG00000244687,ENSG00000167207,ENSG00000139318,ENSG00000073009,ENSG00000126767,ENSG00000172936,ENSG00000120875,ENSG00000197329,ENSG00000100784,ENSG00000118260
GO:0071842	cellular component organization at cellular level	0.00169	8.81e-07	1.21	465	ENSG00000042753,ENSG00000177732,ENSG00000127824,ENSG00000174705,ENSG00000137673,ENSG00000139687,ENSG00000124151,ENSG00000147403,ENSG00000177096,ENSG00000116717,ENSG00000182511,ENSG00000189241,ENSG00000026103,ENSG00000140859,ENSG00000030110,ENSG00000006283,ENSG00000189079,ENSG00000155849,ENSG00000166548,ENSG00000183558,ENSG00000182899,ENSG00000184270,ENSG00000143382,ENSG00000102103,ENSG00000163602…
GO:0032268	regulation of cellular protein metabolic process	0.00183	1.05e-06	1.35	214	ENSG00000135914,ENSG00000187566,ENSG00000159733,ENSG00000089041,ENSG00000007944,ENSG00000140319,ENSG00000162889,ENSG00000164086,ENSG00000139687,ENSG00000204435,ENSG00000116717,ENSG00000103490,ENSG00000168615,ENSG00000129467,ENSG00000075151,ENSG00000115461,ENSG00000187556,ENSG00000030110,ENSG00000139318,ENSG00000105974,ENSG00000123080,ENSG00000163348,ENSG00000105325,ENSG00000154764,ENSG00000132329…
GO:0034134	toll-like receptor 2 signaling pathway	0.00183	1.07e-06	2.84	24	ENSG00000010671,ENSG00000169032,ENSG00000162889,ENSG00000164086,ENSG00000104312,ENSG00000081189,ENSG00000077150,ENSG00000134070,ENSG00000170345,ENSG00000095015,ENSG00000100906,ENSG00000034152,ENSG00000139946,ENSG00000114738,ENSG00000244687,ENSG00000167207,ENSG00000139318,ENSG00000073009,ENSG00000126767,ENSG00000172936,ENSG00000120875,ENSG00000197329,ENSG00000100784,ENSG00000118260
GO:0007049	cell cycle	0.00194	1.18e-06	1.37	196	ENSG00000213859,ENSG00000127824,ENSG00000139687,ENSG00000100532,ENSG00000116717,ENSG00000075151,ENSG00000123080,ENSG00000138107,ENSG00000105325,ENSG00000119684,ENSG00000169375,ENSG00000152455,ENSG00000120334,ENSG00000117289,ENSG00000111581,ENSG00000121274,ENSG00000175197,ENSG00000111653,ENSG00000188223,ENSG00000169032,ENSG00000075218,ENSG00000213639,ENSG00000124766,ENSG00000113812,ENSG00000112742…
GO:0010604	positive regulation of macromolecule metabolic process	0.00201	1.33e-06	1.28	299	ENSG00000177732,ENSG00000187566,ENSG00000007944,ENSG00000125931,ENSG00000162889,ENSG00000227507,ENSG00000113658,ENSG00000139687,ENSG00000124151,ENSG00000129467,ENSG00000075151,ENSG00000042429,ENSG00000188986,ENSG00000171681,ENSG00000154764,ENSG00000118263,ENSG00000132329,ENSG00000085276,ENSG00000175197,ENSG00000254087,ENSG00000168876,ENSG00000100968,ENSG00000124766,ENSG00000126561,ENSG00000145431…
GO:0048518	positive regulation of biological process	0.00201	1.3e-06	1.19	527	ENSG00000160801,ENSG00000007944,ENSG00000125931,ENSG00000162889,ENSG00000124151,ENSG00000182511,ENSG00000129467,ENSG00000075151,ENSG00000042429,ENSG00000112697,ENSG00000143382,ENSG00000171681,ENSG00000165471,ENSG00000171843,ENSG00000159403,ENSG00000154764,ENSG00000132329,ENSG00000117289,ENSG00000168876,ENSG00000100968,ENSG00000075218,ENSG00000126561,ENSG00000145431,ENSG00000160716,ENSG00000110092…
GO:0044093	positive regulation of molecular function	0.00207	1.42e-06	1.38	189	ENSG00000135914,ENSG00000239672,ENSG00000089041,ENSG00000162889,ENSG00000124151,ENSG00000103490,ENSG00000168615,ENSG00000026103,ENSG00000129467,ENSG00000030110,ENSG00000131236,ENSG00000105974,ENSG00000105325,ENSG00000154764,ENSG00000175197,ENSG00000160808,ENSG00000254087,ENSG00000145715,ENSG00000169032,ENSG00000090339,ENSG00000145431,ENSG00000110092,ENSG00000144580,ENSG00000106333,ENSG00000120899…
GO:0071841	cellular component organization or biogenesis at cellular level	0.00317	2.34e-06	1.19	476	ENSG00000042753,ENSG00000177732,ENSG00000127824,ENSG00000174705,ENSG00000137673,ENSG00000139687,ENSG00000124151,ENSG00000147403,ENSG00000177096,ENSG00000116717,ENSG00000182511,ENSG00000189241,ENSG00000026103,ENSG00000140859,ENSG00000030110,ENSG00000006283,ENSG00000189079,ENSG00000155849,ENSG00000166548,ENSG00000183558,ENSG00000182899,ENSG00000184270,ENSG00000143382,ENSG00000102103,ENSG00000163602…
GO:0065009	regulation of molecular function	0.00317	2.29e-06	1.28	291	ENSG00000239672,ENSG00000162889,ENSG00000164086,ENSG00000139687,ENSG00000124151,ENSG00000116717,ENSG00000103490,ENSG00000026103,ENSG00000129467,ENSG00000030110,ENSG00000154764,ENSG00000175197,ENSG00000160808,ENSG00000254087,ENSG00000086598,ENSG00000090339,ENSG00000143507,ENSG00000145779,ENSG00000145431,ENSG00000146192,ENSG00000168297,ENSG00000021355,ENSG00000110092,ENSG00000144580,ENSG00000120899…
GO:0002576	platelet degranulation	0.00374	2.86e-06	2.58	26	ENSG00000102265,ENSG00000071127,ENSG00000254087,ENSG00000127824,ENSG00000110799,ENSG00000005961,ENSG00000205542,ENSG00000163736,ENSG00000100311,ENSG00000142192,ENSG00000108405,ENSG00000137076,ENSG00000112715,ENSG00000124491,ENSG00000131236,ENSG00000163737,ENSG00000143768,ENSG00000198668,ENSG00000115956,ENSG00000259207,ENSG00000010278,ENSG00000125257,ENSG00000137801,ENSG00000165025,ENSG00000035403…
GO:0048522	positive regulation of cellular process	0.00578	4.58e-06	1.19	478	ENSG00000160801,ENSG00000177732,ENSG00000187566,ENSG00000239672,ENSG00000174705,ENSG00000125931,ENSG00000162889,ENSG00000227507,ENSG00000113658,ENSG00000169499,ENSG00000139687,ENSG00000124151,ENSG00000116717,ENSG00000103490,ENSG00000182511,ENSG00000026103,ENSG00000129467,ENSG00000075151,ENSG00000115461,ENSG00000042429,ENSG00000030110,ENSG00000188986,ENSG00000143382,ENSG00000171681,ENSG00000104228…
GO:0009893	positive regulation of metabolic process	0.00598	4.89e-06	1.25	315	ENSG00000160801,ENSG00000177732,ENSG00000187566,ENSG00000007944,ENSG00000125931,ENSG00000162889,ENSG00000227507,ENSG00000113658,ENSG00000139687,ENSG00000124151,ENSG00000116717,ENSG00000129467,ENSG00000075151,ENSG00000042429,ENSG00000188986,ENSG00000171681,ENSG00000154764,ENSG00000118263,ENSG00000132329,ENSG00000085276,ENSG00000175197,ENSG00000254087,ENSG00000168876,ENSG00000100968,ENSG00000090339…
GO:0042060	wound healing	0.0062	5.73e-06	1.5	113	ENSG00000095752,ENSG00000154188,ENSG00000196396,ENSG00000010810,ENSG00000127314,ENSG00000164930,ENSG00000127824,ENSG00000110799,ENSG00000173083,ENSG00000064666,ENSG00000163041,ENSG00000091409,ENSG00000131236,ENSG00000105974,ENSG00000115232,ENSG00000196776,ENSG00000169375,ENSG00000143537,ENSG00000169704,ENSG00000108599,ENSG00000154764,ENSG00000113070,ENSG00000076706,ENSG00000155465,ENSG00000137801…
GO:0051246	regulation of protein metabolic process	0.0062	5.49e-06	1.3	238	ENSG00000135914,ENSG00000187566,ENSG00000159733,ENSG00000089041,ENSG00000007944,ENSG00000140319,ENSG00000162889,ENSG00000227507,ENSG00000164086,ENSG00000136156,ENSG00000139687,ENSG00000204435,ENSG00000116717,ENSG00000103490,ENSG00000168615,ENSG00000129467,ENSG00000075151,ENSG00000115461,ENSG00000187556,ENSG00000030110,ENSG00000139318,ENSG00000105974,ENSG00000123080,ENSG00000163348,ENSG00000105325…
GO:0033554	cellular response to stress	0.0062	5.28e-06	1.36	184	ENSG00000169621,ENSG00000136319,ENSG00000162889,ENSG00000164086,ENSG00000124535,ENSG00000009413,ENSG00000073050,ENSG00000116717,ENSG00000103490,ENSG00000026103,ENSG00000100823,ENSG00000030110,ENSG00000147669,ENSG00000139318,ENSG00000105974,ENSG00000105325,ENSG00000189046,ENSG00000119684,ENSG00000169375,ENSG00000154764,ENSG00000149485,ENSG00000135829,ENSG00000175197,ENSG00000111653,ENSG00000254087…
GO:0022402	cell cycle process	0.0062	5.6e-06	1.4	155	ENSG00000127824,ENSG00000139687,ENSG00000100532,ENSG00000116717,ENSG00000075151,ENSG00000123080,ENSG00000138107,ENSG00000105325,ENSG00000119684,ENSG00000169375,ENSG00000152455,ENSG00000120334,ENSG00000111581,ENSG00000121274,ENSG00000175197,ENSG00000111653,ENSG00000169032,ENSG00000075218,ENSG00000113812,ENSG00000112742,ENSG00000115306,ENSG00000110092,ENSG00000105856,ENSG00000185627,ENSG00000132341…
GO:0010605	negative regulation of macromolecule metabolic process	0.00646	6.48e-06	1.31	223	ENSG00000119772,ENSG00000159733,ENSG00000140319,ENSG00000125931,ENSG00000164086,ENSG00000136156,ENSG00000139687,ENSG00000116717,ENSG00000103490,ENSG00000155090,ENSG00000115461,ENSG00000030110,ENSG00000139318,ENSG00000105974,ENSG00000178175,ENSG00000188986,ENSG00000105325,ENSG00000166925,ENSG00000171681,ENSG00000169375,ENSG00000163602,ENSG00000116350,ENSG00000113070,ENSG00000117318,ENSG00000117289…
GO:0050878	regulation of body fluid levels	0.00646	6.2e-06	1.5	110	ENSG00000095752,ENSG00000154188,ENSG00000196396,ENSG00000010810,ENSG00000239672,ENSG00000127314,ENSG00000164930,ENSG00000127824,ENSG00000110799,ENSG00000176387,ENSG00000163041,ENSG00000091409,ENSG00000131236,ENSG00000105974,ENSG00000115232,ENSG00000196776,ENSG00000169375,ENSG00000169704,ENSG00000119396,ENSG00000108599,ENSG00000155465,ENSG00000137801,ENSG00000115904,ENSG00000079691,ENSG00000254087…
GO:0000278	mitotic cell cycle	0.00646	6.43e-06	1.47	122	ENSG00000165916,ENSG00000138182,ENSG00000113712,ENSG00000127824,ENSG00000139687,ENSG00000164109,ENSG00000197299,ENSG00000116717,ENSG00000177954,ENSG00000123080,ENSG00000138107,ENSG00000105325,ENSG00000117724,ENSG00000153207,ENSG00000072609,ENSG00000169375,ENSG00000134690,ENSG00000037474,ENSG00000120334,ENSG00000111581,ENSG00000108106,ENSG00000121274,ENSG00000172059,ENSG00000134057,ENSG00000188223…
GO:0007229	integrin-mediated signaling pathway	0.00686	7.07e-06	2.64	23	ENSG00000082781,ENSG00000005961,ENSG00000133246,ENSG00000137845,ENSG00000091409,ENSG00000033170,ENSG00000140678,ENSG00000120899,ENSG00000168615,ENSG00000112851,ENSG00000135605,ENSG00000164171,ENSG00000169398,ENSG00000136280,ENSG00000166333,ENSG00000115232,ENSG00000196776,ENSG00000115956,ENSG00000259207,ENSG00000156886,ENSG00000123560,ENSG00000165025,ENSG00000143127
GO:0051726	regulation of cell cycle	0.00807	8.74e-06	1.43	134	ENSG00000162889,ENSG00000139687,ENSG00000100532,ENSG00000116717,ENSG00000187556,ENSG00000030110,ENSG00000123080,ENSG00000105325,ENSG00000104228,ENSG00000117318,ENSG00000085276,ENSG00000175197,ENSG00000111653,ENSG00000169032,ENSG00000075218,ENSG00000124766,ENSG00000126561,ENSG00000112742,ENSG00000110092,ENSG00000105856,ENSG00000154229,ENSG00000185627,ENSG00000132275,ENSG00000121022,ENSG00000115947…
GO:0019222	regulation of metabolic process	0.00807	8.53e-06	1.13	696	ENSG00000160801,ENSG00000007944,ENSG00000125931,ENSG00000162889,ENSG00000185947,ENSG00000167394,ENSG00000124151,ENSG00000129467,ENSG00000075151,ENSG00000042429,ENSG00000166925,ENSG00000171681,ENSG00000140548,ENSG00000171843,ENSG00000102103,ENSG00000163602,ENSG00000137574,ENSG00000154764,ENSG00000145687,ENSG00000132329,ENSG00000117289,ENSG00000177125,ENSG00000160808,ENSG00000116539,ENSG00000168876…
GO:0044260	cellular macromolecule metabolic process	0.00846	9.39e-06	1.12	808	ENSG00000007944,ENSG00000125931,ENSG00000162889,ENSG00000185947,ENSG00000167394,ENSG00000124151,ENSG00000177096,ENSG00000142544,ENSG00000182511,ENSG00000189241,ENSG00000116679,ENSG00000075151,ENSG00000042429,ENSG00000155115,ENSG00000166548,ENSG00000182899,ENSG00000166925,ENSG00000184270,ENSG00000171681,ENSG00000140548,ENSG00000171843,ENSG00000102103,ENSG00000163602,ENSG00000137574,ENSG00000154764…
GO:0060255	regulation of macromolecule metabolic process	0.00943	1.07e-05	1.15	607	ENSG00000007944,ENSG00000125931,ENSG00000162889,ENSG00000185947,ENSG00000167394,ENSG00000124151,ENSG00000129467,ENSG00000075151,ENSG00000042429,ENSG00000166925,ENSG00000171681,ENSG00000140548,ENSG00000171843,ENSG00000102103,ENSG00000163602,ENSG00000137574,ENSG00000154764,ENSG00000145687,ENSG00000132329,ENSG00000117289,ENSG00000177125,ENSG00000116539,ENSG00000168876,ENSG00000100968,ENSG00000204371…
GO:0043085	positive regulation of catalytic activity	0.00958	1.11e-05	1.38	156	ENSG00000135914,ENSG00000089041,ENSG00000162889,ENSG00000103490,ENSG00000168615,ENSG00000026103,ENSG00000129467,ENSG00000030110,ENSG00000131236,ENSG00000105974,ENSG00000105325,ENSG00000154764,ENSG00000175197,ENSG00000160808,ENSG00000254087,ENSG00000145715,ENSG00000169032,ENSG00000145431,ENSG00000110092,ENSG00000106333,ENSG00000120899,ENSG00000034152,ENSG00000154229,ENSG00000004660,ENSG00000185627…
GO:0031325	positive regulation of cellular metabolic process	0.0099	1.18e-05	1.25	299	ENSG00000160801,ENSG00000177732,ENSG00000187566,ENSG00000125931,ENSG00000162889,ENSG00000227507,ENSG00000113658,ENSG00000139687,ENSG00000124151,ENSG00000116717,ENSG00000129467,ENSG00000075151,ENSG00000042429,ENSG00000188986,ENSG00000171681,ENSG00000154764,ENSG00000118263,ENSG00000132329,ENSG00000085276,ENSG00000175197,ENSG00000254087,ENSG00000168876,ENSG00000100968,ENSG00000090339,ENSG00000124766…
GO:0050790	regulation of catalytic activity	0.0127	1.54e-05	1.29	233	ENSG00000135914,ENSG00000159733,ENSG00000089041,ENSG00000162889,ENSG00000164086,ENSG00000139687,ENSG00000204435,ENSG00000116717,ENSG00000103490,ENSG00000168615,ENSG00000026103,ENSG00000129467,ENSG00000030110,ENSG00000131236,ENSG00000139318,ENSG00000105974,ENSG00000123080,ENSG00000250479,ENSG00000105325,ENSG00000154764,ENSG00000175197,ENSG00000160808,ENSG00000254087,ENSG00000145715,ENSG00000086598…
GO:0080090	regulation of primary metabolic process	0.0128	1.59e-05	1.14	627	ENSG00000160801,ENSG00000007944,ENSG00000125931,ENSG00000162889,ENSG00000185947,ENSG00000167394,ENSG00000124151,ENSG00000129467,ENSG00000075151,ENSG00000042429,ENSG00000166925,ENSG00000171681,ENSG00000140548,ENSG00000171843,ENSG00000102103,ENSG00000163602,ENSG00000137574,ENSG00000154764,ENSG00000145687,ENSG00000132329,ENSG00000117289,ENSG00000177125,ENSG00000160808,ENSG00000116539,ENSG00000168876…
GO:0012501	programmed cell death	0.0131	1.66e-05	1.36	166	ENSG00000121380,ENSG00000125931,ENSG00000136156,ENSG00000139687,ENSG00000116717,ENSG00000103490,ENSG00000026103,ENSG00000030110,ENSG00000155849,ENSG00000143382,ENSG00000139644,ENSG00000104228,ENSG00000163602,ENSG00000085276,ENSG00000175197,ENSG00000111653,ENSG00000108179,ENSG00000153071,ENSG00000145779,ENSG00000146192,ENSG00000140379,ENSG00000116954,ENSG00000120899,ENSG00000154229,ENSG00000185627…
GO:0000188	inactivation of MAPK activity	0.0145	2.06e-05	3.76	12	ENSG00000120129,ENSG00000139318,ENSG00000105974,ENSG00000151332,ENSG00000120875,ENSG00000164086,ENSG00000143507,ENSG00000138835,ENSG00000169727,ENSG00000112679,ENSG00000154229,ENSG00000138166
GO:0031324	negative regulation of cellular metabolic process	0.0145	1.92e-05	1.29	219	ENSG00000119772,ENSG00000135914,ENSG00000159733,ENSG00000140319,ENSG00000125931,ENSG00000164086,ENSG00000136156,ENSG00000139687,ENSG00000116717,ENSG00000103490,ENSG00000155090,ENSG00000115461,ENSG00000030110,ENSG00000139318,ENSG00000105974,ENSG00000178175,ENSG00000123080,ENSG00000188986,ENSG00000105325,ENSG00000166925,ENSG00000171681,ENSG00000169375,ENSG00000163602,ENSG00000116350,ENSG00000113070…
GO:0022403	cell cycle phase	0.0145	2.02e-05	1.41	131	ENSG00000127824,ENSG00000139687,ENSG00000116717,ENSG00000075151,ENSG00000138107,ENSG00000123080,ENSG00000105325,ENSG00000119684,ENSG00000169375,ENSG00000152455,ENSG00000120334,ENSG00000111581,ENSG00000121274,ENSG00000169032,ENSG00000075218,ENSG00000113812,ENSG00000112742,ENSG00000110092,ENSG00000185627,ENSG00000132341,ENSG00000115947,ENSG00000111276,ENSG00000141027,ENSG00000119397,ENSG00000099341…
GO:0016043	cellular component organization	0.0145	2.04e-05	1.16	536	ENSG00000042753,ENSG00000125931,ENSG00000124151,ENSG00000177096,ENSG00000182511,ENSG00000189241,ENSG00000006283,ENSG00000166548,ENSG00000182899,ENSG00000184270,ENSG00000143382,ENSG00000102103,ENSG00000163602,ENSG00000159713,ENSG00000137574,ENSG00000154764,ENSG00000132329,ENSG00000111581,ENSG00000198563,ENSG00000108179,ENSG00000116539,ENSG00000204371,ENSG00000113812,ENSG00000164924,ENSG00000100307…
GO:0008063	Toll signaling pathway	0.0145	1.95e-05	2.45	24	ENSG00000010671,ENSG00000169032,ENSG00000162889,ENSG00000164086,ENSG00000104312,ENSG00000081189,ENSG00000077150,ENSG00000134070,ENSG00000170345,ENSG00000095015,ENSG00000100906,ENSG00000034152,ENSG00000139946,ENSG00000114738,ENSG00000244687,ENSG00000167207,ENSG00000139318,ENSG00000073009,ENSG00000126767,ENSG00000172936,ENSG00000120875,ENSG00000197329,ENSG00000100784,ENSG00000118260
GO:0051247	positive regulation of protein metabolic process	0.0145	2.03e-05	1.37	152	ENSG00000135914,ENSG00000187566,ENSG00000089041,ENSG00000007944,ENSG00000162889,ENSG00000227507,ENSG00000204435,ENSG00000168615,ENSG00000129467,ENSG00000075151,ENSG00000105974,ENSG00000105325,ENSG00000154764,ENSG00000132329,ENSG00000175197,ENSG00000254087,ENSG00000153071,ENSG00000169032,ENSG00000124766,ENSG00000126561,ENSG00000145431,ENSG00000112742,ENSG00000110092,ENSG00000120899,ENSG00000034152…
GO:0007167	enzyme linked receptor protein signaling pathway	0.0153	2.24e-05	1.42	127	ENSG00000143375,ENSG00000042753,ENSG00000154188,ENSG00000196396,ENSG00000125931,ENSG00000162889,ENSG00000113658,ENSG00000164086,ENSG00000170345,ENSG00000100906,ENSG00000163659,ENSG00000168615,ENSG00000155090,ENSG00000129467,ENSG00000139318,ENSG00000205726,ENSG00000027644,ENSG00000085832,ENSG00000124126,ENSG00000002330,ENSG00000122705,ENSG00000119396,ENSG00000150938,ENSG00000113070,ENSG00000117289…
GO:0045638	negative regulation of myeloid cell differentiation	0.0153	2.26e-05	2.67	20	ENSG00000254087,ENSG00000239672,ENSG00000198728,ENSG00000198730,ENSG00000006712,ENSG00000126561,ENSG00000135363,ENSG00000100906,ENSG00000136997,ENSG00000120899,ENSG00000179348,ENSG00000198719,ENSG00000140395,ENSG00000173757,ENSG00000163737,ENSG00000179588,ENSG00000131759,ENSG00000109906,ENSG00000142611,ENSG00000128606
GO:0001568	blood vessel development	0.0156	2.34e-05	1.58	77	ENSG00000143867,ENSG00000154188,ENSG00000164930,ENSG00000173083,ENSG00000120708,ENSG00000125931,ENSG00000196189,ENSG00000163659,ENSG00000105974,ENSG00000136280,ENSG00000114315,ENSG00000143537,ENSG00000154764,ENSG00000076706,ENSG00000137801,ENSG00000132329,ENSG00000100968,ENSG00000145715,ENSG00000169032,ENSG00000146904,ENSG00000124766,ENSG00000143140,ENSG00000127837,ENSG00000120899,ENSG00000140105…
GO:0034142	toll-like receptor 4 signaling pathway	0.016	2.45e-05	2.42	24	ENSG00000010671,ENSG00000169032,ENSG00000162889,ENSG00000164086,ENSG00000104312,ENSG00000081189,ENSG00000077150,ENSG00000134070,ENSG00000170345,ENSG00000095015,ENSG00000100906,ENSG00000034152,ENSG00000139946,ENSG00000114738,ENSG00000244687,ENSG00000167207,ENSG00000139318,ENSG00000073009,ENSG00000126767,ENSG00000172936,ENSG00000120875,ENSG00000197329,ENSG00000100784,ENSG00000118260
GO:0006915	apoptotic process	0.019	2.96e-05	1.35	163	ENSG00000121380,ENSG00000125931,ENSG00000136156,ENSG00000139687,ENSG00000116717,ENSG00000103490,ENSG00000026103,ENSG00000030110,ENSG00000155849,ENSG00000143382,ENSG00000139644,ENSG00000104228,ENSG00000163602,ENSG00000085276,ENSG00000175197,ENSG00000111653,ENSG00000108179,ENSG00000153071,ENSG00000145779,ENSG00000146192,ENSG00000140379,ENSG00000116954,ENSG00000120899,ENSG00000154229,ENSG00000185627…
GO:0001944	vasculature development	0.0193	3.06e-05	1.55	81	ENSG00000152104,ENSG00000143867,ENSG00000154188,ENSG00000164930,ENSG00000173083,ENSG00000120708,ENSG00000125931,ENSG00000196189,ENSG00000163659,ENSG00000105974,ENSG00000136280,ENSG00000114315,ENSG00000143537,ENSG00000154764,ENSG00000076706,ENSG00000137801,ENSG00000132329,ENSG00000100968,ENSG00000145715,ENSG00000169032,ENSG00000146904,ENSG00000124766,ENSG00000143140,ENSG00000127837,ENSG00000120899…
GO:0006469	negative regulation of protein kinase activity	0.0209	3.4e-05	1.95	38	ENSG00000101213,ENSG00000101255,ENSG00000169900,ENSG00000159733,ENSG00000130222,ENSG00000186834,ENSG00000173334,ENSG00000164086,ENSG00000139687,ENSG00000116717,ENSG00000103490,ENSG00000139318,ENSG00000105974,ENSG00000204628,ENSG00000166333,ENSG00000151332,ENSG00000197114,ENSG00000112679,ENSG00000168517,ENSG00000120129,ENSG00000254087,ENSG00000164056,ENSG00000146904,ENSG00000143507,ENSG00000135090…
GO:0009892	negative regulation of metabolic process	0.0209	3.43e-05	1.27	232	ENSG00000119772,ENSG00000135914,ENSG00000159733,ENSG00000140319,ENSG00000125931,ENSG00000164086,ENSG00000136156,ENSG00000139687,ENSG00000116717,ENSG00000103490,ENSG00000155090,ENSG00000115461,ENSG00000030110,ENSG00000139318,ENSG00000105974,ENSG00000178175,ENSG00000123080,ENSG00000188986,ENSG00000105325,ENSG00000166925,ENSG00000171681,ENSG00000169375,ENSG00000163602,ENSG00000116350,ENSG00000113070…
GO:0031323	regulation of cellular metabolic process	0.0226	3.77e-05	1.13	632	ENSG00000160801,ENSG00000007944,ENSG00000125931,ENSG00000162889,ENSG00000185947,ENSG00000167394,ENSG00000124151,ENSG00000129467,ENSG00000075151,ENSG00000042429,ENSG00000166925,ENSG00000171681,ENSG00000140548,ENSG00000171843,ENSG00000102103,ENSG00000163602,ENSG00000137574,ENSG00000154764,ENSG00000145687,ENSG00000132329,ENSG00000117289,ENSG00000177125,ENSG00000160808,ENSG00000116539,ENSG00000168876…
GO:0042326	negative regulation of phosphorylation	0.023	3.9e-05	1.79	48	ENSG00000101213,ENSG00000101255,ENSG00000169900,ENSG00000159733,ENSG00000130222,ENSG00000186834,ENSG00000173334,ENSG00000164086,ENSG00000139687,ENSG00000116717,ENSG00000129355,ENSG00000103490,ENSG00000030110,ENSG00000139318,ENSG00000105974,ENSG00000123080,ENSG00000204628,ENSG00000166333,ENSG00000197114,ENSG00000151332,ENSG00000176915,ENSG00000187764,ENSG00000112679,ENSG00000168517,ENSG00000134057…
GO:0009968	negative regulation of signal transduction	0.0269	4.62e-05	1.43	112	ENSG00000042753,ENSG00000135914,ENSG00000213859,ENSG00000196396,ENSG00000159733,ENSG00000089041,ENSG00000164930,ENSG00000125931,ENSG00000164086,ENSG00000139687,ENSG00000100906,ENSG00000103490,ENSG00000075391,ENSG00000115461,ENSG00000158747,ENSG00000139318,ENSG00000105974,ENSG00000178175,ENSG00000204628,ENSG00000135956,ENSG00000197114,ENSG00000151332,ENSG00000197380,ENSG00000120690,ENSG00000085832…
GO:0070304	positive regulation of stress-activated protein kinase signaling cascade	0.0284	4.95e-05	2.55	20	ENSG00000254087,ENSG00000135090,ENSG00000104312,ENSG00000114251,ENSG00000120899,ENSG00000112715,ENSG00000111536,ENSG00000076604,ENSG00000167207,ENSG00000104375,ENSG00000188064,ENSG00000172936,ENSG00000115008,ENSG00000154764,ENSG00000112679,ENSG00000139193,ENSG00000064393,ENSG00000111321,ENSG00000182621,ENSG00000130758
GO:0051641	cellular localization	0.0299	5.3e-05	1.25	252	ENSG00000126953,ENSG00000042753,ENSG00000179044,ENSG00000089041,ENSG00000127824,ENSG00000110799,ENSG00000140319,ENSG00000174705,ENSG00000125931,ENSG00000139687,ENSG00000130724,ENSG00000147403,ENSG00000177096,ENSG00000132432,ENSG00000030110,ENSG00000131236,ENSG00000105974,ENSG00000135525,ENSG00000112697,ENSG00000182899,ENSG00000198952,ENSG00000128245,ENSG00000169375,ENSG00000085832,ENSG00000116350…
GO:0033673	negative regulation of kinase activity	0.0301	5.4e-05	1.89	39	ENSG00000101213,ENSG00000101255,ENSG00000169900,ENSG00000159733,ENSG00000130222,ENSG00000186834,ENSG00000173334,ENSG00000164086,ENSG00000139687,ENSG00000116717,ENSG00000103490,ENSG00000139318,ENSG00000105974,ENSG00000204628,ENSG00000166333,ENSG00000151332,ENSG00000197114,ENSG00000112679,ENSG00000168517,ENSG00000114388,ENSG00000120129,ENSG00000254087,ENSG00000164056,ENSG00000146904,ENSG00000143507…
GO:0071840	cellular component organization or biogenesis	0.0308	5.61e-05	1.14	548	ENSG00000042753,ENSG00000125931,ENSG00000124151,ENSG00000177096,ENSG00000182511,ENSG00000189241,ENSG00000006283,ENSG00000166548,ENSG00000182899,ENSG00000184270,ENSG00000143382,ENSG00000102103,ENSG00000163602,ENSG00000159713,ENSG00000137574,ENSG00000154764,ENSG00000132329,ENSG00000111581,ENSG00000198563,ENSG00000108179,ENSG00000116539,ENSG00000204371,ENSG00000113812,ENSG00000164924,ENSG00000100307…
GO:0051301	cell division	0.0312	5.8e-05	1.53	80	ENSG00000138182,ENSG00000113712,ENSG00000139687,ENSG00000164109,ENSG00000105325,ENSG00000117724,ENSG00000153207,ENSG00000072609,ENSG00000134690,ENSG00000037474,ENSG00000255112,ENSG00000154764,ENSG00000108106,ENSG00000121274,ENSG00000134057,ENSG00000145715,ENSG00000135913,ENSG00000122359,ENSG00000213639,ENSG00000113812,ENSG00000166974,ENSG00000115306,ENSG00000110092,ENSG00000196230,ENSG00000153044…
GO:0044237	cellular metabolic process	0.0312	5.86e-05	1.08	1026	ENSG00000185947,ENSG00000167394,ENSG00000124151,ENSG00000177096,ENSG00000182511,ENSG00000189241,ENSG00000042429,ENSG00000166548,ENSG00000182899,ENSG00000166925,ENSG00000171843,ENSG00000102103,ENSG00000163602,ENSG00000137574,ENSG00000177125,ENSG00000100968,ENSG00000172172,ENSG00000143507,ENSG00000126561,ENSG00000198945,ENSG00000139218,ENSG00000105856,ENSG00000144580,ENSG00000072786,ENSG00000198719…
GO:2000113	negative regulation of cellular macromolecule biosynthetic process	0.0354	6.74e-05	1.34	152	ENSG00000119772,ENSG00000140319,ENSG00000125931,ENSG00000136156,ENSG00000139687,ENSG00000155090,ENSG00000115461,ENSG00000105974,ENSG00000178175,ENSG00000188986,ENSG00000166925,ENSG00000171681,ENSG00000169375,ENSG00000163602,ENSG00000113070,ENSG00000117318,ENSG00000117289,ENSG00000140836,ENSG00000085276,ENSG00000175197,ENSG00000163872,ENSG00000111653,ENSG00000153071,ENSG00000100307,ENSG00000186642…
GO:0010563	negative regulation of phosphorus metabolic process	0.0362	7.08e-05	1.75	48	ENSG00000101213,ENSG00000101255,ENSG00000169900,ENSG00000159733,ENSG00000130222,ENSG00000186834,ENSG00000173334,ENSG00000164086,ENSG00000139687,ENSG00000116717,ENSG00000129355,ENSG00000103490,ENSG00000030110,ENSG00000139318,ENSG00000105974,ENSG00000123080,ENSG00000204628,ENSG00000166333,ENSG00000197114,ENSG00000151332,ENSG00000176915,ENSG00000187764,ENSG00000112679,ENSG00000168517,ENSG00000134057…
GO:0045936	negative regulation of phosphate metabolic process	0.0362	7.08e-05	1.75	48	ENSG00000101213,ENSG00000101255,ENSG00000169900,ENSG00000159733,ENSG00000130222,ENSG00000186834,ENSG00000173334,ENSG00000164086,ENSG00000139687,ENSG00000116717,ENSG00000129355,ENSG00000103490,ENSG00000030110,ENSG00000139318,ENSG00000105974,ENSG00000123080,ENSG00000204628,ENSG00000166333,ENSG00000197114,ENSG00000151332,ENSG00000176915,ENSG00000187764,ENSG00000112679,ENSG00000168517,ENSG00000134057…
GO:0010558	negative regulation of macromolecule biosynthetic process	0.0392	7.76e-05	1.33	156	ENSG00000119772,ENSG00000140319,ENSG00000125931,ENSG00000136156,ENSG00000139687,ENSG00000155090,ENSG00000115461,ENSG00000105974,ENSG00000178175,ENSG00000188986,ENSG00000166925,ENSG00000171681,ENSG00000169375,ENSG00000163602,ENSG00000113070,ENSG00000117318,ENSG00000117289,ENSG00000140836,ENSG00000085276,ENSG00000175197,ENSG00000163872,ENSG00000111653,ENSG00000153071,ENSG00000100307,ENSG00000186642…
GO:0002224	toll-like receptor signaling pathway	0.0402	8.25e-05	2.21	25	ENSG00000010671,ENSG00000169032,ENSG00000162889,ENSG00000164086,ENSG00000104312,ENSG00000081189,ENSG00000077150,ENSG00000134070,ENSG00000170345,ENSG00000144381,ENSG00000095015,ENSG00000100906,ENSG00000034152,ENSG00000139946,ENSG00000114738,ENSG00000244687,ENSG00000167207,ENSG00000139318,ENSG00000073009,ENSG00000126767,ENSG00000172936,ENSG00000120875,ENSG00000197329,ENSG00000100784,ENSG00000118260
GO:0032270	positive regulation of cellular protein metabolic process	0.0402	8.38e-05	1.36	136	ENSG00000135914,ENSG00000187566,ENSG00000089041,ENSG00000162889,ENSG00000204435,ENSG00000168615,ENSG00000129467,ENSG00000075151,ENSG00000105974,ENSG00000105325,ENSG00000154764,ENSG00000132329,ENSG00000175197,ENSG00000254087,ENSG00000153071,ENSG00000169032,ENSG00000124766,ENSG00000145431,ENSG00000112742,ENSG00000110092,ENSG00000120899,ENSG00000034152,ENSG00000154229,ENSG00000179914,ENSG00000004660…
GO:0051649	establishment of localization in cell	0.0402	8.39e-05	1.27	216	ENSG00000126953,ENSG00000042753,ENSG00000179044,ENSG00000089041,ENSG00000127824,ENSG00000110799,ENSG00000140319,ENSG00000125931,ENSG00000139687,ENSG00000130724,ENSG00000147403,ENSG00000177096,ENSG00000132432,ENSG00000030110,ENSG00000131236,ENSG00000182899,ENSG00000198952,ENSG00000128245,ENSG00000085832,ENSG00000116350,ENSG00000137574,ENSG00000154764,ENSG00000099624,ENSG00000132329,ENSG00000117289…
GO:0001933	negative regulation of protein phosphorylation	0.0402	8.23e-05	1.77	45	ENSG00000101213,ENSG00000101255,ENSG00000169900,ENSG00000159733,ENSG00000130222,ENSG00000186834,ENSG00000173334,ENSG00000164086,ENSG00000139687,ENSG00000116717,ENSG00000103490,ENSG00000030110,ENSG00000139318,ENSG00000105974,ENSG00000204628,ENSG00000166333,ENSG00000197114,ENSG00000151332,ENSG00000187764,ENSG00000112679,ENSG00000168517,ENSG00000134057,ENSG00000120129,ENSG00000254087,ENSG00000164056…
GO:0002221	pattern recognition receptor signaling pathway	0.0406	8.58e-05	2.14	27	ENSG00000010671,ENSG00000169032,ENSG00000162889,ENSG00000164086,ENSG00000104312,ENSG00000081189,ENSG00000077150,ENSG00000134070,ENSG00000170345,ENSG00000144381,ENSG00000095015,ENSG00000100906,ENSG00000034152,ENSG00000083799,ENSG00000139946,ENSG00000114738,ENSG00000244687,ENSG00000167207,ENSG00000139318,ENSG00000073009,ENSG00000126767,ENSG00000172936,ENSG00000120875,ENSG00000197329,ENSG00000100784…
GO:0045637	regulation of myeloid cell differentiation	0.0432	9.25e-05	1.96	33	ENSG00000239672,ENSG00000198728,ENSG00000139687,ENSG00000081189,ENSG00000100906,ENSG00000136997,ENSG00000182511,ENSG00000026103,ENSG00000155090,ENSG00000140395,ENSG00000163737,ENSG00000173757,ENSG00000115738,ENSG00000242252,ENSG00000131759,ENSG00000121989,ENSG00000109906,ENSG00000104267,ENSG00000254087,ENSG00000198730,ENSG00000126561,ENSG00000006712,ENSG00000068323,ENSG00000135363,ENSG00000066336…
GO:0023057	negative regulation of signaling	0.0453	9.82e-05	1.39	117	ENSG00000042753,ENSG00000135914,ENSG00000213859,ENSG00000196396,ENSG00000159733,ENSG00000089041,ENSG00000164930,ENSG00000125931,ENSG00000164086,ENSG00000139687,ENSG00000102468,ENSG00000100906,ENSG00000103490,ENSG00000075391,ENSG00000115461,ENSG00000158747,ENSG00000139318,ENSG00000105974,ENSG00000178175,ENSG00000204628,ENSG00000135956,ENSG00000197114,ENSG00000151332,ENSG00000197380,ENSG00000120690…
GO:0006986	response to unfolded protein	0.0479	0.000107	1.95	33	ENSG00000196396,ENSG00000134109,ENSG00000204388,ENSG00000145050,ENSG00000175215,ENSG00000169429,ENSG00000144381,ENSG00000178607,ENSG00000180667,ENSG00000113194,ENSG00000204390,ENSG00000139644,ENSG00000090520,ENSG00000144468,ENSG00000087274,ENSG00000159720,ENSG00000116044,ENSG00000126803,ENSG00000160087,ENSG00000175197,ENSG00000107175,ENSG00000105993,ENSG00000135924,ENSG00000102580,ENSG00000137076…
GO:0051348	negative regulation of transferase activity	0.0479	0.000107	1.82	40	ENSG00000101213,ENSG00000101255,ENSG00000169900,ENSG00000159733,ENSG00000130222,ENSG00000186834,ENSG00000173334,ENSG00000164086,ENSG00000139687,ENSG00000116717,ENSG00000103490,ENSG00000139318,ENSG00000105974,ENSG00000204628,ENSG00000166333,ENSG00000250479,ENSG00000151332,ENSG00000197114,ENSG00000112679,ENSG00000168517,ENSG00000114388,ENSG00000120129,ENSG00000254087,ENSG00000164056,ENSG00000146904…
GO:0042327	positive regulation of phosphorylation	0.0479	0.000107	1.43	102	ENSG00000095752,ENSG00000135914,ENSG00000154188,ENSG00000089041,ENSG00000162889,ENSG00000102468,ENSG00000091409,ENSG00000204435,ENSG00000168615,ENSG00000129467,ENSG00000075151,ENSG00000139946,ENSG00000105974,ENSG00000204628,ENSG00000178607,ENSG00000114315,ENSG00000090520,ENSG00000154764,ENSG00000137801,ENSG00000087274,ENSG00000175197,ENSG00000134057,ENSG00000254087,ENSG00000153071,ENSG00000169032…
GO:0031401	positive regulation of protein modification process	0.0491	0.000113	1.38	124	ENSG00000165916,ENSG00000095752,ENSG00000135914,ENSG00000154188,ENSG00000187566,ENSG00000089041,ENSG00000162889,ENSG00000102468,ENSG00000204435,ENSG00000168615,ENSG00000129467,ENSG00000075151,ENSG00000139946,ENSG00000140395,ENSG00000105974,ENSG00000204628,ENSG00000178607,ENSG00000114315,ENSG00000105325,ENSG00000090520,ENSG00000154764,ENSG00000137801,ENSG00000132329,ENSG00000087274,ENSG00000108106…
GO:0001934	positive regulation of protein phosphorylation	0.0491	0.000112	1.43	100	ENSG00000095752,ENSG00000135914,ENSG00000154188,ENSG00000089041,ENSG00000162889,ENSG00000102468,ENSG00000204435,ENSG00000168615,ENSG00000129467,ENSG00000075151,ENSG00000139946,ENSG00000105974,ENSG00000204628,ENSG00000178607,ENSG00000114315,ENSG00000090520,ENSG00000154764,ENSG00000137801,ENSG00000087274,ENSG00000175197,ENSG00000134057,ENSG00000254087,ENSG00000153071,ENSG00000169032,ENSG00000135090…

## Sheet: EB_GO_DA_enhancers
ID_CATEGORY	NAME_CATEGORY	ADJUSTED_PVALUE	NON_CORR_PVALUE	FOLD_ENRICHMENT	#GENES	GENES
GO:0051276	chromosome organization	2.07e-06	6.37e-11	1.72	137	ENSG00000108055,ENSG00000124635,ENSG00000104472,ENSG00000024048,ENSG00000112983,ENSG00000115548,ENSG00000071243,ENSG00000145241,ENSG00000197846,ENSG00000171988,ENSG00000184270,ENSG00000119684,ENSG00000163602,ENSG00000175595,ENSG00000113522,ENSG00000164104,ENSG00000114166,ENSG00000107960,ENSG00000133247,ENSG00000118513,ENSG00000188895,ENSG00000133895,ENSG00000139718,ENSG00000100479,ENSG00000092330…
GO:0006996	organelle organization	6.29e-06	3.86e-10	1.37	316	ENSG00000108055,ENSG00000127824,ENSG00000024048,ENSG00000071243,ENSG00000072864,ENSG00000163558,ENSG00000118640,ENSG00000145241,ENSG00000197846,ENSG00000141682,ENSG00000149357,ENSG00000149923,ENSG00000184270,ENSG00000163602,ENSG00000175595,ENSG00000159713,ENSG00000130702,ENSG00000103995,ENSG00000107960,ENSG00000173726,ENSG00000059691,ENSG00000183137,ENSG00000130176,ENSG00000100479,ENSG00000092330…
GO:0044237	cellular metabolic process	1.7e-05	2.04e-09	1.13	1034	ENSG00000161057,ENSG00000185947,ENSG00000112701,ENSG00000167394,ENSG00000114857,ENSG00000182511,ENSG00000166925,ENSG00000179091,ENSG00000171843,ENSG00000163602,ENSG00000111775,ENSG00000156735,ENSG00000107960,ENSG00000157216,ENSG00000168291,ENSG00000198876,ENSG00000100968,ENSG00000008838,ENSG00000012660,ENSG00000115486,ENSG00000100479,ENSG00000029639,ENSG00000198945,ENSG00000144580,ENSG00000070495…
GO:0006325	chromatin organization	1.7e-05	2.09e-09	1.77	106	ENSG00000124635,ENSG00000104472,ENSG00000165671,ENSG00000024048,ENSG00000112983,ENSG00000115548,ENSG00000100084,ENSG00000071243,ENSG00000105610,ENSG00000163041,ENSG00000196866,ENSG00000043143,ENSG00000187475,ENSG00000140395,ENSG00000197846,ENSG00000085231,ENSG00000162302,ENSG00000171988,ENSG00000184270,ENSG00000163602,ENSG00000164104,ENSG00000120656,ENSG00000132780,ENSG00000114166,ENSG00000133247…
GO:0008152	metabolic process	6.26e-05	9.62e-09	1.11	1118	ENSG00000087245,ENSG00000178226,ENSG00000161057,ENSG00000185947,ENSG00000112701,ENSG00000167394,ENSG00000114857,ENSG00000182511,ENSG00000166925,ENSG00000179091,ENSG00000171843,ENSG00000163602,ENSG00000159403,ENSG00000111775,ENSG00000156735,ENSG00000157216,ENSG00000107960,ENSG00000168291,ENSG00000198876,ENSG00000100968,ENSG00000008838,ENSG00000012660,ENSG00000115486,ENSG00000100479,ENSG00000029639…
GO:0016568	chromatin modification	0.00181	3.34e-07	1.72	84	ENSG00000104472,ENSG00000165671,ENSG00000024048,ENSG00000112983,ENSG00000115548,ENSG00000100084,ENSG00000071243,ENSG00000105610,ENSG00000043143,ENSG00000140395,ENSG00000085231,ENSG00000162302,ENSG00000171988,ENSG00000163602,ENSG00000120656,ENSG00000132780,ENSG00000114166,ENSG00000133247,ENSG00000105011,ENSG00000118513,ENSG00000188895,ENSG00000133895,ENSG00000139718,ENSG00000198945,ENSG00000205683…
GO:0044267	cellular protein metabolic process	0.00294	6.73e-07	1.24	397	ENSG00000100897,ENSG00000187566,ENSG00000127824,ENSG00000007944,ENSG00000161057,ENSG00000024048,ENSG00000071243,ENSG00000112701,ENSG00000172840,ENSG00000100804,ENSG00000114857,ENSG00000182511,ENSG00000163558,ENSG00000159479,ENSG00000111671,ENSG00000141682,ENSG00000172809,ENSG00000064012,ENSG00000163602,ENSG00000164715,ENSG00000048140,ENSG00000183579,ENSG00000156735,ENSG00000100564,ENSG00000159377…
GO:0016570	histone modification	0.00294	7.23e-07	1.96	54	ENSG00000163930,ENSG00000165671,ENSG00000024048,ENSG00000112983,ENSG00000115548,ENSG00000071243,ENSG00000043143,ENSG00000147162,ENSG00000136504,ENSG00000006459,ENSG00000140395,ENSG00000147548,ENSG00000085231,ENSG00000125484,ENSG00000183576,ENSG00000162302,ENSG00000147133,ENSG00000099381,ENSG00000156983,ENSG00000149554,ENSG00000163602,ENSG00000096968,ENSG00000120656,ENSG00000124422,ENSG00000114166…
GO:0016569	covalent chromatin modification	0.00381	1.11e-06	1.94	54	ENSG00000163930,ENSG00000165671,ENSG00000024048,ENSG00000112983,ENSG00000115548,ENSG00000071243,ENSG00000043143,ENSG00000147162,ENSG00000136504,ENSG00000006459,ENSG00000140395,ENSG00000147548,ENSG00000085231,ENSG00000125484,ENSG00000183576,ENSG00000162302,ENSG00000147133,ENSG00000099381,ENSG00000156983,ENSG00000149554,ENSG00000163602,ENSG00000096968,ENSG00000120656,ENSG00000124422,ENSG00000114166…
GO:0044238	primary metabolic process	0.00381	1.17e-06	1.1	1026	ENSG00000087245,ENSG00000178226,ENSG00000161057,ENSG00000185947,ENSG00000112701,ENSG00000167394,ENSG00000114857,ENSG00000182511,ENSG00000166925,ENSG00000171843,ENSG00000163602,ENSG00000159403,ENSG00000156735,ENSG00000107960,ENSG00000157216,ENSG00000168291,ENSG00000198876,ENSG00000100968,ENSG00000008838,ENSG00000012660,ENSG00000115486,ENSG00000100479,ENSG00000029639,ENSG00000198945,ENSG00000144580…
GO:0065004	protein-DNA complex assembly	0.00731	2.47e-06	2.25	35	ENSG00000197903,ENSG00000124635,ENSG00000177732,ENSG00000102054,ENSG00000246705,ENSG00000163041,ENSG00000051180,ENSG00000196866,ENSG00000187475,ENSG00000145241,ENSG00000197846,ENSG00000117724,ENSG00000184270,ENSG00000147133,ENSG00000164104,ENSG00000198518,ENSG00000158373,ENSG00000105011,ENSG00000106399,ENSG00000184825,ENSG00000127483,ENSG00000162521,ENSG00000002016,ENSG00000159259,ENSG00000180573…
GO:0007049	cell cycle	0.0137	5.45e-06	1.35	187	ENSG00000108055,ENSG00000213859,ENSG00000127824,ENSG00000161057,ENSG00000024048,ENSG00000115942,ENSG00000149212,ENSG00000151465,ENSG00000072864,ENSG00000100804,ENSG00000143514,ENSG00000145241,ENSG00000169220,ENSG00000123080,ENSG00000119684,ENSG00000175595,ENSG00000113522,ENSG00000175166,ENSG00000120334,ENSG00000037042,ENSG00000103995,ENSG00000114166,ENSG00000101624,ENSG00000159377,ENSG00000118513…
GO:0071841	cellular component organization or biogenesis at cellular level	0.0137	5.48e-06	1.19	459	ENSG00000108055,ENSG00000177732,ENSG00000087245,ENSG00000127824,ENSG00000024048,ENSG00000071243,ENSG00000072864,ENSG00000182511,ENSG00000163558,ENSG00000163501,ENSG00000118640,ENSG00000006283,ENSG00000145241,ENSG00000197846,ENSG00000141682,ENSG00000149357,ENSG00000172809,ENSG00000149923,ENSG00000168925,ENSG00000184270,ENSG00000064012,ENSG00000170854,ENSG00000163602,ENSG00000175595,ENSG00000159713…
GO:0044260	cellular macromolecule metabolic process	0.0151	6.51e-06	1.12	785	ENSG00000007944,ENSG00000161057,ENSG00000185947,ENSG00000112701,ENSG00000167394,ENSG00000112249,ENSG00000172840,ENSG00000114857,ENSG00000182511,ENSG00000163558,ENSG00000154328,ENSG00000197846,ENSG00000141682,ENSG00000165804,ENSG00000172809,ENSG00000140332,ENSG00000166925,ENSG00000184270,ENSG00000171843,ENSG00000163602,ENSG00000048140,ENSG00000156735,ENSG00000107960,ENSG00000157216,ENSG00000132329…
GO:0006397	mRNA processing	0.0168	7.76e-06	1.6	84	ENSG00000179950,ENSG00000181784,ENSG00000162664,ENSG00000240344,ENSG00000139168,ENSG00000155508,ENSG00000160201,ENSG00000147669,ENSG00000178607,ENSG00000145216,ENSG00000153006,ENSG00000116455,ENSG00000116350,ENSG00000070047,ENSG00000101138,ENSG00000160075,ENSG00000100109,ENSG00000152147,ENSG00000135829,ENSG00000168710,ENSG00000082516,ENSG00000084463,ENSG00000137656,ENSG00000163161,ENSG00000144580…
GO:0070647	protein modification by small protein conjugation or removal	0.0172	8.44e-06	1.51	106	ENSG00000161664,ENSG00000100897,ENSG00000187566,ENSG00000163113,ENSG00000007944,ENSG00000161057,ENSG00000170677,ENSG00000103035,ENSG00000024048,ENSG00000165406,ENSG00000105879,ENSG00000033178,ENSG00000112701,ENSG00000100804,ENSG00000136878,ENSG00000159479,ENSG00000111671,ENSG00000180667,ENSG00000163481,ENSG00000168159,ENSG00000163602,ENSG00000107341,ENSG00000168894,ENSG00000175166,ENSG00000103657…
GO:0071842	cellular component organization at cellular level	0.0185	9.67e-06	1.19	443	ENSG00000108055,ENSG00000177732,ENSG00000087245,ENSG00000127824,ENSG00000024048,ENSG00000071243,ENSG00000072864,ENSG00000182511,ENSG00000163558,ENSG00000163501,ENSG00000118640,ENSG00000006283,ENSG00000145241,ENSG00000197846,ENSG00000141682,ENSG00000149357,ENSG00000172809,ENSG00000149923,ENSG00000168925,ENSG00000184270,ENSG00000064012,ENSG00000163602,ENSG00000175595,ENSG00000159713,ENSG00000037042…
GO:0006464	cellular protein modification process	0.0247	1.45e-05	1.24	301	ENSG00000100897,ENSG00000187566,ENSG00000007944,ENSG00000161057,ENSG00000024048,ENSG00000071243,ENSG00000112701,ENSG00000172840,ENSG00000100804,ENSG00000182511,ENSG00000163558,ENSG00000159479,ENSG00000111671,ENSG00000163602,ENSG00000164715,ENSG00000048140,ENSG00000183579,ENSG00000100564,ENSG00000159377,ENSG00000198876,ENSG00000170340,ENSG00000072682,ENSG00000109332,ENSG00000244005,ENSG00000115486…
GO:0071824	protein-DNA complex subunit organization	0.0247	1.52e-05	2.06	36	ENSG00000197903,ENSG00000124635,ENSG00000177732,ENSG00000102054,ENSG00000246705,ENSG00000163041,ENSG00000051180,ENSG00000196866,ENSG00000187475,ENSG00000145241,ENSG00000197846,ENSG00000117724,ENSG00000184270,ENSG00000147133,ENSG00000164104,ENSG00000198518,ENSG00000158373,ENSG00000105011,ENSG00000106399,ENSG00000184825,ENSG00000127483,ENSG00000162521,ENSG00000002016,ENSG00000159259,ENSG00000180573…
GO:0036211	protein modification process	0.0247	1.45e-05	1.24	301	ENSG00000100897,ENSG00000187566,ENSG00000007944,ENSG00000161057,ENSG00000024048,ENSG00000071243,ENSG00000112701,ENSG00000172840,ENSG00000100804,ENSG00000182511,ENSG00000163558,ENSG00000159479,ENSG00000111671,ENSG00000163602,ENSG00000164715,ENSG00000048140,ENSG00000183579,ENSG00000100564,ENSG00000159377,ENSG00000198876,ENSG00000170340,ENSG00000072682,ENSG00000109332,ENSG00000244005,ENSG00000115486…
GO:0022402	cell cycle process	0.0299	1.93e-05	1.38	148	ENSG00000108055,ENSG00000127824,ENSG00000161057,ENSG00000024048,ENSG00000115942,ENSG00000149212,ENSG00000151465,ENSG00000072864,ENSG00000100804,ENSG00000145241,ENSG00000169220,ENSG00000123080,ENSG00000119684,ENSG00000175595,ENSG00000113522,ENSG00000175166,ENSG00000120334,ENSG00000037042,ENSG00000103995,ENSG00000114166,ENSG00000101624,ENSG00000159377,ENSG00000118513,ENSG00000075218,ENSG00000133895…
GO:0022403	cell cycle phase	0.0376	2.54e-05	1.42	127	ENSG00000131023,ENSG00000108055,ENSG00000127824,ENSG00000005156,ENSG00000161057,ENSG00000103035,ENSG00000024048,ENSG00000115942,ENSG00000151465,ENSG00000072864,ENSG00000144635,ENSG00000100804,ENSG00000197299,ENSG00000137497,ENSG00000129810,ENSG00000145241,ENSG00000169220,ENSG00000123080,ENSG00000117724,ENSG00000119684,ENSG00000121211,ENSG00000134982,ENSG00000167077,ENSG00000175595,ENSG00000113522…
GO:0071840	cellular component organization or biogenesis	0.0449	3.17e-05	1.15	534	ENSG00000087245,ENSG00000072864,ENSG00000182511,ENSG00000163558,ENSG00000006283,ENSG00000145241,ENSG00000197846,ENSG00000141682,ENSG00000149357,ENSG00000172809,ENSG00000184270,ENSG00000170854,ENSG00000163602,ENSG00000159713,ENSG00000130702,ENSG00000156735,ENSG00000103995,ENSG00000107960,ENSG00000157216,ENSG00000132329,ENSG00000173726,ENSG00000008838,ENSG00000100479,ENSG00000092330,ENSG00000122786…
