# Supplementary material for: Platelet function is modified by common sequence variation in megakaryocyte super enhancers
Source: Nat Commun. 2017 Jul 13;8:16058. doi: 10.1038/ncomms16058 (PMC5511350; doi:10.1038/ncomms16058)
Supplement: Supplementary Data 5 [file ncomms16058-s5.xlsx]

## Sheet: DE_genes
ensembl_gene_id	mean_FPKM_Erythroblast	mean_FPKM_Megakaryocyte	log2foldchange	posterior_probability
ENSG00000000938	0.613089	2.98853	2.28527	0.741402
ENSG00000001084	84.1356	9.08223	-3.2116	0.766803
ENSG00000004139	0.178537	1.01509	2.50731	0.54035
ENSG00000004660	0.411058	2.48217	2.59419	0.57624
ENSG00000004939	608.727	0.186521	-11.6722	0.908724
ENSG00000005020	10.9102	29.5204	1.43603	0.53299
ENSG00000005381	28.2361	0.102445	-8.10655	0.911716
ENSG00000005471	4.07194	0.120142	-5.0829	0.567974
ENSG00000005961	35.9482	1061.12	4.88352	0.772755
ENSG00000006042	7.93593	0.216601	-5.19529	0.779437
ENSG00000006062	1.30301	0.218478	-2.57629	0.602188
ENSG00000006459	16.4934	1.31521	-3.64852	0.60904
ENSG00000006534	8.06174	0.364143	-4.46852	0.537171
ENSG00000006638	0.57044	7.77684	3.76904	0.750506
ENSG00000007129	0.226929	3.91396	4.10832	0.6599
ENSG00000007237	3.04232	0.122595	-4.6332	0.743007
ENSG00000007541	51.4762	4.13679	-3.63732	0.794395
ENSG00000007968	37.2086	2.69303	-3.78833	0.849843
ENSG00000008128	37.977	13.1133	-1.53409	0.507224
ENSG00000008256	2.27114	0.559316	-2.02168	0.643179
ENSG00000008441	8.51381	0.462821	-4.20128	0.939357
ENSG00000008516	1.84538	0.0241505	-6.25572	0.900564
ENSG00000010318	11.6775	3.04494	-1.93924	0.822647
ENSG00000010671	43.1188	417.047	3.27382	0.73801
ENSG00000011028	1.89907	0.128474	-3.88575	0.7403
ENSG00000011105	0.796728	24.0124	4.91355	0.757689
ENSG00000011198	73.4768	13.2126	-2.47538	0.649903
ENSG00000011638	2.24742	6.26156	1.47825	0.534924
ENSG00000012779	1.18053	0.052402	-4.49367	0.6801
ENSG00000013016	1.56568	44.357	4.8243	0.826001
ENSG00000013306	242.231	14.8051	-4.03222	0.828698
ENSG00000013583	40.3774	2.72724	-3.88803	0.896371
ENSG00000014257	1.64555	0.0127775	-7.00882	0.788182
ENSG00000015532	2.23624	39.1923	4.13142	0.778188
ENSG00000018699	9.22327	63.3586	2.78019	0.663852
ENSG00000019144	0.409971	5.84128	3.83269	0.8902
ENSG00000020577	0.337281	1.41518	2.06897	0.569669
ENSG00000023892	4.22893	14.6431	1.79186	0.516247
ENSG00000023902	4.69421	26.4615	2.49494	0.540344
ENSG00000026508	66.3345	1.69152	-5.29337	0.88684
ENSG00000028137	6.69566	0.151479	-5.46604	0.782371
ENSG00000029534	159.065	26.1072	-2.60709	0.831995
ENSG00000034053	1.27371	11.8059	3.21241	0.720888
ENSG00000034152	44.8741	8.95659	-2.32486	0.712571
ENSG00000035403	32.9318	271.684	3.04438	0.709166
ENSG00000035664	0.20442	1.05693	2.37027	0.5957
ENSG00000037637	23.5066	5.94137	-1.9842	0.693549
ENSG00000038427	4.47448	0.0409158	-6.77292	0.895737
ENSG00000039068	51.416	0.112933	-8.83061	0.975063
ENSG00000041353	11.2513	276.21	4.61761	0.882407
ENSG00000042286	6.40193	0.600533	-3.41419	0.829529
ENSG00000042493	27.851	5.01238	-2.47416	0.519838
ENSG00000042980	13.443	0.216157	-5.95863	0.774075
ENSG00000043462	11.1992	101.08	3.17403	0.904315
ENSG00000047365	2.76599	0.261375	-3.40361	0.853858
ENSG00000047648	5.1389	62.757	3.61024	0.762678
ENSG00000048140	22.0886	3.17761	-2.79728	0.794647
ENSG00000048707	23.9163	7.18252	-1.73543	0.759563
ENSG00000049323	28.3065	346.319	3.6129	0.839208
ENSG00000050438	2.51188	0.332508	-2.9173	0.652782
ENSG00000051382	12.0194	83.8534	2.80251	0.848397
ENSG00000054277	5.18142	1.85352	-1.48308	0.551285
ENSG00000055118	81.6066	0.373127	-7.77287	0.575015
ENSG00000056661	0.120795	1.34193	3.47368	0.733181
ENSG00000057294	0.087817	2.66959	4.92597	0.893668
ENSG00000057657	4.84298	0.204334	-4.56689	0.760347
ENSG00000058668	19.763	1.1362	-4.12051	0.578103
ENSG00000058866	1.65154	22.6622	3.77841	0.795411
ENSG00000059377	12.2281	174.137	3.83194	0.823965
ENSG00000059804	33.7591	330.494	3.29128	0.739386
ENSG00000061918	4.08034	113.5	4.79786	0.882437
ENSG00000063761	4.58	1.1471	-1.99736	0.652066
ENSG00000063854	60.4236	12.1156	-2.31825	0.788478
ENSG00000064393	2.73333	30.455	3.47795	0.794921
ENSG00000064763	5.27137	32.7722	2.63622	0.638873
ENSG00000065154	177.567	9.48916	-4.22594	0.966735
ENSG00000065491	14.4224	3.3277	-2.11571	0.743185
ENSG00000065534	6.04947	201.716	5.05937	0.808274
ENSG00000065675	5.15192	35.9838	2.80417	0.812017
ENSG00000065833	2.79491	14.871	2.41162	0.520328
ENSG00000065923	3.27632	11.7244	1.83936	0.759478
ENSG00000066056	0.672343	8.9203	3.72982	0.933812
ENSG00000066294	10.4591	140.689	3.74968	0.792593
ENSG00000066735	5.09378	0.00188762	-11.398	0.845546
ENSG00000066926	230.564	14.9128	-3.95055	0.862352
ENSG00000067225	137.994	542.333	1.97457	0.748044
ENSG00000068724	7.5421	1.29521	-2.54178	0.67308
ENSG00000068793	5.4236	25.1669	2.21421	0.716365
ENSG00000068796	17.504	90.7973	2.37496	0.729988
ENSG00000068831	2.84036	46.1345	4.0217	0.943713
ENSG00000068971	25.2956	3.2351	-2.967	0.719214
ENSG00000069020	5.00997	33.7392	2.75155	0.7832
ENSG00000069667	3.46007	0.0591452	-5.8704	0.872323
ENSG00000069966	2.86369	67.9451	4.56842	0.891259
ENSG00000070182	94.8731	22.3637	-2.08484	0.763108
ENSG00000070190	8.69893	85.8679	3.30321	0.548047
ENSG00000070214	16.7589	168.835	3.33261	0.814637
ENSG00000070526	10.1829	0.0867027	-6.87586	0.938597
ENSG00000070614	3.35644	21.0498	2.6488	0.596932
ENSG00000070961	29.5919	7.07191	-2.06503	0.62374
ENSG00000071051	3.47141	30.9227	3.15507	0.60692
ENSG00000071073	3.9868	0.134125	-4.89358	0.81636
ENSG00000071127	36.4966	140.239	1.94206	0.59018
ENSG00000071246	2.36757	12.4707	2.39706	0.627301
ENSG00000071564	52.8036	9.01635	-2.55002	0.524078
ENSG00000071575	8.85232	0.246134	-5.16854	0.746308
ENSG00000071794	52.8285	8.98494	-2.55573	0.650696
ENSG00000072110	13.7755	197.479	3.84152	0.928653
ENSG00000072134	5.67857	0.488831	-3.53812	0.642464
ENSG00000072274	1447.94	29.3825	-5.6229	0.925067
ENSG00000072694	6.46485	0.279613	-4.53112	0.85039
ENSG00000072858	0.528083	8.80403	4.05933	0.676809
ENSG00000072952	1.03947	47.0655	5.50075	0.881605
ENSG00000074370	6.8922	97.1232	3.81678	0.860891
ENSG00000074416	1.13825	22.8077	4.32463	0.878272
ENSG00000074660	2.8092	18.1135	2.68884	0.612172
ENSG00000074966	2.00068	13.2169	2.72382	0.522452
ENSG00000075035	1.64486	0.0252588	-6.02504	0.866231
ENSG00000075151	11.0012	64.1145	2.543	0.595853
ENSG00000075223	0.194845	2.90197	3.89663	0.793918
ENSG00000075239	28.6895	7.70308	-1.89701	0.598926
ENSG00000075340	75.9306	0.0556446	-10.4142	0.985708
ENSG00000075391	1.77422	13.6365	2.94222	0.732807
ENSG00000075413	79.862	29.2831	-1.44744	0.543253
ENSG00000075539	67.1266	18.6096	-1.85083	0.548398
ENSG00000075624	862.884	2957.94	1.77736	0.673337
ENSG00000075651	11.2047	0.655513	-4.09533	0.700012
ENSG00000076043	133.178	20.3122	-2.71294	0.764951
ENSG00000076356	2.22897	0.0183999	-6.92053	0.879449
ENSG00000076864	68.0144	0.409201	-7.37689	0.919409
ENSG00000077044	6.09208	38.0306	2.64215	0.759028
ENSG00000077063	5.09837	37.3238	2.87199	0.67675
ENSG00000077984	5.86792	93.3028	3.991	0.551571
ENSG00000078018	0.214666	1.51593	2.82003	0.606464
ENSG00000079102	2.25237	0.176639	-3.67257	0.726025
ENSG00000079257	175.235	27.0241	-2.69697	0.678911
ENSG00000079739	1.61264	12.6536	2.97205	0.537577
ENSG00000080031	9.86724	0.0884569	-6.80153	0.77987
ENSG00000081041	7.13691	119.5	4.06557	0.728609
ENSG00000081181	103.55	11.2672	-3.20011	0.702747
ENSG00000081189	11.1447	132.867	3.57556	0.939765
ENSG00000081377	1.66134	17.4991	3.39686	0.727886
ENSG00000082074	5.71389	87.0741	3.9297	0.920741
ENSG00000082146	76.614	9.47295	-3.01572	0.784259
ENSG00000082438	11.7238	0.406671	-4.84943	0.769
ENSG00000082512	1.89819	0.103792	-4.19286	0.909736
ENSG00000082781	2.52733	55.143	4.44749	0.869578
ENSG00000084731	1.08118	5.26568	2.28401	0.723128
ENSG00000085563	0.139638	1.55608	3.47815	0.825669
ENSG00000085721	13.781	72.5488	2.39627	0.582261
ENSG00000085741	0.169824	9.8699	5.86092	0.937563
ENSG00000086232	195.047	75.7289	-1.3649	0.537069
ENSG00000086506	34.4159	2.50098	-3.78251	0.594864
ENSG00000086730	11.4889	54.01	2.23299	0.520748
ENSG00000087085	8.46415	0.543354	-3.9614	0.823695
ENSG00000087095	18.2495	77.5684	2.08761	0.531178
ENSG00000087245	5.63682	0.0639176	-6.46252	0.893195
ENSG00000087303	0.19321	2.49813	3.69261	0.536255
ENSG00000087470	37.301	171.186	2.19828	0.691245
ENSG00000087589	1.85993	32.4263	4.12384	0.801874
ENSG00000088053	1.12463	34.5349	4.94054	0.877509
ENSG00000088305	2.87333	21.8491	2.92678	0.743128
ENSG00000088387	10.5164	0.0883658	-6.89494	0.962014
ENSG00000088726	2.34249	53.8079	4.5217	0.718415
ENSG00000088882	0.940391	7.68139	3.03003	0.655647
ENSG00000089159	3.33396	0.221795	-3.90993	0.689374
ENSG00000089351	2.50604	11.7297	2.22668	0.710445
ENSG00000089486	7.89808	40.244	2.3492	0.620896
ENSG00000090013	504.214	57.5147	-3.13203	0.654702
ENSG00000090020	2.06209	13.3149	2.69086	0.721446
ENSG00000090097	0.366759	1.37623	1.90782	0.533251
ENSG00000090382	213.206	9.57725	-4.4765	0.847324
ENSG00000090776	0.88936	7.65126	3.10486	0.594163
ENSG00000090975	1.30362	14.2251	3.44785	0.791059
ENSG00000091317	14.9712	118.483	2.98442	0.751655
ENSG00000091409	4.73916	205.756	5.44016	0.873427
ENSG00000091428	0.117578	1.09865	3.22403	0.65678
ENSG00000092051	0.212898	3.84329	4.17411	0.684965
ENSG00000092847	2.81643	9.2607	1.71725	0.746184
ENSG00000092871	22.2631	9.57974	-1.2166	0.616103
ENSG00000092929	17.6644	114.731	2.69934	0.669334
ENSG00000093072	12.7576	0.310299	-5.36156	0.870759
ENSG00000095066	2.09811	6.41648	1.61269	0.560474
ENSG00000095303	16.4234	190.292	3.53439	0.731084
ENSG00000095383	1.18676	0.281467	-2.07599	0.570825
ENSG00000095585	1.00627	0.0382623	-4.71695	0.746504
ENSG00000095637	7.88065	0.902604	-3.12615	0.634323
ENSG00000095739	0.664369	4.72827	2.83126	0.638567
ENSG00000099250	4.44207	0.0954426	-5.54045	0.83749
ENSG00000099256	0.95969	19.1772	4.32068	0.789464
ENSG00000099282	2.05455	19.9028	3.27607	0.510477
ENSG00000099337	2.31192	25.9663	3.48948	0.807343
ENSG00000099377	1.55271	0.20139	-2.94672	0.543612
ENSG00000099875	93.3821	11.7002	-2.99661	0.900049
ENSG00000099889	7.14334	0.273214	-4.70849	0.879141
ENSG00000099953	0.0824239	1.02171	3.63178	0.712888
ENSG00000099985	5.30166	0.0949134	-5.80369	0.926513
ENSG00000099998	5.18583	0.187756	-4.78764	0.81593
ENSG00000100034	4.69266	19.1117	2.02598	0.589036
ENSG00000100122	0.312785	1.49119	2.25322	0.56696
ENSG00000100292	37.7532	0.421344	-6.48546	0.903226
ENSG00000100307	4.66324	1.45624	-1.67909	0.547303
ENSG00000100311	0.305434	13.3769	5.45274	0.606906
ENSG00000100321	18.9939	0.108393	-7.45312	0.930784
ENSG00000100325	33.6129	11.433	-1.55582	0.783859
ENSG00000100342	8.49969	0.338565	-4.64991	0.831571
ENSG00000100344	0.877353	6.34895	2.85529	0.568615
ENSG00000100345	51.6453	274.53	2.41025	0.661556
ENSG00000100365	19.7533	132.866	2.74981	0.642929
ENSG00000100417	12.9718	2.10072	-2.62642	0.743802
ENSG00000100523	20.1556	4.18012	-2.26956	0.604675
ENSG00000100558	31.0233	0.0514708	-9.23538	0.952264
ENSG00000100580	6.5801	17.5533	1.41556	0.5076
ENSG00000100592	12.931	104.069	3.00863	0.882373
ENSG00000100678	0.675256	5.16735	2.93592	0.703332
ENSG00000100968	1.13672	15.9652	3.81198	0.639496
ENSG00000101017	1.49924	12.5796	3.06879	0.68292
ENSG00000101082	0.462669	13.3542	4.85117	0.922245
ENSG00000101220	18.7661	3.6297	-2.3702	0.696663
ENSG00000101255	175.458	7.94259	-4.46537	0.919102
ENSG00000101307	1.61653	0.135616	-3.5753	0.503801
ENSG00000101333	0.690359	7.31941	3.40631	0.909493
ENSG00000101347	24.2024	1.62048	-3.90065	0.672996
ENSG00000101470	0.168305	1.81713	3.43252	0.536742
ENSG00000101577	104.486	20.5827	-2.3438	0.527162
ENSG00000101605	0.590027	23.0902	5.29036	0.964498
ENSG00000101844	41.6683	6.37854	-2.70765	0.58309
ENSG00000101928	26.2966	4.07846	-2.68878	0.644413
ENSG00000101935	30.962	5.69136	-2.44365	0.551972
ENSG00000102245	0.176861	2.89357	4.03216	0.909993
ENSG00000102349	0.156592	1.20397	2.94272	0.569172
ENSG00000102468	0.0990451	3.68544	5.21761	0.800261
ENSG00000102471	7.83719	0.246668	-4.98969	0.919822
ENSG00000102780	0.657939	4.83495	2.87747	0.559114
ENSG00000102890	1.9614	0.336062	-2.54508	0.60194
ENSG00000103175	0.293361	9.10569	4.95602	0.789395
ENSG00000103184	0.205163	6.9614	5.08453	0.784759
ENSG00000103187	9.13981	69.29	2.92241	0.93506
ENSG00000103313	1.03829	0.0378441	-4.77799	0.68785
ENSG00000103522	3.48069	25.5782	2.87747	0.765674
ENSG00000103534	3.38692	0.0104464	-8.34083	0.853927
ENSG00000103740	12.8334	1.1057	-3.53687	0.551608
ENSG00000103811	19.1266	0.582571	-5.037	0.719846
ENSG00000104043	10.4678	0.316843	-5.04604	0.798493
ENSG00000104290	4.59956	0.774913	-2.56939	0.618418
ENSG00000104427	1.09202	0.145512	-2.9078	0.606893
ENSG00000104522	51.0518	7.88388	-2.69498	0.755201
ENSG00000104524	2.35045	0.397237	-2.56487	0.531847
ENSG00000104626	24.1311	4.79191	-2.33222	0.800573
ENSG00000104918	3.20288	0.137367	-4.54326	0.826893
ENSG00000104921	1.40544	0.00434674	-8.33687	0.908768
ENSG00000104973	20.1739	4.33105	-2.2197	0.608474
ENSG00000105122	1.77694	7.01394	1.98083	0.549342
ENSG00000105173	17.2835	2.60317	-2.73105	0.771075
ENSG00000105204	4.46916	0.639546	-2.80488	0.645117
ENSG00000105287	4.45274	11.8925	1.41729	0.57433
ENSG00000105290	0.0967834	3.89055	5.32907	0.908919
ENSG00000105329	13.5684	112.583	3.05267	0.891561
ENSG00000105339	4.65639	50.5817	3.44133	0.850641
ENSG00000105352	1.19413	0.0198486	-5.91077	0.519628
ENSG00000105374	8.98036	0.092019	-6.6087	0.903627
ENSG00000105610	168.58	8.18465	-4.36437	0.858586
ENSG00000105639	1.17103	24.8118	4.40518	0.944324
ENSG00000105643	53.3557	4.71845	-3.49926	0.878394
ENSG00000105647	15.5775	1.42336	-3.4521	0.912525
ENSG00000105711	0.0917975	1.98456	4.43422	0.746612
ENSG00000105737	0.392594	3.53683	3.17135	0.802341
ENSG00000106034	13.7327	2.00564	-2.77548	0.608962
ENSG00000106066	33.661	4.01365	-3.06809	0.590237
ENSG00000106089	0.31709	9.31979	4.87733	0.641206
ENSG00000106123	2.44917	0.060261	-5.34492	0.906077
ENSG00000106125	1.03173	0.106953	-3.27002	0.542468
ENSG00000106327	42.3268	9.71781	-2.12287	0.536321
ENSG00000106397	12.5279	4.07626	-1.61983	0.534141
ENSG00000106404	10.7701	2.66168	-2.01661	0.547467
ENSG00000106484	7.80535	156.668	4.3271	0.654525
ENSG00000106665	3.49136	14.8439	2.08801	0.543707
ENSG00000106683	2.76788	10.3524	1.90312	0.504676
ENSG00000106868	9.46556	61.0999	2.69041	0.631813
ENSG00000107014	0.154349	1.52139	3.30112	0.730011
ENSG00000107130	3.36585	0.0351156	-6.58271	0.854575
ENSG00000107263	8.45392	0.539364	-3.97029	0.742623
ENSG00000107438	10.0473	142.493	3.82601	0.885928
ENSG00000107789	112.814	18.1297	-2.63752	0.572355
ENSG00000107798	15.0803	67.1917	2.15562	0.526227
ENSG00000107821	1.51593	0.171586	-3.1432	0.517951
ENSG00000107890	3.13839	0.138975	-4.49713	0.817284
ENSG00000108179	19.4697	195.455	3.32753	0.798436
ENSG00000108262	3.70058	16.4228	2.14988	0.719061
ENSG00000108309	43.4587	0.0884304	-8.94089	0.941537
ENSG00000108387	0.182636	4.88852	4.74236	0.90927
ENSG00000108405	13.2938	139.93	3.39587	0.605921
ENSG00000108551	4.51376	0.391936	-3.52564	0.57113
ENSG00000108556	0.307752	3.91005	3.66735	0.871461
ENSG00000108576	0.100553	1.06976	3.41126	0.59839
ENSG00000108641	2.44416	0.242566	-3.33289	0.646625
ENSG00000108828	26.856	6.61963	-2.02042	0.625588
ENSG00000108846	2.96993	88.2673	4.89338	0.661255
ENSG00000109107	7.45027	28.9402	1.95771	0.68955
ENSG00000109272	1.57211	41.0491	4.70658	0.62127
ENSG00000109452	1.98912	45.2734	4.50847	0.959556
ENSG00000109881	9.10916	1.34756	-2.75697	0.545529
ENSG00000109906	0.868769	12.5844	3.85652	0.815313
ENSG00000110013	1.63133	14.1314	3.11479	0.609073
ENSG00000110077	14.7497	0.171536	-6.42602	0.936863
ENSG00000110092	0.52996	6.58273	3.63473	0.552145
ENSG00000110218	3.59858	18.7376	2.38043	0.752863
ENSG00000110274	9.195	1.08913	-3.07767	0.653802
ENSG00000110455	4.26329	45.8374	3.42649	0.535433
ENSG00000110693	28.7682	0.0965832	-8.21849	0.975305
ENSG00000110799	2.43703	61.1769	4.64979	0.705584
ENSG00000110801	76.8711	16.7999	-2.19399	0.699512
ENSG00000110841	3.49803	16.6375	2.24983	0.858608
ENSG00000110848	28.8275	194.375	2.75333	0.798341
ENSG00000110888	14.8396	2.68198	-2.46808	0.541259
ENSG00000110906	3.92039	10.6056	1.43576	0.605269
ENSG00000110934	18.9049	150.415	2.99212	0.778728
ENSG00000111339	10.4176	0.0355218	-8.19611	0.917048
ENSG00000111348	80.1893	274.14	1.77343	0.575734
ENSG00000111450	23.0162	2.50884	-3.19756	0.639207
ENSG00000111666	65.727	7.51559	-3.12853	0.920912
ENSG00000111679	23.8449	104.748	2.13517	0.529993
ENSG00000111728	2.59136	0.0672364	-5.26832	0.846797
ENSG00000111729	4.94309	0.157546	-4.97157	0.826547
ENSG00000111879	2.65636	0.064177	-5.37125	0.945397
ENSG00000111885	54.3057	12.7337	-2.09246	0.507896
ENSG00000111913	1.94602	13.7886	2.82487	0.750373
ENSG00000112033	2.33987	9.50245	2.02187	0.610547
ENSG00000112212	17.868	0.00182755	-13.2552	0.934399
ENSG00000112293	1.50021	0.0502467	-4.89999	0.698393
ENSG00000112297	1.7293	0.0418665	-5.36825	0.742499
ENSG00000112299	0.118046	3.27216	4.79282	0.902358
ENSG00000112486	1.23998	0.00325586	-8.57306	0.842673
ENSG00000112655	0.809285	7.57922	3.22733	0.789584
ENSG00000112759	59.9446	11.5962	-2.36997	0.564311
ENSG00000112799	14.4482	0.131257	-6.78235	0.939433
ENSG00000112983	28.3251	13.5255	-1.0664	0.525971
ENSG00000113070	1.16109	18.8607	4.02183	0.704318
ENSG00000113083	0.097896	1.33134	3.76549	0.903389
ENSG00000113119	7.66711	2.11438	-1.85845	0.576859
ENSG00000113140	11.4116	76.6945	2.74862	0.524709
ENSG00000113231	0.119376	3.48807	4.86885	0.780622
ENSG00000113742	95.4937	16.6813	-2.51717	0.713753
ENSG00000113758	0.332914	4.4454	3.73909	0.904405
ENSG00000113916	14.4382	0.256905	-5.81252	0.892403
ENSG00000113924	3.55107	92.2922	4.69988	0.536698
ENSG00000113946	0.0419977	2.01898	5.58717	0.896666
ENSG00000114013	4.88906	0.0627009	-6.28493	0.858706
ENSG00000114346	25.8099	6.1831	-2.06152	0.630851
ENSG00000114529	0.305541	7.28495	4.57548	0.815825
ENSG00000114770	41.58	11.3005	-1.8795	0.602836
ENSG00000114805	0.236731	15.8248	6.0628	0.976695
ENSG00000114859	3.25161	0.671555	-2.27558	0.693307
ENSG00000115183	8.52514	0.744663	-3.51706	0.643951
ENSG00000115295	11.7709	1.25001	-3.23521	0.804467
ENSG00000115306	2.2683	28.125	3.63217	0.796758
ENSG00000115318	1.6182	38.7205	4.58064	0.78821
ENSG00000115339	1.83528	0.110763	-4.05045	0.748583
ENSG00000115594	2.43535	0.0602634	-5.3367	0.896545
ENSG00000115756	3.33013	26.1615	2.9738	0.670218
ENSG00000115935	9.33369	61.4528	2.71896	0.791923
ENSG00000115956	35.4807	932.865	4.71656	0.868972
ENSG00000115993	127.885	7.83084	-4.02953	0.928737
ENSG00000116016	9.05213	0.16248	-5.79992	0.925275
ENSG00000116117	0.478749	2.4772	2.37137	0.691208
ENSG00000116157	1.27877	16.3348	3.67513	0.728187
ENSG00000116663	1.54581	0.302392	-2.35387	0.61274
ENSG00000116678	32.8887	7.32366	-2.16696	0.612174
ENSG00000116701	24.1091	0.376912	-5.99921	0.798008
ENSG00000116761	6.6041	2.25655	-1.54924	0.567255
ENSG00000116833	0.188014	3.50391	4.22006	0.855086
ENSG00000116962	4.42341	55.6744	3.65378	0.839408
ENSG00000117013	0.287256	1.58316	2.4624	0.708781
ENSG00000117091	14.1895	1.32051	-3.42566	0.634274
ENSG00000117298	8.59156	25.6263	1.57663	0.630788
ENSG00000117394	381.969	14.8784	-4.68217	0.985224
ENSG00000117400	0.504722	11.8355	4.55148	0.889844
ENSG00000117595	7.28669	0.174572	-5.38337	0.650622
ENSG00000118308	5.86076	39.7063	2.76021	0.695584
ENSG00000118508	13.8825	83.6959	2.59189	0.555889
ENSG00000118515	41.264	1.59131	-4.6966	0.896476
ENSG00000118520	2.67726	0.0309721	-6.43365	0.794147
ENSG00000118777	11.9979	0.0532589	-7.81554	0.826122
ENSG00000118985	37.8575	3.6068	-3.39179	0.74607
ENSG00000119333	19.067	3.12839	-2.60758	0.592101
ENSG00000119408	10.0543	94.2179	3.22819	0.783205
ENSG00000119535	5.84373	0.26084	-4.48566	0.654011
ENSG00000119630	3.64983	0.115073	-4.98721	0.931585
ENSG00000119632	3.18216	28.8243	3.17921	0.689738
ENSG00000119650	2.80334	0.523409	-2.42114	0.579669
ENSG00000119684	3.15295	8.76188	1.47454	0.52658
ENSG00000119714	2.2555	0.0194749	-6.85569	0.923248
ENSG00000119782	3.60406	17.1324	2.24903	0.501604
ENSG00000119862	11.1142	161.918	3.86479	0.594146
ENSG00000119865	20.6334	2.2051	-3.22606	0.714693
ENSG00000119866	8.81311	0.525366	-4.06826	0.638405
ENSG00000119900	13.0731	83.4318	2.67399	0.684554
ENSG00000119950	67.4975	9.49258	-2.82996	0.59548
ENSG00000119979	30.9552	6.88861	-2.16789	0.646706
ENSG00000120049	0.408928	4.91637	3.58768	0.636339
ENSG00000120156	0.128658	2.10767	4.03404	0.894557
ENSG00000120162	5.46072	0.0237183	-7.84695	0.970851
ENSG00000120217	1.9796	16.9802	3.10057	0.603072
ENSG00000120256	10.3694	1.49617	-2.79299	0.643279
ENSG00000120279	1.62893	46.1151	4.82324	0.874385
ENSG00000120280	2.60502	0.140691	-4.21069	0.773149
ENSG00000120306	12.5367	0.154932	-6.33838	0.961995
ENSG00000120519	7.66995	29.3012	1.93367	0.54627
ENSG00000120586	8.98521	0.0353736	-7.98874	0.626111
ENSG00000120594	5.67806	81.734	3.84747	0.867597
ENSG00000120708	11.4231	0.81079	-3.81649	0.689256
ENSG00000120885	13.9768	296.649	4.40765	0.845971
ENSG00000120889	19.3879	1.0622	-4.19003	0.64642
ENSG00000120896	1.61551	0.153467	-3.39599	0.639073
ENSG00000120915	0.213547	3.96296	4.21395	0.716978
ENSG00000121104	61.8319	3.02926	-4.35131	0.945374
ENSG00000121210	16.0503	5.5673	-1.52755	0.520474
ENSG00000121236	2.13984	0.0885312	-4.59518	0.741837
ENSG00000121552	8.28793	0.0426094	-7.6037	0.906229
ENSG00000121570	1.76438	7.66474	2.11908	0.64596
ENSG00000121594	1.17578	0.047876	-4.61816	0.546453
ENSG00000121691	165.381	35.3515	-2.22595	0.583819
ENSG00000121807	9.20567	0.0179663	-9.00109	0.934881
ENSG00000121858	2.57728	0.0632532	-5.34857	0.787579
ENSG00000121966	6.15509	40.6062	2.72185	0.560471
ENSG00000122497	19.3024	57.4687	1.57399	0.502362
ENSG00000122644	125.316	3.6765	-5.0911	0.98772
ENSG00000122707	1.10649	7.31766	2.72539	0.793288
ENSG00000122711	3.63828	0.336206	-3.43584	0.660544
ENSG00000122786	0.83732	34.5874	5.36832	0.870447
ENSG00000122861	2.7538	0.247306	-3.47705	0.64168
ENSG00000122986	1.78507	0.0926432	-4.26815	0.81657
ENSG00000123240	50.7723	9.4273	-2.42912	0.658647
ENSG00000123384	4.25766	0.0791065	-5.75012	0.928853
ENSG00000123643	14.5784	1.51194	-3.26936	0.632272
ENSG00000123892	3.96062	34.1954	3.11	0.835371
ENSG00000124067	6.42483	0.518773	-3.63048	0.758872
ENSG00000124098	85.3926	8.72594	-3.29073	0.598243
ENSG00000124104	0.377684	3.03855	3.00813	0.642369
ENSG00000124215	0.296547	9.69102	5.03032	0.919148
ENSG00000124406	3.14801	39.8926	3.66361	0.791152
ENSG00000124491	35.9313	234.707	2.70755	0.510618
ENSG00000124535	16.2417	65.1414	2.00387	0.555275
ENSG00000124570	22.3322	83.4068	1.90104	0.850865
ENSG00000124772	0.0438904	1.56261	5.15391	0.845054
ENSG00000124882	1.91972	15.9698	3.05638	0.555659
ENSG00000124942	25.9832	0.570339	-5.50962	0.879279
ENSG00000125089	3.70899	0.228242	-4.02239	0.669198
ENSG00000125170	0.204389	2.1139	3.37052	0.737639
ENSG00000125266	0.0960967	5.09612	5.72877	0.95729
ENSG00000125347	34.6858	4.51511	-2.94151	0.592321
ENSG00000125354	12.265	38.0591	1.63369	0.786001
ENSG00000125726	10.6922	0.00195476	-12.4173	0.900863
ENSG00000125733	4.24156	16.6003	1.96854	0.523134
ENSG00000125744	2.89936	20.4716	2.81982	0.518112
ENSG00000125753	21.3365	139.424	2.70808	0.709262
ENSG00000125968	13.4733	1.20273	-3.48572	0.760775
ENSG00000126217	0.19899	5.64455	4.82609	0.658789
ENSG00000126264	12.228	107.704	3.13881	0.59832
ENSG00000126353	2.65216	0.00110665	-11.2268	0.769463
ENSG00000126775	17.8091	3.45143	-2.36735	0.595321
ENSG00000126822	1.83335	21.1544	3.52841	0.817019
ENSG00000126860	7.17426	0.198849	-5.17309	0.665563
ENSG00000126953	4.35855	22.7683	2.38511	0.837069
ENSG00000127249	0.470682	5.07786	3.4314	0.854408
ENSG00000127314	84.2948	777.256	3.20487	0.697691
ENSG00000127533	2.12356	24.6353	3.53617	0.640275
ENSG00000127603	33.9775	143.982	2.08324	0.539549
ENSG00000127863	3.81904	0.0793648	-5.58857	0.826324
ENSG00000127920	12.3774	153.057	3.62829	0.620704
ENSG00000127947	13.1495	63.375	2.26891	0.623917
ENSG00000127951	9.53749	0.339684	-4.81134	0.724431
ENSG00000127954	6.18496	0.0119208	-9.01914	0.983392
ENSG00000127955	2.85414	13.7621	2.26958	0.504384
ENSG00000128266	1.13167	31.6194	4.80428	0.603888
ENSG00000128271	0.948305	9.59066	3.33821	0.684965
ENSG00000128274	6.31741	0.208618	-4.9204	0.697281
ENSG00000128335	11.1819	2.80729	-1.99392	0.718369
ENSG00000128342	3.92941	0.00665099	-9.20653	0.921769
ENSG00000128383	2.15432	0.0607153	-5.14903	0.850857
ENSG00000128512	1.72553	0.195534	-3.14155	0.544311
ENSG00000128581	2.78425	0.526189	-2.40364	0.752406
ENSG00000128602	0.47373	2.48806	2.39289	0.516509
ENSG00000128739	3.65553	12.6822	1.79465	0.524014
ENSG00000128872	3.54249	0.0465369	-6.25025	0.960257
ENSG00000128923	2.85831	14.4371	2.33655	0.784261
ENSG00000129195	2.32245	10.7072	2.20487	0.520086
ENSG00000129244	4.64402	0.126731	-5.19553	0.849146
ENSG00000129355	7.80918	78.4758	3.329	0.738111
ENSG00000129521	3.40073	24.7026	2.86075	0.664866
ENSG00000129538	12.061	1.9973	-2.59423	0.707465
ENSG00000129566	2.80238	15.6696	2.48324	0.786509
ENSG00000129595	10.5332	0.287653	-5.19447	0.811782
ENSG00000129991	12.9106	0.931186	-3.79334	0.697574
ENSG00000130201	0.455627	15.4171	5.08054	0.864781
ENSG00000130202	4.10096	26.0618	2.6679	0.846918
ENSG00000130203	47.3658	0.784236	-5.91641	0.805611
ENSG00000130208	136.325	6.44252	-4.40328	0.897894
ENSG00000130227	155.19	19.2646	-3.01001	0.89693
ENSG00000130300	1.19671	0.0626319	-4.25603	0.648871
ENSG00000130303	14	0.60734	-4.52678	0.552264
ENSG00000130513	489.395	4.46152	-6.77732	0.894322
ENSG00000130528	0.0881575	1.42226	4.01196	0.509791
ENSG00000130529	0.525753	4.99981	3.24942	0.58138
ENSG00000130560	117.343	12.2762	-3.2568	0.872602
ENSG00000130592	4.20948	0.275574	-3.93313	0.657362
ENSG00000130656	26.0808	0.0170147	-10.582	0.978633
ENSG00000130707	3.29241	0.346078	-3.24997	0.721209
ENSG00000130755	28.5872	117.677	2.04138	0.649955
ENSG00000130822	0.108438	3.24534	4.90343	0.795171
ENSG00000130962	0.604282	2.1824	1.85262	0.529626
ENSG00000131018	2.30992	8.02659	1.79694	0.771512
ENSG00000131089	1.99098	11.491	2.52894	0.826183
ENSG00000131236	66.8332	342.53	2.35759	0.673854
ENSG00000131370	3.80209	87.2572	4.52041	0.712004
ENSG00000131378	3.05687	7.30552	1.25693	0.551001
ENSG00000131462	46.2032	10.009	-2.2067	0.58432
ENSG00000131504	34.2666	149.995	2.13004	0.746533
ENSG00000131725	5.35537	17.8585	1.73755	0.672836
ENSG00000131781	1.04407	7.19927	2.78564	0.63148
ENSG00000131797	3.04573	0.0936979	-5.02263	0.94223
ENSG00000131981	43.8226	2.39566	-4.19318	0.871146
ENSG00000132205	15.7423	4.48026	-1.81299	0.513631
ENSG00000132323	33.2562	11.4446	-1.53895	0.725073
ENSG00000132334	10.7638	0.857409	-3.65006	0.758122
ENSG00000132359	0.915778	9.46253	3.36916	0.87395
ENSG00000132386	9.19371	0.625504	-3.87756	0.826986
ENSG00000132514	23.0466	0.0484497	-8.89385	0.927271
ENSG00000132535	2.94124	9.52329	1.69504	0.524805
ENSG00000132688	0.0199226	1.62482	6.34973	0.758497
ENSG00000132718	1.0011	7.15649	2.83766	0.813805
ENSG00000132825	1.44615	5.06858	1.80937	0.553087
ENSG00000132970	0.464293	7.8209	4.07423	0.682047
ENSG00000133069	93.5204	5.91446	-3.98296	0.870598
ENSG00000133142	6.03955	24.4417	2.01683	0.790189
ENSG00000133317	1.9778	18.0544	3.19039	0.577198
ENSG00000133488	6.72411	0.00498805	-10.3967	0.968479
ENSG00000133639	23.212	6.1247	-1.92216	0.53085
ENSG00000133657	96.3657	23.3889	-2.0427	0.558384
ENSG00000133742	4.25907	0.212888	-4.32237	0.769297
ENSG00000133874	0.575244	3.06387	2.41311	0.678968
ENSG00000134061	1.59153	0.0141305	-6.81546	0.827731
ENSG00000134072	5.89969	57.2582	3.27877	0.872395
ENSG00000134201	0.508409	2.66911	2.3923	0.505969
ENSG00000134215	4.32452	19.2444	2.15383	0.694049
ENSG00000134256	1.48341	0.0117538	-6.97965	0.797455
ENSG00000134287	17.026	55.3889	1.70186	0.516215
ENSG00000134297	1.0046	12.1876	3.60072	0.76262
ENSG00000134317	5.03327	0.162018	-4.95727	0.933683
ENSG00000134318	12.4415	53.8439	2.11362	0.585675
ENSG00000134321	29.6962	1.77173	-4.06705	0.878619
ENSG00000134323	0.315281	1.76724	2.48678	0.760436
ENSG00000134326	15.7831	2.36767	-2.73684	0.520227
ENSG00000134363	2.42708	0.0322819	-6.23235	0.866667
ENSG00000134376	1.41511	0.0428448	-5.04565	0.643215
ENSG00000134470	7.0582	0.29639	-4.57373	0.80867
ENSG00000134531	4.81882	0.288203	-4.06352	0.781713
ENSG00000134548	1.00674	20.812	4.36966	0.790536
ENSG00000134594	1.82216	20.4397	3.48766	0.797479
ENSG00000134769	1.19352	0.0951434	-3.64897	0.634141
ENSG00000134817	2.51676	0.0373501	-6.07431	0.549629
ENSG00000134824	196.256	683.038	1.79923	0.504801
ENSG00000134827	1.41669	0.00689809	-7.68211	0.609484
ENSG00000134830	1.38024	0.118639	-3.54027	0.765053
ENSG00000134909	1.67404	8.17524	2.28792	0.674621
ENSG00000134954	0.580092	5.30272	3.19238	0.63444
ENSG00000134955	1.50049	0.0762422	-4.2987	0.757893
ENSG00000135046	34.964	0.54847	-5.99431	0.955686
ENSG00000135047	113.625	1.23718	-6.52108	0.940546
ENSG00000135063	0.0569586	1.27005	4.47882	0.7024
ENSG00000135083	0.342518	2.54374	2.8927	0.74575
ENSG00000135185	3.26069	0.564231	-2.53082	0.590152
ENSG00000135272	2.63994	0.300812	-3.13357	0.685253
ENSG00000135362	0.523992	10.6744	4.34847	0.791715
ENSG00000135426	9.14978	42.4272	2.21318	0.692477
ENSG00000135549	5.87379	0.09583	-5.93767	0.93716
ENSG00000135604	2.5683	30.2105	3.55617	0.551681
ENSG00000135605	8.98422	44.9149	2.32173	0.67449
ENSG00000135631	0.064776	1.72717	4.7368	0.856283
ENSG00000135709	7.55614	34.774	2.20229	0.590209
ENSG00000135723	9.71198	52.4353	2.4327	0.523696
ENSG00000135776	72.9234	8.58383	-3.08669	0.86644
ENSG00000135919	9.64809	60.2023	2.6415	0.652365
ENSG00000135931	2.32566	0.0969248	-4.58463	0.783883
ENSG00000136010	0.653675	3.89908	2.57649	0.667369
ENSG00000136014	1.09655	0.210077	-2.38398	0.503295
ENSG00000136205	3.91882	0.259749	-3.91523	0.730919
ENSG00000136404	3.88355	35.5262	3.19343	0.793975
ENSG00000136449	0.336314	1.75843	2.38641	0.592988
ENSG00000136542	12.8579	0.00739634	-10.7636	0.953861
ENSG00000136689	4.72643	0.247744	-4.25383	0.748527
ENSG00000136732	384.16	24.5117	-3.97017	0.891747
ENSG00000136842	15.5581	1.00866	-3.94715	0.766365
ENSG00000136867	1.46207	0.271631	-2.42829	0.560845
ENSG00000136869	4.59124	0.0830369	-5.78899	0.646093
ENSG00000137193	277.067	66.2324	-2.06463	0.718936
ENSG00000137225	0.0420831	1.04071	4.62818	0.501924
ENSG00000137265	2.81651	0.0376881	-6.22366	0.931298
ENSG00000137267	27.7779	0.646391	-5.42538	0.90818
ENSG00000137331	16.5388	0.372826	-5.47121	0.8927
ENSG00000137460	35.0993	0.0229075	-10.5814	0.983522
ENSG00000137462	5.65132	0.127183	-5.47361	0.79815
ENSG00000137486	12.1606	49.2087	2.0167	0.720177
ENSG00000137501	6.0012	0.865245	-2.79407	0.644254
ENSG00000137502	1.24262	11.1107	3.16049	0.727374
ENSG00000137507	0.845397	23.9106	4.82187	0.664679
ENSG00000137628	4.78732	1.05077	-2.18777	0.698419
ENSG00000137642	1.91292	0.0841411	-4.50682	0.654844
ENSG00000137672	1.73199	44.6208	4.68721	0.909267
ENSG00000137752	4.96543	0.265989	-4.22248	0.720685
ENSG00000137801	113.446	2165.03	4.25431	0.737531
ENSG00000137824	25.4572	7.64522	-1.73545	0.605707
ENSG00000137831	0.42974	4.90679	3.51325	0.781541
ENSG00000137841	5.03282	44.3672	3.14005	0.826121
ENSG00000137845	31.0795	184.043	2.56601	0.668925
ENSG00000137880	19.678	2.30545	-3.09346	0.642012
ENSG00000137942	4.85277	36.611	2.9154	0.825258
ENSG00000138050	9.04724	34.584	1.93455	0.507855
ENSG00000138080	2.32516	44.6079	4.2619	0.757718
ENSG00000138185	2.60528	0.0720266	-5.17676	0.850868
ENSG00000138395	1.26511	0.0784982	-4.01046	0.538316
ENSG00000138623	17.6543	2.29068	-2.94617	0.786819
ENSG00000138669	0.0579456	1.2205	4.39663	0.680582
ENSG00000138722	10.1806	377.689	5.21331	0.836703
ENSG00000138735	2.10008	72.9344	5.11808	0.896917
ENSG00000138744	5.80529	0.384288	-3.91711	0.864195
ENSG00000138772	0.682152	12.6246	4.21	0.935066
ENSG00000138798	0.892911	28.1999	4.98103	0.877
ENSG00000139083	5.66785	23.3085	2.03999	0.777628
ENSG00000139174	0.921587	28.1926	4.93505	0.833452
ENSG00000139211	7.41875	0.556043	-3.73791	0.889362
ENSG00000139278	13.9288	0.141064	-6.62558	0.931598
ENSG00000139354	15.9494	3.51736	-2.18094	0.598701
ENSG00000139597	14.1412	3.61691	-1.96707	0.709926
ENSG00000139629	14.5415	0.52692	-4.78645	0.682509
ENSG00000139725	4.59501	41.1005	3.16102	0.755986
ENSG00000139793	61.1573	4.94071	-3.62973	0.897702
ENSG00000139970	0.215193	2.62772	3.61011	0.780451
ENSG00000140009	2.12357	0.0905811	-4.55114	0.804276
ENSG00000140030	5.33853	0.725303	-2.87979	0.821376
ENSG00000140057	2.86174	0.230448	-3.63438	0.765329
ENSG00000140280	8.80245	0.942316	-3.22362	0.536528
ENSG00000140287	8.8517	0.432414	-4.35547	0.750258
ENSG00000140368	2.07468	0.0598993	-5.11421	0.779704
ENSG00000140403	91.1686	2.74566	-5.05331	0.940629
ENSG00000140479	8.99726	60.8462	2.75761	0.538155
ENSG00000140682	2.44023	11.4398	2.22897	0.611154
ENSG00000140749	6.29194	0.227726	-4.78813	0.712002
ENSG00000140848	0.994681	4.60987	2.21242	0.607583
ENSG00000140853	5.37135	51.1877	3.25244	0.564502
ENSG00000140859	4.40165	38.8874	3.14319	0.645088
ENSG00000140876	2.66319	0.284893	-3.22466	0.596523
ENSG00000140968	7.83813	0.147286	-5.73382	0.899963
ENSG00000141084	9.37231	2.04302	-2.1977	0.819799
ENSG00000141198	3.44003	14.1358	2.03886	0.504115
ENSG00000141401	11.6803	1.10629	-3.40027	0.512789
ENSG00000141469	16.5229	0.0654466	-7.97994	0.916419
ENSG00000141526	7.97882	57.8816	2.85886	0.74292
ENSG00000141540	3.9495	0.194262	-4.3456	0.751639
ENSG00000141562	104.809	22.0967	-2.24586	0.649845
ENSG00000141655	0.184865	4.08871	4.4671	0.82813
ENSG00000141696	0.324549	2.29474	2.82182	0.761254
ENSG00000141744	3.45026	0.0607949	-5.82661	0.917551
ENSG00000141756	0.167393	6.83666	5.35198	0.872826
ENSG00000141968	6.21521	30.171	2.27929	0.75235
ENSG00000142046	2.15238	14.268	2.72878	0.522712
ENSG00000142185	2.44113	0.0874052	-4.80368	0.670079
ENSG00000142235	0.0705009	1.28711	4.19035	0.865699
ENSG00000142669	31.4535	191.799	2.60831	0.536385
ENSG00000142875	12.7108	86.6485	2.76912	0.883303
ENSG00000143119	16.4282	0.868651	-4.24126	0.783443
ENSG00000143140	0.0261847	1.04093	5.313	0.871206
ENSG00000143153	4.46554	13.6342	1.61032	0.596566
ENSG00000143198	110.999	21.961	-2.33753	0.764711
ENSG00000143224	74.848	8.02202	-3.22193	0.833669
ENSG00000143226	24.2053	119.442	2.30292	0.876527
ENSG00000143344	4.92212	0.196872	-4.64395	0.870342
ENSG00000143367	6.40712	0.738136	-3.11772	0.809076
ENSG00000143409	5.93092	43.1581	2.8633	0.561614
ENSG00000143416	65.0659	0.105393	-9.26998	0.9877
ENSG00000143458	10.087	3.64068	-1.47022	0.52908
ENSG00000143479	19.1473	1.08172	-4.14574	0.94011
ENSG00000143515	5.62848	19.2254	1.77219	0.517563
ENSG00000143546	58.8393	0.329994	-7.4782	0.788599
ENSG00000143595	0.310088	3.94493	3.66925	0.595386
ENSG00000143627	37.2216	0.0398075	-9.86889	0.971196
ENSG00000143643	14.1012	3.40168	-2.0515	0.52038
ENSG00000143772	3.61286	18.4282	2.3507	0.559514
ENSG00000143995	4.95923	128.224	4.69241	0.86618
ENSG00000144118	12.1036	69.6073	2.52381	0.709166
ENSG00000144366	8.08637	0.226346	-5.15889	0.938804
ENSG00000144407	2.08203	0.34271	-2.60293	0.757237
ENSG00000144485	106.631	1.63582	-6.02646	0.958083
ENSG00000144560	5.11512	16.2003	1.66318	0.58385
ENSG00000144677	5.54812	79.3184	3.83758	0.728248
ENSG00000144711	14.6903	2.77012	-2.40685	0.541978
ENSG00000144749	1.38708	0.172874	-3.00425	0.568701
ENSG00000144792	0.412433	2.57538	2.64255	0.594976
ENSG00000144802	9.80498	43.7674	2.15827	0.685448
ENSG00000144868	0.0810126	1.00519	3.63318	0.808483
ENSG00000144893	7.99279	113.442	3.82711	0.868188
ENSG00000144959	29.5407	2.44501	-3.59479	0.944164
ENSG00000145014	1.20781	6.11662	2.34034	0.530036
ENSG00000145416	4.73987	0.154216	-4.94182	0.644285
ENSG00000145431	5.98095	33.7281	2.4955	0.628757
ENSG00000145632	6.25456	1.09148	-2.51862	0.607582
ENSG00000145708	3.95251	0.121277	-5.02639	0.621479
ENSG00000145730	7.35037	58.9742	3.0042	0.68198
ENSG00000145740	18.9972	95.7097	2.33288	0.679571
ENSG00000145819	5.74902	0.380711	-3.91655	0.562769
ENSG00000145832	0.109891	1.38937	3.66029	0.650126
ENSG00000145949	0.225549	1.58842	2.81608	0.779762
ENSG00000145990	3.07087	16.2348	2.40238	0.566623
ENSG00000146094	7.70462	32.3916	2.07183	0.63854
ENSG00000146112	6.25875	26.3809	2.07555	0.600543
ENSG00000146192	3.92596	0.0422361	-6.53842	0.843758
ENSG00000146376	16.3477	98.4294	2.59	0.592409
ENSG00000146409	8.63082	0.993553	-3.11883	0.711379
ENSG00000147166	0.601972	3.15661	2.39061	0.701085
ENSG00000147324	28.7222	1.09827	-4.70886	0.795315
ENSG00000147454	768.892	27.8995	-4.78447	0.864818
ENSG00000147459	5.09368	15.3797	1.59425	0.539743
ENSG00000147488	2.49628	0.160574	-3.95847	0.64328
ENSG00000147509	4.42394	0.0356698	-6.95448	0.904551
ENSG00000147526	30.3547	87.445	1.52646	0.560258
ENSG00000147650	8.6571	67.5002	2.96293	0.616118
ENSG00000147689	67.6576	0.0313594	-11.0751	0.978606
ENSG00000147852	0.328608	2.20516	2.74644	0.577521
ENSG00000147862	1.0014	25.6089	4.67656	0.888645
ENSG00000147872	159.498	26.4142	-2.59415	0.674915
ENSG00000148175	153.232	715.578	2.2234	0.527288
ENSG00000148180	21.1866	258.84	3.61083	0.854689
ENSG00000148218	64.0811	8.75723	-2.87135	0.712093
ENSG00000148346	1.26951	18.791	3.8877	0.771225
ENSG00000148429	12.1373	2.96219	-2.0347	0.588119
ENSG00000148498	0.193237	7.68946	5.31444	0.881852
ENSG00000148516	2.97439	0.0770493	-5.27067	0.92725
ENSG00000148600	0.744689	4.53516	2.60644	0.603933
ENSG00000148832	0.326547	2.02625	2.63345	0.633711
ENSG00000148926	2.26747	0.0982284	-4.5288	0.879693
ENSG00000149115	8.226	1.9795	-2.05505	0.612299
ENSG00000149150	43.5095	4.94279	-3.13793	0.907057
ENSG00000149212	8.98629	1.79956	-2.32008	0.516358
ENSG00000149269	42.8245	4.78521	-3.16178	0.741779
ENSG00000149289	3.13892	65.0476	4.37315	0.681008
ENSG00000149403	0.131805	5.03599	5.2558	0.896381
ENSG00000149516	1.822	0.027912	-6.02849	0.771041
ENSG00000149534	2.54355	0.00166643	-10.5759	0.743236
ENSG00000149564	3.55438	93.3028	4.71425	0.789897
ENSG00000149634	0.248446	1.45312	2.54815	0.591097
ENSG00000149781	49.1143	293.034	2.57686	0.506127
ENSG00000150054	4.28581	31.462	2.87597	0.501856
ENSG00000150337	1.18442	0.0717972	-4.04411	0.57597
ENSG00000150471	1.17551	0.0130468	-6.49344	0.83985
ENSG00000150540	2.39688	0.141669	-4.08056	0.658117
ENSG00000150594	0.885841	15.2366	4.10435	0.528404
ENSG00000150630	0.362994	6.26601	4.10953	0.753076
ENSG00000150637	2.80763	100.383	5.16002	0.870854
ENSG00000150681	14.0726	223.254	3.98772	0.828196
ENSG00000150760	1.85449	10.2713	2.46952	0.675153
ENSG00000150961	5.42262	26.4097	2.284	0.592399
ENSG00000150967	6.02267	1.69069	-1.83279	0.591428
ENSG00000150977	9.63218	46.8462	2.282	0.572016
ENSG00000150995	7.5014	36.6239	2.28755	0.72214
ENSG00000151065	5.56452	1.40319	-1.98754	0.675337
ENSG00000151474	2.77944	0.503995	-2.46331	0.719512
ENSG00000151490	1.32167	0.0331123	-5.31885	0.737448
ENSG00000151575	11.5353	0.737104	-3.96804	0.918001
ENSG00000151651	3.43718	0.194874	-4.14061	0.701507
ENSG00000151693	0.731391	27.1064	5.21185	0.947703
ENSG00000151702	7.14541	110.119	3.9459	0.963121
ENSG00000152078	51.8949	0.154865	-8.38843	0.988715
ENSG00000152128	0.374741	7.62384	4.34655	0.92466
ENSG00000152229	22.3331	159.889	2.83982	0.646216
ENSG00000152256	8.62315	19.3331	1.16479	0.557362
ENSG00000152409	14.4369	3.12952	-2.20575	0.511833
ENSG00000152518	27.2447	1.93679	-3.81424	0.602054
ENSG00000152582	1.43272	0.283288	-2.33841	0.602493
ENSG00000152760	0.549019	4.14263	2.91562	0.754139
ENSG00000152767	1.04389	0.196182	-2.4117	0.500332
ENSG00000152932	0.237996	3.22835	3.76178	0.728161
ENSG00000153064	0.894825	34.5477	5.27084	0.941917
ENSG00000153113	117.785	12.1404	-3.27826	0.902047
ENSG00000153214	4.93978	33.9229	2.77974	0.69958
ENSG00000153283	0.15395	4.25711	4.78934	0.856222
ENSG00000153395	1.34569	5.36293	1.99468	0.504527
ENSG00000153714	0.161242	3.46589	4.42593	0.873453
ENSG00000153721	7.10366	1.57424	-2.17391	0.539607
ENSG00000153814	17.4434	0.314724	-5.79245	0.928396
ENSG00000153815	11.8424	72.86	2.62116	0.689817
ENSG00000153879	36.5357	11.0841	-1.72082	0.595372
ENSG00000154016	0.539612	2.45655	2.18664	0.603192
ENSG00000154035	19.4403	0.530913	-5.19443	0.937114
ENSG00000154122	38.1922	0.779367	-5.61483	0.817205
ENSG00000154127	2.95329	67.6049	4.51673	0.85946
ENSG00000154134	1.18099	8.65165	2.87298	0.667234
ENSG00000154146	2.88816	59.2123	4.35767	0.693534
ENSG00000154188	2.71581	79.6865	4.87488	0.964313
ENSG00000154217	2.1206	23.9771	3.49912	0.769508
ENSG00000154229	3.12874	14.994	2.26073	0.522208
ENSG00000154310	7.89019	44.8108	2.50572	0.784131
ENSG00000154359	3.52503	15.0054	2.08977	0.577177
ENSG00000154589	4.52424	0.13838	-5.03097	0.763638
ENSG00000154639	1.24282	0.0171709	-6.17751	0.799207
ENSG00000154822	21.9722	1.58945	-3.78908	0.798702
ENSG00000154898	5.39116	1.21258	-2.15251	0.580306
ENSG00000155158	1.51284	15.8179	3.38622	0.790043
ENSG00000155254	2.13357	7.95834	1.8992	0.755455
ENSG00000155380	29.4131	7.46436	-1.97837	0.585426
ENSG00000155749	5.4299	0.346148	-3.97147	0.78825
ENSG00000155962	23.4671	0.277421	-6.40242	0.971844
ENSG00000155966	0.255253	1.2972	2.3454	0.53186
ENSG00000155980	5.17909	0.0615725	-6.39427	0.904972
ENSG00000156162	4.62358	18.0495	1.96488	0.534491
ENSG00000156384	9.7214	4.13998	-1.23154	0.586096
ENSG00000156535	2.27401	17.0462	2.90614	0.930962
ENSG00000156675	18.2662	1.31281	-3.79844	0.850331
ENSG00000157107	22.6777	3.73736	-2.60118	0.71266
ENSG00000157303	2.12283	27.3936	3.68978	0.838688
ENSG00000157600	11.4563	38.9742	1.76638	0.523655
ENSG00000157680	0.0442872	4.93578	6.80024	0.937563
ENSG00000157734	20.244	0.0954512	-7.72852	0.655558
ENSG00000157827	2.49389	0.0915116	-4.7683	0.852616
ENSG00000157927	0.166425	1.56019	3.22877	0.60579
ENSG00000158079	1.78368	0.36876	-2.2741	0.553423
ENSG00000158089	0.719664	9.3549	3.70033	0.531806
ENSG00000158104	4.08099	0.0047699	-9.74075	0.914532
ENSG00000158164	0.0783319	4.05698	5.69466	0.867159
ENSG00000158352	0.0848568	1.54667	4.18799	0.635273
ENSG00000158555	18.2198	1.92484	-3.2427	0.900954
ENSG00000158578	558.475	0.0968783	-12.493	0.834444
ENSG00000158806	0.866744	3.45233	1.99389	0.503307
ENSG00000159164	0.971679	13.4761	3.79378	0.799093
ENSG00000159176	13.4321	47.6975	1.82823	0.551899
ENSG00000159189	3.4505	0.129391	-4.737	0.632744
ENSG00000159363	3.13905	13.1169	2.06303	0.548337
ENSG00000159388	43.5931	5.56992	-2.96837	0.848471
ENSG00000159445	3.17536	8.87901	1.48348	0.645496
ENSG00000159674	3.4443	0.132103	-4.70447	0.823795
ENSG00000159840	10.3656	148.837	3.84386	0.938284
ENSG00000160013	1.08388	18.5574	4.09772	0.719096
ENSG00000160117	31.0985	3.89857	-2.99583	0.888153
ENSG00000160145	3.05619	109.977	5.16932	0.906477
ENSG00000160188	0.0962063	1.84189	4.25891	0.739778
ENSG00000160190	5.90872	137.955	4.54521	0.772508
ENSG00000160223	1.26063	0.0111214	-6.82466	0.872321
ENSG00000160255	16.085	1.29954	-3.62964	0.51304
ENSG00000160307	4.16556	0.203036	-4.3587	0.646495
ENSG00000160469	0.120613	1.32502	3.45756	0.848499
ENSG00000160588	0.963458	7.55243	2.97065	0.551053
ENSG00000160593	15.4913	0.25803	-5.90778	0.934827
ENSG00000160703	2.18905	7.66957	1.80884	0.568801
ENSG00000160712	6.74519	0.737437	-3.19327	0.665275
ENSG00000160796	10.1234	81.9099	3.01634	0.863679
ENSG00000161570	0.986068	25.5721	4.69674	0.756141
ENSG00000161911	0.872193	57.4629	6.04184	0.887191
ENSG00000161940	0.165754	2.36274	3.83334	0.523386
ENSG00000161944	3.76023	0.0529668	-6.14959	0.912791
ENSG00000161958	0.232348	1.5547	2.74228	0.734732
ENSG00000162039	1.434	0.224554	-2.67491	0.550443
ENSG00000162407	0.455705	6.64045	3.86511	0.531893
ENSG00000162413	31.2872	4.7151	-2.73021	0.696213
ENSG00000162437	24.0619	5.88349	-2.03201	0.589645
ENSG00000162551	3.03582	0.00476647	-9.31495	0.947737
ENSG00000162599	42.5943	0.430916	-6.62711	0.900977
ENSG00000162614	0.418083	12.0721	4.85175	0.905679
ENSG00000162676	1.72445	0.0471326	-5.19326	0.649794
ENSG00000162738	0.218517	1.69329	2.95401	0.674632
ENSG00000162739	0.174465	1.69985	3.28439	0.566559
ENSG00000162745	1.91559	0.0287347	-6.05885	0.808606
ENSG00000162825	29.0138	96.9456	1.74044	0.5671
ENSG00000162836	1.11206	4.04002	1.86113	0.576482
ENSG00000162852	9.78999	99.2865	3.34222	0.774233
ENSG00000162873	5.74839	0.0468071	-6.94029	0.963835
ENSG00000162994	2.79843	13.0494	2.22129	0.821639
ENSG00000163092	0.073439	2.13501	4.86155	0.63551
ENSG00000163110	10.351	46.1908	2.15784	0.57429
ENSG00000163171	3.2534	19.3668	2.57357	0.605487
ENSG00000163191	22.2015	1.68421	-3.72051	0.85733
ENSG00000163219	4.8808	21.5204	2.14051	0.587657
ENSG00000163220	58.2043	0.506361	-6.84482	0.676044
ENSG00000163251	7.00728	0.817536	-3.0995	0.804944
ENSG00000163359	0.0497333	5.60629	6.81669	0.953799
ENSG00000163378	3.49981	10.712	1.61387	0.544114
ENSG00000163386	10.8256	43.6948	2.01302	0.624636
ENSG00000163435	2.86455	0.0266014	-6.75066	0.929495
ENSG00000163517	1.52793	0.188564	-3.01846	0.598349
ENSG00000163554	287.287	56.9834	-2.33388	0.594603
ENSG00000163563	4.52071	0.0938854	-5.58951	0.812758
ENSG00000163584	94.7318	21.9718	-2.1082	0.51851
ENSG00000163637	0.0772414	1.72437	4.48055	0.703505
ENSG00000163694	3.41983	0.105461	-5.01914	0.872291
ENSG00000163701	0.220136	1.55535	2.82077	0.659731
ENSG00000163734	4.74561	79.6252	4.06856	0.720802
ENSG00000163735	0.0555962	1.93666	5.12244	0.584453
ENSG00000163736	82.6794	2258.01	4.77138	0.734681
ENSG00000163737	76.241	1974.03	4.69443	0.663558
ENSG00000163739	1.8164	25.6712	3.821	0.529873
ENSG00000163823	2.07546	0.120518	-4.10612	0.746004
ENSG00000163884	1.37385	0.0591961	-4.53658	0.860217
ENSG00000163898	0.672727	16.248	4.5941	0.752505
ENSG00000163913	10.2418	1.76153	-2.53957	0.6515
ENSG00000163923	1.96195	0.190758	-3.36247	0.584982
ENSG00000163947	1.2326	27.1588	4.46165	0.741709
ENSG00000164010	67.187	3.14467	-4.4172	0.976549
ENSG00000164068	25.7205	5.17495	-2.3133	0.781651
ENSG00000164081	8.30975	35.0039	2.07464	0.5144
ENSG00000164100	0.0295137	2.08137	6.14	0.832277
ENSG00000164116	1.91736	20.3427	3.40732	0.747492
ENSG00000164120	77.674	2.43957	-4.99273	0.795634
ENSG00000164125	3.55683	0.129327	-4.7815	0.904306
ENSG00000164181	4.05905	69.973	4.10758	0.710689
ENSG00000164220	3.06731	34.1697	3.47767	0.609468
ENSG00000164300	8.56068	1.34465	-2.6705	0.864702
ENSG00000164398	15.6729	0.14263	-6.77984	0.886061
ENSG00000164465	0.739396	4.35646	2.55874	0.585231
ENSG00000164506	25.5795	171.388	2.74421	0.836673
ENSG00000164542	1.3655	0.265073	-2.36497	0.531496
ENSG00000164659	0.999699	13.7946	3.78647	0.680072
ENSG00000164683	1.20606	0.0509877	-4.564	0.662547
ENSG00000164733	155.793	15.1975	-3.35773	0.58809
ENSG00000164751	13.4442	2.74308	-2.29312	0.59815
ENSG00000164949	1.73908	0.0393949	-5.46418	0.8677
ENSG00000165071	2.68592	0.25888	-3.37506	0.635673
ENSG00000165272	3.04135	0.134406	-4.50004	0.919853
ENSG00000165304	25.3977	6.62984	-1.93765	0.501276
ENSG00000165449	1.08435	0.0162715	-6.05834	0.816736
ENSG00000165521	1.04765	0.0705411	-3.89255	0.770884
ENSG00000165617	0.118361	4.6673	5.30133	0.789311
ENSG00000165661	6.08113	1.81917	-1.74106	0.681607
ENSG00000165682	8.57242	193.754	4.49838	0.755005
ENSG00000165716	1.4917	27.3537	4.1967	0.858026
ENSG00000165752	4.6327	1.3639	-1.76411	0.552692
ENSG00000165821	0.486328	11.5751	4.57296	0.910329
ENSG00000165914	6.33563	47.3047	2.90042	0.8042
ENSG00000165929	1.52099	58.7241	5.27087	0.816573
ENSG00000165949	6.93208	0.399406	-4.11736	0.837012
ENSG00000166035	0.213092	10.7014	5.65017	0.876156
ENSG00000166046	47.1404	3.17984	-3.88994	0.608535
ENSG00000166086	0.820495	7.43999	3.18073	0.552903
ENSG00000166091	6.05237	179.853	4.89317	0.713637
ENSG00000166147	3.64906	0.357893	-3.34992	0.734342
ENSG00000166148	0.180234	6.14833	5.09225	0.707394
ENSG00000166167	21.8155	3.64775	-2.58027	0.785473
ENSG00000166265	0.269691	1.81633	2.75165	0.869819
ENSG00000166333	34.0459	169.511	2.31583	0.500148
ENSG00000166347	34.5701	6.78599	-2.3489	0.735216
ENSG00000166398	5.51196	0.863858	-2.6737	0.790195
ENSG00000166401	2.5371	0.0403288	-5.97522	0.841774
ENSG00000166428	3.96537	0.0644027	-5.94419	0.897377
ENSG00000166501	12.8045	74.2116	2.53499	0.590409
ENSG00000166592	5.33517	0.124955	-5.41605	0.878878
ENSG00000166681	19.8628	113.759	2.51783	0.529494
ENSG00000166793	33.4362	0.322417	-6.69634	0.808891
ENSG00000166825	6.91809	27.4325	1.98744	0.70661
ENSG00000166831	0.0921286	1.40988	3.93578	0.838258
ENSG00000166947	115.91	2.14483	-5.756	0.839377
ENSG00000167100	0.640261	42.2684	6.04478	0.96377
ENSG00000167106	2.06902	0.171243	-3.59483	0.650067
ENSG00000167207	2.79544	0.132109	-4.40328	0.715036
ENSG00000167210	0.0381016	1.74798	5.5197	0.955871
ENSG00000167323	17.3454	73.4063	2.08135	0.566679
ENSG00000167371	0.14319	1.37243	3.26073	0.600352
ENSG00000167460	42.7291	558.28	3.7077	0.837078
ENSG00000167461	20.972	74.0492	1.82002	0.572119
ENSG00000167535	0.594513	7.59515	3.6753	0.925351
ENSG00000167536	29.5239	4.74025	-2.63885	0.829919
ENSG00000167612	1.06556	0.00693461	-7.26357	0.769819
ENSG00000167701	2.03308	0.0141807	-7.16359	0.900565
ENSG00000167703	5.30394	0.43584	-3.60519	0.812822
ENSG00000167716	21.0871	4.73087	-2.15618	0.558118
ENSG00000167771	0.14913	1.81766	3.60744	0.772113
ENSG00000167815	536.743	29.5283	-4.18406	0.92291
ENSG00000167851	4.71458	33.7294	2.83881	0.667437
ENSG00000167895	7.10806	29.0007	2.02856	0.530016
ENSG00000167984	0.657237	8.25039	3.64998	0.779009
ENSG00000167992	1.81228	0.18437	-3.29713	0.732667
ENSG00000167994	17.9919	0.0902637	-7.63898	0.956966
ENSG00000167996	3500.81	689.247	-2.3446	0.619555
ENSG00000168159	144.769	47.49	-1.60806	0.541182
ENSG00000168209	220.472	45.306	-2.28282	0.699587
ENSG00000168264	118.576	31.2882	-1.92212	0.588938
ENSG00000168461	11.8831	1.51493	-2.97159	0.579401
ENSG00000168477	3.00017	0.523687	-2.51827	0.665978
ENSG00000168497	14.0386	228.611	4.02542	0.749647
ENSG00000168517	1.08241	10.5759	3.28846	0.695818
ENSG00000168528	1.5293	0.0339248	-5.49439	0.847176
ENSG00000168575	8.23061	18.872	1.19718	0.554796
ENSG00000168610	22.7585	61.2492	1.42828	0.525738
ENSG00000168754	9.40931	0.00775863	-10.2441	0.91043
ENSG00000168758	5.33538	0.604812	-3.14103	0.583735
ENSG00000168765	2.86512	13.5639	2.2431	0.652452
ENSG00000168778	1.38839	0.208099	-2.73807	0.747479
ENSG00000168785	47.18	5.21558	-3.17728	0.832762
ENSG00000168938	0.183456	5.69233	4.95551	0.758296
ENSG00000169136	19.5681	2.666	-2.87575	0.73661
ENSG00000169413	8.21186	0.545813	-3.91123	0.640613
ENSG00000169635	2.76096	0.762782	-1.85583	0.711961
ENSG00000169692	4.19364	11.4702	1.45161	0.554995
ENSG00000169704	6.63839	282.181	5.40964	0.797479
ENSG00000169756	50.7119	331.547	2.70882	0.60461
ENSG00000169860	5.95475	43.1063	2.85579	0.543924
ENSG00000169877	1038.33	0.480936	-11.0761	0.893159
ENSG00000169946	0.111236	4.41934	5.31213	0.853419
ENSG00000170180	294.436	0.703467	-8.70925	0.91043
ENSG00000170382	1.49524	0.0232789	-6.00521	0.81747
ENSG00000170385	56.4316	6.52486	-3.11248	0.532891
ENSG00000170542	3.83458	21.5115	2.48797	0.677609
ENSG00000170629	7.32549	0.527565	-3.7955	0.63735
ENSG00000171051	1.71874	0.0661203	-4.70011	0.646538
ENSG00000171101	1.20381	0.0110818	-6.76327	0.747258
ENSG00000171206	6.00595	23.7063	1.98081	0.50893
ENSG00000171208	37.7649	0.933713	-5.33792	0.9441
ENSG00000171345	4.42792	0.0104076	-8.73285	0.871302
ENSG00000171401	5.74489	0.0191882	-8.22592	0.935896
ENSG00000171433	0.0674122	1.85957	4.78582	0.759097
ENSG00000171502	2.12306	15.4062	2.85929	0.565916
ENSG00000171611	0.357471	6.94145	4.27934	0.560845
ENSG00000171631	1.70871	0.0582559	-4.87436	0.806706
ENSG00000171703	1.88993	12.0782	2.676	0.514865
ENSG00000172014	2.14184	0.0232152	-6.52764	0.787531
ENSG00000172159	0.212954	1.98094	3.21757	0.547104
ENSG00000172175	5.43147	0.675541	-3.00723	0.713179
ENSG00000172183	23.2111	0.291773	-6.31383	0.915033
ENSG00000172216	23.7409	3.51409	-2.75615	0.76467
ENSG00000172232	4.30282	0.0338878	-6.98837	0.954707
ENSG00000172243	9.21341	0.271925	-5.08246	0.870569
ENSG00000172270	284.852	43.0189	-2.72717	0.733057
ENSG00000172322	3.32304	0.163626	-4.34403	0.712737
ENSG00000172331	32.9965	5.71235	-2.53016	0.700467
ENSG00000172465	3.51514	14.3288	2.02726	0.687651
ENSG00000172543	2.30449	21.1521	3.19828	0.854194
ENSG00000172572	0.832686	27.152	5.02714	0.891329
ENSG00000172578	5.04395	20.2608	2.00607	0.761003
ENSG00000172671	18.2746	2.98497	-2.61405	0.902309
ENSG00000172927	0.20058	8.22469	5.35771	0.923352
ENSG00000173083	3.88243	101.994	4.71538	0.809505
ENSG00000173214	2.39679	7.96526	1.73262	0.655174
ENSG00000173372	4.09428	0.200799	-4.34978	0.659066
ENSG00000173442	30.6159	10.257	-1.57767	0.521091
ENSG00000173598	529.339	36.2457	-3.86831	0.92686
ENSG00000173868	66.9516	0.0443324	-10.5605	0.977063
ENSG00000173898	1.06748	0.0433352	-4.62253	0.748748
ENSG00000173926	76.0385	9.88867	-2.94288	0.827219
ENSG00000174083	0.857766	9.73064	3.50388	0.883514
ENSG00000174125	2.90514	0.423368	-2.77862	0.560766
ENSG00000174175	6.26626	212.746	5.08538	0.8054
ENSG00000174233	4.68085	132.794	4.82628	0.811046
ENSG00000174437	24.303	62.5221	1.36323	0.567559
ENSG00000174684	2.5052	0.259178	-3.27291	0.726008
ENSG00000174715	0.719894	5.76751	3.00209	0.740656
ENSG00000174718	30.4788	7.97842	-1.93363	0.504115
ENSG00000174788	0.265519	5.08198	4.2585	0.506312
ENSG00000174996	3.93374	1.02982	-1.93351	0.526819
ENSG00000175048	9.8195	0.382405	-4.68248	0.832277
ENSG00000175084	6.61143	0.0127638	-9.01676	0.927
ENSG00000175087	18.9681	3.69038	-2.36174	0.731942
ENSG00000175220	6.60628	23.2464	1.8151	0.592325
ENSG00000175294	0.541558	4.46045	3.042	0.681909
ENSG00000175449	89.1357	4.44096	-4.32706	0.934144
ENSG00000175471	7.59963	61.4651	3.01577	0.608876
ENSG00000175489	1.13548	0.0501498	-4.50091	0.747689
ENSG00000175538	8.83729	38.3744	2.11847	0.609057
ENSG00000175746	0.0585473	1.76695	4.91551	0.713367
ENSG00000175779	0.0454151	3.1258	6.10491	0.934819
ENSG00000175873	0.480544	2.36468	2.29891	0.796416
ENSG00000175906	1.39293	0.163285	-3.09266	0.786558
ENSG00000175984	0.184795	9.09005	5.62029	0.902814
ENSG00000176014	58.874	4.28487	-3.78031	0.73345
ENSG00000176105	6.76147	26.7879	1.98617	0.605296
ENSG00000176170	8.51143	1.12779	-2.9159	0.625175
ENSG00000176171	6.81932	31.6998	2.21677	0.577751
ENSG00000176463	2.28658	10.2973	2.171	0.562536
ENSG00000176597	10.7516	0.230089	-5.54621	0.944921
ENSG00000176697	0.199438	7.24267	5.18251	0.598129
ENSG00000176783	22.4644	203.47	3.17911	0.608649
ENSG00000176896	10.6904	1.84606	-2.5338	0.650115
ENSG00000176912	4.01168	0.685019	-2.54999	0.501807
ENSG00000176928	0.286359	5.47247	4.2563	0.883396
ENSG00000177119	12.1529	120.617	3.31106	0.723943
ENSG00000177144	247.544	15.3982	-4.00685	0.922294
ENSG00000177169	12.6578	2.25685	-2.48764	0.541404
ENSG00000177303	0.277629	1.95045	2.81258	0.619348
ENSG00000177425	2.09918	11.5102	2.45501	0.559367
ENSG00000177469	4.46041	26.6514	2.57896	0.603102
ENSG00000177476	0.0516957	1.03808	4.32773	0.781492
ENSG00000177489	0.0362814	1.08631	4.90406	0.875461
ENSG00000177508	0.100117	4.09989	5.35583	0.604347
ENSG00000178038	0.189655	3.52807	4.21743	0.746561
ENSG00000178462	0.331297	3.78831	3.51536	0.801007
ENSG00000178498	0.255314	1.57219	2.62243	0.669537
ENSG00000178538	21.3054	0.145245	-7.19658	0.798488
ENSG00000178695	3.77009	0.176923	-4.41341	0.661788
ENSG00000178732	0.768075	27.4405	5.15892	0.833531
ENSG00000178752	96.3772	0.0621714	-10.5982	0.970328
ENSG00000178852	3.80608	44.6172	3.55122	0.86657
ENSG00000179262	99.7902	27.2684	-1.87167	0.65954
ENSG00000179277	0.468115	4.7736	3.35014	0.778671
ENSG00000179639	8.8357	95.5252	3.43447	0.657833
ENSG00000179715	1.37319	0.17541	-2.96873	0.501886
ENSG00000179820	1.829	6.47643	1.82415	0.623958
ENSG00000179855	0.343681	5.61847	4.03103	0.955711
ENSG00000179914	11.3792	0.0826451	-7.10526	0.954372
ENSG00000180071	4.76573	0.0574523	-6.37419	0.761352
ENSG00000180190	0.0634369	1.94912	4.94135	0.588871
ENSG00000180263	2.06452	0.457271	-2.17469	0.549426
ENSG00000180340	1.04904	0.111045	-3.23985	0.642212
ENSG00000180448	6.11558	39.2119	2.68073	0.612723
ENSG00000180530	12.8731	54.7217	2.08775	0.647165
ENSG00000180884	1.54954	14.4306	3.21922	0.883764
ENSG00000181019	11.2895	1.58049	-2.83654	0.606643
ENSG00000181026	38.0275	5.90506	-2.68702	0.623983
ENSG00000181104	11.8128	240.216	4.34592	0.778808
ENSG00000181201	14.3636	0.848371	-4.08158	0.620694
ENSG00000181409	0.126366	1.04258	3.04448	0.552326
ENSG00000181523	1.22176	0.107702	-3.50384	0.554673
ENSG00000181577	3.38309	38.5351	3.50976	0.911688
ENSG00000181804	2.20614	53.0736	4.5884	0.691777
ENSG00000181856	6.40097	0.361339	-4.14687	0.735963
ENSG00000181873	4.67398	0.802829	-2.54148	0.661033
ENSG00000182118	15.1076	0.988221	-3.9343	0.561134
ENSG00000182162	2.58967	0.118523	-4.44953	0.733587
ENSG00000182179	8.7255	68.663	2.97622	0.504741
ENSG00000182512	124.228	16.5791	-2.90556	0.840261
ENSG00000182557	2.57803	0.206101	-3.64484	0.541072
ENSG00000182578	5.56836	0.566776	-3.2964	0.650316
ENSG00000182704	6.62341	0.0715993	-6.53148	0.973609
ENSG00000182718	48.5624	3.43803	-3.82018	0.678162
ENSG00000182732	7.13898	60.0477	3.07232	0.725339
ENSG00000182747	0.346664	14.2354	5.3598	0.803274
ENSG00000182749	1.18715	9.78098	3.04248	0.879142
ENSG00000182795	0.637929	3.64315	2.51372	0.522151
ENSG00000183023	1.12447	0.0722574	-3.95995	0.735966
ENSG00000183032	15.5978	0.0811164	-7.58713	0.913326
ENSG00000183060	6.45103	1.15522	-2.48136	0.803908
ENSG00000183087	4.18585	0.0298918	-7.12963	0.940026
ENSG00000183111	1.88459	0.0409825	-5.5231	0.904863
ENSG00000183508	56.2699	11.6859	-2.2676	0.525949
ENSG00000183690	1.25246	28.8728	4.52687	0.943589
ENSG00000183748	24.0792	0.13758	-7.45138	0.775414
ENSG00000183762	1.97874	0.115322	-4.10084	0.789228
ENSG00000183785	0.556065	70.0963	6.97794	0.969389
ENSG00000183813	1.44699	12.1996	3.0757	0.614206
ENSG00000183831	0.0446425	1.03121	4.52978	0.795198
ENSG00000183935	1.79268	0.181123	-3.30708	0.582118
ENSG00000184009	156.494	786.01	2.32844	0.879434
ENSG00000184040	1.16698	0.046197	-4.65883	0.643043
ENSG00000184221	1.27654	0.00606191	-7.71825	0.654011
ENSG00000184227	0.178825	1.76898	3.3063	0.599109
ENSG00000184381	7.75199	64.4984	3.05662	0.593299
ENSG00000184428	10.1738	1.17598	-3.11293	0.801104
ENSG00000184489	2.99535	21.9832	2.87561	0.849425
ENSG00000184500	23.1946	134.194	2.53246	0.747337
ENSG00000184702	5.59325	78.3574	3.80831	0.731149
ENSG00000184792	82.6678	4.84526	-4.09268	0.693007
ENSG00000184979	0.657525	9.87652	3.90888	0.792201
ENSG00000185015	0.614729	3.59287	2.54711	0.510561
ENSG00000185052	0.682976	16.5259	4.59675	0.939628
ENSG00000185222	15.3301	90.9391	2.56853	0.651485
ENSG00000185245	2.57916	49.3082	4.25685	0.750036
ENSG00000185386	0.139306	1.1854	3.08904	0.881097
ENSG00000185532	0.101414	6.01274	5.88969	0.930256
ENSG00000185559	0.918861	27.287	4.89222	0.715985
ENSG00000185614	3.78778	34.8977	3.20371	0.769986
ENSG00000185621	1.60752	0.329391	-2.28696	0.614407
ENSG00000185630	1.99732	46.4474	4.53946	0.86493
ENSG00000185862	3.65322	0.0789887	-5.53138	0.855165
ENSG00000185905	1.65685	7.6485	2.20674	0.550869
ENSG00000185989	6.22965	40.97	2.71734	0.539423
ENSG00000186088	2.14947	47.4459	4.46423	0.897337
ENSG00000186204	2.5022	0.0307809	-6.34502	0.844369
ENSG00000186235	5.3024	0.218806	-4.59892	0.894466
ENSG00000186310	0.248193	3.22699	3.70066	0.661504
ENSG00000186326	1.47762	0.155966	-3.24397	0.574347
ENSG00000186350	14.3304	1.61279	-3.15144	0.806031
ENSG00000186469	15.9207	0.274916	-5.85577	0.952764
ENSG00000186481	1.91271	0.192244	-3.31461	0.592256
ENSG00000186522	1.29425	0.0410974	-4.97692	0.631414
ENSG00000186529	2.44032	0.00452952	-9.0735	0.908879
ENSG00000186642	0.16706	1.39522	3.06205	0.580304
ENSG00000186652	35.6971	0.847062	-5.3972	0.723339
ENSG00000186814	2.50368	10.4325	2.05897	0.637106
ENSG00000186960	0.090737	2.12068	4.5467	0.649794
ENSG00000187017	1.51284	0.0295288	-5.679	0.800509
ENSG00000187134	19.1612	0.821151	-4.5444	0.73043
ENSG00000187474	1.84628	0.14049	-3.71608	0.584972
ENSG00000187475	7.76658	0.849879	-3.19195	0.675868
ENSG00000187479	1.54239	0.209743	-2.87847	0.753868
ENSG00000187513	0.445663	19.0762	5.41967	0.849778
ENSG00000187764	6.51528	32.3706	2.31278	0.682774
ENSG00000187800	3.79855	30.8322	3.02092	0.692831
ENSG00000187902	3.036	0.0183942	-7.36678	0.821941
ENSG00000187997	11.9647	0.0194644	-9.26373	0.911476
ENSG00000188013	0.882308	16.4239	4.21837	0.747408
ENSG00000188042	2.32057	0.0340686	-6.0899	0.922242
ENSG00000188126	0.653992	4.59491	2.81269	0.797619
ENSG00000188157	3.70981	0.432699	-3.09991	0.600561
ENSG00000188536	12675.4	1.81265	-12.7716	0.958274
ENSG00000188549	0.16597	3.93653	4.56793	0.955645
ENSG00000188582	21.1549	0.0133175	-10.6335	0.967098
ENSG00000188672	50.5084	1.69745	-4.89508	0.933095
ENSG00000188690	150.052	26.6064	-2.49562	0.922695
ENSG00000188735	11.5882	1.2903	-3.16689	0.821404
ENSG00000188822	1.79591	0.0626113	-4.84215	0.688611
ENSG00000188921	5.33399	37.0397	2.79578	0.629382
ENSG00000189067	12.2546	0.943594	-3.69901	0.584388
ENSG00000189180	7.2418	33.1997	2.19675	0.530192
ENSG00000189316	1.16415	0.0365315	-4.99399	0.792924
ENSG00000189337	0.143519	3.11977	4.44213	0.565723
ENSG00000189423	4.564	0.961643	-2.24673	0.500085
ENSG00000196139	26.927	0.150386	-7.48424	0.941263
ENSG00000196159	0.0662387	1.7133	4.69296	0.806784
ENSG00000196187	9.20162	52.7598	2.51948	0.672536
ENSG00000196209	1.53598	0.0412588	-5.21831	0.83629
ENSG00000196415	5.01107	0.00765	-9.35544	0.823624
ENSG00000196431	0.16533	1.00665	2.60614	0.581761
ENSG00000196507	2.73623	11.5585	2.07869	0.722035
ENSG00000196517	85.6955	5.3633	-3.99803	0.898699
ENSG00000196526	0.213169	10.0895	5.56472	0.880212
ENSG00000196533	2.67172	0.0125349	-7.73568	0.828818
ENSG00000196565	38565	443.35	-6.4427	0.791213
ENSG00000196586	0.335458	1.12451	1.74509	0.544049
ENSG00000196648	5.4563	0.301038	-4.17991	0.89578
ENSG00000196660	4.71571	0.00938737	-8.97254	0.964568
ENSG00000196735	18.1907	0.0829854	-7.77613	0.732782
ENSG00000196782	2.87856	16.5038	2.51938	0.74893
ENSG00000196890	262.424	30.6564	-3.09764	0.688984
ENSG00000196923	6.62414	24.2486	1.8721	0.700977
ENSG00000196924	67.2569	659.004	3.29253	0.777526
ENSG00000196935	0.290899	1.26452	2.12	0.640415
ENSG00000197043	13.7109	0.967812	-3.82445	0.659664
ENSG00000197122	3.23099	54.3101	4.07117	0.93259
ENSG00000197128	3.18601	7.41556	1.2188	0.553842
ENSG00000197147	3.73049	23.8094	2.67409	0.842143
ENSG00000197183	5.26284	23.4561	2.15605	0.606497
ENSG00000197208	8.13056	0.00200248	-11.9874	0.832046
ENSG00000197249	1.04592	0.0812877	-3.68559	0.572081
ENSG00000197256	18.094	3.17625	-2.51012	0.695839
ENSG00000197279	1.38044	0.182537	-2.91887	0.579294
ENSG00000197312	26.132	3.83504	-2.7685	0.751749
ENSG00000197358	0.852369	3.62509	2.08847	0.520258
ENSG00000197375	2.44805	0.0817017	-4.90512	0.876301
ENSG00000197442	6.55115	38.2786	2.54672	0.736097
ENSG00000197629	8.74927	0.200026	-5.45091	0.720219
ENSG00000197632	1.60005	0.0160389	-6.6404	0.732525
ENSG00000197635	8.17516	0.329391	-4.63337	0.536445
ENSG00000197766	8.30402	0.580473	-3.83851	0.548383
ENSG00000197776	0.562437	5.06751	3.17151	0.672198
ENSG00000197872	2.33434	0.0680774	-5.09969	0.761695
ENSG00000197959	10.6249	165.45	3.96088	0.933016
ENSG00000198142	1.15643	0.0146672	-6.30093	0.838396
ENSG00000198176	91.8319	22.0438	-2.05862	0.547785
ENSG00000198185	0.251392	2.21724	3.14075	0.647634
ENSG00000198208	14.1044	3.23847	-2.12277	0.508861
ENSG00000198223	6.89365	0.302438	-4.51056	0.737291
ENSG00000198331	5.36964	0.649992	-3.04633	0.804147
ENSG00000198452	0.879764	10.3887	3.56176	0.522757
ENSG00000198467	0.885436	15.8149	4.15875	0.800656
ENSG00000198598	0.849629	13.7183	4.01312	0.785499
ENSG00000198626	0.0798896	3.27996	5.35953	0.852018
ENSG00000198682	0.27651	7.482	4.75802	0.868188
ENSG00000198685	0.0324187	1.00305	4.95142	0.821948
ENSG00000198730	17.0115	91.4306	2.42617	0.717825
ENSG00000198752	2.89837	18.3945	2.66596	0.821287
ENSG00000198753	0.505419	4.66748	3.20709	0.693398
ENSG00000198759	0.0374893	2.75415	6.19899	0.771867
ENSG00000198873	0.346206	6.52375	4.236	0.91262
ENSG00000198879	2.60827	0.32223	-3.01693	0.767902
ENSG00000198932	0.30494	1.66392	2.44799	0.562979
ENSG00000198959	14.4603	0.123573	-6.87059	0.879924
ENSG00000203395	0.0295462	1.43189	5.59881	0.756442
ENSG00000203618	2.07674	29.8129	3.84354	0.728933
ENSG00000203685	0.0222067	2.86011	7.00893	0.761007
ENSG00000204010	3.45582	0.0165899	-7.70258	0.779291
ENSG00000204186	1.60485	0.141749	-3.50103	0.524048
ENSG00000204252	1.88158	0.0427456	-5.46003	0.85476
ENSG00000204287	185.362	9.17947	-4.33579	0.70187
ENSG00000204420	4.3488	99.0515	4.50949	0.815747
ENSG00000204424	3.83393	93.7152	4.61139	0.669249
ENSG00000204482	11.7882	70.0115	2.57025	0.672416
ENSG00000204613	24.7816	1.25901	-4.29891	0.506796
ENSG00000204614	0.0795015	3.05082	5.26207	0.657892
ENSG00000204681	1.36525	13.0994	3.26227	0.837635
ENSG00000204815	1.57025	0.0225453	-6.12203	0.781504
ENSG00000204872	0.127133	3.84064	4.91694	0.827835
ENSG00000205038	2.21053	48.3072	4.44977	0.698627
ENSG00000205060	4.42881	17.7551	2.00324	0.74872
ENSG00000205181	0.383196	2.91765	2.92866	0.766544
ENSG00000205213	13.371	0.480097	-4.79964	0.836898
ENSG00000205436	0.29515	5.81267	4.29968	0.727568
ENSG00000205542	1222.69	8038.2	2.71681	0.600221
ENSG00000205593	0.158119	2.28761	3.85476	0.884282
ENSG00000205683	5.76797	0.458111	-3.65429	0.794371
ENSG00000205978	0.703046	2.96717	2.0774	0.659814
ENSG00000206052	0.0765026	5.37705	6.13516	0.908574
ENSG00000206082	0.195311	2.68912	3.78329	0.881406
ENSG00000206172	9552.14	7.60359	-10.2949	0.980722
ENSG00000206177	350.412	0.0766673	-12.1582	0.933915
ENSG00000212747	0.523348	2.22775	2.08974	0.564847
ENSG00000213085	0.214845	5.40703	4.65347	0.849139
ENSG00000213088	6.26476	0.119708	-5.70967	0.953094
ENSG00000213090	4.5928	0.302983	-3.92207	0.848914
ENSG00000213190	0.586793	3.72315	2.6656	0.508879
ENSG00000213398	2.0216	0.162475	-3.63721	0.776258
ENSG00000213648	5.67954	21.4742	1.91876	0.545318
ENSG00000213654	6.86791	35.5276	2.371	0.542395
ENSG00000213658	16.8019	277.015	4.04327	0.709742
ENSG00000213699	6.46582	0.429654	-3.91158	0.751539
ENSG00000213719	129.927	461.185	1.82765	0.51443
ENSG00000213722	5.1144	18.563	1.85979	0.585468
ENSG00000213853	3.73049	0.117789	-4.98509	0.848221
ENSG00000213889	0.424945	3.01524	2.82692	0.692438
ENSG00000213934	3444.62	110.752	-4.95895	0.608285
ENSG00000214018	0.426384	11.8707	4.7991	0.910851
ENSG00000214021	2.68098	11.4271	2.09163	0.683463
ENSG00000214049	14.7517	0.0139809	-10.0432	0.937751
ENSG00000214067	4.24257	0.640175	-2.7284	0.601975
ENSG00000214212	3.53336	0.453467	-2.96197	0.521519
ENSG00000214265	21.0182	73.4144	1.80442	0.532152
ENSG00000214517	27.9428	8.17859	-1.77255	0.65499
ENSG00000214548	6.28949	148.951	4.56575	0.875774
ENSG00000214575	3.27976	0.0292095	-6.81101	0.906964
ENSG00000214595	0.0823102	2.09023	4.66644	0.887553
ENSG00000215267	0.141327	1.43372	3.34266	0.703436
ENSG00000215298	80.8366	4.22864	-4.25674	0.887298
ENSG00000215559	2.0547	0.138165	-3.89447	0.55585
ENSG00000215695	10.7506	1.39901	-2.94194	0.606308
ENSG00000215811	2.65164	0.00208439	-10.313	0.705886
ENSG00000216316	6.72324	0.935032	-2.84607	0.730771
ENSG00000216490	49.9044	2.08442	-4.58145	0.822063
ENSG00000217646	3.27602	0.452194	-2.85693	0.600067
ENSG00000218792	0.0894711	3.47585	5.2798	0.784927
ENSG00000220494	0.724669	8.37541	3.53077	0.793346
ENSG00000220517	0.86339	3.92042	2.18293	0.536112
ENSG00000221866	0.102186	5.94042	5.86129	0.958817
ENSG00000221869	1.66421	0.0622822	-4.73988	0.875578
ENSG00000222009	0.715454	3.97208	2.47296	0.514611
ENSG00000222179	0.648928	4.87261	2.90857	0.756654
ENSG00000223403	0.0193193	1.05512	5.77122	0.688397
ENSG00000224093	0.125785	1.21584	3.27292	0.582271
ENSG00000224116	0.0544507	1.84341	5.08128	0.760247
ENSG00000224142	1.89995	0.217998	-3.12357	0.580695
ENSG00000225135	3.08861	24.6989	2.99942	0.702052
ENSG00000225151	4.98653	0.154281	-5.0144	0.939525
ENSG00000225205	0.55954	3.36908	2.59004	0.662784
ENSG00000225217	1.46798	0.0361771	-5.34261	0.709574
ENSG00000225231	0.290532	7.92221	4.76913	0.685504
ENSG00000225273	6.05437	0.0625443	-6.59695	0.606515
ENSG00000225300	0.644784	6.08873	3.23925	0.797017
ENSG00000225485	10.2966	0.187312	-5.78058	0.862165
ENSG00000225746	2.45688	44.7115	4.18575	0.917367
ENSG00000225761	0.234043	2.18499	3.22278	0.76645
ENSG00000225936	0.0732674	2.27218	4.95476	0.84868
ENSG00000226015	0.164697	1.13697	2.78731	0.685812
ENSG00000226281	1.47973	0.0545411	-4.76185	0.810445
ENSG00000226562	2.50342	0.107384	-4.54304	0.61164
ENSG00000226777	3.16018	37.726	3.57748	0.852247
ENSG00000227533	2.96074	0.454698	-2.70298	0.781938
ENSG00000227953	0.329965	1.94911	2.56243	0.631405
ENSG00000228252	9.15976	0.426574	-4.42444	0.710604
ENSG00000228673	0.233604	1.41818	2.60191	0.596822
ENSG00000228857	0.342546	3.53149	3.36591	0.505129
ENSG00000229124	0.466745	2.32077	2.3139	0.511908
ENSG00000229666	0.529131	2.5641	2.27676	0.61084
ENSG00000229727	0.078801	2.82105	5.16188	0.695805
ENSG00000229754	0.54924	9.87444	4.16819	0.720161
ENSG00000229953	0.0967282	1.70368	4.13857	0.802663
ENSG00000230006	3.81008	0.30007	-3.66645	0.724431
ENSG00000230266	0.146931	3.39828	4.53159	0.771718
ENSG00000230411	0.134527	1.09435	3.02411	0.741007
ENSG00000230965	1.0116	0.0381473	-4.72891	0.633318
ENSG00000231131	0.0853752	1.27924	3.90533	0.767354
ENSG00000231389	84.565	17.9297	-2.23771	0.611624
ENSG00000231669	1.93713	13.1762	2.76593	0.512065
ENSG00000231830	0.111777	3.57974	5.00116	0.706227
ENSG00000231900	0.0204408	2.8388	7.11768	0.934495
ENSG00000232018	1.55086	24.7565	3.99667	0.890688
ENSG00000232392	0.584163	7.73063	3.72614	0.928358
ENSG00000232533	0.75236	13.5163	4.16714	0.86225
ENSG00000232536	1.43478	0.148723	-3.27013	0.687418
ENSG00000232810	0.308063	3.19293	3.37358	0.808426
ENSG00000233006	1.24484	0.0847271	-3.877	0.673023
ENSG00000233355	0.280223	5.85508	4.38504	0.920596
ENSG00000233452	0.361071	3.23112	3.16168	0.542698
ENSG00000233540	0.200689	1.64575	3.03572	0.574878
ENSG00000233746	2.63399	0.00494791	-9.05621	0.676422
ENSG00000233766	0.46758	5.46219	3.54619	0.688622
ENSG00000233968	2.92622	149.74	5.67728	0.954209
ENSG00000234031	0.0977219	1.86906	4.25749	0.688055
ENSG00000234043	0.193926	1.31735	2.76406	0.74019
ENSG00000234236	0.315237	2.64802	3.0704	0.636672
ENSG00000234373	12.2929	0.371659	-5.0477	0.570179
ENSG00000234816	10.1749	1.63362	-2.63886	0.713026
ENSG00000235194	2.76597	8.10523	1.55107	0.503892
ENSG00000235257	1.49748	22.4038	3.90313	0.866882
ENSG00000235513	0.390981	3.47311	3.15106	0.582831
ENSG00000235609	1.50157	11.2505	2.90544	0.652196
ENSG00000235750	5.30574	0.302967	-4.13032	0.747196
ENSG00000236304	0.0468357	1.91481	5.35345	0.842586
ENSG00000236411	0.155983	3.42171	4.45526	0.771674
ENSG00000236790	0.257744	2.6032	3.33628	0.627761
ENSG00000236936	0.131145	1.01476	2.9519	0.58318
ENSG00000237181	0.648227	2.58874	1.99768	0.569141
ENSG00000237238	0.0546367	1.23823	4.50227	0.702518
ENSG00000237476	0.499528	2.90979	2.54228	0.627142
ENSG00000237499	0.171926	1.25304	2.86557	0.613513
ENSG00000237803	0.105536	3.41364	5.0155	0.893044
ENSG00000237854	0.696342	2.64374	1.92471	0.522217
ENSG00000237883	5.21506	0.458063	-3.50906	0.833749
ENSG00000237977	6.89723	0.257527	-4.74322	0.890673
ENSG00000238269	1.40637	0.191706	-2.875	0.529835
ENSG00000239213	0.969355	3.83332	1.9835	0.603862
ENSG00000239570	0.696957	10.8801	3.96449	0.852786
ENSG00000239636	0.804668	2.96901	1.88352	0.585752
ENSG00000239704	0.435004	2.83959	2.70658	0.552021
ENSG00000239998	1.10611	0.0908896	-3.60524	0.593996
ENSG00000240583	1.92527	0.0622386	-4.9511	0.744755
ENSG00000240685	0.322869	2.15571	2.73915	0.628341
ENSG00000240888	0.056137	1.14261	4.34723	0.605077
ENSG00000241420	0.919082	7.17276	2.96426	0.586064
ENSG00000241525	0.249135	4.46697	4.1643	0.782631
ENSG00000241570	2.34362	0.116891	-4.3255	0.674223
ENSG00000241732	4.61153	32.1599	2.80194	0.662771
ENSG00000241839	3.61001	26.3295	2.86661	0.556938
ENSG00000241847	0.524862	3.11734	2.57031	0.505129
ENSG00000242574	24.1376	0.778496	-4.95445	0.886551
ENSG00000242600	1.62936	0.163951	-3.31297	0.532956
ENSG00000242797	0.120328	1.37205	3.51128	0.553796
ENSG00000242861	0.485654	5.00566	3.36556	0.619109
ENSG00000243064	2.58193	0.00682209	-8.56402	0.921678
ENSG00000243244	1.22609	8.47127	2.78852	0.664461
ENSG00000243592	0.175705	4.16181	4.56599	0.865051
ENSG00000243701	0.582021	2.35516	2.01668	0.535956
ENSG00000243709	0.0677365	1.73591	4.67962	0.79888
ENSG00000243759	0.0755244	1.92114	4.66887	0.844395
ENSG00000243806	0.264922	2.38059	3.16768	0.776733
ENSG00000243986	0.03303	1.28405	5.28078	0.767344
ENSG00000244041	0.31677	2.35491	2.89417	0.543142
ENSG00000244355	0.746777	25.4667	5.09179	0.884633
ENSG00000244459	0.530319	3.20182	2.59396	0.528846
ENSG00000244470	0.0491942	4.90272	6.63895	0.932213
ENSG00000244734	9041.23	75.0684	-6.91217	0.978216
ENSG00000245008	0.035465	1.27949	5.17303	0.885499
ENSG00000246273	1.01459	0.148257	-2.77472	0.607634
ENSG00000247092	14.1933	2.74827	-2.36862	0.683099
ENSG00000247596	11.4308	46.2772	2.01738	0.548957
ENSG00000247774	2.93166	0.0393331	-6.21983	0.87907
ENSG00000248283	0.214287	1.61438	2.91336	0.542566
ENSG00000248309	0.689313	3.6638	2.41011	0.686353
ENSG00000249042	0.177766	2.22224	3.64397	0.637706
ENSG00000249140	0.973167	14.3807	3.88531	0.723247
ENSG00000249485	2.30449	0.120875	-4.25286	0.789338
ENSG00000249693	1.29147	0.035016	-5.20486	0.776766
ENSG00000250073	0.026656	1.21165	5.50637	0.864131
ENSG00000250148	0.171895	4.65555	4.75935	0.815757
ENSG00000250334	0.116436	4.84124	5.37776	0.814989
ENSG00000250361	155.817	2.23268	-6.12493	0.74571
ENSG00000250641	1.90326	83.4936	5.45512	0.796009
ENSG00000250889	0.141869	2.32232	4.03294	0.656256
ENSG00000251002	2.38334	0.0374586	-5.99155	0.87243
ENSG00000251060	0.0194307	3.64206	7.55027	0.964494
ENSG00000251136	2.1589	8.51526	1.97975	0.590986
ENSG00000251259	0.863066	5.826	2.75496	0.526655
ENSG00000251301	0.534863	19.4137	5.18176	0.824424
ENSG00000251322	0.348994	4.82944	3.79058	0.659263
ENSG00000251390	0.195885	1.4064	2.84393	0.612971
ENSG00000251435	0.160532	4.28123	4.73709	0.905166
ENSG00000253210	0.45292	2.78559	2.62065	0.767295
ENSG00000253320	0.352572	1.96888	2.48138	0.594084
ENSG00000253483	9.88937	0.0461056	-7.74479	0.608416
ENSG00000253520	0.89404	8.15458	3.1892	0.676507
ENSG00000253986	2.75895	0.190617	-3.85537	0.856435
ENSG00000254185	0.0455721	1.81384	5.31475	0.657325
ENSG00000254396	0.100902	2.11373	4.38877	0.739673
ENSG00000254482	0.0957476	2.06792	4.4328	0.857913
ENSG00000254615	0.226509	2.57667	3.50787	0.663027
ENSG00000254703	0.193823	4.18079	4.43096	0.874982
ENSG00000254786	0.139978	1.76858	3.65932	0.61177
ENSG00000254798	0.119622	2.85371	4.57629	0.9138
ENSG00000254810	0.0473873	1.66062	5.13108	0.73173
ENSG00000254890	0.0519621	1.74241	5.06748	0.786526
ENSG00000255028	0.104143	2.12692	4.35213	0.754357
ENSG00000255165	0.113237	1.20814	3.41536	0.624461
ENSG00000255200	0.199446	1.86347	3.22392	0.695996
ENSG00000255240	0.347004	5.96423	4.10331	0.748157
ENSG00000255363	0.053202	1.65657	4.96058	0.617316
ENSG00000255479	0.0255696	1.61845	5.98404	0.929197
ENSG00000255833	3.17834	0.0271684	-6.8702	0.855411
ENSG00000256101	1.61802	0.140718	-3.52335	0.559882
ENSG00000256269	180.742	2.16898	-6.38077	0.926787
ENSG00000256546	0.427259	2.17284	2.3464	0.69051
ENSG00000257151	1.03702	3.76501	1.86022	0.532003
ENSG00000257252	8.09033	0.422933	-4.2577	0.759705
ENSG00000257698	34.742	9.08241	-1.93553	0.662809
ENSG00000257953	0.0929792	1.17245	3.65647	0.748944
ENSG00000257987	0.0222902	1.12244	5.65408	0.612601
ENSG00000258227	1.54818	0.0109973	-7.13728	0.819304
ENSG00000258399	1.02088	19.2777	4.23905	0.944345
ENSG00000258768	0.165411	1.35546	3.03465	0.756743
ENSG00000258827	1.77959	0.0378664	-5.55448	0.539505
ENSG00000259024	0.900506	4.25877	2.24163	0.574065
ENSG00000259207	35.5049	772.475	4.4434	0.74888
ENSG00000259278	0.0242832	1.05577	5.44219	0.613352
ENSG00000259291	0.774646	2.13544	1.46292	0.500409
ENSG00000259328	3.0299	0.0721405	-5.39232	0.722343
ENSG00000259330	6.45497	94.0202	3.86449	0.672279
ENSG00000259472	2.02564	0.0110258	-7.52135	0.771759
ENSG00000259577	0.0585122	2.01093	5.10298	0.741993
ENSG00000259719	1.35879	13.531	3.31587	0.602653
ENSG00000259845	0.20096	1.03223	2.36079	0.59331
ENSG00000259953	1.7067	13.3211	2.96443	0.75942
ENSG00000260231	2.26401	0.127979	-4.1449	0.609534
ENSG00000260244	0.557281	5.52161	3.30861	0.728013
ENSG00000260249	0.0137232	2.36819	7.43103	0.935401
ENSG00000260391	0.134985	4.75226	5.13774	0.934841
ENSG00000260456	6.21633	1.33235	-2.22209	0.527222
ENSG00000260629	46.2185	0.902181	-5.67891	0.94393
ENSG00000260711	0.136383	4.97477	5.1889	0.887979
ENSG00000260735	0.33799	1.37668	2.02615	0.542195
ENSG00000260742	0.175396	1.77364	3.33802	0.790483
ENSG00000261067	1.31431	20.5147	3.96428	0.87712
ENSG00000261101	1.35827	4.71963	1.79691	0.513631
ENSG00000261253	0.128451	1.60877	3.64667	0.708543
ENSG00000261485	0.644948	1.97518	1.61473	0.516366
ENSG00000261488	0.0401365	1.11226	4.79243	0.802243
ENSG00000262001	7.93053	0.984483	-3.00998	0.538675
ENSG00000263606	7.8745	1.44704	-2.44408	0.51586
ENSG00000264066	13.7968	0.0372393	-8.5333	0.926686
ENSG00000265148	2.67228	24.9332	3.22192	0.837727
ENSG00000266236	3.46721	0.746388	-2.21578	0.639975
ENSG00000266538	0.7883	3.22183	2.03106	0.537227
ENSG00000266714	9.33117	59.3647	2.66948	0.643605
ENSG00000266900	0.815447	2.78425	1.77163	0.577951
ENSG00000267045	0.441963	12.1865	4.78522	0.778394
ENSG00000267060	0.594735	3.49163	2.55358	0.54893
ENSG00000267279	0.874434	28.9135	5.04725	0.701923
ENSG00000267311	0.92127	15.4867	4.07126	0.873806
ENSG00000267316	0.0312355	1.74012	5.79986	0.564163
ENSG00000267506	0.254137	7.28538	4.84132	0.609205
ENSG00000268027	0.633206	5.47877	3.1131	0.536555
ENSG00000268555	3.11301	0.187063	-4.05671	0.621402
ENSG00000268621	2.1792	0.015162	-7.16719	0.756885
ENSG00000268913	2.93565	30.7174	3.3873	0.729641
ENSG00000269600	17.2246	0.0246012	-9.45153	0.941053
ENSG00000269640	3.80562	0.358814	-3.40682	0.669185
ENSG00000269772	0.241671	2.96012	3.61454	0.63966
