# Supplementary material for: Platelet function is modified by common sequence variation in megakaryocyte super enhancers
Source: Nat Commun. 2017 Jul 13;8:16058. doi: 10.1038/ncomms16058 (PMC5511350; doi:10.1038/ncomms16058)
Supplement: Supplementary Data 6 [file ncomms16058-s6.xlsx]

## Sheet: MK_SE
REGION_ID	CHROM	START	STOP	NUM_LOCI	CONSTITUENT_SIZE	H3K27ac SIGNAL	INPUT SIGNAL	enhancerRank	size	hind3_fragment	overlapping_gene_hgnc	overlapping_gene_ensembl_gene_id	interacting_hind3_fragments	interacting_genes_hgnc	interacting_ensembl_gene_id	num_associated_genes
19_chr12_11982000_11994800_lociStitched	chr12	11807000	12033600	19	195619	177065	24268.9	1	226600	144980_144981_144982_144983_144984_144985_144986_144987_144988_144989_144990_144991_144992_144993_144994_144995_144996_144997_144998_144999_145000_145001_145002_145003_145004_145005_145006_145007_145008_145009_145010_145011_145012_145013_145014_145015_145016_145017_145018_145019_145020_145021_145022_145023_145024_145025_145026_145027_145028_145029_145030_145031_145032_145033_145034_145035_145036_…	ETV6	ENSG00000139083	145099_145286_144980_145284	BCL2L14_APOLD1_ETV6_CDKN1B	ENSG00000121380_ENSG00000256658_ENSG00000255661_ENSG00000178878_ENSG00000139083_ENSG00000111276	6
39_chr6_15466800_15467000_lociStitched	chr6	15267200	15491800	39	187039	138399	22347.7	2	224600	614969_614970_614971_614972_614973_614974_614975_614976_614977_614978_614979_614980_614981_614982_614983_614984_614985_614986_614987_614988_614989_614990_614991_614992_614993_614994_614995_614996_614997_614998_614999_615000_615001_615002_615003_615004_615005_615006_615007_615008_615009_615010_615011_615012_615013_615014_615015_615016_615017_615018_615019_615020_615021_615022_615023_615024_615025_…	JARID2	ENSG00000008083_ENSG00000201367_ENSG00000201519	614986		ENSG00000201519	1
42_chr11_114032600_114033000_lociStitched	chr11	113936400	114130200	42	138642	121222	19457.5	3	193800	135651_135652_135653_135654_135655_135656_135657_135658_135659_135660_135661_135662_135663_135664_135665_135666_135667_135668_135669_135670_135671_135672_135673_135674_135675_135676_135677_135678_135679_135680_135681_135682_135683_135684_135685_135686_135687_135688_135689_135690_135691_135692_135693_135694_135695_135696_135697	ZBTB16_NNMT	ENSG00000109906_ENSG00000221112_ENSG00000256947_ENSG00000166741	135654_135697_135650_135588_135609_135613_135625	NNMT_ZBTB16_CLDN25_USP28_HTR3B_HTR3A	ENSG00000221112_ENSG00000166741_ENSG00000109906_ENSG00000228607_ENSG00000048028_ENSG00000149305_ENSG00000166736	7
31_chr9_80537000_80552600_lociStitched	chr9	80384600	80641600	31	191031	125288	27576.1	4	257000	768796_768797_768798_768799_768800_768801_768802_768803_768804_768805_768806_768807_768808_768809_768810_768811_768812_768813_768814_768815_768816_768817_768818_768819_768820_768821_768822_768823_768824_768825_768826_768827_768828_768829_768830_768831_768832_768833_768834_768835_768836_768837_768838_768839_768840_768841_768842_768843_768844_768845_768846_768847_768848_768849_768850_768851_768852_…	GNAQ	ENSG00000156052	768882	GNAQ	ENSG00000156052	1
15_chr13_95854200_95859600_lociStitched	chr13	95833200	95949400	15	105615	106335	11387.6	5	116200	204726_204727_204728_204729_204730_204731_204732_204733_204734_204735_204736_204737_204738_204739_204740_204741_204742_204743_204744_204745_204746_204747_204748_204749_204750_204751	ABCC4	ENSG00000125257_ENSG00000238463	204753_204754_204731	ABCC4_LINC00361	ENSG00000125257_ENSG00000237796_ENSG00000238463	3
28_chr9_92050400_92053800_lociStitched	chr9	91972200	92163800	28	93628	106625	18393.6	6	191600	772408_772409_772410_772411_772412_772413_772414_772415_772416_772417_772418_772419_772420_772421_772422_772423_772424_772425_772426_772427_772428_772429_772430_772431_772432_772433_772434_772435_772436_772437_772438_772439_772440_772441_772442_772443_772444_772445_772446_772447_772448	SECISBP2_SEMA4D	ENSG00000187742_ENSG00000187764_ENSG00000231799_ENSG00000225460_ENSG00000264913	772400_772399_772436_772770	MIR3153_SECISBP2_CKS2_SEMA4D_SYK	ENSG00000265112_ENSG00000187742_ENSG00000123975_ENSG00000187764_ENSG00000264913_ENSG00000165025	6
35_chr16_16046400_16050600_lociStitched	chr16	16036800	16198000	35	78235	99508.8	14524.1	7	161200	262399_262400_262401_262402_262403_262404_262405_262406_262407_262408_262409_262410_262411_262412_262413_262414_262415_262416_262417_262418_262419_262420_262421_262422_262423_262424_262425	ABCC1_RPL17P40	ENSG00000103222_ENSG00000241067	262390_262394_262385_262399	FOPNL_MYH11_ABCC1	ENSG00000206778_ENSG00000133393_ENSG00000133392_ENSG00000103222	4
13_chr16_88596600_88598600_lociStitched	chr16	88514400	88600400	13	63213	91220.2	7052	8	86000	278404_278405_278406_278407_278408_278409_278410_278411_278412_278413_278414	ZFPM1_MIR5189	ENSG00000179588_ENSG00000263456_ENSG00000261744	278320_278418_278405	CA5A_BANP_C16orf85_ZC3H18_ZFPM1	ENSG00000174990_ENSG00000260443_ENSG00000172530_ENSG00000205036_ENSG00000158545_ENSG00000179588	6
18_chr22_36790000_36791000_lociStitched	chr22	36723800	36824000	18	52418	89689	8486.94	9	100200	433950_433951_433952_433953_433954_433955_433956_433957_433958_433959_433960_433961_433962_433963_433964_433965_433966_433967_433968_433969_433970	MYH9	ENSG00000100345_ENSG00000223695_ENSG00000237668	433971		ENSG00000252575	1
18_chr18_74837000_74840000_lociStitched	chr18	74763800	74853600	18	62618	89494.7	8557.94	10	89800	319580_319581_319582_319583_319584_319585_319586_319587_319588_319589_319590_319591_319592_319593_319594_319595_319596_319597	MBP	ENSG00000197971	319596	MBP	ENSG00000197971	1
36_chr8_125629400_125644800_lociStitched	chr8	125575800	125765200	36	134036	98942.6	19224.1	11	189400	744906_744907_744908_744909_744910_744911_744912_744913_744914_744915_744916_744917_744918_744919_744920_744921_744922_744923_744924_744925_744926_744927_744928_744929_744930_744931_744932_744933_744934_744935_744936_744937_744938_744939_744940_744941_744942_744943_744944_744945_744946_744947_744948_744949_744950_744951_744952_744953_744954_744955_744956_744957_744958_744959_744960_744961_744962	NDUFB9_MTSS1	ENSG00000147684_ENSG00000170873	745019_745034_745048_745065_744956	ZNF572_SQLE_KIAA0196-AS1_NSMCE2_KIAA0196_MTSS1	ENSG00000180938_ENSG00000253513_ENSG00000104549_ENSG00000253167_ENSG00000156831_ENSG00000164961_ENSG00000170873	7
18_chr8_108349200_108353600_lociStitched	chr8	108275400	108399800	18	79218	92255	14032.3	12	124400	739309_739310_739311_739312_739313_739314_739315_739316_739317_739318_739319_739320_739321_739322_739323_739324_739325_739326_739327_739328_739329_739330_739331_739332_739333_739334_739335_739336_739337_739338_739339_739340_739341_739342_739343_739344_739345_739346_739347_739348_739349_739350_739351_739352_739353_739354	ANGPT1	ENSG00000154188	739386	ANGPT1	ENSG00000154188	1
18_chr2_145182200_145187000_lociStitched	chr2	145116600	145261600	18	118418	89537.5	16370.5	13	145000	373380_373381_373382_373383_373384_373385_373386_373387_373388_373389_373390_373391_373392_373393_373394_373395_373396_373397_373398_373399_373400_373401_373402_373403_373404_373405_373406_373407_373408_373409_373410_373411_373412_373413_373414_373415_373416_373417_373418_373419_373420_373421_373422_373423_373424_373425	ZEB2_NA	ENSG00000169554_NA_ENSG00000213410_ENSG00000176824	373216		ENSG00000232377	1
22_chr6_7192800_7201800_lociStitched	chr6	7112000	7259000	22	100222	87141.6	14582.4	14	147000	612546_612547_612548_612549_612550_612551_612552_612553_612554_612555_612556_612557_612558_612559_612560_612561_612562_612563_612564_612565_612566_612567_612568_612569_612570_612571_612572_612573_612574_612575_612576_612577_612578_612579_612580_612581_612582_612583_612584_612585_612586_612587_612588_612589_612590_612591_612592	RREB1	ENSG00000124782_ENSG00000225092_ENSG00000201483	612533		ENSG00000251762	1
20_chr21_36281000_36290200_lociStitched	chr21	36265000	36416600	20	137620	86942.6	15266.1	15	151600	426315_426316_426317_426318_426319_426320_426321_426322_426323_426324_426325_426326_426327_426328_426329_426330_426331_426332_426333_426334_426335_426336_426337_426338_426339_426340_426341_426342_426343_426344_426345_426346_426347_426348_426349_426350_426351_426352_426353_426354_426355_426356_426357_426358_426359_426360_426361_426362_426363_426364_426365_426366_426367	RUNX1	ENSG00000159216				0
31_chr5_118687600_118688000_lociStitched	chr5	118608000	118775800	31	108231	88111.8	16998.1	16	167800	592091_592092_592093_592094_592095_592096_592097_592098_592099_592100_592101_592102_592103_592104_592105_592106_592107_592108_592109_592110_592111_592112_592113_592114_592115_592116_592117_592118_592119_592120_592121_592122_592123_592124_592125_592126_592127_592128_592129_592130_592131_592132_592133_592134_592135_592136_592137_592138_592139_592140_592141_592142_592143_592144_592145_592146_592147_…	TNFAIP8	ENSG00000145779_ENSG00000243333	592020_592025_592035_592091_592044	DTWD2_DMXL1_TNFAIP8	ENSG00000169570_ENSG00000223179_ENSG00000249494_ENSG00000172869_ENSG00000145779_ENSG00000239011	6
15_chr7_117466600_117466800_lociStitched	chr7	117388800	117509000	15	96615	81796.1	12933.5	17	120200	695380_695381_695382_695383_695384_695385_695386_695387_695388_695389_695390_695391_695392_695393_695394_695395_695396_695397_695398_695399_695400_695401_695402_695403_695404_695405_695406_695407_695408_695409_695410_695411_695412_695413_695414_695415_695416_695417_695418_695419_695420_695421_695422_695423_695424_695425	CTTNBP2	ENSG00000077063	695427_695511	CTTNBP2_NAA38	ENSG00000077063_ENSG00000128534	2
18_chr6_6750200_6750600_lociStitched	chr6	6651600	6760000	18	44618	78991.1	10601.5	18	108400	612431_612432_612433_612434_612435_612436_612437_612438_612439_612440_612441_612442_612443_612444_612445_612446_612447_612448_612449_612450_612451_612452_612453_612454_612455_612456_612457	LY86	ENSG00000112799_ENSG00000261211_ENSG00000226281_ENSG00000224532	612533_612545_612595_612631	RREB1_CAGE1_RIOK1	ENSG00000251762_ENSG00000124782_ENSG00000238221_ENSG00000164304_ENSG00000124784	5
14_chr11_122610200_122610400_lociStitched	chr11	122533800	122628200	14	79414	76416.8	9440	19	94400	137995_137996_137997_137998_137999_138000_138001_138002_138003_138004_138005_138006_138007_138008_138009_138010_138011_138012_138013_138014_138015_138016_138017_138018_138019_138020_138021	UBASH3B	ENSG00000154127_ENSG00000239079	138009_137994	UBASH3B	ENSG00000239079_ENSG00000154127	2
13_chr6_147227600_147229400_lociStitched	chr6	147177400	147239600	13	51013	73433.3	7240.08	20	62200	654830_654831_654832_654833_654834_654835_654836_654837_654838_654839_654840_654841_654842_654843_654844_654845_654846_654847_654848_654849_654850_654851_654852	STXBP5-AS1	ENSG00000233452_ENSG00000227748	654954	STXBP5-AS1_STXBP5	ENSG00000233452_ENSG00000164506	2
14_chr12_111850800_111853400_lociStitched	chr12	111834400	111910600	14	26414	71963.3	6972.3	21	76200	175481_175482_175483_175484_175485_175486_175487_175488_175489_175490_175491_175492	SH2B3_ATXN2	ENSG00000257595_ENSG00000257539_ENSG00000111252_ENSG00000204842	175478_175482_175525	FAM109A_SH2B3_BRAP_ACAD10	ENSG00000198324_ENSG00000257595_ENSG00000111252_ENSG00000089234_ENSG00000111271	5
7_chr10_80897800_80915800_lociStitched	chr10	80833800	80919800	7	73807	71638	8015.2	22	86000	86728_86729_86730_86731_86732_86733_86734_86735_86736_86737_86738_86739_86740_86741_86742_86743_86744_86745_86746_86747_86748_86749_86750_86751	ZMIZ1	ENSG00000108175	86456	POLR3A_RPS24	ENSG00000148606_ENSG00000138326	2
17_chr14_74194400_74195000_lociStitched	chr14	74189800	74248600	17	27417	68743.1	5309.64	23	58800	226951_226952_226953_226954_226955_226956_226957_226958_226959_226960_226961_226962	ELMSAN1_MIR4505	ENSG00000156030_ENSG00000264741	226978_226987	PTGR2_ZNF410	ENSG00000140043_ENSG00000258653_ENSG00000223300_ENSG00000119725	4
49_chr4_87944800_87959200_lociStitched	chr4	87825000	88035600	49	145649	82639.4	20723	24	210600	522194_522195_522196_522197_522198_522199_522200_522201_522202_522203_522204_522205_522206_522207_522208_522209_522210_522211_522212_522213_522214_522215_522216_522217_522218_522219_522220_522221_522222_522223_522224_522225_522226_522227_522228_522229_522230_522231_522232_522233_522234_522235_522236_522237_522238_522239_522240_522241_522242_522243_522244_522245_522246_522247_522248_522249_522250_…	C4orf36_AFF1_TECRP1	ENSG00000163633_ENSG00000251411_ENSG00000172493_ENSG00000235043	522090_522203	MAPK10_PTPN13_C4orf36_AFF1	ENSG00000109339_ENSG00000163629_ENSG00000163633_ENSG00000172493	4
16_chr10_11220600_11221000_lociStitched	chr10	11181800	11287400	16	71216	70984.3	11035.2	25	105600	67549_67550_67551_67552_67553_67554_67555_67556_67557_67558_67559_67560_67561_67562_67563_67564_67565_67566_67567_67568_67569_67570_67571_67572_67573_67574_67575_67576_67577_67578_67579_67580_67581_67582_67583_67584_67585	CELF2	ENSG00000048740_ENSG00000230322				0
20_chr7_92309600_92315400_lociStitched	chr7	92249800	92342800	20	79620	69647.7	9885.9	26	93000	687981_687982_687983_687984_687985_687986_687987_687988_687989_687990_687991_687992_687993_687994_687995_687996_687997_687998_687999_688000_688001_688002_688003_688004_688005_688006_688007	CDK6_RNU6-10	ENSG00000105810_ENSG00000206763	688041	CDK6	ENSG00000105810_ENSG00000237819	2
14_chr4_48170000_48181200_lociStitched	chr4	48163600	48277400	14	87614	70669.8	11619	27	113800	510551_510552_510553_510554_510555_510556_510557_510558_510559_510560_510561_510562_510563_510564_510565_510566_510567_510568_510569_510570_510571_510572_510573_510574_510575_510576_510577_510578_510579_510580_510581_510582_510583_510584_510585_510586_510587_510588_510589_510590_510591_510592_510593_510594_510595	TEC	ENSG00000135605	510594_510542_510533_510661	TEC_TXK_SLC10A4	ENSG00000135605_ENSG00000074966_ENSG00000200269_ENSG00000253050_ENSG00000145248	5
17_chr2_68685400_68687000_lociStitched	chr2	68577400	68691400	17	47417	69619.8	11172	28	114000	352298_352299_352300_352301_352302_352303_352304_352305_352306_352307_352308_352309_352310_352311_352312_352313_352314_352315_352316_352317_352318_352319_352320_352321_352322_352323	PLEK_FBXO48_APLF	ENSG00000115956_ENSG00000203395_ENSG00000229462_ENSG00000204923_ENSG00000169621	352264_352272_352298_352440_352459_352380_352500_352482	PPP3R1_PLEK_BMP10_PROKR1_ANTXR1_GKN2	ENSG00000216115_ENSG00000221823_ENSG00000115956_ENSG00000203395_ENSG00000237576_ENSG00000163217_ENSG00000169618_ENSG00000169604_ENSG00000183607	9
39_chr16_75117200_75118400_lociStitched	chr16	75022600	75150800	39	84839	70625.4	12179	29	128200	275026_275027_275028_275029_275030_275031_275032_275033_275034_275035_275036_275037_275038_275039_275040_275041_275042_275043_275044_275045_275046_275047_275048_275049_275050_275051_275052_275053_275054_275055_275056_275057	WDR59_ZNRF1_LDHD	ENSG00000103091_ENSG00000186187_ENSG00000247033_ENSG00000166816_ENSG00000261058	274969_275057_275027_275026	MLKL_LDHD_WDR59_ZNRF1	ENSG00000168404_ENSG00000166816_ENSG00000261058_ENSG00000103091_ENSG00000186187	5
16_chr8_134526400_134533200_lociStitched	chr8	134494400	134588600	16	71616	66429.8	8317.86	30	94200	747622_747623_747624_747625_747626_747627_747628_747629_747630_747631_747632_747633_747634_747635_747636_747637_747638_747639_747640_747641_747642_747643	ST3GAL1	ENSG00000008513_ENSG00000261220	747976_747514	ZFAT_SLA	ENSG00000066827_ENSG00000155926	2
12_chr20_30282200_30295000_lociStitched	chr20	30248400	30299000	12	42212	62303.8	4746.28	31	50600	411177_411178_411179_411180_411181_411182_411183_411184_411185_411186	BCL2L1	ENSG00000171552_ENSG00000236559	411190	BCL2L1	ENSG00000171552	1
12_chr11_61631000_61635400_lociStitched	chr11	61562600	61639200	12	31612	64114.2	6579.94	32	76600	120624_120625_120626_120627_120628_120629_120630_120631_120632_120633_120634_120635_120636_120637	FEN1_FADS2_FADS1_MIR1908_FADS3	ENSG00000168496_ENSG00000134824_ENSG00000149485_ENSG00000256914_ENSG00000222326_ENSG00000221968	120638_120641_120646_120653_120657_120692_120629	FADS3_RAB3IL1_BEST1_FTH1_INCENP_FADS1_FADS2	ENSG00000221968_ENSG00000167994_ENSG00000167995_ENSG00000167996_ENSG00000269089_ENSG00000149503_ENSG00000149485_ENSG00000134824	8
21_chr20_31235200_31240800_lociStitched	chr20	31214600	31299800	21	41621	63891.5	7293.12	33	85200	411365_411366_411367_411368_411369_411370_411371_411372_411373_411374_411375_411376_411377_411378_411379	C20orf203_BAK1P1_COMMD7	ENSG00000198547_ENSG00000175730_ENSG00000149600	411382	COMMD7	ENSG00000149600	1
8_chr3_194916600_194918000_lociStitched	chr3	194868000	194928200	8	35808	62547.8	6122.34	34	60200	495714_495715_495716_495717_495718_495719_495720_495721_495722_495723_495724_495725_495726_495727_495728_495729_495730_495731	XXYLT1-AS2_XXYLT1	ENSG00000244314_ENSG00000230266_ENSG00000173950	495585_495588	LSG1_FAM43A	ENSG00000041802_ENSG00000185112	2
20_chr6_2784200_2786600_lociStitched	chr6	2771800	2864000	20	49020	65637.2	9625.68	35	92200	611271_611272_611273_611274_611275_611276_611277_611278_611279_611280_611281_611282_611283_611284_611285_611286_611287_611288_611289_611290_611291_611292_611293_611294_611295_611296	WRNIP1_SERPINB1_MIR4645	ENSG00000124535_ENSG00000021355_ENSG00000266750_ENSG00000230438	611293_611328_611311_611324	SERPINB1_NQO2_SERPINB9_SERPINB6	ENSG00000021355_ENSG00000244041_ENSG00000124588_ENSG00000170542_ENSG00000232999_ENSG00000124570	6
28_chr10_126299800_126301200_lociStitched	chr10	126299800	126429200	28	97228	67508	12124.8	36	129400	100090_100091_100092_100093_100094_100095_100096_100097_100098_100099_100100_100101_100102_100103_100104_100105_100106_100107_100108_100109_100110_100111_100112_100113_100114_100115_100116_100117_100118_100119_100120_100121	LHPP_FAM53B	ENSG00000107902_ENSG00000258539_ENSG00000189319_ENSG00000233334	100122	FAM53B	ENSG00000189319	1
15_chr14_93075200_93076200_lociStitched	chr14	92983600	93082600	15	64615	64072.8	9395.1	37	99000	232471_232472_232473_232474_232475_232476_232477_232478_232479_232480_232481_232482_232483_232484_232485_232486_232487_232488_232489_232490_232491_232492_232493_232494_232495_232496	RIN3	ENSG00000100599	232384_232469	NDUFB1_CPSF2_RIN3	ENSG00000183648_ENSG00000165934_ENSG00000100599	3
15_chr5_75999000_76002200_lociStitched	chr5	75903600	76035400	15	63215	67297.1	13654.5	38	131800	578495_578496_578497_578498_578499_578500_578501_578502_578503_578504_578505_578506_578507_578508_578509_578510_578511_578512_578513_578514_578515_578516_578517_578518_578519_578520_578521_578522_578523_578524_578525_578526_578527_578528_578529_578530_578531_578532_578533_578534_578535_578536_578537_578538_578539_578540	IQGAP2_F2RL2_F2R	ENSG00000249713_ENSG00000145703_ENSG00000164220_ENSG00000225407_ENSG00000181104	578531_578564_578495_578498	F2R_S100Z_IQGAP2_F2RL2	ENSG00000181104_ENSG00000225407_ENSG00000171643_ENSG00000249713_ENSG00000145703_ENSG00000164220	6
9_chr20_31140800_31150800_lociStitched	chr20	31081200	31177600	9	65409	62197.3	8917	39	96400	411347_411348_411349_411350_411351_411352_411353_411354_411355_411356_411357_411358_411359_411360_411361_411362	C20orf112	ENSG00000197183_ENSG00000233293_ENSG00000228156_ENSG00000204393	411359_411362	C20orf112	ENSG00000197183_ENSG00000233293_ENSG00000228156_ENSG00000204393	4
16_chr15_75449400_75449600_lociStitched	chr15	75396800	75475400	16	44016	60388.4	7239.06	40	78600	251389_251390_251391_251392_251393_251394_251395_251396_251397_251398_251399_251400_251401_251402_251403_251404_251405_251406_251407_251408_251409_251410_251411	PPCDC_RPL36AP45	ENSG00000138621_ENSG00000260152_ENSG00000252722_ENSG00000240366	251414_251376_251396	C15orf39_PPCDC	ENSG00000167173_ENSG00000260483_ENSG00000138621_ENSG00000252722	4
14_chr14_35832800_35837000_lociStitched	chr14	35754000	35839600	14	36414	60861.6	7875.2	41	85600	215124_215125_215126_215127_215128_215129_215130_215131_215132_215133_215134_215135_215136_215137_215138_215139_215140	PSMA6_KIAA0391	ENSG00000100902_ENSG00000258790_ENSG00000265530_ENSG00000258860	215145	NFKBIA	ENSG00000100906	1
40_chr7_2753400_2754000_lociStitched	chr7	2753400	2881000	40	82640	64871.8	12147.5	42	127600	662212_662213_662214_662215_662216_662217_662218_662219_662220_662221_662222_662223_662224_662225_662226_662227_662228_662229_662230_662231_662232_662233_662234_662235_662236_662237	AMZ1_GNA12	ENSG00000174945_ENSG00000228246_ENSG00000146535_ENSG00000233202_ENSG00000231357				0
11_chr3_37985800_37988400_lociStitched	chr3	37924600	37999600	11	55811	60480	7882.5	43	75000	448465_448466_448467_448468_448469_448470_448471_448472_448473_448474_448475_448476_448477_448478_448479_448480_448481_448482_448483_448484_448485_448486_448487_448488_448489_448490_448491_448492_448493	CTDSPL	ENSG00000144677	448456	CTDSPL	ENSG00000235257_ENSG00000144677	2
19_chr12_6280000_6280200_lociStitched	chr12	6197800	6293200	19	39819	60588.5	8023.14	44	95400	143405_143406_143407_143408_143409_143410_143411_143412_143413_143414_143415_143416_143417_143418_143419_143420_143421_143422_143423_143424	VWF	ENSG00000110799_ENSG00000240533_ENSG00000255775	143410_143427	VWF_CD9	ENSG00000110799_ENSG00000010278	2
44_chr1_230263000_230281200_lociStitched	chr1	230207000	230352000	44	104244	66207	14007	45	145000	58844_58845_58846_58847_58848_58849_58850_58851_58852_58853_58854_58855_58856_58857_58858_58859_58860_58861_58862_58863_58864_58865_58866_58867_58868_58869_58870_58871_58872_58873_58874_58875_58876_58877_58878_58879_58880_58881_58882_58883_58884_58885	GALNT2	ENSG00000143641	58705_58719_58905	ABCB10_TAF5L_URB2	ENSG00000135776_ENSG00000135801_ENSG00000135763_ENSG00000227006	4
7_chr19_18440000_18440400_lociStitched	chr19	18385200	18440400	7	16207	56431	4255.92	46	55200	323136_323137_323138_323139_323140_323141	KIAA1683_JUND_MIR3188_RPL39P38_LSM4	ENSG00000130518_ENSG00000130522_ENSG00000267959_ENSG00000266565_ENSG00000241464_ENSG00000130520_ENSG00000239821	323134_323145_323140_323146_323127_323138_323125_323136	PDE4C_LRRC25_LSM4_SSBP4_ISYNA1_RAB3A_JUND_MIR3188_RPL39P38_MPV17L2_KIAA1683	ENSG00000105650_ENSG00000175489_ENSG00000221167_ENSG00000130520_ENSG00000130511_ENSG00000105655_ENSG00000105649_ENSG00000268650_ENSG00000130522_ENSG00000267959_ENSG00000266565_ENSG00000241464_ENSG00000254858_ENSG00000130518	14
9_chr11_109992400_109993000_lociStitched	chr11	109934200	109999800	9	34209	57268.8	6461.6	47	65600	134497_134498_134499_134500_134501_134502_134503_134504_134505_134506_134507_134508_134509_134510_134511_134512_134513_134514_134515_134516_134517	ZC3H12C	ENSG00000149289	134503	ZC3H12C	ENSG00000149289	1
8_chr7_139339800_139346400_lociStitched	chr7	139300200	139370200	8	42408	57610	6839	48	70000	701961_701962_701963_701964_701965_701966_701967_701968_701969_701970_701971_701972_701973_701974	HIPK2	ENSG00000064393	701990	TBXAS1_HIPK2	ENSG00000059377_ENSG00000064393	2
51_chr17_25879400_25879600_lociStitched	chr17	25774200	25943800	51	94651	66890.2	16332.5	49	169600	284086_284087_284088_284089_284090_284091_284092_284093_284094_284095_284096_284097_284098_284099_284100_284101_284102_284103_284104_284105_284106_284107_284108_284109_284110_284111_284112_284113_284114_284115_284116_284117_284118_284119_284120_284121_284122_284123_284124_284125_284126_284127_284128_284129_284130_284131_284132_284133_284134_284135_284136_284137_284138	KSR1_ITM2BP1	ENSG00000141068_ENSG00000265801_ENSG00000263368_ENSG00000266853	284053	MIR4522_WSB1	ENSG00000264865_ENSG00000263583_ENSG00000109046	3
13_chr5_169759000_169760600_lociStitched	chr5	169693200	169766400	13	35413	58003.7	7510.32	50	73200	607724_607725_607726_607727_607728_607729_607730_607731_607732_607733_607734_607735_607736_607737_607738_607739_607740_607741	LCP2	ENSG00000043462_ENSG00000250274_ENSG00000235172	607731_607743	LCP2_KCNIP1	ENSG00000043462_ENSG00000182132	2
13_chr10_17471600_17475200_lociStitched	chr10	17423200	17503000	13	44613	57400.1	7565.04	51	79800	69240_69241_69242_69243_69244_69245_69246_69247_69248_69249_69250_69251_69252_69253_69254_69255_69256_69257_69258_69259_69260_69261_69262_69263_69264_69265_69266	ST8SIA6	ENSG00000148488_ENSG00000204832_ENSG00000251803	69074	RSU1	ENSG00000148484	1
23_chr1_2173600_2173800_lociStitched	chr1	2164000	2244600	23	32623	56162.1	6641.44	52	80600	395_396_397_398_399_400_401_402_403_404_405_406	SKI	ENSG00000157933	418_395_390	MORN1_RER1_SKI_C1orf86	ENSG00000116151_ENSG00000157916_ENSG00000157933_ENSG00000243558_ENSG00000162585_ENSG00000203301	6
23_chr20_43143000_43148200_lociStitched	chr20	43143000	43246000	23	52223	59482.5	9970.4	53	103000	414327_414328_414329_414330_414331_414332_414333_414334_414335_414336_414337_414338_414339_414340_414341_414342_414343_414344_414345_414346_414347_414348_414349_414350_414351_414352	SERINC3_PKIG	ENSG00000132824_ENSG00000168734_ENSG00000269605	414329_414330_414318_414280_414321	SERINC3_PKIG_C20orf62_C20orf111_TTPAL	ENSG00000132824_ENSG00000168734_ENSG00000168746_ENSG00000132823_ENSG00000223891_ENSG00000124120	6
18_chr15_66123600_66129600_lociStitched	chr15	66036000	66134000	18	67218	58966.6	9515.8	54	98000	248846_248847_248848_248849_248850_248851_248852_248853_248854_248855_248856_248857_248858_248859_248860_248861_248862_248863_248864_248865_248866_248867_248868_248869_248870_248871_248872_248873_248874	DENND4A_RAB11A	ENSG00000174485_ENSG00000103769_ENSG00000261544_ENSG00000259924_ENSG00000249271_ENSG00000252715	248874_248882_248859_248828	RAB11A_DENND4A	ENSG00000252715_ENSG00000103769_ENSG00000174485_ENSG00000238311	4
7_chr16_81676000_81679600_lociStitched	chr16	81649000	81689400	7	24807	53045.2	3882.44	55	40400	276861_276862_276863_276864_276865_276866_276867	CMIP	ENSG00000153815	276823	CMIP	ENSG00000153815	1
9_chr10_81023200_81026600_lociStitched	chr10	80982400	81058400	9	42809	56034.8	7166.8	56	76000	86761_86762_86763_86764_86765_86766_86767_86768_86769_86770_86771_86772_86773_86774_86775_86776_86777	ZMIZ1	ENSG00000108175	86456	POLR3A_RPS24	ENSG00000148606_ENSG00000138326	2
19_chr2_62642200_62642800_lociStitched	chr2	62514400	62642800	19	54219	61105.6	12326.4	57	128400	350408_350409_350410_350411_350412_350413_350414_350415_350416_350417_350418_350419_350420_350421_350422_350423_350424_350425_350426_350427_350428_350429_350430_350431_350432_350433_350434_350435_350436_350437_350438			350382_350303	B3GNT2_CCT4_COMMD1	ENSG00000170340_ENSG00000115484_ENSG00000173163	3
11_chr3_124330600_124331800_lociStitched	chr3	124326600	124408400	11	54211	56662.9	8368.14	58	81800	473950_473951_473952_473953_473954_473955_473956_473957_473958_473959_473960_473961_473962_473963_473964_473965_473966_473967_473968_473969_473970_473971_473972	KALRN	ENSG00000160145				0
34_chr1_21308800_21312600_lociStitched	chr1	21308000	21452200	34	67034	61645.5	14420	59	144200	4523_4524_4525_4526_4527_4528_4529_4530_4531_4532_4533_4534_4535_4536_4537_4538_4539_4540_4541_4542_4543_4544_4545_4546_4547_4548_4549_4550_4551_4552_4553_4554_4555_4556_4557_4558_4559_4560_4561_4562_4563_4564_4565_4566_4567_4568_4569_4570_4571_4572_4573_4574_4575	EIF4G3_MIR1256	ENSG00000075151_ENSG00000221808_ENSG00000233072_ENSG00000236073	4585_4528	EIF4G3_MIR1256	ENSG00000075151_ENSG00000266867_ENSG00000221808	3
22_chr3_45741000_45748400_lociStitched	chr3	45640000	45770200	22	62222	60035.2	12811.7	60	130200	450707_450708_450709_450710_450711_450712_450713_450714_450715_450716_450717_450718_450719_450720_450721_450722_450723_450724_450725_450726_450727_450728_450729_450730_450731_450732_450733_450734_450735_450736_450737_450738_450739_450740_450741_450742_450743_450744_450745_450746_450747	LIMD1_LIMD1-AS1_SACM1L	ENSG00000251927_ENSG00000144791_ENSG00000230530_ENSG00000211456	450707_450684_450613_450699	LIMD1_LARS2-AS1_TMEM158	ENSG00000251927_ENSG00000144791_ENSG00000232455_ENSG00000178550_ENSG00000249992	5
11_chr14_65516800_65518400_lociStitched	chr14	65485800	65577000	11	44811	55960.3	8782.56	61	91200	224434_224435_224436_224437_224438_224439_224440_224441_224442_224443_224444_224445_224446_224447_224448_224449_224450_224451_224452_224453_224454_224455_224456_224457_224458	CHURC1-FNTB_FNTB_MAX_MIR4706	ENSG00000125954_ENSG00000257365_ENSG00000125952_ENSG00000264620_ENSG00000266531_ENSG00000259118_ENSG00000222985	224429_224458	FNTB_MAX	ENSG00000257365_ENSG00000125952_ENSG00000222985	3
14_chr2_66769200_66771400_lociStitched	chr2	66675200	66801000	14	65414	59780.2	12844.2	62	125800	351688_351689_351690_351691_351692_351693_351694_351695_351696_351697_351698_351699_351700_351701_351702_351703_351704_351705_351706_351707_351708_351709_351710_351711_351712_351713_351714_351715_351716_351717_351718_351719_351720_351721_351722_351723_351724_351725_351726_351727_351728_351729	MEIS1	ENSG00000143995_ENSG00000232046	351685_351681	MEIS1_MEIS1-AS2_MEIS1-AS1_MEIS1-AS3	ENSG00000143995_ENSG00000230749_ENSG00000244522_ENSG00000226819	4
37_chr17_57877800_57878200_lociStitched	chr17	57827000	57937200	37	45437	56719.9	10259.6	63	110200	292120_292121_292122_292123_292124_292125_292126_292127_292128_292129_292130_292131_292132_292133_292134_292135_292136_292137_292138_292139_292140_292141_292142_292143	VMP1_MIR21_TUBD1	ENSG00000062716_ENSG00000267637_ENSG00000199004_ENSG00000201524_ENSG00000108423	292140_292147_292106	MIR21_TUBD1_RPS6KB1_VMP1_PTRH2	ENSG00000199004_ENSG00000201524_ENSG00000108423_ENSG00000108443_ENSG00000062716_ENSG00000141378	6
14_chr15_66920400_66926400_lociStitched	chr15	66905600	66985400	14	32814	53777.2	7405.44	64	79800	249050_249051_249052_249053_249054_249055_249056_249057_249058_249059_249060_249061_249062_249063_249064_249065_249066		ENSG00000259471	249069	SMAD6	ENSG00000137834	1
17_chr3_127535400_127535800_lociStitched	chr3	127447200	127539200	17	56817	54859.6	9393.2	65	92000	474748_474749_474750_474751_474752_474753_474754_474755_474756_474757_474758_474759_474760_474761_474762	MGLL	ENSG00000074416				0
16_chr8_142172800_142175800_lociStitched	chr8	142094400	142193800	16	35616	54530.8	9194.5	66	99400	749843_749844_749845_749846_749847_749848_749849_749850_749851_749852_749853_749854_749855_749856_749857_749858_749859_749860_749861_749862_749863	DENND3	ENSG00000105339_ENSG00000253210	749848_749852_749828_749890	DENND3_PTK2_SLC45A4	ENSG00000105339_ENSG00000253210_ENSG00000169398_ENSG00000022567	4
17_chr2_69010200_69012000_lociStitched	chr2	68941600	69063400	17	34417	58415.3	13190.9	67	121800	352399_352400_352401_352402_352403_352404_352405_352406_352407_352408_352409_352410_352411_352412_352413_352414_352415_352416_352417_352418_352419_352420_352421_352422_352423_352424_352425_352426_352427_352428_352429_352430_352431_352432_352433_352434_352435_352436_352437_352438_352439_352440_352441_352442_352443_352444	ARHGAP25	ENSG00000163219_ENSG00000237576_ENSG00000228329	352323_352440	FBXO48_APLF	ENSG00000204923_ENSG00000169621_ENSG00000237576	3
19_chr1_21633600_21634400_lociStitched	chr1	21586600	21681400	19	40219	53609.4	8513.04	68	94800	4597_4598_4599_4600_4601_4602_4603_4604_4605_4606_4607_4608_4609_4610_4611_4612_4613_4614_4615	ECE1	ENSG00000117298_ENSG00000236936_ENSG00000231105	4599_4614_4603_4757	ECE1_CDC42	ENSG00000236936_ENSG00000117298_ENSG00000231105_ENSG00000070831	4
24_chr22_26970800_26975400_lociStitched	chr22	26942600	27062000	24	51024	55891.1	10805.7	69	119400	431479_431480_431481_431482_431483_431484_431485_431486_431487_431488_431489_431490_431491_431492_431493_431494_431495_431496_431497_431498_431499_431500_431501_431502_431503_431504_431505_431506_431507_431508_431509	TPST2_MIR548J_HMGB1P10_CRYBB1_CRYBA4_ISCA2P1_MIAT	ENSG00000128294_ENSG00000221760_ENSG00000213707_ENSG00000100122_ENSG00000196431_ENSG00000226912_ENSG00000225783_ENSG00000206028_ENSG00000244625	431498_431470_431489_431475_431481	CRYBB1_CRYBA4_HPS4_SRRD_TPST2_TFIP11_MIR548J_HMGB1P10	ENSG00000100122_ENSG00000196431_ENSG00000100099_ENSG00000100104_ENSG00000128294_ENSG00000100109_ENSG00000261188_ENSG00000260065_ENSG00000221760_ENSG00000213707	10
10_chr12_109057600_109068200_lociStitched	chr12	109057600	109138800	10	57810	53080.4	8331.12	70	81200	174906_174907_174908_174909_174910_174911_174912_174913_174914_174915_174916_174917_174918_174919_174920_174921_174922_174923_174924_174925_174926_174927_174928_174929_174930_174931_174932_174933_174934_174935	CORO1C	ENSG00000110880_ENSG00000238457_ENSG00000200060	174885_174933_174942_175007_175008_174956_174909_174898_174883	ISCU_CORO1C_ALKBH2_UNG_MIR619_SELPLG_SART3	ENSG00000136003_ENSG00000110880_ENSG00000212502_ENSG00000264043_ENSG00000189046_ENSG00000076248_ENSG00000207622_ENSG00000238457_ENSG00000257221_ENSG00000110876_ENSG00000075856	11
16_chr2_70320600_70322000_lociStitched	chr2	70296200	70366800	16	29016	50747.3	6092.78	71	70600	352781_352782_352783_352784_352785_352786_352787_352788_352789_352790_352791_352792_352793	PCBP1-AS1_PCBP1	ENSG00000179818_ENSG00000263669_ENSG00000169564_ENSG00000233060_ENSG00000226505_ENSG00000225392_ENSG00000231327	352740_352744_352764_352782	SNRNP27_MXD1_ASPRV1_PCBP1-AS1_PCBP1	ENSG00000124380_ENSG00000059728_ENSG00000238465_ENSG00000239072_ENSG00000244617_ENSG00000179818_ENSG00000169564	7
10_chr16_85433600_85437800_lociStitched	chr16	85388000	85456600	10	35610	49975.1	5632.06	72	68600	277817_277818_277819_277820_277821_277822_277823_277824_277825_277826_277827_277828_277829		ENSG00000261567	277859	GSE1	ENSG00000131149	1
9_chr11_76334800_76341000_lociStitched	chr11	76334800	76392200	9	27609	49817.5	5544.84	73	57400	123819_123820_123821_123822_123823_123824_123825_123826_123827_123828_123829_123830_123831_123832_123833_123834	LRRC32	ENSG00000255479_ENSG00000255363_ENSG00000254810_ENSG00000236304_ENSG00000137507_ENSG00000254975	123827_123830_123760	LRRC32_PRKRIR	ENSG00000254810_ENSG00000236304_ENSG00000137507_ENSG00000254975_ENSG00000137492_ENSG00000179240	6
4_chr18_52520600_52551200_lociStitched	chr18	52503800	52563600	4	50004	50830	6679.66	74	59800	312759_312760_312761_312762_312763_312764_312765_312766_312767_312768_312769_312770_312771_312772_312773_312774_312775_312776_312777_312778_312779_312780_312781_312782_312783_312784_312785_312786_312787	RAB27B	ENSG00000041353_ENSG00000267311_ENSG00000267112				0
20_chr10_75738800_75740000_lociStitched	chr10	75715000	75841200	20	73620	55894	12064.7	75	126200	85275_85276_85277_85278_85279_85280_85281_85282_85283_85284_85285_85286_85287_85288_85289_85290_85291_85292_85293_85294_85295_85296_85297_85298_85299_85300_85301_85302_85303_85304_85305_85306_85307_85308_85309_85310_85311	VCL	ENSG00000035403_ENSG00000225761	85284_85251_85263_85272	VCL_CAMK2G_C10orf55	ENSG00000035403_ENSG00000229990_ENSG00000148660_ENSG00000222047	4
14_chr18_3654000_3661000_lociStitched	chr18	3601000	3666400	14	23614	49448.9	6003.72	76	65400	298717_298718_298719_298720_298721_298722_298723_298724_298725_298726_298727_298728_298729_298730_298731_298732	DLGAP1_DLGAP1-AS1_DLGAP1-AS2	ENSG00000170579_ENSG00000177337_ENSG00000262001_ENSG00000266401	298632_298625_298619_298716	MYL12B_MYL12A_MYOM1_DLGAP1-AS1	ENSG00000264235_ENSG00000118680_ENSG00000101608_ENSG00000101605_ENSG00000177337	5
16_chr16_81782000_81782800_lociStitched	chr16	81712200	81791400	16	27416	50355.4	7056.72	77	79200	276874_276875_276876_276877_276878_276879_276880_276881_276882_276883_276884_276885_276886	CMIP_PLCG2	ENSG00000153815_ENSG00000261218_ENSG00000197943	276823_276734_276796	CMIP_CENPN_CMC2_GAN	ENSG00000153815_ENSG00000166451_ENSG00000103121_ENSG00000260495_ENSG00000127688	5
27_chr9_130693200_130693600_lociStitched	chr9	130588200	130705200	27	35827	52603.2	9687.6	78	117000	783227_783228_783229_783230_783231_783232_783233_783234_783235_783236_783237_783238_783239	ENG_RNA5SP296_AK1_MIR4672_ST6GALNAC6_ST6GALNAC4_PIP5KL1_DPM2_FAM102A	ENSG00000106991_ENSG00000225032_ENSG00000222421_ENSG00000222296_ENSG00000222455_ENSG00000106992_ENSG00000257524_ENSG00000263979_ENSG00000160408_ENSG00000136840_ENSG00000167103_ENSG00000227218_ENSG00000136908_ENSG00000167106	783221_783229_783233_783170_783226_783261_783208_783253	FPGS_ENG_AK1_ST6GALNAC6_FAM129B_TTC16_NAIF1_SLC25A25	ENSG00000136877_ENSG00000106991_ENSG00000106992_ENSG00000257524_ENSG00000160408_ENSG00000136830_ENSG00000225032_ENSG00000230536_ENSG00000167094_ENSG00000171169_ENSG00000148339	11
21_chr12_117521200_117521400_lociStitched	chr12	117463200	117534600	21	54221	49344.5	6518.82	79	71400	176891_176892_176893_176894_176895_176896_176897_176898_176899_176900_176901_176902_176903_176904_176905	FBXW8_TESC	ENSG00000174989_ENSG00000088992_ENSG00000258285	176905	TESC	ENSG00000088992_ENSG00000258285	2
11_chr5_179434600_179443000_lociStitched	chr5	179430600	179521800	11	52411	52029.6	9211.2	80	91200	610126_610127_610128_610129_610130_610131_610132_610133_610134_610135_610136_610137_610138_610139_610140_610141_610142_610143_610144_610145_610146_610147_610148_610149_610150_610151_610152_610153	RNF130_MIR340	ENSG00000113269_ENSG00000198995_ENSG00000253480	610147_610131_610097_610119_610167	RNF130_MIR340_C5orf45_TBC1D9B_RASGEF1C	ENSG00000113269_ENSG00000198995_ENSG00000161010_ENSG00000197226_ENSG00000249412_ENSG00000146090	6
15_chr2_109247000_109260400_lociStitched	chr2	109200600	109281000	15	51415	48915.4	6206.88	81	80400	362644_362645_362646_362647_362648_362649_362650_362651_362652_362653_362654_362655_362656_362657_362658_362659_362660_362661_362662_362663_362664_362665_362666_362667_362668_362669	LIMS1	ENSG00000169756				0
6_chr14_93147200_93148000_lociStitched	chr14	93123400	93171600	6	31006	47004.6	4299.44	82	48200	232510_232511_232512_232513_232514_232515_232516_232517_232518_232519_232520_232521	RIN3_LGMN	ENSG00000100599_ENSG00000100600	232384_232469	NDUFB1_CPSF2_RIN3	ENSG00000183648_ENSG00000165934_ENSG00000100599	3
22_chr4_140978400_140979600_lociStitched	chr4	140933600	141038400	22	38822	53311.8	10962.1	83	104800	539445_539446_539447_539448_539449_539450_539451_539452_539453_539454_539455_539456_539457_539458_539459_539460_539461_539462_539463_539464_539465_539466_539467_539468_539469_539470_539471_539472_539473_539474_539475_539476_539477	MAML3	ENSG00000196782	539485_539522	MAML3_SCOC	ENSG00000196782_ENSG00000153130	2
12_chr2_16580600_16583600_lociStitched	chr2	16575400	16627800	12	34412	48061.3	5963.12	84	52400	336649_336650_336651_336652_336653_336654_336655_336656_336657_336658_336659_336660_336661_336662_336663_336664		ENSG00000224400				0
13_chr3_50659000_50661800_lociStitched	chr3	50609800	50676800	13	33213	47724.1	6023.3	85	67000	451713_451714_451715_451716_451717_451718_451719_451720_451721_451722_451723_451724_451725_451726_451727_451728_451729	C3orf18_HEMK1_CISH_MAPKAPK3	ENSG00000088543_ENSG00000114735_ENSG00000114737_ENSG00000114738	451685_451686_451688_451723_451970_451972_451684_451713_452004	NPRL2_CYB561D2_TMEM115_MAPKAPK3_CISH_MANF_RBM15B_RASSF1_ZMYND10-AS1_ZMYND10_C3orf18_HEMK1_VPRBP	ENSG00000114388_ENSG00000114395_ENSG00000126062_ENSG00000114738_ENSG00000114737_ENSG00000145050_ENSG00000179837_ENSG00000068028_ENSG00000235058_ENSG00000004838_ENSG00000088543_ENSG00000114735_ENSG00000145041	13
9_chr16_88875400_88876200_lociStitched	chr16	88811600	88876200	9	27609	45484.9	4799.78	86	64600	278444_278445_278446_278447_278448_278449_278450_278451_278452_278453_278454	PIEZO1_CDT1_APRT_GALNS	ENSG00000103335_ENSG00000224888_ENSG00000260617_ENSG00000182376_ENSG00000167513_ENSG00000198931_ENSG00000141012_ENSG00000269422	278511_278454_278504_278452	ZNF778_CDT1_APRT_GALNS_CDH15_PIEZO1	ENSG00000259877_ENSG00000170100_ENSG00000205014_ENSG00000167513_ENSG00000198931_ENSG00000141012_ENSG00000269422_ENSG00000205015_ENSG00000129910_ENSG00000103335	10
13_chr2_43191000_43191200_lociStitched	chr2	43140000	43203000	13	25813	46582.2	5953.5	87	63000	344426_344427_344428_344429_344430_344431_344432_344433_344434_344435_344436_344437_344438_344439_344440_344441			344501_344502_344546	ZFP36L2	ENSG00000152518_ENSG00000234936_ENSG00000252804	3
25_chr16_81557600_81562000_lociStitched	chr16	81485200	81562000	25	51025	48222.7	7610.88	88	76800	276824_276825_276826_276827_276828_276829_276830_276831_276832_276833_276834_276835_276836_276837_276838_276839_276840_276841_276842_276843_276844_276845_276846_276847_276848	CMIP	ENSG00000153815_ENSG00000260229	276823	CMIP	ENSG00000153815	1
17_chr1_27921600_27927000_lociStitched	chr1	27847800	27934200	17	48817	48073	7672.32	89	86400	5986_5987_5988_5989_5990_5991_5992_5993_5994_5995_5996_5997_5998_5999_6000_6001_6002_6003_6004_6005_6006_6007_6008_6009	AHDC1_FGR	ENSG00000237429_ENSG00000126705_ENSG00000000938	6008_5986_5955_5983_5944_5946_5951_5953_6015	AHDC1_GPR3_WASF2_TMEM222_SYTL1_MAP3K6_FCN3_CD164L2	ENSG00000126705_ENSG00000237429_ENSG00000231207_ENSG00000181773_ENSG00000158195_ENSG00000240397_ENSG00000186501_ENSG00000142765_ENSG00000142733_ENSG00000142748_ENSG00000174950_ENSG00000225886	12
10_chr17_38502200_38509800_lociStitched	chr17	38459400	38518800	10	28210	45227.2	5031.18	90	59400	287174_287175_287176_287177_287178_287179_287180_287181_287182_287183	RARA_GJD3	ENSG00000131759_ENSG00000265666_ENSG00000266208_ENSG00000183153_ENSG00000264655	287183_287189_287176_287167_287197_287228	GJD3_TOP2A_RARA_CDC6_IGFBP4_CCR7	ENSG00000183153_ENSG00000264655_ENSG00000131747_ENSG00000131759_ENSG00000094804_ENSG00000240125_ENSG00000141753_ENSG00000126353	8
10_chr7_139636600_139640400_lociStitched	chr7	139541400	139640400	10	53210	50361.3	10216.8	91	99000	702009_702010_702011_702012_702013_702014_702015_702016_702017_702018_702019_702020_702021_702022_702023_702024_702025_702026_702027	TBXAS1	ENSG00000059377	701990	TBXAS1_HIPK2	ENSG00000059377_ENSG00000064393	2
12_chr21_40361200_40365400_lociStitched	chr21	40351200	40389600	12	24612	43799	3928.32	92	38400	427499_427500_427501		ENSG00000232837_ENSG00000235888_ENSG00000237721	427447	ETS2	ENSG00000157557	1
14_chr17_73829200_73832800_lociStitched	chr17	73817600	73873200	14	18214	43818.4	4097.72	93	55600	296278_296279_296280_296281_296282_296283_296284_296285_296286_296287	UNK_UNC13D_WBP2_TRIM47	ENSG00000132478_ENSG00000266980_ENSG00000178932_ENSG00000092929_ENSG00000132471_ENSG00000132481_ENSG00000267801	296278_296273_296287_296376_296272_296282_296289	UNK_MIR4738_H3F3B_TRIM47_FAM100B_WBP2_TRIM65	ENSG00000132478_ENSG00000266980_ENSG00000178932_ENSG00000263565_ENSG00000132475_ENSG00000132481_ENSG00000267801_ENSG00000185262_ENSG00000132471_ENSG00000141569_ENSG00000267342	11
8_chr2_233985200_233985600_lociStitched	chr2	233929800	233985600	8	47408	44634.4	4982.94	94	55800	401279_401280_401281_401282_401283_401284_401285_401286_401287_401288_401289_401290	INPP5D	ENSG00000168918				0
21_chr15_90578400_90585000_lociStitched	chr15	90557000	90626400	21	31021	45672.1	6155.78	95	69400	255369_255370_255371_255372_255373_255374_255375_255376_255377_255378_255379_255380_255381_255382_255383_255384_255385_255386_255387	ZNF710_IDH2	ENSG00000140548_ENSG00000259291_ENSG00000182054	255366_255314_255323_255348	ZNF710_MESP1_MESP2_MIR5009_AP3S2_C15orf38-AP3S2_C15orf38	ENSG00000140548_ENSG00000166823_ENSG00000188095_ENSG00000264796_ENSG00000212420_ENSG00000157823_ENSG00000250021_ENSG00000252645_ENSG00000242498	9
7_chr12_49179400_49179600_lociStitched	chr12	49147600	49201800	7	22607	43788.2	4401.04	96	54200	156347_156348_156349_156350_156351_156352_156353_156354_156355_156356_156357	ADCY6_MIR4701	ENSG00000257987_ENSG00000174233_ENSG00000257653_ENSG00000264201_ENSG00000257660_ENSG00000207467	156339		ENSG00000257987	1
3_chr7_157183800_157199600_lociStitched	chr7	157179200	157211800	3	20003	42425.6	3044.84	97	32600	706901_706902_706903	DNAJB6	ENSG00000105993				0
12_chr6_20449800_20450600_lociStitched	chr6	20410600	20480000	12	56212	46525.8	7280.06	98	69400	616522_616523_616524_616525_616526_616527_616528_616529_616530_616531_616532_616533_616534_616535_616536_616537_616538_616539_616540	E2F3_E2F3-IT1	ENSG00000112242_ENSG00000240869_ENSG00000252949_ENSG00000224707_ENSG00000222431	616555_616519_616536	CDKAL1_E2F3	ENSG00000145996_ENSG00000112242_ENSG00000222431	3
37_chr10_98387000_98387400_lociStitched	chr10	98331000	98477800	37	85037	54095.8	15061.7	99	146800	92038_92039_92040_92041_92042_92043_92044_92045_92046_92047_92048_92049_92050_92051_92052_92053_92054_92055_92056_92057_92058_92059_92060_92061_92062_92063_92064_92065_92066_92067_92068_92069_92070_92071_92072_92073_92074_92075_92076_92077_92078_92079_92080_92081_92082_92083_92084_92085	TM9SF3_PIK3AP1_RNA5SP324_NA	ENSG00000077147_ENSG00000155629_ENSG00000202047_ENSG00000227032_NA	92099_92150_92085_92089_92156_92058	MIR607_LCOR_C10orf12_PIK3AP1_NA	ENSG00000207976_ENSG00000196233_ENSG00000155640_ENSG00000155629_ENSG00000207287_ENSG00000231025_NA	7
18_chr2_9415200_9415800_lociStitched	chr2	9391400	9478000	18	32018	47179.7	8227	100	86600	334629_334630_334631_334632_334633_334634_334635_334636_334637_334638_334639_334640_334641_334642_334643_334644_334645_334646_334647_334648_334649_334650_334651_334652_334653_334654_334655_334656	ASAP2	ENSG00000151693_ENSG00000213772	334616	ASAP2	ENSG00000151693	1
5_chr19_39164600_39184200_lociStitched	chr19	39141400	39190200	5	47205	43153.8	4514	101	48800	328286_328287_328288_328289_328290	ACTN4	ENSG00000130402_ENSG00000267375	328286	ACTN4	ENSG00000130402	1
30_chr9_71566400_71567000_lociStitched	chr9	71562000	71672600	30	51630	49471.4	10860.9	102	110600	766042_766043_766044_766045_766046_766047_766048_766049_766050_766051_766052_766053_766054_766055_766056_766057_766058_766059_766060_766061_766062_766063_766064_766065_766066_766067_766068_766069_766070_766071_766072_766073	PIP5K1B_PRKACG_FXN	ENSG00000107242_ENSG00000165059_ENSG00000165060	765974_765998_766012_765923_766069	PIP5K1B_FAM122A_TMEM252_FXN	ENSG00000107242_ENSG00000187866_ENSG00000236733_ENSG00000181778_ENSG00000226337_ENSG00000165060	6
31_chr22_43335000_43335800_lociStitched	chr22	43307600	43407800	31	61431	47845.5	9248.46	103	100200	435278_435279_435280_435281_435282_435283_435284_435285_435286_435287_435288_435289_435290_435291_435292_435293_435294_435295_435296	PACSIN2	ENSG00000100266	435267_435297	NA_PACSIN2	NA_ENSG00000100266	2
15_chr2_32969600_32970200_lociStitched	chr2	32903200	33001600	15	68015	48166.8	9899.04	104	98400	341267_341268_341269_341270_341271_341272_341273_341274_341275_341276_341277_341278_341279_341280_341281_341282_341283_341284_341285_341286_341287_341288_341289_341290_341291_341292_341293_341294	TTC27	ENSG00000018699	341341_341255_341508_341352_341543_341554	LTBP1_TTC27_RASGRP3_FAM98A	ENSG00000206951_ENSG00000049323_ENSG00000018699_ENSG00000152689_ENSG00000252502_ENSG00000237133_ENSG00000119812	7
11_chr15_65148200_65150200_lociStitched	chr15	65127600	65198000	11	18811	44225.3	6103.68	105	70400	248611_248612_248613_248614_248615_248616_248617_248618	PLEKHO2	ENSG00000249240_ENSG00000241839_ENSG00000264929	248586_248615	OAZ2_PLEKHO2	ENSG00000265967_ENSG00000180304_ENSG00000264937_ENSG00000249240_ENSG00000241839	5
8_chr16_85362800_85364600_lociStitched	chr16	85324400	85369600	8	20408	42144.5	4149.36	106	45200	277804_277805_277806_277807_277808_277809_277810_277811_277812	LINC00311_MIR5093	ENSG00000179219_ENSG00000266307	277859_277871	GSE1_GINS2	ENSG00000131149_ENSG00000131153	2
15_chr22_37288000_37288200_lociStitched	chr22	37249000	37319000	15	17815	45073	7112	107	70000	434064_434065_434066_434067_434068_434069_434070_434071_434072_434073_434074_434075_434076_434077_434078_434079_434080_434081	NCF4_CSF2RB	ENSG00000183822_ENSG00000100365_ENSG00000100368	433990_434047_434052_434095_434107_434108_434068_434066	IFT27_PVALB_TEX33_TST_MPST_NCF4	ENSG00000229971_ENSG00000100360_ENSG00000100362_ENSG00000234979_ENSG00000215403_ENSG00000185264_ENSG00000252412_ENSG00000128311_ENSG00000128309_ENSG00000183822_ENSG00000100365	11
12_chr9_108036800_108037000_lociStitched	chr9	108011200	108075400	12	51212	44702.5	6747.42	108	64200	776896_776897_776898_776899_776900_776901_776902_776903_776904_776905	SLC44A1	ENSG00000070214				0
4_chr9_127037600_127048400_lociStitched	chr9	127024400	127063800	4	23404	41531.5	3676.02	109	39400	782419_782420_782421_782422_782423_782424	NEK6	ENSG00000119408_ENSG00000235204_ENSG00000227200				0
30_chr15_94795000_94795400_lociStitched	chr15	94777800	94875200	30	55030	48164.3	10528.9	110	97400	256513_256514_256515_256516_256517_256518_256519_256520_256521_256522_256523_256524_256525_256526_256527_256528_256529_256530_256531_256532_256533_256534_256535_256536_256537	MCTP2	ENSG00000140563_ENSG00000258632	256513	MCTP2	ENSG00000140563	1
12_chr20_45949000_45966600_lociStitched	chr20	45901800	45974800	12	49412	44318.3	6825.5	111	73000	414997_414998_414999_415000_415001_415002_415003_415004_415005_415006_415007_415008_415009_415010_415011_415012_415013	ZMYND8	ENSG00000101040_ENSG00000265532_ENSG00000263770_ENSG00000267882	415018_415035	ZMYND8_NCOA3	ENSG00000101040_ENSG00000124151	2
11_chr5_139032200_139039400_lociStitched	chr5	139025200	139088600	11	26811	42997.9	5541.16	112	63400	598326_598327_598328_598329_598330_598331_598332_598333_598334_598335_598336	CXXC5	ENSG00000171604_ENSG00000250635_ENSG00000249526	598339_598328	CXXC5	ENSG00000200756_ENSG00000171604	2
16_chr18_43623000_43624000_lociStitched	chr18	43577600	43648800	16	39016	44115.5	6692.8	113	71200	310189_310190_310191_310192_310193_310194_310195_310196_310197_310198_310199_310200	PSTPIP2	ENSG00000152229_ENSG00000267293_ENSG00000252034	310200_310183	PSTPIP2_EPG5	ENSG00000152229_ENSG00000252034_ENSG00000152223	3
9_chr12_68784800_68790000_lociStitched	chr12	68752800	68800200	9	29009	42593.6	5218.74	114	47400	161964_161965_161966_161967_161968_161969_161970_161971_161972_161973_161974_161975		ENSG00000251301	162037_162049_162061_162084	RAP1B_SNORA70G_NUP107_MDM2	ENSG00000127314_ENSG00000234040_ENSG00000206650_ENSG00000241825_ENSG00000111581_ENSG00000247363_ENSG00000135679	7
9_chr10_104352400_104359600_lociStitched	chr10	104339000	104395800	9	32009	42696.6	5469.84	115	56800	93563_93564_93565_93566_93567_93568_93569_93570_93571_93572	SUFU_RNU6-43_TRIM8	ENSG00000107882_ENSG00000207029_ENSG00000171206	93543_93544_93521_93524_93525_93527_93530_93586	ACTR1A_SUFU_NFKB2_PSD_FBXL15_CUEDC2_MIR146B_TMEM180_ARL3_SFXN2	ENSG00000138107_ENSG00000107882_ENSG00000077150_ENSG00000059915_ENSG00000107872_ENSG00000107874_ENSG00000202569_ENSG00000138111_ENSG00000243628_ENSG00000138175_ENSG00000156398	11
21_chr20_10450400_10451400_lociStitched	chr20	10417800	10502600	21	39821	45512.2	8412.16	116	84800	406285_406286_406287_406288_406289_406290_406291_406292_406293_406294_406295_406296_406297_406298_406299_406300_406301_406302_406303_406304_406305	SLX4IP	ENSG00000149346	406352	JAG1	ENSG00000101384	1
25_chr1_28706800_28707200_lociStitched	chr1	28698600	28798600	25	44425	45790	8840	117	100000	6143_6144_6145_6146_6147_6148_6149_6150_6151_6152_6153_6154_6155_6156_6157_6158_6159_6160_6161_6162_6163_6164_6165_6166	PHACTR4	ENSG00000204138_ENSG00000206779_ENSG00000229820	6176_6173_6179_6175	SNORA61_TRNAU1AP_RAB42_SNORD99	ENSG00000207311_ENSG00000180098_ENSG00000188060_ENSG00000221539	4
15_chr10_134358600_134361000_lociStitched	chr10	134354600	134408200	15	32015	41668.6	4775.76	118	53600	102202_102203_102204_102205_102206_102207	INPP5A	ENSG00000068383	102177_102201_102183	PWWP2B_INPP5A_C10orf91	ENSG00000171813_ENSG00000068383_ENSG00000180066	3
5_chr19_16568600_16580600_lociStitched	chr19	16545000	16580600	5	33205	40028.6	3164.84	119	35600	322908_322909_322910_322911_322912_322913_322914_322915	EPS15L1	ENSG00000267703_ENSG00000127527	322918_322925	CALR3_C19orf44_CHERP	ENSG00000269058_ENSG00000105072_ENSG00000240106_ENSG00000085872_ENSG00000269399_ENSG00000268309	6
32_chr14_70139000_70141200_lociStitched	chr14	70080800	70194200	32	64632	48149.6	11374	120	113400	225735_225736_225737_225738_225739_225740_225741_225742_225743_225744_225745_225746_225747_225748_225749_225750_225751_225752_225753_225754_225755_225756_225757_225758_225759_225760_225761	KIAA0247_SRSF5	ENSG00000100647_ENSG00000100650	225761_225735	SRSF5_KIAA0247	ENSG00000100650_ENSG00000100647	2
8_chr21_43923800_43926000_lociStitched	chr21	43869800	43926000	8	22208	42211.8	5496.36	121	56200	428433_428434_428435_428436_428437_428438_428439_428440_428441_428442_428443_428444	RSPH1_SLC37A1	ENSG00000160188_ENSG00000239930_ENSG00000160190	428401	TFF3	ENSG00000160180	1
3_chr4_10165400_10187000_lociStitched	chr4	10165400	10188400	3	22603	39203.5	2550.7	122	23000	498627_498628_498629_498630_498631_498632_498633_498634_498635_498636		ENSG00000251296	498732	ZNF518B	ENSG00000178163	1
6_chr1_160507400_160521200_lociStitched	chr1	160507400	160544600	6	33006	40388	3984.12	123	37200	38021_38022_38023_38024_38025_38026_38027_38028_38029_38030_38031_38032_38033	CD84	ENSG00000234425_ENSG00000066294_ENSG00000264286	37900_37961_37968_37972_38015_38035_38056_38063_38121	IGSF8_NHLH1_VANGL2_SLAMF6_CD84_SLAMF1_CD244	ENSG00000162729_ENSG00000171786_ENSG00000201608_ENSG00000162738_ENSG00000162739_ENSG00000066294_ENSG00000117090_ENSG00000228863_ENSG00000122223	9
6_chr19_41827200_41828600_lociStitched	chr19	41827200	41866200	6	19006	39081.9	2714.4	124	39000	328715_328716_328717_328718	CCDC97_TGFB1_TMEM91_B9D2	ENSG00000142039_ENSG00000105329_ENSG00000142046_ENSG00000123810	328718_328715_328723_328764	TMEM91_B9D2_CCDC97_EXOSC5_BCKDHA_CEACAM21	ENSG00000142046_ENSG00000123810_ENSG00000142039_ENSG00000077348_ENSG00000248098_ENSG00000268987_ENSG00000007129	7
10_chr11_72450400_72451800_lociStitched	chr11	72429200	72470800	10	15810	40198.1	3939.52	125	41600	122837_122838_122839_122840_122841_122842_122843	ARAP1_ARAP1-AS2_RPS12P20_STARD10	ENSG00000186635_ENSG00000245148_ENSG00000244134_ENSG00000255709_ENSG00000214530	122850	ATG16L2	ENSG00000168010	1
17_chr6_137043800_137044200_lociStitched	chr6	137023800	137098800	17	53017	44062.5	7980	126	75000	651651_651652_651653_651654_651655_651656_651657_651658_651659_651660_651661_651662_651663_651664_651665_651666_651667_651668_651669_651670_651671	MAP3K5	ENSG00000197442	651672_651632	MAP3K5_RNA5SP219	ENSG00000197442_ENSG00000234263_ENSG00000212242	3
5_chr9_135878400_135878600_lociStitched	chr9	135851000	135882200	5	12205	38859.6	2789.28	127	31200	784234_784235_784236_784237_784238	GFI1B	ENSG00000165702				0
12_chr12_6754000_6754200_lociStitched	chr12	6719800	6754200	12	17412	38858.2	2889.6	128	34400	143506_143507_143508_143509	CHD4_LPAR5_ACRBP	ENSG00000111642_ENSG00000184574_ENSG00000111644	143509_143510_143511_143522_143494_143499_143500_143514_143532_143560_143506_143497	ACRBP_ING4_COPS7A_GAPDH_IFFO1_NOP2_CHD4_ZNF384_PTMS_ATN1_C12orf57_RNU7-1_LPAR5	ENSG00000111644_ENSG00000111653_ENSG00000219410_ENSG00000111652_ENSG00000255966_ENSG00000111640_ENSG00000010295_ENSG00000111641_ENSG00000111642_ENSG00000126746_ENSG00000159335_ENSG00000111676_ENSG00000111678_ENSG00000238923_ENSG00000184574_ENSG00000245667	16
8_chr20_36039800_36040600_lociStitched	chr20	35964000	36040600	8	41008	42459.4	6610.58	129	76600	412344_412345_412346_412347_412348_412349_412350_412351_412352_412353	SRC	ENSG00000197122	412326	MANBAL	ENSG00000101363	1
26_chr19_18479400_18479600_lociStitched	chr19	18460400	18554200	26	28026	43035.4	7335.16	130	93800	323142_323143_323144_323145_323146_323147	MIR3189_LRRC25_PGPEP1_GDF15_SSBP4_ISYNA1_ELL	ENSG00000264175_ENSG00000175489_ENSG00000130517_ENSG00000130513_ENSG00000221167_ENSG00000130511_ENSG00000105655_ENSG00000268199_ENSG00000256989_ENSG00000105656	323140_323145_323125_323134_323136_323138	LSM4_LRRC25_MPV17L2_PDE4C_KIAA1683_JUND_MIR3188_RPL39P38	ENSG00000130520_ENSG00000175489_ENSG00000221167_ENSG00000254858_ENSG00000105650_ENSG00000130518_ENSG00000130522_ENSG00000267959_ENSG00000266565_ENSG00000241464	10
17_chr20_52271200_52272200_lociStitched	chr20	52194600	52277400	17	27617	42244.6	6706.8	131	82800	416590_416591_416592_416593_416594_416595_416596_416597_416598_416599_416600_416601_416602_416603_416604_416605_416606_416607_416608_416609_416610_416611_416612_416613_416614_416615_416616_416617_416618_416619_416620	ZNF217	ENSG00000197670_ENSG00000171940_ENSG00000235415	416678_416606	ZNF217	ENSG00000236352_ENSG00000171940	2
13_chr2_232546200_232546400_lociStitched	chr2	232505200	232552600	13	15413	39161.9	3711.42	132	47400	400940_400941_400942_400943_400944		ENSG00000239202				0
41_chr11_3932200_3932600_lociStitched	chr11	3883800	4019000	41	80441	48780.2	13357.8	133	135200	103058_103059_103060_103061_103062_103063_103064_103065_103066_103067_103068_103069_103070_103071_103072_103073_103074_103075_103076_103077_103078_103079_103080_103081_103082_103083	STIM1	ENSG00000167323_ENSG00000230593_ENSG00000206976_ENSG00000255232_ENSG00000255141_ENSG00000224555	103119_103057_103073_103053	RRM1_STIM1_MIR4687_RHOG	ENSG00000167325_ENSG00000167323_ENSG00000229368_ENSG00000228661_ENSG00000263421_ENSG00000206976_ENSG00000177105	7
13_chr10_25176600_25177000_lociStitched	chr10	25161800	25219400	13	22813	40792.3	5598.72	134	57600	71583_71584_71585_71586_71587_71588_71589_71590_71591_71592_71593_71594	PRTFDC1	ENSG00000099256_ENSG00000240294	71614_71549	ENKUR_THNSL1_ARHGAP21	ENSG00000151023_ENSG00000185875_ENSG00000107863	3
33_chr11_12207400_12207800_lociStitched	chr11	12144800	12258200	33	60433	46720.8	11566.8	135	113400	105496_105497_105498_105499_105500_105501_105502_105503_105504_105505_105506_105507_105508_105509_105510_105511_105512_105513_105514_105515_105516_105517_105518_105519_105520_105521_105522	MICAL2	ENSG00000133816	105491	MICAL2	ENSG00000133816	1
10_chr19_16225200_16229000_lociStitched	chr19	16176600	16231400	10	29010	39406.7	4422.36	136	54800	322840_322841_322842_322843_322844_322845_322846_322847_322848_322849_322850_322851	TPM4_RAB8A	ENSG00000267517_ENSG00000167460_ENSG00000267373_ENSG00000167461				0
13_chr6_31523600_31526400_lociStitched	chr6	31519200	31578200	13	15013	39754.2	4997.3	137	59000	619744_619745_619746_619747_619748_619749_619750	ATP6V1G2-DDX39B_ATP6V1G2_NFKBIL1_LTA_TNF_LTB_LST1_NCR3_UQCRHP1_AIF1	ENSG00000254870_ENSG00000213760_ENSG00000204498_ENSG00000226979_ENSG00000232810_ENSG00000227507_ENSG00000204482_ENSG00000204475_ENSG00000230622_ENSG00000204472	619741_619749_619750_619752_619759_619760_619761_619762_619763_619765_619771_619775_619779_619780_619782_619787_619788_619790_619792_619795_619801_619805_619811_619827_619832_619743_619746_619737_619744_619766_619798	DDX39B_SNORD117_LTB_LST1_NCR3_UQCRHP1_AIF1_PRRC2A_SNORA38_BAG6_APOM_C6orf47-AS1_C6orf47_GPANK1_CSNK2B_LY6G5B_LY6G5C_ABHD16A_MIR4646_LY6G6D_C6orf25_LY6G6C_DDAH2_CLIC1_MSH5_MSH5-SAPCD1_SAPCD1_SAPCD1-AS1_VWA7_VARS_LSM2_HSPA1L_HSPA1A_HSPA1B_C6orf48_SNORD48_SNORD52_NEU1_EHMT2_C2_ZBTB12_CFB_MIR1236_TNXB_ATF6B_AGPAT1_RNF5_DDX39B-AS1_LTA_TNF_MICB_ATP6V1G2-DDX39B_ATP6V1G2_NFKBIL1_LY6G6F_EHMT2-AS1	ENSG00000198563_ENSG00000201785_ENSG00000227507_ENSG00000204482_ENSG00000204475_ENSG00000230622_ENSG00000204472_ENSG00000204469_ENSG00000200816_ENSG00000204463_ENSG00000204444_ENSG00000227198_ENSG00000204439_ENSG00000201207_ENSG00000204438_ENSG00000204435_ENSG00000263020_ENSG00000240053_ENSG00000204428_ENSG00000204427_ENSG00000266776_ENSG00000244355_ENSG00000204420_ENSG00000204421_ENSG00000213722…	63
8_chr16_29016000_29020400_lociStitched	chr16	28988200	29035800	8	14808	38508.4	3769.92	138	47600	265631_265632_265633_265634_265635	SPNS1_LAT	ENSG00000169682_ENSG00000261067_ENSG00000260367_ENSG00000213658_ENSG00000261552				0
38_chr17_73354400_73354600_lociStitched	chr17	73291400	73408600	38	51038	45122	10512.8	139	117200	296184_296185_296186_296187_296188_296189_296190_296191_296192_296193_296194_296195_296196_296197_296198_296199_296200_296201_296202_296203_296204_296205_296206_296207_296208_296209_296210	GGA3_MRPS7_MIF4GD_SLC25A19_GRB2_MIR3678	ENSG00000125447_ENSG00000125445_ENSG00000125457_ENSG00000263843_ENSG00000125454_ENSG00000177885_ENSG00000257073_ENSG00000228007_ENSG00000265987_ENSG00000264853_ENSG00000265342_ENSG00000264511_ENSG00000223217	296207_296226_296183_296184_296227	GRB2_MIR3678_CASKIN2_TSEN54_GGA3_MRPS7_MIF4GD_SLC25A19_LLGL2	ENSG00000177885_ENSG00000264511_ENSG00000177303_ENSG00000182173_ENSG00000125447_ENSG00000125445_ENSG00000125457_ENSG00000263843_ENSG00000125454_ENSG00000073350	10
13_chr7_76001800_76003400_lociStitched	chr7	75944400	76024600	13	26213	41367.2	6784.92	140	80200	682813_682814_682815_682816_682817_682818_682819_682820_682821_682822_682823	YWHAG_SRCRB4D_ZP3	ENSG00000170027_ENSG00000213548_ENSG00000146700_ENSG00000188372	682759_682794_683131	STYXL1_MDH2_SRRM3_PTPN12	ENSG00000127952_ENSG00000146701_ENSG00000177679_ENSG00000127947	4
16_chr5_392400_397400_lociStitched	chr5	388200	446200	16	27216	39677.8	5115.6	141	58000	555470_555471_555472_555473_555474_555475_555476_555477_555478_555479_555480_555481_555482	AHRR_C5orf55_EXOC3	ENSG00000063438_ENSG00000214278_ENSG00000250645_ENSG00000221990_ENSG00000180104	555463_555507_555561	AHRR_PDCD6_CEP72_BRD9_TRIP13	ENSG00000063438_ENSG00000249915_ENSG00000249650_ENSG00000112877_ENSG00000028310_ENSG00000071539	6
14_chr4_79520400_79522800_lociStitched	chr4	79506400	79594000	14	45614	44369.4	9951.36	142	87600	519422_519423_519424_519425_519426_519427_519428_519429_519430_519431_519432_519433_519434_519435_519436_519437_519438_519439_519440_519441_519442_519443_519444_519445_519446_519447_519448_519449_519450_519451_519452_519453	ANXA3_HIGD1AP13	ENSG00000138772_ENSG00000200998_ENSG00000238816_ENSG00000251442_ENSG00000251019	519239_519482_519441	FRAS1_BMP2K	ENSG00000138759_ENSG00000239793_ENSG00000260278_ENSG00000138756_ENSG00000238816	5
16_chr3_72352600_72354800_lociStitched	chr3	72320000	72405000	16	25016	43069.5	8695.5	143	85000	458246_458247_458248_458249_458250_458251_458252_458253_458254_458255_458256_458257_458258_458259_458260_458261_458262		ENSG00000260670	458287	RYBP	ENSG00000163602	1
28_chr17_62158800_62159400_lociStitched	chr17	62151000	62263000	28	53028	45180.8	11065.6	144	112000	293188_293189_293190_293191_293192_293193_293194_293195_293196_293197_293198_293199_293200_293201_293202_293203_293204_293205_293206_293207_293208_293209_293210_293211_293212_293213_293214_293215_293216_293217_293218_293219_293220_293221_293222_293223_293224	ERN1_SNORD104_SNORA76_TEX2	ENSG00000178607_ENSG00000266402_ENSG00000199753_ENSG00000221462_ENSG00000136478	293206_293211_293173_293169_293159_293162_293263	ERN1_SNORD104_SNORA76_ICAM2_C17orf72_CSHL1_GH1_CD79B_TEX2	ENSG00000178607_ENSG00000266402_ENSG00000199753_ENSG00000221462_ENSG00000108622_ENSG00000224383_ENSG00000264954_ENSG00000204414_ENSG00000259384_ENSG00000007312_ENSG00000136478	11
27_chr10_22922600_22923000_lociStitched	chr10	22887600	22999200	27	91627	45823	11729.2	145	111600	70947_70948_70949_70950_70951_70952_70953_70954_70955_70956_70957_70958_70959_70960_70961_70962_70963_70964_70965_70966_70967_70968_70969_70970_70971_70972_70973_70974_70975_70976	PIP4K2A	ENSG00000150867	71039	ARMC3	ENSG00000165309	1
12_chr3_46999400_47003400_lociStitched	chr3	46967600	47032800	12	42212	39459	5470.28	146	65200	451042_451043_451044_451045_451046_451047_451048_451049_451050_451051_451052	CCDC12_NBEAL2	ENSG00000160799_ENSG00000160796	451004_451052_451111	TMIE_PRSS50_PRSS46_PRSS45_CCDC12_NBEAL2	ENSG00000181585_ENSG00000206549_ENSG00000261603_ENSG00000188086_ENSG00000160799_ENSG00000160796_ENSG00000239128	7
12_chr10_134258200_134260400_lociStitched	chr10	134220600	134267200	12	21212	38123.5	4138.08	147	46600	102177_102178_102179_102180_102181_102182_102183	PWWP2B_C10orf91	ENSG00000171813_ENSG00000231705_ENSG00000234311_ENSG00000180066	102182_102183_102201_102177	C10orf91_INPP5A_PWWP2B	ENSG00000234311_ENSG00000180066_ENSG00000068383_ENSG00000171813	4
22_chr3_30737600_30739200_lociStitched	chr3	30644200	30739200	22	65822	43643	9737.5	148	95000	446259_446260_446261_446262_446263_446264_446265_446266_446267_446268_446269_446270_446271_446272_446273_446274_446275_446276_446277_446278_446279_446280_446281_446282_446283_446284_446285_446286_446287_446288_446289	TGFBR2	ENSG00000163513_ENSG00000224618_ENSG00000261468	446175_446261	TGFBR2	ENSG00000199927_ENSG00000163513	2
11_chr8_13060000_13062000_lociStitched	chr8	13050200	13112200	11	29611	40479.8	6751.8	149	62000	710979_710980_710981_710982_710983_710984_710985_710986_710987_710988_710989_710990_710991_710992_710993_710994_710995_710996_710997_710998_710999_711000_711001_711002	DLC1	ENSG00000164741	710837_710930	LONRF1	ENSG00000154359_ENSG00000206996	2
11_chr11_67047400_67048400_lociStitched	chr11	67009800	67053000	11	18611	37540.8	3931.2	150	43200	121715_121716_121717_121718_121719_121720	KDM2A_ADRBK1_ANKRD13D	ENSG00000173120_ENSG00000173020_ENSG00000172932	121669_121734_121683	RHOD_RAD9A_PPP1CA_TBC1D10C_CARNS1_KDM2A	ENSG00000173156_ENSG00000172613_ENSG00000253024_ENSG00000172531_ENSG00000175463_ENSG00000255698_ENSG00000172508_ENSG00000173120	8
17_chr7_142148000_142148200_lociStitched	chr7	142143400	142192600	17	31617	38941.8	5362.8	151	49200	702690_702691_702692_702693_702694_702695_702696_702697_702698_702699_702700_702701_702702_702703	TRBV7-6_TRBV6-7_TRBV5-5_TRBV7-5_TRBV6-6_TRBV5-4_TRBV7-4_TRBV6-5_TRBV12-2	ENSG00000211727_ENSG00000253188_ENSG00000211725_ENSG00000227550_ENSG00000211724_ENSG00000230099_ENSG00000253409_ENSG00000211721_ENSG00000211739				0
12_chr11_36149000_36149400_lociStitched	chr11	36110800	36157200	12	35812	38145.4	4621.44	152	46400	113099_113100_113101_113102_113103_113104_113105_113106_113107_113108_113109_113110	LDLRAD3	ENSG00000179241	112992_113060_112978	TRIM44_LDLRAD3_FJX1	ENSG00000166326_ENSG00000179241_ENSG00000179431	3
13_chr6_2719400_2720800_lociStitched	chr6	2717600	2757400	13	29013	37730.4	4326.26	153	39800	611258_611259_611260_611261_611262_611263_611264_611265_611266_611267_611268_611269	MYLK4_WRNIP1	ENSG00000145949_ENSG00000251499_ENSG00000124535	611328_611293_610927	NQO2_SERPINB1_FOXC1	ENSG00000244041_ENSG00000124588_ENSG00000021355_ENSG00000054598	4
8_chr19_19553000_19564400_lociStitched	chr19	19553000	19608400	8	34208	38386.7	5035.86	154	55400	323272_323273_323274_323275_323276_323277	GATAD2A	ENSG00000213993_ENSG00000167491_ENSG00000267171	323265	GATAD2A	ENSG00000167491	1
14_chr9_21106400_21106800_lociStitched	chr9	21039400	21120600	14	19414	42313.3	9053.8	155	81200	757139_757140_757141_757142_757143_757144_757145_757146_757147_757148_757149_757150_757151_757152_757153_757154_757155_757156_757157_757158_757159_757160_757161_757162_757163_757164_757165_757166_757167_757168	IFNNP1_IFNB1_IFNWP4	ENSG00000230208_ENSG00000171855_ENSG00000225027	756988_757137_757377	MLLT3_PTPLAD2_MTAP	ENSG00000171843_ENSG00000188921_ENSG00000099810_ENSG00000264545	4
12_chr19_1125800_1126400_lociStitched	chr19	1052200	1126400	12	14012	38524.6	5446.28	156	74200	320561_320562_320563_320564_320565_320566_320567	CNN2_ABCA7_HMHA1_POLR2E_GPX4_SBNO2	ENSG00000064666_ENSG00000267020_ENSG00000064687_ENSG00000180448_ENSG00000099817_ENSG00000167468_ENSG00000064932	320574_320559_320560_320565_320562	C19orf26_ATP5D_MIDN_CIRBP_C19orf6_RNU6-26_CNN2_POLR2E_GPX4_SBNO2_HMHA1	ENSG00000099625_ENSG00000267778_ENSG00000099624_ENSG00000167470_ENSG00000099622_ENSG00000182087_ENSG00000207357_ENSG00000267358_ENSG00000064666_ENSG00000099817_ENSG00000167468_ENSG00000064932_ENSG00000180448	13
20_chr5_10621800_10622800_lociStitched	chr5	10568200	10636400	20	47620	39610.6	6601.76	157	68200	558321_558322_558323_558324_558325_558326_558327_558328_558329_558330_558331_558332_558333_558334_558335_558336_558337_558338	ANKRD33B_ANKRD33B-IT1_ANKRD33B-AS1	ENSG00000164236_ENSG00000250841_ENSG00000250106	558337_558294_558260_558320_558248_558303_558313	ANKRD33B-AS1_ROPN1L_ROPN1L-AS1_MARCH6_ANKRD33B_CMBL	ENSG00000250106_ENSG00000145491_ENSG00000250600_ENSG00000259802_ENSG00000145495_ENSG00000164236_ENSG00000164237_ENSG00000246016_ENSG00000249160	9
12_chr15_75357000_75361200_lociStitched	chr15	75319000	75366200	12	27412	37599.5	4625.6	158	47200	251376_251377_251378_251379_251380_251381_251382_251383_251384	PPCDC	ENSG00000260483_ENSG00000138621	251396_251414_251448	C15orf39_MAN2C1	ENSG00000252722_ENSG00000167173_ENSG00000140400	3
6_chr11_75024600_75027800_lociStitched	chr11	75024600	75059200	6	25806	36219.3	3290.46	159	34600	123492_123493_123494_123495_123496_123497_123498_123499	ARRB1_MIR326	ENSG00000137486_ENSG00000199090	123510	RPS3_SNORD15A	ENSG00000149273_ENSG00000206941	2
16_chr6_129959200_129961200_lociStitched	chr6	129955600	130025800	16	59016	40372	7462.26	160	70200	649431_649432_649433_649434_649435_649436_649437_649438_649439_649440_649441_649442_649443_649444_649445_649446_649447_649448_649449_649450_649451_649452_649453	ARHGAP18	ENSG00000260527_ENSG00000146376	649454_649464	ARHGAP18	ENSG00000146376_ENSG00000211996_ENSG00000218689	3
4_chr6_37172200_37176600_lociStitched	chr6	37144200	37178400	4	23804	35715.1	3091.68	161	34200	620967_620968_620969_620970_620971_620972_620973_620974_620975_620976_620977	TMEM217	ENSG00000252687_ENSG00000172738	620931_620906_620926_620927_620964	COX6A1P2_PPIL1_MTCH1_FGD2_PIM1	ENSG00000226976_ENSG00000137168_ENSG00000137409_ENSG00000146192_ENSG00000137193	5
6_chr14_23042600_23043200_lociStitched	chr14	23024200	23055800	6	27806	35764.9	3147.36	162	31600	211257_211258_211259_211260_211261_211262_211263_211264_211265_211266_211267	DAD1	ENSG00000259003_ENSG00000259054_ENSG00000129562	211314_211322_211323_211327_211340_211348_211356_211342	OXA1L_SLC7A7_MRPL52_MMP14_LRP10_REM2_RBM23_PRMT5-AS1_HAUS4_MIR4707_AJUBA_PRMT5	ENSG00000155463_ENSG00000258458_ENSG00000155465_ENSG00000215306_ENSG00000172590_ENSG00000157227_ENSG00000199716_ENSG00000197324_ENSG00000139890_ENSG00000100461_ENSG00000237054_ENSG00000092036_ENSG00000265037_ENSG00000129474_ENSG00000259132_ENSG00000258457_ENSG00000100462_ENSG00000257285	18
8_chr2_122920400_122927200_lociStitched	chr2	122891600	122952800	8	30208	38880.4	6309.72	163	61200	366580_366581_366582_366583_366584_366585_366586_366587_366588_366589_366590_366591_366592_366593_366594_366595_366596_366597_366598_366599						0
9_chr14_100528800_100531600_lociStitched	chr14	100520000	100549600	9	22209	35422.3	2918.56	164	29600	234518_234519_234520_234521_234522_234523_234524_234525_234526_234527_234528	EVL	ENSG00000196405_ENSG00000258560	234537_234548_234559_234527_234561_234499	MIR151B_MIR342_DEGS2_YY1	ENSG00000265154_ENSG00000199082_ENSG00000168350_ENSG00000100811_ENSG00000258982_ENSG00000258560_ENSG00000258522_ENSG00000258904_ENSG00000242888_ENSG00000258693	10
16_chr10_6618800_6619600_lociStitched	chr10	6539800	6619600	16	53016	40378.8	7924.14	165	79800	66157_66158_66159_66160_66161_66162_66163_66164_66165_66166_66167_66168_66169_66170_66171_66172_66173_66174_66175_66176_66177_66178_66179_66180_66181	PRKCQ	ENSG00000065675_ENSG00000237943	66181_66076	PRKCQ_PFKFB3	ENSG00000065675_ENSG00000237943_ENSG00000170525	3
11_chr2_74766200_74766600_lociStitched	chr2	74759600	74814800	11	21411	37707.1	5277.12	166	55200	353942_353943_353944_353945_353946_353947_353948_353949_353950_353951_353952_353953_353954_353955_353956_353957_353958_353959_353960_353961_353962_353963_353964_353965	HTRA2_LOXL3_DOK1_C2orf65	ENSG00000115317_ENSG00000115318_ENSG00000115325_ENSG00000159374	353922_353923_353924_353925_353928_353933_353934_353950_353953_353941_353939_353937_353919	INO80B_WBP1_MOGS_MRPL53_CCDC142_TTC31_LBX2_LBX2-AS1_PCGF1_DOK1_LOXL3_AUP1_HTRA2_DQX1_TLX2_RTKN	ENSG00000115274_ENSG00000239779_ENSG00000115275_ENSG00000204822_ENSG00000135637_ENSG00000115282_ENSG00000258821_ENSG00000179528_ENSG00000257702_ENSG00000115289_ENSG00000115325_ENSG00000115318_ENSG00000115307_ENSG00000115317_ENSG00000144045_ENSG00000115297_ENSG00000114993	17
17_chr7_130031800_130037000_lociStitched	chr7	129995600	130077400	17	27617	40327.4	8237.26	167	81800	699262_699263_699264_699265_699266_699267_699268_699269_699270_699271_699272_699273_699274_699275_699276_699277_699278_699279_699280	CPA5_CPA1_CEP41	ENSG00000158525_ENSG00000091704_ENSG00000106477	699303_699304_699184	MEST_MIR335_KLHDC10	ENSG00000259920_ENSG00000106484_ENSG00000199043_ENSG00000128607	4
11_chr13_41598200_41598800_lociStitched	chr13	41560600	41609800	11	32611	36919.7	4885.56	168	49200	187575_187576_187577_187578_187579_187580_187581_187582_187583_187584_187585_187586_187587_187588_187589_187590_187591_187592_187593_187594_187595_187596_187597	ELF1_RGS17P1	ENSG00000120690_ENSG00000229473	187605	WBP4_ELF1	ENSG00000120688_ENSG00000120690	2
19_chr8_27252400_27252800_lociStitched	chr8	27172600	27267000	19	45419	40856.3	9043.52	169	94400	715170_715171_715172_715173_715174_715175_715176_715177_715178_715179_715180_715181_715182_715183_715184_715185_715186_715187_715188_715189_715190_715191_715192_715193_715194_715195	TRIM35_PTK2B	ENSG00000104228_ENSG00000120899	715208_715238_715274	CHRNA2_CLU_ESCO2_CCDC25	ENSG00000120903_ENSG00000120885_ENSG00000171320_ENSG00000147419_ENSG00000202242	5
6_chr15_75060800_75061400_lociStitched	chr15	75060800	75093200	6	10806	34447.7	2640.6	170	32400	251330_251331_251332_251333_251334_251335_251336_251337_251338	CSK_MIR4513	ENSG00000103653_ENSG00000264386	251250_251260_251265_251343_251345_251356_251363_251366_251337_251351_251354	CYP11A1_SEMA7A_UBL7_CPLX3_ULK3_SCAMP2_FAM219B_COX5A_RPP25_SCAMP5_CSK_MPI	ENSG00000261821_ENSG00000140459_ENSG00000138623_ENSG00000138629_ENSG00000247240_ENSG00000213578_ENSG00000140474_ENSG00000140497_ENSG00000178761_ENSG00000178741_ENSG00000178718_ENSG00000198794_ENSG00000103653_ENSG00000178802	14
8_chr12_123401800_123403200_lociStitched	chr12	123354600	123403200	8	17208	36036.9	4325.4	171	48600	178206_178207_178208_178209_178210_178211_178212_178213_178214	VPS37B_ABCB9	ENSG00000139722_ENSG00000256152_ENSG00000150967	178292_178212	C12orf65_MPHOSPH9_VPS37B	ENSG00000130921_ENSG00000051825_ENSG00000139722	3
2_chr1_26609200_26617800_lociStitched	chr1	26600400	26617800	2	11002	33169.6	1569.48	172	17400	5718_5719_5720_5721_5722_5723_5724	CEP85_SH3BGRL3_UBXN11	ENSG00000130695_ENSG00000142669_ENSG00000158062	5728_5736_5739_5671	CD52_UBXN11_AIM1L_ZNF683_TRIM63	ENSG00000169442_ENSG00000158062_ENSG00000176092_ENSG00000176083_ENSG00000158022	5
22_chr10_104516800_104517600_lociStitched	chr10	104512400	104576400	22	46022	37209.6	5830.4	173	64000	93598_93599_93600_93601_93602_93603_93604_93605_93606_93607_93608_93609_93610_93611_93612_93613_93614	WBP1L	ENSG00000166272_ENSG00000252994	93611_93594	WBP1L	ENSG00000252994_ENSG00000166272	2
6_chr1_156456000_156458800_lociStitched	chr1	156450200	156479200	6	12606	33961.9	2676.7	174	29000	36840_36841_36842_36843_36844	MEF2D	ENSG00000116604_ENSG00000206651_ENSG00000260460	36861_36868_36844_36872	IQGAP3_APOA1BP_MEF2D_HAPLN2	ENSG00000183856_ENSG00000265960_ENSG00000163382_ENSG00000116604_ENSG00000260460_ENSG00000132702	6
20_chr1_226888400_226888600_lociStitched	chr1	226830400	226920000	20	38020	39782.4	8512	175	89600	58005_58006_58007_58008_58009_58010_58011_58012_58013_58014_58015_58016_58017_58018_58019_58020_58021_58022_58023_58024	ITPKB_ITPKB-IT1_ITPKB-AS1	ENSG00000143772_ENSG00000228382_ENSG00000228548				0
14_chr11_33942200_33943200_lociStitched	chr11	33917000	33975600	14	29414	37322.3	6141.28	176	58600	112447_112448_112449_112450_112451_112452_112453_112454_112455_112456_112457_112458_112459_112460_112461_112462_112463	LMO2	ENSG00000135363	112447_112443	LMO2	ENSG00000135363_ENSG00000184566	2
19_chr12_125033400_125037200_lociStitched	chr12	124964800	125048600	19	43819	38615	7458.2	177	83800	178588_178589_178590_178591_178592_178593_178594_178595_178596_178597_178598_178599_178600_178601_178602_178603	NCOR2	ENSG00000196498_ENSG00000214650				0
24_chr3_138542000_138545200_lociStitched	chr3	138463000	138550600	24	44624	39218.5	8111.76	178	87600	477899_477900_477901_477902_477903_477904_477905_477906_477907_477908_477909_477910_477911_477912_477913_477914_477915_477916_477917_477918	PIK3CB_GAPDHP39_EEF1A1P25	ENSG00000051382_ENSG00000239207_ENSG00000242321_ENSG00000241429	477869_477867	FAIM_CEP70	ENSG00000158234_ENSG00000114107	2
39_chr2_74284200_74286000_lociStitched	chr2	74197400	74326400	39	68439	43111.8	12113.1	179	129000	353797_353798_353799_353800_353801_353802_353803_353804_353805_353806_353807_353808_353809_353810_353811_353812_353813_353814_353815_353816_353817_353818_353819	DGUOK-AS1_TET3	ENSG00000237883_ENSG00000235499_ENSG00000255989_ENSG00000187605	353767_353832_353835_353801	STAMBP_BOLA3_BOLA3-AS1_TET3	ENSG00000124356_ENSG00000217702_ENSG00000163170_ENSG00000225439_ENSG00000187605	5
34_chr7_92437000_92444200_lociStitched	chr7	92356800	92456600	34	80234	41816.2	10898.2	180	99800	688011_688012_688013_688014_688015_688016_688017_688018_688019_688020_688021_688022_688023_688024_688025_688026_688027_688028_688029_688030_688031_688032_688033_688034_688035_688036_688037_688038_688039	CDK6	ENSG00000105810	688041	CDK6	ENSG00000105810_ENSG00000237819	2
26_chr6_34249400_34258800_lociStitched	chr6	34239400	34352400	26	41026	41934.3	11051.4	181	113000	620287_620288_620289_620290_620291_620292_620293_620294_620295_620296_620297_620298_620299_620300_620301_620302_620303_620304_620305_620306_620307_620308_620309_620310_620311_620312_620313_620314_620315_620316_620317	NUDT3	ENSG00000225339_ENSG00000112664	620320	NUDT3	ENSG00000112664	1
15_chr9_79261600_79262200_lociStitched	chr9	79229800	79293000	15	33215	37117.4	6301.04	182	63200	768456_768457_768458_768459_768460_768461_768462_768463_768464_768465_768466_768467_768468_768469_768470_768471_768472_768473_768474_768475_768476_768477_768478_768479_768480_768481_768482_768483	PRUNE2	ENSG00000106772_ENSG00000265488	768400	RFK	ENSG00000135002_ENSG00000234618	2
17_chr13_114862200_114865000_lociStitched	chr13	114861400	114928200	17	30617	35991.8	5337.32	183	66800	210080_210081_210082_210083_210084_210085_210086_210087_210088_210089_210090	RASA3_RASA3-IT1	ENSG00000185989_ENSG00000232487	210108	CDC16	ENSG00000130177	1
13_chrX_12975600_12976600_lociStitched	chrX	12965000	13003600	13	14413	32956.7	2354.6	184	38600	788456_788457_788458_788459_788460_788461_788462	TMSB4X	ENSG00000205542	788461_788656_788687	TMSB4X_TCEANC_TRAPPC2_OFD1	ENSG00000205542_ENSG00000176896_ENSG00000196459_ENSG00000046651	4
31_chr15_99278200_99279200_lociStitched	chr15	99244800	99357800	31	35631	41346.7	10768.9	185	113000	257862_257863_257864_257865_257866_257867_257868_257869_257870_257871_257872_257873_257874_257875_257876_257877_257878_257879_257880_257881_257882_257883_257884_257885_257886_257887_257888_257889_257890_257891_257892_257893_257894_257895_257896_257897_257898_257899_257900_257901_257902_257903_257904_257905_257906_257907_257908_257909_257910_257911	IGF1R_MIR4714	ENSG00000140443_ENSG00000264480	257844	IGF1R	ENSG00000140443	1
16_chr16_89049400_89049800_lociStitched	chr16	88987000	89071600	16	24616	37300.1	6759.54	186	84600	278466_278467_278468_278469_278470_278471_278472_278473_278474_278475_278476_278477_278478	CBFA2T3	ENSG00000129993_ENSG00000261226_ENSG00000205018_ENSG00000259989	278504_278485_278511_278467	CDH15_ACSF3_ZNF778_CBFA2T3	ENSG00000205015_ENSG00000129910_ENSG00000176715_ENSG00000259877_ENSG00000170100_ENSG00000205014_ENSG00000261226_ENSG00000205018_ENSG00000129993	9
19_chr12_698200_700600_lociStitched	chr12	662600	732600	19	27419	36680	6370	187	70000	141882_141883_141884_141885_141886_141887_141888_141889_141890_141891_141892_141893_141894_141895_141896_141897_141898_141899	B4GALNT3_NINJ2	ENSG00000139044_ENSG00000171840_ENSG00000256020_ENSG00000238370_ENSG00000255825	141931_141937	WNK1	ENSG00000060237_ENSG00000221439	2
5_chr1_192121200_192122000_lociStitched	chr1	192116200	192145000	5	15005	33174.7	2977.92	188	28800	47802_47803_47804_47805_47806_47807_47808_47809_47810	RGS18	ENSG00000150681				0
16_chr9_136031200_136032400_lociStitched	chr9	135987600	136036600	16	22216	33966.8	3885.7	189	49000	784258_784259_784260_784261_784262_784263_784264_784265_784266	RALGDS_GBGT1	ENSG00000160271_ENSG00000227677_ENSG00000148288	784266_784252_784248_784257	RALGDS_GBGT1_GTF3C5_CEL	ENSG00000160271_ENSG00000227677_ENSG00000148288_ENSG00000148308_ENSG00000170835_ENSG00000238657	6
7_chr1_27458600_27463600_lociStitched	chr1	27424600	27494600	7	26207	35959	5985	190	70000	5900_5901_5902_5903_5904_5905_5906_5907_5908_5909_5910_5911_5912_5913	SLC9A1	ENSG00000090020	5925	WDTC1	ENSG00000224311_ENSG00000142784	2
13_chr6_43919200_43920400_lociStitched	chr6	43879200	43962400	13	18813	38463.4	8544.64	191	83200	622726_622727_622728_622729_622730_622731_622732_622733_622734_622735_622736_622737_622738_622739_622740_622741_622742_622743_622744		ENSG00000237686	622696	VEGFA	ENSG00000112715	1
7_chr12_124200200_124203800_lociStitched	chr12	124200200	124253200	7	32807	35276.8	5374.2	192	53000	178391_178392_178393_178394_178395_178396_178397_178398_178399_178400_178401_178402	ATP6V0A2_RPL27P12_DNAH10	ENSG00000185344_ENSG00000239215_ENSG00000197653				0
5_chr19_4388600_4393000_lociStitched	chr19	4368000	4405400	5	23205	32758.7	2902.24	193	37400	320972_320973_320974_320975_320976_320977	SH3GL1_CHAF1A	ENSG00000267980_ENSG00000141985_ENSG00000167670	320985_320986	UBXN6	ENSG00000167671_ENSG00000267011_ENSG00000264407_ENSG00000167674_ENSG00000220693	5
11_chr10_97053000_97054800_lociStitched	chr10	97007200	97074600	11	34211	36490.4	6652.38	194	67400	91619_91620_91621_91622_91623_91624_91625_91626_91627_91628_91629_91630_91631_91632_91633_91634	PDLIM1_SORBS1	ENSG00000107438_ENSG00000095637	91649		ENSG00000212950	1
30_chr10_52166800_52167000_lociStitched	chr10	52073600	52182400	30	64430	40767.4	10934.4	195	108800	78234_78235_78236_78237_78238_78239_78240_78241_78242_78243_78244_78245_78246_78247_78248_78249_78250_78251_78252_78253_78254_78255_78256_78257_78258_78259_78260_78261_78262_78263_78264_78265_78266_78267_78268_78269_78270_78271_78272_78273_78274_78275_78276_78277_78278_78279_78280	SGMS1	ENSG00000198964_ENSG00000269165_ENSG00000269700	78347_78290_78339_78219	SGMS1_NA	ENSG00000198964_ENSG00000226200_ENSG00000231588_ENSG00000225303_ENSG00000251950_ENSG00000226561_ENSG00000238523_NA	8
8_chr3_14483800_14484200_lociStitched	chr3	14438600	14484200	8	25408	33616.3	3889.68	196	45600	440973_440974_440975_440976_440977_440978_440979_440980_440981_440982	RNA5SP124_SLC6A6	ENSG00000199609_ENSG00000131389				0
5_chr10_82241400_82266400_lociStitched	chr10	82219800	82280800	5	42605	35398.3	5721.8	197	61000	87119_87120_87121_87122_87123_87124_87125_87126_87127_87128_87129_87130_87131	TSPAN14	ENSG00000108219	87118_87108	TSPAN14_FAM213A	ENSG00000108219_ENSG00000122378	2
16_chr11_44611600_44612600_lociStitched	chr11	44577000	44644800	16	34416	35879.8	6285.06	198	67800	115770_115771_115772_115773_115774_115775_115776_115777_115778_115779_115780_115781_115782_115783	CD82	ENSG00000085117_ENSG00000254693_ENSG00000255092	115779_115773_115801_115890	CD82_TSPAN18_PRDM11	ENSG00000254693_ENSG00000255092_ENSG00000085117_ENSG00000157570_ENSG00000019485	5
13_chr1_36830200_36832400_lociStitched	chr1	36804400	36867800	13	22213	34851	5306.58	199	63400	7977_7978_7979_7980_7981_7982_7983_7984_7985_7986_7987_7988_7989_7990_7991	STK40_LSM10	ENSG00000196182_ENSG00000181817_ENSG00000222821	7994_7976	OSCP1_SH3D21_EVA1B	ENSG00000201448_ENSG00000116885_ENSG00000214193_ENSG00000142694_ENSG00000116883	5
6_chr11_128626400_128627800_lociStitched	chr11	128568200	128627800	6	47606	35670.6	6335.48	200	59600	139812_139813_139814_139815_139816_139817_139818_139819_139820_139821_139822_139823_139824_139825_139826_139827_139828_139829_139830_139831	FLI1_FLI1-AS1	ENSG00000151702_ENSG00000254703				0
18_chr22_39884600_39885800_lociStitched	chr22	39827200	39905200	18	30018	35653.8	6380.4	201	78000	434514_434515_434516_434517_434518_434519_434520_434521_434522_434523_434524_434525_434526_434527_434528_434529_434530	TAB1_MGAT3_SMCR7L	ENSG00000100324_ENSG00000128268_ENSG00000227188_ENSG00000100335	434487_434655_434504	SYNGR1_TNRC6B_TAB1	ENSG00000100321_ENSG00000261202_ENSG00000100354_ENSG00000100324	4
11_chr6_42005800_42013600_lociStitched	chr6	41974800	42013600	11	27211	32626.9	3410.52	202	38800	622298_622299_622300_622301_622302_622303_622304_622305_622306_622307	CCND3	ENSG00000112576_ENSG00000206875_ENSG00000223946	622243_622275_622242_622271_622302_622255	FRS3_TOMM6_MED20_BYSL_PRICKLE4_USP49	ENSG00000137218_ENSG00000214736_ENSG00000207371_ENSG00000124641_ENSG00000112578_ENSG00000124593_ENSG00000164663_ENSG00000206875_ENSG00000206977	9
23_chr11_10682000_10682400_lociStitched	chr11	10625400	10719000	23	46623	38778.5	9565.92	203	93600	105044_105045_105046_105047_105048_105049_105050_105051_105052_105053_105054_105055_105056_105057_105058_105059_105060_105061_105062_105063_105064_105065_105066_105067_105068_105069_105070_105071	LYVE1_MRVI1	ENSG00000133800_ENSG00000072952	104983_105050_105082	LYVE1_CTR9	ENSG00000221574_ENSG00000133800_ENSG00000198730	3
23_chr6_16256600_16260000_lociStitched	chr6	16206800	16278200	23	36423	35250.2	6133.26	204	71400	615253_615254_615255_615256_615257_615258_615259_615260_615261_615262_615263_615264_615265_615266_615267_615268_615269_615270_615271_615272_615273_615274_615275_615276_615277_615278_615279_615280_615281_615282_615283_615284	GMPR	ENSG00000207193_ENSG00000137198	615088_615228_615264	DTNBP1_MYLIP_GMPR	ENSG00000047579_ENSG00000007944_ENSG00000137198	3
13_chr3_4590200_4591000_lociStitched	chr3	4544200	4592000	13	36813	34038.4	5124.16	205	47800	438279_438280_438281_438282_438283_438284_438285_438286_438287_438288_438289_438290_438291_438292_438293_438294_438295_438296	ITPR1	ENSG00000150995				0
14_chr2_43385400_43386600_lociStitched	chr2	43380400	43445600	14	26614	34464.7	5652.84	206	65200	344484_344485_344486_344487_344488_344489_344490_344491_344492_344493_344494_344495_344496_344497_344498	THADA	ENSG00000115970	344501	ZFP36L2	ENSG00000152518	1
16_chr12_42790000_42791400_lociStitched	chr12	42773000	42860600	16	36416	37475.3	8698.68	207	87600	154451_154452_154453_154454_154455_154456_154457_154458_154459_154460_154461_154462_154463_154464_154465_154466_154467_154468_154469_154470_154471	PPHLN1_PRICKLE1	ENSG00000134283_ENSG00000199886_ENSG00000257376_ENSG00000207142_ENSG00000257225_ENSG00000139174	154455_154412	YAF2_PPHLN1	ENSG00000199886_ENSG00000015153_ENSG00000134283_ENSG00000241710	4
33_chr13_99174800_99175200_lociStitched	chr13	99127600	99222000	33	59633	37760	8986.88	208	94400	205683_205684_205685_205686_205687_205688_205689_205690_205691_205692_205693_205694_205695_205696_205697_205698_205699_205700_205701_205702	STK24	ENSG00000102572	205703	STK24_STK24-AS1	ENSG00000102572_ENSG00000224418	2
10_chr6_31656200_31658600_lociStitched	chr6	31648200	31685600	10	14810	31797.5	3137.86	209	37400	619763_619764_619765_619766_619767_619768_619769_619770_619771	LY6G5C_ABHD16A_MIR4646_LY6G6F_LY6G6E_LY6G6D_C6orf25_LY6G6C_DDAH2	ENSG00000204428_ENSG00000204427_ENSG00000204422_ENSG00000266776_ENSG00000204424_ENSG00000250641_ENSG00000255552_ENSG00000244355_ENSG00000204420_ENSG00000204421_ENSG00000213722	619743_619744_619761_619765_619766_619779_619780_619782_619787_619788_619790_619792_619795_619798_619811_619771_619763_619741_619749_619752_619759_619760_619762_619770_619775_619805_619827_619830_619832_620048_619797	DDX39B_DDX39B-AS1_ATP6V1G2-DDX39B_ATP6V1G2_NFKBIL1_GPANK1_CSNK2B_MIR4646_ABHD16A_LY6G6F_MSH5_MSH5-SAPCD1_SAPCD1_SAPCD1-AS1_VWA7_VARS_LSM2_HSPA1L_HSPA1A_HSPA1B_C6orf48_SNORD48_SNORD52_NEU1_EHMT2-AS1_EHMT2_MIR1236_LY6G6D_C6orf25_LY6G6C_DDAH2_LY6G5C_SNORD117_LTB_PRRC2A_SNORA38_BAG6_APOM_C6orf47-AS1_C6orf47_LY6G5B_LY6G6E_CLIC1_C2_CFB_TNXB_ATF6B_AGPAT1_RNF5_BRD2-IT1_BRD2_HLA-DMA_SLC44A4	ENSG00000198563_ENSG00000234006_ENSG00000254870_ENSG00000213760_ENSG00000204498_ENSG00000201207_ENSG00000204438_ENSG00000204435_ENSG00000263020_ENSG00000266776_ENSG00000204427_ENSG00000204424_ENSG00000250641_ENSG00000204410_ENSG00000252743_ENSG00000255152_ENSG00000228727_ENSG00000235663_ENSG00000204396_ENSG00000204394_ENSG00000201555_ENSG00000204392_ENSG00000204390_ENSG00000204389_ENSG00000204388…	60
13_chr1_47646800_47650000_lociStitched	chr1	47644200	47687400	13	20613	32996.2	4358.88	210	43200	10679_10680_10681_10682_10683_10684_10685_10686	PDZK1IP1-AS1_CYP4A22-AS1_PDZK1IP1_TAL1	ENSG00000224805_ENSG00000225506_ENSG00000162366_ENSG00000162367	10526_10682_10687_10689_10705_10727_10729_10679	MOB3C_MKNK1_PDZK1IP1_TAL1_CMPK1_FOXD2-AS1_FOXD2_PDZK1IP1-AS1_CYP4A22-AS1	ENSG00000142961_ENSG00000079277_ENSG00000162366_ENSG00000162367_ENSG00000226252_ENSG00000162368_ENSG00000237424_ENSG00000186564_ENSG00000224805_ENSG00000225506	10
21_chr5_39185000_39204600_lociStitched	chr5	39148400	39239400	21	60821	38520.3	9928.1	211	91000	567181_567182_567183_567184_567185_567186_567187_567188_567189_567190_567191_567192_567193_567194_567195_567196_567197_567198_567199_567200_567201_567202_567203_567204_567205_567206_567207_567208_567209_567210_567211_567212	FYB_GOLGA5P1	ENSG00000082074_ENSG00000251215	567220_567150	FYB_RICTOR	ENSG00000082074_ENSG00000164327	2
9_chr20_19453200_19453800_lociStitched	chr20	19429200	19469200	9	22609	32496	3992	212	40000	409063_409064_409065_409066_409067_409068_409069_409070_409071_409072_409073_409074_409075	SLC24A3	ENSG00000185052	408974	SLC24A3	ENSG00000185052_ENSG00000235996	2
23_chr6_13378600_13379200_lociStitched	chr6	13378600	13484200	23	44823	38987.5	10507.2	213	105600	614415_614416_614417_614418_614419_614420_614421_614422_614423_614424_614425_614426_614427_614428_614429_614430_614431_614432_614433_614434_614435_614436_614437_614438_614439_614440_614441_614442_614443_614444_614445_614446_614447_614448_614449_614450_614451_614452_614453_614454_614455	GFOD1	ENSG00000145990_ENSG00000187461	614457_614479_614458	GFOD1_GFOD1-AS1_SIRT5	ENSG00000145990_ENSG00000187461_ENSG00000237786_ENSG00000124523	4
9_chr14_101133200_101133400_lociStitched	chr14	101110800	101151400	9	15809	32346	3926.02	214	40600	234645_234646_234647_234648_234649_234650_234651_234652_234653_234654_234655_234656_234657_234658_234659_234660	LINC00523	ENSG00000196273_ENSG00000258717	234583_234561_234570_234573_234576_234559_234690_234693_234699_234700_234849	WARS_WDR25_SLC25A29_MIR345_SLC25A47_YY1_MIR770_MEG3_SNORD112_MEG8	ENSG00000140105_ENSG00000176473_ENSG00000258522_ENSG00000258904_ENSG00000197119_ENSG00000198984_ENSG00000263519_ENSG00000140107_ENSG00000258666_ENSG00000258521_ENSG00000100811_ENSG00000258982_ENSG00000252701_ENSG00000211574_ENSG00000214548_ENSG00000258663_ENSG00000238527_ENSG00000258399_ENSG00000221077_ENSG00000258919	20
7_chr8_134105400_134107800_lociStitched	chr8	134065800	134107800	7	27207	32592	4351.2	215	42000	747503_747504_747505_747506_747507_747508_747509_747510_747511_747512	TG_SLA	ENSG00000042832_ENSG00000155926	747540_747514	WISP1_SLA	ENSG00000104415_ENSG00000155926	2
2_chr14_69402800_69439200_lociStitched	chr14	69390400	69439200	2	46202	33071.8	4840.96	216	48800	225558_225559_225560_225561_225562_225563_225564_225565_225566_225567	ACTN1_BANF1P1_ACTN1-AS1	ENSG00000072110_ENSG00000258531_ENSG00000259062				0
28_chr20_47326600_47326800_lociStitched	chr20	47321800	47418400	28	40228	37847.9	9688.98	217	96600	415347_415348_415349_415350_415351_415352_415353_415354_415355_415356_415357_415358_415359_415360_415361_415362_415363_415364_415365_415366_415367_415368_415369_415370_415371	PREX1	ENSG00000124126_ENSG00000251876	415393_415374	ARFGEF2_PREX1	ENSG00000124198_ENSG00000124126	2
6_chr14_81865400_81865800_lociStitched	chr14	81865400	81900400	6	26206	31664.5	3622.5	218	35000	229096_229097_229098_229099_229100_229101_229102_229103_229104_229105_229106_229107_229108_229109_229110_229111_229112_229113_229114_229115_229116_229117_229118_229119	STON2	ENSG00000140022_ENSG00000258605	229121_229055	STON2_GTF2A1	ENSG00000140022_ENSG00000165417	2
25_chr17_45281000_45283200_lociStitched	chr17	45249600	45319000	25	33025	35158	7175.96	219	69400	288667_288668_288669_288670_288671_288672_288673_288674_288675_288676_288677_288678_288679_288680_288681_288682_288683	CDC27_MYL4	ENSG00000004897_ENSG00000261872_ENSG00000198336_ENSG00000252088	288774_288684_288685_288678_288671	KPNB1_ITGB3_MYL4_CDC27	ENSG00000263766_ENSG00000108424_ENSG00000259207_ENSG00000259753_ENSG00000238419_ENSG00000198336_ENSG00000252088_ENSG00000004897	8
8_chr3_150868000_150869200_lociStitched	chr3	150808400	150869200	8	56208	34504	6548.16	220	60800	481841_481842_481843_481844_481845_481846_481847_481848_481849_481850_481851_481852_481853_481854_481855_481856_481857_481858_481859_481860_481861_481862_481863_481864_481865_481866	MED12L	ENSG00000144893	481755_481837_481709_481786	SIAH2-AS1_SIAH2_MED12L_SERP1_FAM188B2	ENSG00000244265_ENSG00000181788_ENSG00000144893_ENSG00000198843_ENSG00000120742_ENSG00000243273_ENSG00000214237	7
3_chr10_81073800_81076600_lociStitched	chr10	81073800	81092200	3	12203	29659	1775.6	221	18400	86779_86780_86781_86782_86783_86784_86785	ZMIZ1	ENSG00000108175	86792	PPIF	ENSG00000108179	1
8_chr19_16257400_16262800_lociStitched	chr19	16246200	16294000	8	21008	31729.6	3852.68	222	47800	322856_322857_322858_322859_322860_322861_322862	HSH2D_CIB3_FAM32A	ENSG00000196684_ENSG00000267068_ENSG00000269243_ENSG00000141977_ENSG00000105058_ENSG00000267033				0
31_chr12_118790400_118792400_lociStitched	chr12	118711400	118807800	31	47231	36882.6	9013.4	223	96400	177175_177176_177177_177178_177179_177180_177181_177182_177183_177184_177185_177186_177187_177188_177189_177190_177191_177192_177193_177194	TAOK3	ENSG00000135090	177194_177196_177127_178647_177155	TAOK3_SUDS3_WSB2_UBC	ENSG00000135090_ENSG00000111707_ENSG00000176871_ENSG00000150991_ENSG00000221280	5
5_chr11_128711400_128718000_lociStitched	chr11	128699600	128732400	5	22405	31389.6	3552.24	224	32800	139851_139852_139853_139854_139855_139856_139857_139858_139859_139860_139861_139862	KCNJ1	ENSG00000151704	139812_139809_139810	FLI1_FLI1-AS1	ENSG00000151702_ENSG00000254703_ENSG00000245008	3
9_chr12_109239000_109240400_lociStitched	chr12	109212400	109256400	9	19409	31798.8	4043.6	225	44000	174948_174949_174950_174951_174952_174953_174954_174955_174956_174957_174958_174959_174960_174961_174962_174963	SSH1_MIR619_DAO	ENSG00000084112_ENSG00000207622_ENSG00000110887	174885_174898_174909_175008_174933_175007_174883	ISCU_SELPLG_UNG_CORO1C_ALKBH2_SART3	ENSG00000136003_ENSG00000257221_ENSG00000110876_ENSG00000238457_ENSG00000076248_ENSG00000110880_ENSG00000189046_ENSG00000075856	8
21_chr16_70782800_70783000_lociStitched	chr16	70721400	70788200	21	27021	33393.3	5704.72	226	66800	273802_273803_273804_273805_273806_273807_273808_273809_273810_273811_273812_273813	MTSS1L_VAC14	ENSG00000132613_ENSG00000103043_ENSG00000260156_ENSG00000214353	273813		ENSG00000260156_ENSG00000214353	2
9_chr3_129305600_129305800_lociStitched	chr3	129295000	129338000	9	20409	31411.5	3771.1	227	43000	475170_475171_475172_475173_475174_475175	PLXND1	ENSG00000004399_ENSG00000239437	475174_475129_475135_475140_475234_475255	PLXND1_RPL32P3_SNORA7B_EFCAB12_MBD4_IFT122_TMCC1	ENSG00000004399_ENSG00000251474_ENSG00000207088_ENSG00000172771_ENSG00000129071_ENSG00000163913_ENSG00000202412_ENSG00000252786_ENSG00000172765	9
5_chr17_43242800_43245000_lociStitched	chr17	43229600	43252000	5	8605	29353	1722.56	228	22400	288173_288174_288175_288176	HEXIM1_HEXIM2	ENSG00000186834_ENSG00000224505_ENSG00000168517_ENSG00000267288	288176_288180_288037_288171	HEXIM2_FMNL1_ITGA2B_PLCD3_ACBD4_HEXIM1	ENSG00000224505_ENSG00000168517_ENSG00000267288_ENSG00000267121_ENSG00000184922_ENSG00000005961_ENSG00000161714_ENSG00000181513_ENSG00000186834	9
6_chr1_45291400_45293200_lociStitched	chr1	45268000	45300600	6	14406	30461.4	3022.02	229	32600	10122_10123_10124_10125	PLK3_TCTEX1D4_BTBD19_RNU5E-6P_PTCH2	ENSG00000173846_ENSG00000188396_ENSG00000222009_ENSG00000202444_ENSG00000117425	10124_10154_10159_10246_10247_10285_10286_10299_10122	BTBD19_RNU5E-6P_PTCH2_EIF2B3_HECTD3_UROD_TOE1_MUTYH_TESK2_CCDC163P_MMACHC_AKR1A1_PLK3_TCTEX1D4	ENSG00000222009_ENSG00000202444_ENSG00000117425_ENSG00000070785_ENSG00000232369_ENSG00000126107_ENSG00000126088_ENSG00000132773_ENSG00000132781_ENSG00000070759_ENSG00000236624_ENSG00000132763_ENSG00000117448_ENSG00000173846_ENSG00000188396	15
15_chr11_65698400_65700000_lociStitched	chr11	65634600	65709400	15	15415	33218.7	5886.76	230	74800	121443_121444_121445_121446_121447_121448_121449_121450_121451_121452_121453_121454	MUS81_CFL1_EFEMP2_CTSW_FIBP_CCDC85B_FOSL1_C11orf68_DRAP1	ENSG00000172732_ENSG00000172757_ENSG00000172638_ENSG00000172543_ENSG00000172500_ENSG00000175602_ENSG00000175592_ENSG00000175573_ENSG00000175550	121458_121449	SART1_C11orf68_DRAP1	ENSG00000175467_ENSG00000175573_ENSG00000175550	3
7_chr7_41889400_41889800_lociStitched	chr7	41889400	41933000	7	17207	31819.3	4630.32	231	43600	674087_674088_674089_674090_674091_674092_674093_674094			674383	C7orf25	ENSG00000136197	1
40_chr2_55249600_55250000_lociStitched	chr2	55181200	55280400	40	53440	37765.4	10594.6	232	99200	348146_348147_348148_348149_348150_348151_348152_348153_348154_348155_348156_348157_348158_348159_348160_348161_348162_348163_348164_348165_348166_348167_348168_348169_348170_348171_348172_348173_348174_348175_348176	EML6_RTN4	ENSG00000214595_ENSG00000115310_ENSG00000200086	348032_347868_348055_348223_348239	SPTBN1_ACYP2_EML6_RPS27A_CLHC1_MTIF2	ENSG00000238018_ENSG00000115306_ENSG00000170634_ENSG00000214595_ENSG00000143947_ENSG00000162994_ENSG00000085760	7
21_chr9_130311600_130311800_lociStitched	chr9	130271400	130344000	21	33821	33381.5	6265.38	233	72600	783162_783163_783164_783165_783166_783167_783168_783169_783170_783171	LRSAM1_FAM129B	ENSG00000148356_ENSG00000136830	783221_783234_783237	FPGS_ST6GALNAC4_PIP5KL1_DPM2	ENSG00000136877_ENSG00000136840_ENSG00000167103_ENSG00000136908_ENSG00000227218	5
27_chr12_104912200_104912600_lociStitched	chr12	104855400	104941200	27	45427	36001.7	9017.58	234	85800	173658_173659_173660_173661_173662_173663_173664_173665_173666_173667_173668_173669_173670_173671	CHST11	ENSG00000171310_ENSG00000258111				0
78_chr8_128975400_128975600_lociStitched	chr8	128957600	129097600	78	53878	40936	13958	235	140000	745922_745923_745924_745925_745926_745927_745928_745929_745930_745931_745932_745933_745934_745935_745936_745937_745938_745939_745940_745941_745942_745943_745944_745945_745946_745947_745948_745949_745950_745951_745952_745953_745954_745955_745956_745957_745958_745959_745960_745961	PVT1_TMEM75_MIR1205_MIR1207	ENSG00000249859_ENSG00000256655_ENSG00000221771_ENSG00000207110_ENSG00000222501_ENSG00000221176				0
9_chr9_139538200_139538600_lociStitched	chr9	139513200	139574800	9	10809	31822.6	4872.56	236	61600	784873_784874_784875_784876_784877_784878_784879_784880	EGFL7_MIR126_AGPAT2	ENSG00000228401_ENSG00000172889_ENSG00000199161_ENSG00000169692_ENSG00000221693	784857_784841_784845_784856_784862_784883	C9orf163_SDCCAG3_PMPCA_INPP5E_SEC16A_NOTCH1_MIR4674_FAM69B	ENSG00000196366_ENSG00000165689_ENSG00000165688_ENSG00000148384_ENSG00000148396_ENSG00000148400_ENSG00000237886_ENSG00000265181_ENSG00000165716	9
27_chr3_37159200_37159600_lociStitched	chr3	37113400	37221600	27	49627	37783.4	10928.2	237	108200	448238_448239_448240_448241_448242_448243_448244_448245_448246_448247_448248_448249_448250_448251_448252_448253_448254_448255_448256_448257_448258_448259_448260_448261_448262_448263_448264_448265	LRRFIP2_UBE2D3P2	ENSG00000093167_ENSG00000206645_ENSG00000225558_ENSG00000199594_ENSG00000224080	448268_448269_448208	LRRFIP2_EPM2AIP1_MLH1	ENSG00000093167_ENSG00000231449_ENSG00000238929_ENSG00000178567_ENSG00000076242	5
6_chrX_100630200_100636200_lociStitched	chrX	100601000	100649600	6	26006	29621.7	2959.74	238	48600	814043_814044_814045_814046_814047_814048_814049_814050_814051_814052_814053_814054_814055_814056_814057_814058_814059	TIMM8A_BTK_RPL36A_GLA	ENSG00000126953_ENSG00000010671_ENSG00000241343_ENSG00000257529_ENSG00000102393	814058_813892_814045	BTK_RPL36A_SYTL4_TIMM8A	ENSG00000010671_ENSG00000241343_ENSG00000257529_ENSG00000102362_ENSG00000126953	5
6_chr2_70128200_70128800_lociStitched	chr2	70128200	70176200	6	15806	31516.8	5020.8	239	48000	352741_352742_352743_352744_352745_352746_352747_352748_352749_352750_352751_352752_352753_352754_352755_352756_352757_352758_352759_352760_352761_352762_352763	SNRNP27_MXD1	ENSG00000124380_ENSG00000059728_ENSG00000268328_ENSG00000238465	352691_352782_352830_352831	ANXA4_PCBP1-AS1_PCBP1_SNRPG_FAM136A	ENSG00000196975_ENSG00000179818_ENSG00000169564_ENSG00000143977_ENSG00000233849_ENSG00000035141	6
5_chr6_111254000_111263200_lociStitched	chr6	111250600	111271400	5	19605	28202.7	1718.08	240	20800	643358_643359_643360_643361		ENSG00000219329	643309_643324_643335	CDK19_AMD1	ENSG00000200522_ENSG00000155111_ENSG00000123505	3
11_chr22_29214000_29215200_lociStitched	chr22	29172200	29219600	11	18811	30530.3	4251.78	241	47400	432081_432082_432083_432084_432085_432086_432087_432088	CCDC117_XBP1	ENSG00000159873_ENSG00000100219_ENSG00000226471				0
5_chr20_36373200_36374600_lociStitched	chr20	36324800	36379600	5	44005	31926.5	5649.88	242	54800	412411_412412_412413_412414_412415_412416_412417_412418_412419_412420_412421_412422_412423_412424_412425_412426_412427_412428_412429_412430_412431_412432_412433	CTNNBL1	ENSG00000132792				0
10_chr1_153488000_153488600_lociStitched	chr1	153488000	153541600	10	15610	31061.2	4845.44	243	53600	36273_36274_36275_36276_36277_36278	S100A6_S100A5_S100A4_S100A3_S100A2	ENSG00000238279_ENSG00000197956_ENSG00000196420_ENSG00000196154_ENSG00000188015_ENSG00000196754	36278_36274_36308_36229_36234_36289_36292_36298_36299_36300_36309_36313_36352_36356	S100A2_S100A6_S100A5_S100A4_S100A3_INTS3_PGLYRP4_S100A9_S100A16_S100A14_S100A13_S100A1_CHTOP_SNAPIN_ILF2_NPR1_SLC27A3_DENND4B_CREB3L4_SLC39A1	ENSG00000196754_ENSG00000238279_ENSG00000197956_ENSG00000196420_ENSG00000196154_ENSG00000188015_ENSG00000143624_ENSG00000243613_ENSG00000233222_ENSG00000163218_ENSG00000163220_ENSG00000188643_ENSG00000189334_ENSG00000189171_ENSG00000160678_ENSG00000160679_ENSG00000143553_ENSG00000143621_ENSG00000169418_ENSG00000244484_ENSG00000238511_ENSG00000143554_ENSG00000198837_ENSG00000143578_ENSG00000143570	25
7_chr7_650000_651000_lociStitched	chr7	630600	659000	7	11807	28266.5	2269.16	244	28400	661899_661900_661901_661902_661903	PRKAR1B	ENSG00000188191_ENSG00000237181				0
9_chr2_33356800_33359600_lociStitched	chr2	33307800	33367800	9	37809	32442	6468	245	60000	341389_341390_341391_341392_341393_341394_341395_341396_341397_341398_341399_341400_341401_341402_341403_341404_341405_341406_341407_341408_341409_341410_341411_341412_341413	LTBP1	ENSG00000049323	341341	LTBP1	ENSG00000206951_ENSG00000049323	2
7_chr16_4555200_4557000_lociStitched	chr16	4555200	4598800	7	21407	29826.8	3880.4	246	43600	259538_259539_259540_259541_259542_259543_259544_259545_259546_259547_259548	HMOX2_CDIP1	ENSG00000103415_ENSG00000089486	259567_259575_259591_259548_259556	NUDT16L1_ANKS3_ZNF500_UBN1_GLYR1_CDIP1_FAM100A_MGRN1	ENSG00000168101_ENSG00000168096_ENSG00000103199_ENSG00000118900_ENSG00000140632_ENSG00000089486_ENSG00000153443_ENSG00000102858	8
8_chr19_3164600_3165000_lociStitched	chr19	3131400	3177400	8	13608	29076.6	3201.6	247	46000	320814_320815_320816_320817_320818_320819_320820	GNA15_S1PR4_NCLN	ENSG00000266944_ENSG00000060558_ENSG00000267551_ENSG00000125910_ENSG00000125912				0
7_chr10_74080000_74084200_lociStitched	chr10	74064400	74100400	7	23807	28933.2	3117.6	248	36000	84843_84844_84845_84846_84847_84848_84849_84850_84851	DNAJB12	ENSG00000148719	84837_84831	DDIT4_ASCC1_ANAPC16	ENSG00000168209_ENSG00000138303_ENSG00000166295_ENSG00000200170	4
9_chr4_2819200_2819400_lociStitched	chr4	2787600	2820800	9	13609	28595.2	2822	249	33200	496963_496964_496965	SH3BP2	ENSG00000087266	496990_496970	MFSD10_NOP14-AS1_ADD1	ENSG00000109736_ENSG00000249673_ENSG00000087274	3
30_chr1_90375800_90376000_lociStitched	chr1	90293400	90404400	30	61830	38028.6	12287.7	250	111000	24018_24019_24020_24021_24022_24023_24024_24025_24026_24027_24028_24029_24030_24031_24032_24033_24034_24035_24036_24037_24038_24039_24040_24041_24042_24043_24044_24045_24046_24047_24048_24049_24050_24051_24052_24053_24054_24055_24056_24057	LRRC8C_LRRC8D	ENSG00000171488_ENSG00000171492	24013_24069	LRRC8D_GEMIN8P4_ZNF326	ENSG00000171492_ENSG00000228175_ENSG00000162664	3
23_chr2_7012200_7013600_lociStitched	chr2	6966800	7076000	23	37023	37062.5	11411.4	251	109200	333903_333904_333905_333906_333907_333908_333909_333910_333911_333912_333913_333914_333915_333916_333917_333918_333919_333920_333921_333922_333923_333924_333925_333926_333927_333928_333929_333930_333931_333932_333933_333934_333935_333936	CMPK2_RSAD2_RNF144A-AS1_RNF144A	ENSG00000225964_ENSG00000134326_ENSG00000134321_ENSG00000228203_ENSG00000151692	333912_333928_333911	CMPK2_RNF144A_RNF144A-AS1_RSAD2	ENSG00000134326_ENSG00000151692_ENSG00000228203_ENSG00000134321	4
5_chr15_40629200_40629600_lociStitched	chr15	40621400	40636800	5	8805	27073.2	1429.12	252	15400	241483	RNA5SP392_C15orf52_PHGR1	ENSG00000252714_ENSG00000188549_ENSG00000233041				0
14_chr2_26287400_26291800_lociStitched	chr2	26248800	26315000	14	47814	31537.7	6097.02	253	66200	339454_339455_339456_339457_339458_339459_339460_339461_339462_339463_339464_339465_339466_339467_339468_339469_339470_339471_339472	RAB10	ENSG00000268412_ENSG00000084733_ENSG00000199872				0
3_chr2_39361800_39373000_lociStitched	chr2	39357600	39386200	3	23403	28262.5	2834.26	254	28600	343215_343216_343217_343218_343219_343220	SOS1	ENSG00000115904_ENSG00000202309	343239	CDKL4	ENSG00000205111	1
12_chr1_235099600_235101400_lociStitched	chr1	235079000	235121000	12	21212	29538.6	4179	255	42000	60294_60295_60296_60297_60298_60299_60300_60301_60302_60303_60304_60305_60306_60307_60308		ENSG00000237520_ENSG00000238005_ENSG00000258082	60196_60190	IRF2BP2	ENSG00000228830_ENSG00000168264_ENSG00000212144	3
26_chr17_26437800_26442800_lociStitched	chr17	26355800	26458800	26	64626	35967.6	10650.2	256	103000	284249_284250_284251_284252_284253_284254_284255_284256_284257_284258_284259_284260_284261_284262_284263_284264_284265_284266_284267_284268_284269_284270_284271_284272_284273_284274_284275_284276_284277_284278	NLK_RPS29P22	ENSG00000087095_ENSG00000252283_ENSG00000240873	284211_284184_284252	LYRM9_NOS2_NLK	ENSG00000232859_ENSG00000266202_ENSG00000007171_ENSG00000087095	4
11_chr7_106641400_106644000_lociStitched	chr7	106608800	106673800	11	30211	31655	6389.5	257	65000	691880_691881_691882_691883_691884_691885_691886_691887_691888_691889_691890_691891_691892_691893_691894_691895_691896_691897_691898			691901_691933_691940	PRKAR2B_HBP1	ENSG00000005249_ENSG00000243193_ENSG00000105856	3
20_chr7_50778800_50779400_lociStitched	chr7	50727600	50817000	20	52620	33927.3	8716.5	258	89400	676483_676484_676485_676486_676487_676488_676489_676490_676491_676492_676493_676494_676495_676496_676497_676498_676499_676500_676501_676502_676503_676504_676505_676506_676507_676508_676509_676510	GRB10	ENSG00000106070	676308_676321_676429_676518_676327_676377	C7orf72_ZPBP_FIGNL1_GRB10_IKZF1	ENSG00000164500_ENSG00000042813_ENSG00000132436_ENSG00000106070_ENSG00000228005_ENSG00000185811	6
8_chr6_139953600_139953800_lociStitched	chr6	139932000	139971200	8	19208	29282.4	4135.6	259	39200	652587_652588_652589_652590_652591_652592_652593_652594_652595_652596_652597	ATP5F1P6	ENSG00000219806	652514	CITED2	ENSG00000164442	1
14_chr15_91378000_91378200_lociStitched	chr15	91339800	91403600	14	22414	30649.5	5576.12	260	63800	255553_255554_255555_255556_255557_255558_255559_255560_255561_255562_255563_255564_255565_255566	BLM	ENSG00000197299_ENSG00000259704_ENSG00000241869	255539_255567	BLM_FURIN_FES	ENSG00000259736_ENSG00000197299_ENSG00000140564_ENSG00000259260_ENSG00000182511	5
35_chr10_52375800_52376400_lociStitched	chr10	52285800	52376400	35	53035	33947.8	9032.82	261	90600	78312_78313_78314_78315_78316_78317_78318_78319_78320_78321_78322_78323_78324_78325_78326_78327_78328_78329_78330_78331_78332_78333_78334_78335_78336_78337_78338_78339_78340_78341_78342_78343_78344_78345_78346	SGMS1	ENSG00000198964_ENSG00000251950_ENSG00000226561_ENSG00000238523_ENSG00000230036	78290_78347_78219_78339	SGMS1_NA	ENSG00000225303_ENSG00000198964_ENSG00000226200_ENSG00000231588_NA_ENSG00000251950_ENSG00000226561_ENSG00000238523	8
3_chr17_40465000_40471400_lociStitched	chr17	40460000	40475800	3	14003	26422.3	1546.82	262	15800	287660_287661_287662_287663_287664	STAT5A_STAT3	ENSG00000126561_ENSG00000168610	287675_287677_287682_287684	PTRF_ATP6V0A1	ENSG00000221020_ENSG00000177469_ENSG00000238704_ENSG00000033627	4
12_chr6_2980800_2983000_lociStitched	chr6	2919400	2994400	12	26412	31860	7042.5	263	75000	611312_611313_611314_611315_611316_611317_611318_611319_611320_611321_611322_611323_611324_611325_611326_611327_611328_611329_611330_611331	SERPINB6_NQO2	ENSG00000228365_ENSG00000124570_ENSG00000244041_ENSG00000124588_ENSG00000224846	611293_611268_611269_611328_611311	SERPINB1_MYLK4_WRNIP1_NQO2_SERPINB9	ENSG00000021355_ENSG00000145949_ENSG00000124535_ENSG00000251499_ENSG00000244041_ENSG00000124588_ENSG00000170542_ENSG00000232999	8
8_chr9_93571200_93578000_lociStitched	chr9	93558000	93607400	8	24808	29417.7	4702.88	264	49400	772769_772770_772771_772772_772773_772774_772775_772776_772777_772778_772779	SYK	ENSG00000165025	772399_772400_772436_772460	CKS2_MIR3153_SECISBP2_SEMA4D_GADD45G	ENSG00000123975_ENSG00000265112_ENSG00000187742_ENSG00000187764_ENSG00000264913_ENSG00000130222	6
13_chr5_150150200_150151000_lociStitched	chr5	150113400	150181200	13	18413	30760.9	6129.12	265	67800	601587_601588_601589_601590_601591_601592_601593_601594_601595_601596_601597_601598_601599_601600_601601_601602_601603	DCTN4_SMIM3	ENSG00000132912_ENSG00000256235_ENSG00000269636	601597_601596_601568_601577_601720_601686_601703	SMIM3_DCTN4_MYOZ3_RBM22_GM2A_CCDC69_TNIP1_ANXA6	ENSG00000256235_ENSG00000269636_ENSG00000132912_ENSG00000164591_ENSG00000086589_ENSG00000196743_ENSG00000198624_ENSG00000145901_ENSG00000197043	9
7_chrX_155238000_155239800_lociStitched	chrX	155224000	155241400	7	10607	25745	1177.98	266	17400	830211_830212_830213_830214	IL9R_WASIR1	ENSG00000124334_ENSG00000185203				0
8_chr3_52178000_52178400_lociStitched	chr3	52119800	52178400	8	21408	30167.3	5760.38	267	58600	452138_452139_452140_452141_452142_452143_452144_452145	POC1A	ENSG00000164087	452136_452128	DUSP7_RPL29	ENSG00000164086_ENSG00000162244	2
4_chr7_30184400_30198800_lociStitched	chr7	30178600	30205400	4	25804	27357.4	2974.8	268	26800	670540_670541_670542_670543_670544_670545_670546_670547_670548_670549_670550_670551	C7orf41_RPS27P16	ENSG00000180354_ENSG00000230751_ENSG00000251660_ENSG00000225907	670513_670528_670635_670676	FKBP14_PLEKHA8_NOD1_GARS	ENSG00000106080_ENSG00000106086_ENSG00000231519_ENSG00000106100_ENSG00000106105_ENSG00000196295	6
19_chr4_75173200_75177600_lociStitched	chr4	75120400	75200000	19	43219	32715.6	8373.92	269	79600	517978_517979_517980_517981_517982_517983_517984_517985_517986_517987_517988_517989_517990_517991_517992_517993_517994_517995_517996_517997_517998_517999_518000_518001_518002_518003_518004_518005_518006_518007_518008_518009_518010_518011	MTHFD2L_EPGN	ENSG00000163738_ENSG00000182585_ENSG00000265720	518012	EREG	ENSG00000124882	1
4_chr19_2081600_2082000_lociStitched	chr19	2069200	2093600	4	5404	26130	1873.92	270	24400	320675_320676_320677	MOB3A_IZUMO4_AP3D1	ENSG00000172081_ENSG00000099840_ENSG00000065000	320670	BTBD2	ENSG00000133243	1
9_chr22_40845400_40846600_lociStitched	chr22	40811200	40855400	9	23809	28318.9	4150.38	271	44200	434763_434764_434765_434766_434767_434768_434769_434770_434771_434772_434773	SGSM3_MKL1	ENSG00000229999_ENSG00000100359_ENSG00000196588_ENSG00000227413	434820_434793_434877	MKL1_ST13_XPNPEP3	ENSG00000196588_ENSG00000232564_ENSG00000100380_ENSG00000196236	4
14_chr1_68223600_68226600_lociStitched	chr1	68176200	68232800	14	21814	30235.7	6237.32	272	56600	16711_16712_16713_16714_16715_16716_16717_16718_16719_16720_16721_16722_16723_16724_16725_16726_16727_16728	GNG12	ENSG00000172380	16659_16704	GADD45A	ENSG00000207504_ENSG00000116717	2
15_chr16_27330000_27331600_lociStitched	chr16	27327200	27395200	15	25615	30300.8	6330.8	273	68000	265281_265282_265283_265284_265285_265286_265287_265288_265289_265290_265291_265292	IL4R	ENSG00000077238	265271_265263_265298	NSMCE1_KDM8_IL21R	ENSG00000245888_ENSG00000169189_ENSG00000155666_ENSG00000103522	4
14_chr22_47004800_47007000_lociStitched	chr22	46981400	47018600	14	14414	26668.7	2756.52	274	37200	436007_436008_436009_436010_436011_436012	GRAMD4	ENSG00000075240				0
7_chr15_89643200_89655800_lociStitched	chr15	89611400	89655800	7	31807	28407.1	4515.48	275	44400	255161_255162_255163_255164_255165_255166_255167_255168_255169_255170_255171_255172_255173_255174_255175_255176_255177_255178_255179	ABHD2	ENSG00000260123_ENSG00000140526_ENSG00000261407	255166_255180	ABHD2	ENSG00000140526_ENSG00000261407_ENSG00000239151	3
12_chr5_171574400_171581600_lociStitched	chr5	171533800	171592800	12	36812	28939.5	5068.1	276	59000	608191_608192_608193_608194_608195_608196_608197_608198_608199_608200_608201_608202_608203_608204	STK10	ENSG00000072786	608208_608239	STK10_UBTD2	ENSG00000072786_ENSG00000168246	2
12_chr17_15898000_15898200_lociStitched	chr17	15846000	15900400	12	38612	28162.9	4613.12	277	54400	282480_282481_282482_282483_282484_282485_282486_282487_282488_282489_282490_282491_282492	ADORA2B_ZSWIM7_TTC19	ENSG00000170425_ENSG00000214941_ENSG00000011295	282304	PMP22	ENSG00000109099_ENSG00000265445_ENSG00000230971_ENSG00000237377	4
8_chr10_49675800_49680200_lociStitched	chr10	49663400	49714600	8	18608	28426.2	4951.04	278	51200	77594_77595_77596_77597_77598_77599_77600_77601_77602	ARHGAP22_ARHGAP22-IT1	ENSG00000128805_ENSG00000248682				0
3_chr19_47598600_47605000_lociStitched	chr19	47597200	47612600	3	15003	24823.3	1466.08	279	15400	329897_329898_329899_329900_329901_329902_329903_329904	ZC3H4	ENSG00000130749	329905	ZC3H4_SAE1	ENSG00000130749_ENSG00000142230	2
9_chr1_155930600_155931000_lociStitched	chr1	155930600	155972600	9	14609	26590.2	3347.4	280	42000	36754_36755_36756_36757_36758	ARHGEF2_SSR2	ENSG00000116584_ENSG00000224276_ENSG00000241471_ENSG00000227010_ENSG00000163479	36757_36764_36804_36766	ARHGEF2_UBQLN4_LAMTOR2_SMG5_TMEM79_RAB25	ENSG00000116584_ENSG00000224276_ENSG00000160803_ENSG00000116586_ENSG00000198952_ENSG00000163472_ENSG00000132698	7
11_chr11_10741800_10749400_lociStitched	chr11	10736400	10781200	11	19011	27776	4556.16	281	44800	105076_105077_105078_105079_105080_105081_105082_105083_105084_105085	CTR9	ENSG00000206858_ENSG00000198730	104983_105028_105050_104949_105015_105104	RNF141_MRVI1-AS1_LYVE1_ADM_AMPD3_MTRNR2L8_EIF4G2_SNORD97	ENSG00000221574_ENSG00000110315_ENSG00000177112_ENSG00000133800_ENSG00000254554_ENSG00000148926_ENSG00000133805_ENSG00000255823_ENSG00000110321_ENSG00000238622	10
10_chr8_37924600_37925000_lociStitched	chr8	37924200	37966800	10	11610	26403.5	3412.26	282	42600	718342_718343_718344_718345_718346_718347_718348_718349_718350_718351_718352	ASH2L	ENSG00000260949_ENSG00000129691	718364_718428_718429_718395_718281_718303_718371_718399	WHSC1L1_LETM2_PPAPDC1B_PROSC_BRF2_LSM1_BAG4	ENSG00000206610_ENSG00000253739_ENSG00000147548_ENSG00000165046_ENSG00000147535_ENSG00000147471_ENSG00000104221_ENSG00000175324_ENSG00000156735_ENSG00000255487	10
7_chr1_150986600_150989600_lociStitched	chr1	150967000	150997200	7	12007	25401.2	2476.4	283	30200	35591_35592_35593_35594_35595_35596_35597	ANXA9_FAM63A_PRUNE	ENSG00000143412_ENSG00000143409_ENSG00000143363_ENSG00000200759	35589_35627_35500_35488_35591_35602_35603_35622_35630	CERS2_TNFAIP8L2_ENSA_ADAMTSL4_MIR4257_C1orf138_ANXA9_FAM63A_MLLT11_CDC42SE1_GABPB2_SEMA6C_LYSMD1_SCNM1	ENSG00000143418_ENSG00000163154_ENSG00000143420_ENSG00000143382_ENSG00000225996_ENSG00000264553_ENSG00000237781_ENSG00000203804_ENSG00000264508_ENSG00000264584_ENSG00000143412_ENSG00000143409_ENSG00000213190_ENSG00000197622_ENSG00000242557_ENSG00000143458_ENSG00000143434_ENSG00000163155_ENSG00000163156	19
15_chr3_107839800_107840000_lociStitched	chr3	107780400	107853600	15	33415	30934.3	8015.4	284	73200	468725_468726_468727_468728_468729_468730_468731_468732_468733_468734_468735_468736_468737_468738_468739_468740_468741_468742_468743_468744_468745_468746_468747_468748_468749	CD47	ENSG00000196776	468737_468776_468812_468904	CD47_IFT57_KIAA1524_DZIP3	ENSG00000196776_ENSG00000114446_ENSG00000221724_ENSG00000163507_ENSG00000198919	5
25_chr16_53102800_53103600_lociStitched	chr16	53086400	53167400	25	21225	29573.1	6674.4	285	81000	268973_268974_268975_268976_268977_268978_268979_268980_268981_268982_268983_268984_268985_268986_268987_268988_268989	CHD9	ENSG00000261550_ENSG00000177200	269080		ENSG00000252569	1
8_chr14_69267000_69267400_lociStitched	chr14	69223800	69288200	8	15208	29005.8	6156.64	286	64400	225524_225525_225526_225527_225528_225529_225530_225531_225532_225533_225534_225535_225536_225537_225538_225539_225540	ZFP36L1	ENSG00000185650	225330		ENSG00000258837	1
16_chr2_106409600_106409800_lociStitched	chr2	106392200	106439000	16	23416	27289.1	4595.76	287	46800	361819_361820_361821_361822_361823_361824_361825_361826_361827_361828_361829_361830_361831	NCK2	ENSG00000071051	361711		ENSG00000243840_ENSG00000238273	2
6_chr11_47415000_47415800_lociStitched	chr11	47409400	47427400	6	13606	24105.6	1607.4	288	18000	116469_116470_116471_116472_116473_116474_116475	SPI1_MIR4487_SLC39A13	ENSG00000066336_ENSG00000265910_ENSG00000255197_ENSG00000264583_ENSG00000165915	116475_116469_116476_116442	SLC39A13_SPI1_PSMC3_NR1H3_MADD	ENSG00000165915_ENSG00000066336_ENSG00000265910_ENSG00000255197_ENSG00000165916_ENSG00000025434_ENSG00000110514_ENSG00000256746	8
19_chr19_17248000_17248600_lociStitched	chr19	17199400	17256800	19	23219	27006.7	4534.6	289	57400	323002_323003_323004_323005	MYO9B	ENSG00000099331_ENSG00000269066_ENSG00000268056				0
10_chr5_179180400_179180600_lociStitched	chr5	179180000	179230800	10	24810	27040.8	4592.32	290	50800	610076_610077_610078_610079_610080_610081	MAML1_LTC4S_MIR1229_MGAT4B_SQSTM1	ENSG00000161021_ENSG00000213316_ENSG00000221394_ENSG00000161013_ENSG00000161011	610081	MAML1_LTC4S_MIR1229_MGAT4B_SQSTM1	ENSG00000161021_ENSG00000213316_ENSG00000221394_ENSG00000161013_ENSG00000161011	5
17_chr13_27551000_27551200_lociStitched	chr13	27550000	27658000	17	18417	32691.6	10292.4	291	108000	183184_183185_183186_183187_183188_183189_183190_183191_183192_183193_183194_183195_183196_183197_183198_183199_183200_183201_183202_183203_183204_183205_183206_183207_183208_183209_183210	RPS21P8_RPS20P32_USP12	ENSG00000223782_ENSG00000218198_ENSG00000152484	183282_183234_183237_183267_183257_183263	RNU6-70_USP12-AS1_USP12_USP12-AS2_RASL11A_RPL21_SNORD102_SNORA27	ENSG00000252247_ENSG00000232162_ENSG00000152484_ENSG00000230641_ENSG00000122035_ENSG00000234772_ENSG00000122026_ENSG00000207500_ENSG00000207051	9
9_chr14_77513200_77513600_lociStitched	chr14	77490600	77519400	9	11409	24770.9	2404.8	292	28800	227775_227776_227777_227778_227779_227780_227781_227782_227783	IRF2BPL	ENSG00000119669_ENSG00000246548_ENSG00000258473	227776	IRF2BPL	ENSG00000119669	1
7_chr11_5293800_5294600_lociStitched	chr11	5293800	5332400	7	25007	26664.9	4354.08	293	38600	103479_103480_103481_103482_103483_103484_103485_103486_103487_103488_103489_103490_103491_103492_103493_103494_103495	HBG2_HBE1_OR51AB1P_OR51B4	ENSG00000196565_ENSG00000213931_ENSG00000229093_ENSG00000183251_ENSG00000167355	103468_103469_103863_103865_103831_103446_103466_103464	HBB_HBD_HBBP1_ILK_TAF10_ARFIP2_FXC1_OR52A4_OR51V1	ENSG00000221031_ENSG00000244734_ENSG00000223609_ENSG00000229988_ENSG00000260629_ENSG00000166333_ENSG00000254400_ENSG00000254641_ENSG00000166337_ENSG00000132254_ENSG00000132286_ENSG00000265264_ENSG00000205494_ENSG00000224091_ENSG00000176742	15
7_chr1_40510200_40522800_lociStitched	chr1	40510200	40543000	7	20407	25534.8	3299.68	294	32800	8901_8902_8903_8904_8905_8906_8907_8908_8909_8910_8911_8912_8913_8914	CAP1_PPT1	ENSG00000131236_ENSG00000131238	8901_8982_8994	CAP1_SMAP2	ENSG00000131236_ENSG00000225627_ENSG00000084070	3
14_chr7_73641400_73642400_lociStitched	chr7	73591400	73651000	14	27614	27094.2	4881.24	295	59600	682367_682368_682369_682370_682371_682372_682373_682374_682375_682376_682377_682378_682379_682380	EIF4H_MIR590_LAT2_RFC2	ENSG00000106682_ENSG00000207741_ENSG00000086730_ENSG00000049541	682315_682346_682349_682376_682392_682366_682378	WBSCR28_LIMK1_MIR590_CLIP2_EIF4H_LAT2	ENSG00000175877_ENSG00000232415_ENSG00000106683_ENSG00000207741_ENSG00000106665_ENSG00000106682_ENSG00000086730	7
16_chr8_41608000_41610600_lociStitched	chr8	41600000	41682400	16	48216	30026.6	7836.24	296	82400	719400_719401_719402_719403_719404_719405_719406_719407_719408_719409_719410_719411_719412_719413_719414_719415_719416_719417_719418_719419	ANK1	ENSG00000029534_ENSG00000207101_ENSG00000260588				0
5_chr9_124038400_124039000_lociStitched	chr9	124034400	124056800	5	20205	24438.4	2304.96	297	22400	781604_781605_781606_781607_781608_781609	GSN_GSN-AS1	ENSG00000148180_ENSG00000239593_ENSG00000235865	781589_781592_781623_781624_781545	GSN_RAB14_STOM_CNTRL	ENSG00000244498_ENSG00000148180_ENSG00000119396_ENSG00000148175_ENSG00000227355_ENSG00000119397	6
13_chr12_110517800_110519200_lociStitched	chr12	110474200	110539000	13	20813	27909.4	5851.44	298	64800	175190_175191_175192_175193_175194_175195_175196_175197_175198_175199_175200_175201_175202	ANKRD13A_C12orf76	ENSG00000076513_ENSG00000174456	175233	ATP2A2	ENSG00000174437	1
13_chr17_40415200_40415800_lociStitched	chr17	40377000	40446400	13	24413	28113.9	6072.5	299	69400	287645_287646_287647_287648_287649_287650_287651_287652_287653_287654_287655	STAT5B_STAT5A	ENSG00000173757_ENSG00000267758_ENSG00000236194_ENSG00000126561	287652_287654_287655_287675_287677_287684_287563_287633	STAT5B_STAT5A_PTRF_ATP6V0A1_ACLY_TTC25_GHDC	ENSG00000236194_ENSG00000173757_ENSG00000126561_ENSG00000221020_ENSG00000177469_ENSG00000033627_ENSG00000131473_ENSG00000204815_ENSG00000167925	9
9_chr10_73505000_73518600_lociStitched	chr10	73472800	73528400	9	25409	27282.9	5243.08	300	55600	84702_84703_84704_84705_84706_84707_84708_84709_84710_84711_84712	CDH23_C10orf105_C10orf54	ENSG00000107736_ENSG00000214688_ENSG00000107738	84601_84602_84712	SLC29A3_C10orf54	ENSG00000198246_ENSG00000238918_ENSG00000107738	3
17_chr1_22413000_22415400_lociStitched	chr1	22344800	22431400	17	31417	29885.7	7845.96	301	86600	4746_4747_4748_4749_4750_4751_4752_4753_4754_4755_4756_4757_4758_4759_4760_4761_4762_4763_4764_4765_4766_4767_4768_4769_4770_4771_4772_4773	LINC00339_CDC42_CDC42-IT1	ENSG00000228397_ENSG00000218510_ENSG00000070831_ENSG00000230068	4713_4614_4674	USP48_ECE1_RAP1GAP	ENSG00000090686_ENSG00000117298_ENSG00000076864	3
11_chr1_26159400_26160800_lociStitched	chr1	26149200	26206600	11	15611	27224.8	5194.7	302	57400	5606_5607_5608_5609_5610_5611_5612_5613_5614_5615_5616_5617_5618_5619_5620	SEPN1_FAM54B_AUNIP_PAQR7	ENSG00000162430_ENSG00000255054_ENSG00000117640_ENSG00000228172_ENSG00000223474_ENSG00000127423_ENSG00000236528_ENSG00000182749_ENSG00000207302	5548_5561_5658_5661_5616	LDLRAP1_MAN1C1_PAFAH2_EXTL1_AUNIP	ENSG00000157978_ENSG00000117643_ENSG00000158006_ENSG00000158008_ENSG00000127423_ENSG00000236528	6
8_chr3_152042000_152048600_lociStitched	chr3	151992000	152071400	8	64808	31164.5	9146.88	303	79400	482219_482220_482221_482222_482223_482224_482225_482226_482227_482228_482229_482230_482231_482232_482233_482234_482235_482236_482237_482238_482239_482240_482241_482242_482243_482244_482245_482246_482247_482248_482249_482250_482251_482252_482253_482254_482255	MBNL1_TMEM14E	ENSG00000152601_ENSG00000221962				0
46_chr1_145292800_145294200_lociStitched	chr1	145213800	145294200	46	42046	29539	7533.48	304	80400	34235_34236_34237_34238_34239_34240_34241_34242_34243_34244_34245_34246_34247_34248_34249_34250_34251_34252_34253_34254	NOTCH2NL_NBPF10	ENSG00000213240_ENSG00000255168_ENSG00000163386				0
14_chr5_131106800_131107600_lociStitched	chr5	131079200	131129200	14	40614	27080	5085	305	50000	596173_596174_596175_596176_596177_596178_596179_596180_596181_596182_596183_596184_596185_596186	FNIP1	ENSG00000217128	596239		ENSG00000223548	1
5_chr3_51716200_51720400_lociStitched	chr3	51699800	51725600	5	12005	24231.4	2265.24	306	25800	452048_452049_452050_452051_452052_452053_452054_452055	TEX264	ENSG00000164081	451723_452004_451970_451972	MAPKAPK3_CISH_VPRBP_MANF_RBM15B	ENSG00000114738_ENSG00000114737_ENSG00000145041_ENSG00000145050_ENSG00000179837	5
20_chr3_151915400_151917200_lociStitched	chr3	151893800	151972400	20	18420	30253.1	8347.32	307	78600	482182_482183_482184_482185_482186_482187_482188_482189_482190_482191_482192_482193_482194_482195_482196_482197_482198_482199_482200_482201_482202_482203_482204_482205_482206_482207_482208_482209_482210_482211_482212_482213_482214	MBNL1	ENSG00000152601	482217_482250_482208	MBNL1_TMEM14E	ENSG00000152601_ENSG00000229619_ENSG00000221962	3
15_chr11_64625200_64625400_lociStitched	chr11	64615000	64662200	15	27615	25766.5	3894	308	47200	121282_121283_121284_121285_121286_121287_121288_121289_121290_121291_121292	EHD1_MIR192_MIR194-2_ATG2A	ENSG00000110047_ENSG00000230835_ENSG00000203400_ENSG00000267804_ENSG00000207648_ENSG00000207596_ENSG00000229719_ENSG00000110046	121288_121289_121325_121326_121328_121280_121281	EHD1_MIR192_MIR194-2_VPS51_TM7SF2_ZNHIT2_FAU_MRPL49_MAP4K2_MEN1_CDC42BPG	ENSG00000110047_ENSG00000203400_ENSG00000267804_ENSG00000207648_ENSG00000207596_ENSG00000149823_ENSG00000254501_ENSG00000149809_ENSG00000255173_ENSG00000174276_ENSG00000149806_ENSG00000149792_ENSG00000168067_ENSG00000133895_ENSG00000171219	15
16_chr17_75079800_75080200_lociStitched	chr17	75065400	75162400	16	26416	30331.9	8477.8	309	97000	296540_296541_296542_296543_296544_296545_296546_296547_296548_296549_296550_296551_296552_296553_296554_296555_296556_296557_296558_296559_296560_296561_296562_296563_296564	SEC14L1_LINC00338_SCARNA16	ENSG00000203318_ENSG00000203317_ENSG00000129657_ENSG00000234912_ENSG00000203316_ENSG00000251790_ENSG00000213135_ENSG00000203315_ENSG00000203314_ENSG00000225646_ENSG00000228733_ENSG00000222808	296472	JMJD6_METTL23	ENSG00000070495_ENSG00000181038	2
8_chr12_9907200_9909000_lociStitched	chr12	9884400	9928600	8	14008	26162	4344.86	310	44200	144337_144338_144339_144340_144341_144342_144343_144344_144345_144346_144347_144348_144349_144350_144351_144352_144353	CLECL1_CD69	ENSG00000184293_ENSG00000110848	144303_144383_144451_144490_144507_144459_144448	CLEC2B_CLEC1B_CLEC7A_OLR1_TMEM52B_CLEC9A_CLEC12B	ENSG00000256442_ENSG00000256594_ENSG00000255882_ENSG00000110852_ENSG00000165682_ENSG00000172243_ENSG00000173391_ENSG00000165685_ENSG00000256803_ENSG00000197992_ENSG00000256660	11
10_chr19_10937400_10937600_lociStitched	chr19	10918600	10960000	10	14410	25183.6	3398.94	311	41400	321970_321971_321972_321973_321974_321975_321976_321977	DNM2_MIR199A1_TMED1_C19orf38	ENSG00000079805_ENSG00000207752_ENSG00000099203_ENSG00000214212_ENSG00000267544				0
7_chr15_40374200_40375000_lociStitched	chr15	40361400	40398800	7	18207	25331	3605.36	312	37400	241422_241423_241424_241425_241426_241427_241428_241429	BMF	ENSG00000248508_ENSG00000259584_ENSG00000104081_ENSG00000259409	241441_241416	BUB1B_SRP14	ENSG00000156970_ENSG00000140319_ENSG00000248508	3
13_chr14_72426800_72427600_lociStitched	chr14	72402600	72453400	13	25213	26223	4536.44	313	50800	226449_226450_226451_226452_226453_226454_226455_226456_226457_226458_226459_226460_226461_226462_226463_226464_226465	RGS6	ENSG00000182732_ENSG00000257040				0
28_chr6_112067800_112070400_lociStitched	chr6	112067800	112171000	28	42228	32311.9	10660.6	314	103200	643561_643562_643563_643564_643565_643566_643567_643568_643569_643570_643571_643572_643573_643574_643575_643576_643577_643578_643579_643580_643581_643582_643583_643584_643585_643586_643587_643588_643589_643590_643591_643592_643593	FYN	ENSG00000010810	643601	FYN	ENSG00000010810	1
12_chr22_37704600_37706800_lociStitched	chr22	37655400	37710400	12	15612	26757.5	5269	315	55000	434149_434150_434151_434152_434153_434154_434155_434156	CYTH4	ENSG00000100055	434118_434173_434182	TMPRSS6_ELFN2_MFNG	ENSG00000231467_ENSG00000187045_ENSG00000243902_ENSG00000166897_ENSG00000100060	5
9_chr19_4078600_4079200_lociStitched	chr19	4052000	4091000	9	11409	24211.2	2765.1	316	39000	320934_320935_320936_320937	ZBTB7A_MAP2K2	ENSG00000268670_ENSG00000178951_ENSG00000126934				0
4_chr15_39693200_39693600_lociStitched	chr15	39687200	39700200	4	12404	22701.9	1484.6	317	13000	241217_241218_241219_241220		ENSG00000259345	241277	THBS1	ENSG00000137801	1
18_chr4_185600400_185601200_lociStitched	chr4	185546400	185633200	18	32018	29607.5	8410.92	318	86800	553687_553688_553689_553690_553691_553692_553693_553694_553695_553696_553697_553698_553699_553700_553701_553702_553703_553704_553705_553706_553707_553708_553709_553710	CASP3_CCDC111_MLF1IP	ENSG00000254233_ENSG00000164305_ENSG00000164306_ENSG00000151725	553577_553714_553694	MLF1IP_CASP3_CCDC111	ENSG00000221523_ENSG00000151725_ENSG00000164305_ENSG00000164306	4
12_chr9_134088600_134091600_lociStitched	chr9	134088600	134145400	12	25812	26207.5	5066.56	319	56800	783818_783819_783820_783821_783822_783823_783824_783825_783826_783827_783828_783829	NUP214_FAM78A	ENSG00000126883_ENSG00000226987_ENSG00000126882	783831	FAM78A	ENSG00000126882	1
10_chr12_62684000_62691400_lociStitched	chr12	62641000	62723000	10	52010	29987.4	8970.8	320	82000	159958_159959_159960_159961_159962_159963_159964_159965_159966_159967_159968_159969_159970_159971_159972_159973_159974_159975_159976_159977_159978_159979_159980_159981_159982_159983_159984_159985	FAM19A2_USP15	ENSG00000198673_ENSG00000135655	159986_160028_160037	MON2	ENSG00000200814_ENSG00000061987_ENSG00000257568	3
3_chr1_156099000_156100800_lociStitched	chr1	156091800	156100800	3	3803	21833.1	826.2	321	9000	36773_36774_36775_36776	LMNA	ENSG00000160789	36748_36768_36804_36796_36789_36797	KIAA0907_RXFP4_MEX3A_LMNA_SMG5_TMEM79_BGLAP_PMF1_PAQR6	ENSG00000132680_ENSG00000173080_ENSG00000222611_ENSG00000254726_ENSG00000160789_ENSG00000198952_ENSG00000163472_ENSG00000242252_ENSG00000260238_ENSG00000160783_ENSG00000160781	11
14_chr20_50105400_50108600_lociStitched	chr20	50097600	50157000	14	33014	26308.3	5393.52	322	59400	415980_415981_415982_415983_415984_415985_415986_415987_415988_415989_415990_415991_415992_415993_415994_415995_415996_415997	NFATC2	ENSG00000101096	416000	NFATC2	ENSG00000101096	1
4_chr1_230410600_230419600_lociStitched	chr1	230403200	230419600	4	15004	22351.6	1489.12	323	16400	58904_58905_58906_58907_58908	GALNT2	ENSG00000143641_ENSG00000227006_ENSG00000224407	58705_58719	ABCB10_TAF5L_URB2	ENSG00000135776_ENSG00000135801_ENSG00000135763	3
20_chr19_16718200_16718400_lociStitched	chr19	16676600	16732000	20	21020	25999.2	5185.44	324	55400	322927_322928_322929_322930_322931_322932_322933_322934_322935_322936_322937_322938_322939	SLC35E1_MED26	ENSG00000127526_ENSG00000269085_ENSG00000141979_ENSG00000105085_ENSG00000268790_ENSG00000269578_ENSG00000268087	322927	SLC35E1	ENSG00000127526_ENSG00000269085	2
6_chr8_108530200_108530800_lociStitched	chr8	108495400	108530800	6	15806	24507.4	3702.84	325	35400	739382_739383_739384_739385_739386_739387_739388_739389_739390_739391	ANGPT1	ENSG00000154188	739305		ENSG00000211995	1
12_chr16_50314200_50314400_lociStitched	chr16	50282200	50319800	12	14812	24383.6	3579.52	326	37600	268140_268141_268142_268143_268144_268145_268146_268147_268148_268149	PAPD5_ADCY7	ENSG00000121274_ENSG00000121281	268169_268253_268240_268092_268165_268224_268281	BRD7_CYLD_SNX20_CNEP1R1_NA	ENSG00000166164_ENSG00000261393_ENSG00000083799_ENSG00000264947_ENSG00000260929_ENSG00000167208_ENSG00000205423_ENSG00000238544_ENSG00000205414_NA	10
28_chr13_99923400_99923800_lociStitched	chr13	99908600	100012200	28	40428	31328.6	10577.6	327	103600	205878_205879_205880_205881_205882_205883_205884_205885_205886_205887_205888_205889_205890_205891_205892_205893_205894_205895_205896_205897_205898_205899_205900_205901_205902_205903_205904_205905_205906_205907_205908_205909_205910_205911_205912_205913	UBAC2_GPR18_GPR183_UBAC2-IT1_MIR623	ENSG00000134882_ENSG00000125245_ENSG00000169508_ENSG00000203341_ENSG00000207719	205870_205911_205944_205896_206922	UBAC2-AS1_UBAC2_RN7SKP9_MIR623_LINC00449_TM9SF2_GPR183_TPP2	ENSG00000228889_ENSG00000134882_ENSG00000201793_ENSG00000207719_ENSG00000203441_ENSG00000125304_ENSG00000169508_ENSG00000134900	8
11_chr1_160824600_160826600_lociStitched	chr1	160792800	160838600	11	19811	25437.3	4790.68	328	45800	38113_38114_38115_38116_38117_38118_38119_38120_38121_38122_38123_38124	LY9_CD244	ENSG00000122224_ENSG00000122223_ENSG00000226003	38063_38151_38077_38088_38127_38173_38174_38177_38183_38121_38021_38166	ITLN2_CD48_SLAMF7_ITLN1_PVRL4_KLHDC9_DEDD_CD244_USF1	ENSG00000228863_ENSG00000158764_ENSG00000117091_ENSG00000026751_ENSG00000179914_ENSG00000228917_ENSG00000143217_ENSG00000162755_ENSG00000158796_ENSG00000122223_ENSG00000234425_ENSG00000158773	12
14_chr4_143732200_143732600_lociStitched	chr4	143732200	143764800	14	23814	24182.7	3647.94	329	32600	540376_540377_540378_540379_540380_540381_540382_540383_540384_540385_540386_540387_540388_540389	INPP4B	ENSG00000109452				0
13_chr7_37457800_37459200_lociStitched	chr7	37425200	37474000	13	40613	25878.6	5358.24	330	48800	672724_672725_672726_672727_672728_672729_672730_672731_672732_672733	ELMO1	ENSG00000155849_ENSG00000200113_ENSG00000201566	672715_672733	ELMO1	ENSG00000222869_ENSG00000155849_ENSG00000200113_ENSG00000201566	4
6_chr3_10228000_10228400_lociStitched	chr3	10215000	10241600	6	11806	22591.4	2104.06	331	26600	439948_439949_439950_439951_439952_439953	IRAK2	ENSG00000134070	439947	IRAK2	ENSG00000134070	1
12_chr16_27261000_27262200_lociStitched	chr16	27240600	27266200	12	20612	23006.7	2575.36	332	25600	265267_265268_265269_265270	NSMCE1	ENSG00000169189	265281_265298	IL4R_IL21R	ENSG00000077238_ENSG00000103522	2
5_chr2_33656200_33657400_lociStitched	chr2	33656200	33683800	5	18005	23277.8	2848.32	333	27600	341503_341504_341505_341506_341507_341508_341509_341510_341511	RASGRP3	ENSG00000152689	341508	RASGRP3	ENSG00000152689	1
12_chr7_138745000_138747000_lociStitched	chr7	138717400	138787800	12	24012	27139.2	6730.24	334	70400	701814_701815_701816_701817_701818_701819_701820_701821_701822_701823_701824_701825_701826_701827_701828_701829_701830_701831_701832_701833	ZC3HAV1L_ZC3HAV1	ENSG00000146858_ENSG00000105939_ENSG00000229677	701814	ZC3HAV1L	ENSG00000146858	1
7_chr17_55530200_55530400_lociStitched	chr17	55502000	55540600	7	19807	24020.8	3612.96	335	38600	291541_291542_291543_291544_291545_291546_291547_291548_291549_291550_291551	MSI2	ENSG00000153944				0
8_chr16_31160600_31161000_lociStitched	chr16	31117200	31169000	8	9608	24475.5	4102.56	336	51800	266028_266029_266030_266031_266032_266033	BCKDK_KAT8_PRSS8_PRSS36	ENSG00000103507_ENSG00000252809_ENSG00000103510_ENSG00000262766_ENSG00000261385_ENSG00000052344_ENSG00000178226_ENSG00000263343	266032_266035_266098_266104_266025_266026_266011_266082_266203_266015_266017_266018_266023_266027_266028_266093_266031_517874	PRSS36_FUS_COX6A2_ARMC5_ZNF668_ZNF646_ORAI3_ITGAX_ZNF267_HSD3B7_STX1B_STX4_PRSS53_VKORC1_BCKDK_ITGAD_KAT8_PRSS8_PF4	ENSG00000178226_ENSG00000089280_ENSG00000260304_ENSG00000156885_ENSG00000140691_ENSG00000167394_ENSG00000167395_ENSG00000261487_ENSG00000175938_ENSG00000140678_ENSG00000261245_ENSG00000259874_ENSG00000185947_ENSG00000099377_ENSG00000268863_ENSG00000099365_ENSG00000103496_ENSG00000232748_ENSG00000261124_ENSG00000151006_ENSG00000167397_ENSG00000255439_ENSG00000103507_ENSG00000252809_ENSG00000156886…	29
8_chr15_64200000_64200400_lociStitched	chr15	64179800	64211600	8	16008	23484.3	3173.64	337	31800	248412_248413_248414_248415_248416_248417_248418_248419	DAPK2	ENSG00000035664	248396_248450	HERC1_DAPK2	ENSG00000103657_ENSG00000035664	2
10_chr14_78075000_78077200_lociStitched	chr14	78046800	78079600	10	22410	23320.8	3014.32	338	32800	227904_227905_227906_227907_227908_227909_227910_227911_227912_227913_227914_227915	SPTLC2	ENSG00000100596	227915_227938_227853	SPTLC2_ALKBH1_SLIRP_NA	ENSG00000100596_ENSG00000100601_ENSG00000119705_NA	4
15_chr1_207229200_207229400_lociStitched	chr1	207191000	207250800	15	18415	26491.4	6201.26	339	59800	52034_52035_52036_52037_52038_52039_52040_52041_52042_52043_52044_52045_52046_52047_52048_52049_52050_52051_52052_52053_52054_52055_52056_52057_52058_52059_52060_52061_52062_52063_52064_52065_52066_52067	C1orf116_YOD1_PFKFB2	ENSG00000182795_ENSG00000238401_ENSG00000180667_ENSG00000123836	52053_52141_52057_52042_52045_52185_52234_52271_51930_52174	PFKFB2_CD55_YOD1_C1orf116_CR1_CR1L_CD46P1_CD46_DYRK3_CR2	ENSG00000123836_ENSG00000196352_ENSG00000180667_ENSG00000182795_ENSG00000238401_ENSG00000203710_ENSG00000197721_ENSG00000244703_ENSG00000117335_ENSG00000143479_ENSG00000237605_ENSG00000117322	12
6_chr15_91417800_91418800_lociStitched	chr15	91417800	91466800	6	7806	24509.8	4243.4	340	49000	255567_255568_255569_255570	FURIN_FES_MAN2A2	ENSG00000140564_ENSG00000259260_ENSG00000182511_ENSG00000196547_ENSG00000259661	255539_255546_255568	BLM_FES_MAN2A2	ENSG00000259736_ENSG00000197299_ENSG00000200677_ENSG00000182511_ENSG00000196547	5
27_chr7_106725000_106726600_lociStitched	chr7	106689800	106767400	27	52627	28099	7876.4	341	77600	691905_691906_691907_691908_691909_691910_691911_691912_691913_691914_691915_691916_691917_691918_691919_691920_691921_691922_691923_691924_691925_691926_691927_691928_691929_691930_691931	PRKAR2B	ENSG00000005249_ENSG00000243193	691933		ENSG00000243193	1
11_chr1_19788800_19793400_lociStitched	chr1	19760400	19809600	11	37811	24732.8	4516.56	342	49200	4178_4179_4180_4181_4182_4183_4184_4185_4186_4187_4188_4189	CAPZB	ENSG00000077549	4216_4191_4120_4207	NBL1_CAPZB_UBR4_MINOS1	ENSG00000158747_ENSG00000077549_ENSG00000127481_ENSG00000230424_ENSG00000235185_ENSG00000173436	6
11_chrX_44195000_44195400_lociStitched	chrX	44169400	44222400	11	15011	23691	3508.6	343	53000	798103_798104_798105_798106_798107_798108_798109	EFHC2_RRM2P3	ENSG00000183690_ENSG00000214018	797997	NDP	ENSG00000124479	1
7_chr19_10422400_10422600_lociStitched	chr19	10407200	10433200	7	10807	22167.6	2048.8	344	26000	321910_321911_321912	ICAM5_ZGLP1_FDX1L_RAVER1	ENSG00000105376_ENSG00000220201_ENSG00000167807_ENSG00000267673_ENSG00000267303_ENSG00000161847	321907_321919_321922_321909	MRPL4_ICAM1_TYK2_CDC37_MIR1181_ICAM4	ENSG00000105364_ENSG00000267105_ENSG00000090339_ENSG00000105397_ENSG00000105401_ENSG00000221566_ENSG00000105371_ENSG00000267607	8
12_chr16_70447600_70461800_lociStitched	chr16	70429400	70466600	12	32612	23246.3	3158.28	345	37200	273756_273757_273758_273759	ST3GAL2	ENSG00000157350_ENSG00000260111				0
11_chr12_124915600_124918600_lociStitched	chr12	124907600	124951600	11	12211	24006.4	3920.4	346	44000	178581_178582_178583_178584_178585	NCOR2	ENSG00000196498	178604	NCOR2	ENSG00000196498	1
9_chr19_41324800_41327200_lociStitched	chr19	41309400	41350600	9	17209	22973.1	2912.84	347	41200	328616_328617_328618_328619_328620	RAB4B_EGLN2_CYP2T2P_CYP2F1P_CYP2A6	ENSG00000167578_ENSG00000171570_ENSG00000269858_ENSG00000268797_ENSG00000233622_ENSG00000237118_ENSG00000268339_ENSG00000269843_ENSG00000255974	328685	CYP2F1	ENSG00000197446	1
5_chrX_153954600_153954800_lociStitched	chrX	153943000	153976400	5	32605	22414.7	2364.72	348	33400	829821_829822_829823_829824_829825_829826_829827_829828_829829	GAB3	ENSG00000160219	829829_829860	GAB3_CXorf68	ENSG00000160219_ENSG00000203870	2
7_chr6_139740400_139741200_lociStitched	chr6	139740400	139771600	7	16407	23306.4	3310.32	349	31200	652528_652529_652530_652531_652532_652533_652534_652535_652536_652537						0
4_chrX_10128400_10137800_lociStitched	chrX	10128400	10158800	4	21604	21897.1	1988.16	350	30400	787536_787537_787538_787539_787540_787541_787542_787543_787544_787545_787546_787547_787548_787549	CLCN4	ENSG00000073464	787841	HCCS	ENSG00000234129_ENSG00000004961_ENSG00000207151	3
4_chr1_246748800_246752000_lociStitched	chr1	246738000	246752000	4	10204	21217	1391.6	351	14000	63739_63740_63741_63742_63743	CNST	ENSG00000162852				0
7_chr18_77265400_77266800_lociStitched	chr18	77262200	77287600	7	16007	21897.3	2095.5	352	25400	320283_320284_320285	NFATC1	ENSG00000131196_ENSG00000269679	320263	NFATC1	ENSG00000131196	1
6_chr14_91256800_91258800_lociStitched	chr14	91253000	91269800	6	14606	21105.8	1332.24	353	16800	232031_232032_232033_232034	TTC7B	ENSG00000165914	232035_232110	TTC7B_RPS6KA5_C14orf159	ENSG00000165914_ENSG00000100784_ENSG00000133943	3
10_chr5_134811600_134812400_lociStitched	chr5	134759000	134824400	10	17210	26460.8	6755.82	354	65400	597119_597120_597121_597122_597123_597124_597125_597126_597127_597128_597129_597130_597131_597132_597133_597134_597135_597136	C5orf20_TIFAB	ENSG00000251380_ENSG00000249639_ENSG00000255833	597149_597153_597232_597206_597144	CXCL14_SLC25A48_NEUROG1	ENSG00000250167_ENSG00000145824_ENSG00000145832_ENSG00000238393_ENSG00000181965	5
15_chr1_108462000_108462800_lociStitched	chr1	108437200	108504400	15	23415	27155.5	7465.92	355	67200	29761_29762_29763_29764_29765_29766_29767_29768_29769_29770_29771_29772_29773_29774_29775_29776_29777_29778_29779_29780_29781_29782_29783_29784_29785_29786	VAV3_VAV3-AS1	ENSG00000134215_ENSG00000230489	29786_29787	VAV3_VAV3-AS1	ENSG00000134215_ENSG00000230489	2
12_chr16_85088400_85088800_lociStitched	chr16	85066400	85097200	12	17012	22459.4	2805.88	356	30800	277766_277767_277768_277769	KIAA0513	ENSG00000135709	277763_277761	KIAA0513_ZDHHC7	ENSG00000135709_ENSG00000153786	2
12_chr2_28116000_28116600_lociStitched	chr2	28116000	28183800	12	26012	27418.3	7783.44	357	67800	339929_339930_339931_339932_339933_339934_339935_339936_339937_339938_339939_339940_339941_339942_339943	BRE_RBKS_MRPL33	ENSG00000158019_ENSG00000171174_ENSG00000243147	340067	FOSL2	ENSG00000075426_ENSG00000229951	2
12_chr22_38523000_38524000_lociStitched	chr22	38523000	38565600	12	17612	23289.4	3663.6	358	42600	434270_434271_434272_434273_434274_434275_434276	PLA2G6	ENSG00000184381				0
6_chrX_65210200_65211000_lociStitched	chrX	65206000	65226200	6	16606	21127.2	1543.28	359	20200	803290_803291_803292_803293_803294_803295_803296_803297_803298_803299		ENSG00000237311	803309_803295_803194	MIR223_MSN	ENSG00000207939_ENSG00000237311_ENSG00000147065	3
10_chr2_224872600_224876000_lociStitched	chr2	224859600	224900000	10	17410	23355.2	3842.04	360	40400	398678_398679_398680_398681_398682_398683_398684_398685_398686_398687_398688_398689	SERPINE2	ENSG00000135919	398864	CUL3	ENSG00000036257	1
6_chr5_68392800_68396400_lociStitched	chr5	68370400	68403200	6	12606	22189.2	2732.24	361	32800	576231_576232_576233_576234_576235_576236_576237	SLC30A5	ENSG00000145740	576255_576273_576298_576299_576253_576256	CCNB1_CDK7_TAF9_RAD17_CENPH	ENSG00000238334_ENSG00000134057_ENSG00000134058_ENSG00000085231_ENSG00000152942_ENSG00000265968_ENSG00000220986_ENSG00000153044	8
54_chr9_71313400_71314800_lociStitched	chr9	71313400	71460000	54	53454	34773.5	15319.7	362	146600	765972_765973_765974_765975_765976_765977_765978_765979_765980_765981_765982_765983_765984_765985_765986_765987_765988_765989_765990_765991_765992_765993_765994_765995_765996_765997_765998_765999_766000_766001_766002_766003_766004_766005_766006_766007_766008_766009_766010_766011_766012_766013	PIP5K1B_FAM122A	ENSG00000107242_ENSG00000187866_ENSG00000236998_ENSG00000236733	765998_766012_766041_766064_766069_765974_765923	FAM122A_PRKACG_FXN_PIP5K1B_TMEM252	ENSG00000187866_ENSG00000236733_ENSG00000207000_ENSG00000165059_ENSG00000165060_ENSG00000107242_ENSG00000181778_ENSG00000226337	8
13_chr6_34658600_34660000_lociStitched	chr6	34622200	34662200	13	26613	23224	3788	363	40000	620387_620388_620389_620390_620391_620392_620393_620394_620395	C6orf106	ENSG00000196821_ENSG00000239059_ENSG00000265123_ENSG00000220643_ENSG00000238484				0
22_chr8_141572600_141575800_lociStitched	chr8	141568400	141636000	22	33022	25464.9	6029.92	364	67600	749724_749725_749726_749727_749728_749729_749730_749731_749732_749733_749734_749735_749736_749737_749738_749739_749740_749741_749742	EIF2C2	ENSG00000123908	749718_749707	CHRAC1_TRAPPC9	ENSG00000259891_ENSG00000104472_ENSG00000167632	3
40_chr4_160106200_160107200_lociStitched	chr4	160029600	160129600	40	46240	29640	10240	365	100000	545599_545600_545601_545602_545603_545604_545605_545606_545607_545608_545609_545610_545611_545612_545613_545614_545615_545616_545617_545618_545619_545620_545621_545622_545623_545624_545625_545626_545627_545628_545629_545630	RAPGEF2_MIR3688-1_MIR3688-2	ENSG00000109756_ENSG00000266377_ENSG00000264105	545471_545596_545479_545573_545486_545464	PPID_RAPGEF2_FNIP2_C4orf45	ENSG00000171497_ENSG00000109756_ENSG00000052795_ENSG00000164123_ENSG00000206703_ENSG00000212300	6
6_chr16_68123200_68124200_lociStitched	chr16	68097600	68132000	6	18606	22532	3144.16	366	34400	273259_273260_273261_273262_273263_273264_273265_273266	DUS2L_NFATC3	ENSG00000167264_ENSG00000261864_ENSG00000072736_ENSG00000201850	273214_273290_273148	NRN1L_ESRP2_PLA2G15_CTCF	ENSG00000188038_ENSG00000262160_ENSG00000103067_ENSG00000261469_ENSG00000103066_ENSG00000259804_ENSG00000102974	7
5_chr1_55789200_55789600_lociStitched	chr1	55782000	55829200	5	15205	24086.2	4734.16	367	47200	12874_12875_12876_12877_12878_12879_12880_12881_12882_12883_12884_12885_12886_12887_12888_12889_12890_12891_12892						0
38_chr17_44181800_44182600_lociStitched	chr17	44155400	44300200	38	81038	36779.2	17433.9	368	144800	288369_288370_288371_288372_288373_288374_288375_288376_288377_288378_288379_288380_288381_288382_288383_288384_288385_288386_288387_288388_288389_288390_288391_288392_288393_288394_288395_288396_288397_288398_288399_288400_288401_288402_288403_288404_288405_288406_288407_288408_288409	KANSL1_KANSL1-AS1	ENSG00000120071_ENSG00000252698_ENSG00000214401_ENSG00000238723_ENSG00000262500	288406_288387_288344	KANSL1_KANSL1-AS1_STH	ENSG00000120071_ENSG00000214401_ENSG00000252698_ENSG00000256762	4
21_chr17_75467200_75468800_lociStitched	chr17	75421200	75468800	21	16621	23371.6	4026.96	369	47600	296608_296609_296610_296611_296612_296613_296614_296615_296616_296617_296618_296619_296620	2016-09-09	ENSG00000184640_ENSG00000200651_ENSG00000267263_ENSG00000267016				0
30_chr3_158467800_158468200_lociStitched	chr3	158391800	158468600	30	48430	26849.3	7549.44	370	76800	484339_484340_484341_484342_484343_484344_484345_484346_484347_484348_484349_484350_484351_484352_484353_484354_484355_484356_484357_484358_484359	LXN_GFM1_RARRES1_MFSD1	ENSG00000079257_ENSG00000168827_ENSG00000118849_ENSG00000118855_ENSG00000240207	484355_484339	MFSD1_RARRES1_LXN	ENSG00000118855_ENSG00000240207_ENSG00000118849_ENSG00000079257	4
6_chr14_77244200_77251200_lociStitched	chr14	77231600	77254600	6	19606	21459	2201.1	371	23000	227735_227736_227737_227738_227739_227740	VASH1_ANGEL1	ENSG00000258569_ENSG00000071246_ENSG00000259081_ENSG00000258610_ENSG00000258301_ENSG00000013523	227776_227738	IRF2BPL_VASH1	ENSG00000119669_ENSG00000071246_ENSG00000258610_ENSG00000259081	4
48_chr1_29228400_29230400_lociStitched	chr1	29201400	29325000	48	34648	30418	11185.8	372	123600	6222_6223_6224_6225_6226_6227_6228_6229_6230_6231_6232_6233_6234_6235_6236_6237_6238_6239_6240_6241_6242_6243_6244_6245_6246_6247_6248	EPB41	ENSG00000233427_ENSG00000199756_ENSG00000159023_ENSG00000225616_ENSG00000206704	6177_6187_6201_6211_6291_6282_6285_6303	SNORA44_SNHG12_SNORA16A_TAF12_RNU11_YTHDF2_OPRD1_SRSF4_TMEM200B_MECR	ENSG00000207314_ENSG00000197989_ENSG00000207070_ENSG00000120656_ENSG00000229388_ENSG00000209804_ENSG00000198492_ENSG00000116329_ENSG00000116350_ENSG00000253304_ENSG00000227637_ENSG00000116353_ENSG00000237934	13
2_chr15_101985200_101988000_lociStitched	chr15	101985200	101999000	2	13602	20584.1	1363.44	373	13800	258687_258688_258689_258690_258691	PCSK6	ENSG00000140479	258642_258646_258695_258729_258731	VIMP_SNRPA1_PCSK6_TM2D3	ENSG00000131871_ENSG00000131876_ENSG00000259172_ENSG00000140479_ENSG00000184277_ENSG00000252614	6
5_chr8_56763400_56767800_lociStitched	chr8	56759600	56781800	5	16805	21221	2053.5	374	22200	723088_723089_723090_723091_723092_723093_723094_723095_723096_723097_723098	LYN	ENSG00000254087	723098_723103	LYN	ENSG00000254087_ENSG00000199405	2
9_chr9_139427800_139430400_lociStitched	chr9	139405000	139447200	9	15009	22391.3	3262.06	375	42200	784860_784861_784862_784863	NOTCH1_MIR4673_MIR4674	ENSG00000148400_ENSG00000263403_ENSG00000227512_ENSG00000237886_ENSG00000265181	784857_784841_784845_784880	C9orf163_SDCCAG3_PMPCA_INPP5E_AGPAT2	ENSG00000196366_ENSG00000165689_ENSG00000165688_ENSG00000148384_ENSG00000169692_ENSG00000221693	6
4_chr1_192072200_192079200_lociStitched	chr1	192072200	192094000	4	12204	21416.3	2317.34	376	21800	47794_47795_47796_47797			47807	RGS18	ENSG00000150681	1
11_chr1_169279400_169282000_lociStitched	chr1	169264000	169315600	11	15211	24355.2	5268.36	377	51600	40617_40618_40619_40620_40621_40622_40623_40624_40625_40626_40627_40628_40629	NME7	ENSG00000143156_ENSG00000235575	40551	ATP1B1	ENSG00000237707_ENSG00000143153	2
5_chr2_8654800_8656400_lociStitched	chr2	8652000	8686800	5	16805	22383.4	3368.64	378	34800	334410_334411_334412_334413_334414_334415		ENSG00000231435	334447_334448	ID2	ENSG00000235092_ENSG00000115738	2
23_chr13_28159800_28160000_lociStitched	chr13	28153400	28243600	23	40823	28133.4	9218.44	379	90200	183356_183357_183358_183359_183360_183361_183362_183363_183364_183365_183366_183367_183368_183369_183370_183371_183372_183373_183374_183375_183376_183377_183378_183379_183380_183381_183382_183383_183384_183385_183386_183387_183388_183389_183390_183391_183392_183393_183394_183395_183396_183397	LNX2_POLR1D	ENSG00000139517_ENSG00000186184	183313_183429	MTIF3_RNU6-73	ENSG00000122033_ENSG00000207330	2
8_chr7_79767400_79768800_lociStitched	chr7	79734400	79782200	8	13808	23804.4	4923.4	380	47800	683966_683967_683968_683969_683970_683971_683972_683973_683974_683975_683976_683977_683978_683979_683980_683981_683982_683983_683984_683985_683986	GNAI1	ENSG00000127955	684046	CD36	ENSG00000135218_ENSG00000232667	2
9_chr1_150578800_150579000_lociStitched	chr1	150576800	150608600	9	16409	21290.1	2423.16	381	31800	35496_35497_35498_35499_35500_35501_35502_35503	ENSA	ENSG00000253047_ENSG00000143420	35548_35550	UBE2D3P3_CTSK	ENSG00000224690_ENSG00000143387_ENSG00000200175	3
4_chr12_51734800_51735400_lociStitched	chr12	51705800	51735400	4	10404	21300.2	2436.08	382	29600	156947_156948_156949_156950_156951_156952_156953_156954	BIN2_CELA1	ENSG00000110934_ENSG00000139610	156886_156888_156934_156951_156882_156887_156898	SLC11A2_LETMD1_SMAGP_BIN2_CSRNP2	ENSG00000110911_ENSG00000050426_ENSG00000170545_ENSG00000110934_ENSG00000206830_ENSG00000199903_ENSG00000110925	7
5_chr7_157095000_157097200_lociStitched	chr7	157091800	157114200	5	8805	20708.8	1850.24	383	22400	706882_706883		ENSG00000266453	706888	DNAJB6	ENSG00000105993	1
8_chr9_132648800_132649800_lociStitched	chr9	132644400	132674400	8	13808	21459	2607	384	30000	783546_783547_783548_783549_783550	USP20_FNBP1	ENSG00000136878_ENSG00000224988_ENSG00000187239	783578_783580	FNBP1_GPR107	ENSG00000187239_ENSG00000148358	2
8_chr6_135531200_135537400_lociStitched	chr6	135497600	135537400	8	17208	22809.4	4059.6	385	39800	651184_651185_651186_651187_651188_651189_651190_651191_651192_651193_651194_651195	MYB_MYB-AS1	ENSG00000118513_ENSG00000236703	651105_651138	ALDH8A1_HBS1L	ENSG00000118514_ENSG00000112339_ENSG00000232876	3
16_chr12_104989600_105000600_lociStitched	chr12	104959200	105015000	16	29016	23893.6	5144.76	386	55800	173676_173677_173678_173679_173680_173681_173682_173683_173684_173685_173686_173687_173688_173689_173690_173691_173692_173693_173694	CHST11_MIR3922	ENSG00000171310_ENSG00000264295	173656	CHST11	ENSG00000171310	1
5_chr6_39190200_39193800_lociStitched	chr6	39154200	39193800	5	32805	22330.4	3603.6	387	39600	621526_621527	KCNK5	ENSG00000164626				0
4_chr4_7777600_7778400_lociStitched	chr4	7772600	7798200	4	12404	21102.1	2411.52	388	25600	498088_498089_498090_498091_498092_498093	AFAP1	ENSG00000196526				0
4_chr4_74948800_74949000_lociStitched	chr4	74944400	74968800	4	8604	21157.2	2471.72	389	24400	517908_517909_517910_517911_517912_517913_517914_517915_517916	CXCL2	ENSG00000251017_ENSG00000081041	517800_517876_517894_517881_517836_517843_517874	IL8_PPBP_CXCL3_CXCL5_PF4V1_CXCL1_PF4	ENSG00000169429_ENSG00000163736_ENSG00000163734_ENSG00000163735_ENSG00000109272_ENSG00000163739_ENSG00000163737	7
9_chr13_114823400_114827000_lociStitched	chr13	114810000	114835000	9	15809	20745	2162.5	390	25000	210070_210071_210072_210073_210074	RASA3	ENSG00000185989	210108_210088	CDC16_RASA3	ENSG00000130177_ENSG00000185989	2
20_chr3_63900600_63900800_lociStitched	chr3	63894800	63966000	20	29220	25290.2	6714.16	391	71200	455608_455609_455610_455611_455612_455613_455614_455615_455616_455617_455618_455619_455620_455621_455622_455623_455624_455625_455626_455627_455628_455629_455630_455631_455632_455633_455634_455635	ATXN7	ENSG00000163635	455649_455602_455645	THOC7-AS1_THOC7_ATXN7_PSMD6-AS2	ENSG00000243410_ENSG00000240549_ENSG00000163634_ENSG00000163635_ENSG00000239653	5
4_chr1_43427800_43430200_lociStitched	chr1	43396200	43433000	4	21804	21781.9	3212.64	392	36800	9698_9699_9700_9701_9702_9703_9704_9705_9706_9707_9708_9709_9710	SLC2A1_SLC2A1-AS1	ENSG00000117394_ENSG00000227533				0
8_chr22_24833600_24833800_lociStitched	chr22	24823400	24857200	8	13408	21824.7	3281.98	393	33800	430981_430982_430983_430984_430985_430986	ADORA2A_ADORA2A-AS1	ENSG00000258555_ENSG00000128271_ENSG00000178803	430990_430997_430980	UPB1_ADORA2A-AS1_ADORA2A	ENSG00000100024_ENSG00000178803_ENSG00000228923_ENSG00000128271	4
4_chr12_6432000_6435200_lociStitched	chr12	6432000	6457600	4	5204	20871.7	2355.2	394	25600	143454_143455_143456_143457_143458_143459	PLEKHG6_TNFRSF1A_SCNN1A	ENSG00000008323_ENSG00000067182_ENSG00000265388_ENSG00000111319	143410_143427_143458_143463_143472_143475_143478_143486_143489_143494_143499_143500_143509_143510_143497	VWF_CD9_TNFRSF1A_SCNN1A_LTBR_CD27_CD27-AS1_TAPBPL_VAMP1_MRPL51_NCAPD2_SCARNA10_GAPDH_IFFO1_NOP2_CHD4_ACRBP_ING4	ENSG00000110799_ENSG00000010278_ENSG00000067182_ENSG00000265388_ENSG00000111319_ENSG00000111321_ENSG00000139193_ENSG00000215039_ENSG00000139192_ENSG00000139190_ENSG00000111639_ENSG00000010292_ENSG00000239002_ENSG00000256329_ENSG00000255966_ENSG00000111640_ENSG00000010295_ENSG00000111641_ENSG00000111642_ENSG00000111644_ENSG00000111653_ENSG00000245667	22
6_chr22_23527400_23528000_lociStitched	chr22	23527400	23569800	6	18206	22132.8	3722.72	395	42400	430743_430744_430745_430746_430747_430748_430749_430750_430751_430752_430753	BCR_BCRP8	ENSG00000186716_ENSG00000236794				0
18_chr14_95986600_95989600_lociStitched	chr14	95957000	96014400	18	29018	23367.5	4993.8	396	57400	233224_233225_233226_233227_233228_233229_233230_233231_233232_233233_233234_233235_233236_233237_233238_233239_233240_233241	SNHG10_SCARNA13_GLRX5	ENSG00000258572_ENSG00000247092_ENSG00000252481_ENSG00000182512	233227_233143	DICER1_DICER1-AS1	ENSG00000258572_ENSG00000100697_ENSG00000235706	3
16_chr9_112915400_112923600_lociStitched	chr9	112888400	112935600	16	29616	23038.3	4715.28	397	47200	778366_778367_778368_778369_778370_778371_778372_778373_778374_778375_778376	PALM2-AKAP2_AKAP2	ENSG00000157654_ENSG00000241978				0
27_chr11_68283800_68286400_lociStitched	chr11	68231000	68320200	27	39027	27589.6	9267.88	398	89200	121939_121940_121941_121942_121943_121944_121945_121946_121947_121948_121949_121950_121951_121952_121953_121954_121955_121956_121957_121958_121959_121960_121961_121962_121963_121964_121965_121966_121967_121968_121969_121970	PPP6R3	ENSG00000110075_ENSG00000254856_ENSG00000222339_ENSG00000212093	121947_121937	PPP6R3	ENSG00000222339_ENSG00000212093_ENSG00000110075	3
9_chr19_1895800_1897200_lociStitched	chr19	1867200	1898600	9	9609	20190.2	1899.7	399	31400	320654_320655_320656_320657_320658	KLF16_FAM108A1_SCAMP4_ADAT3	ENSG00000267141_ENSG00000129911_ENSG00000267232_ENSG00000261526_ENSG00000129968_ENSG00000227500_ENSG00000213638				0
6_chrX_13275800_13277000_lociStitched	chrX	13253400	13277000	6	15606	19850	1578.84	400	23600	788545_788546_788547_788548_788549_788550_788551			788461	TMSB4X	ENSG00000205542	1
4_chr10_121296000_121297200_lociStitched	chr10	121275200	121297200	4	12804	20301.6	2037.2	401	22000	98657_98658_98659_98660	RGS10	ENSG00000148908	98577_98596_98676_98660	EIF3A_GRK5_TIAL1_RGS10	ENSG00000107581_ENSG00000198873_ENSG00000228485_ENSG00000151923_ENSG00000148908	5
14_chr3_195886600_195887800_lociStitched	chr3	195886600	195947600	14	18414	23137.3	4880	402	61000	495918_495919_495920_495921_495922_495923_495924	ZDHHC19_SLC51A_PCYT1A	ENSG00000224652_ENSG00000163958_ENSG00000222335_ENSG00000163959_ENSG00000161217	495903_495908_496019	TFRC_C3orf43	ENSG00000252174_ENSG00000072274_ENSG00000214097	3
18_chr20_4015400_4015600_lociStitched	chr20	3948800	4020000	18	39418	24720.6	6507.68	403	71200	404316_404317_404318_404319_404320_404321_404322_404323_404324_404325_404326_404327_404328_404329_404330_404331_404332	RNF24_FTLP3	ENSG00000101236_ENSG00000226608	404289_404301	CENPB_CDC25B_PANK2	ENSG00000125817_ENSG00000101224_ENSG00000125779_ENSG00000229539	4
20_chr1_208033200_208033400_lociStitched	chr1	207971600	208047800	20	29020	25961.3	7772.4	404	76200	52283_52284_52285_52286_52287_52288_52289_52290_52291_52292_52293_52294_52295_52296_52297_52298_52299_52300_52301_52302_52303	CD46_MIR29C_MIR29B2_C1orf132	ENSG00000117335_ENSG00000207966_ENSG00000207790_ENSG00000203709_ENSG00000226202	52301_52234_52271_52284	C1orf132_CR1L_CD46P1_CD46_MIR29C_MIR29B2	ENSG00000203709_ENSG00000197721_ENSG00000244703_ENSG00000117335_ENSG00000207966_ENSG00000207790	6
8_chr7_100779000_100779400_lociStitched	chr7	100742400	100787400	8	9008	21712.5	3573	405	45000	690324_690325_690326_690327_690328_690329_690330	SERPINE1_AP1S1	ENSG00000260336_ENSG00000106366_ENSG00000106367	690291_690323	UFSP1_ACHE_TRIM56	ENSG00000176125_ENSG00000087085_ENSG00000169871_ENSG00000260336	4
18_chr15_64097800_64098000_lociStitched	chr15	64081000	64141600	18	27418	24391.5	6266.04	406	60600	248386_248387_248388_248389_248390_248391_248392_248393_248394_248395_248396_248397_248398_248399_248400_248401_248402	HERC1	ENSG00000103657	248450_248458	DAPK2_FAM96A_SNX1	ENSG00000035664_ENSG00000166797_ENSG00000028528	3
19_chr16_23866800_23868200_lociStitched	chr16	23860000	23921400	19	32019	24240.7	6121.58	407	61400	264374_264375_264376_264377_264378_264379_264380_264381_264382_264383_264384_264385_264386_264387_264388_264389	PRKCB	ENSG00000166501	264373_264571	PRKCB_RBBP6	ENSG00000166501_ENSG00000122257	2
18_chr2_25507800_25510200_lociStitched	chr2	25478000	25539200	18	27418	23409	5306.04	408	61200	339279_339280_339281_339282_339283_339284_339285_339286_339287_339288_339289_339290	DNMT3A	ENSG00000119772				0
6_chr4_4323000_4328000_lociStitched	chr4	4310400	4335800	6	10806	20414	2319.02	409	25400	497281_497282_497283_497284	ZBTB49	ENSG00000168826_ENSG00000248516	497274	LYAR_ZBTB49	ENSG00000145220_ENSG00000168826	2
8_chr10_15335600_15338200_lociStitched	chr10	15332600	15364600	8	16808	21193.6	3107.2	410	32000	68648_68649_68650_68651_68652_68653	FAM171A1	ENSG00000148468				0
3_chr10_112884200_112889800_lociStitched	chr10	112872600	112889800	3	8203	19852.2	1814.6	411	17200	96178_96179_96180_96181_96182						0
5_chr1_116211000_116213600_lociStitched	chr1	116187000	116220600	5	16205	21339.4	3343.2	412	33600	32013_32014_32015_32016_32017_32018_32019_32020_32021_32022_32023_32024	VANGL1	ENSG00000173218				0
27_chr19_10849600_10849800_lociStitched	chr19	10835000	10895600	27	25427	22979.5	5011.62	413	60600	321960_321961_321962_321963_321964_321965_321966_321967_321968_321969	QTRT1_DNM2_MIR638_MIR4748	ENSG00000213339_ENSG00000079805_ENSG00000207972_ENSG00000265879				0
11_chr7_135640200_135641800_lociStitched	chr7	135609200	135667600	11	36611	23914.8	5997.68	414	58400	700845_700846_700847_700848_700849_700850_700851_700852_700853_700854_700855_700856_700857_700858_700859_700860_700861_700862_700863_700864_700865_700866_700867_700868	LUZP6_MTPN	ENSG00000224746_ENSG00000236338_ENSG00000267697_ENSG00000105887_ENSG00000199700	700767_700809_700768_700863_700868	C7orf73_MTPN	ENSG00000243317_ENSG00000222219_ENSG00000212303_ENSG00000199700_ENSG00000105887	5
2_chr15_89691200_89692000_lociStitched	chr15	89671600	89692000	2	19602	20085.8	2170.56	415	20400	255184_255185_255186_255187	ABHD2_HMGB1P8	ENSG00000140526_ENSG00000259699	255166	ABHD2	ENSG00000140526_ENSG00000261407	2
52_chr1_120520800_120521200_lociStitched	chr1	120498800	120609800	52	43852	26284.8	8469.3	416	111000	33351_33352_33353_33354_33355_33356_33357_33358_33359_33360_33361_33362_33363_33364_33365_33366_33367_33368_33369_33370_33371_33372_33373_33374_33375_33376_33377_33378	NOTCH2	ENSG00000134250	33335_34158_33308	ADAM30_REG4	ENSG00000134249_ENSG00000222788_ENSG00000134193	3
19_chr5_75694800_75695200_lociStitched	chr5	75658800	75724200	19	24219	24276.5	6481.14	417	65400	578416_578417_578418_578419_578420_578421_578422_578423_578424_578425_578426_578427_578428_578429_578430_578431_578432_578433_578434_578435_578436_578437_578438_578439_578440_578441_578442	IQGAP2	ENSG00000251235_ENSG00000145703	578531	F2R	ENSG00000181104_ENSG00000225407	2
19_chr1_198645400_198646000_lociStitched	chr1	198613800	198659200	19	20019	22822.6	5075.72	418	45400	49868_49869_49870_49871_49872_49873_49874_49875_49876_49877_49878_49879_49880_49881_49882_49883	PTPRC_PEBP1P3	ENSG00000081237_ENSG00000261573_ENSG00000236278	49696_49626	NEK7_C1orf53_LHX9	ENSG00000151414_ENSG00000203724_ENSG00000143355	3
9_chr2_219252200_219252800_lociStitched	chr2	219252200	219274400	9	6809	19267.4	1536.24	419	22200	397067_397068_397069_397070_397071_397072	SLC11A1_CTDSP1_MIR26B_VIL1	ENSG00000018280_ENSG00000144579_ENSG00000199121_ENSG00000127831	397048_397049_397025_397031_397056_397072_397102_397126_397129_397070	AAMP_PNKD_TMBIM1_ARPC2_VIL1_USP37_RQCD1_BCS1L_ZNF142_RNF25_STK36_CTDSP1	ENSG00000127837_ENSG00000127838_ENSG00000135926_ENSG00000238428_ENSG00000163466_ENSG00000238736_ENSG00000127831_ENSG00000135913_ENSG00000144580_ENSG00000074582_ENSG00000115568_ENSG00000163481_ENSG00000163482_ENSG00000144579	14
16_chr8_56801600_56807000_lociStitched	chr8	56795400	56858600	16	39616	23832.7	6105.12	420	63200	723099_723100_723101_723102_723103_723104_723105_723106_723107_723108_723109_723110_723111_723112	LYN	ENSG00000254087_ENSG00000254325_ENSG00000199405_ENSG00000216204	723103_723098	LYN	ENSG00000199405_ENSG00000254087	2
9_chr18_33065600_33066400_lociStitched	chr18	33038000	33075800	9	24209	21610.3	3927.42	421	37800	306797_306798_306799_306800_306801_306802_306803_306804_306805_306806	INO80C	ENSG00000267583_ENSG00000267140_ENSG00000153391	306723_306828_306951	ZNF397_GALNT1_C18orf21	ENSG00000186812_ENSG00000141429_ENSG00000141428	3
4_chr19_787200_789200_lociStitched	chr19	787200	802400	4	6004	18779.6	1124.8	422	15200	320547_320548	C19orf21_PTBP1_MIR4745_MIR3187_AZU1	ENSG00000099812_ENSG00000267530_ENSG00000266927_ENSG00000011304_ENSG00000265767_ENSG00000263414_ENSG00000267754_ENSG00000129951_ENSG00000172232_ENSG00000267538				0
8_chr1_90012600_90015200_lociStitched	chr1	89993600	90033200	8	33408	22069.1	4431.24	423	39600	23935_23936_23937_23938_23939_23940_23941_23942_23943	LRRC8B	ENSG00000197147	23935	LRRC8B	ENSG00000197147	1
4_chr11_69078200_69080800_lociStitched	chr11	69060600	69080800	4	10404	19537.4	1902.84	424	20200	122132_122133_122134_122135_122136	MYEOV_IFITM9P	ENSG00000172927_ENSG00000213275	122209_122217	CCND1_ORAOV1	ENSG00000110092_ENSG00000149716	2
10_chr2_175495600_175496200_lociStitched	chr2	175451000	175497200	10	15810	22300.7	4684.68	425	46200	383139_383140_383141_383142_383143_383144_383145_383146_383147_383148_383149_383150	WIPF1	ENSG00000236449_ENSG00000115935_ENSG00000237798	383161	WIPF1	ENSG00000115935	1
4_chr11_68148600_68151400_lociStitched	chr11	68131600	68151400	4	15604	19237.7	1637.46	426	19800	121925_121926_121927_121928	LRP5	ENSG00000162337	121910	C11orf24	ENSG00000171067	1
25_chr7_137642600_137645200_lociStitched	chr7	137606000	137683600	25	33225	25212.2	7620.32	427	77600	701509_701510_701511_701512_701513_701514_701515_701516_701517_701518_701519_701520_701521_701522_701523_701524_701525_701526_701527_701528_701529_701530_701531_701532_701533_701534_701535_701536_701537_701538_701539_701540_701541_701542	CREB3L2	ENSG00000182158_ENSG00000237243	701544_701652	CREB3L2_AKR1D1_TRIM24	ENSG00000182158_ENSG00000122787_ENSG00000122779	3
11_chr10_71080800_71084800_lociStitched	chr10	71071000	71119800	11	29011	21906.3	4323.68	428	48800	84127_84128_84129_84130_84131_84132_84133_84134_84135_84136_84137	HK1	ENSG00000156515_ENSG00000229197				0
7_chr19_900000_907000_lociStitched	chr19	888800	915200	7	10807	19367	1789.92	429	26400	320551_320552_320553_320554_320555	MED16_RNU6-25_R3HDM4_KISS1R_ARID3A	ENSG00000175221_ENSG00000207507_ENSG00000267158_ENSG00000198858_ENSG00000116014_ENSG00000116017_ENSG00000267159				0
17_chr18_3002600_3003000_lociStitched	chr18	2960400	3009800	17	42617	22793.2	5221.58	430	49400	298543_298544_298545_298546_298547_298548_298549_298550_298551_298552_298553_298554_298555_298556_298557_298558_298559_298560_298561_298562_298563_298564_298565_298566	LPIN2	ENSG00000101577_ENSG00000265907_ENSG00000266397_ENSG00000264186	298619_298632_298625	MYOM1_MYL12B_MYL12A	ENSG00000101605_ENSG00000264235_ENSG00000118680_ENSG00000101608	4
19_chr6_13647600_13648800_lociStitched	chr6	13647600	13707800	19	41219	23941.5	6423.34	431	60200	614495_614496_614497_614498_614499_614500_614501_614502_614503_614504_614505_614506_614507_614508_614509_614510_614511_614512_614513_614514_614515_614516_614517	RANBP9	ENSG00000010017_ENSG00000252966	614519	RANBP9	ENSG00000010017	1
14_chr11_85858800_85860400_lociStitched	chr11	85844600	85908800	14	28414	24331.8	6830.88	432	64200	126735_126736_126737_126738_126739_126740_126741_126742_126743_126744_126745_126746_126747_126748_126749_126750_126751		ENSG00000200877_ENSG00000254699_ENSG00000254502	126722_126741	PICALM	ENSG00000073921_ENSG00000200877	2
23_chr8_128922200_128922400_lociStitched	chr8	128863800	128944600	23	27023	24821.8	7377.04	433	80800	745898_745899_745900_745901_745902_745903_745904_745905_745906_745907_745908_745909_745910_745911_745912_745913_745914_745915_745916_745917_745918_745919_745920	PVT1	ENSG00000249859				0
38_chr16_89485600_89486000_lociStitched	chr16	89469200	89572200	38	51638	26038.4	8600.5	434	103000	278549_278550_278551_278552_278553_278554_278555_278556_278557_278558_278559_278560_278561_278562_278563_278564_278565_278566_278567_278568_278569_278570_278571_278572	ANKRD11_SPG7	ENSG00000167522_ENSG00000261574_ENSG00000261692_ENSG00000252887_ENSG00000197912_ENSG00000261118	278557		ENSG00000252887	1
5_chr12_6312200_6316000_lociStitched	chr12	6312200	6344000	5	17805	20383.8	2973.3	435	31800	143427_143428_143429_143430_143431_143432_143433_143434_143435	CD9	ENSG00000010278_ENSG00000202318	143410_143427	VWF_CD9	ENSG00000110799_ENSG00000010278	2
4_chr3_9818600_9825800_lociStitched	chr3	9795400	9829800	4	13604	20646.9	3240.48	436	34400	439880_439881_439882	OGG1_CAMK1_TADA3	ENSG00000114026_ENSG00000134072_ENSG00000171148	439940_439810	BRK1_SETD5-AS1_SETD5	ENSG00000254999_ENSG00000206573_ENSG00000168137	3
5_chr4_6887200_6892200_lociStitched	chr4	6875000	6896200	5	11005	19453.1	2062.76	437	21200	497910_497911_497912_497913_497914	KIAA0232	ENSG00000170871	497858_497870_497876_497878_497885	MRFAP1_MRFAP1L1_BLOC1S4_KIAA0232	ENSG00000179010_ENSG00000251580_ENSG00000178988_ENSG00000186222_ENSG00000170871	5
5_chr18_13305200_13305800_lociStitched	chr18	13302600	13321400	5	15005	19311.4	1927	438	18800	301618_301619_301620_301621_301622_301623	LDLRAD4	ENSG00000168675	301599	LDLRAD4	ENSG00000267239_ENSG00000168675	2
5_chr3_13039400_13044800_lociStitched	chr3	13039400	13060000	5	15005	19368.1	2004.38	439	20600	440663_440664_440665_440666_440667	IQSEC1	ENSG00000144711				0
7_chr9_133413600_133416400_lociStitched	chr9	133402800	133421000	7	11007	18933.5	1587.04	440	18200	783663_783664_783665_783666						0
7_chr19_49370600_49372400_lociStitched	chr19	49370200	49400200	7	9007	19335	1992	441	30000	330154_330155_330156_330157_330158	PLEKHA4_PPP1R15A_TULP2_NUCB1	ENSG00000105559_ENSG00000087074_ENSG00000104804_ENSG00000104805	330168	FTL	ENSG00000087086	1
4_chrX_48792400_48794600_lociStitched	chrX	48792400	48809200	4	15804	18285.1	969.36	442	16800	799245_799246_799247_799248	OTUD5	ENSG00000068308_ENSG00000184596	799207_799267	GLOD5_TFE3	ENSG00000171433_ENSG00000068323	2
4_chr1_38474400_38476400_lociStitched	chr1	38461200	38476400	4	5204	18451.3	1143.04	443	15200	8381_8382	FHL3_UTP11L	ENSG00000183386_ENSG00000183520	8310_8615	C1orf109_CDCA8_RRAGC	ENSG00000116922_ENSG00000134690_ENSG00000116954_ENSG00000228436	4
9_chr2_74358600_74359000_lociStitched	chr2	74358600	74416000	9	17609	22340.1	5091.38	444	57400	353831_353832_353833_353834_353835_353836_353837_353838_353839_353840_353841_353842_353843_353844_353845_353846_353847_353848_353849_353850	BOLA3_BOLA3-AS1_MOB1A	ENSG00000217702_ENSG00000163170_ENSG00000225439_ENSG00000114978_ENSG00000267958	353767_353798_353853_353922_353835_353759_353788_353801	STAMBP_DGUOK-AS1_MTHFD2_INO80B_BOLA3_BOLA3-AS1_DUSP11_C2orf78_DGUOK_TET3	ENSG00000124356_ENSG00000237883_ENSG00000235499_ENSG00000255989_ENSG00000065911_ENSG00000115274_ENSG00000163170_ENSG00000225439_ENSG00000144048_ENSG00000187833_ENSG00000114956_ENSG00000187605	12
5_chr5_134692600_134693800_lociStitched	chr5	134692600	134731400	5	31005	21437	4198.16	445	38800	597101_597102_597103_597104_597105_597106_597107_597108_597109_597110_597111_597112	H2AFY	ENSG00000113648_ENSG00000224186				0
8_chr1_44892600_44893800_lociStitched	chr1	44876800	44903600	8	16208	19778.4	2540.64	446	26800	10026_10027_10028_10029_10030_10031_10032	RNF220	ENSG00000187147	10049_10026	NA_RNF220	NA_ENSG00000187147	2
7_chr2_27280600_27281200_lociStitched	chr2	27278600	27304400	7	12207	19342.3	2115.6	447	25800	339716_339717_339718_339719_339720_339721_339722_339723_339724_339725_339726_339727_339728	AGBL5_AGBL5-AS1_AGBL5-IT1_OST4_EMILIN1_KHK	ENSG00000084693_ENSG00000231636_ENSG00000229122_ENSG00000228474_ENSG00000138080_ENSG00000138030	339713_339716_339727_339728_339786_339724_339752_339769_339770_339783	TMEM214_AGBL5_AGBL5-AS1_EMILIN1_KHK_EIF2B4_SNX17_OST4_SLC5A6_ATRAID_SLC30A3_DNAJC5G_TRIM54_GTF3C2	ENSG00000119777_ENSG00000084693_ENSG00000231636_ENSG00000138080_ENSG00000138030_ENSG00000115211_ENSG00000115234_ENSG00000228474_ENSG00000138074_ENSG00000138085_ENSG00000115194_ENSG00000163793_ENSG00000138100_ENSG00000234072_ENSG00000115207	15
9_chr5_172228600_172229800_lociStitched	chr5	172190000	172235400	9	10809	21351.6	4131.4	448	45400	608354_608355_608356_608357_608358_608359_608360_608361	DUSP1	ENSG00000253736_ENSG00000213386_ENSG00000120129_ENSG00000206741	608365_608385	ERGIC1_RPL26L1	ENSG00000113719_ENSG00000254295_ENSG00000037241_ENSG00000204758	4
7_chr7_143196400_143198400_lociStitched	chr7	143191600	143219000	7	14407	19988.3	2800.28	449	27400	702982_702983_702984_702985_702986_702987_702988_702989_702990_702991_702992_702993_702994	EPHA1-AS1_OR10AC1P	ENSG00000229153_ENSG00000176510	702951_702958_702917	ZYX_EPHA1_EPHA1-AS1_GSTK1	ENSG00000232533_ENSG00000159840_ENSG00000146904_ENSG00000229153_ENSG00000197448	5
16_chrX_129229000_129229600_lociStitched	chrX	129209000	129235000	16	16016	18600.4	1461.2	450	26000	822676_822677_822678	ELF4	ENSG00000102034				0
25_chr14_65943800_65944000_lociStitched	chr14	65882600	65950200	25	32825	24052.1	6922.24	451	67600	224527_224528_224529_224530_224531_224532_224533_224534_224535_224536_224537_224538_224539_224540_224541_224542_224543_224544_224545_224546_224547_224548_224549_224550_224551	FUT8_RPL21P8_MIR625	ENSG00000033170_ENSG00000180662_ENSG00000207781				0
3_chr10_80938800_80950200_lociStitched	chr10	80933800	80955400	3	17203	19090.1	1972.08	452	21600	86755_86756_86757	ZMIZ1	ENSG00000108175	86456_86726	POLR3A_RPS24_ZMIZ1	ENSG00000148606_ENSG00000138326_ENSG00000224596_ENSG00000108175	4
8_chr20_57579000_57580200_lociStitched	chr20	57578600	57615800	8	9608	20460	3344.28	453	37200	418026_418027_418028_418029_418030_418031_418032_418033_418034_418035_418036_418037	CTSZ_TUBB1_ATP5E_SLMO2	ENSG00000101160_ENSG00000101162_ENSG00000124172_ENSG00000101166	418004	GNAS	ENSG00000087460_ENSG00000225806	2
6_chrX_64919000_64926200_lociStitched	chrX	64890400	64926200	6	26606	19335.6	2230.34	454	35800	803194_803195_803196_803197_803198_803199_803200_803201_803202_803203_803204_803205_803206_803207_803208	MSN	ENSG00000147065	803295_803309_803315	MIR223_VSIG4	ENSG00000237311_ENSG00000207939_ENSG00000155659	3
4_chr2_145339000_145340000_lociStitched	chr2	145337000	145355200	4	9004	19193.7	2138.5	455	18200	373460_373461_373462_373463_373464_373465_373466_373467_373468_373469		ENSG00000232606	373431	ZEB2_ZEB2-AS1	ENSG00000169554_ENSG00000238057	2
5_chr5_177668800_177669400_lociStitched	chr5	177640000	177669400	5	10005	19568.6	2587.2	456	29400	609751_609752_609753_609754_609755	HNRNPAB_AGXT2L2_COL23A1	ENSG00000197451_ENSG00000175309_ENSG00000050767	609823	COL23A1	ENSG00000050767	1
15_chr17_80833200_80833800_lociStitched	chr17	80815800	80852600	15	18615	20137	3164.8	457	36800	297593_297594_297595_297596_297597	TBCD	ENSG00000141556				0
17_chr19_14668800_14670000_lociStitched	chr19	14625000	14673600	17	13617	20582.1	3610.98	458	48600	322528_322529_322530_322531_322532_322533_322534_322535	DNAJB1_TECR_MIR639_NDUFB7	ENSG00000132002_ENSG00000099797_ENSG00000207707_ENSG00000099795	322563	ZNF333_EMR3	ENSG00000160961_ENSG00000131355	2
6_chr7_33081000_33085200_lociStitched	chr7	33074200	33098000	6	19606	19394.6	2429.98	459	23800	671371_671372_671373_671374_671375_671376_671377_671378_671379_671380_671381_671382_671383	AVL9_NT5C3	ENSG00000105778_ENSG00000122643_ENSG00000229054_ENSG00000241420	671346_671359_671384	KBTBD2_FKBP9_NT5C3	ENSG00000170852_ENSG00000122642_ENSG00000122643	3
30_chr9_4866400_4866600_lociStitched	chr9	4795400	4866600	30	45430	24414.5	7461.76	460	71200	751981_751982_751983_751984_751985_751986_751987_751988_751989_751990_751991_751992_751993_751994_751995_751996_751997_751998_751999_752000_752001_752002_752003_752004_752005	RCL1_MIR101-2	ENSG00000120158_ENSG00000233186_ENSG00000199065_ENSG00000228165_ENSG00000269305_ENSG00000243754	752041	JAK2	ENSG00000096968	1
13_chr12_46852200_46854200_lociStitched	chr12	46824000	46878400	13	14013	23016.6	6065.6	461	54400	155697_155698_155699_155700_155701_155702_155703_155704_155705_155706_155707_155708_155709		ENSG00000257261	155688	SLC38A2	ENSG00000134294_ENSG00000258096_ENSG00000257261	3
7_chr10_17695600_17696200_lociStitched	chr10	17691400	17735400	7	40207	21850.4	4923.6	462	44000	69321_69322_69323_69324_69325_69326_69327_69328_69329_69330_69331_69332_69333_69334_69335	STAM	ENSG00000136738_ENSG00000251959	69331_69319	STAM	ENSG00000251959_ENSG00000260589_ENSG00000136738	3
13_chr2_238879000_238879800_lociStitched	chr2	238848200	238918600	13	16413	23464.3	6568.32	463	70400	402570_402571_402572_402573_402574_402575_402576_402577_402578_402579_402580_402581_402582_402583_402584_402585_402586_402587_402588_402589_402590_402591_402592_402593_402594_402595_402596	UBE2F	ENSG00000184182_ENSG00000258984	402551_402644	RAMP1_HES6	ENSG00000132329_ENSG00000144485	2
3_chr3_138607000_138611400_lociStitched	chr3	138581800	138611400	3	9603	19163	2270.32	464	29600	477919_477920_477921_477922	ATP5G1P3	ENSG00000242244	477869_477867	FAIM_CEP70	ENSG00000158234_ENSG00000114107	2
25_chr16_29595000_29595400_lociStitched	chr16	29579800	29660200	25	30425	20180.4	3312.48	465	80400	265763_265764_265765_265766_265767_265768_265769	MIR3680-1_MIR3680-2_CA5AP1	ENSG00000205534_ENSG00000266758_ENSG00000260727_ENSG00000260133_ENSG00000260514				0
8_chr15_52447800_52449200_lociStitched	chr15	52425800	52465000	8	19208	20650.6	3798.48	466	39200	244807_244808_244809_244810_244811_244812_244813_244814_244815_244816_244817_244818	GNB5	ENSG00000069966_ENSG00000259709_ENSG00000206995	244782	MAPK6	ENSG00000259438_ENSG00000069956	2
9_chr19_47728200_47728400_lociStitched	chr19	47712800	47751400	9	10009	19585.6	2744.46	467	38600	329923_329924_329925_329926_329927_329928_329929	SAE1_BBC3_MIR3190_MIR3191_CCDC9	ENSG00000142230_ENSG00000105327_ENSG00000265134_ENSG00000105321	329907_329930_329929	SAE1_CCDC9_BBC3_MIR3190_MIR3191	ENSG00000142230_ENSG00000105321_ENSG00000105327_ENSG00000265134	4
2_chr7_36604800_36614400_lociStitched	chr7	36601000	36614400	2	13202	18088.7	1290.42	468	13400	672471_672472	AOAH	ENSG00000136250				0
14_chr9_117130800_117131400_lociStitched	chr9	117126000	117152000	14	13414	19045	2293.2	469	26000	779515_779516_779517_779518_779519	AKNA	ENSG00000106948	779565	C9orf91	ENSG00000157693_ENSG00000201749_ENSG00000263454	3
5_chrX_45606800_45607600_lociStitched	chrX	45606800	45631800	5	18005	18332.5	1600	470	25000	798501_798502_798503_798504_798505_798506_798507_798508	MIR221_MIR222	ENSG00000207870_ENSG00000207725				0
8_chr3_150471600_150473000_lociStitched	chr3	150439400	150477000	8	31808	20488.2	3767.52	471	37600	481742_481743_481744_481745_481746_481747_481748_481749_481750_481751_481752_481753_481754	SIAH2	ENSG00000240137_ENSG00000244668_ENSG00000181788	481709_481755_481837_481696	SERP1_SIAH2-AS1_SIAH2_MED12L_EIF2A	ENSG00000198843_ENSG00000120742_ENSG00000244265_ENSG00000181788_ENSG00000144893_ENSG00000144895	6
7_chr12_109011000_109012000_lociStitched	chr12	109010600	109037000	7	8607	19208.6	2502.72	472	26400	174895_174896_174897_174898_174899_174900_174901_174902_174903_174904	SELPLG_CORO1C	ENSG00000110876_ENSG00000257221_ENSG00000110880	174885_175008_174933_174883_174942_174956_175007_174898	ISCU_UNG_CORO1C_SART3_MIR619_ALKBH2_SELPLG	ENSG00000136003_ENSG00000076248_ENSG00000110880_ENSG00000075856_ENSG00000212502_ENSG00000264043_ENSG00000207622_ENSG00000189046_ENSG00000257221_ENSG00000110876	10
12_chr19_14459000_14459600_lociStitched	chr19	14459000	14502400	12	10212	19851.2	3146.5	473	43400	322511_322512_322513_322514_322515	CD97	ENSG00000266913_ENSG00000123146	322490	ASF1B	ENSG00000105011_ENSG00000267169	2
7_chr3_137910800_137913000_lociStitched	chr3	137910800	137942600	7	28607	20024.5	3319.92	474	31800	477754_477755_477756_477757_477758_477759_477760_477761_477762_477763	ARMC8	ENSG00000114098	477754_477753_478058	ARMC8_DBR1_COPB2	ENSG00000114098_ENSG00000138231_ENSG00000252245_ENSG00000184432_ENSG00000248932	5
7_chr20_24932400_24932800_lociStitched	chr20	24898800	24937400	7	9607	19404.2	2705.86	475	38600	410658_410659_410660_410661_410662_410663_410664_410665_410666_410667	CST7	ENSG00000077984	410693_410679_410744	ACSS1_APMAP_PYGB	ENSG00000154930_ENSG00000101474_ENSG00000100994	3
7_chr12_122094600_122096400_lociStitched	chr12	122072400	122104800	7	13207	19320.1	2634.12	476	32400	177982_177983	ORAI1_MORN3_TMEM120B	ENSG00000182500_ENSG00000139714_ENSG00000188735				0
10_chr3_46467000_46470600_lociStitched	chr3	46437000	46483400	10	16210	21404.3	4737.44	477	46400	450941_450942_450943_450944_450945_450946_450947_450948	CCRL2_LTF	ENSG00000223552_ENSG00000121797_ENSG00000240310_ENSG00000012223	450883_450827	CCR1_FYCO1	ENSG00000163823_ENSG00000163820	2
11_chr1_11852400_11853200_lociStitched	chr1	11845800	11875400	11	13811	19130.5	2468.64	478	29600	2341_2342_2343_2344_2345_2346_2347	C1orf167_MTHFR_CLCN6	ENSG00000215910_ENSG00000177553_ENSG00000177000_ENSG00000011021	2335_2371_2331_2349_2364_2368_2376	C1orf167_MFN2_AGTRAP_RNU5E-1_RNU5E-4P_KIAA2013_MIIP	ENSG00000215910_ENSG00000116688_ENSG00000177674_ENSG00000236997_ENSG00000199347_ENSG00000201801_ENSG00000116685_ENSG00000116691	8
4_chr3_3210000_3213600_lociStitched	chr3	3210000	3235200	4	10404	19179.7	2572.92	479	25200	437849_437850_437851_437852_437853_437854_437855_437856_437857_437858	CRBN	ENSG00000113851	438276_438225_438069	ITPR1-AS1_ITPR1_SETMAR_SUMF1_LRRN1	ENSG00000231249_ENSG00000150995_ENSG00000170364_ENSG00000144455_ENSG00000175928	5
9_chr11_124585800_124587400_lociStitched	chr11	124585800	124623800	9	11009	20417.4	3819	480	38000	138625_138626_138627_138628_138629_138630	NRGN_VSIG2_ESAM	ENSG00000154146_ENSG00000255045_ENSG00000019102_ENSG00000149564_ENSG00000250073	138617_138629	SIAE_SPA17_NRGN	ENSG00000110013_ENSG00000064199_ENSG00000154146	3
13_chr2_218770800_218771600_lociStitched	chr2	218729400	218778400	13	11613	21315	4723.6	481	49000	396934_396935_396936_396937_396938_396939_396940_396941_396942_396943_396944_396945_396946	TNS1	ENSG00000079308	396971	TNS1	ENSG00000079308	1
11_chr2_10539600_10542600_lociStitched	chr2	10509200	10551800	11	13611	20507.6	3944.76	482	42600	334885_334886_334887_334888_334889_334890_334891_334892	HPCAL1	ENSG00000115756	334868_334833_334866_334838	HPCAL1_RRM2_C2orf48	ENSG00000115756_ENSG00000171848_ENSG00000206898_ENSG00000163009	4
6_chr8_96221400_96221800_lociStitched	chr8	96221400	96241600	6	16006	18584	2064.44	483	20200	735560_735561_735562_735563_735564_735565_735566_735567_735568_735569		ENSG00000253773_ENSG00000253351	735522_735537_735493_735528	PLEKHF2_TP53INP1	ENSG00000200525_ENSG00000175895_ENSG00000164938_ENSG00000253878_ENSG00000254248	5
3_chr10_6516400_6520000_lociStitched	chr10	6507000	6520000	3	9003	17882.8	1411.8	484	13000	66152_66153_66154_66155	PRKCQ	ENSG00000065675	66181	PRKCQ	ENSG00000065675_ENSG00000237943	2
39_chr6_108893600_108900600_lociStitched	chr6	108887200	108996600	39	49239	27820.4	11355.7	485	109400	642657_642658_642659_642660_642661_642662_642663_642664_642665_642666_642667_642668_642669_642670_642671_642672_642673_642674_642675_642676_642677_642678_642679_642680_642681_642682_642683_642684_642685_642686_642687_642688_642689_642690_642691_642692_642693_642694_642695_642696_642697_642698_642699_642700_642701_642702_642703_642704	FOXO3_SUMO2P8	ENSG00000118689_ENSG00000228976	642758_642822	ARMC2	ENSG00000118690_ENSG00000199944	2
14_chr1_112045200_112046800_lociStitched	chr1	112004800	112059800	14	17414	22335.5	5874	486	55000	30759_30760_30761_30762_30763_30764_30765_30766_30767_30768_30769_30770_30771_30772_30773_30774_30775_30776_30777_30778_30779_30780_30781_30782	ATP5F1_C1orf162_ADORA3	ENSG00000116459_ENSG00000143110_ENSG00000121933_ENSG00000200360	30860_30655_30827_30654	DDX20_FAM212B_DENND2D_CHI3L2	ENSG00000064703_ENSG00000197852_ENSG00000162777_ENSG00000215867_ENSG00000201028_ENSG00000064886	6
4_chr5_133279000_133279200_lociStitched	chr5	133262600	133279200	4	10604	18014.3	1553.76	487	16600	596767_596768_596769_596770_596771			596573_596621_596613	MIR1289-2	ENSG00000249478_ENSG00000221287_ENSG00000250409	3
31_chr12_96731800_96732200_lociStitched	chr12	96720400	96790800	31	24431	23401	7025.92	488	70400	171113_171114_171115_171116_171117_171118_171119_171120_171121_171122_171123_171124_171125_171126_171127_171128_171129_171130_171131_171132_171133_171134	CDK17	ENSG00000059758_ENSG00000257169	171137_171104_171039_171839	CDK17_LTA4H_SLC25A3	ENSG00000059758_ENSG00000201435_ENSG00000111144_ENSG00000075415	4
5_chr7_37387000_37389800_lociStitched	chr7	37378200	37405000	5	11605	19202.2	2835.44	489	26800	672713_672714_672715_672716	ELMO1	ENSG00000155849_ENSG00000222869	672737	ELMO1	ENSG00000155849	1
12_chr15_63513600_63521200_lociStitched	chr15	63484800	63531600	12	35412	21481.2	5115.24	490	46800	248190_248191_248192_248193_248194_248195_248196_248197_248198_248199_248200_248201_248202_248203_248204_248205	RAB8B	ENSG00000166128	248217_248189	APH1B_RAB8B	ENSG00000138613_ENSG00000166128	2
3_chr16_84634400_84641600_lociStitched	chr16	84630400	84649600	3	17603	18122.9	1766.4	491	19200	277669_277670_277671_277672	COTL1	ENSG00000103187_ENSG00000261471	277650_277673	KIAA1609_COTL1	ENSG00000140950_ENSG00000103187	2
5_chr9_124151200_124151800_lociStitched	chr9	124151200	124162400	5	9405	17614.2	1261.12	492	11200	781627_781628_781629		ENSG00000227355	781606_781623_781589	GSN_GSN-AS1_STOM	ENSG00000148180_ENSG00000239593_ENSG00000235865_ENSG00000148175_ENSG00000244498	5
7_chr10_115604600_115610800_lociStitched	chr10	115601400	115643200	7	19407	20519.6	4171.64	493	41800	97012_97013_97014_97015_97016_97017_97018_97019_97020_97021_97022	DCLRE1A_NHLRC2	ENSG00000198924_ENSG00000196865	97090_97076	ADRB1	ENSG00000253066_ENSG00000043591	2
7_chr7_100040600_100043600_lociStitched	chr7	100030800	100070600	7	8407	19458.2	3124.3	494	39800	690233_690234_690235_690236_690237_690238_690239	ZCWPW1_MEPCE_PPP1R35_C7orf61_TSC22D4_NYAP1	ENSG00000078487_ENSG00000146834_ENSG00000241357_ENSG00000160813_ENSG00000240211_ENSG00000185955_ENSG00000264758_ENSG00000166925_ENSG00000266372_ENSG00000166924	690249	SAP25_LRCH4_FBXO24	ENSG00000184414_ENSG00000205307_ENSG00000077454_ENSG00000106336	4
11_chr7_73698800_73700000_lociStitched	chr7	73674000	73722400	11	7811	19877.9	3552.56	495	48400	682383_682384_682385_682386_682387_682388_682389_682390_682391_682392_682393_682394	RFC2_CLIP2	ENSG00000049541_ENSG00000252538_ENSG00000106665	682376	MIR590	ENSG00000207741	1
4_chr19_38801800_38804000_lociStitched	chr19	38792400	38819600	4	7604	18463.4	2140.64	496	27200	328243_328244_328245_328246	C19orf33_YIF1B_KCNK6_CATSPERG	ENSG00000167644_ENSG00000167645_ENSG00000099337_ENSG00000268913_ENSG00000099338	328229_328231	PPP1R14A_SPINT2	ENSG00000167641_ENSG00000167642	2
13_chr4_40228800_40229200_lociStitched	chr4	40195000	40245000	13	16013	21180	4955	497	50000	508100_508101_508102_508103_508104_508105_508106_508107_508108_508109_508110_508111	RHOH	ENSG00000168421				0
6_chr1_43806400_43807000_lociStitched	chr1	43795200	43831000	6	16806	19407.2	3257.8	498	35800	9793_9794_9795_9796	MPL_CDC20_ELOVL1	ENSG00000117400_ENSG00000234694_ENSG00000117399_ENSG00000066322	9787_9793_9805	TIE1_MPL_MED8_SZT2	ENSG00000066056_ENSG00000117400_ENSG00000159479_ENSG00000198198	4
4_chr1_35290800_35291600_lociStitched	chr1	35290800	35315400	4	10004	18228.6	2194.32	499	24600	7629_7630_7631_7632_7633	C1orf212	ENSG00000163866_ENSG00000230163	7620_7621_7668_7709	GJB3_GJA4_ZMYM6NB_SFPQ	ENSG00000216162_ENSG00000188910_ENSG00000255811_ENSG00000187513_ENSG00000241014_ENSG00000243749_ENSG00000116560_ENSG00000201868	8
7_chr1_108600000_108601200_lociStitched	chr1	108591600	108626800	7	12807	20078.1	4076.16	500	35200	29811_29812_29813_29814_29815_29816_29817_29818_29819_29820_29821		ENSG00000226822	29786_29787	VAV3_VAV3-AS1	ENSG00000134215_ENSG00000230489	2
9_chr19_52028600_52030800_lociStitched	chr19	52027800	52079000	9	14209	21114.9	5186.56	501	51200	330563_330564_330565_330566_330567_330568_330569_330570_330571_330572_330573_330574_330575_330576	SIGLEC6_SIGLEC28P_SIGLEC29P_ZNF175	ENSG00000105492_ENSG00000269130_ENSG00000268267_ENSG00000105497	330583_330590_330557_330552_330534_330558	SIGLEC5_SIGLEC14_RPL7P51_CEACAM18_SIGLEC8_VSIG10L_SIGLEC12_SIGLEC26P_SIGLEC27P	ENSG00000267861_ENSG00000167765_ENSG00000269388_ENSG00000105501_ENSG00000254415_ENSG00000268500_ENSG00000243469_ENSG00000213822_ENSG00000269181_ENSG00000105366_ENSG00000186806_ENSG00000254521_ENSG00000268839_ENSG00000269580	14
16_chr11_71764000_71764400_lociStitched	chr11	71755800	71809600	16	16416	20879.8	4971.12	502	53800	122687_122688_122689_122690_122691_122692_122693_122694_122695_122696_122697_122698_122699_122700_122701	NUMA1_MIR3165_LRTOMT_LAMTOR1	ENSG00000137497_ENSG00000206783_ENSG00000263742_ENSG00000212089_ENSG00000184154_ENSG00000149357	122697_122721_122688_122694	LRTOMT_NUMA1_FOLR1_MIR3165	ENSG00000184154_ENSG00000137497_ENSG00000110195_ENSG00000206783_ENSG00000263742_ENSG00000212089	6
16_chr2_113444000_113444400_lociStitched	chr2	113384000	113467000	16	25216	23887.4	7984.6	503	83000	363755_363756_363757_363758_363759_363760_363761_363762_363763_363764_363765_363766_363767_363768_363769_363770_363771_363772_363773_363774_363775_363776_363777_363778_363779_363780_363781	SLC20A1	ENSG00000237753_ENSG00000144136	363760_363783_363818_363747	SLC20A1_NT5DC4_IL1B_CHCHD5	ENSG00000237753_ENSG00000144136_ENSG00000144130_ENSG00000125538_ENSG00000207383_ENSG00000125611	6
4_chr17_3814800_3815000_lociStitched	chr17	3814800	3839200	4	6204	17609.5	1749.48	504	24400	279458	P2RX1_ATP2A3	ENSG00000108405_ENSG00000074370				0
8_chr17_48221000_48222600_lociStitched	chr17	48193000	48222600	8	9608	18283.9	2444.96	505	29600	289342_289343_289344_289345_289346_289347_289348	SAMD14_PPP1R9B	ENSG00000167100_ENSG00000108819_ENSG00000236472	289350_289352_289343	PPP1R9B_SGCA_HILS1_SAMD14	ENSG00000108819_ENSG00000253730_ENSG00000108823_ENSG00000261959_ENSG00000188662_ENSG00000167100	6
9_chr7_5701200_5703000_lociStitched	chr7	5701200	5744600	9	24209	20072.5	4266.22	506	43400	662850_662851_662852_662853_662854_662855_662856_662857_662858_662859_662860_662861_662862_662863	RNF216_RNF216-IT1	ENSG00000011275_ENSG00000237738	662823_662829_662831_662834_662837_662840_662825	TNRC18_MIR589_FBXL18_ACTB_FSCN1	ENSG00000182095_ENSG00000241269_ENSG00000188365_ENSG00000230733_ENSG00000238394_ENSG00000207973_ENSG00000155034_ENSG00000075624_ENSG00000263900_ENSG00000075618_ENSG00000234432	11
15_chr1_65689000_65689400_lociStitched	chr1	65673000	65701600	15	19215	18655.8	2871.44	507	28600	15933_15934_15935_15936_15937_15938_15939_15940_15941_15942	AK4	ENSG00000162433	15898_16000_15998	MIR3671_MIR101-1_LEPR_LEPROT	ENSG00000265996_ENSG00000199135_ENSG00000116678_ENSG00000213625_ENSG00000222624	5
2_chr2_16660000_16670000_lociStitched	chr2	16656600	16670000	2	11002	17332.9	1555.74	508	13400	336671_336672_336673_336674_336675_336676_336677_336678_336679_336680_336681			336539	MYCN_MYCNOS	ENSG00000134323_ENSG00000233718_ENSG00000243541	3
13_chr8_6624600_6626200_lociStitched	chr8	6547800	6631400	13	37613	24436.3	8669.32	509	83600	709184_709185_709186_709187_709188_709189_709190_709191_709192_709193_709194_709195_709196_709197_709198_709199_709200_709201_709202_709203_709204_709205_709206_709207_709208_709209_709210_709211_709212_709213	AGPAT5_MIR4659B_MIR4659A	ENSG00000249898_ENSG00000155189_ENSG00000266038	709113_709153_709190	MCPH1_ANGPT2_AGPAT5	ENSG00000246089_ENSG00000147316_ENSG00000091879_ENSG00000249898_ENSG00000155189	5
4_chr14_106376400_106380400_lociStitched	chr14	106369000	106392800	4	12804	17502.5	1737.4	510	23800	235672_235673_235674_235675_235676_235677	IGHD2-15_IGHD1-14_IGHD6-13_IGHD5-12_IGHD4-11_IGHD3-10_IGHD3-9_IGHD2-8_IGHD1-7_IGHD6-6_IGHD5-5_IGHD4-4_IGHD3-3_IGHD2-2_KIAA0125_IGHD1-1_IGHV6-1	ENSG00000211918_ENSG00000227108_ENSG00000211920_ENSG00000211921_ENSG00000232543_ENSG00000211923_ENSG00000211924_ENSG00000211925_ENSG00000237197_ENSG00000228131_ENSG00000211928_ENSG00000233655_ENSG00000211930_ENSG00000211931_ENSG00000226777_ENSG00000236170_ENSG00000211933				0
12_chr1_164694000_164696400_lociStitched	chr1	164672200	164699600	12	18012	18662.1	2915.36	511	27400	39175_39176_39177_39178_39179_39180_39181_39182_39183	PBX1	ENSG00000185630	39195		ENSG00000233693	1
5_chr5_11212400_11213600_lociStitched	chr5	11212400	11249800	5	8005	19328.3	3597.88	512	37400	558512_558513_558514_558515_558516_558517_558518_558519_558520_558521_558522_558523_558524_558525	CTNND2	ENSG00000169862	558294_558320_558260	ROPN1L_ROPN1L-AS1_ANKRD33B_MARCH6	ENSG00000145491_ENSG00000250600_ENSG00000164236_ENSG00000259802_ENSG00000145495	5
4_chr16_67273400_67277200_lociStitched	chr16	67269600	67288600	4	4604	17328	1601.7	513	19000	273082_273083_273084_273085	LRRC29_TMEM208_FHOD1_SLC9A5	ENSG00000125122_ENSG00000237102_ENSG00000168701_ENSG00000135723_ENSG00000135740	273032_273084_273025_273075_273076_273082_273098_273118_273122_273125_273134_273186	CES4A_SLC9A5_FHOD1_FAM96B_CES2_KIAA0895L_EXOC3L1_E2F4_ELMO3_MIR328_LRRC29_TMEM208_KCTD19_LRRC36_TPPP3_ZDHHC1_HSD11B2_ATP6V0D1_GFOD2	ENSG00000172824_ENSG00000135740_ENSG00000135723_ENSG00000166595_ENSG00000172831_ENSG00000196123_ENSG00000179044_ENSG00000205250_ENSG00000102890_ENSG00000207948_ENSG00000125122_ENSG00000237102_ENSG00000168701_ENSG00000168676_ENSG00000159708_ENSG00000239194_ENSG00000159713_ENSG00000159714_ENSG00000176387_ENSG00000261320_ENSG00000203401_ENSG00000262839_ENSG00000159720_ENSG00000141098	24
3_chr7_50410400_50423400_lociStitched	chr7	50410400	50441600	3	28403	18969.6	3338.4	514	31200	676387_676388_676389_676390_676391_676392_676393_676394_676395_676396_676397_676398_676399	IKZF1_NA	ENSG00000185811_NA	676327_676377_676321_676389_676308	IKZF1_ZPBP_NA_C7orf72	ENSG00000228005_ENSG00000185811_ENSG00000042813_NA_ENSG00000164500	5
4_chr13_47706800_47707200_lociStitched	chr13	47682200	47707200	4	10804	18267.5	2637.5	515	25000	189484_189485_189486_189487_189488_189489_189490_189491_189492			189430	HTR2A	ENSG00000102468	1
5_chr17_80064800_80065800_lociStitched	chr17	80061400	80082800	5	9605	17466.7	1861.8	516	21400	297445	FASN_CCDC57	ENSG00000169710_ENSG00000176155	297433_297440_297443_297463	ASPSCR1_DCXR_RFNG_GPS1_DUS1L_CSNK1D	ENSG00000169696_ENSG00000169738_ENSG00000264569_ENSG00000169733_ENSG00000169727_ENSG00000169718_ENSG00000141551	7
10_chr4_83958600_83959200_lociStitched	chr4	83903600	83959200	10	14610	20088.3	4498.04	517	55600	520912_520913_520914_520915_520916_520917_520918_520919_520920_520921_520922_520923_520924_520925	LIN54_COPS4	ENSG00000189308_ENSG00000251874_ENSG00000138663	520885_520754_520772_520896_521019_520998_521061_520920	THAP9-AS1_SEC31A_THAP9_HNRNPD_HNRPDL_ENOPH1_HPSE_COQ2_HELQ_MRPS18C_LIN54	ENSG00000251022_ENSG00000138674_ENSG00000168152_ENSG00000138668_ENSG00000152795_ENSG00000145293_ENSG00000199530_ENSG00000252834_ENSG00000173083_ENSG00000173085_ENSG00000163312_ENSG00000163319_ENSG00000189308	13
33_chr1_205196000_205196400_lociStitched	chr1	205125800	205242800	33	31833	26406.9	10845.9	518	117000	51579_51580_51581_51582_51583_51584_51585_51586_51587_51588_51589_51590_51591_51592_51593_51594_51595_51596_51597_51598_51599_51600	DSTYK_TMCC2	ENSG00000133059_ENSG00000213041_ENSG00000133069_ENSG00000225063	51589_51570_51546_51554	DSTYK_RBBP5_CNTN2_TMEM81	ENSG00000133059_ENSG00000117222_ENSG00000184144_ENSG00000251696_ENSG00000174529	5
12_chr1_25057000_25057600_lociStitched	chr1	25049000	25105600	12	18612	20545.8	5014.76	519	56600	5371_5372_5373_5374_5375_5376_5377_5378_5379_5380_5381_5382	CLIC4	ENSG00000169504_ENSG00000238482	5373	CLIC4	ENSG00000169504	1
6_chr11_132991000_132994400_lociStitched	chr11	132987200	133004600	6	13206	17234.7	1710.42	520	17400	141161_141162_141163_141164	OPCML	ENSG00000183715				0
15_chr11_48026400_48032400_lociStitched	chr11	48004400	48055800	15	16015	19922.6	4451.24	521	51400	116601_116602_116603_116604_116605_116606_116607	PTPRJ	ENSG00000149177_ENSG00000254879	116607_116600	PTPRJ	ENSG00000254879_ENSG00000149177	2
5_chr15_86230200_86231200_lociStitched	chr15	86224400	86252000	5	11805	18028.3	2619.24	522	27600	254195_254196_254197_254198_254199_254200_254201_254202_254203_254204_254205	AKAP13	ENSG00000170776_ENSG00000259453	254186		ENSG00000202081	1
4_chr19_2281000_2281400_lociStitched	chr19	2259600	2283400	4	5804	16928.9	1568.42	523	23800	320700_320701_320702_320703_320704_320705	JSRP1_OAZ1_C19orf35	ENSG00000167476_ENSG00000104904_ENSG00000267621_ENSG00000188305	320696_320695	PLEKHJ1_SF3A2_MIR1227	ENSG00000104886_ENSG00000104897_ENSG00000221411	3
12_chr18_32733200_32735000_lociStitched	chr18	32684000	32739200	12	21612	20771.8	5426.16	524	55200	306673_306674_306675_306676_306677_306678_306679_306680_306681_306682_306683_306684_306685_306686_306687_306688_306689_306690_306691_306692	MAPRE2	ENSG00000166974	306618	MAPRE2	ENSG00000166974	1
14_chr22_44463000_44464400_lociStitched	chr22	44423400	44465600	14	24814	18880.3	3544.8	525	42200	435519_435520_435521_435522_435523_435524_435525	PARVB	ENSG00000188677	435636	PRR5	ENSG00000186654	1
7_chr1_221879800_221886400_lociStitched	chr1	221879800	221907800	7	24807	18211.2	2884	526	28000	56639_56640_56641_56642_56643_56644	DUSP10	ENSG00000143507				0
4_chr20_54994600_55006000_lociStitched	chr20	54990800	55018000	4	18004	17807.8	2483.36	527	27200	417401_417402_417403_417404_417405_417406_417407_417408	CASS4	ENSG00000087589	417414_417398	RPL39P_AURKA_CSTF1	ENSG00000228601_ENSG00000212084_ENSG00000087586_ENSG00000101138	4
6_chr6_149430000_149430200_lociStitched	chr6	149430000	149463200	6	10206	18960.5	3638.72	528	33200	655545_655546_655547_655548_655549_655550_655551_655552		ENSG00000219487	655522		ENSG00000236591	1
4_chr7_143106400_143106600_lociStitched	chr7	143072200	143106600	4	11204	18201	2879.28	529	34400	702949_702950_702951_702952_702953_702954_702955_702956_702957_702958	ZYX_EPHA1_EPHA1-AS1	ENSG00000232533_ENSG00000159840_ENSG00000146904_ENSG00000229153	702917_702924_702932	GSTK1_TMEM139_CLCN1	ENSG00000197448_ENSG00000178826_ENSG00000188037	3
4_chr5_77801600_77801800_lociStitched	chr5	77769600	77801800	4	23004	18869.2	3551.66	530	32200	579073_579074_579075_579076_579077_579078_579079_579080_579081_579082_579083_579084_579085_579086	SCAMP1_LHFPL2	ENSG00000085365_ENSG00000145685	579238	ARSB	ENSG00000113273	1
5_chr15_92491600_92494400_lociStitched	chr15	92485800	92499800	5	8205	16605.4	1303.4	531	14000	255885_255886_255887_255888	SLCO3A1	ENSG00000176463	255853	SLCO3A1	ENSG00000176463	1
3_chr3_120358600_120361600_lociStitched	chr3	120358600	120367200	3	5203	16255.7	955.46	532	8600	472778_472779_472780_472781_472782	HGD	ENSG00000113924	472812_472789	RABL3_GTF2E1_HGD	ENSG00000144840_ENSG00000153767_ENSG00000113924	3
7_chr9_125140400_125141400_lociStitched	chr9	125136000	125169800	7	6807	18434.5	3177.2	533	33800	781874_781875_781876_781877_781878_781879_781880_781881_781882_781883_781884_781885	PTGS1	ENSG00000095303_ENSG00000269738_ENSG00000233616_ENSG00000229245	781796_781844_782007_782009_782016	TTLL11_MRRF_RBM18_OR5C1_OR1K1_PDCL	ENSG00000175764_ENSG00000148187_ENSG00000119446_ENSG00000148215_ENSG00000165204_ENSG00000136940	6
9_chr21_45562800_45564400_lociStitched	chr21	45556800	45587600	9	11209	17663.8	2411.64	534	30800	428758_428759_428760_428761	C21orf33	ENSG00000160221_ENSG00000225331_ENSG00000267913	428767		ENSG00000232124	1
6_chr17_75562800_75563200_lociStitched	chr17	75561800	75576400	6	10406	16587.1	1347.58	535	14600	296636_296637		ENSG00000267466	296734	TNRC6C	ENSG00000078687	1
11_chr7_6429600_6430200_lociStitched	chr7	6399200	6440200	11	22611	18491	3263.6	536	41000	662979_662980_662981_662982_662983_662984_662985_662986_662987_662988_662989_662990_662991_662992_662993	FAM220A_RAC1	ENSG00000178397_ENSG00000136238	662982_662933	RAC1_EIF2AK1	ENSG00000136238_ENSG00000252929_ENSG00000086232	3
16_chr9_130846400_130846800_lociStitched	chr9	130823000	130878800	16	27616	19903.9	4687.2	537	55800	783251_783252_783253_783254_783255_783256_783257_783258_783259_783260_783261_783262_783263_783264_783265	NAIF1_SLC25A25_PTGES2	ENSG00000230848_ENSG00000171169_ENSG00000148339_ENSG00000230536_ENSG00000234771_ENSG00000148334_ENSG00000232850	783237_783221_783239_783253_783235_783243_783265	DPM2_FPGS_FAM102A_NAIF1_SLC25A25_PIP5KL1_PTGES2	ENSG00000136908_ENSG00000227218_ENSG00000136877_ENSG00000167106_ENSG00000171169_ENSG00000148339_ENSG00000167103_ENSG00000234771_ENSG00000148334_ENSG00000232850	10
5_chr5_140980800_140991200_lociStitched	chr5	140969400	140993400	5	18205	17606.4	2402.4	538	24000	598808_598809_598810_598811_598812_598813_598814_598815	DIAPH1	ENSG00000131504_ENSG00000240974	598817_598821	DIAPH1_HDAC3_RELL2_FCHSD1	ENSG00000228737_ENSG00000131504_ENSG00000171720_ENSG00000164620_ENSG00000197948	5
5_chr21_39775600_39776800_lociStitched	chr21	39747800	39776800	5	18805	18130.8	2934.8	539	29000	427331_427332_427333_427334_427335_427336_427337_427338_427339_427340_427341_427342_427343_427344_427345	ERG	ENSG00000157554	427447_427549	ETS2_PSMG1	ENSG00000157557_ENSG00000183527	2
6_chr17_73637600_73644200_lociStitched	chr17	73628600	73649600	6	16406	17117.1	1997.1	540	21000	296239_296240_296241_296242_296243_296244	RECQL5_SMIM5_SMIM6	ENSG00000266714_ENSG00000108469_ENSG00000204323_ENSG00000259120	296241_296246_296270_296273_296239	SMIM6_RECQL5_SAP30BP_ITGB4_GALK1_UNK_MIR4738_H3F3B_SMIM5	ENSG00000259120_ENSG00000108469_ENSG00000161526_ENSG00000132470_ENSG00000108479_ENSG00000132478_ENSG00000263565_ENSG00000132475_ENSG00000266714_ENSG00000204323	10
10_chr19_18131200_18132400_lociStitched	chr19	18109000	18135600	10	4610	16904.3	1792.84	541	26600	323107_323108_323109	ARRDC2	ENSG00000105643_ENSG00000268298_ENSG00000268032	323032_323071_323091_323125	BST2_FAM125A_MAP1S_RPL18A_SNORA68_MPV17L2	ENSG00000130303_ENSG00000269640_ENSG00000141971_ENSG00000130479_ENSG00000105640_ENSG00000207166_ENSG00000254858	7
22_chr14_103101200_103101400_lociStitched	chr14	103051400	103133400	22	33422	22189.2	7134	542	82000	235081_235082_235083_235084_235085_235086_235087_235088_235089_235090_235091_235092_235093_235094_235095_235096_235097_235098_235099_235100_235101_235102	RCOR1	ENSG00000239224_ENSG00000089902_ENSG00000230988	235130	TRAF3	ENSG00000259508_ENSG00000131323	2
3_chr16_16219600_16222400_lociStitched	chr16	16212400	16222400	3	7003	15992	965	543	10000	262429_262430_262431_262432	ABCC1	ENSG00000103222	262385_262390_262394_262399	MYH11_FOPNL_ABCC1	ENSG00000133392_ENSG00000206778_ENSG00000133393_ENSG00000103222	4
19_chr22_42199200_42199600_lociStitched	chr22	42199200	42259400	19	32419	20335.6	5309.64	544	60200	435048_435049_435050_435051_435052_435053_435054_435055_435056_435057_435058_435059	CCDC134_SREBF2	ENSG00000100147_ENSG00000184068_ENSG00000198911	435016_435019	NHP2L1_C22orf46_MEI1	ENSG00000100138_ENSG00000184208_ENSG00000167077	3
13_chr9_138835200_138835600_lociStitched	chr9	138834600	138885400	13	11013	19344.6	4323.08	545	50800	784768_784769_784770_784771_784772_784773_784774	UBAC1	ENSG00000130560	784791	NACC2	ENSG00000148411	1
8_chr3_185276000_185277000_lociStitched	chr3	185254800	185294000	8	12008	17659.6	2638.16	546	39200	492707_492708_492709_492710_492711_492712_492713_492714_492715_492716_492717_492718_492719_492720_492721_492722	LIPH_SENP2	ENSG00000163898_ENSG00000163904	492713	LIPH	ENSG00000163898	1
7_chr7_24955000_24955600_lociStitched	chr7	24942400	24965800	7	20007	17257.5	2265.12	547	23400	668903_668904_668905_668906_668907_668908_668909_668910_668911_668912_668913_668914	OSBPL3	ENSG00000238976_ENSG00000070882_ENSG00000234999	668944_668903	OSBPL3	ENSG00000070882_ENSG00000238976	2
54_chr2_87819000_87819600_lociStitched	chr2	87758400	87849400	54	45654	17199	2229.5	548	91000	357797_357798_357799_357800_357801_357802_357803_357804_357805_357806_357807_357808_357809_357810_357811_357812_357813_357814_357815_357816_357817_357818_357819_357820_357821_357822_357823	LINC00152	ENSG00000222041				0
1_chr13_32680400_32694200_lociStitched	chr13	32680400	32694200	1	13801	16536.5	1609.08	549	13800	184687_184688_184689	FRY	ENSG00000073910	184670	FRY_FRY-AS1	ENSG00000073910_ENSG00000237637	2
14_chr12_1422600_1423400_lociStitched	chr12	1388000	1454400	14	23614	21540.2	6613.44	550	66400	142083_142084_142085_142086_142087_142088_142089_142090_142091_142092_142093_142094_142095_142096_142097_142098_142099	ERC1	ENSG00000082805	142141	WNT5B	ENSG00000111186	1
17_chr7_44681800_44682200_lociStitched	chr7	44653400	44694600	17	22217	18758.4	3839.84	551	41200	674815_674816_674817_674818_674819_674820_674821_674822_674823_674824	OGDH	ENSG00000105953	674837_674850_674862	H2AFV_PURB	ENSG00000228596_ENSG00000105968_ENSG00000234183_ENSG00000146676	4
6_chr1_3806400_3806600_lociStitched	chr1	3796600	3821200	6	9806	16801.8	1911.42	552	24600	611_612_613_614_615_616	CEP104_DFFB_C1orf174	ENSG00000116198_ENSG00000169598_ENSG00000264428_ENSG00000198912_ENSG00000236423	611_1177_592_1141	CEP104_DFFB_RPL22_RNF207_SMIM1_KCNAB2_NPHP4	ENSG00000116198_ENSG00000169598_ENSG00000116251_ENSG00000158286_ENSG00000226944_ENSG00000235169_ENSG00000069424_ENSG00000131697	8
12_chr22_20884000_20884200_lociStitched	chr22	20876800	20934800	12	18012	20044.8	5167.8	553	58000	430243_430244_430245_430246_430247_430248_430249_430250_430251_430252_430253_430254_430255_430256_430257_430258	MED15	ENSG00000099917_ENSG00000236003				0
16_chr6_37039600_37040000_lociStitched	chr6	36973400	37077600	16	13016	24330.7	9461.36	554	104200	620927_620928_620929_620930_620931_620932_620933_620934_620935_620936_620937_620938_620939_620940_620941_620942_620943_620944_620945	FGD2_COX6A1P2	ENSG00000146192_ENSG00000226976_ENSG00000216412	620892_620964_620906_620969	CPNE5_PIM1_PPIL1	ENSG00000124772_ENSG00000137193_ENSG00000137168_ENSG00000252687	4
5_chr1_150935200_150935800_lociStitched	chr1	150927800	150952800	5	4405	16985	2147.5	555	25000	35585_35586_35587_35588_35589_35590	SETDB1_CERS2	ENSG00000143379_ENSG00000143418_ENSG00000259357_ENSG00000231073	35500_35591_35627	ENSA_ANXA9_FAM63A_TNFAIP8L2	ENSG00000143420_ENSG00000143412_ENSG00000143409_ENSG00000163154	4
5_chr9_5482200_5486000_lociStitched	chr9	5482200	5503000	5	10605	16920.8	2084.16	556	20800	752210_752211_752212_752213_752214	PDCD1LG2	ENSG00000197646	752198_752214	CD274_PDCD1LG2	ENSG00000120217_ENSG00000197646	2
5_chr15_91205000_91205800_lociStitched	chr15	91184400	91205800	5	13005	16694.1	1868.22	557	21400	255523_255524_255525_255526_255527	CRTC3	ENSG00000140577_ENSG00000259736_ENSG00000245479	255568_255574_255539_255575	FES_MAN2A2_HDDC3_BLM_UNC45A	ENSG00000182511_ENSG00000196547_ENSG00000184508_ENSG00000259736_ENSG00000197299_ENSG00000224441_ENSG00000140553	7
26_chr1_27798400_27798800_lociStitched	chr1	27745800	27814400	26	29426	21025.9	6201.44	558	68600	5966_5967_5968_5969_5970_5971_5972_5973_5974_5975_5976_5977_5978_5979_5980_5981_5982	WASF2	ENSG00000158195_ENSG00000241169	6008_5983_5986_6015	AHDC1_WASF2	ENSG00000126705_ENSG00000158195_ENSG00000237429_ENSG00000225886	4
5_chr4_1705400_1708800_lociStitched	chr4	1705400	1728200	5	8205	16393.2	1573.2	559	22800	496773_496774_496775	SLBP_TMEM129_TACC3	ENSG00000163950_ENSG00000168936_ENSG00000013810				0
10_chr9_132717800_132719400_lociStitched	chr9	132692200	132728600	10	13410	17945.2	3126.76	560	36400	783557_783558_783559_783560_783561_783562_783563_783564_783565_783566_783567	FNBP1	ENSG00000187239_ENSG00000230684	783578_783580	FNBP1_GPR107	ENSG00000187239_ENSG00000148358	2
19_chr2_26018000_26019400_lociStitched	chr2	26016400	26105000	19	21419	23620.8	8886.58	561	88600	339402_339403_339404_339405_339406_339407_339408_339409_339410_339411_339412_339413_339414_339415_339416_339417_339418_339419_339420_339421_339422_339423_339424_339425_339426	ASXL2_TPM3P7_PTGES3P2	ENSG00000143970_ENSG00000187536_ENSG00000217643_ENSG00000218682	339439_339455	KIF3C_RAB10	ENSG00000084731_ENSG00000268412_ENSG00000084733	3
11_chr11_349400_349800_lociStitched	chr11	311600	356600	11	10411	17964	3231	562	45000	102476_102477_102478_102479_102480_102481_102482_102483_102484_102485_102486	IFITM2_IFITM1_IFITM3_B4GALNT4	ENSG00000185201_ENSG00000254910_ENSG00000185885_ENSG00000251661_ENSG00000142089_ENSG00000255089_ENSG00000255328_ENSG00000182272	102486_102454_102465_102473_102474_102477	B4GALNT4_BET1L_RIC8A_SIRT3_PSMD13_NLRP6_ATHL1_IFITM5_IFITM2_IFITM1_IFITM3	ENSG00000182272_ENSG00000177951_ENSG00000177963_ENSG00000142082_ENSG00000185627_ENSG00000174885_ENSG00000255026_ENSG00000142102_ENSG00000206013_ENSG00000255533_ENSG00000185201_ENSG00000185885_ENSG00000251661_ENSG00000142089_ENSG00000255089	15
8_chr17_8767200_8767600_lociStitched	chr17	8760200	8802200	8	12608	18383.4	3654	563	42000	280514_280515_280516_280517_280518_280519_280520_280521_280522	PIK3R6_PIK3R5	ENSG00000174083_ENSG00000141506	280396_280488_280406	RNF222_SPDYE4_NDEL1	ENSG00000189051_ENSG00000183318_ENSG00000166579	3
2_chr3_138388600_138393400_lociStitched	chr3	138388600	138416600	2	21202	17556	2858.8	564	28000	477879_477880_477881_477882_477883_477884_477885_477886	PIK3CB	ENSG00000051382	477869_477867_477918	FAIM_CEP70_PIK3CB	ENSG00000158234_ENSG00000114107_ENSG00000051382	3
2_chr3_54894800_54904400_lociStitched	chr3	54888000	54904400	2	12002	16249.1	1556.36	565	16400	452874_452875_452876_452877	CACNA2D3	ENSG00000157445	453068	WNT5A_WNT5A-AS1	ENSG00000114251_ENSG00000244586	2
2_chr6_31700200_31701000_lociStitched	chr6	31700200	31713000	2	2002	15569.9	898.56	566	12800	619772_619773_619774_619775_619776_619777	CLIC1_MSH5_MSH5-SAPCD1	ENSG00000213719_ENSG00000204410_ENSG00000255152	619743_619780_619787_619788_619792_619771_619744_619766_619779_619795_619798_619762_619761_619775	DDX39B_DDX39B-AS1_MSH5-SAPCD1_SAPCD1_SAPCD1-AS1_VWA7_LSM2_HSPA1L_HSPA1A_C6orf48_SNORD52_LY6G6D_C6orf25_LY6G6C_DDAH2_ATP6V1G2-DDX39B_ATP6V1G2_NFKBIL1_LY6G6F_MSH5_NEU1_EHMT2-AS1_EHMT2_LY6G5B_GPANK1_CSNK2B_CLIC1	ENSG00000198563_ENSG00000234006_ENSG00000255152_ENSG00000228727_ENSG00000235663_ENSG00000204396_ENSG00000204392_ENSG00000204390_ENSG00000204389_ENSG00000204387_ENSG00000201754_ENSG00000244355_ENSG00000204420_ENSG00000204421_ENSG00000213722_ENSG00000254870_ENSG00000213760_ENSG00000204498_ENSG00000204424_ENSG00000250641_ENSG00000204410_ENSG00000252743_ENSG00000204386_ENSG00000237080_ENSG00000204371…	31
6_chr1_182224200_182232600_lociStitched	chr1	182224200	182239800	6	12406	16135.1	1464.84	567	15600	44651_44652_44653_44654_44655_44656_44657		ENSG00000228918	44696_44700_44808	GLUL_TEDDM1_NPL	ENSG00000135821_ENSG00000203730_ENSG00000135838	3
4_chr11_73110000_73110200_lociStitched	chr11	73090000	73110600	4	11004	16587.1	1917.86	568	20600	122992_122993_122994_122995_122996_122997_122998	RELT_FAM168A	ENSG00000054967_ENSG00000256928_ENSG00000054965	123054	FAM168A	ENSG00000054965	1
5_chr17_42198800_42199000_lociStitched	chr17	42171200	42199000	5	10605	16916.3	2287.94	569	27800	287997_287998_287999_288000_288001_288002_288003_288004	HDAC5	ENSG00000108840_ENSG00000267638				0
9_chr5_130690600_130691200_lociStitched	chr5	130690600	130726200	9	24809	18380.3	3770.04	570	35600	596065_596066_596067_596068_596069_596070	CDC42SE2	ENSG00000158985	595619_596014	CHSY3_HINT1_LYRM7	ENSG00000198108_ENSG00000251680_ENSG00000169567_ENSG00000186687	4
25_chr14_91820200_91821400_lociStitched	chr14	91817000	91880600	25	27825	20339.3	5755.8	571	63600	232162_232163_232164_232165_232166_232167_232168_232169_232170_232171_232172_232173_232174_232175_232176_232177_232178_232179_232180_232181_232182_232183	CCDC88C	ENSG00000015133_ENSG00000258798_ENSG00000258446				0
26_chr1_112198200_112200400_lociStitched	chr1	112154800	112215800	26	33626	20868.1	6295.2	572	61000	30815_30816_30817_30818_30819_30820_30821_30822_30823_30824_30825_30826_30827_30828_30829	RAP1A	ENSG00000116473_ENSG00000215867_ENSG00000201028	30764_30769_30655_30754	C1orf162_ADORA3_DENND2D_WDR77_ATP5F1	ENSG00000143110_ENSG00000121933_ENSG00000200360_ENSG00000162777_ENSG00000116455_ENSG00000116459	6
5_chr2_182168600_182174000_lociStitched	chr2	182165000	182179600	5	10805	16060	1487.74	573	14600	385300_385301	MIR4437	ENSG00000234663_ENSG00000266705	385358	ITGA4	ENSG00000115232	1
7_chr6_150020200_150021400_lociStitched	chr6	150020200	150055000	7	10207	17542.7	2978.88	574	34800	655690_655691_655692_655693_655694_655695_655696_655697_655698_655699_655700_655701_655702	LATS1_NUP43	ENSG00000131023_ENSG00000120253	655661_655662_655695_655654_655712	GINM1_LATS1_PPIL4	ENSG00000055211_ENSG00000237502_ENSG00000131023_ENSG00000131013_ENSG00000231760	5
8_chr20_43608600_43608800_lociStitched	chr20	43591800	43623200	8	13408	17631.1	3105.46	575	31400	414443_414444_414445_414446_414447_414448_414449_414450	STK4-AS1_STK4	ENSG00000227477_ENSG00000101109				0
9_chr7_66392800_66393600_lociStitched	chr7	66392800	66433200	9	14809	18046.7	3535	576	40400	680571_680572_680573_680574_680575_680576_680577_680578	TMEM248	ENSG00000106609	680570	TMEM248	ENSG00000106609	1
11_chr6_25564600_25565800_lociStitched	chr6	25523800	25565800	11	18611	19089	4582.2	577	42000	618105_618106_618107_618108_618109_618110_618111_618112_618113_618114_618115_618116_618117_618118_618119_618120	LRRC16A	ENSG00000079691	618015_618010_617998_618283_618058	LRRC16A_CMAHP_HIST1H4B	ENSG00000079691_ENSG00000216718_ENSG00000235733_ENSG00000168405_ENSG00000219681_ENSG00000124529_ENSG00000253017	7
6_chr14_88467200_88471400_lociStitched	chr14	88453600	88476000	6	8406	16835.8	2329.6	578	22400	231250_231251_231252_231253_231254_231255_231256_231257_231258_231259_231260_231261_231262_231263_231264_231265	GALC_GPR65	ENSG00000054983_ENSG00000252783_ENSG00000140030_ENSG00000258407	231381_231437_231441	SPATA7_PTPN21_ZC3H14	ENSG00000042317_ENSG00000070778_ENSG00000100722	3
3_chr1_154941000_154942400_lociStitched	chr1	154941000	154968200	3	6203	16453.3	1952.96	579	27200	36563_36564_36565_36566_36567_36568_36569_36570	SHC1_CKS1B_MIR4258_FLAD1_LENEP	ENSG00000160691_ENSG00000173207_ENSG00000264349_ENSG00000160688_ENSG00000163352	36465_36468_36484_36567_36569_36584_36587_36602_36563	UBE2Q1_UBE2Q1-AS1_CHRNB2_ADAR_FLAD1_LENEP_ADAM15_EFNA4_EFNA3_SLC50A1_SHC1_CKS1B_MIR4258	ENSG00000160714_ENSG00000229780_ENSG00000160716_ENSG00000160710_ENSG00000160688_ENSG00000163352_ENSG00000232093_ENSG00000143537_ENSG00000243364_ENSG00000143590_ENSG00000251246_ENSG00000169241_ENSG00000160691_ENSG00000173207_ENSG00000264349	15
21_chr11_57151000_57151200_lociStitched	chr11	57150600	57201800	21	19821	19809.3	5324.8	580	51200	119425_119426_119427_119428_119429_119430_119431_119432_119433_119434_119435_119436_119437_119438_119439_119440_119441_119442	PRG2_SLC43A3	ENSG00000186652_ENSG00000254979_ENSG00000134802	119440_119460_119424_119448_119486_119415_119458_119513_119411_119412_119413_119447_119488_119493	SLC43A3_TIMM10_PRG3_MIR130A_SSRP1_P2RX3_SLC43A1_C11orf31_TNKS1BP1_RTN4RL2_YPEL4_CLP1_ZDHHC5	ENSG00000254979_ENSG00000134802_ENSG00000134809_ENSG00000156575_ENSG00000255301_ENSG00000208009_ENSG00000149136_ENSG00000109991_ENSG00000149150_ENSG00000211450_ENSG00000149115_ENSG00000254662_ENSG00000238692_ENSG00000222998_ENSG00000186907_ENSG00000254602_ENSG00000166793_ENSG00000172409_ENSG00000156599	19
4_chr10_11837800_11844000_lociStitched	chr10	11835600	11862400	4	10404	16854.5	2371.8	581	26800	67729_67730_67731_67732						0
4_chr12_48193000_48206400_lociStitched	chr12	48193000	48230000	4	20604	17800.7	3318.9	582	37000	156064_156065_156066_156067_156068_156069	HDAC7	ENSG00000061273_ENSG00000257488	156069_156165	HDAC7_C12orf68	ENSG00000061273_ENSG00000257488_ENSG00000177875	3
3_chr1_234856400_234859600_lociStitched	chr1	234845400	234868000	3	11003	16733	2262.26	583	22600	60228_60229_60230_60231_60232		ENSG00000224037_ENSG00000227630	60196	IRF2BP2	ENSG00000228830_ENSG00000168264	2
7_chr16_30468600_30473200_lociStitched	chr16	30453800	30486600	7	11007	17210.2	2748.64	584	32800	265916_265917_265918_265919	SEPHS2_ITGAL	ENSG00000179918_ENSG00000202476_ENSG00000222701_ENSG00000005844	265921_265927_265932_265933_265939_265951_265952_265962_265916	RNU7-61P_ITGAL_ZNF768_ZNF747_ZNF764_ZNF688_ZNF785_ZNF689_PRR14_FBRS_SRCAP_SEPHS2	ENSG00000260487_ENSG00000251706_ENSG00000005844_ENSG00000169957_ENSG00000235560_ENSG00000169955_ENSG00000261459_ENSG00000260494_ENSG00000169951_ENSG00000260869_ENSG00000229809_ENSG00000239791_ENSG00000197162_ENSG00000260167_ENSG00000156853_ENSG00000156858_ENSG00000156860_ENSG00000080603_ENSG00000261840_ENSG00000222287_ENSG00000179918	21
8_chr10_30778400_30778800_lociStitched	chr10	30776400	30796000	8	13808	16411.1	1965.88	585	19600	73191_73192_73193_73194_73195_73196		ENSG00000213778	73175	MAP3K8	ENSG00000107968	1
20_chr20_49129200_49129400_lociStitched	chr20	49129200	49189000	20	24220	20601.1	6195.28	586	59800	415732_415733_415734_415735_415736_415737_415738_415739_415740_415741_415742_415743_415744_415745_415746_415747_415748_415749_415750_415751_415752_415753_415754_415755_415756_415757_415758	PTPN1	ENSG00000196396_ENSG00000239742_ENSG00000201501_ENSG00000232043	415730_415759	PTPN1	ENSG00000196396_ENSG00000232043	2
19_chr13_111831800_111833000_lociStitched	chr13	111809800	111869200	19	26019	19804	5458.86	587	59400	209483_209484_209485_209486_209487_209488_209489_209490_209491_209492_209493_209494_209495_209496_209497_209498_209499_209500_209501_209502_209503_209504_209505	ARHGEF7	ENSG00000102606	209419	ANKRD10	ENSG00000088448	1
3_chr2_39998600_40003200_lociStitched	chr2	39998600	40024800	3	9203	16728.7	2405.16	588	26200	343421_343422_343423_343424_343425_343426_343427_343428	THUMPD2_SLC8A1-AS1	ENSG00000138050_ENSG00000227028	343305	MAP4K3	ENSG00000231312_ENSG00000011566	2
9_chr9_95889200_95890200_lociStitched	chr9	95861800	95906800	9	16609	18184.5	3897	589	45000	773348_773349_773350_773351_773352_773353_773354_773355	C9orf89_NINJ1	ENSG00000165233_ENSG00000131669_ENSG00000203364	773340	SUSD3	ENSG00000157303	1
4_chr1_226188600_226190000_lociStitched	chr1	226182800	226203000	4	4604	16061	1783.66	590	20200	57851_57852_57853_57854	SDE2	ENSG00000143751	57863_57699	H3F3A_LBR	ENSG00000163041_ENSG00000143815	2
10_chr7_100220200_100220400_lociStitched	chr7	100195800	100241200	10	8010	17928.5	3654.7	591	45400	690253_690254_690255_690256_690257_690258_690259	FBXO24_PCOLCE-AS1_PCOLCE_MOSPD3_TFR2_ACTL6B	ENSG00000106336_ENSG00000224729_ENSG00000106333_ENSG00000106330_ENSG00000106327_ENSG00000077080	690239_690249_690255_690261	C7orf61_TSC22D4_NYAP1_SAP25_LRCH4_FBXO24_PCOLCE_PCOLCE-AS1_MOSPD3_GNB2_GIGYF1	ENSG00000264758_ENSG00000185955_ENSG00000166925_ENSG00000266372_ENSG00000166924_ENSG00000184414_ENSG00000205307_ENSG00000077454_ENSG00000106336_ENSG00000106333_ENSG00000224729_ENSG00000106330_ENSG00000172354_ENSG00000146830	14
5_chrX_48649800_48651000_lociStitched	chrX	48623000	48654600	5	12405	15809.5	1542.08	592	31600	799208_799209_799210_799211_799212_799213_799214_799215	GLOD5_RNU6-29_GATA1	ENSG00000171433_ENSG00000233585_ENSG00000207367_ENSG00000102145	799207_799216_799221_799236_799256_799211	GLOD5_HDAC6_ERAS_TIMM17B_PQBP1_OTUD5_GATA1	ENSG00000171433_ENSG00000094631_ENSG00000187682_ENSG00000126768_ENSG00000102103_ENSG00000068308_ENSG00000223309_ENSG00000102145	8
4_chr10_119201000_119201800_lociStitched	chr10	119166200	119201800	4	14804	17857	3592.04	593	35600	98097_98098_98099_98100_98101_98102_98103_98104_98105_98106_98107_98108_98109		ENSG00000258114	98089_98055_98094	SLC18A2_PDZD8	ENSG00000222197_ENSG00000165646_ENSG00000225936_ENSG00000165650	4
7_chr3_184187400_184190600_lociStitched	chr3	184184200	184210800	7	9807	16984.1	2737.14	594	26600	492427_492428_492429_492430_492431_492432_492433_492434	EIF2B5	ENSG00000145191	492406_492412	CLCN2_POLR2H_THPO_CHRD	ENSG00000114859_ENSG00000163882_ENSG00000090534_ENSG00000090539	4
3_chr20_46000200_46000400_lociStitched	chr20	45988200	46000400	3	6203	15145.1	908.9	595	12200	415019_415020_415021						0
5_chr11_47298400_47299800_lociStitched	chr11	47278800	47299800	5	5005	16006.2	1770.3	596	21000	116440_116441_116442_116443_116444	NR1H3_MADD	ENSG00000025434_ENSG00000110514_ENSG00000256746	116442_116475_116476_116542_116551	NR1H3_MADD_SLC39A13_PSMC3_FNBP4	ENSG00000025434_ENSG00000110514_ENSG00000256746_ENSG00000165915_ENSG00000255197_ENSG00000165916_ENSG00000109920_ENSG00000200090_ENSG00000252447	9
16_chr9_90144400_90145400_lociStitched	chr9	90108200	90173800	16	30416	20493.4	6277.92	597	65600	771943_771944_771945_771946_771947_771948_771949_771950_771951_771952_771953_771954_771955_771956_771957_771958_771959_771960_771961_771962_771963_771964_771965	DAPK1_DAPK1-IT1	ENSG00000196730_ENSG00000219928_ENSG00000236709	771590	ZCCHC6	ENSG00000083223	1
4_chr1_185252800_185254000_lociStitched	chr1	185249600	185263800	4	13404	15669.7	1455.5	598	14200	45552_45553_45554_45555_45556_45557	SWT1	ENSG00000116668_ENSG00000238061				0
11_chr10_126830000_126840400_lociStitched	chr10	126780800	126845400	11	27811	20064.8	5872.14	599	64600	100209_100210_100211_100212_100213_100214_100215_100216_100217_100218_100219_100220_100221_100222	CTBP2	ENSG00000175029	100390_100420	C10orf137_BCCIP	ENSG00000234134_ENSG00000224023_ENSG00000107938_ENSG00000107949	4
26_chr16_159400_159600_lociStitched	chr16	125600	185400	26	33826	19243.6	5106.92	600	59800	258837_258838_258839_258840_258841_258842_258843_258844_258845_258846_258847_258848_258849	RHBDF1_MPG_NPRL3	ENSG00000007384_ENSG00000103152_ENSG00000103148_ENSG00000269482_ENSG00000228779	258880	MRPL28	ENSG00000086504	1
7_chr9_114931200_114931400_lociStitched	chr9	114924600	114957000	7	8807	17139.6	3016.44	601	32400	778973_778974_778975_778976_778977_778978_778979_778980	SUSD1	ENSG00000106868_ENSG00000200261_ENSG00000225513	779014_779117	PTBP3_SNX30	ENSG00000119314_ENSG00000226609_ENSG00000148158	3
3_chr15_58809000_58813200_lociStitched	chr15	58797200	58816000	3	6803	16062.7	1945.8	602	18800	246806_246807_246808_246809_246810_246811	ALDH1A2_LIPC	ENSG00000128918_ENSG00000166035_ENSG00000259293_ENSG00000259476	246874_246772_246875_246876	ADAM10_LIPC_FAM63B	ENSG00000137845_ENSG00000166035_ENSG00000259173_ENSG00000200318_ENSG00000245975_ENSG00000128923	6
5_chr17_37033000_37034200_lociStitched	chr17	37023200	37058800	5	14005	16999	2887.16	603	35600	286891_286892_286893_286894_286895_286896_286897_286898_286899_286900_286901	RPL23_SNORA21_RPS20P35_LASP1	ENSG00000125691_ENSG00000252699_ENSG00000199293_ENSG00000244086_ENSG00000002834_ENSG00000263466_ENSG00000265784	286891	RPL23_SNORA21_RPS20P35_LASP1	ENSG00000125691_ENSG00000252699_ENSG00000199293_ENSG00000244086_ENSG00000002834	5
9_chr21_43958600_43960600_lociStitched	chr21	43940200	43969800	9	23209	17218.3	3119.84	604	29600	428448_428449_428450_428451_428452_428453_428454_428455	SLC37A1	ENSG00000160190				0
22_chr5_75840000_75840800_lociStitched	chr5	75810000	75880000	22	27622	21546	7448	605	70000	578473_578474_578475_578476_578477_578478_578479_578480_578481_578482_578483_578484_578485_578486_578487_578488_578489	IQGAP2	ENSG00000145703_ENSG00000250574	578431_578405_578531	IQGAP2_F2R	ENSG00000145703_ENSG00000250348_ENSG00000181104_ENSG00000225407	4
12_chr6_49624200_49624400_lociStitched	chr6	49589600	49636600	12	16412	19096.1	5005.5	606	47000	624519_624520_624521_624522_624523_624524_624525_624526_624527_624528_624529_624530_624531_624532_624533	RHAG	ENSG00000112077	624572_624584_624559_623803_624548_624595_624525	PGK2_CRISP3_CD2AP_CRISP2_CRISP1_RHAG	ENSG00000170950_ENSG00000240789_ENSG00000235122_ENSG00000226707_ENSG00000096006_ENSG00000198087_ENSG00000124490_ENSG00000124812_ENSG00000112077	9
8_chr21_39845000_39848000_lociStitched	chr21	39838800	39865600	8	16808	16892	2827.4	607	26800	427364_427365_427366_427367_427368_427369_427370_427371_427372_427373	ERG	ENSG00000157554	427447_427549	ETS2_PSMG1	ENSG00000157557_ENSG00000183527	2
7_chr15_98695400_98695800_lociStitched	chr15	98678000	98713600	7	9607	17568.6	3510.16	608	35600	257694_257695_257696_257697_257698_257699_257700_257701_257702_257703		ENSG00000259199	257632	ARRDC4	ENSG00000140450	1
3_chr1_199824000_199831000_lociStitched	chr1	199811800	199831000	3	8803	16089.6	2039.04	609	19200	50261_50262_50263_50264			50314	NR5A2	ENSG00000116833	1
4_chr20_58629600_58630400_lociStitched	chr20	58620800	58640400	4	5404	15970.1	1926.68	610	19600	418347_418348_418349	C20orf197	ENSG00000176659	418311	PPP1R3D_FAM217B	ENSG00000132825_ENSG00000196227	2
4_chr22_37626200_37632600_lociStitched	chr22	37618400	37636600	4	11004	15715.7	1694.42	611	18200	434146_434147	RAC2	ENSG00000255594_ENSG00000128340	434118	TMPRSS6	ENSG00000231467_ENSG00000187045	2
9_chr12_121651200_121654000_lociStitched	chr12	121633600	121679600	9	16809	17673.2	3652.4	612	46000	177901_177902_177903_177904_177905_177906_177907_177908_177909_177910_177911_177912_177913_177914_177915_177916_177917	P2RX4_CAMKK2	ENSG00000135124_ENSG00000110931	177890_177871_177874	P2RX7_C12orf43_OASL	ENSG00000089041_ENSG00000157895_ENSG00000135114	3
7_chr12_123571000_123571200_lociStitched	chr12	123547400	123594400	7	20007	18494.5	4479.1	613	47000	178244_178245_178246_178247_178248_178249_178250_178251_178252_178253_178254_178255	PITPNM2	ENSG00000090975_ENSG00000251497	178268	PITPNM2	ENSG00000090975	1
5_chrX_13107800_13110800_lociStitched	chrX	13095000	13110800	5	13605	14943.6	933.78	614	15800	788492_788493_788494_788495_788496_788497_788498		ENSG00000261030	788461	TMSB4X	ENSG00000205542	1
7_chr1_28184800_28185200_lociStitched	chr1	28184800	28215000	7	14207	16579.8	2588.14	615	30200	6050_6051_6052	THEMIS2_RPA2	ENSG00000130775_ENSG00000117748	6093_6118	EYA3_DNAJC8	ENSG00000158161_ENSG00000126698	2
5_chr22_33156600_33158400_lociStitched	chr22	33156600	33174800	5	12005	15843.1	1852.76	616	18200	432931_432932_432933_432934	SYN3	ENSG00000185666	432936		ENSG00000229673	1
4_chr14_100604800_100608000_lociStitched	chr14	100598200	100614800	4	9204	15457.9	1492.34	617	16600	234544_234545	EVL_DEGS2	ENSG00000196405_ENSG00000168350	234548_234559	DEGS2_YY1	ENSG00000168350_ENSG00000100811_ENSG00000258982	3
7_chr10_104941600_104944000_lociStitched	chr10	104937200	104963000	7	10207	16158.5	2193	618	25800	93705_93706_93707_93708_93709	NT5C2	ENSG00000076685_ENSG00000213277	93586	ARL3_SFXN2	ENSG00000138175_ENSG00000156398	2
10_chr14_89838800_89839800_lociStitched	chr14	89805600	89839800	10	10010	17014.5	3067.74	619	34200	231652_231653_231654_231655_231656_231657_231658_231659_231660_231661_231662	FOXN3	ENSG00000053254_ENSG00000258752_ENSG00000258699				0
3_chr16_31476600_31478400_lociStitched	chr16	31463000	31480600	3	9003	15345.4	1406.24	620	17600	266103_266104_266105_266106_266107_266108	ARMC5_TGFB1I1_SLC5A2	ENSG00000261474_ENSG00000140691_ENSG00000260267_ENSG00000140682_ENSG00000140675	266017_266018_266026_266031_266032_266035_266040_266042_266159_266005_266011_266012_266023_266025_266027_266028_266029_266041_266203_266002_266015_266108_266109	STX1B_STX4_ZNF646_KAT8_PRSS8_PRSS36_FUS_PYCARD_PYDC1_KIAA0664L3_ZNF720_FBXL19_FBXL19-AS1_ORAI3_SETD1A_ZNF668_PRSS53_VKORC1_BCKDK_TRIM72_ZNF267_MIR762_BCL7C_CTF1_HSD3B7_TGFB1I1_SLC5A2_C16orf58	ENSG00000099365_ENSG00000103496_ENSG00000167395_ENSG00000103510_ENSG00000261385_ENSG00000052344_ENSG00000178226_ENSG00000089280_ENSG00000260304_ENSG00000261359_ENSG00000103490_ENSG00000169900_ENSG00000131797_ENSG00000261731_ENSG00000197302_ENSG00000099364_ENSG00000260852_ENSG00000261487_ENSG00000175938_ENSG00000099381_ENSG00000232748_ENSG00000167394_ENSG00000261124_ENSG00000151006_ENSG00000167397…	43
7_chr14_91782000_91785200_lociStitched	chr14	91764600	91800000	7	19207	17278.7	3370.08	621	35400	232155_232156_232157_232158_232159	CCDC88C	ENSG00000015133_ENSG00000265856	232035_232110_232183	TTC7B_RPS6KA5_C14orf159_CCDC88C	ENSG00000165914_ENSG00000100784_ENSG00000133943_ENSG00000015133_ENSG00000258798_ENSG00000258446	6
11_chr1_24107000_24108800_lociStitched	chr1	24098800	24145200	11	13211	17729.4	3828	622	46400	5154_5155_5156_5157_5158_5159_5160_5161_5162_5163_5164_5165_5166_5167_5168_5169_5170	PITHD1_LYPLA2_GALE_HMGCL	ENSG00000236810_ENSG00000057757_ENSG00000011009_ENSG00000117308_ENSG00000117305	5182_5196_5156	FUCA1_CNR2_PNRC2_PITHD1	ENSG00000179163_ENSG00000188822_ENSG00000189266_ENSG00000236810_ENSG00000057757	5
6_chr4_156600400_156603200_lociStitched	chr4	156591600	156615600	6	13406	16636.8	2736	623	24000	544454_544455_544456_544457_544458_544459	GUCY1A3	ENSG00000164116	544481	GUCY1B3	ENSG00000061918	1
5_chr2_39453600_39455400_lociStitched	chr2	39436600	39457200	5	12805	16016.5	2117.68	624	20600	343228_343229_343230_343231_343232_343233_343234_343235_343236_343237_343238_343239	CDKL4	ENSG00000205111	343215_343239_343206	SOS1_CDKL4	ENSG00000115904_ENSG00000202309_ENSG00000205111_ENSG00000206985	4
3_chr1_246943000_246943200_lociStitched	chr1	246943000	246952800	3	9003	14791.1	899.64	625	9800	63805_63806_63807_63808		ENSG00000227953_ENSG00000223519	63808_63845_63805_63812	AHCTF1	ENSG00000227953_ENSG00000223519_ENSG00000153207_ENSG00000252495	4
6_chr19_49460600_49461400_lociStitched	chr19	49460600	49480000	6	8806	15442.4	1552	626	19400	330166_330167_330168_330169_330170_330171_330172_330173_330174_330175	BAX_FTL_GYS1	ENSG00000087088_ENSG00000267898_ENSG00000087086_ENSG00000104812	330158_330120_330134_330147_330155_330146_330133_330163	TULP2_NUCB1_DBP_SEC1P_CA11_FUT1_FGF21_HSD17B14_PLEKHA4_PPP1R15A_BCAT2_RASIP1_IZUMO1_NUCB1-AS1	ENSG00000104804_ENSG00000104805_ENSG00000105516_ENSG00000232871_ENSG00000063180_ENSG00000174951_ENSG00000105550_ENSG00000087076_ENSG00000105559_ENSG00000087074_ENSG00000105552_ENSG00000105538_ENSG00000182264_ENSG00000235191	14
4_chr6_149364200_149369800_lociStitched	chr6	149353800	149388200	4	15404	17702.2	3825.28	627	34400	655522_655523_655524_655525_655526_655527_655528_655529_655530_655531_655532_655533_655534	UST	ENSG00000236591_ENSG00000111962	655578_655586_655619_655632_655641_655654_655661	TAB2_SUMO4_ZC3H12D_RNU7-3P_PPIL4_GINM1	ENSG00000055208_ENSG00000228408_ENSG00000225924_ENSG00000177688_ENSG00000178199_ENSG00000252244_ENSG00000131013_ENSG00000055211	8
7_chr17_28051600_28052200_lociStitched	chr17	28025400	28055200	7	10407	16685	2825.04	628	29800	284626_284627_284628_284629_284630_284631_284632_284633	SSH2_RPL21P123	ENSG00000264031_ENSG00000141298_ENSG00000240531	284602_284597	CORO6	ENSG00000222858_ENSG00000265625_ENSG00000264007_ENSG00000167549	4
7_chr20_62478200_62478400_lociStitched	chr20	62475200	62492600	7	8207	15258.1	1426.8	629	17400	419072_419073_419074_419075_419076	ABHD16B_TPD52L2	ENSG00000269223_ENSG00000183260_ENSG00000268858_ENSG00000101150	419035_419036_419062_419069_419071	PTK6_SRMS_C20orf195_ZGPAT_LIME1_SLC2A4RG_ZBTB46	ENSG00000101213_ENSG00000125508_ENSG00000125531_ENSG00000197114_ENSG00000203896_ENSG00000125520_ENSG00000231208_ENSG00000130584	8
7_chr19_38508800_38510600_lociStitched	chr19	38493400	38520400	7	9607	16294.5	2489.4	630	27000	328192_328193_328194	SIPA1L3	ENSG00000105738				0
7_chr12_122229000_122229200_lociStitched	chr12	122203800	122229200	7	12807	15844.5	2039.62	631	25400	177995_177996_177997_177998_177999	TMEM120B_RHOF	ENSG00000188735_ENSG00000139725_ENSG00000256392				0
4_chr19_16995000_16996600_lociStitched	chr19	16969800	16998000	4	9804	16040.2	2264.46	632	28200	322971_322972_322973_322974_322975_322976	SIN3B_F2RL3	ENSG00000268743_ENSG00000127511_ENSG00000127533				0
4_chr11_69212600_69217800_lociStitched	chr11	69212600	69231400	4	10204	15600.2	1861.2	633	18800	122154_122155_122156_122157		ENSG00000259854	122132	MYEOV	ENSG00000172927	1
5_chr1_86768400_86771400_lociStitched	chr1	86759600	86771400	5	8405	14975.4	1249.62	634	11800	22815_22816			22765	COL24A1	ENSG00000171502	1
4_chr4_84224800_84227800_lociStitched	chr4	84217000	84253400	4	22404	17359.2	3716.44	635	36400	521004_521005_521006_521007_521008_521009_521010_521011_521012_521013_521014_521015_521016_521017_521018	HPSE	ENSG00000173083	520920_521061_521019	LIN54_HELQ_MRPS18C_HPSE	ENSG00000189308_ENSG00000163312_ENSG00000163319_ENSG00000173083	4
7_chr20_9114400_9117000_lociStitched	chr20	9114400	9142600	7	13407	16561.9	2946.9	636	28200	405873_405874_405875_405876_405877_405878_405879_405880_405881_405882_405883	PLCB4	ENSG00000101333	405850	PLCB4	ENSG00000252819_ENSG00000101333	2
17_chr2_160017000_160017200_lociStitched	chr2	159980400	160033000	17	31017	18946.5	5338.9	637	52600	378230_378231_378232_378233_378234_378235_378236_378237_378238_378239_378240_378241_378242_378243_378244_378245_378246_378247_378248	TANC1	ENSG00000115183	378408_378443_378381	MARCH7_CD302_BAZ2B	ENSG00000226266_ENSG00000136536_ENSG00000241399_ENSG00000224152_ENSG00000123636	5
12_chr4_79641400_79642200_lociStitched	chr4	79609800	79656400	12	15212	18062.2	4534.18	638	46600	519456_519457_519458_519459_519460_519461_519462_519463_519464_519465_519466_519467_519468_519469			519441_519482	BMP2K	ENSG00000238816_ENSG00000239793_ENSG00000260278_ENSG00000138756	4
4_chr5_178982600_178982800_lociStitched	chr5	178982600	179002000	4	5404	15265.9	1744.06	639	19400	610029_610030_610031_610032_610033_610034_610035	RUFY1	ENSG00000176783_ENSG00000249140	610028	RUFY1	ENSG00000176783	1
14_chr9_125800800_125801000_lociStitched	chr9	125788600	125838600	14	28214	18760	5245	640	50000	782064_782065_782066_782067_782068_782069_782070_782071_782072_782073_782074_782075_782076_782077_782078_782079_782080_782081_782082_782083_782084	RABGAP1_GPR21	ENSG00000011454_ENSG00000213216_ENSG00000188394_ENSG00000225078	782040_782163_782042	RC3H2_CRB2_ZBTB6	ENSG00000056586_ENSG00000148204_ENSG00000186130	3
2_chr5_39275600_39275800_lociStitched	chr5	39253200	39275800	2	13402	15872	2366.22	641	22600	567217_567218_567219_567220_567221	FYB	ENSG00000082074	567150_568508	RICTOR	ENSG00000164327_ENSG00000251131_ENSG00000177738	3
6_chrX_49019200_49019600_lociStitched	chrX	49000800	49019600	6	7806	14570	1079.12	642	18800	799289_799290_799291_799292_799293_799294_799295	MAGIX_PLP2	ENSG00000265033_ENSG00000017621_ENSG00000102007	799179_799181_799267_799278_799280	MRPL32P1_WDR13_TFE3_WDR45	ENSG00000228343_ENSG00000220125_ENSG00000101940_ENSG00000068323_ENSG00000196998_ENSG00000250232	6
5_chr2_105986000_105987200_lociStitched	chr2	105986000	106011800	5	18005	16001.2	2515.5	643	25800	361709_361710_361711_361712_361713_361714_361715_361716_361717_361718	FHL2	ENSG00000115641_ENSG00000243840_ENSG00000238273	361809	NCK2	ENSG00000071051	1
5_chr19_7716800_7717200_lociStitched	chr19	7704000	7722600	5	8605	14958.1	1480.56	644	18600	321451_321452	PCP2_STXBP2_RETN	ENSG00000174788_ENSG00000076944_ENSG00000268204_ENSG00000269228_ENSG00000104918	321449	XAB2_PET100	ENSG00000076924_ENSG00000229833_ENSG00000268400	3
5_chr14_106572800_106573800_lociStitched	chr14	106551400	106573800	5	10605	14508.5	1043.84	645	22400	235716_235717_235718_235719	IGHV3-9_IGHV2-10_IGHV3-11_IGHVIII-11-1	ENSG00000211940_ENSG00000254117_ENSG00000211941_ENSG00000254215				0
11_chr17_17630200_17631200_lociStitched	chr17	17593600	17643400	11	10211	17674	4213.08	646	49800	282856_282857_282858_282859_282860_282861_282862_282863_282864_282865_282866	RAI1	ENSG00000108557	282869_282875_282879_282917_282940_282856	RAI1-AS1_SMCR5_RAI1_SREBF1_MIR33B_TOM1L2_LRRC48_ATPAF2_GID4	ENSG00000237328_ENSG00000264167_ENSG00000226746_ENSG00000108557_ENSG00000072310_ENSG00000207839_ENSG00000175662_ENSG00000171962_ENSG00000171953_ENSG00000141034	10
8_chr19_51961600_51963800_lociStitched	chr19	51943600	51974600	8	9208	16306	2845.8	647	31000	330552_330553_330554_330555	SIGLEC8_SIGLEC25P	ENSG00000269181_ENSG00000105366_ENSG00000268957	330502_330574_330583_330590_330594_330598	SIGLEC7_SIGLEC19P_SIGLEC29P_ZNF175_SIGLEC5_SIGLEC14_RPL7P51_MIR99B_MIRLET7E_MIR125A_LINC00085	ENSG00000168995_ENSG00000267895_ENSG00000268267_ENSG00000105497_ENSG00000267861_ENSG00000167765_ENSG00000269388_ENSG00000105501_ENSG00000254415_ENSG00000268500_ENSG00000243469_ENSG00000238486_ENSG00000207550_ENSG00000198972_ENSG00000208008_ENSG00000182310	16
17_chr3_36967400_36971200_lociStitched	chr3	36934200	36982000	17	21017	18001.5	4545.78	648	47800	448190_448191_448192_448193_448194_448195_448196_448197_448198_448199	TRANK1	ENSG00000168016	448208_448200	EPM2AIP1_MLH1_TRANK1	ENSG00000178567_ENSG00000076242_ENSG00000168016	3
4_chr17_65425600_65431800_lociStitched	chr17	65425600	65449600	4	11604	15672	2220	649	24000	294085_294086_294087_294088	PITPNC1	ENSG00000154217	294093	MIR548D2	ENSG00000207688	1
10_chr1_228330400_228331200_lociStitched	chr1	228318200	228368400	10	12210	17404.3	3960.78	650	50200	58396_58397_58398_58399_58400_58401_58402_58403	GUK1_GJC2_C1orf148_IBA57	ENSG00000227625_ENSG00000143774_ENSG00000198835_ENSG00000203684_ENSG00000181873	58451_58399	HIST3H2A_HIST3H2BB_GUK1_GJC2_C1orf148_IBA57	ENSG00000230841_ENSG00000181218_ENSG00000196890_ENSG00000143774_ENSG00000198835_ENSG00000203684_ENSG00000181873	7
9_chr5_75633600_75633800_lociStitched	chr5	75588200	75638400	9	12609	18689.5	5245.9	651	50200	578396_578397_578398_578399_578400_578401_578402_578403_578404_578405_578406_578407_578408_578409_578410_578411_578412_578413_578414_578415	SV2C	ENSG00000122012_ENSG00000250348_ENSG00000266045	578431	IQGAP2	ENSG00000145703	1
8_chr11_117847200_117848800_lociStitched	chr11	117801000	117848800	8	11008	18216.6	4775.22	652	47800	136762_136763_136764_136765_136766_136767_136768_136769_136770_136771_136772_136773_136774_136775_136776_136777_136778	TMPRSS13	ENSG00000137747	136740_136742_136762	DSCAML1_FXYD2_TMPRSS13	ENSG00000177103_ENSG00000254844_ENSG00000137731_ENSG00000254528_ENSG00000137747	5
3_chr6_151379200_151381000_lociStitched	chr6	151359800	151381000	3	9603	15208.9	1782.92	653	21200	656034_656035_656036_656037_656038_656039_656040_656041	MTHFD1L	ENSG00000120254_ENSG00000221469_ENSG00000232290				0
14_chr14_100691600_100691800_lociStitched	chr14	100691600	100764800	14	23214	19690.8	6265.92	654	73200	234553_234554_234555_234556_234557_234558_234559_234560_234561_234562_234563_234564_234565_234566_234567_234568_234569_234570	YY1_SLC25A29_MIR345	ENSG00000258522_ENSG00000258982_ENSG00000100811_ENSG00000258904_ENSG00000259052_ENSG00000197119_ENSG00000258504_ENSG00000198984	234559_234527_234537_234498_234499_234561	YY1_MIR151B_MIR342_EVL	ENSG00000100811_ENSG00000258982_ENSG00000258560_ENSG00000265154_ENSG00000199082_ENSG00000196405_ENSG00000242888_ENSG00000258693_ENSG00000258522_ENSG00000258904	10
25_chr3_72457400_72466200_lociStitched	chr3	72422200	72491600	25	59025	20972.7	7550.72	655	69400	458266_458267_458268_458269_458270_458271_458272_458273_458274_458275_458276_458277_458278_458279_458280_458281_458282_458283_458284_458285_458286_458287	RYBP	ENSG00000163602				0
34_chr6_53153400_53153600_lociStitched	chr6	53145400	53210800	34	43634	20234.8	6821.22	656	65400	625687_625688_625689_625690_625691_625692_625693_625694_625695_625696_625697_625698_625699_625700_625701_625702_625703_625704_625705_625706_625707_625708_625709_625710	ELOVL5_RPS16P5	ENSG00000012660_ENSG00000217527_ENSG00000219863	625710	ELOVL5	ENSG00000012660_ENSG00000219863	2
20_chr5_153595200_153597400_lociStitched	chr5	153572400	153620800	20	29820	18183.9	4786.76	657	48400	602666_602667_602668_602669_602670_602671_602672_602673_602674_602675_602676_602677_602678	MFAP3_GALNT10	ENSG00000037749_ENSG00000164574	602717_602744	MIR1294_SAP30L	ENSG00000221430_ENSG00000245275_ENSG00000164576	3
9_chr20_52529200_52529400_lociStitched	chr20	52523000	52566600	9	10009	17605.7	4220.48	658	43600	416671_416672_416673_416674_416675_416676_416677_416678_416679_416680_416681_416682	BCAS1	ENSG00000064787_ENSG00000236352	416606_416623_416764_416719	ZNF217_RNU7-14P_PFDN4_MIR4756_BCAS1	ENSG00000171940_ENSG00000238468_ENSG00000101132_ENSG00000265595_ENSG00000064787	5
23_chr12_1826400_1827000_lociStitched	chr12	1744000	1847600	23	35423	22926.7	9541.56	659	103600	142169_142170_142171_142172_142173_142174_142175_142176_142177_142178_142179_142180_142181_142182_142183_142184_142185_142186_142187_142188_142189_142190_142191_142192_142193_142194_142195_142196_142197_142198	WNT5B_MIR3649_ADIPOR2	ENSG00000111186_ENSG00000266043_ENSG00000006831	142245	CACNA2D4	ENSG00000256706_ENSG00000151062	2
10_chr10_103293000_103298200_lociStitched	chr10	103293000	103338600	10	14410	17610.7	4227.12	660	45600	93298_93299_93300_93301_93302_93303_93304_93305_93306_93307	BTRC_DPCD_POLL	ENSG00000166167_ENSG00000166171_ENSG00000166169	93226_93224_93286_93306_93238_93352_93353	NA_DPCD_BTRC_FGF8_NPM3	ENSG00000222238_NA_ENSG00000166171_ENSG00000166167_ENSG00000107831_ENSG00000107833	6
4_chr3_52269800_52271000_lociStitched	chr3	52269800	52288800	4	5604	15051.8	1670.1	661	19000	452168_452169_452170_452171_452172_452173	TLR9_TWF2_PPM1M_WDR82	ENSG00000239732_ENSG00000173366_ENSG00000247596_ENSG00000243224_ENSG00000164088_ENSG00000164091	452128_452161_452178_452184_452201	RPL29_ALDOAP1_ALAS1_WDR82_MIRLET7G_GLYCTK_GLYCTK-AS1_MIR135A1_BAP1_PHF7	ENSG00000162244_ENSG00000242849_ENSG00000023330_ENSG00000164091_ENSG00000199150_ENSG00000168237_ENSG00000242797_ENSG00000207926_ENSG00000163930_ENSG00000010318	10
6_chr9_74531800_74532200_lociStitched	chr9	74500000	74532200	6	15406	16290	2917.32	662	32200	767018_767019_767020_767021_767022_767023_767024_767025_767026_767027_767028_767029	FAM108B1_C9orf85	ENSG00000107362_ENSG00000200922_ENSG00000155621	767002	TMEM2	ENSG00000135048	1
9_chr11_62160800_62161600_lociStitched	chr11	62135800	62170200	9	14409	16216.2	2844.88	663	34400	120763_120764_120765_120766_120767_120768_120769_120770_120771_120772	ASRGL1_RCC2P6_SCGB1A1	ENSG00000162174_ENSG00000254454_ENSG00000265696_ENSG00000255126_ENSG00000149021	120801_120798_120799_120804_120806_120772_120808_120819_120821_120824_120774_120843	AHNAK_EEF1G_MIR3654_TUT1_ASRGL1_SCGB1A1_MTA2_EML3_C11orf48_METTL12_SNORA57_C11orf83_UBXN1_TMEM179B_TMEM223	ENSG00000124942_ENSG00000250659_ENSG00000257058_ENSG00000254772_ENSG00000255508_ENSG00000149016_ENSG00000162174_ENSG00000255126_ENSG00000149021_ENSG00000149480_ENSG00000149499_ENSG00000254964_ENSG00000255432_ENSG00000162194_ENSG00000214756_ENSG00000206597_ENSG00000204922_ENSG00000162191_ENSG00000255446_ENSG00000269176_ENSG00000185475_ENSG00000168569	22
14_chr17_63030400_63031000_lociStitched	chr17	63005600	63072600	14	29814	19704.7	6338.2	664	67000	293444_293445_293446_293447_293448_293449_293450_293451_293452_293453_293454_293455_293456_293457_293458_293459_293460_293461	GNA13	ENSG00000120063_ENSG00000266598	293474_293457	RGS9_GNA13	ENSG00000108370_ENSG00000120063	2
22_chr14_103908600_103912800_lociStitched	chr14	103843000	103923200	22	33822	20523.2	7193.94	665	80200	235244_235245_235246_235247_235248_235249_235250_235251_235252_235253_235254_235255_235256_235257_235258_235259_235260_235261_235262_235263_235264_235265_235266_235267_235268_235269_235270_235271_235272_235273_235274	MARK3	ENSG00000243904_ENSG00000075413_ENSG00000244691	235236_235234	EIF5_SNORA28	ENSG00000100664_ENSG00000207315	2
11_chr16_50701400_50704600_lociStitched	chr16	50698800	50744000	11	11411	17795.2	4474.8	666	45200	268237_268238_268239_268240_268241_268242_268243	SNX20_NOD2	ENSG00000260249_ENSG00000167208_ENSG00000167207	268165_268169_268253_268121_268146_268242_268224_268240_268281	BRD7_CYLD_RPL10P14_PAPD5_ADCY7_NOD2_SNX20_NA	ENSG00000238544_ENSG00000166164_ENSG00000261393_ENSG00000083799_ENSG00000264947_ENSG00000260929_ENSG00000260031_ENSG00000252526_ENSG00000121274_ENSG00000121281_ENSG00000167207_ENSG00000205414_ENSG00000167208_NA	14
6_chr1_36617000_36618400_lociStitched	chr1	36600600	36631600	6	6006	16017.7	2706.3	667	31000	7938_7939_7940_7941_7942_7943	TRAPPC3_MAP7D1	ENSG00000054116_ENSG00000116871	7930_7994_7953	TEKT2_ADPRHL2_OSCP1_THRAP3	ENSG00000232862_ENSG00000092850_ENSG00000116863_ENSG00000201448_ENSG00000116885_ENSG00000054118	6
9_chr16_88000200_88001000_lociStitched	chr16	87978800	88008200	9	11209	15831.9	2546.04	668	29400	278320_278321_278322_278323_278324_278325	CA5A_BANP	ENSG00000174990_ENSG00000260443_ENSG00000172530	278418_278320	C16orf85_ZC3H18_CA5A_BANP	ENSG00000205036_ENSG00000158545_ENSG00000174990_ENSG00000260443_ENSG00000172530	5
6_chr19_50004000_50004600_lociStitched	chr19	49971600	50004600	6	5806	15628.8	2343	669	33000	330265_330266_330267	ALDH16A1_FLT3LG_RPL13A_SNORD32A_SNORD33_SNORD34_SNORD35A_RPS11_SNORD35B_MIR150_FCGRT	ENSG00000161618_ENSG00000090554_ENSG00000142541_ENSG00000201675_ENSG00000199631_ENSG00000202503_ENSG00000200259_ENSG00000142534_ENSG00000200530_ENSG00000268000_ENSG00000207782_ENSG00000268681_ENSG00000104870	330286_330315	SCAF1_PNKP	ENSG00000126461_ENSG00000039650	2
1_chr1_47701800_47710000_lociStitched	chr1	47701800	47710000	1	8201	14108.1	832.3	670	8200	10689	TAL1	ENSG00000162367	10679_10682	PDZK1IP1-AS1_CYP4A22-AS1_PDZK1IP1	ENSG00000224805_ENSG00000225506_ENSG00000162366	3
16_chr14_50763600_50764000_lociStitched	chr14	50763600	50814800	16	19016	18058.2	4792.32	671	51200	219838_219839_219840_219841_219842_219843_219844_219845_219846_219847_219848_219849_219850_219851_219852_219853_219854_219855_219856_219857_219858	L2HGDH_MIR4504_ATP5S_CDKL1	ENSG00000087299_ENSG00000264712_ENSG00000125375_ENSG00000258447_ENSG00000259071_ENSG00000100490	219908_219789_219913_219845	MAP4K5_ATL1_METTL21D_L2HGDH_ATP5S	ENSG00000012983_ENSG00000198513_ENSG00000100483_ENSG00000087299_ENSG00000125375_ENSG00000258447	6
13_chr8_108471200_108475800_lociStitched	chr8	108431800	108477200	13	37213	18455.1	5189.22	672	45400	739363_739364_739365_739366_739367_739368_739369_739370_739371_739372_739373_739374	ANGPT1	ENSG00000154188				0
18_chr8_62591400_62591800_lociStitched	chr8	62591400	62648400	18	15018	19134.9	5882.4	673	57000	724945_724946_724947_724948_724949_724950_724951_724952_724953_724954_724955_724956_724957_724958_724959_724960	ASPH_MIR4470	ENSG00000198363_ENSG00000264408	725367_725373_725375	GGH	ENSG00000240915_ENSG00000253121_ENSG00000137563	3
20_chr21_16384200_16384600_lociStitched	chr21	16367400	16432600	20	39820	20036	6793.84	674	65200	420261_420262_420263_420264_420265_420266_420267_420268_420269_420270_420271_420272_420273_420274_420275_420276_420277	NRIP1	ENSG00000180530_ENSG00000256895_ENSG00000236471				0
11_chr4_100740600_100743400_lociStitched	chr4	100740600	100780400	11	14011	17360.8	4123.28	675	39800	526377_526378_526379_526380_526381_526382_526383_526384_526385_526386_526387_526388_526389_526390_526391_526392_526393	DAPP1	ENSG00000070190	526283_526401_526376	TRMT10A_MTTP_LAMTOR3_DAPP1	ENSG00000145331_ENSG00000138823_ENSG00000109270_ENSG00000070190	4
9_chr3_193538600_193539600_lociStitched	chr3	193538600	193588400	9	9609	18460.9	5224.02	676	49800	495335_495336_495337_495338_495339_495340_495341_495342_495343_495344_495345_495346_495347_495348		ENSG00000229155	495425_495428	HES1	ENSG00000232874_ENSG00000114315	2
4_chr17_17734600_17736800_lociStitched	chr17	17721200	17736800	4	3404	14529.8	1299.48	677	15600	282875_282876_282877_282878	SREBF1_MIR33B	ENSG00000072310_ENSG00000207839	282856	RAI1	ENSG00000108557	1
6_chr17_80248200_80248400_lociStitched	chr17	80248200	80274200	6	6806	15332.2	2103.4	678	26000	297466_297467_297468_297469_297470	CD7_SECTM1	ENSG00000265692_ENSG00000260563_ENSG00000173762_ENSG00000141574				0
9_chr20_3874000_3877400_lociStitched	chr20	3874000	3915000	9	32609	17154.4	3956.5	679	41000	404301_404302_404303_404304_404305_404306_404307_404308	PANK2_MIR103A2_RNF24	ENSG00000125779_ENSG00000229539_ENSG00000199024_ENSG00000101236	404334	RPL21P2	ENSG00000215063_ENSG00000205300	2
4_chr15_39419200_39422600_lociStitched	chr15	39419200	39435400	4	9804	14876.5	1709.1	680	16200	241131_241132_241133_241134_241135_241136_241137		ENSG00000259345	241277	THBS1	ENSG00000137801	1
19_chr7_77192800_77193800_lociStitched	chr7	77154200	77200600	19	27219	17567	4431.2	681	46400	683128_683129_683130_683131_683132_683133_683134_683135_683136_683137_683138_683139_683140_683141_683142	PTPN12	ENSG00000127947	683099_683101_683131_683200	PION_PTPN12_TMEM60_PHTF2	ENSG00000186088_ENSG00000238453_ENSG00000127947_ENSG00000135211_ENSG00000006576	5
6_chr8_130599600_130599800_lociStitched	chr8	130587600	130605600	6	9206	14961.6	1837.8	682	18000	746459_746460_746461_746462_746463_746464_746465_746466	CCDC26	ENSG00000229140	745878_745955_745888_745923_745942	MYC_MIR1207_PVT1_MIR1204_TMEM75	ENSG00000249375_ENSG00000136997_ENSG00000221176_ENSG00000249859_ENSG00000221315_ENSG00000256655_ENSG00000222501	7
7_chr11_5244400_5246000_lociStitched	chr11	5244400	5270800	7	14407	15882.2	2761.44	683	26400	103468_103469_103470_103471_103472	HBB_HBD_HBBP1_HBG1	ENSG00000221031_ENSG00000244734_ENSG00000223609_ENSG00000229988_ENSG00000260629_ENSG00000213934				0
15_chr18_9182400_9183400_lociStitched	chr18	9173600	9240600	15	27615	20569	7457.1	684	67000	300472_300473_300474_300475_300476_300477_300478_300479_300480_300481_300482_300483_300484_300485_300486_300487_300488_300489_300490_300491_300492_300493_300494	ANKRD12	ENSG00000265257_ENSG00000101745				0
9_chr11_34451800_34452200_lociStitched	chr11	34445000	34487000	9	13809	17358.6	4250.4	685	42000	112599_112600_112601_112602_112603_112604_112605_112606_112607_112608_112609_112610_112611_112612_112613	CIR1P3_CAT	ENSG00000216708_ENSG00000121691	112443_112447_112507_112583	LMO2_NAT10_ABTB2	ENSG00000184566_ENSG00000135363_ENSG00000135372_ENSG00000166016	4
15_chr10_73599400_73602000_lociStitched	chr10	73595600	73654400	15	18215	17986.9	4880.4	686	58800	84723_84724_84725_84726_84727_84728_84729_84730_84731_84732_84733_84734_84735_84736_84737_84738	PSAP_RNU7-38P	ENSG00000197746_ENSG00000238446_ENSG00000230526				0
7_chr3_183250600_183251600_lociStitched	chr3	183250600	183283000	7	20607	15989.4	2925.72	687	32400	492205_492206_492207_492208_492209_492210_492211_492212_492213	KLHL6_KLHL6-AS1	ENSG00000172578_ENSG00000242522	492232_492247_492101_492178_492212_492276_492277_492282_492301_492325_492401_492210	KLHL24_YEATS2_MCCC1_MCF2L2_KLHL6_YEATS2-AS1_MAP6D1_PARL_MIR4448_ABCC5-AS1_EIF4G1_KLHL6-AS1	ENSG00000114796_ENSG00000163872_ENSG00000078070_ENSG00000053524_ENSG00000172578_ENSG00000216166_ENSG00000233885_ENSG00000180834_ENSG00000175193_ENSG00000234371_ENSG00000263932_ENSG00000223882_ENSG00000114867_ENSG00000242522	14
6_chr10_19943400_19943800_lociStitched	chr10	19914400	19943800	6	8806	16228.8	3172.26	688	29400	69996_69997_69998_69999_70000_70001_70002_70003_70004_70005	C10orf112_RNA5SP303	ENSG00000204740_ENSG00000252001	70026_70047_70054_69671	PLXDC2_ARL5B	ENSG00000233968_ENSG00000212072_ENSG00000252832_ENSG00000120594_ENSG00000152487_ENSG00000165997	6
10_chr2_55327400_55327600_lociStitched	chr2	55315000	55365400	10	11210	17902.1	4863.6	689	50400	348183_348184_348185_348186_348187_348188_348189_348190_348191_348192_348193_348194_348195	RTN4	ENSG00000115310_ENSG00000266376	348223_348163	RPS27A_CLHC1	ENSG00000143947_ENSG00000162994_ENSG00000200086	3
23_chr7_148576800_148577400_lociStitched	chr7	148517800	148578800	23	36423	19105.2	6069.5	690	61000	704668_704669_704670_704671_704672_704673_704674_704675_704676_704677_704678_704679_704680_704681_704682_704683_704684_704685_704686_704687_704688	RNU7-20P_EZH2	ENSG00000251712_ENSG00000106462	704688	EZH2	ENSG00000106462	1
4_chr2_10437600_10438800_lociStitched	chr2	10417600	10446200	4	8004	15612.7	2582.58	691	28600	334861_334862_334863_334864_334865_334866_334867_334868	HPCAL1	ENSG00000264030_ENSG00000206898_ENSG00000115756	334900_334866_334833	SNORA80B_RRM2	ENSG00000206633_ENSG00000206898_ENSG00000171848	3
18_chr17_27759600_27762000_lociStitched	chr17	27720600	27789800	18	21418	19209.9	6214.16	692	69200	284550_284551_284552_284553_284554_284555_284556_284557_284558_284559_284560_284561	TAOK1_MIR4523	ENSG00000222363_ENSG00000160551_ENSG00000263719_ENSG00000264808_ENSG00000266111_ENSG00000253064_ENSG00000202205	284588_284553	TP53I13	ENSG00000167543_ENSG00000264290_ENSG00000253064	3
22_chr10_27126000_27126400_lociStitched	chr10	27079000	27146600	22	18422	19468.8	6476.08	693	67600	72160_72161_72162_72163_72164_72165_72166_72167_72168_72169_72170_72171_72172_72173_72174	ABI1	ENSG00000223027_ENSG00000206605_ENSG00000136754	72175_72160	ABI1	ENSG00000136754_ENSG00000223027_ENSG00000206605	3
8_chr17_76117200_76117800_lociStitched	chr17	76109000	76140800	8	12408	15537.5	2556.72	694	31800	296763_296764_296765_296766_296767_296768_296769_296770	TMC6_TMC8_C17orf99	ENSG00000204282_ENSG00000141524_ENSG00000167895_ENSG00000187997	296776_296772_296762	TK1_AFMID_EIF5AP2_C17orf99_SYNGR2	ENSG00000167900_ENSG00000183077_ENSG00000267679_ENSG00000187997_ENSG00000108639_ENSG00000204282	6
11_chr2_144973600_144974200_lociStitched	chr2	144969000	145005800	11	20411	17119.4	4147.36	695	36800	373330_373331_373332_373333_373334_373335_373336_373337_373338_373339_373340	GTDC1	ENSG00000121964				0
5_chr2_39295200_39306600_lociStitched	chr2	39285800	39342200	5	48405	18865.8	5899.44	696	56400	343195_343196_343197_343198_343199_343200_343201_343202_343203_343204_343205_343206_343207_343208_343209_343210_343211_343212_343213	SOS1	ENSG00000115904_ENSG00000206985_ENSG00000225900	343215_343239	SOS1_CDKL4	ENSG00000115904_ENSG00000202309_ENSG00000205111	3
5_chr8_142412000_142412800_lociStitched	chr8	142409400	142418600	5	5605	13754	798.56	697	9200	749900_749901_749902	PTP4A3	ENSG00000184489				0
9_chr22_18262000_18265200_lociStitched	chr22	18236200	18286600	9	11609	16803.4	3850.56	698	50400	429777_429778_429779_429780_429781_429782_429783_429784_429785_429786	BID_MIR3198-1_LINC00528_MICAL3	ENSG00000015475_ENSG00000264757_ENSG00000269220_ENSG00000243156_ENSG00000093100	429838_429851_429854_429860	MICAL3_PEX26_TUBA8_USP18	ENSG00000243156_ENSG00000225335_ENSG00000215193_ENSG00000236890_ENSG00000183785_ENSG00000184979	6
3_chr10_112127200_112130600_lociStitched	chr10	112127200	112148800	3	12403	14882.4	1965.6	699	21600	95953_95954_95955_95956			95976	DUSP5	ENSG00000235874_ENSG00000138166_ENSG00000225461	3
6_chr1_226104800_226106800_lociStitched	chr1	226104800	226139800	6	12006	15977.5	3066	700	35000	57828_57829_57830_57831_57832	PYCR2_LEFTY2	ENSG00000255835_ENSG00000143811_ENSG00000248322_ENSG00000143768	57830_57820	PYCR2_LEFTY2_TMEM63A	ENSG00000143811_ENSG00000255835_ENSG00000248322_ENSG00000143768_ENSG00000196187	5
17_chr16_84737000_84737600_lociStitched	chr16	84735800	84793200	17	31417	18574.6	5676.86	701	57400	277686_277687_277688_277689_277690_277691_277692_277693_277694_277695_277696_277697_277698_277699_277700	USP10	ENSG00000103194	277673_277650_277676_277684_277761_277763	COTL1_KIAA1609_KLHL36_USP10_ZDHHC7_KIAA0513	ENSG00000103187_ENSG00000140950_ENSG00000135686_ENSG00000103194_ENSG00000153786_ENSG00000135709	6
7_chr1_26881600_26882000_lociStitched	chr1	26860000	26883400	7	9007	14926.9	2040.48	702	23400	5779_5780_5781_5782_5783	RPS6KA1_MIR1976	ENSG00000117676_ENSG00000238705	5840_5845	PIGV_ZDHHC18	ENSG00000060642_ENSG00000204160	2
10_chr19_19513600_19514400_lociStitched	chr19	19499600	19539800	10	19210	16256.9	3384.84	703	40200	323267_323268_323269_323270_323271	GATAD2A_MIR640	ENSG00000167491_ENSG00000267234_ENSG00000207821	323265_323272	GATAD2A	ENSG00000167491_ENSG00000213993	2
9_chr8_90775400_90775800_lociStitched	chr8	90766200	90803600	9	14009	16658	3803.58	704	37400	733860_733861_733862_733863_733864_733865_733866_733867_733868_733869_733870_733871_733872_733873	RIPK2	ENSG00000251136_ENSG00000104312	733906_734295_734278	OSGIN2_OTUD6B	ENSG00000207359_ENSG00000164823_ENSG00000253738_ENSG00000155100_ENSG00000253250	5
5_chr3_128292000_128293200_lociStitched	chr3	128292000	128318600	5	11005	15332.2	2484.44	705	26600	474958_474959_474960_474961_474962_474963_474964	C3orf27	ENSG00000198685	474842_474829_474939_474941	RUVBL1-AS1_RUVBL1_DNAJB8_GATA2	ENSG00000212344_ENSG00000222627_ENSG00000239608_ENSG00000175792_ENSG00000179407_ENSG00000179348	6
9_chr13_44926800_44927200_lociStitched	chr13	44926800	44973400	9	19009	17763.9	4925.62	706	46600	188634_188635_188636_188637_188638_188639_188640_188641_188642_188643_188644_188645_188646_188647_188648_188649_188650_188651	SERP2	ENSG00000151778_ENSG00000237361				0
3_chr1_159269400_159270600_lociStitched	chr1	159269400	159286000	3	4803	14755.7	1918.96	707	16600	37651_37652_37653_37654_37655_37656_37657	FCER1A_OR10J3	ENSG00000179639_ENSG00000196266	37823_37831_37857_37792_37852	DUSP23_FCRL6_TAGLN2_CRP_CCDC19	ENSG00000158716_ENSG00000181036_ENSG00000158710_ENSG00000132693_ENSG00000213085_ENSG00000266458	6
24_chr18_13583800_13585600_lociStitched	chr18	13503000	13586200	24	23624	20849.9	8020.48	708	83200	301668_301669_301670_301671_301672_301673_301674_301675_301676_301677_301678_301679_301680_301681_301682_301683_301684_301685_301686_301687_301688_301689_301690_301691_301692_301693_301694_301695	LDLRAD4	ENSG00000168675_ENSG00000267366_ENSG00000267136_ENSG00000267503	301599_301731	LDLRAD4_FAM210A_RNMT	ENSG00000267239_ENSG00000168675_ENSG00000177150_ENSG00000101654	4
9_chr9_126088400_126089400_lociStitched	chr9	126061800	126103000	9	9609	16496.5	3675.04	709	41200	782154_782155_782156_782157_782158_782159_782160_782161_782162			782099_782070	MIR600HG_MIR600_GPR21	ENSG00000236901_ENSG00000207740_ENSG00000188394	3
6_chr10_30706600_30708200_lociStitched	chr10	30706600	30746200	6	12606	16255.8	3445.2	710	39600	73169_73170_73171_73172_73173_73174_73175_73176_73177_73178_73179_73180	MAP3K8	ENSG00000107968	73175	MAP3K8	ENSG00000107968	1
6_chr20_49954200_49958800_lociStitched	chr20	49954200	49993200	6	11006	16305.9	3517.8	711	39000	415945_415946_415947		ENSG00000263645	416000	NFATC2	ENSG00000101096	1
4_chr10_3132600_3137600_lociStitched	chr10	3127800	3142000	4	11604	14006.9	1221.2	712	14200	65205_65206_65207_65208	PFKP	ENSG00000067057	64677	IDI1_WDR37	ENSG00000067064_ENSG00000047056	2
7_chr1_160967000_160968400_lociStitched	chr1	160959800	160988400	7	11207	15063.6	2279.42	713	28600	38156_38157_38158_38159	F11R	ENSG00000158769	38063_38177_38183_38077_38173_38174_38121	KLHDC9_DEDD_CD48_PVRL4_CD244	ENSG00000228863_ENSG00000162755_ENSG00000158796_ENSG00000117091_ENSG00000228917_ENSG00000143217_ENSG00000122223	7
11_chr6_74437600_74439200_lociStitched	chr6	74416000	74440000	11	16011	15026.4	2246.4	714	24000	631685_631686_631687_631688_631689_631690_631691_631692	CD109	ENSG00000156535	631666_631682_632179	SLC17A5_CD109_TMEM30A	ENSG00000119899_ENSG00000156535_ENSG00000231652_ENSG00000112697_ENSG00000225793	5
30_chr4_71816800_71817800_lociStitched	chr4	71772200	71850600	30	45230	20250.7	7471.52	715	78400	516924_516925_516926_516927_516928_516929_516930_516931_516932_516933_516934_516935_516936_516937_516938_516939_516940_516941_516942_516943	MOB1B	ENSG00000173542	516869_516946_516912_516868_516913_516921	UTP3_DCK_GRSF1_IGJ_MOB1B	ENSG00000132467_ENSG00000156136_ENSG00000132463_ENSG00000132465_ENSG00000252880_ENSG00000173542	6
3_chr22_36853400_36854800_lociStitched	chr22	36853400	36867000	3	7403	13930.5	1166.88	716	13600	433973_433974	TXN2	ENSG00000228719_ENSG00000100348	433971		ENSG00000252575	1
11_chr20_55990000_55990600_lociStitched	chr20	55963800	55990600	11	9811	14927.6	2184.2	717	26800	417632_417633_417634_417635_417636	RBM38	ENSG00000132819_ENSG00000218018	417878	VAPB	ENSG00000124164	1
8_chr16_81875400_81877600_lociStitched	chr16	81851200	81877600	8	17208	15301.4	2571.36	718	26400	276902_276903_276904_276905_276906	PLCG2	ENSG00000197943	276823	CMIP	ENSG00000153815	1
3_chr19_42046200_42047400_lociStitched	chr19	42046200	42062400	3	3403	14371	1641.06	719	16200	328758_328759_328760_328761	CEACAM21	ENSG00000268027_ENSG00000007129	328764_328735	CEACAM21_ATP5SL_C19orf69	ENSG00000007129_ENSG00000105341_ENSG00000204978	3
8_chrX_135845000_135846200_lociStitched	chrX	135822200	135867000	8	12808	15769.6	3041.92	720	44800	824589_824590_824591_824592_824593_824594_824595_824596	ARHGEF6_RPL7P56	ENSG00000129675_ENSG00000212510_ENSG00000231164	824615	SNORD61_RBMX	ENSG00000206979_ENSG00000147274	2
19_chr19_955800_956200_lociStitched	chr19	932000	982600	19	19819	16672.7	3951.86	721	50600	320555_320556_320557	R3HDM4_KISS1R_ARID3A_WDR18	ENSG00000198858_ENSG00000116014_ENSG00000116017_ENSG00000267159_ENSG00000267442_ENSG00000065268	320574	C19orf26_ATP5D_MIDN_CIRBP	ENSG00000099625_ENSG00000267778_ENSG00000099624_ENSG00000167470_ENSG00000099622	5
5_chr9_126959000_126961000_lociStitched	chr9	126959000	126981800	5	8005	14865.6	2145.48	722	22800	782400_782401_782402_782403_782404_782405_782406_782407_782408						0
3_chr19_55553400_55554600_lociStitched	chr19	55538800	55554600	3	4603	13889.8	1181.84	723	15800	331278_331279_331280	GP6_RDH13	ENSG00000088053_ENSG00000267149_ENSG00000267265_ENSG00000160439	331254_331260	FCAR_NCR1	ENSG00000186431_ENSG00000189430	2
22_chr7_6054200_6054600_lociStitched	chr7	6052200	6095800	22	11422	16650.8	3950.16	724	43600	662922_662923_662924_662925_662926_662927_662928_662929_662930_662931_662932	PMS2_AIMP2_EIF2AK1_ANKRD61	ENSG00000122512_ENSG00000201990_ENSG00000106305_ENSG00000207217_ENSG00000086232_ENSG00000157999_ENSG00000240718	662936_662923_662933_662982_662926	USP42_EIF2AK1_RAC1_ANKRD61	ENSG00000106346_ENSG00000207217_ENSG00000252929_ENSG00000086232_ENSG00000136238_ENSG00000157999	6
8_chr20_35489000_35489400_lociStitched	chr20	35463400	35506400	8	12608	16215.3	3517.4	725	43000	412244_412245_412246_412247_412248_412249_412250_412251_412252_412253	SOGA1_C20orf118_SAMHD1	ENSG00000149639_ENSG00000242509_ENSG00000101342_ENSG00000101347	412178_412195	TGIF2_SLA2	ENSG00000232907_ENSG00000118707_ENSG00000259399_ENSG00000101082	4
3_chr14_23849200_23852400_lociStitched	chr14	23844400	23852400	3	5003	13456.8	816	726	8000	211441_211442_211443	CMTM5_MYH6_MIR208A	ENSG00000166091_ENSG00000197616_ENSG00000199157	211461_211482_211421_211426	NGDN_ZFHX2_THTPA_AP1G2_PPP1R3E_BCL2L2_PABPN1	ENSG00000129460_ENSG00000136367_ENSG00000157306_ENSG00000259431_ENSG00000213983_ENSG00000258727_ENSG00000260175_ENSG00000235194_ENSG00000129473_ENSG00000100836_ENSG00000268702	11
18_chr1_51947800_51949200_lociStitched	chr1	51939400	52001400	18	26218	18438.8	5809.4	727	62000	11890_11891_11892_11893_11894_11895_11896_11897_11898_11899_11900_11901_11902_11903_11904	EPS15	ENSG00000085832_ENSG00000227070_ENSG00000252032	11903_11860_11866	EPS15_TTC39A	ENSG00000227070_ENSG00000085832_ENSG00000085831_ENSG00000206595	4
5_chr8_1692800_1695600_lociStitched	chr8	1692800	1728000	5	7205	15681.6	3080	728	35200	707753_707754_707755_707756_707757_707758_707759_707760_707761_707762	CLN8	ENSG00000182372_ENSG00000253982				0
8_chr7_30361600_30362800_lociStitched	chr7	30360800	30404800	8	14208	17058.8	4457.2	729	44000	670599_670600_670601_670602_670603_670604_670605_670606_670607_670608_670609_670610_670611_670612	ZNRF2	ENSG00000180233				0
7_chr3_69148800_69149800_lociStitched	chr3	69138200	69158600	7	15407	14661.5	2062.44	730	20400	457217_457218_457219_457220_457221_457222_457223_457224	ARL6IP5_LMOD3	ENSG00000144746_ENSG00000163380	457215_457217_457206	UBA3_ARL6IP5_TMF1	ENSG00000144744_ENSG00000144746_ENSG00000144747	3
20_chr6_126156800_126157000_lociStitched	chr6	126105600	126165800	20	26020	18957	6375.18	731	60200	648112_648113_648114_648115_648116_648117_648118_648119_648120_648121_648122_648123_648124_648125_648126_648127_648128_648129_648130_648131_648132_648133	NCOA7	ENSG00000111912_ENSG00000260527_ENSG00000232131	647970_648167_648180	HDDC2_HINT3_TRMT11	ENSG00000111906_ENSG00000111911_ENSG00000066651	3
8_chr8_110408400_110409200_lociStitched	chr8	110395800	110426200	8	13808	16045.1	3505.12	732	30400	739990_739991_739992_739993_739994_739995_739996_739997_739998_739999_740000_740001_740002_740003_740004_740005	PKHD1L1	ENSG00000205038	739985_740039	PKHD1L1_EBAG9	ENSG00000205038_ENSG00000147654	2
13_chr4_1877800_1879800_lociStitched	chr4	1852800	1910600	13	20013	17264.9	4728.04	733	57800	496787_496788_496789_496790_496791_496792_496793_496794_496795_496796_496797	LETM1_WHSC1	ENSG00000168924_ENSG00000240455_ENSG00000109685	496775_496788	TMEM129_TACC3_LETM1	ENSG00000168936_ENSG00000013810_ENSG00000168924	3
9_chr15_43522200_43524000_lociStitched	chr15	43506200	43545400	9	10409	16393.4	3869.04	734	39200	242124_242125_242126_242127_242128_242129_242130_242131_242132_242133_242134_242135_242136_242137_242138_242139	EPB42_TGM5	ENSG00000166947_ENSG00000104055_ENSG00000202211	242142_242115	TGM5_CCNDBP1	ENSG00000104055_ENSG00000166946_ENSG00000261687	3
16_chr1_22240200_22240600_lociStitched	chr1	22212200	22260400	16	21616	16841.1	4342.82	735	48200	4727_4728_4729_4730_4731_4732_4733_4734	HSPG2	ENSG00000142798_ENSG00000232037	4713	USP48	ENSG00000090686	1
11_chr5_148439000_148439800_lociStitched	chr5	148416000	148444600	11	13611	15389.7	2891.46	736	28600	601134_601135_601136_601137	SH3TC2_MIR584	ENSG00000169247_ENSG00000251842_ENSG00000207714_ENSG00000250072	600930_601068	FBXO38_ADRB2	ENSG00000251330_ENSG00000145868_ENSG00000169252	3
3_chr3_50277000_50279800_lociStitched	chr3	50277000	50286200	3	6003	13258.1	837.2	737	9200	451666_451667_451668_451669_451670	GNAI2	ENSG00000114353_ENSG00000213600	451658_451663	GNAT1_GNAI2	ENSG00000114349_ENSG00000114353	2
4_chr4_124520000_124523800_lociStitched	chr4	124520000	124543800	4	10004	14796.5	2399.04	738	23800	534139_534140_534141_534142_534143_534144_534145_534146_534147_534148_534149_534150_534151_534152_534153			534088	SPRY1	ENSG00000164056	1
6_chr9_131828400_131828600_lociStitched	chr9	131828400	131839400	6	6206	13371.6	1006.5	739	11000	783415_783416	FAM73B	ENSG00000148343	783503	NTMT1_C9orf50	ENSG00000148335_ENSG00000179058	2
5_chr15_33728800_33739200_lociStitched	chr15	33716000	33742200	5	14405	15104.3	2751	740	26200	239294_239295_239296_239297_239298_239299_239300_239301_239302_239303	RYR3	ENSG00000198838	239267	RYR3	ENSG00000259446_ENSG00000198838	2
3_chr1_202118400_202121600_lociStitched	chr1	202118400	202134400	3	8603	13659.2	1307.2	741	16000	50837_50838	ARL8A_PTPN7_PTPRVP	ENSG00000143862_ENSG00000143851_ENSG00000243323				0
16_chr1_54860000_54864800_lociStitched	chr1	54797400	54869000	16	36416	19181.6	6837.8	742	71600	12611_12612_12613_12614_12615_12616_12617_12618_12619_12620_12621_12622_12623_12624_12625_12626_12627_12628_12629	SSBP3	ENSG00000157216	12576_12540	CYB5RL_MRPL37_TMEM59_TCEANC2_MIR4781	ENSG00000215883_ENSG00000256407_ENSG00000116221_ENSG00000116209_ENSG00000116205_ENSG00000264208	6
8_chr17_72755800_72758200_lociStitched	chr17	72748400	72783600	8	12808	15340.2	2999.04	743	35200	296096_296097_296098_296099_296100	RAB37_MIR3615_SLC9A3R1_NAT9_TMEM104	ENSG00000172794_ENSG00000264624_ENSG00000109062_ENSG00000266036_ENSG00000109065_ENSG00000109066	296114_296119	GRIN2C_FDXR_FADS6	ENSG00000161509_ENSG00000161513_ENSG00000172782	3
5_chr2_190470800_190477800_lociStitched	chr2	190470800	190498000	5	9805	15501.3	3160.64	744	27200	388006_388007_388008_388009_388010_388011_388012_388013_388014_388015_388016_388017						0
5_chr7_20251200_20252600_lociStitched	chr7	20237600	20262400	5	11405	14954.4	2618.88	745	24800	667446_667447_667448_667449_667450_667451_667452_667453_667454_667455_667456_667457_667458	MACC1	ENSG00000183742_ENSG00000233834	667457_667279_667588	MACC1_MIR3146_TWISTNB_ABCB5	ENSG00000183742_ENSG00000233834_ENSG00000265932_ENSG00000105849_ENSG00000004846	5
14_chr15_74705400_74705600_lociStitched	chr15	74677600	74723200	14	20214	16447.9	4113.12	746	45600	251254_251255_251256_251257_251258_251259	SEMA7A	ENSG00000138623	251260_251265_251273_251285_251304_251337	SEMA7A_UBL7_ARID3B_CLK3_CSK	ENSG00000138623_ENSG00000138629_ENSG00000247240_ENSG00000261775_ENSG00000260103_ENSG00000212279_ENSG00000179361_ENSG00000179335_ENSG00000103653	9
5_chr11_65133600_65135200_lociStitched	chr11	65129200	65149000	5	10805	13881.8	1548.36	747	19800	121370_121371_121372_121373	SLC25A45_FRMD8	ENSG00000255478_ENSG00000162241_ENSG00000126391	121368_121389	TIGD3_MALAT1	ENSG00000173825_ENSG00000251562	2
7_chr18_22818400_22821400_lociStitched	chr18	22799000	22825600	7	21007	15196.6	2875.46	748	26600	303418_303419_303420_303421_303422_303423_303424_303425_303426_303427_303428_303429	ZNF521	ENSG00000198795				0
4_chr5_159911000_159922600_lociStitched	chr5	159899400	159936200	4	23604	15978.6	3705.76	749	36800	604572_604573_604574_604575_604576_604577	MIR3142_MIR146A	ENSG00000253522_ENSG00000265237_ENSG00000207936	605536_605531_605545	NUDCD2_HMMR_CCNG1	ENSG00000170584_ENSG00000072571_ENSG00000250061_ENSG00000113328_ENSG00000251018	5
4_chr1_110331600_110338600_lociStitched	chr1	110328800	110346800	4	9404	13969.8	1697.4	750	18000	30268_30269_30270_30271_30272			30202_30213_30214_30229_30230_30287_30295_30311	CYB561D1_GPR61_GNAI3_GNAT2_AMPD2_CSF1_AHCYL1	ENSG00000174151_ENSG00000254942_ENSG00000156097_ENSG00000065135_ENSG00000134183_ENSG00000116337_ENSG00000228703_ENSG00000235005_ENSG00000184371_ENSG00000168710	10
6_chr11_46360600_46361200_lociStitched	chr11	46360600	46385800	6	8806	14429.5	2172.24	751	25200	116214_116215_116216_116217_116218_116219_116220	DGKZ	ENSG00000149091				0
3_chr6_147257200_147263200_lociStitched	chr6	147256600	147272800	3	9203	13938.5	1684.8	752	16200	654861_654862_654863_654864	STXBP5-AS1	ENSG00000233452	654954	STXBP5-AS1_STXBP5	ENSG00000233452_ENSG00000164506	2
10_chr20_39694200_39695200_lociStitched	chr20	39663000	39716800	10	44410	18017.6	5788.88	753	53800	413388_413389_413390_413391_413392_413393_413394_413395_413396_413397_413398_413399_413400_413401_413402_413403_413404_413405_413406_413407_413408_413409_413410_413411_413412_413413_413414_413415	TOP1	ENSG00000198900	413387_413386	TOP1	ENSG00000198900_ENSG00000222612	2
7_chr11_67177400_67178200_lociStitched	chr11	67164000	67184000	7	3407	13876	1652	754	20000	121734	RAD9A_PPP1CA_TBC1D10C_CARNS1	ENSG00000172613_ENSG00000253024_ENSG00000172531_ENSG00000175463_ENSG00000255698_ENSG00000172508	121720_121740	ADRBK1_ANKRD13D_AIP_PITPNM1_CDK2AP2	ENSG00000173020_ENSG00000172932_ENSG00000110711_ENSG00000110697_ENSG00000167797	5
3_chr3_126247400_126249200_lociStitched	chr3	126247400	126262600	3	7203	13745.4	1535.2	755	15200	474461_474462_474463	CHST13_C3orf22	ENSG00000180767_ENSG00000180697	474480_474489	TXNRD3_TXNRD3NB	ENSG00000197763_ENSG00000206483	2
5_chr20_802000_802600_lociStitched	chr20	802000	821600	5	7405	13800.4	1607.2	756	19600	403599_403600_403601_403602_403603	FAM110A	ENSG00000125898_ENSG00000101278				0
8_chr3_49424800_49427600_lociStitched	chr3	49421600	49460400	8	19208	15279.4	3111.76	757	38800	451526_451527_451528_451529_451530_451531_451532_451533	RHOA_TCTA_AMT_NICN1-AS1	ENSG00000067560_ENSG00000145022_ENSG00000145020_ENSG00000235261	451484_451497_451534	QRICH1_QARS_CCDC71_KLHDC8B_NICN1	ENSG00000198218_ENSG00000172053_ENSG00000177352_ENSG00000185909_ENSG00000145029	5
9_chr9_19151400_19151800_lociStitched	chr9	19151400	19193200	9	13609	15649.9	3486.12	758	41800	756562_756563_756564_756565_756566_756567_756568_756569_756570_756571	PLIN2	ENSG00000147872_ENSG00000232176	756550	HAUS6	ENSG00000147874	1
12_chr2_25432200_25434200_lociStitched	chr2	25424800	25452600	12	11212	14456	2304.62	759	27800	339270_339271_339272	DNMT3A	ENSG00000230452_ENSG00000119772	339221	DNAJC27-AS1_DNAJC27	ENSG00000237953_ENSG00000202479_ENSG00000224165_ENSG00000115137	4
13_chr15_86131200_86132400_lociStitched	chr15	86128400	86172600	13	14213	16756.2	4605.64	760	44200	254164_254165_254166_254167_254168_254169_254170_254171_254172_254173_254174_254175_254176_254177_254178_254179_254180_254181_254182	AKAP13	ENSG00000170776_ENSG00000259367_ENSG00000259276	254186		ENSG00000202081	1
3_chr14_69543000_69549400_lociStitched	chr14	69535200	69562200	3	10203	15055.2	2932.2	761	27000	225584_225585_225586_225587_225588_225589_225590_225591_225592_225593_225594_225595_225596	DCAF5_DDX18P1	ENSG00000139990_ENSG00000259165	225567	ACTN1_ACTN1-AS1	ENSG00000072110_ENSG00000259062	2
5_chr20_17942000_17943200_lociStitched	chr20	17935600	17955400	5	6605	13642.2	1520.64	762	19800	408658_408659_408660_408661_408662_408663_408664_408665	SNX5_OVOL2_SNORD17_C20orf72	ENSG00000089006_ENSG00000125850_ENSG00000212232_ENSG00000125871	408599_408573_408749	RRBP1_BFSP1_DSTN_ZNF133	ENSG00000125844_ENSG00000125864_ENSG00000125868_ENSG00000125846	4
8_chr3_4866200_4871200_lociStitched	chr3	4855400	4895600	8	22408	16498.1	4381.8	763	40200	438374_438375_438376_438377_438378_438379_438380_438381_438382_438383_438384_438385_438386	ITPR1	ENSG00000150995_ENSG00000235978	438359_438430	EGOT_BHLHE40_BHLHE40-AS1	ENSG00000235947_ENSG00000134107_ENSG00000235831	3
4_chr7_2143200_2152200_lociStitched	chr7	2143200	2160800	4	15004	13504.5	1420.32	764	17600	662126	MAD1L1	ENSG00000002822				0
6_chr22_21238800_21241200_lociStitched	chr22	21206600	21241200	6	10806	14839.9	2778.38	765	34600	430307_430308_430309_430310_430311_430312_430313_430314_430315_430316	PI4KA_SNAP29	ENSG00000241973_ENSG00000099940	430309_430334_430339_430319_430330	PI4KA_SNAP29_THAP7_THAP7-AS1_CRKL_AIFM3_LZTR1	ENSG00000241973_ENSG00000099940_ENSG00000184436_ENSG00000230513_ENSG00000187905_ENSG00000099942_ENSG00000183773_ENSG00000099949	8
10_chrX_40006200_40006400_lociStitched	chrX	40006200	40033400	10	5610	13638.1	1596.64	766	27200	796830_796831_796832_796833	BCOR	ENSG00000183337				0
5_chr6_44025800_44026600_lociStitched	chr6	44025800	44044600	5	6805	13774.8	1733.36	767	18800	622752_622753_622754_622755_622756_622757		ENSG00000237686_ENSG00000231881	622675_622696_622666_622667_622745_622653	MRPS18A_VEGFA_GTPBP2_MAD2L1BP_RSPH9_C6orf223_XPO5_POLH	ENSG00000096080_ENSG00000112715_ENSG00000172432_ENSG00000124688_ENSG00000172426_ENSG00000181577_ENSG00000124571_ENSG00000170734	8
21_chr17_27162600_27162800_lociStitched	chr17	27104600	27164200	21	20621	16974.1	4934.88	768	59600	284421_284422_284423_284424_284425_284426_284427_284428_284429_284430_284431_284432_284433_284434_284435_284436	FAM222B_RPL31P58_ERAL1	ENSG00000173065_ENSG00000243053_ENSG00000238516_ENSG00000264138_ENSG00000132591	284448_284447_284409_284411_284410_284412	DHRS13_FLOT2_RPL23A_SNORD42B_SNORD42A_SNORD4B_TLCD1_NEK8_SNORD4A	ENSG00000167536_ENSG00000264304_ENSG00000132589_ENSG00000266642_ENSG00000198242_ENSG00000238423_ENSG00000238649_ENSG00000238597_ENSG00000160606_ENSG00000160602_ENSG00000267729_ENSG00000238578_ENSG00000264577	13
12_chr19_10719400_10719600_lociStitched	chr19	10706200	10736000	12	16012	14310	2270.76	769	29800	321940_321941_321942_321943_321944_321945_321946_321947	SLC44A2	ENSG00000129353_ENSG00000226104	321947_321952_321954_321937_321938_321931_321941	SLC44A2_ILF3-AS1_ILF3_NA_KRI1_CDKN2D_S1PR5	ENSG00000129353_ENSG00000226104_ENSG00000267100_ENSG00000129351_NA_ENSG00000129347_ENSG00000129355_ENSG00000180739	8
3_chrX_70331600_70333000_lociStitched	chrX	70320600	70333000	3	11003	12798	770.04	770	12400	804793_804794_804795_804796	FOXO4_CXorf65_IL2RG_MED12	ENSG00000184481_ENSG00000204165_ENSG00000147168_ENSG00000184634	804796_804794	MED12_CXorf65	ENSG00000184634_ENSG00000204165	2
9_chr22_29584200_29584400_lociStitched	chr22	29584200	29613600	9	12609	14591.2	2581.32	771	29400	432179_432180_432181_432182_432183	EMID1	ENSG00000251952_ENSG00000186998				0
5_chr17_25728200_25733000_lociStitched	chr17	25728200	25741400	5	9805	13262	1265.88	772	13200	284079_284080_284081	TBC1D3P5	ENSG00000266356_ENSG00000266433				0
6_chr16_10974600_10975400_lociStitched	chr16	10962400	10987400	6	14806	14205	2212.5	773	25000	261118_261119_261120_261121	CIITA	ENSG00000179583_ENSG00000262151	261044		ENSG00000256013	1
1_chr3_15304200_15315400_lociStitched	chr3	15304200	15315400	1	11201	12971.8	984.48	774	11200	441201_441202_441203_441204_441205	SH3BP5-AS1_SH3BP5	ENSG00000224660_ENSG00000131370	441224_441239_441240_441217_441274	SH3BP5_EAF1-AS1_METTL6_COLQ	ENSG00000201162_ENSG00000131370_ENSG00000206926_ENSG00000249786_ENSG00000206562_ENSG00000238891_ENSG00000206561	7
2_chr15_58776200_58779000_lociStitched	chr15	58764000	58779000	2	9402	13462.5	1477.5	775	15000	246794_246795_246796_246797_246798_246799_246800_246801_246802	ALDH1A2_LIPC	ENSG00000128918_ENSG00000166035_ENSG00000259293	246874	ADAM10	ENSG00000137845	1
12_chr15_34596400_34597400_lociStitched	chr15	34589400	34626200	12	17212	15658.4	3702.08	776	36800	239598_239599_239600_239601_239602_239603_239604	SLC12A6	ENSG00000140199_ENSG00000207091				0
4_chr19_10658200_10658400_lociStitched	chr19	10649400	10667600	4	5004	13229.6	1277.64	777	18200	321933_321934_321935_321936_321937	ATG4D_MIR1238_KRI1	ENSG00000130734_ENSG00000238364_ENSG00000221410_ENSG00000129347	321931_321952_321937_321938_321909_321922_321935_321941	S1PR5_ILF3-AS1_ILF3_KRI1_CDKN2D_ICAM4_CDC37_MIR1181_ATG4D_MIR1238_SLC44A2	ENSG00000180739_ENSG00000267100_ENSG00000129351_ENSG00000129347_ENSG00000129355_ENSG00000105371_ENSG00000267607_ENSG00000105401_ENSG00000221566_ENSG00000130734_ENSG00000238364_ENSG00000221410_ENSG00000129353	13
9_chr5_150472200_150475800_lociStitched	chr5	150431600	150482000	9	20809	16793.3	4843.44	778	50400	601678_601679_601680_601681_601682_601683_601684_601685_601686_601687_601688	TNIP1_ANXA6	ENSG00000145901_ENSG00000197043	601686_601703_601577_601596_601597_601865_601720	TNIP1_ANXA6_RBM22_DCTN4_SMIM3_G3BP1_ATOX1_GM2A_CCDC69	ENSG00000145901_ENSG00000197043_ENSG00000086589_ENSG00000132912_ENSG00000256235_ENSG00000269636_ENSG00000213433_ENSG00000145907_ENSG00000177556_ENSG00000196743_ENSG00000198624	11
4_chr11_3850000_3854800_lociStitched	chr11	3838600	3858000	4	8004	13944.7	2005.96	779	19400	103047_103048_103049_103050_103051_103052	PGAP2_RHOG	ENSG00000148985_ENSG00000250404_ENSG00000177105	103119_103013_103053	RRM1_RHOG	ENSG00000167325_ENSG00000238686_ENSG00000177105	3
26_chr19_15411800_15412000_lociStitched	chr19	15384600	15445400	26	36026	17133.4	5210.56	780	60800	322690_322691_322692_322693_322694_322695_322696_322697_322698_322699_322700_322701_322702	BRD4	ENSG00000141867	322702	BRD4	ENSG00000141867	1
3_chr19_45250000_45250400_lociStitched	chr19	45244200	45259600	3	4203	13056.1	1168.86	781	15400	329531	BCL3_CBLC	ENSG00000069399_ENSG00000253027_ENSG00000236807_ENSG00000142273	329529		ENSG00000252200	1
7_chr15_69094600_69095000_lociStitched	chr15	69073400	69105600	7	23007	14857.1	2972.06	782	32200	249630_249631_249632_249633_249634_249635_249636_249637_249638_249639_249640_249641_249642	ANP32A_MIR4312	ENSG00000140350_ENSG00000265195	249644	ANP32A	ENSG00000140350	1
10_chr20_4061600_4063400_lociStitched	chr20	4041200	4072600	10	12610	14955.8	3077.2	783	31400	404334_404335_404336	RPL21P2	ENSG00000215063_ENSG00000205300	404288_404289_404301_404326_404334	SPEF1_CENPB_CDC25B_PANK2_RNF24_RPL21P2	ENSG00000101222_ENSG00000125817_ENSG00000101224_ENSG00000125779_ENSG00000229539_ENSG00000101236_ENSG00000215063_ENSG00000205300	8
6_chr7_2453200_2453400_lociStitched	chr7	2438200	2458000	6	8606	13468	1593.9	784	19800	662163_662164_662165_662166	EIF3B_CHST12	ENSG00000106263_ENSG00000230914_ENSG00000136213				0
7_chr1_21470600_21472000_lociStitched	chr1	21466600	21500800	7	17807	15119.8	3252.42	785	34200	4577_4578_4579_4580_4581_4582_4583_4584_4585	EIF4G3	ENSG00000075151_ENSG00000235112_ENSG00000266867	4528	MIR1256	ENSG00000221808	1
6_chr14_65193000_65193200_lociStitched	chr14	65165400	65193200	6	15206	14517.2	2660.46	786	27800	224353_224354_224355_224356_224357_224358_224359_224360_224361_224362	PLEKHG3	ENSG00000126822				0
8_chr14_21250600_21251400_lociStitched	chr14	21248600	21276200	8	11408	14476.2	2624.76	787	27600	210796_210797_210798_210799_210800_210801_210802	RNASE6_RNASE1	ENSG00000169413_ENSG00000258810_ENSG00000129538	210858_210703_210798_210776	RNASE7_APEX1_TMEM55B_ANG_RNASE4	ENSG00000165799_ENSG00000100823_ENSG00000165782_ENSG00000258810_ENSG00000258818_ENSG00000214274_ENSG00000181784_ENSG00000259171	8
14_chr2_48565800_48568200_lociStitched	chr2	48535400	48599600	14	30014	18669.4	6818.04	788	64200	345975_345976_345977_345978_345979_345980_345981_345982_345983_345984_345985_345986_345987_345988_345989_345990_345991_345992_345993_345994	FOXN2	ENSG00000170802_ENSG00000251889	345866_345817_346013	FBXO11_MSH6_PPP1R21	ENSG00000138081_ENSG00000233230_ENSG00000251872_ENSG00000116062_ENSG00000162869	5
7_chr3_32440400_32440600_lociStitched	chr3	32439800	32466600	7	6607	14490.8	2653.2	789	26800	446815_446816_446817_446818_446819_446820_446821_446822	CMTM7	ENSG00000153551				0
2_chr3_159886000_159888200_lociStitched	chr3	159886000	159904400	2	9402	13524	1714.88	790	18400	484806_484807		ENSG00000244040	484822_484873	C3orf80_SMC4_MIR15B_MIR16-2	ENSG00000244040_ENSG00000180044_ENSG00000244078_ENSG00000113810_ENSG00000207779_ENSG00000198987	6
11_chr2_225786600_225787600_lociStitched	chr2	225774400	225818400	11	18611	16244.8	4452.8	791	44000	398945_398946_398947_398948_398949_398950_398951_398952_398953_398954_398955_398956_398957_398958_398959	DOCK10	ENSG00000135905	399562	RHBDD1	ENSG00000144468	1
24_chr8_23406800_23407200_lociStitched	chr8	23350600	23422400	24	25224	18265.9	6483.54	792	71800	714032_714033_714034_714035_714036_714037_714038_714039_714040_714041_714042_714043_714044_714045_714046_714047_714048_714049_714050	SLC25A37	ENSG00000253986_ENSG00000147454_ENSG00000268085				0
11_chr3_195844800_195845600_lociStitched	chr3	195813000	195870000	11	9411	16775.1	5004.6	793	57000	495908_495909_495910_495911_495912_495913_495914_495915	TFRC	ENSG00000072274_ENSG00000224652	495923_496055	ZDHHC19_SLC51A_LRRC33_PIGX	ENSG00000163958_ENSG00000222335_ENSG00000163959_ENSG00000174004_ENSG00000163964	5
51_chr2_112199400_112199600_lociStitched	chr2	112158600	112249600	51	37051	14077.7	2311.4	794	91000	363423_363424_363425_363426_363427_363428_363429_363430_363431_363432_363433_363434_363435_363436_363437_363438_363439_363440_363441_363442_363443_363444_363445_363446_363447_363448_363449_363450_363451_363452		ENSG00000172965_ENSG00000240350_ENSG00000224959				0
4_chr1_25347200_25349200_lociStitched	chr1	25347200	25362000	4	7004	13092.1	1337.92	795	14800	5438_5439_5440_5441_5442_5443_5444_5445_5446_5447	MIR4425	ENSG00000264371				0
6_chr12_58227800_58230000_lociStitched	chr12	58211200	58247400	6	11006	14972.3	3247.14	796	36200	158496_158497_158498_158499_158500_158501_158502_158503_158504_158505	AVIL_CTDSP2_MIR26A2	ENSG00000135407_ENSG00000175215_ENSG00000207789_ENSG00000257953	158494_158482_158489_158499_158502_158483_158526_158484	AVIL_CDK4_MARCH9_TSFM_CTDSP2_CYP27B1_XRCC6BP1_METTL1_METTL21B	ENSG00000135407_ENSG00000206749_ENSG00000135446_ENSG00000139266_ENSG00000123297_ENSG00000175215_ENSG00000257953_ENSG00000111012_ENSG00000166896_ENSG00000257152_ENSG00000037897_ENSG00000123427_ENSG00000257921	13
9_chr5_172295600_172296400_lociStitched	chr5	172295600	172346200	9	12609	16247.7	4548.94	797	50600	608370_608371_608372_608373_608374_608375_608376_608377_608378_608379_608380_608381_608382	ERGIC1	ENSG00000113719	608354_608355_608352_608338	DUSP1	ENSG00000253736_ENSG00000213386_ENSG00000120129_ENSG00000253295_ENSG00000253445	5
10_chr1_206225800_206226800_lociStitched	chr1	206225800	206281800	10	18210	17304	5605.6	798	56000	51809_51810_51811_51812_51813_51814_51815_51816_51817_51818_51819_51820_51821_51822	AVPR1B_C1orf186	ENSG00000226780_ENSG00000198049_ENSG00000196533_ENSG00000252692	51718_51753_51756_51709_51834	SLC41A1_SLC26A9_RAB7L1_CTSE	ENSG00000133065_ENSG00000227687_ENSG00000174502_ENSG00000117280_ENSG00000196188	5
7_chr6_34213400_34214000_lociStitched	chr6	34187200	34214000	7	7807	13815.4	2122.56	799	26800	620282_620283_620284	CYCSP55_HMGA1_C6orf1	ENSG00000214810_ENSG00000137309_ENSG00000186577	620320	NUDT3	ENSG00000112664	1
6_chr7_8193800_8195200_lociStitched	chr7	8186600	8226200	6	12806	15752.9	4070.88	800	39600	663476_663477_663478_663479_663480_663481_663482_663483_663484_663485_663486_663487_663488	ICA1	ENSG00000003147_ENSG00000265212	663419_663326_663414_663468	GLCCI1_RPA3	ENSG00000106415_ENSG00000233108_ENSG00000106399_ENSG00000219545_ENSG00000234141_ENSG00000227719	6
3_chr17_65729200_65730200_lociStitched	chr17	65729200	65756200	3	6203	14347.8	2670.3	801	27000	294152_294153_294154_294155_294156_294157_294158_294159	NOL11_SNORA38B	ENSG00000130935_ENSG00000200394	294074	PSMD12	ENSG00000197170	1
5_chr10_74389000_74389200_lociStitched	chr10	74376600	74400600	5	6805	13754.4	2095.2	802	24000	84927_84928_84929_84930_84931	MICU1_HMGN2P34	ENSG00000107745_ENSG00000231471	84941	MCU	ENSG00000156026	1
24_chr4_6753200_6755400_lociStitched	chr4	6749000	6842800	24	23224	20607.9	8967.28	803	93800	497882_497883_497884_497885_497886_497887_497888_497889_497890_497891_497892_497893_497894_497895_497896_497897_497898_497899_497900_497901	KIAA0232	ENSG00000170871	497885_497876_497917	KIAA0232_MRFAP1L1_TBC1D14	ENSG00000170871_ENSG00000178988_ENSG00000132405	3
5_chr12_123525200_123529000_lociStitched	chr12	123504000	123529000	5	16605	13995	2375	804	25000	178233_178234_178235_178236_178237_178238_178239	PITPNM2	ENSG00000090975	178268_178292	PITPNM2_C12orf65_MPHOSPH9	ENSG00000090975_ENSG00000130921_ENSG00000051825	3
5_chr15_29226600_29228000_lociStitched	chr15	29226600	29261600	5	12205	14777	3157	805	35000	238048_238049_238050_238051	APBA2	ENSG00000034053_ENSG00000259277	238046	APBA2	ENSG00000034053	1
5_chr1_41290200_41292000_lociStitched	chr1	41283800	41311400	5	10805	14211.2	2599.92	806	27600	9116_9117_9118_9119_9120_9121_9122	KCNQ4	ENSG00000117013	9076_9039_9100_9110	NFYC_ZNF684_MIR30E_MIR30C1_KCNQ4	ENSG00000066136_ENSG00000117010_ENSG00000198974_ENSG00000207962_ENSG00000117013	5
12_chr6_135420200_135420400_lociStitched	chr6	135393600	135450600	12	18412	17829.6	6218.7	807	57000	651148_651149_651150_651151_651152_651153_651154_651155_651156_651157_651158_651159_651160_651161_651162_651163_651164_651165_651166	HBS1L	ENSG00000112339				0
32_chr20_32595400_32600400_lociStitched	chr20	32589600	32675400	32	31432	19802.6	8193.9	808	85800	411638_411639_411640_411641_411642_411643_411644_411645_411646_411647_411648_411649_411650_411651_411652_411653_411654_411655_411656_411657_411658_411659_411660_411661_411662_411663_411664_411665_411666_411667_411668_411669_411670	RALY_MIR4755_EIF2S2	ENSG00000125970_ENSG00000228386_ENSG00000264616_ENSG00000229472_ENSG00000125977	411597	CHMP4B	ENSG00000230753_ENSG00000101421	2
7_chr3_151620800_151621800_lociStitched	chr3	151588800	151621800	7	9607	14962.2	3359.4	809	33000	482091_482092_482093_482094_482095_482096_482097_482098_482099_482100_482101	SUCNR1	ENSG00000242908_ENSG00000198829	481958	IGSF10	ENSG00000152580	1
26_chr3_128447800_128454800_lociStitched	chr3	128447800	128525800	26	33626	19281.6	7683	810	78000	474989_474990_474991_474992_474993_474994_474995_474996_474997_474998_474999_475000_475001_475002_475003_475004_475005_475006_475007_475008_475009_475010	RAB7A_MARK2P8_FTH1P4_RPS15AP16	ENSG00000075785_ENSG00000239503_ENSG00000242992_ENSG00000244232_ENSG00000239483	474976_474987_474986	RPN1_RAB7A	ENSG00000163902_ENSG00000075785_ENSG00000207130	3
7_chr14_77395600_77397000_lociStitched	chr14	77374800	77397000	7	12007	13599.7	2006.88	811	22200	227755_227756		ENSG00000259058	227776	IRF2BPL	ENSG00000119669	1
6_chr1_16275200_16281400_lociStitched	chr1	16275200	16293400	6	10206	13349.7	1778.14	812	18200	3437_3438_3439_3440_3441	ZBTB17	ENSG00000116809				0
11_chr6_17695000_17696000_lociStitched	chr6	17656000	17703400	11	27211	15902.7	4337.1	813	47400	615692_615693_615694_615695_615696_615697_615698_615699_615700_615701_615702_615703_615704_615705	NUP153	ENSG00000124789	615820_615829_615677_615681	NHLRC1_TPMT_KDM1B_FAM8A1	ENSG00000187566_ENSG00000137364_ENSG00000165097_ENSG00000137414_ENSG00000206881	5
6_chr1_156072600_156075800_lociStitched	chr1	156044600	156077600	6	9006	14305.5	2765.4	814	33000	36768_36769_36770_36771	MEX3A_LMNA	ENSG00000222611_ENSG00000254726_ENSG00000160789	36768	MEX3A_LMNA	ENSG00000222611_ENSG00000254726_ENSG00000160789	3
6_chr17_6902200_6903000_lociStitched	chr17	6902200	6933600	6	5206	14045.2	2524.56	815	31400	280138_280139_280140_280141_280142_280143_280144_280145_280146_280147	ALOX12_RNASEK_RNASEK-C17orf49_C17orf49_MIR497HG_MIR195_MIR497_BCL6B	ENSG00000215067_ENSG00000267047_ENSG00000108839_ENSG00000219200_ENSG00000161939_ENSG00000269871_ENSG00000258315_ENSG00000267532_ENSG00000207929_ENSG00000207791_ENSG00000161940	280051_280070_280050_280186_280227_280195	MED31_C17orf100_MIR4520A_MIR4520B_XAF1_KIAA0753_TXNDC17_ASGR1_ZBTB4_SLC35G6_POLR2A_DVL2_PHF23_GABARAP_CTDNEP1	ENSG00000108590_ENSG00000212734_ENSG00000256806_ENSG00000261996_ENSG00000264468_ENSG00000132530_ENSG00000198920_ENSG00000129235_ENSG00000141505_ENSG00000174282_ENSG00000259224_ENSG00000181222_ENSG00000004975_ENSG00000040633_ENSG00000170296_ENSG00000262526_ENSG00000175826	17
16_chr15_31627000_31627600_lociStitched	chr15	31623800	31660800	16	22216	15033.1	3522.4	816	37000	238663_238664_238665_238666_238667_238668_238669_238670_238671_238672_238673_238674_238675_238676	KLF13	ENSG00000169926	238601_238663	MTMR10_KLF13	ENSG00000166912_ENSG00000169926	2
4_chr14_101181200_101181800_lociStitched	chr14	101164400	101184400	4	8804	13274	1764	817	20000	234662_234663_234664_234665_234666						0
10_chr3_148568800_148572000_lociStitched	chr3	148556800	148599200	10	19210	16044.2	4541.04	818	42400	481154_481155_481156_481157_481158_481159_481160_481161_481162_481163_481164_481165	CPB1_CPA3	ENSG00000153002_ENSG00000240521_ENSG00000163751	481182		ENSG00000240521	1
2_chr15_43387800_43395000_lociStitched	chr15	43378400	43395000	2	15802	13172.1	1673.28	819	16600	242095_242096_242097_242098_242099_242100	UBR1	ENSG00000159459	242102	UBR1	ENSG00000159459	1
5_chr1_38349400_38350600_lociStitched	chr1	38349400	38388400	5	13605	14660.1	3182.4	820	39000	8359_8360_8361_8362_8363_8364_8365_8366_8367_8368_8369_8370	INPP5B	ENSG00000252448_ENSG00000222282_ENSG00000204084	8372_8380_8615	INPP5B_SF3A3_RRAGC	ENSG00000204084_ENSG00000183431_ENSG00000212541_ENSG00000116954_ENSG00000228436	5
7_chr3_128395400_128395800_lociStitched	chr3	128372000	128403600	7	6607	13847.1	2370	821	31600	474970_474971_474972_474973_474974_474975_474976	RPN1_POU5F1P6	ENSG00000163902_ENSG00000242551	474987	RAB7A	ENSG00000075785	1
3_chr19_3618600_3618800_lociStitched	chr19	3609200	3618800	3	3603	12251.5	799.68	822	9600	320867_320868	CACTIN-AS1_CACTIN	ENSG00000226800_ENSG00000105298	320856	FZR1	ENSG00000252408_ENSG00000105325	2
6_chr11_64934600_64939400_lociStitched	chr11	64934600	64955000	6	6806	13125.4	1676.88	823	20400	121337_121338_121339_121340	SPDYC_PGAM1P8_CAPN1	ENSG00000204710_ENSG00000255200_ENSG00000249251_ENSG00000014216_ENSG00000254614	121333_121325_121326_121328	HIGD1AP10_VPS51_TM7SF2_ZNHIT2_FAU_MRPL49	ENSG00000254455_ENSG00000222477_ENSG00000149823_ENSG00000254501_ENSG00000149809_ENSG00000255173_ENSG00000174276_ENSG00000149806_ENSG00000149792	9
5_chr16_89399800_89403000_lociStitched	chr16	89382200	89403000	5	16605	13270.4	1832.48	824	20800	278531_278532_278533_278534	ANKRD11	ENSG00000167522_ENSG00000261253	278574_278581_278557	SPG7	ENSG00000197912_ENSG00000252579_ENSG00000252887	3
5_chr12_55355600_55356000_lociStitched	chr12	55350600	55371200	5	14405	13626.9	2189.78	825	20600	157802_157803_157804_157805_157806_157807_157808_157809_157810_157811_157812_157813_157814	TESPA1	ENSG00000135426				0
7_chr17_57364200_57370400_lociStitched	chr17	57352800	57374600	7	10407	13417.9	1988.16	826	21800	292004_292005	GDPD1	ENSG00000153982				0
11_chr20_48760800_48765200_lociStitched	chr20	48752600	48789600	11	7611	14515.1	3085.8	827	37000	415661_415662_415663_415664_415665	TMEM189-UBE2V1_TMEM189	ENSG00000124208_ENSG00000240849_ENSG00000237595_ENSG00000234698_ENSG00000231742	415630_415730_415759_415760	PTPN1_MIR645	ENSG00000239157_ENSG00000196396_ENSG00000232043_ENSG00000208018	4
9_chr1_22074600_22078600_lociStitched	chr1	22073400	22119000	9	26409	15175.7	3748.32	828	45600	4703_4704_4705_4706_4707_4708_4709_4710_4711_4712_4713_4714_4715	USP48	ENSG00000090686_ENSG00000231978	4735_4757	HSPG2_CDC42	ENSG00000142798_ENSG00000070831	2
9_chr16_67575600_67577000_lociStitched	chr16	67559600	67601200	9	8809	14485.1	3065.92	829	41600	273142_273143_273144_273145_273146_273147_273148_273149	FAM65A_CTCF	ENSG00000039523_ENSG00000261255_ENSG00000261396_ENSG00000259945_ENSG00000260894_ENSG00000261386_ENSG00000259804_ENSG00000102974	273169_273170_273171_273164_273263	RLTPR_ACD_PARD6A_ENKD1_C16orf86_DUS2L	ENSG00000159753_ENSG00000102977_ENSG00000102981_ENSG00000124074_ENSG00000159761_ENSG00000237718_ENSG00000261864_ENSG00000167264	8
8_chr6_25155600_25156000_lociStitched	chr6	25130600	25180000	8	5408	15896.9	4480.58	830	49400	617965_617966_617967_617968_617969_617970_617971_617972_617973_617974_617975_617976_617977_617978_617979_617980_617981_617982	CMAHP	ENSG00000168405_ENSG00000219682_ENSG00000262400_ENSG00000217805				0
7_chr2_33240800_33242000_lociStitched	chr2	33240800	33264600	7	16407	13982.5	2577.54	831	23800	341359_341360_341361_341362_341363_341364_341365_341366_341367_341368_341369_341370_341371_341372	LTBP1	ENSG00000049323	341341_341508	LTBP1_RASGRP3	ENSG00000206951_ENSG00000049323_ENSG00000152689	3
3_chr2_192695800_192700400_lociStitched	chr2	192695800	192704200	3	6403	12379.9	978.6	832	8400	388739_388740	SDPR	ENSG00000168497				0
22_chr15_80359200_80364400_lociStitched	chr15	80345200	80433600	22	28222	20287.8	8893.04	833	88400	252662_252663_252664_252665_252666_252667_252668_252669_252670_252671_252672_252673_252674_252675_252676_252677_252678_252679_252680_252681_252682_252683_252684_252685_252686_252687_252688_252689_252690_252691_252692	ZFAND6	ENSG00000086666_ENSG00000251881	252628_252692_252694_252663	C15orf37_ST20_FAH_ZFAND6	ENSG00000259642_ENSG00000257028_ENSG00000180953_ENSG00000259332_ENSG00000251881_ENSG00000103876_ENSG00000086666	7
4_chr3_128805600_128806600_lociStitched	chr3	128787800	128807000	4	7804	13009.9	1624.32	834	19200	475069_475070_475071_475072_475073_475074	RAB43_ISY1-RAB43	ENSG00000252435_ENSG00000238874_ENSG00000172780_ENSG00000261796	475067	GP9	ENSG00000169704	1
7_chr19_3672200_3674000_lociStitched	chr19	3667800	3691200	7	7807	13216.3	1832.22	835	23400	320873_320874_320875_320876	PIP5K1C	ENSG00000267304_ENSG00000186111				0
6_chr3_43444800_43447800_lociStitched	chr3	43429600	43449200	6	10006	13347.6	1967.84	836	19600	450071_450072_450073_450074_450075_450076_450077_450078_450079_450080	SNRK_ANO10	ENSG00000163788_ENSG00000160746	450041	SNRK	ENSG00000163788	1
1_chr19_38759000_38776000_lociStitched	chr19	38759000	38776000	1	17001	12877.5	1507.9	837	17000	328234_328235_328236_328237_328238_328239_328240	SPINT2	ENSG00000167642_ENSG00000200209_ENSG00000267748	328245_328246_328243	YIF1B_KCNK6_CATSPERG_C19orf33	ENSG00000167645_ENSG00000099337_ENSG00000268913_ENSG00000099338_ENSG00000167644	5
8_chr22_30143600_30145000_lociStitched	chr22	30126400	30147800	8	10208	13295.8	1930.28	838	21400	432305_432306_432307_432308	CABP7_ZMAT5	ENSG00000239446_ENSG00000232396_ENSG00000100314_ENSG00000100319_ENSG00000200976	432358_432402	HORMAD2	ENSG00000221736_ENSG00000176635_ENSG00000227117	3
13_chr6_25004000_25005000_lociStitched	chr6	24997000	25031800	13	17213	15148.4	3793.2	839	34800	617927_617928_617929	FAM65B_ASS1P1	ENSG00000111913_ENSG00000220517_ENSG00000244618	617853_617838	GMNN_C6orf62	ENSG00000112312_ENSG00000112308	2
6_chr19_42374200_42377200_lociStitched	chr19	42367800	42398000	6	8006	13556.8	2201.58	840	30200	328853_328854_328855_328856_328857	RPS19_CD79A_ARHGEF1	ENSG00000105372_ENSG00000105369_ENSG00000076928	328855_328863_328865_328853_328854	ARHGEF1_RABAC1_ATP1A3_RPS19_CD79A	ENSG00000076928_ENSG00000105404_ENSG00000105409_ENSG00000105372_ENSG00000105369	5
4_chr7_37795200_37797800_lociStitched	chr7	37790400	37812400	4	11804	13813.8	2459.6	841	22000	672833_672834_672835_672836_672837	GPR141_EPDR1	ENSG00000187037_ENSG00000086289				0
6_chr22_23441800_23442200_lociStitched	chr22	23425000	23451800	6	8406	13614.4	2261.92	842	26800	430721_430722_430723_430724_430725_430726_430727_430728	GNAZ_RTDR1	ENSG00000128266_ENSG00000100218				0
5_chr11_72846200_72847200_lociStitched	chr11	72846200	72869200	5	7405	13547	2208	843	23000	122931_122932_122933_122934_122935_122936	FCHSD2	ENSG00000137478	122850_122858	ATG16L2	ENSG00000168010_ENSG00000206638	2
10_chr15_78360600_78363400_lociStitched	chr15	78326400	78368000	10	17210	15612.5	4301.44	844	41600	252144_252145_252146_252147_252148_252149_252150	MIR1827_TBC1D2B_SH2D7	ENSG00000221476_ENSG00000167202_ENSG00000183476	252186	DNAJA4	ENSG00000259708_ENSG00000140403	2
7_chr9_124108200_124108400_lociStitched	chr9	124082400	124125200	7	21407	16002.9	4712.28	845	42800	781612_781613_781614_781615_781616_781617_781618_781619_781620_781621	GSN_STOM	ENSG00000148180_ENSG00000148175_ENSG00000267987	781623_781624_781589	STOM_GSN	ENSG00000148175_ENSG00000227355_ENSG00000244498_ENSG00000148180	4
9_chr11_44963000_44963800_lociStitched	chr11	44928000	44977200	9	8609	15625.9	4339.44	846	49200	115850_115851_115852_115853_115854_115855_115856_115857_115858_115859	TSPAN18_TP53I11	ENSG00000157570_ENSG00000175274	115773_115779_115801_115890	CD82_TSPAN18_PRDM11	ENSG00000085117_ENSG00000254693_ENSG00000255092_ENSG00000157570_ENSG00000019485	5
12_chr10_112622200_112622400_lociStitched	chr10	112581600	112626200	12	12212	15824.1	4544.74	847	44600	96068_96069_96070_96071_96072_96073_96074_96075_96076_96077_96078_96079_96080	RBM20	ENSG00000203867_ENSG00000232470	95927	SMNDC1	ENSG00000119953	1
4_chr2_31459800_31464000_lociStitched	chr2	31439200	31464000	4	10204	13744.2	2477.52	848	24800	340877_340878_340879_340880_340881_340882	CAPN14_RNA5SP90_EHD3	ENSG00000214711_ENSG00000201671_ENSG00000013016	340642	LCLAT1	ENSG00000172954	1
12_chr11_862000_862400_lociStitched	chr11	826400	878200	12	8212	14856.2	3589.74	849	51800	102530_102531_102532_102533_102534_102535_102536	PNPLA2_EFCAB4A_CD151_POLR2L_TSPAN4_CHID1	ENSG00000177666_ENSG00000255108_ENSG00000177685_ENSG00000177697_ENSG00000177700_ENSG00000214063_ENSG00000250397_ENSG00000177830				0
5_chr20_31044600_31046200_lociStitched	chr20	31033600	31062800	5	11405	13656.8	2400.24	850	29200	411338_411339_411340_411341_411342_411343	C20orf112	ENSG00000197183_ENSG00000236772				0
9_chr15_50528200_50528600_lociStitched	chr15	50528200	50574600	9	8009	16230.7	4988	851	46400	244249_244250_244251_244252_244253_244254_244255_244256_244257_244258_244259_244260_244261	SLC27A2_HDC_GABPB1	ENSG00000140284_ENSG00000140287_ENSG00000241175_ENSG00000104064				0
5_chr11_69264600_69266000_lociStitched	chr11	69250000	69266000	5	8005	12630.4	1400	852	16000	122162_122163_122164		ENSG00000255980_ENSG00000255606	122132	MYEOV	ENSG00000172927	1
5_chr2_28577800_28580200_lociStitched	chr2	28577800	28602400	5	9405	13687.4	2457.54	853	24600	340056_340057_340058_340059_340060_340061_340062			339889_339929	MRPL33_BRE_RBKS	ENSG00000243147_ENSG00000158019_ENSG00000171174	3
11_chr9_132606800_132608200_lociStitched	chr9	132589200	132629400	11	15411	14745.4	3529.56	854	40200	783541_783542_783543_783544_783545_783546	TOR1A_C9orf78_USP20	ENSG00000136827_ENSG00000136819_ENSG00000136878	783580_783578	GPR107_FNBP1	ENSG00000148358_ENSG00000187239	2
7_chr5_149860000_149861400_lociStitched	chr5	149856000	149881000	7	7807	13307.5	2107.5	855	25000	601532_601533_601534_601535_601536	NDST1	ENSG00000254333_ENSG00000070614	601597_601533	SMIM3_NDST1	ENSG00000256235_ENSG00000269636_ENSG00000070614_ENSG00000254333	4
16_chr9_71785800_71786000_lociStitched	chr9	71785800	71839600	16	25416	16376.7	5191.7	856	53800	766099_766100_766101_766102_766103_766104_766105_766106_766107_766108_766109_766110_766111_766112_766113_766114_766115_766116_766117_766118	TJP2	ENSG00000119139	765974_765998_766087	PIP5K1B_FAM122A_TJP2	ENSG00000107242_ENSG00000187866_ENSG00000227410_ENSG00000119139	4
5_chr19_56833800_56837000_lociStitched	chr19	56812400	56837000	5	7805	13244.6	2076.24	857	24600	331497_331498_331499_331500_331501_331502	ZSCAN5A_VN2R17P	ENSG00000131848_ENSG00000267710_ENSG00000200646_ENSG00000267298_ENSG00000267549_ENSG00000213014_ENSG00000266907	331466	ZNF444	ENSG00000167685_ENSG00000204533	2
5_chr19_49134400_49137400_lociStitched	chr19	49132000	49164800	5	6605	13661.2	2496.08	858	32800	330116_330117_330118_330119_330120_330121	SPHK2_DBP_SEC1P_CA11_NTN5	ENSG00000268093_ENSG00000063176_ENSG00000105516_ENSG00000232871_ENSG00000063180_ENSG00000142233	330086_330133_330158_330168_330146_330134_330147	TMEM143_SYNGR4_RASIP1_IZUMO1_TULP2_NUCB1_FTL_BCAT2_FUT1_FGF21_HSD17B14_PLEKHA4	ENSG00000161558_ENSG00000105467_ENSG00000105538_ENSG00000182264_ENSG00000104804_ENSG00000104805_ENSG00000087086_ENSG00000105552_ENSG00000174951_ENSG00000105550_ENSG00000087076_ENSG00000105559	12
5_chr10_111832000_111832400_lociStitched	chr10	111827600	111844800	5	12805	13018.7	1857.6	859	17200	95845_95846_95847_95848_95849_95850_95851_95852_95853_95854_95855	ADD3	ENSG00000148700	95810_95893_95976	XPNPEP1_MXI1_DUSP5	ENSG00000108039_ENSG00000119950_ENSG00000228417_ENSG00000235874_ENSG00000138166_ENSG00000225461	6
7_chr5_180208800_180209600_lociStitched	chr5	180208800	180244400	7	7407	14083.4	2926.32	860	35600	610291_610292_610293_610294_610295_610296_610297_610298_610299_610300_610301	MGAT1	ENSG00000260841_ENSG00000131446	610406_610410_610412_610418_610414_610413_610417_610409	OR2V2_TRIM7_GNB2L1_TRIM41_MIR4638_SNORD96A_SNORD95	ENSG00000182613_ENSG00000250900_ENSG00000146054_ENSG00000204628_ENSG00000233937_ENSG00000146063_ENSG00000264732_ENSG00000247049_ENSG00000248514_ENSG00000208342_ENSG00000264549_ENSG00000248473_ENSG00000250222	13
3_chr1_2460000_2460200_lociStitched	chr1	2460000	2482000	3	2203	12830.4	1694	861	22000	438	HES5_TNFRSF14	ENSG00000197921_ENSG00000238164_ENSG00000157873				0
10_chr5_154207600_154208000_lociStitched	chr5	154190800	154243200	10	16610	15363.7	4244.4	862	52400	602810_602811_602812_602813_602814	LARP1_C5orf4_MIR378H_CNOT8	ENSG00000155506_ENSG00000170271_ENSG00000263361_ENSG00000155508	602814	C5orf4_CNOT8	ENSG00000170271_ENSG00000155508	2
5_chr15_75889000_75892000_lociStitched	chr15	75882200	75915600	5	15205	13957.9	2839	863	33400	251501_251502_251503_251504_251505_251506_251507_251508_251509_251510_251511	PTPN9_SNUPN	ENSG00000169410_ENSG00000260269_ENSG00000169371	251448_251474_251516	MAN2C1_SIN3A_SNX33_IMP3	ENSG00000140400_ENSG00000169375_ENSG00000173548_ENSG00000177971_ENSG00000260892	5
27_chr17_58430000_58430200_lociStitched	chr17	58424200	58476200	27	25627	15594.8	4487.6	864	52000	292254_292255_292256_292257_292258_292259_292260_292261_292262_292263_292264_292265_292266_292267_292268_292269_292270	USP32_C17orf64	ENSG00000170832_ENSG00000141371	292205_292218	CA4_SCARNA20	ENSG00000167434_ENSG00000252577	2
7_chr6_150932000_150934400_lociStitched	chr6	150932000	150973600	7	11207	15600	4496.96	865	41600	655912_655913_655914_655915_655916_655917_655918_655919_655920	PLEKHG1	ENSG00000120278_ENSG00000224029_ENSG00000226599				0
2_chr6_6490800_6492800_lociStitched	chr6	6483800	6492800	2	7602	12027.6	929.7	866	9000	612379_612380	LY86-AS1	ENSG00000216863	612329	F13A1	ENSG00000124491	1
8_chr20_5150000_5155600_lociStitched	chr20	5124400	5158400	8	12608	14422.8	3328.6	867	34000	404589_404590_404591_404592_404593_404594_404595_404596_404597_404598_404599_404600_404601	CDS2	ENSG00000101290				0
6_chr3_53207400_53207600_lociStitched	chr3	53198000	53210800	6	9606	12335.4	1245.44	868	12800	452380_452381_452382	PRKCD	ENSG00000163932	452370	RFT1	ENSG00000163933	1
6_chr10_43912000_43913200_lociStitched	chr10	43885000	43913200	6	9406	13155.3	2067.06	869	28200	76044_76045_76046	HNRNPF_ZNF487P	ENSG00000169813_ENSG00000221400_ENSG00000230555_ENSG00000243660	76003_76048	CSGALNACT2_ZNF487P	ENSG00000169826_ENSG00000243660_ENSG00000252532	3
14_chr12_20565600_20565800_lociStitched	chr12	20551000	20569000	14	12214	12996	1909.8	870	18000	147669_147670_147671_147672_147673_147674_147675_147676_147677	PDE3A	ENSG00000172572				0
10_chr6_30088000_30088200_lociStitched	chr6	30088000	30135600	10	13010	15755.6	4679.08	871	47600	619447_619448_619449_619450_619451_619452_619453_619454_619455_619456_619457_619458_619459	TRIM40_TRIM10_TRIM15	ENSG00000252228_ENSG00000204614_ENSG00000204613_ENSG00000204610	619434_619446_619456_619567_619451_619438	ZNRD1-AS1_ZNRD1_TRIM31-AS1_TRIM31_TRIM10_TRIM15_C6orf136_TRIM40_PPP1R11	ENSG00000204623_ENSG00000066379_ENSG00000231226_ENSG00000204616_ENSG00000204613_ENSG00000204610_ENSG00000204564_ENSG00000266183_ENSG00000204614_ENSG00000204619	10
9_chr17_37809200_37810200_lociStitched	chr17	37803400	37841400	9	14209	14386.8	3317.4	872	38000	287023_287024_287025_287026_287027_287028_287029_287030_287031	STARD3_TCAP_PNMT_PGAP3	ENSG00000131748_ENSG00000173991_ENSG00000141744_ENSG00000161395	287021_287088	PPP1R1B_GSDMB_ORMDL3	ENSG00000214546_ENSG00000131771_ENSG00000073605_ENSG00000172057	4
4_chr1_55011400_55012800_lociStitched	chr1	55011400	55038800	4	7804	13236.9	2175.56	873	27400	12664_12665_12666_12667_12668_12669	ACOT11	ENSG00000227453_ENSG00000162390	12540_12562_12567_12576_12584_12596_12631_12701_12723_12725_12744	TMEM59_TCEANC2_MIR4781_CDCP2_CYB5RL_MRPL37_C1orf191_SSBP3_TTC4_PARS2_TTC22_DHCR24	ENSG00000116209_ENSG00000116205_ENSG00000264208_ENSG00000157211_ENSG00000248835_ENSG00000215883_ENSG00000256407_ENSG00000116221_ENSG00000198711_ENSG00000225632_ENSG00000157216_ENSG00000243725_ENSG00000162396_ENSG00000006555_ENSG00000237453_ENSG00000116133_ENSG00000242396_ENSG00000233203	18
10_chr12_45666200_45670400_lociStitched	chr12	45650800	45691400	10	17610	15225	4169.62	874	40600	155359_155360_155361_155362_155363_155364	ANO6	ENSG00000177119				0
2_chr10_5518400_5521400_lociStitched	chr10	5518400	5524400	2	5402	11601	546.6	875	6000	65910_65911_65912						0
2_chr8_105629000_105637000_lociStitched	chr8	105629000	105637800	2	8402	12082.4	1029.6	876	8800	738452_738453_738454_738455		ENSG00000253350				0
4_chr2_135466200_135469600_lociStitched	chr2	135460600	135472800	4	10204	12350.1	1304.18	877	12200	370271_370272_370273	TMEM163	ENSG00000152128	370274	TMEM163	ENSG00000152128	1
10_chr9_36150000_36151400_lociStitched	chr9	36127600	36167000	10	12810	14499.2	3455.38	878	39400	761784_761785_761786_761787_761788	GLIPR2_CCIN	ENSG00000122694_ENSG00000185972				0
20_chr5_75762800_75765400_lociStitched	chr5	75737000	75792400	20	35020	17118.6	6077.38	879	55400	578445_578446_578447_578448_578449_578450_578451_578452_578453_578454_578455_578456_578457_578458_578459_578460_578461_578462_578463_578464_578465_578466	IQGAP2	ENSG00000145703				0
3_chr8_38796600_38798400_lociStitched	chr8	38792200	38802200	3	8603	11875	836	880	10000	718562_718563	PLEKHA2	ENSG00000169499	718555	PLEKHA2	ENSG00000169499	1
7_chr18_13455200_13456600_lociStitched	chr18	13442600	13473000	7	12407	13923.2	2891.04	881	30400	301658_301659_301660_301661_301662_301663	LDLRAD4_MIR5190	ENSG00000168675_ENSG00000266146_ENSG00000267694_ENSG00000267529	301599	LDLRAD4	ENSG00000267239_ENSG00000168675	2
13_chr6_36012200_36013400_lociStitched	chr6	35992000	36046800	13	36613	16390.7	5364.92	882	54800	620683_620684_620685_620686_620687_620688_620689_620690_620691_620692_620693_620694_620695_620696_620697_620698_620699_620700_620701_620702_620703	SLC26A8_MAPK14	ENSG00000112053_ENSG00000112062	620627_620630_620687_620738_620683	CLPSL2_CLPSL1_LHFPL5_MAPK14_BRPF3_SLC26A8	ENSG00000196748_ENSG00000204140_ENSG00000197753_ENSG00000112062_ENSG00000096070_ENSG00000246982_ENSG00000112053	7
4_chr16_57842000_57845200_lociStitched	chr16	57825000	57850400	4	6004	13253.7	2230.12	883	25400	270302_270303_270304_270305_270306_270307_270308	KIFC3	ENSG00000140859_ENSG00000187185	270307_270338	KIFC3_TEPP	ENSG00000140859_ENSG00000187185_ENSG00000159648	3
5_chr22_41633200_41633600_lociStitched	chr22	41611800	41634600	5	5605	12970.9	1972.2	884	22800	434945	L3MBTL2_CHADL	ENSG00000100395_ENSG00000235513_ENSG00000100399				0
9_chr16_85560000_85560200_lociStitched	chr16	85558000	85579400	9	13209	13004.8	2007.32	885	21400	277845_277846_277847_277848_277849						0
10_chr1_26430200_26430400_lociStitched	chr1	26430200	26471800	10	14010	14568.3	3573.44	886	41600	5678_5679_5680_5681_5682_5683_5684_5685_5686_5687_5688_5689	PDIK1L	ENSG00000175087	5666_5691_5693_5728_5681_5661_5671	SLC30A2_FAM110D_ZNF593_CD52_UBXN11_PDIK1L_EXTL1_TRIM63	ENSG00000158014_ENSG00000197245_ENSG00000142684_ENSG00000236782_ENSG00000169442_ENSG00000158062_ENSG00000175087_ENSG00000158008_ENSG00000158022	9
15_chr2_143924000_143925400_lociStitched	chr2	143868200	143929200	15	22815	18001.1	7015	887	61000	372963_372964_372965_372966_372967_372968_372969_372970_372971_372972_372973_372974_372975_372976_372977_372978_372979_372980_372981_372982_372983	ARHGAP15_NA	ENSG00000075884_NA_ENSG00000257284	372975	NA	NA	1
1_chr4_116242800_116249400_lociStitched	chr4	116242800	116249400	1	6601	11656.9	675.18	888	6600	531401_531402_531403						0
7_chr12_94602200_94603200_lociStitched	chr12	94558400	94603200	7	17807	15617.3	4636.8	889	44800	170464_170465_170466_170467_170468_170469_170470_170471_170472_170473_170474_170475_170476	PLXNC1	ENSG00000136040_ENSG00000258035				0
20_chr10_65013400_65013600_lociStitched	chr10	64976400	65020800	20	24420	15091.6	4111.44	890	44400	82353_82354_82355_82356_82357	JMJD1C	ENSG00000171988_ENSG00000234369	82408_82437	JMJD1C_REEP3	ENSG00000171988_ENSG00000165476	2
7_chr3_50393000_50393400_lociStitched	chr3	50370200	50393400	7	4207	12651	1677.36	891	23200	451682_451683_451684_451685_451686_451687	RASSF1_ZMYND10-AS1_ZMYND10_NPRL2_CYB561D2_TMEM115	ENSG00000068028_ENSG00000235058_ENSG00000004838_ENSG00000114388_ENSG00000114395_ENSG00000126062	451723_451970_451972_451713_451688	MAPKAPK3_CISH_MANF_RBM15B_C3orf18_HEMK1_TMEM115	ENSG00000114738_ENSG00000114737_ENSG00000145050_ENSG00000179837_ENSG00000088543_ENSG00000114735_ENSG00000126062	7
9_chr17_27184400_27185400_lociStitched	chr17	27184400	27219200	9	6809	13947.8	2978.88	892	34800	284437_284438_284439_284440_284441_284442_284443_284444_284445_284446_284447	ERAL1_MIR4732_MIR451B_MIR451A_MIR144_FLOT2_DHRS13	ENSG00000132591_ENSG00000264066_ENSG00000207794_ENSG00000207618_ENSG00000265772_ENSG00000132589_ENSG00000264304_ENSG00000266642_ENSG00000167536	284409_284410_284411_284412_284447_284448_284436_284415_284408	RPL23A_SNORD42B_SNORD4A_SNORD42A_SNORD4B_TLCD1_NEK8_FLOT2_DHRS13_FAM222B_ERAL1_TRAF4_RAB34	ENSG00000198242_ENSG00000238423_ENSG00000238578_ENSG00000264577_ENSG00000238649_ENSG00000238597_ENSG00000160606_ENSG00000160602_ENSG00000267729_ENSG00000264304_ENSG00000132589_ENSG00000266642_ENSG00000167536_ENSG00000173065_ENSG00000264138_ENSG00000132591_ENSG00000265073_ENSG00000076604_ENSG00000109113	19
12_chr3_53153000_53155800_lociStitched	chr3	53134800	53177200	12	15612	15098.6	4129.76	893	42400	452363_452364_452365_452366_452367_452368_452369_452370_452371_452372	RFT1	ENSG00000163933	452292_452389_452370_452378_452405	MUSTN1_TMEM110_TMEM110-MUSTN1_RFT1_PRKCD	ENSG00000243696_ENSG00000213533_ENSG00000248592_ENSG00000252504_ENSG00000163933_ENSG00000163932_ENSG00000238565	7
11_chr21_46285600_46290600_lociStitched	chr21	46266800	46302000	11	17811	14030.7	3062.4	894	35200	428883_428884_428885_428886_428887_428888_428889_428890_428891_428892_428893_428894	PTTG1IP_ITGB2	ENSG00000183255_ENSG00000160255	428878	UBE2G2	ENSG00000184787_ENSG00000236519	2
5_chr3_113516200_113518800_lociStitched	chr3	113498600	113518800	5	17005	12885.6	1927.08	895	20200	470593_470594_470595_470596_470597_470598_470599	ATP6V1A	ENSG00000114573	470582	NAA50_ATP6V1A	ENSG00000239280_ENSG00000121579_ENSG00000114573_ENSG00000242659	4
4_chr12_68888600_68889200_lociStitched	chr12	68874000	68896200	4	9404	13364.4	2406.48	896	22200	162004_162005_162006_162007_162008_162009_162010		ENSG00000256917	162049_161958	SNORA70G_MDM1	ENSG00000234040_ENSG00000206650_ENSG00000111554_ENSG00000251301	4
2_chr5_88556400_88557800_lociStitched	chr5	88556400	88573400	2	11202	12880.9	1924.4	897	17000	582535_582536_582537_582538		ENSG00000248309	582397	MEF2C	ENSG00000081189_ENSG00000248309	2
1_chr2_234236400_234243000_lociStitched	chr2	234236400	234243000	1	6601	11511.7	562.98	898	6600	401340_401341_401342_401343	SAG	ENSG00000130561				0
5_chr11_32443400_32445400_lociStitched	chr11	32436400	32449600	5	9805	12299.8	1353	899	13200	111999_112000_112001_112002	WT1	ENSG00000184937	112045	EIF3M	ENSG00000149100	1
4_chr10_6966200_6969800_lociStitched	chr10	6961800	6972800	4	7004	12056	1113.2	900	11000	66293_66294_66295		ENSG00000234248	66440	SFMBT2	ENSG00000198879	1
4_chr16_68291000_68292800_lociStitched	chr16	68260400	68292800	4	6604	13507.6	2566.08	901	32400	273289_273290_273291_273292	NFATC3_ESRP2_PLA2G15_SLC7A6	ENSG00000072736_ENSG00000263276_ENSG00000262160_ENSG00000103067_ENSG00000261469_ENSG00000103066_ENSG00000260441_ENSG00000103064	273211_273214_273217_273235_273263_273257_273304_273299	EDC4_NRN1L_PSKH1_DPEP3_DUS2L_SLC7A6OS_PRMT7	ENSG00000038358_ENSG00000221526_ENSG00000188038_ENSG00000159792_ENSG00000141096_ENSG00000261864_ENSG00000167264_ENSG00000221789_ENSG00000222177_ENSG00000103061_ENSG00000132600_ENSG00000238343_ENSG00000259797	13
8_chr1_33446400_33447400_lociStitched	chr1	33446400	33499400	8	15408	16064.3	5135.7	902	53000	7104_7105_7106_7107_7108_7109_7110_7111_7112_7113_7114_7115_7116_7117	AK2	ENSG00000217644_ENSG00000239670_ENSG00000236065_ENSG00000004455	341058		ENSG00000238448	1
6_chr9_131531400_131531600_lociStitched	chr9	131525400	131562000	6	5806	13688.4	2763.3	903	36600	783363_783364_783365_783366_783367_783368_783369_783370	ZER1_TBC1D13	ENSG00000160445_ENSG00000107021				0
37_chr21_38785200_38785600_lociStitched	chr21	38754000	38848000	37	57237	21234.6	10311.8	904	94000	427039_427040_427041_427042_427043_427044_427045_427046_427047_427048_427049_427050_427051_427052_427053_427054_427055_427056_427057_427058_427059_427060_427061_427062_427063_427064_427065_427066_427067_427068_427069_427070_427071_427072_427073_427074	DYRK1A	ENSG00000157540	426998_427027	DSCR3_DYRK1A	ENSG00000157538_ENSG00000157540	2
5_chr17_38224200_38224800_lociStitched	chr17	38221600	38238600	5	11805	12452.5	1531.7	905	17000	287114_287115_287116_287117_287118_287119_287120_287121	THRA	ENSG00000126351	287130_287141_287124_287132_287167_287113_287106_287110	MSL1_RAPGEFL1_NR1D1_CASC3_CDC6_MED24_THRA_CSF3_SNORD124	ENSG00000188895_ENSG00000108352_ENSG00000126368_ENSG00000108349_ENSG00000221555_ENSG00000094804_ENSG00000008838_ENSG00000126351_ENSG00000265799_ENSG00000108342_ENSG00000238793	11
2_chr11_109868600_109873800_lociStitched	chr11	109855400	109873800	2	6602	12940.7	2042.4	906	18400	134474_134475_134476_134477_134478_134479		ENSG00000224776	134503	ZC3H12C	ENSG00000149289	1
6_chr9_125094600_125096600_lociStitched	chr9	125086600	125111000	6	9806	13239.4	2349.72	907	24400	781862_781863_781864_781865_781866_781867_781868_781869	MRRF	ENSG00000148187	781844_781796_781813	MRRF_RBM18_TTLL11_NDUFA8_MORN5	ENSG00000148187_ENSG00000119446_ENSG00000175764_ENSG00000119421_ENSG00000185681	5
44_chr7_23462400_23462800_lociStitched	chr7	23384800	23502600	44	33844	22028.6	11143.9	908	117800	668455_668456_668457_668458_668459_668460_668461_668462_668463_668464_668465_668466_668467_668468_668469_668470_668471_668472_668473_668474_668475_668476_668477_668478_668479_668480_668481	IGF2BP3	ENSG00000136231_ENSG00000232627_ENSG00000212264_ENSG00000252590	668481_668485_668506_668439_668464	IGF2BP3_TRA2A_MALSU1	ENSG00000252590_ENSG00000136231_ENSG00000164548_ENSG00000156928_ENSG00000212264	5
17_chr2_68409600_68409800_lociStitched	chr2	68399800	68474800	17	67617	18802.5	7920	909	75000	352242_352243_352244_352245_352246_352247_352248_352249_352250_352251_352252_352253_352254_352255_352256_352257_352258_352259_352260_352261_352262_352263_352264_352265_352266_352267_352268_352269_352270_352271	PPP3R1_PNO1_NA	ENSG00000221823_ENSG00000115946_ENSG00000216115_NA	352276		ENSG00000221443	1
11_chr22_41353800_41354400_lociStitched	chr22	41350600	41367600	11	12211	12493.3	1613.3	910	17000	434901_434902_434903_434904_434905_434906_434907_434908	XPNPEP3_RBX1	ENSG00000196236_ENSG00000100387	434924	EP300_MIR1281	ENSG00000100393_ENSG00000221160	2
10_chr8_130562600_130562800_lociStitched	chr8	130547400	130571000	10	12210	13343.4	2463.84	911	23600	746444_746445_746446_746447_746448_746449_746450_746451_746452_746453	CCDC26	ENSG00000229140	745878_745942_745955_745981_745888_745923_745926_745937_746216	MYC_MIR1207_MIR1208_PVT1_MIR1204_TMEM75_MIR1205	ENSG00000249375_ENSG00000136997_ENSG00000222501_ENSG00000221176_ENSG00000221261_ENSG00000249859_ENSG00000221315_ENSG00000256655_ENSG00000221771_ENSG00000207110_ENSG00000221351	11
4_chr2_218012600_218013600_lociStitched	chr2	218012600	218029200	4	9004	12546.3	1676.6	912	16600	396714_396715_396716_396717_396718_396719_396720_396721_396722			396582_396621_396623_396624	IGFBP5_TNP1	ENSG00000236886_ENSG00000115461_ENSG00000231597_ENSG00000118245_ENSG00000237479_ENSG00000227021_ENSG00000223874_ENSG00000236295	8
5_chr8_42272600_42273200_lociStitched	chr8	42252200	42273200	5	10405	12784.8	1921.5	913	21000	719556_719557_719558_719559_719560	VDAC3_SLC20A2	ENSG00000078668_ENSG00000168575	719479_719504_719590_719677_719692	AP3M2_SLC20A2_C8orf40_THAP1_MIR4469_RNF170_HOOK3	ENSG00000238966_ENSG00000261449_ENSG00000070718_ENSG00000168575_ENSG00000254165_ENSG00000176209_ENSG00000131931_ENSG00000266044_ENSG00000120925_ENSG00000168172	10
3_chr2_173160400_173161200_lociStitched	chr2	173138600	173161200	3	8203	13279.8	2422.72	914	22600	382484_382485_382486_382487_382488_382489_382490			382523_382540	ITGA6	ENSG00000091409_ENSG00000226963_ENSG00000232788	3
5_chr8_135728800_135729400_lociStitched	chr8	135719000	135733800	5	5205	12329.9	1475.56	915	14800	747975_747976_747977	ZFAT	ENSG00000066827	747643_748011_748013	ST3GAL1_MIR30B_MIR30D	ENSG00000008513_ENSG00000261220_ENSG00000259820_ENSG00000207582_ENSG00000199153	5
6_chr17_41327400_41328000_lociStitched	chr17	41292000	41328000	6	6206	13345.2	2502	916	36000	287813_287814_287815_287816_287817_287818_287819_287820	BRCA1_NBR2_NBR1	ENSG00000012048_ENSG00000198496_ENSG00000267681_ENSG00000267595_ENSG00000267340_ENSG00000267002_ENSG00000188554	287828	TMEM106A	ENSG00000184988	1
13_chr9_140519400_140523000_lociStitched	chr9	140502400	140543000	13	13013	14019.2	3211.46	917	40600	785000_785001_785002_785003_785004_785005_785006	ARRDC1_C9orf37_EHMT1_SETP5	ENSG00000197070_ENSG00000203993_ENSG00000181090_ENSG00000233998				0
2_chr17_74430000_74430800_lociStitched	chr17	74430000	74444000	2	10002	12187	1383.2	918	14000	296414_296415_296416_296417_296418_296419_296420_296421	UBE2O_AANAT	ENSG00000175931_ENSG00000129673				0
7_chr10_134449000_134449400_lociStitched	chr10	134438000	134451400	7	11607	12018.5	1215.38	919	13400	102217_102218_102219	INPP5A	ENSG00000068383	102201_102177_102183	INPP5A_PWWP2B_C10orf91	ENSG00000068383_ENSG00000171813_ENSG00000180066	3
30_chr1_55641200_55641400_lociStitched	chr1	55605600	55676400	30	42230	18415.1	7632.24	920	70800	12807_12808_12809_12810_12811_12812_12813_12814_12815_12816_12817_12818_12819_12820_12821_12822_12823_12824_12825_12826_12827_12828_12829_12830_12831_12832_12833_12834_12835_12836	USP24	ENSG00000162402	12837	USP24_GYG1P3	ENSG00000162402_ENSG00000231090_ENSG00000231095	3
6_chr7_150644200_150646800_lociStitched	chr7	150640000	150662000	6	10406	12586.2	1828.2	921	22000	705176_705177_705178_705179_705180	KCNH2	ENSG00000055118	705199	AGAP3	ENSG00000133612	1
8_chr11_36409000_36409400_lociStitched	chr11	36409000	36444400	8	19808	14397.2	3649.74	922	35400	113168_113169_113170_113171_113172_113173_113174_113175_113176_113177_113178	PRR5L	ENSG00000135362_ENSG00000255186	113143	PRR5L	ENSG00000135362	1
8_chrX_64815600_64816800_lociStitched	chrX	64813000	64831000	8	10008	11944.8	1202.4	923	18000	803176_803177_803178_803179_803180		ENSG00000231669	803295_803309_803315	MIR223_VSIG4	ENSG00000237311_ENSG00000207939_ENSG00000155659	3
5_chr16_81590000_81591000_lociStitched	chr16	81575800	81602400	5	17805	13177.6	2465.82	924	26600	276850_276851_276852_276853_276854_276855_276856	CMIP	ENSG00000153815	276823	CMIP	ENSG00000153815	1
4_chr17_35081600_35084000_lociStitched	chr17	35077400	35086600	4	5604	11500	788.44	925	9200	286472_286473_286474		ENSG00000267785	286516	LHX1	ENSG00000255509_ENSG00000132130	2
8_chr2_99094600_99096800_lociStitched	chr2	99063400	99096800	8	16608	13747.4	3042.74	926	33400	359684_359685_359686_359687_359688_359689_359690_359691_359692_359693_359694_359695_359696_359697_359698_359699_359700_359701	INPP4A	ENSG00000040933	359732_359464	COA5_UNC50_COX5B	ENSG00000183513_ENSG00000115446_ENSG00000135940	3
4_chr3_10030800_10031600_lociStitched	chr3	10016800	10031600	4	6204	11931.8	1229.88	927	14800	439917_439918_439919_439920	EMC3	ENSG00000125037_ENSG00000180385	439886_439967	TTLL3_GHRL	ENSG00000214021_ENSG00000157017	2
5_chr20_43026400_43026600_lociStitched	chr20	43016800	43032600	5	8805	12398.3	1698.5	928	15800	414301_414302_414303_414304_414305_414306_414307	HNF4A_MIR3646	ENSG00000101076_ENSG00000229005_ENSG00000233376_ENSG00000266151	414280_414315_414318_414321_414330	C20orf111_C20orf62_TTPAL_PKIG	ENSG00000132823_ENSG00000223891_ENSG00000237907_ENSG00000168746_ENSG00000124120_ENSG00000168734	6
11_chr1_45186600_45189000_lociStitched	chr1	45150000	45209600	11	10211	15716.5	5024.28	929	59600	10093_10094_10095_10096_10097_10098_10099_10100_10101_10102_10103_10104_10105_10106_10107_10108_10109_10110	C1orf228_RNU5F-1_RNU5D-1_KIF2C	ENSG00000198520_ENSG00000199377_ENSG00000200169_ENSG00000142945	9971_10009_10159_10246_10286_10251_10285_10247	DMAP1_ERI3_HECTD3_UROD_TOE1_MUTYH_CCDC163P_MMACHC_TESK2	ENSG00000178028_ENSG00000117419_ENSG00000126107_ENSG00000126088_ENSG00000132773_ENSG00000132781_ENSG00000236624_ENSG00000132763_ENSG00000238945_ENSG00000070759	10
11_chr3_15829000_15831000_lociStitched	chr3	15823600	15851600	11	13611	13591.2	2912	930	28000	441356_441357_441358_441359_441360_441361_441362_441363_441364	ANKRD28	ENSG00000206560	441188_441513_441488	COL6A4P1_CAPN7_DPH3_GALNTL2	ENSG00000230524_ENSG00000131375_ENSG00000154813_ENSG00000131386	4
4_chr7_132094200_132096000_lociStitched	chr7	132094200	132123200	4	10204	13630	2952.2	931	29000	699824_699825_699826_699827_699828_699829_699830_699831_699832_699833	PLXNA4	ENSG00000221866				0
5_chr17_7390400_7393000_lociStitched	chr17	7370200	7393000	5	9405	12223.1	1548.12	932	22800	280224_280225_280226_280227_280228_280229	ZBTB4_SLC35G6_POLR2A	ENSG00000174282_ENSG00000259224_ENSG00000181222	280218_280227_280201_280207_280208_280219_280145_280204_280214_280244_280248_280195_280197_280199_280205_280239_280243_280216	TMEM102_FGF11_ZBTB4_SLC35G6_POLR2A_GPS2_NEURL4_ACAP1_KCTD11_TMEM95_CHRNB1_BCL6B_C17orf61_PLSCR3_NLGN2_MPDU1_SOX15_DVL2_PHF23_GABARAP_CTDNEP1_ELP5_CLDN7_EIF5A_TNFSF12_TNFSF12-TNFSF13_SNORA48_EIF4A1_SNORD10_SNORA67_CD68_SPEM1_C17orf74	ENSG00000181284_ENSG00000262624_ENSG00000161958_ENSG00000263301_ENSG00000174282_ENSG00000259224_ENSG00000181222_ENSG00000132522_ENSG00000215041_ENSG00000261915_ENSG00000072818_ENSG00000213859_ENSG00000263171_ENSG00000182896_ENSG00000170175_ENSG00000161940_ENSG00000224647_ENSG00000205544_ENSG00000187838_ENSG00000262481_ENSG00000169992_ENSG00000129255_ENSG00000233223_ENSG00000129194_ENSG00000251860…	45
3_chr10_28651200_28653800_lociStitched	chr10	28651200	28665400	3	7403	11925.2	1251.02	933	14200	72615_72616_72617_72618_72619			72600_72602_72416	MPP7_MKX	ENSG00000150054_ENSG00000222374_ENSG00000150051_ENSG00000230500	4
18_chr21_30721600_30722200_lociStitched	chr21	30676000	30743200	18	38018	17384.6	6740.16	934	67200	424649_424650_424651_424652_424653_424654_424655_424656_424657_424658_424659_424660_424661_424662_424663_424664_424665_424666_424667_424668_424669_424670_424671_424672_424673_424674_424675_424676_424677_424678_424679	BACH1_BACH1-IT1_BACH1-IT2_BACH1-AS1	ENSG00000156273_ENSG00000248476_ENSG00000228817_ENSG00000232118	424570_424554_424548_424597_424564_424595	CCT8_C21orf7_RWDD2B_LTN1	ENSG00000156261_ENSG00000156265_ENSG00000156253_ENSG00000198862_ENSG00000224649_ENSG00000231125_ENSG00000212479	7
3_chr1_39655200_39655800_lociStitched	chr1	39649200	39662200	3	8203	11939.2	1301.3	935	13000	8693_8694_8695_8696	MACF1	ENSG00000127603	8671_8712_8763	KIAA0754	ENSG00000206654_ENSG00000226438_ENSG00000255103	3
2_chr8_129532000_129536600_lociStitched	chr8	129532000	129542200	2	5602	11656.6	1032.24	936	10200	746103_746104_746105		ENSG00000254275				0
8_chr6_32131400_32131600_lociStitched	chr6	32131400	32154000	8	10808	12493.3	1873.54	937	22600	619831_619832_619833_619834_619835	FKBPL_PRRT1_PPT2_EGFL8_AGPAT1_RNF5_AGER_PBX2_GPSM3_NOTCH4	ENSG00000204315_ENSG00000204314_ENSG00000221988_ENSG00000258388_ENSG00000241404_ENSG00000204310_ENSG00000204308_ENSG00000204305_ENSG00000259382_ENSG00000204304_ENSG00000213654_ENSG00000204301	620048_619744_619766_619797_619798_620043_619827_619830_619879_620010_620019_620022	BRD2-IT1_BRD2_HLA-DMA_ATP6V1G2-DDX39B_ATP6V1G2_NFKBIL1_LY6G6F_SLC44A4_EHMT2-AS1_EHMT2_TNXB_ATF6B_HCG23_HLA-DOB_PSMB8_PSMB9_TAP1	ENSG00000223837_ENSG00000204256_ENSG00000204257_ENSG00000254870_ENSG00000213760_ENSG00000204498_ENSG00000204424_ENSG00000250641_ENSG00000204385_ENSG00000237080_ENSG00000204371_ENSG00000248993_ENSG00000168477_ENSG00000213676_ENSG00000228962_ENSG00000241106_ENSG00000204264_ENSG00000204261_ENSG00000240065_ENSG00000168394	20
4_chr16_17463000_17465200_lociStitched	chr16	17463000	17491600	4	13004	13424.8	2860	938	28600	262735_262736_262737_262738_262739_262740_262741_262742	XYLT1	ENSG00000103489				0
3_chr8_143105800_143107200_lociStitched	chr8	143105800	143126000	3	8803	12503.8	1939.2	939	20200	750021_750022_750023_750024_750025_750026_750027						0
7_chr1_145442600_145443400_lociStitched	chr1	145442600	145460200	7	6807	12251.4	1694.88	940	17600	34281_34282_34283	TXNIP_POLR3GL_ANKRD34A	ENSG00000117289_ENSG00000121851_ENSG00000181039	34279_34283_34292_34299_34305_34276_34286_34291_34295_34311	TXNIP_POLR3GL_ANKRD34A_GNRHR2_PEX11B_ANKRD35_PIAS3_HFE2_LIX1L_RBM8A_ITGA10_NUDT17	ENSG00000117289_ENSG00000121851_ENSG00000181039_ENSG00000211451_ENSG00000131779_ENSG00000198483_ENSG00000131788_ENSG00000168509_ENSG00000152022_ENSG00000234222_ENSG00000131795_ENSG00000143127_ENSG00000186364	13
15_chr6_20174600_20175400_lociStitched	chr6	20169400	20210400	15	18615	14628.8	4079.5	941	41000	616459_616460_616461_616462_616463_616464_616465_616466_616467	MBOAT1	ENSG00000172197	616519_616555	E2F3_CDKAL1	ENSG00000112242_ENSG00000145996	2
12_chr8_96112000_96114800_lociStitched	chr8	96063800	96114800	12	16012	15534.6	4998	942	51000	735520_735521_735522_735523_735524_735525_735526_735527_735528_735529_735530	NDUFAF6_MIR3150A_MIR3150B	ENSG00000156170_ENSG00000200525_ENSG00000245080_ENSG00000254248_ENSG00000265256	735462_735537_735485_735579	INTS8_PLEKHF2_CCNE2_NDUFAF6_C8orf37	ENSG00000164941_ENSG00000175895_ENSG00000175305_ENSG00000156170_ENSG00000253773_ENSG00000156172	6
12_chr17_27969800_27973400_lociStitched	chr17	27965800	28010800	12	20812	14746.5	4216.5	943	45000	284600_284601_284602_284603_284604_284605_284606_284607_284608_284609_284610_284611_284612_284613_284614_284615_284616_284617_284618_284619_284620	SSH2	ENSG00000264031_ENSG00000141298_ENSG00000263370_ENSG00000222858_ENSG00000265625	284647_284686	EFCAB5_SSH2	ENSG00000252657_ENSG00000176927_ENSG00000141298	3
4_chr17_40667400_40674200_lociStitched	chr17	40659800	40679400	4	11404	12371.5	1844.36	944	19600	287697_287698_287699_287700_287701_287702_287703_287704	ATP6V0A1_MIR5010	ENSG00000033627_ENSG00000267632_ENSG00000265611_ENSG00000256929	287652_287675_287677_287682_287684_287654_287630	PTRF_ATP6V0A1_STAT5B_KCNH4_HCRT	ENSG00000236194_ENSG00000221020_ENSG00000177469_ENSG00000238704_ENSG00000033627_ENSG00000173757_ENSG00000089558_ENSG00000161610	8
2_chr2_38078200_38082600_lociStitched	chr2	38078200	38085200	2	6202	11253.9	737.8	945	7000	342867_342868	LINC00211	ENSG00000237803	342708		ENSG00000207364	1
3_chr2_217637000_217640400_lociStitched	chr2	217630000	217640400	3	10003	11520.1	1010.88	946	10400	396602_396603_396604_396605_396606_396607		ENSG00000236886				0
3_chr7_134842800_134846800_lociStitched	chr7	134834400	134851000	3	8003	12274	1771.22	947	16600	700634_700635_700636_700637_700638_700639	TMEM140_C7orf49	ENSG00000146859_ENSG00000122783_ENSG00000229974	700493_700585_700767	BPGM_AGBL3_C7orf73	ENSG00000172331_ENSG00000146856_ENSG00000243317	3
3_chr11_76312600_76316000_lociStitched	chr11	76298600	76316000	3	7003	12143.5	1647.78	948	17400	123809_123810_123811_123812_123813_123814_123815		ENSG00000254755	123830_123827	LRRC32	ENSG00000137507_ENSG00000254975_ENSG00000254810_ENSG00000236304	4
13_chr17_40529400_40529600_lociStitched	chr17	40493400	40535800	13	24013	14377.8	3883.84	949	42400	287668_287669_287670_287671_287672_287673	STAT3	ENSG00000168610	287675_287677	PTRF	ENSG00000221020_ENSG00000177469	2
5_chr17_76262200_76264000_lociStitched	chr17	76255200	76269600	5	11405	11738.9	1249.92	950	14400	296787_296788_296789_296790_296791		ENSG00000204277	296808	SOCS3	ENSG00000184557_ENSG00000266970	2
3_chr19_4648200_4648800_lociStitched	chr19	4633400	4648800	3	3403	11590	1119.58	951	15400	320993_320994_320995	TNFAIP8L1_C19orf10	ENSG00000267408_ENSG00000185361_ENSG00000074842				0
3_chr12_29311600_29313600_lociStitched	chr12	29299400	29324200	3	9403	12953	2507.28	952	24800	150447_150448_150449_150450_150451_150452	FAR2	ENSG00000257258_ENSG00000064763	150499_150447	FAR2	ENSG00000257176_ENSG00000257258_ENSG00000064763	3
8_chr18_21052000_21053400_lociStitched	chr18	21035800	21079400	8	12008	14392.4	3954.52	953	43600	302912_302913_302914_302915_302916_302917_302918_302919_302920_302921_302922_302923_302924_302925_302926	RIOK3_C18orf8	ENSG00000101782_ENSG00000199357_ENSG00000141452	302835_302911	CABLES1_RIOK3	ENSG00000134508_ENSG00000222999_ENSG00000101782	3
5_chr14_24838400_24838600_lociStitched	chr14	24835200	24866200	5	9605	13500.5	3062.8	954	31000	211708_211709_211710_211711_211712_211713	NFATC4_NYNRIN	ENSG00000100968_ENSG00000205978	211676_211677_211685_211688_211702_211704_211713_211724_211725_211727_211708	CHMP4A_TM9SF1_MDP1_NEDD8_TGM1_RABGGTA_ADCY4_RIPK3_NYNRIN_KHNYN_CBLN3_SDR39U1_NFATC4	ENSG00000254505_ENSG00000100926_ENSG00000254692_ENSG00000213920_ENSG00000260669_ENSG00000129559_ENSG00000092295_ENSG00000100949_ENSG00000129467_ENSG00000258973_ENSG00000129465_ENSG00000205978_ENSG00000100441_ENSG00000139899_ENSG00000100445_ENSG00000100968	16
20_chr7_38407400_38407800_lociStitched	chr7	38374200	38409600	20	14020	12995.3	2559.42	955	35400	673007_673008_673009_673010_673011_673012_673013_673014_673015_673016_673017_673018	TRGV7_TRGV6_TRGV5P_TRGV5_TRGV4_TRGV3_TRGV2_TRGV1	ENSG00000249978_ENSG00000226212_ENSG00000228668_ENSG00000211697_ENSG00000211698_ENSG00000211699_ENSG00000233306_ENSG00000211701				0
6_chr17_66434600_66439000_lociStitched	chr17	66432200	66460400	6	12606	13124.3	2695.92	956	28200	294323_294324_294325_294326_294327_294328_294329_294330_294331	PRKAR1A_WIPI1	ENSG00000108946_ENSG00000267009_ENSG00000070540	294213_294222_294271_294286_294576	C17orf58_KPNA2_AMZ2_SLC16A6_ARSG_ABCA10_ABCA5	ENSG00000186665_ENSG00000182481_ENSG00000196704_ENSG00000265100_ENSG00000108932_ENSG00000141337_ENSG00000154263_ENSG00000154265	8
4_chr2_105257800_105259400_lociStitched	chr2	105257800	105276600	4	6804	12176.8	1767.2	957	18800	361512_361513_361514_361515_361516_361517_361518_361519_361520		ENSG00000230690	361481		ENSG00000199727	1
5_chr18_9073800_9074200_lociStitched	chr18	9069600	9119800	5	17805	15210.6	4809.16	958	50200	300444_300445_300446_300447_300448_300449_300450_300451_300452_300453_300454_300455_300456_300457	NDUFV2	ENSG00000178127_ENSG00000265257_ENSG00000263847_ENSG00000266053	300561_300510_300452	TWSG1_NDUFV2	ENSG00000251994_ENSG00000264964_ENSG00000128791_ENSG00000178127_ENSG00000265257	5
8_chr3_167442200_167449400_lociStitched	chr3	167408200	167458800	8	20608	15564.6	5166.26	959	50600	487241_487242_487243_487244_487245_487246_487247_487248_487249_487250_487251_487252_487253_487254	PDCD10_HMGN1P8_SERPINI1	ENSG00000114209_ENSG00000241120_ENSG00000163536	487142_487251	ZBBX_PDCD10_SERPINI1	ENSG00000169064_ENSG00000114209_ENSG00000163536	3
4_chr11_64034200_64035400_lociStitched	chr11	64022600	64045000	4	2804	12111.7	1720.32	960	22400	121195_121196_121197	PLCB3_GPR137_BAD	ENSG00000149782_ENSG00000173264_ENSG00000002330	121186_121198	FERMT3_GPR137_BAD	ENSG00000149781_ENSG00000173264_ENSG00000002330	3
2_chr2_201992600_201998000_lociStitched	chr2	201988800	201998000	2	6602	11316.9	930.12	961	9200	391655_391656_391657	CFLAR_IMPDH1P10_CFLAR-AS1_RNU7-45P	ENSG00000003402_ENSG00000232133_ENSG00000226312_ENSG00000238829	391595_391596_391613_391663	PPIL3_NIF3L1_ORC2_CFLAR-AS1	ENSG00000240344_ENSG00000201499_ENSG00000196290_ENSG00000252916_ENSG00000115942_ENSG00000183308_ENSG00000226312	7
3_chr7_1553400_1554800_lociStitched	chr7	1546800	1554800	3	6403	10976	600	962	8000	662032_662033	INTS1	ENSG00000164880_ENSG00000231927				0
10_chr1_8586200_8587200_lociStitched	chr1	8570800	8616400	10	17010	15052.6	4678.56	963	45600	1656_1657_1658_1659_1660_1661_1662_1663_1664_1665_1666_1667_1668_1669_1670_1671_1672_1673_1674_1675	RERE	ENSG00000142599_ENSG00000221083	1632_1761	RERE	ENSG00000232912_ENSG00000142599	2
5_chr7_138307000_138309600_lociStitched	chr7	138291800	138318400	5	6205	12730.8	2367.4	964	26600	701712_701713_701714_701715_701716_701717_701718	SVOPL	ENSG00000157703_ENSG00000252188	701717	SVOPL	ENSG00000252188_ENSG00000157703	2
6_chr7_36662400_36663000_lociStitched	chr7	36651000	36680200	6	9806	13674.4	3311.28	965	29200	672483_672484_672485_672486_672487_672488_672489_672490_672491_672492	AOAH	ENSG00000136250				0
7_chr19_44288800_44289400_lociStitched	chr19	44268800	44289400	7	9607	12044.8	1683.02	966	20600	329286_329287_329288_329289	KCNN4	ENSG00000104783	329272_329342	PLAUR_ZNF221	ENSG00000011422_ENSG00000159905	2
1_chrX_11478000_11485600_lociStitched	chrX	11478000	11485600	1	7601	10912.1	554.04	967	7600	787954_787955	ARHGAP6	ENSG00000047648				0
7_chr2_47197200_47197400_lociStitched	chr2	47173000	47214200	7	12807	14012.1	3658.56	968	41200	345578_345579_345580_345581_345582_345583_345584_345585_345586_345587_345588	TTC7A	ENSG00000068724	345646_345698	CALM2_MIR559	ENSG00000143933_ENSG00000207923	2
7_chr15_101708400_101709200_lociStitched	chr15	101707400	101746800	7	16807	14321.9	3991.22	969	39400	258601_258602_258603_258604_258605_258606_258607_258608_258609_258610_258611_258612	CHSY1	ENSG00000259182_ENSG00000131873	258635	CHSY1	ENSG00000131873	1
16_chr4_129236200_129237800_lociStitched	chr4	129196000	129237800	16	21416	14542.2	4213.44	970	41800	535699_535700_535701_535702_535703_535704_535705_535706_535707_535708_535709_535710_535711_535712_535713	PGRMC2	ENSG00000164040_ENSG00000251432	535855_535957_535632	PHF17_C4orf33_SCLT1_LARP1B	ENSG00000077684_ENSG00000151470_ENSG00000151466_ENSG00000138709_ENSG00000241651	5
4_chr15_42793000_42798000_lociStitched	chr15	42791000	42804200	4	11404	11542.1	1218.36	971	13200	241936_241937_241938	SNAP23	ENSG00000092531				0
2_chr3_143592200_143597000_lociStitched	chr3	143587400	143597000	2	6602	11277.1	959.04	972	9600	479479_479480_479481						0
9_chr17_47856800_47857200_lociStitched	chr17	47805600	47857200	9	32409	15041.4	4747.2	973	51600	289259_289260_289261_289262_289263_289264_289265_289266_289267_289268_289269_289270	FAM117A	ENSG00000121104	289221_289320_289257_289255	NXPH3_DLX3_SLC35B1	ENSG00000249906_ENSG00000182575_ENSG00000064195_ENSG00000248172_ENSG00000121073_ENSG00000250751	6
32_chr8_21785400_21785800_lociStitched	chr8	21754600	21843600	32	26232	19571.1	9282.7	974	89000	713668_713669_713670_713671_713672_713673_713674_713675_713676_713677_713678_713679_713680_713681_713682_713683_713684_713685_713686_713687_713688_713689_713690_713691_713692_713693_713694_713695	DOK2_XPO7	ENSG00000147443_ENSG00000130227	713712_713704_713705_713706_713708_713710_713718_713715_713674_713671	REEP4_NPM2_FGF17_EPB49_FAM160B2_NUDT18_HR_SFTPC_BMP1_LGI3_XPO7_DOK2	ENSG00000168476_ENSG00000158806_ENSG00000238466_ENSG00000158815_ENSG00000158856_ENSG00000158863_ENSG00000173566_ENSG00000168453_ENSG00000168484_ENSG00000168487_ENSG00000168481_ENSG00000130227_ENSG00000147443	13
4_chr7_102055000_102057400_lociStitched	chr7	102052800	102066400	4	11804	11459.4	1175.04	975	13600	690533_690534_690535	PRKRIP1	ENSG00000128563_ENSG00000239480	690506_690539	SH2B2_ALKBH4_LRWD1_MIR5090	ENSG00000160999_ENSG00000160993_ENSG00000161036_ENSG00000266715	4
4_chr1_26697000_26697400_lociStitched	chr1	26697000	26713200	4	10604	11795.2	1527.66	976	16200	5739_5740_5741_5742_5743_5744	ZNF683	ENSG00000176083	5671_5691_5693_5720	TRIM63_FAM110D_ZNF593_SH3BGRL3	ENSG00000158022_ENSG00000197245_ENSG00000142684_ENSG00000236782_ENSG00000142669	5
3_chr1_161188600_161188800_lociStitched	chr1	161179800	161198600	3	1403	11821.4	1582.96	977	18800	38194_38195_38196_38197_38198_38199	NDUFS2_FCER1G_APOA2_TOMM40L_MIR5187_NR1I3	ENSG00000158864_ENSG00000158869_ENSG00000268387_ENSG00000158874_ENSG00000158882_ENSG00000263548_ENSG00000143257	38191_38213_38214_38224_38198_38195_38199_38324	ADAMTS4_NDUFS2_MPZ_SDHC_C1orf192_APOA2_FCER1G_TOMM40L_MIR5187_NR1I3_DUSP12	ENSG00000158859_ENSG00000158864_ENSG00000158887_ENSG00000143252_ENSG00000188931_ENSG00000235477_ENSG00000158874_ENSG00000158869_ENSG00000158882_ENSG00000263548_ENSG00000143257_ENSG00000081721	12
6_chr11_72528000_72528600_lociStitched	chr11	72515400	72533600	6	9006	11582.5	1354.08	978	18200	122848_122849_122850_122851_122852_122853	ATG16L2	ENSG00000168010	122837_122842_122933_122957_122978	ARAP1_ARAP1-AS2_RPS12P20_STARD10_FCHSD2_P2RY2_ARHGEF17	ENSG00000186635_ENSG00000245148_ENSG00000244134_ENSG00000255709_ENSG00000214530_ENSG00000137478_ENSG00000215841_ENSG00000175591_ENSG00000110237_ENSG00000257038	10
10_chr10_12114000_12114400_lociStitched	chr10	12092800	12126600	10	9210	12989.3	2764.84	979	33800	67788_67789_67790_67791_67792_67793_67794_67795_67796_67797	DHTKD1	ENSG00000181192_ENSG00000229098	67803	DHTKD1	ENSG00000200285_ENSG00000181192	2
4_chr12_46608200_46618400_lociStitched	chr12	46604000	46630000	4	15404	13023.4	2808	980	26000	155632_155633_155634_155635_155636_155637	SLC38A1	ENSG00000111371	155648	SLC38A1	ENSG00000111371	1
8_chr13_77888600_77893600_lociStitched	chr13	77870600	77897800	8	15208	13197.4	2994.72	981	27200	199183_199184_199185_199186_199187_199188_199189_199190	MYCBP2	ENSG00000005810	199190	MYCBP2	ENSG00000005810	1
23_chr12_112794200_112795200_lociStitched	chr12	112763600	112826000	23	13823	16155.4	5984.16	982	62400	175681_175682_175683_175684_175685_175686_175687_175688_175689_175690_175691	HECTD4	ENSG00000173064				0
5_chr1_51900400_51902000_lociStitched	chr1	51887200	51915200	5	13205	13123.6	2954	983	28000	11875_11876_11877_11878_11879_11880_11881_11882_11883_11884_11885	EPS15	ENSG00000085832	11903_11888	EPS15	ENSG00000227070_ENSG00000085832_ENSG00000238140	3
20_chr11_47569800_47572400_lociStitched	chr11	47498600	47572400	20	31620	17121.6	6974.1	984	73800	116485_116486_116487_116488_116489_116490_116491_116492_116493_116494_116495_116496_116497_116498_116499_116500_116501_116502_116503_116504_116505_116506	CELF1	ENSG00000149187_ENSG00000265467	116512_116542_116513_116514_116516_116517	RNU5E-10P_FNBP4_KBTBD4_NDUFS3_FAM180B_C1QTNF4	ENSG00000200376_ENSG00000109920_ENSG00000200090_ENSG00000252447_ENSG00000231880_ENSG00000123444_ENSG00000213619_ENSG00000196666_ENSG00000172247	9
5_chr2_8464000_8470800_lociStitched	chr2	8441800	8475600	5	11405	13682.2	3565.9	985	33800	334356_334357_334358_334359_334360_334361_334362	LINC00299	ENSG00000236790				0
3_chr5_179251800_179252000_lociStitched	chr5	179243400	179252000	3	1403	10786.1	675.1	986	8600	610087	SQSTM1	ENSG00000161011				0
6_chr7_2563000_2563600_lociStitched	chr7	2548000	2571200	6	8406	12198.6	2090.32	987	23200	662181_662182_662183	LFNG_MIR4648_BRAT1	ENSG00000106003_ENSG00000264357_ENSG00000106009	662185	BRAT1	ENSG00000238857_ENSG00000106009	2
8_chr2_190436600_190436800_lociStitched	chr2	190427000	190450600	8	9208	12500.9	2402.48	988	23600	387996_387997_387998_387999	SLC40A1	ENSG00000138449				0
2_chr7_127960600_127963000_lociStitched	chr7	127954800	127963000	2	8002	10917.5	830.66	989	8200	698779	RBM28	ENSG00000106344				0
15_chr4_99812600_99813000_lociStitched	chr4	99781200	99836800	15	20815	15618	5532.2	990	55600	526078_526079_526080_526081_526082_526083_526084_526085_526086_526087_526088_526089_526090_526091_526092_526093_526094_526095_526096_526097	EIF4E_TBCAP3	ENSG00000151247_ENSG00000249055	525880_526018	RAP1GDS1_TSPAN5	ENSG00000138698_ENSG00000214559_ENSG00000168785_ENSG00000260641	4
12_chr7_4766000_4766200_lociStitched	chr7	4745600	4787000	12	8412	13438.4	3353.4	991	41400	662704_662705_662706_662707_662708_662709_662710_662711_662712_662713_662714	FOXK1	ENSG00000164916	662698		ENSG00000238781	1
4_chr19_6097800_6098000_lociStitched	chr19	6087000	6102800	4	5604	11603.5	1526.28	992	15800	321223_321224_321225	RFX2	ENSG00000087903				0
17_chr5_157294800_157295400_lociStitched	chr5	157248200	157295400	17	17217	14386.6	4314.08	993	47200	603729_603730_603731_603732_603733_603734_603735_603736_603737_603738_603739	CLINT1	ENSG00000113282	603725_604162_604206_604222	EBF1_RNF145_UBLCP1	ENSG00000206819_ENSG00000164330_ENSG00000269340_ENSG00000245812_ENSG00000145860_ENSG00000253256_ENSG00000164332	7
8_chr18_77722000_77722200_lociStitched	chr18	77702200	77746600	8	21208	13706.3	3645.24	994	44400	320370_320371_320372_320373_320374_320375_320376_320377	PQLC1_HSBP1L1_TXNL4A	ENSG00000122490_ENSG00000226742_ENSG00000141759	320263	NFATC1	ENSG00000131196	1
4_chr19_8093200_8093600_lociStitched	chr19	8093200	8117400	4	6804	11804.8	1747.24	995	24200	321512_321513_321514	CCL25	ENSG00000131142				0
3_chr1_10475600_10476800_lociStitched	chr1	10461800	10476800	3	5003	11290.5	1234.5	996	15000	2076_2077_2078_2079_2080	PGD	ENSG00000142657	1954_1978	UBE4B	ENSG00000234374_ENSG00000130939	2
8_chr19_8636400_8639400_lociStitched	chr19	8629800	8658200	8	8808	12158	2115.8	997	28400	321591_321592_321593_321594	MYO1F_ADAMTS10	ENSG00000268618_ENSG00000142347_ENSG00000267986_ENSG00000142303	321559_321562_321592	MARCH2_HNRNPM_MYO1F_ADAMTS10	ENSG00000099785_ENSG00000099783_ENSG00000142347_ENSG00000267986_ENSG00000142303	5
6_chr11_60686000_60687000_lociStitched	chr11	60657000	60687000	6	8206	12837	2808	998	30000	120443_120444_120445_120446_120447_120448_120449_120450_120451_120452_120453_120454	PRPF19_TMEM109	ENSG00000110107_ENSG00000257052_ENSG00000110108_ENSG00000256944_ENSG00000256196	120431_120426_120456_120504_120544	CCDC86_TMEM132A_VPS37C_CYBASC3_TMEM138	ENSG00000110104_ENSG00000255959_ENSG00000255845_ENSG00000006118_ENSG00000256196_ENSG00000167987_ENSG00000162144_ENSG00000149483	8
6_chr6_144136000_144136600_lociStitched	chr6	144123400	144140000	6	11606	11807.6	1786.16	999	16600	653860_653861_653862	PHACTR2	ENSG00000112419_ENSG00000257065				0
3_chr21_31027600_31031000_lociStitched	chr21	31012000	31031000	3	8203	11952.9	1936.1	1000	19000	424759_424760_424761_424762	GRIK1	ENSG00000171189				0
4_chr2_54219800_54221400_lociStitched	chr2	54219800	54229000	4	7604	10965.5	966	1001	9200	347838_347839		ENSG00000239235				0
12_chr12_54698800_54702600_lociStitched	chr12	54698800	54732400	12	11212	12613.4	2614.08	1002	33600	157614_157615_157616_157617_157618_157619_157620_157621	NFE2_COPZ1_MIR148B	ENSG00000123405_ENSG00000111481_ENSG00000258344_ENSG00000207381_ENSG00000199122	157393_157421_157455_157465_157603_157616_157620_157630_157637_157645_157674_157607_157614	SP1_MAP3K12_ATF7_ATP5G2_MIR148B_GPR84_ZNF385A_ITGA5_GTSF1_CBX5_HNRNPA1_NFE2_COPZ1	ENSG00000185591_ENSG00000139625_ENSG00000170653_ENSG00000267281_ENSG00000135390_ENSG00000257596_ENSG00000207381_ENSG00000199122_ENSG00000139572_ENSG00000161642_ENSG00000161638_ENSG00000258137_ENSG00000170627_ENSG00000258344_ENSG00000094916_ENSG00000135486_ENSG00000123405_ENSG00000111481	18
1_chrX_67917400_67929200_lociStitched	chrX	67917400	67929200	1	11801	10782.8	789.42	1003	11800	804129_804130_804131_804132_804133_804134_804135_804136	STARD8	ENSG00000130052	804082	YIPF6	ENSG00000181704	1
13_chr11_64090200_64092000_lociStitched	chr11	64080000	64123600	13	9213	13468	3479.28	1004	43600	121201_121202_121203_121204_121205_121206_121207	ESRRA_TRMT112_PRDX5_CCDC88B_RPS6KA4	ENSG00000173153_ENSG00000173113_ENSG00000126432_ENSG00000236935_ENSG00000168071_ENSG00000162302	121186_121199_121255_121207_121205_121218	FERMT3_GPR137_KCNK4_C11orf20_ESRRA_NRXN2_CCDC88B_RPS6KA4	ENSG00000149781_ENSG00000173264_ENSG00000182450_ENSG00000257069_ENSG00000207024_ENSG00000219435_ENSG00000173153_ENSG00000228732_ENSG00000110076_ENSG00000168071_ENSG00000162302_ENSG00000224456	12
7_chr18_13395800_13398200_lociStitched	chr18	13370800	13398200	7	14807	12428.6	2449.56	1005	27400	301640_301641_301642_301643_301644_301645_301646_301647_301648_301649_301650	LDLRAD4	ENSG00000168675_ENSG00000267393	301599	LDLRAD4	ENSG00000267239_ENSG00000168675	2
5_chr2_96916400_96917400_lociStitched	chr2	96907200	96928000	5	12405	11901.8	1924	1006	20800	359118_359119_359120_359121_359122	TMEM127	ENSG00000204685_ENSG00000135956	359124_359098_359099_359115_359095	TMEM127_CIAO1_ASTL_DUSP2_STARD7_ADRA2B	ENSG00000135956_ENSG00000144021_ENSG00000188886_ENSG00000158050_ENSG00000084090_ENSG00000204685_ENSG00000222040	7
3_chr3_195627600_195633000_lociStitched	chr3	195627600	195641800	3	6203	11060.4	1093.4	1007	14200	495866_495867_495868_495869	TNK2	ENSG00000061938_ENSG00000224614_ENSG00000226155				0
6_chr9_139014600_139015000_lociStitched	chr9	138996400	139015000	6	5806	11474.3	1517.76	1008	18600	784792_784793_784794_784795_784796_784797	C9orf69	ENSG00000260193_ENSG00000238227_ENSG00000268404	784770_784791	UBAC1_NACC2	ENSG00000130560_ENSG00000148411	2
8_chr16_4699800_4700600_lociStitched	chr16	4690600	4727200	8	8608	12714.8	2763.3	1009	36600	259559_259560_259561_259562_259563_259564	MGRN1	ENSG00000102858_ENSG00000261442	259591	UBN1_GLYR1	ENSG00000118900_ENSG00000140632	2
5_chrX_153688000_153688200_lociStitched	chrX	153688000	153724800	5	4005	11750.2	1803.2	1010	36800	829775_829776_829777_829778_829779	PLXNA3_LAGE3_UBL4A_SLC10A3	ENSG00000130827_ENSG00000196976_ENSG00000102178_ENSG00000126903_ENSG00000264783_ENSG00000264484_ENSG00000264631	829770_829771_829782_829765_829701_829764	ATP6AP1_GDI1_FAM50A_G6PD_IKBKG_RPL10_SNORA70_DNASE1L1_HCFC1-AS1_HCFC1_TMEM187	ENSG00000071553_ENSG00000203879_ENSG00000071859_ENSG00000160211_ENSG00000073009_ENSG00000147403_ENSG00000207165_ENSG00000013563_ENSG00000235802_ENSG00000172534_ENSG00000177854	11
37_chr6_119642400_119642600_lociStitched	chr6	119571800	119676600	37	39437	20551.3	10616.2	1011	104800	645969_645970_645971_645972_645973_645974_645975_645976_645977_645978_645979_645980_645981_645982_645983_645984_645985_645986_645987_645988_645989_645990_645991_645992_645993_645994_645995_645996_645997_645998	MAN1A1	ENSG00000111885_ENSG00000216316_ENSG00000200732	645939	FAM184A	ENSG00000111879	1
4_chr1_156884400_156885200_lociStitched	chr1	156865800	156885200	4	9004	11822.4	1887.62	1012	19400	36925_36926_36927_36928	PEAR1_LRRC71	ENSG00000187800_ENSG00000160838	36882_36886_36889_36890_36896_36907	ISG20L2_RRNAD1_MRPL24_HDGF_PRCC_SH2D2A_NTRK1	ENSG00000223356_ENSG00000143319_ENSG00000143303_ENSG00000143314_ENSG00000143321_ENSG00000143294_ENSG00000027869_ENSG00000198400	8
5_chr6_34807600_34808000_lociStitched	chr6	34782200	34808000	5	10405	12327.2	2396.82	1013	25800	620422_620423_620424_620425_620426	UHRF1BP1	ENSG00000065060_ENSG00000206717				0
4_chr11_74173800_74176000_lociStitched	chr11	74165400	74176000	4	6004	11018.7	1093.92	1014	10600	123269_123270_123271_123272	KCNE3	ENSG00000254631_ENSG00000254928_ENSG00000175538	123208_123283	LIPT2_POLD3	ENSG00000206913_ENSG00000175536_ENSG00000254837_ENSG00000077514	4
10_chr1_161480200_161481600_lociStitched	chr1	161460800	161497400	10	9410	12828.3	2928	1015	36600	38250_38251_38252_38253_38254_38255_38256_38257_38258_38259_38260	FCGR2A_HSPA6	ENSG00000143226_ENSG00000173110	38252_38324_38327_38315	FCGR2A_DUSP12_ATF6_FCRLB	ENSG00000143226_ENSG00000081721_ENSG00000226889_ENSG00000118217_ENSG00000162746	5
3_chr3_124593400_124595400_lociStitched	chr3	124593400	124600400	3	6003	10604.3	704.2	1016	7000	474018_474019_474020_474021_474022	ITGB5	ENSG00000082781	473996	ITGB5_ITGB5-AS1	ENSG00000082781_ENSG00000244286	2
3_chr2_232468800_232469000_lociStitched	chr2	232468800	232481000	3	803	10920.2	1028.46	1017	12200	400936						0
11_chr12_113683000_113683200_lociStitched	chr12	113664400	113710200	11	23011	14156.8	4273.14	1018	45800	175872_175873_175874_175875_175876_175877_175878_175879_175880_175881_175882_175883	TPCN1	ENSG00000186815	175870_175904	IQCD_TPCN1_SDSL_SDS	ENSG00000166578_ENSG00000186815_ENSG00000139410_ENSG00000135094	4
6_chr2_65291400_65292000_lociStitched	chr2	65291400	65315800	6	9006	12126.8	2244.8	1019	24400	351281_351282_351283_351284_351285_351286_351287_351288_351289_351290_351291	CEP68_RAB1A	ENSG00000011523_ENSG00000138069	351300_351305_351318	RAB1A_ACTR2	ENSG00000138069_ENSG00000200654_ENSG00000138071	3
3_chr2_62454800_62457000_lociStitched	chr2	62428000	62460000	3	26803	13321.6	3443.2	1020	32000	350382_350383_350384_350385_350386_350387_350388_350389	B3GNT2_MIR5192	ENSG00000170340_ENSG00000266097				0
6_chr22_50752200_50752400_lociStitched	chr22	50731600	50752400	6	4406	11492	1626.56	1021	20800	436744_436745_436746	PLXNB2_DENND6B	ENSG00000196576_ENSG00000227484_ENSG00000205593	436717	MLC1	ENSG00000100427	1
4_chr8_125852400_125853200_lociStitched	chr8	125841800	125861600	4	8004	11697.8	1839.42	1022	19800	744979_744980_744981_744982_744983_744984		ENSG00000255080_ENSG00000249816	744956_745034	MTSS1_SQLE	ENSG00000170873_ENSG00000253513_ENSG00000104549	3
2_chr4_124335800_124342600_lociStitched	chr4	124335800	124344600	2	8602	10846	989.12	1023	8800	534093_534094						0
11_chr2_127433800_127438000_lociStitched	chr2	127418000	127457000	11	22611	13295.1	3451.5	1024	39000	368021_368022_368023_368024_368025_368026_368027_368028	GYPC	ENSG00000136732_ENSG00000235128				0
7_chr12_32835600_32836400_lociStitched	chr12	32835600	32860200	7	19007	12140.1	2297.64	1025	24600	151558_151559_151560_151561_151562_151563_151564_151565	DNM1L	ENSG00000087470_ENSG00000257643_ENSG00000201563	151278_151470_151489_151202	METTL20_FGD4_FAM60A	ENSG00000139160_ENSG00000207176_ENSG00000139132_ENSG00000253063_ENSG00000139146_ENSG00000177340	6
3_chr4_70172600_70173000_lociStitched	chr4	70172600	70189000	3	5803	11063.4	1221.8	1026	16400	516434_516435_516436_516437_516438_516439_516440		ENSG00000251691	516096	YTHDC1	ENSG00000083896	1
2_chr19_2169600_2173400_lociStitched	chr19	2169600	2189200	2	7802	11375.8	1534.68	1027	19600	320685_320686_320687	AP3D1_DOT1L	ENSG00000065000_ENSG00000104885	320695	PLEKHJ1_MIR1227	ENSG00000104886_ENSG00000221411	2
5_chr4_95261400_95261800_lociStitched	chr4	95257000	95274600	5	9205	11675.8	1839.2	1028	17600	524602_524603_524604	HPGDS	ENSG00000163106				0
7_chrX_117671800_117672800_lociStitched	chrX	117662000	117702000	7	16607	12600	2768	1029	40000	819166_819167_819168_819169_819170_819171_819172_819173_819174_819175_819176_819177_819178_819179_819180_819181	DOCK11	ENSG00000147251_ENSG00000206862	819159	DOCK11	ENSG00000147251	1
6_chr8_8946400_8947200_lociStitched	chr8	8923400	8947200	6	8806	12083.3	2251.48	1030	23800	709806_709807_709808_709809_709810_709811_709812	ERI1_RNU7-55P	ENSG00000104626_ENSG00000239078	709824	PPP1R3B	ENSG00000254340_ENSG00000173281_ENSG00000253426	3
8_chr7_5501200_5502400_lociStitched	chr7	5471200	5503200	8	8608	12467.2	2636.8	1031	32000	662826_662827_662828_662829	FBXL18	ENSG00000155034_ENSG00000230733_ENSG00000238394	662829		ENSG00000230733_ENSG00000238394	2
3_chr15_39720000_39723000_lociStitched	chr15	39718600	39731800	3	4603	11226.6	1397.88	1032	13200	241225_241226_241227_241228_241229_241230_241231		ENSG00000259345	241277	THBS1	ENSG00000137801	1
12_chr7_101569000_101569200_lociStitched	chr7	101539200	101572000	12	14812	12759.2	2932.32	1033	32800	690444_690445_690446_690447	CUX1	ENSG00000257923				0
2_chr22_28063000_28064800_lociStitched	chr22	28063000	28069000	2	5402	10294.2	487.2	1034	6000	431748_431749		ENSG00000227838				0
6_chr4_143611200_143614400_lociStitched	chr4	143611200	143629800	6	14806	11781.2	2018.1	1035	18600	540333_540334_540335_540336_540337_540338_540339_540340_540341	INPP4B	ENSG00000109452				0
8_chr19_17905400_17905600_lociStitched	chr19	17875000	17906600	8	6608	12346.1	2584.88	1036	31600	323079_323080_323081	FCHO1_B3GNT3	ENSG00000130475_ENSG00000179913	323038_323071_323063	NXNL1_MAP1S_UNC13A	ENSG00000269035_ENSG00000171773_ENSG00000130479_ENSG00000130477	4
4_chr2_173252000_173252600_lociStitched	chr2	173244400	173261800	4	9204	11492.7	1733.04	1037	17400	382514_382515_382516_382517			382523	ITGA6	ENSG00000091409_ENSG00000226963	2
7_chr15_42903200_42905400_lociStitched	chr15	42866400	42912600	7	10407	14081.8	4328.94	1038	46200	241956_241957_241958_241959_241960_241961_241962_241963_241964_241965_241966_241967_241968_241969_241970_241971_241972	STARD9	ENSG00000159433_ENSG00000260282				0
4_chr1_96412400_96417200_lociStitched	chr1	96412400	96444600	4	9404	12915.4	3174.92	1039	32200	25877_25878_25879_25880_25881_25882_25883_25884_25885_25886_25887_25888		ENSG00000237435	26137_26502_26553_25979	PTBP2_DPYD-AS2_DPYD	ENSG00000117569_ENSG00000235777_ENSG00000188641_ENSG00000200800	4
10_chr11_58368800_58369200_lociStitched	chr11	58331800	58377800	10	20410	14329	4600	1040	46000	119735_119736_119737_119738_119739_119740_119741_119742_119743_119744_119745_119746_119747	LPXN_ZFP91_ZFP91-CNTF	ENSG00000110031_ENSG00000186660_ENSG00000255073_ENSG00000269570	119515_119486_119488_119513_119514_119411_119412_119493_119915_119440_119460	CTNND1_MIR130A_YPEL4_CLP1_C11orf31_BTBD18_TNKS1BP1_ZDHHC5_FAM111A_SLC43A3_TIMM10	ENSG00000198561_ENSG00000208009_ENSG00000254602_ENSG00000166793_ENSG00000172409_ENSG00000211450_ENSG00000254732_ENSG00000233436_ENSG00000149115_ENSG00000254662_ENSG00000156599_ENSG00000255381_ENSG00000166801_ENSG00000245571_ENSG00000254979_ENSG00000134802_ENSG00000134809	17
2_chr4_74919600_74925600_lociStitched	chr4	74919600	74926600	2	6202	10555.3	830.9	1041	7000	517899_517900_517901_517902	PPBPP2	ENSG00000248848	517800_517836_517876_517894	IL8_PF4V1_PPBP_CXCL3	ENSG00000169429_ENSG00000109272_ENSG00000163736_ENSG00000163734	4
3_chr12_133342400_133343800_lociStitched	chr12	133342400	133349000	3	5403	10289.4	567.6	1042	6600	180608_180609_180610_180611	POLE_GOLGA3	ENSG00000177084_ENSG00000090615	180607	ANKLE2	ENSG00000176915	1
8_chr17_45358200_45358800_lociStitched	chr17	45338000	45371800	8	26408	13056.9	3346.2	1043	33800	288686_288687_288688_288689_288690_288691_288692_288693_288694_288695	ITGB3	ENSG00000259207_ENSG00000259753	288685_288774_288678	KPNB1_MYL4	ENSG00000238419_ENSG00000263766_ENSG00000108424_ENSG00000198336_ENSG00000252088	5
9_chr2_238616400_238617000_lociStitched	chr2	238604400	238642200	9	11409	13547.5	3844.26	1044	37800	402517_402518_402519_402520_402521_402522_402523_402524_402525_402526_402527_402528	LRRFIP1	ENSG00000124831	402651	PER2	ENSG00000132326	1
7_chr14_105540800_105541200_lociStitched	chr14	105526200	105543600	7	7207	11188.2	1506.84	1045	17400	235567_235568_235569_235570	GPR132	ENSG00000183484_ENSG00000257556				0
5_chr6_10522400_10524200_lociStitched	chr6	10510800	10535000	5	9805	11860.4	2199.78	1046	24200	613610_613611_613612_613613_613614_613615_613616_613617_613618_613619_613620	GCNT2	ENSG00000111846_ENSG00000237685_ENSG00000216359	613651_613660_613737	C6orf52_PAK1IP1_TMEM14B_SYCP2L_RNA5SP203_ELOVL2-AS1_ELOVL2	ENSG00000137434_ENSG00000111845_ENSG00000137210_ENSG00000153157_ENSG00000222383_ENSG00000230314_ENSG00000197977	7
6_chr5_60115000_60122000_lociStitched	chr5	60111600	60123800	6	10206	10843.4	1184.62	1047	12200	573531_573532_573533_573534	ELOVL7	ENSG00000164181	573497_573535	DEPDC1B_ELOVL7	ENSG00000035499_ENSG00000164181	2
28_chr3_186712000_186712200_lociStitched	chr3	186703600	186764200	28	22428	15562.1	5914.56	1048	60600	493101_493102_493103_493104_493105_493106_493107_493108_493109_493110_493111_493112_493113_493114_493115_493116_493117_493118_493119	ST6GAL1	ENSG00000073849	493062_493064_493078	ADIPOQ_ADIPOQ-AS1_ST6GAL1	ENSG00000181092_ENSG00000226482_ENSG00000073849	3
8_chr19_47233800_47237200_lociStitched	chr19	47226600	47254200	8	16808	11972.9	2329.44	1049	27600	329823_329824_329825_329826_329827_329828_329829_329830_329831	PRKD2_STRN4_FKRP	ENSG00000105287_ENSG00000090372_ENSG00000269487_ENSG00000222614_ENSG00000181027	329805_329813_329823_329808	PPP5D1_CALM3_DACT3-AS1_DACT3_PRKD2_STRN4_PTGIR	ENSG00000268423_ENSG00000230510_ENSG00000160014_ENSG00000245598_ENSG00000197380_ENSG00000105287_ENSG00000090372_ENSG00000269487_ENSG00000269292_ENSG00000160013	10
10_chr1_198138600_198141000_lociStitched	chr1	198130800	198158200	10	15410	12524.5	2896.18	1050	27400	49698_49699_49700_49701_49702_49703_49704_49705_49706_49707_49708_49709_49710_49711	NEK7	ENSG00000151414				0
4_chr22_40347800_40352600_lociStitched	chr22	40347800	40365400	4	14004	11440	1826.88	1051	17600	434634_434635_434636_434637	GRAP2	ENSG00000100351_ENSG00000225528	434542_434644	CACNA1I_FAM83F	ENSG00000100346_ENSG00000133477	2
6_chr8_130690000_130693200_lociStitched	chr8	130677400	130698000	6	8006	11746.1	2140.34	1052	20600	746484_746485_746486_746487_746488_746489	CCDC26	ENSG00000229140_ENSG00000254223	745878_745942	MYC	ENSG00000249375_ENSG00000136997_ENSG00000222501	3
6_chr1_117057000_117060000_lociStitched	chr1	117038600	117060000	6	12006	11832.1	2227.74	1053	21400	32273_32274_32275_32276_32277	CD58	ENSG00000230381_ENSG00000224950_ENSG00000116815	32162_32226_32424	MAB21L3_ATP1A1	ENSG00000173212_ENSG00000163399_ENSG00000229895_ENSG00000236137	4
3_chr5_137792400_137793800_lociStitched	chr5	137792400	137804200	3	4203	10474.9	877.92	1054	11800	598023_598024_598025	REEP2_EGR1	ENSG00000132563_ENSG00000120738	597963	BRD8_KIF20A	ENSG00000112983_ENSG00000112984	2
5_chr5_154139000_154143600_lociStitched	chr5	154132400	154169800	5	30405	12914.2	3321.12	1055	37400	602795_602796_602797_602798_602799_602800_602801_602802_602803	LARP1	ENSG00000155506	602783	MIR1303	ENSG00000221552	1
8_chr12_110740400_110741800_lociStitched	chr12	110723600	110753000	8	13208	12277.4	2693.04	1056	29400	175235_175236_175237_175238_175239_175240	ATP2A2	ENSG00000174437	175185	GIT2	ENSG00000139436	1
6_chr20_17642800_17644800_lociStitched	chr20	17625800	17654800	6	20006	12525.1	2946.4	1057	29000	408594_408595_408596_408597	RRBP1	ENSG00000125844	408649_408661_408664_408599	SNX5_SNORD17_C20orf72_RRBP1	ENSG00000212555_ENSG00000089006_ENSG00000212232_ENSG00000125871_ENSG00000125844	5
11_chr5_171382200_171382400_lociStitched	chr5	171367400	171418800	11	12011	14587.3	5011.5	1058	51400	608148_608149_608150_608151_608152_608153_608154_608155_608156_608157_608158_608159_608160_608161_608162_608163_608164_608165_608166_608167	FBXW11	ENSG00000072803				0
4_chr14_81626800_81631400_lociStitched	chr14	81623400	81644600	4	8204	11808.4	2236.6	1059	21200	229030_229031_229032_229033_229034_229035_229036_229037_229038	TSHR_GTF2A1	ENSG00000165409_ENSG00000258999_ENSG00000165417	228969_228971_229055_229121	TSHR_CEP128_GTF2A1_STON2	ENSG00000165409_ENSG00000100629_ENSG00000165417_ENSG00000140022	4
21_chr22_32010000_32013200_lociStitched	chr22	31975000	32023400	21	22221	13339	3770.36	1060	48400	432684_432685_432686_432687_432688_432689_432690_432691_432692_432693	SFI1_PISD	ENSG00000198089_ENSG00000241878	432666	EIF4ENIF1	ENSG00000240591_ENSG00000184708	2
4_chr5_1098800_1102000_lociStitched	chr5	1097000	1108000	4	7004	10434.6	885.5	1061	11000	555590	SLC12A7	ENSG00000113504				0
3_chr3_53302000_53304000_lociStitched	chr3	53302000	53310200	3	6003	10356.6	815.9	1062	8200	452398_452399_452400_452401_452402_452403_452404	TKT	ENSG00000163931	452370_452582_452585_452398_452405	RFT1_ACTR8_TKT	ENSG00000163933_ENSG00000113812_ENSG00000222888_ENSG00000113811_ENSG00000163931_ENSG00000238565	6
4_chr19_48625000_48626200_lociStitched	chr19	48611000	48626200	4	2804	10731.2	1206.88	1063	15200	330038_330039	PLA2G4C_LIG1	ENSG00000105499_ENSG00000105486_ENSG00000269534				0
17_chr9_102841000_102841800_lociStitched	chr9	102814000	102854600	17	19017	13393.9	3873.24	1064	40600	775259_775260_775261_775262_775263_775264_775265_775266_775267_775268_775269_775270_775271_775272	ERP44	ENSG00000023318				0
6_chr1_182266400_182266800_lociStitched	chr1	182260600	182274000	6	7006	10742.8	1267.64	1065	13400	44666_44667_44668_44669_44670_44671_44672_44673		ENSG00000228918	44696_44821_44700_44808	GLUL_DHX9_TEDDM1_NPL	ENSG00000135821_ENSG00000135829_ENSG00000203730_ENSG00000135838	4
3_chr20_42097200_42102000_lociStitched	chr20	42078600	42102000	3	7203	11428.6	1953.9	1066	23400	414108_414109_414110_414111_414112_414113_414114	SRSF6	ENSG00000206998_ENSG00000124193_ENSG00000201372	414158_414280_414114	MYBL2_C20orf111	ENSG00000101057_ENSG00000132823_ENSG00000223891_ENSG00000201372	4
18_chr12_102215000_102215200_lociStitched	chr12	102165000	102233600	18	22218	16546.3	7072.66	1067	68600	172861_172862_172863_172864_172865_172866_172867_172868_172869_172870_172871_172872_172873_172874_172875_172876_172877_172878_172879_172880	GNPTAB_RNA5SP368_RNA5SP369	ENSG00000111670_ENSG00000258230_ENSG00000201168_ENSG00000238940_ENSG00000222932_ENSG00000223046	172804_172879_172888_172869_172767_172858	MYBPC1_GNPTAB_DRAM1_ARL1	ENSG00000196091_ENSG00000111670_ENSG00000252863_ENSG00000258153_ENSG00000136048_ENSG00000238940_ENSG00000120805_ENSG00000222255	8

## Sheet: EB_SE
REGION_ID	CHROM	START	STOP	NUM_LOCI	CONSTITUENT_SIZE	H3K27ac SIGNAL	INPUT SIGNAL	enhancerRank	size	hind3_fragment	overlapping_gene_hgnc	overlapping_gene_ensembl_gene_id	interacting_hind3_fragments	interacting_genes_hgnc	interacting_ensembl_gene_id	num_associated_genes
19_chr11_5244400_5246000_lociStitched	chr11	5244400	5332400	19	59219	116679	11220	1	88000	103468_103469_103470_103471_103472_103473_103474_103475_103476_103477_103478_103479_103480_103481_103482_103483_103484_103485_103486_103487_103488_103489_103490_103491_103492_103493_103494_103495	HBB_HBD_HBBP1_HBG1_HBG2_HBE1_OR51AB1P_OR51B4	ENSG00000221031_ENSG00000244734_ENSG00000223609_ENSG00000229988_ENSG00000260629_ENSG00000213934_ENSG00000196565_ENSG00000213931_ENSG00000229093_ENSG00000183251_ENSG00000167355	103869_103469_103472_103831_103468_103446_103464_103466	TPP1_HBD_HBBP1_HBG1_ARFIP2_FXC1_HBB_OR52A4_OR51V1	ENSG00000255680_ENSG00000166340_ENSG00000223609_ENSG00000229988_ENSG00000260629_ENSG00000213934_ENSG00000132254_ENSG00000132286_ENSG00000265264_ENSG00000221031_ENSG00000244734_ENSG00000205494_ENSG00000176742_ENSG00000224091	14
64_chr8_128959000_128959800_lociStitched	chr8	128863400	129097600	64	140264	123798	21031.2	2	234200	745898_745899_745900_745901_745902_745903_745904_745905_745906_745907_745908_745909_745910_745911_745912_745913_745914_745915_745916_745917_745918_745919_745920_745921_745922_745923_745924_745925_745926_745927_745928_745929_745930_745931_745932_745933_745934_745935_745936_745937_745938_745939_745940_745941_745942_745943_745944_745945_745946_745947_745948_745949_745950_745951_745952_745953_745954_…	PVT1_TMEM75_MIR1205_MIR1207	ENSG00000249859_ENSG00000256655_ENSG00000221771_ENSG00000207110_ENSG00000222501_ENSG00000221176	745955_745878	MIR1207_MYC	ENSG00000221176_ENSG00000249375_ENSG00000136997	3
19_chr18_3620200_3620600_lociStitched	chr18	3592400	3666800	19	45419	102761	7804.56	3	74400	298716_298717_298718_298719_298720_298721_298722_298723_298724_298725_298726_298727_298728_298729_298730_298731_298732	DLGAP1-AS1_DLGAP1_DLGAP1-AS2	ENSG00000177337_ENSG00000170579_ENSG00000262001_ENSG00000266401	298632_298511_298716_298625	MYL12B_EMILIN2_DLGAP1-AS1_MYL12A	ENSG00000264235_ENSG00000118680_ENSG00000132205_ENSG00000177337_ENSG00000101608	5
25_chr6_7216600_7220600_lociStitched	chr6	7105000	7262400	25	101225	104246	15126.1	4	157400	612545_612546_612547_612548_612549_612550_612551_612552_612553_612554_612555_612556_612557_612558_612559_612560_612561_612562_612563_612564_612565_612566_612567_612568_612569_612570_612571_612572_612573_612574_612575_612576_612577_612578_612579_612580_612581_612582_612583_612584_612585_612586_612587_612588_612589_612590_612591_612592_612593	RREB1	ENSG00000124782_ENSG00000225092_ENSG00000201483	618316_612533_612545_612690	HIST1H3D_HIST1H2AD_RREB1_SNRNP48	ENSG00000197409_ENSG00000196866_ENSG00000251762_ENSG00000124782_ENSG00000168566	5
45_chr4_87968000_87975600_lociStitched	chr4	87825000	88035200	45	147845	105289	21587.5	5	210200	522194_522195_522196_522197_522198_522199_522200_522201_522202_522203_522204_522205_522206_522207_522208_522209_522210_522211_522212_522213_522214_522215_522216_522217_522218_522219_522220_522221_522222_522223_522224_522225_522226_522227_522228_522229_522230_522231_522232_522233_522234_522235_522236_522237_522238_522239_522240_522241_522242_522243_522244_522245_522246_522247_522248_522249_522250_…	C4orf36_AFF1_TECRP1	ENSG00000163633_ENSG00000251411_ENSG00000172493_ENSG00000235043	522090_522288_522203	MAPK10_PTPN13_KLHL8_C4orf36_AFF1	ENSG00000109339_ENSG00000163629_ENSG00000145332_ENSG00000163633_ENSG00000172493	5
10_chr10_126325600_126336600_lociStitched	chr10	126299800	126429200	10	106210	94047.9	11257.8	6	129400	100090_100091_100092_100093_100094_100095_100096_100097_100098_100099_100100_100101_100102_100103_100104_100105_100106_100107_100108_100109_100110_100111_100112_100113_100114_100115_100116_100117_100118_100119_100120_100121	LHPP_FAM53B	ENSG00000107902_ENSG00000258539_ENSG00000189319_ENSG00000233334	100122_100061	FAM53B_NKX1-2	ENSG00000189319_ENSG00000229544	2
45_chr9_80537000_80552600_lociStitched	chr9	80384600	80641600	45	182645	105293	26805.1	7	257000	768796_768797_768798_768799_768800_768801_768802_768803_768804_768805_768806_768807_768808_768809_768810_768811_768812_768813_768814_768815_768816_768817_768818_768819_768820_768821_768822_768823_768824_768825_768826_768827_768828_768829_768830_768831_768832_768833_768834_768835_768836_768837_768838_768839_768840_768841_768842_768843_768844_768845_768846_768847_768848_768849_768850_768851_768852_…	GNAQ	ENSG00000156052	768882_768700	GNAQ	ENSG00000156052_ENSG00000231373	2
28_chr1_61733200_61739800_lociStitched	chr1	61574000	61741000	28	148828	96860	19171.6	8	167000	14726_14727_14728_14729_14730_14731_14732_14733_14734_14735_14736_14737_14738_14739_14740_14741_14742_14743_14744_14745_14746_14747_14748_14749_14750_14751_14752_14753_14754_14755_14756_14757_14758_14759_14760_14761_14762_14763_14764_14765_14766_14767_14768_14769_14770_14771_14772_14773_14774_14775_14776_14777_14778_14779_14780_14781_14782_14783_14784	NFIA	ENSG00000162599_ENSG00000237853	14773		ENSG00000237853	1
6_chr8_23403400_23422400_lociStitched	chr8	23330000	23432400	6	80806	88289.3	10977.3	9	102400	714027_714028_714029_714030_714031_714032_714033_714034_714035_714036_714037_714038_714039_714040_714041_714042_714043_714044_714045_714046_714047_714048_714049_714050_714051_714052	SLC25A37	ENSG00000253390_ENSG00000253483_ENSG00000253986_ENSG00000147454_ENSG00000268085_ENSG00000215298	714040_714052_714089_713955	SLC25A37_NKX3-1	ENSG00000147454_ENSG00000215298_ENSG00000167034_ENSG00000253930	4
45_chr6_15466800_15467000_lociStitched	chr6	15250600	15491800	45	200845	98699	23637.6	10	241200	614966_614967_614968_614969_614970_614971_614972_614973_614974_614975_614976_614977_614978_614979_614980_614981_614982_614983_614984_614985_614986_614987_614988_614989_614990_614991_614992_614993_614994_614995_614996_614997_614998_614999_615000_615001_615002_615003_615004_615005_615006_615007_615008_615009_615010_615011_615012_615013_615014_615015_615016_615017_615018_615019_615020_615021_615022_…	JARID2	ENSG00000008083_ENSG00000201367_ENSG00000201519	614653		ENSG00000238987	1
25_chr10_74019800_74020600_lociStitched	chr10	74004000	74100400	25	41625	80966.4	8309.68	11	96400	84835_84836_84837_84838_84839_84840_84841_84842_84843_84844_84845_84846_84847_84848_84849_84850_84851	DDIT4_DNAJB12	ENSG00000168209_ENSG00000148719	84837_84831	DDIT4_ASCC1_ANAPC16	ENSG00000168209_ENSG00000138303_ENSG00000166295_ENSG00000200170	4
12_chr16_131000_132200_lociStitched	chr16	125600	215000	12	55812	80111.3	7920.84	12	89400	258837_258838_258839_258840_258841_258842_258843_258844_258845_258846_258847_258848_258849_258850_258851_258852	RHBDF1_MPG_NPRL3_HBZ_HBM_HBZP1_HBA2	ENSG00000007384_ENSG00000103152_ENSG00000103148_ENSG00000269482_ENSG00000228779_ENSG00000130656_ENSG00000206177_ENSG00000206178_ENSG00000225323_ENSG00000188536	258880	MRPL28	ENSG00000086504	1
12_chr19_13156400_13157200_lociStitched	chr19	13144200	13217600	12	43412	78002.2	6356.44	13	73400	322340_322341_322342_322343_322344_322345_322346_322347_322348_322349_322350_322351_322352	NFIX_LYL1_TRMT1_NACC1	ENSG00000008441_ENSG00000267610_ENSG00000104903_ENSG00000104907_ENSG00000160877	322352_322335	LYL1_TRMT1_NACC1_RAD23A_GADD45GIP1_DAND5_NFIX	ENSG00000104903_ENSG00000104907_ENSG00000160877_ENSG00000179262_ENSG00000179271_ENSG00000222492_ENSG00000179284_ENSG00000008441	8
33_chr16_75037200_75040400_lociStitched	chr16	75015800	75150800	33	94033	83497.5	12231	14	135000	275026_275027_275028_275029_275030_275031_275032_275033_275034_275035_275036_275037_275038_275039_275040_275041_275042_275043_275044_275045_275046_275047_275048_275049_275050_275051_275052_275053_275054_275055_275056_275057	WDR59_ZNRF1_LDHD	ENSG00000103091_ENSG00000186187_ENSG00000247033_ENSG00000166816_ENSG00000261058	275057_275027_274969	LDHD_WDR59_ZNRF1_MLKL	ENSG00000166816_ENSG00000261058_ENSG00000103091_ENSG00000186187_ENSG00000168404	5
34_chr6_36973400_36973600_lociStitched	chr6	36973400	37110200	34	61634	80370	12052.1	15	136800	620927_620928_620929_620930_620931_620932_620933_620934_620935_620936_620937_620938_620939_620940_620941_620942_620943_620944_620945_620946_620947_620948_620949_620950_620951_620952_620953_620954_620955_620956_620957_620958	FGD2_COX6A1P2	ENSG00000146192_ENSG00000226976_ENSG00000216412	620892_620964_620984_620969_618814_620931	CPNE5_PIM1_HIST1H1B_COX6A1P2	ENSG00000124772_ENSG00000137193_ENSG00000238375_ENSG00000252687_ENSG00000184357_ENSG00000226976	6
19_chr19_18470600_18484600_lociStitched	chr19	18459600	18554400	19	43619	75081.6	7309.08	16	94800	323142_323143_323144_323145_323146_323147	MIR3189_LRRC25_PGPEP1_GDF15_SSBP4_ISYNA1_ELL	ENSG00000264175_ENSG00000175489_ENSG00000130517_ENSG00000130513_ENSG00000221167_ENSG00000130511_ENSG00000105655_ENSG00000268199_ENSG00000256989_ENSG00000105656	323125_323145_323134_323136_323138_323140	MPV17L2_LRRC25_PDE4C_KIAA1683_JUND_MIR3188_RPL39P38_LSM4	ENSG00000254858_ENSG00000175489_ENSG00000221167_ENSG00000105650_ENSG00000130518_ENSG00000130522_ENSG00000267959_ENSG00000266565_ENSG00000241464_ENSG00000130520	10
34_chr1_230263000_230281200_lociStitched	chr1	230205600	230352000	34	111634	80607.8	13761.6	17	146400	58844_58845_58846_58847_58848_58849_58850_58851_58852_58853_58854_58855_58856_58857_58858_58859_58860_58861_58862_58863_58864_58865_58866_58867_58868_58869_58870_58871_58872_58873_58874_58875_58876_58877_58878_58879_58880_58881_58882_58883_58884_58885	GALNT2	ENSG00000143641	320820_58705	S1PR4_NCLN_ABCB10	ENSG00000125910_ENSG00000125912_ENSG00000135776	3
11_chr20_30298200_30299000_lociStitched	chr20	30248200	30299000	11	42611	71440	4953	18	50800	411177_411178_411179_411180_411181_411182_411183_411184_411185_411186	BCL2L1	ENSG00000171552_ENSG00000236559	411190	BCL2L1	ENSG00000171552	1
31_chr17_25826600_25827600_lociStitched	chr17	25772800	25943800	31	114831	80541	15509.7	19	171000	284085_284086_284087_284088_284089_284090_284091_284092_284093_284094_284095_284096_284097_284098_284099_284100_284101_284102_284103_284104_284105_284106_284107_284108_284109_284110_284111_284112_284113_284114_284115_284116_284117_284118_284119_284120_284121_284122_284123_284124_284125_284126_284127_284128_284129_284130_284131_284132_284133_284134_284135_284136_284137_284138	KSR1_ITM2BP1	ENSG00000141068_ENSG00000265801_ENSG00000263368_ENSG00000266853	284053	MIR4522_WSB1	ENSG00000264865_ENSG00000263583_ENSG00000109046	3
19_chr13_95836800_95837200_lociStitched	chr13	95833200	95981200	19	111819	78691.6	13734.4	20	148000	204726_204727_204728_204729_204730_204731_204732_204733_204734_204735_204736_204737_204738_204739_204740_204741_204742_204743_204744_204745_204746_204747_204748_204749_204750_204751_204752_204753_204754_204755_204756_204757_204758_204759_204760	ABCC4_LINC00361_RNY3P8	ENSG00000125257_ENSG00000238463_ENSG00000237796_ENSG00000223298	204753_204754_204796_204731	ABCC4_LINC00361_CLDN10	ENSG00000125257_ENSG00000237796_ENSG00000134873_ENSG00000238463	4
10_chr6_6750200_6750600_lociStitched	chr6	6676800	6760000	10	45010	69297.3	8062.08	21	83200	612440_612441_612442_612443_612444_612445_612446_612447_612448_612449_612450_612451_612452_612453_612454_612455_612456_612457		ENSG00000261211_ENSG00000226281_ENSG00000224532	612533_612545_612595_612631_618285_618316	RREB1_CAGE1_RIOK1_HIST1H2AB_HIST1H3D_HIST1H2AD	ENSG00000251762_ENSG00000124782_ENSG00000238221_ENSG00000164304_ENSG00000124784_ENSG00000137259_ENSG00000197409_ENSG00000196866	8
55_chr8_125735200_125735400_lociStitched	chr8	125575800	125764800	55	115455	78416.1	17879.4	22	189000	744906_744907_744908_744909_744910_744911_744912_744913_744914_744915_744916_744917_744918_744919_744920_744921_744922_744923_744924_744925_744926_744927_744928_744929_744930_744931_744932_744933_744934_744935_744936_744937_744938_744939_744940_744941_744942_744943_744944_744945_744946_744947_744948_744949_744950_744951_744952_744953_744954_744955_744956_744957_744958_744959_744960_744961_744962	NDUFB9_MTSS1	ENSG00000147684_ENSG00000170873	745019_745034_745048_745065_744956	ZNF572_SQLE_KIAA0196-AS1_NSMCE2_KIAA0196_MTSS1	ENSG00000180938_ENSG00000253513_ENSG00000104549_ENSG00000253167_ENSG00000156831_ENSG00000164961_ENSG00000170873	7
15_chr6_3343400_3343600_lociStitched	chr6	3324600	3453400	15	110015	71033.2	12880	23	128800	611420_611421_611422_611423_611424_611425_611426_611427_611428_611429_611430_611431_611432_611433_611434_611435_611436_611437_611438_611439_611440_611441_611442_611443_611444_611445_611446_611447_611448_611449_611450_611451_611452_611453_611454_611455_611456_611457_611458_611459_611460_611461_611462_611463_611464	SLC22A23	ENSG00000137266	611464	SLC22A23	ENSG00000137266	1
101_chr7_92326800_92327000_lociStitched	chr7	92249800	92456600	101	125901	79225.1	22623.9	24	206800	687981_687982_687983_687984_687985_687986_687987_687988_687989_687990_687991_687992_687993_687994_687995_687996_687997_687998_687999_688000_688001_688002_688003_688004_688005_688006_688007_688008_688009_688010_688011_688012_688013_688014_688015_688016_688017_688018_688019_688020_688021_688022_688023_688024_688025_688026_688027_688028_688029_688030_688031_688032_688033_688034_688035_688036_688037_…	CDK6_RNU6-10	ENSG00000105810_ENSG00000206763	688041_688004	CDK6_RNU6-10	ENSG00000105810_ENSG00000237819_ENSG00000206763	3
24_chr10_22979000_22999200_lociStitched	chr10	22887600	22999200	24	93424	67830.5	12075.1	25	111600	70947_70948_70949_70950_70951_70952_70953_70954_70955_70956_70957_70958_70959_70960_70961_70962_70963_70964_70965_70966_70967_70968_70969_70970_70971_70972_70973_70974_70975_70976	PIP4K2A	ENSG00000150867	70976_70588_70726_70854_71039	PIP4K2A_SKIDA1_DNAJC1_COMMD3_BMI1_ARMC3	ENSG00000150867_ENSG00000180592_ENSG00000136770_ENSG00000148444_ENSG00000168283_ENSG00000165309	6
15_chr2_43428000_43429200_lociStitched	chr2	43380200	43445600	15	38015	60566.9	5271.24	26	65400	344484_344485_344486_344487_344488_344489_344490_344491_344492_344493_344494_344495_344496_344497_344498	THADA	ENSG00000115970	344501	ZFP36L2	ENSG00000152518	1
13_chr11_61635600_61638800_lociStitched	chr11	61562600	61639200	13	32613	60904.7	6388.44	27	76600	120624_120625_120626_120627_120628_120629_120630_120631_120632_120633_120634_120635_120636_120637	FEN1_FADS2_FADS1_MIR1908_FADS3	ENSG00000168496_ENSG00000134824_ENSG00000149485_ENSG00000256914_ENSG00000222326_ENSG00000221968	120646_120653_120657_120692_120843_120629_120628	RAB3IL1_BEST1_FTH1_INCENP_TMEM179B_TMEM223_FADS1_FADS2_MIR1908	ENSG00000167994_ENSG00000167995_ENSG00000167996_ENSG00000269089_ENSG00000149503_ENSG00000269176_ENSG00000185475_ENSG00000168569_ENSG00000149485_ENSG00000134824_ENSG00000256914_ENSG00000222326	12
13_chr2_160041400_160042200_lociStitched	chr2	159975000	160042200	13	48613	61078.1	6914.88	28	67200	378229_378230_378231_378232_378233_378234_378235_378236_378237_378238_378239_378240_378241_378242_378243_378244_378245_378246_378247_378248_378249_378250_378251_378252	TANC1	ENSG00000115183	378381_378408_378443	BAZ2B_MARCH7_CD302	ENSG00000224152_ENSG00000123636_ENSG00000226266_ENSG00000136536_ENSG00000241399	5
23_chr18_74786000_74786200_lociStitched	chr18	74763800	74853600	23	62823	60399.5	8055.06	29	89800	319580_319581_319582_319583_319584_319585_319586_319587_319588_319589_319590_319591_319592_319593_319594_319595_319596_319597	MBP	ENSG00000197971	319596_319435	MBP_ZNF516	ENSG00000197971_ENSG00000101493_ENSG00000220032	3
20_chr22_40347800_40352600_lociStitched	chr22	40296200	40407200	20	49020	61427.4	10855.8	30	111000	434622_434623_434624_434625_434626_434627_434628_434629_434630_434631_434632_434633_434634_434635_434636_434637_434638_434639_434640_434641_434642_434643_434644_434645_434646_434647_434648_434649	ENTHD1_GRAP2_FAM83F	ENSG00000176177_ENSG00000100351_ENSG00000225528_ENSG00000133477	434542	CACNA1I	ENSG00000100346	1
6_chr6_37170800_37180200_lociStitched	chr6	37128400	37191200	6	30006	55176.1	5708.52	31	62800	620960_620961_620962_620963_620964_620965_620966_620967_620968_620969_620970_620971_620972_620973_620974_620975_620976_620977	PIM1_TMEM217	ENSG00000137193_ENSG00000252687_ENSG00000172738	620931_620964_620969_620906_620926_620927_620904	COX6A1P2_PIM1_PPIL1_MTCH1_FGD2_C6orf89	ENSG00000226976_ENSG00000137193_ENSG00000252687_ENSG00000137168_ENSG00000137409_ENSG00000146192_ENSG00000198663	7
10_chr9_135878400_135878600_lociStitched	chr9	135851000	135917200	10	19410	55124.7	5746.16	32	66200	784234_784235_784236_784237_784238_784239_784240_784241_784242_784243_784244_784245_784246_784247_784248_784249_784250	GFI1B_EEF1A1P5_GTF3C5	ENSG00000165702_ENSG00000196205_ENSG00000148308	784266_784252_784295_784297	RALGDS_GBGT1_GTF3C5_CEL_SURF6_MED22_RPL7A_SNORD24_SNORD36B_SNORD36A_SNORD36C_SURF1_SURF2	ENSG00000160271_ENSG00000227677_ENSG00000148288_ENSG00000148308_ENSG00000170835_ENSG00000148296_ENSG00000201451_ENSG00000230064_ENSG00000148297_ENSG00000148303_ENSG00000206611_ENSG00000200831_ENSG00000199744_ENSG00000252542_ENSG00000148290_ENSG00000148291	16
14_chr5_173346000_173353600_lociStitched	chr5	173257600	173353600	14	63014	60662.4	11356.8	33	96000	608620_608621_608622_608623_608624_608625_608626_608627_608628_608629_608630_608631_608632_608633_608634_608635_608636_608637_608638_608639_608640_608641_608642_608643_608644_608645_608646_608647_608648_608649_608650_608651_608652_608653_608654_608655_608656_608657	CPEB4	ENSG00000113742	608571	BOD1	ENSG00000145919	1
17_chr11_75298800_75303400_lociStitched	chr11	75211200	75307400	17	44617	57364.1	8552.18	34	96200	123529_123530_123531_123532_123533_123534_123535_123536_123537_123538_123539_123540_123541_123542_123543_123544_123545_123546_123547_123548_123549	GDPD5_SERPINH1_MAP6	ENSG00000158555_ENSG00000254460_ENSG00000149257_ENSG00000254969_ENSG00000255326_ENSG00000171533_ENSG00000255434	123513_123515_123510_123543	SNORD15B_KLHL35_RPS3_SNORD15A_SERPINH1	ENSG00000207445_ENSG00000149243_ENSG00000149273_ENSG00000206941_ENSG00000149257_ENSG00000254969	6
25_chr14_70117000_70122000_lociStitched	chr14	70080800	70194200	25	75225	58729.9	10625.6	35	113400	225735_225736_225737_225738_225739_225740_225741_225742_225743_225744_225745_225746_225747_225748_225749_225750_225751_225752_225753_225754_225755_225756_225757_225758_225759_225760_225761	KIAA0247_SRSF5	ENSG00000100647_ENSG00000100650	225761_225735_225725	SRSF5_KIAA0247_CCDC177	ENSG00000100650_ENSG00000100647_ENSG00000255994	3
15_chr3_196346000_196347600_lociStitched	chr3	196324600	196397600	15	26015	53640.4	5796.2	36	73000	496046_496047_496048_496049_496050_496051_496052_496053_496054_496055_496056_496057_496058_496059	LRRC33_PIGX	ENSG00000232065_ENSG00000174004_ENSG00000163964	496117_496068_496054_495903_496019_496036_496094_496128	NCBP2_NCBP2-AS1_NA_C3orf43_WDR53_FBXO45_SENP5_MFI2-AS1	ENSG00000114503_ENSG00000225578_NA_ENSG00000232065_ENSG00000252174_ENSG00000214097_ENSG00000185798_ENSG00000174013_ENSG00000119231_ENSG00000228109	10
8_chr12_109095200_109096400_lociStitched	chr12	109057600	109138800	8	58608	55857.5	8574.72	37	81200	174906_174907_174908_174909_174910_174911_174912_174913_174914_174915_174916_174917_174918_174919_174920_174921_174922_174923_174924_174925_174926_174927_174928_174929_174930_174931_174932_174933_174934_174935	CORO1C	ENSG00000110880_ENSG00000238457_ENSG00000200060	174885_174933_174942_175008_175007_174956_174909_174898_174883	ISCU_CORO1C_UNG_ALKBH2_MIR619_SELPLG_SART3	ENSG00000136003_ENSG00000110880_ENSG00000212502_ENSG00000264043_ENSG00000076248_ENSG00000189046_ENSG00000207622_ENSG00000238457_ENSG00000257221_ENSG00000110876_ENSG00000075856	11
12_chr16_88567000_88567800_lociStitched	chr16	88514400	88600400	12	63612	53259.8	6888.6	38	86000	278404_278405_278406_278407_278408_278409_278410_278411_278412_278413_278414	ZFPM1_MIR5189	ENSG00000179588_ENSG00000263456_ENSG00000261744	278297_278320_278405	KLHDC4_CA5A_BANP_ZFPM1	ENSG00000104731_ENSG00000174990_ENSG00000260443_ENSG00000172530_ENSG00000179588	5
16_chr2_70320600_70322000_lociStitched	chr2	70296200	70371200	16	31616	52905	6645	39	75000	352781_352782_352783_352784_352785_352786_352787_352788_352789_352790_352791_352792_352793_352794_352795_352796	PCBP1-AS1_PCBP1	ENSG00000179818_ENSG00000263669_ENSG00000169564_ENSG00000233060_ENSG00000226505_ENSG00000225392_ENSG00000231327	352744_352764_352740_352782	MXD1_ASPRV1_PCBP1-AS1_SNRNP27_PCBP1	ENSG00000238465_ENSG00000059728_ENSG00000239072_ENSG00000244617_ENSG00000179818_ENSG00000124380_ENSG00000169564	7
26_chr2_145248800_145251000_lociStitched	chr2	145116600	145261600	26	111026	62640	16689.5	40	145000	373380_373381_373382_373383_373384_373385_373386_373387_373388_373389_373390_373391_373392_373393_373394_373395_373396_373397_373398_373399_373400_373401_373402_373403_373404_373405_373406_373407_373408_373409_373410_373411_373412_373413_373414_373415_373416_373417_373418_373419_373420_373421_373422_373423_373424_373425	ZEB2_NA	ENSG00000169554_NA_ENSG00000213410_ENSG00000176824				0
15_chr11_85890200_85892800_lociStitched	chr11	85840200	85913200	15	55015	52676.8	7752.6	41	73000	126734_126735_126736_126737_126738_126739_126740_126741_126742_126743_126744_126745_126746_126747_126748_126749_126750_126751_126752		ENSG00000200877_ENSG00000254699_ENSG00000254502	126722_126726_126741_125742_126602_126766	PICALM_PCF11_TMEM126A_EED	ENSG00000073921_ENSG00000238666_ENSG00000200877_ENSG00000165494_ENSG00000171202_ENSG00000074266	6
5_chr14_65278200_65279800_lociStitched	chr14	65278200	65358400	5	58605	52843.8	8589.42	42	80200	224385_224386_224387_224388_224389_224390_224391_224392_224393_224394_224395_224396_224397_224398_224399_224400_224401_224402_224403_224404	SPTB	ENSG00000070182	224399_224407	SPTB_CHURC1_CHURC1-FNTB	ENSG00000070182_ENSG00000252497_ENSG00000258289_ENSG00000125954	4
2_chr16_70428800_70461800_lociStitched	chr16	70428800	70466600	2	37002	47567.5	3341.52	43	37800	273756_273757_273758_273759	ST3GAL2	ENSG00000157350_ENSG00000260111	273769_273761	COG4_SF3B3_ST3GAL2_RPS27P26_RNU6-23	ENSG00000103051_ENSG00000189091_ENSG00000157350_ENSG00000240043_ENSG00000200153	5
11_chr16_88854800_88856000_lociStitched	chr16	88811600	88876200	11	31211	48721.3	4664.12	44	64600	278444_278445_278446_278447_278448_278449_278450_278451_278452_278453_278454	PIEZO1_CDT1_APRT_GALNS	ENSG00000103335_ENSG00000224888_ENSG00000260617_ENSG00000182376_ENSG00000167513_ENSG00000198931_ENSG00000141012_ENSG00000269422	278504_278511_278454_278452	CDH15_ZNF778_CDT1_APRT_GALNS_PIEZO1	ENSG00000205015_ENSG00000129910_ENSG00000259877_ENSG00000170100_ENSG00000205014_ENSG00000167513_ENSG00000198931_ENSG00000141012_ENSG00000269422_ENSG00000103335	10
22_chr2_7046600_7047000_lociStitched	chr2	6966800	7076000	22	43822	55309.8	11433.2	45	109200	333903_333904_333905_333906_333907_333908_333909_333910_333911_333912_333913_333914_333915_333916_333917_333918_333919_333920_333921_333922_333923_333924_333925_333926_333927_333928_333929_333930_333931_333932_333933_333934_333935_333936	CMPK2_RSAD2_RNF144A-AS1_RNF144A	ENSG00000225964_ENSG00000134326_ENSG00000134321_ENSG00000228203_ENSG00000151692	333928_332882_333911_333912_333985_332888_332891_332893_334447_334448_337770_334566_335217_333905	RNF144A_RNF144A-AS1_ADI1_CMPK2_RSAD2_RPS7_ID2_TTC32_LPIN1	ENSG00000151692_ENSG00000228203_ENSG00000182551_ENSG00000235078_ENSG00000134326_ENSG00000134321_ENSG00000223884_ENSG00000255767_ENSG00000171863_ENSG00000252531_ENSG00000235092_ENSG00000115738_ENSG00000183891_ENSG00000238888_ENSG00000230790_ENSG00000134324_ENSG00000225964	17
32_chr10_98475600_98477800_lociStitched	chr10	98331000	98477800	32	99032	58397	14533.2	46	146800	92038_92039_92040_92041_92042_92043_92044_92045_92046_92047_92048_92049_92050_92051_92052_92053_92054_92055_92056_92057_92058_92059_92060_92061_92062_92063_92064_92065_92066_92067_92068_92069_92070_92071_92072_92073_92074_92075_92076_92077_92078_92079_92080_92081_92082_92083_92084_92085	TM9SF3_PIK3AP1_RNA5SP324_NA	ENSG00000077147_ENSG00000155629_ENSG00000202047_ENSG00000227032_NA	92099_92085_92089_92150_92156_92058	MIR607_LCOR_PIK3AP1_C10orf12_NA	ENSG00000207976_ENSG00000196233_ENSG00000155629_ENSG00000207287_ENSG00000155640_ENSG00000231025_NA	7
24_chr9_71566400_71568000_lociStitched	chr9	71562000	71672600	24	58824	54382	10562.3	47	110600	766042_766043_766044_766045_766046_766047_766048_766049_766050_766051_766052_766053_766054_766055_766056_766057_766058_766059_766060_766061_766062_766063_766064_766065_766066_766067_766068_766069_766070_766071_766072_766073	PIP5K1B_PRKACG_FXN	ENSG00000107242_ENSG00000165059_ENSG00000165060	765974_765998_766012_766064_766041_766069	PIP5K1B_FAM122A_PRKACG_FXN	ENSG00000107242_ENSG00000187866_ENSG00000236733_ENSG00000165059_ENSG00000207000_ENSG00000165060	6
23_chr15_66124600_66129600_lociStitched	chr15	66036000	66134000	23	67623	53547.2	10133.2	48	98000	248846_248847_248848_248849_248850_248851_248852_248853_248854_248855_248856_248857_248858_248859_248860_248861_248862_248863_248864_248865_248866_248867_248868_248869_248870_248871_248872_248873_248874	DENND4A_RAB11A	ENSG00000174485_ENSG00000103769_ENSG00000261544_ENSG00000259924_ENSG00000249271_ENSG00000252715	248874_248882_248986_248859_248775_248828	RAB11A_DIS3L_DENND4A_PTPLAD1	ENSG00000252715_ENSG00000103769_ENSG00000166938_ENSG00000261318_ENSG00000174485_ENSG00000074696_ENSG00000238311	7
56_chr5_118708400_118708600_lociStitched	chr5	118608000	118775800	56	87256	59602.6	16243	49	167800	592091_592092_592093_592094_592095_592096_592097_592098_592099_592100_592101_592102_592103_592104_592105_592106_592107_592108_592109_592110_592111_592112_592113_592114_592115_592116_592117_592118_592119_592120_592121_592122_592123_592124_592125_592126_592127_592128_592129_592130_592131_592132_592133_592134_592135_592136_592137_592138_592139_592140_592141_592142_592143_592144_592145_592146_592147_…	TNFAIP8	ENSG00000145779_ENSG00000243333	592020_592025_592035_592044_592054_592996_592091	DTWD2_DMXL1_SRFBP1_TNFAIP8	ENSG00000169570_ENSG00000223179_ENSG00000249494_ENSG00000172869_ENSG00000239011_ENSG00000206786_ENSG00000151304_ENSG00000145779	8
11_chr15_74700400_74701600_lociStitched	chr15	74665800	74728200	11	38211	48104.2	5204.16	50	62400	251252_251253_251254_251255_251256_251257_251258_251259_251260	SEMA7A	ENSG00000138623	251260_251265_251273_251285_251304_251337_251340	SEMA7A_UBL7_ARID3B_CLK3_CSK_LMAN1L	ENSG00000138623_ENSG00000138629_ENSG00000247240_ENSG00000261775_ENSG00000260103_ENSG00000212279_ENSG00000179361_ENSG00000179335_ENSG00000103653_ENSG00000140506	10
13_chr11_33931800_33932200_lociStitched	chr11	33904000	33975600	13	34013	49518.6	6930.88	51	71600	112443_112444_112445_112446_112447_112448_112449_112450_112451_112452_112453_112454_112455_112456_112457_112458_112459_112460_112461_112462_112463	LMO2	ENSG00000184566_ENSG00000135363	112589_112606_119440_112447_112443	NA_CAT_SLC43A3_LMO2	NA_ENSG00000121691_ENSG00000254979_ENSG00000134802_ENSG00000135363_ENSG00000184566	6
38_chr14_93012800_93013200_lociStitched	chr14	92982600	93082600	38	51238	50040	8000	52	100000	232470_232471_232472_232473_232474_232475_232476_232477_232478_232479_232480_232481_232482_232483_232484_232485_232486_232487_232488_232489_232490_232491_232492_232493_232494_232495_232496	RIN3	ENSG00000100599				0
18_chr12_111850800_111853400_lociStitched	chr12	111834400	111910600	18	28818	48516.5	6804.66	53	76200	175481_175482_175483_175484_175485_175486_175487_175488_175489_175490_175491_175492	SH2B3_ATXN2	ENSG00000257595_ENSG00000257539_ENSG00000111252_ENSG00000204842	175482_175525	SH2B3_BRAP_ACAD10	ENSG00000111252_ENSG00000089234_ENSG00000111271	3
14_chr3_50659000_50661800_lociStitched	chr3	50604200	50676800	14	35814	48228.2	6722.76	54	72600	451713_451714_451715_451716_451717_451718_451719_451720_451721_451722_451723_451724_451725_451726_451727_451728_451729	C3orf18_HEMK1_CISH_MAPKAPK3	ENSG00000088543_ENSG00000114735_ENSG00000114737_ENSG00000114738	451685_451686_451688_451723_451970_451972_451713_451684_451679_451681_452122_452128_452004	NPRL2_CYB561D2_TMEM115_MAPKAPK3_CISH_MANF_RBM15B_C3orf18_HEMK1_RASSF1_ZMYND10-AS1_ZMYND10_HYAL2_TUSC2_ABHD14A_PCBP4_ABHD14B_ACY1_ABHD14A-ACY1_RPL29_VPRBP	ENSG00000114388_ENSG00000114395_ENSG00000126062_ENSG00000114738_ENSG00000114737_ENSG00000145050_ENSG00000179837_ENSG00000088543_ENSG00000114735_ENSG00000068028_ENSG00000235058_ENSG00000004838_ENSG00000068001_ENSG00000114383_ENSG00000248487_ENSG00000090097_ENSG00000114779_ENSG00000254782_ENSG00000243989_ENSG00000114786_ENSG00000162244_ENSG00000145041	22
9_chr3_195886600_195887800_lociStitched	chr3	195886600	195947600	9	25009	46268.5	5111.8	55	61000	495918_495919_495920_495921_495922_495923_495924	ZDHHC19_SLC51A_PCYT1A	ENSG00000224652_ENSG00000163958_ENSG00000222335_ENSG00000163959_ENSG00000161217	495908_495903_496019	TFRC_C3orf43	ENSG00000072274_ENSG00000252174_ENSG00000214097	3
7_chr12_117471000_117493400_lociStitched	chr12	117463200	117534600	7	59607	47109.7	6054.72	56	71400	176891_176892_176893_176894_176895_176896_176897_176898_176899_176900_176901_176902_176903_176904_176905	FBXW8_TESC	ENSG00000174989_ENSG00000088992_ENSG00000258285	176905	TESC	ENSG00000088992_ENSG00000258285	2
81_chr12_12032800_12033200_lociStitched	chr12	11859400	12033200	81	64281	56102.6	15311.8	57	173800	144997_144998_144999_145000_145001_145002_145003_145004_145005_145006_145007_145008_145009_145010_145011_145012_145013_145014_145015_145016_145017_145018_145019_145020_145021_145022_145023_145024_145025_145026_145027_145028_145029_145030_145031_145032_145033_145034_145035_145036_145037_145038_145039_145040_145041_145042_145043_145044_145045_145046_145047_145048_145049_145050_145051_145052_145053_…	ETV6	ENSG00000139083	144980	ETV6	ENSG00000139083	1
26_chr20_43229000_43232200_lociStitched	chr20	43143000	43246000	26	54826	50325.8	9548.1	58	103000	414327_414328_414329_414330_414331_414332_414333_414334_414335_414336_414337_414338_414339_414340_414341_414342_414343_414344_414345_414346_414347_414348_414349_414350_414351_414352	SERINC3_PKIG	ENSG00000132824_ENSG00000168734_ENSG00000269605	414330_414443_414329_414280_414315_414318_414321	PKIG_STK4-AS1_STK4_SERINC3_C20orf111_C20orf62_TTPAL	ENSG00000168734_ENSG00000227477_ENSG00000101109_ENSG00000132824_ENSG00000132823_ENSG00000223891_ENSG00000237907_ENSG00000168746_ENSG00000124120	9
19_chr15_31553600_31566200_lociStitched	chr15	31504200	31602800	19	48619	50246.6	9662.8	59	98600	238641_238642_238643_238644_238645_238646_238647_238648_238649_238650_238651_238652_238653_238654_238655_238656_238657_238658		ENSG00000259448_ENSG00000259772	238580_238663_238601	FAN1_KLF13_MTMR10	ENSG00000198690_ENSG00000169926_ENSG00000166912	3
13_chr12_93714600_93715400_lociStitched	chr12	93694000	93784800	13	39013	48795.9	8362.68	60	90800	170207_170208_170209_170210_170211_170212_170213_170214_170215_170216_170217_170218_170219_170220_170221_170222_170223_170224_170225_170226	NUDT4	ENSG00000257512_ENSG00000257252_ENSG00000239073_ENSG00000173598	170220_170146_170167_170211_170178	NUDT4	ENSG00000257252_ENSG00000173598_ENSG00000256393_ENSG00000257746_ENSG00000221617_ENSG00000258171_ENSG00000239073_ENSG00000257322	8
7_chr17_17762800_17763600_lociStitched	chr17	17721000	17763600	7	17407	44180.5	3838.26	61	42600	282875_282876_282877_282878_282879_282880_282881_282882_282883	SREBF1_MIR33B_TOM1L2	ENSG00000072310_ENSG00000207839_ENSG00000175662_ENSG00000197815	282856_282875_282879	RAI1_SREBF1_MIR33B_TOM1L2	ENSG00000108557_ENSG00000072310_ENSG00000207839_ENSG00000175662	4
7_chr2_233941200_233946200_lociStitched	chr2	233929800	233985600	7	47607	45220.3	5016.42	62	55800	401279_401280_401281_401282_401283_401284_401285_401286_401287_401288_401289_401290	INPP5D	ENSG00000168918				0
4_chr2_127418000_127433600_lociStitched	chr2	127418000	127459200	4	32604	44001.6	3856.32	63	41200	368021_368022_368023_368024_368025_368026_368027_368028	GYPC	ENSG00000136732_ENSG00000235128	368021	GYPC	ENSG00000136732	1
19_chr2_62526000_62532000_lociStitched	chr2	62514200	62642800	19	57219	52224.5	12281.3	64	128600	350408_350409_350410_350411_350412_350413_350414_350415_350416_350417_350418_350419_350420_350421_350422_350423_350424_350425_350426_350427_350428_350429_350430_350431_350432_350433_350434_350435_350436_350437_350438			350382_350303	B3GNT2_CCT4_COMMD1	ENSG00000170340_ENSG00000115484_ENSG00000173163	3
37_chr7_2753400_2753600_lociStitched	chr7	2753400	2881000	37	83837	51295.2	11484	65	127600	662212_662213_662214_662215_662216_662217_662218_662219_662220_662221_662222_662223_662224_662225_662226_662227_662228_662229_662230_662231_662232_662233_662234_662235_662236_662237	AMZ1_GNA12	ENSG00000174945_ENSG00000228246_ENSG00000146535_ENSG00000233202_ENSG00000231357	662698		ENSG00000238781	1
25_chr22_26970800_26975400_lociStitched	chr22	26942600	27062000	25	52025	50064.4	10268.4	66	119400	431479_431480_431481_431482_431483_431484_431485_431486_431487_431488_431489_431490_431491_431492_431493_431494_431495_431496_431497_431498_431499_431500_431501_431502_431503_431504_431505_431506_431507_431508_431509	TPST2_MIR548J_HMGB1P10_CRYBB1_CRYBA4_ISCA2P1_MIAT	ENSG00000128294_ENSG00000221760_ENSG00000213707_ENSG00000100122_ENSG00000196431_ENSG00000226912_ENSG00000225783_ENSG00000206028_ENSG00000244625	431470_431498_431475_431489_431481	HPS4_SRRD_CRYBB1_CRYBA4_TFIP11_TPST2_MIR548J_HMGB1P10	ENSG00000100099_ENSG00000100104_ENSG00000100122_ENSG00000196431_ENSG00000100109_ENSG00000261188_ENSG00000260065_ENSG00000128294_ENSG00000221760_ENSG00000213707	10
8_chr11_57182200_57183600_lociStitched	chr11	57149800	57201800	8	38608	43768.4	4815.2	67	52000	119425_119426_119427_119428_119429_119430_119431_119432_119433_119434_119435_119436_119437_119438_119439_119440_119441_119442	PRG2_SLC43A3	ENSG00000186652_ENSG00000254979_ENSG00000134802	119427_119440_119447_119458_119460_119486_119424_119448_119515_119415_119488_119413_119506_119513_119514_119411_119412_119493	PRG2_SLC43A3_RTN4RL2_SLC43A1_TIMM10_MIR130A_PRG3_CTNND1_SSRP1_P2RX3_YPEL4_CLP1_MED19_TMX2_TMX2-CTNND1_C11orf31_BTBD18_TNKS1BP1_ZDHHC5	ENSG00000186652_ENSG00000254979_ENSG00000134802_ENSG00000222998_ENSG00000186907_ENSG00000149150_ENSG00000134809_ENSG00000208009_ENSG00000156575_ENSG00000255301_ENSG00000198561_ENSG00000149136_ENSG00000109991_ENSG00000254602_ENSG00000166793_ENSG00000172409_ENSG00000238692_ENSG00000156603_ENSG00000213593_ENSG00000254462_ENSG00000211450_ENSG00000254732_ENSG00000233436_ENSG00000149115_ENSG00000254662…	26
35_chr17_57902800_57906200_lociStitched	chr17	57826200	57937200	35	54635	49694.7	10744.8	68	111000	292120_292121_292122_292123_292124_292125_292126_292127_292128_292129_292130_292131_292132_292133_292134_292135_292136_292137_292138_292139_292140_292141_292142_292143	VMP1_MIR21_TUBD1	ENSG00000062716_ENSG00000267637_ENSG00000199004_ENSG00000201524_ENSG00000108423	292140_292147_292106_292065	MIR21_TUBD1_RPS6KB1_VMP1_PTRH2	ENSG00000199004_ENSG00000201524_ENSG00000108423_ENSG00000108443_ENSG00000062716_ENSG00000141378_ENSG00000200889	7
14_chr9_71313400_71314800_lociStitched	chr9	71313400	71380400	14	54614	46833	7892.6	69	67000	765972_765973_765974_765975_765976_765977_765978_765979_765980_765981_765982_765983_765984_765985_765986_765987_765988_765989_765990_765991_765992_765993_765994_765995	PIP5K1B	ENSG00000107242	765998_766012_766064_766069_766041_766087_765974	FAM122A_PRKACG_FXN_TJP2_PIP5K1B	ENSG00000187866_ENSG00000236733_ENSG00000165059_ENSG00000165060_ENSG00000207000_ENSG00000227410_ENSG00000119139_ENSG00000107242	8
73_chr21_36291800_36293200_lociStitched	chr21	36265000	36416600	73	105873	52620.4	14326.2	70	151600	426315_426316_426317_426318_426319_426320_426321_426322_426323_426324_426325_426326_426327_426328_426329_426330_426331_426332_426333_426334_426335_426336_426337_426338_426339_426340_426341_426342_426343_426344_426345_426346_426347_426348_426349_426350_426351_426352_426353_426354_426355_426356_426357_426358_426359_426360_426361_426362_426363_426364_426365_426366_426367	RUNX1	ENSG00000159216				0
8_chr2_74254400_74258400_lociStitched	chr2	74245600	74327600	8	63608	46231.6	7954	71	82000	353802_353803_353804_353805_353806_353807_353808_353809_353810_353811_353812_353813_353814_353815_353816_353817_353818_353819	TET3	ENSG00000187605	353832_353835_353801_353767_353788_353798_353783	BOLA3_BOLA3-AS1_TET3_STAMBP_DGUOK_DGUOK-AS1_ACTG2	ENSG00000217702_ENSG00000163170_ENSG00000225439_ENSG00000187605_ENSG00000124356_ENSG00000114956_ENSG00000237883_ENSG00000235499_ENSG00000255989_ENSG00000163017	10
15_chr1_153487400_153489200_lociStitched	chr1	153487400	153541600	15	23215	42893.9	4661.2	72	54200	36273_36274_36275_36276_36277_36278	S100A6_S100A5_S100A4_S100A3_S100A2	ENSG00000238279_ENSG00000197956_ENSG00000196420_ENSG00000196154_ENSG00000188015_ENSG00000196754	36278_36360_36274_36354_36308_36229_36234_36241_36289_36292_36298_36299_36300_36309_36348_36352_36356_36357_36400	S100A2_RAB13_RPS27_S100A6_S100A5_S100A4_S100A3_CRTC2_INTS3_PGLYRP4_S100A9_S100A12_S100A16_S100A14_S100A13_S100A1_CHTOP_SNAPIN_ILF2_NPR1_GATAD2B_DENND4B_CREB3L4_SLC39A1_JTB_TPM3_MIR190B	ENSG00000196754_ENSG00000143545_ENSG00000177954_ENSG00000231416_ENSG00000252669_ENSG00000238279_ENSG00000197956_ENSG00000196420_ENSG00000196154_ENSG00000188015_ENSG00000160741_ENSG00000143624_ENSG00000243613_ENSG00000233222_ENSG00000163218_ENSG00000163220_ENSG00000163221_ENSG00000188643_ENSG00000189334_ENSG00000189171_ENSG00000160678_ENSG00000160679_ENSG00000143553_ENSG00000143621_ENSG00000169418…	34
11_chr9_4817000_4819800_lociStitched	chr9	4795400	4867800	11	64811	46024.7	8014.68	73	72400	751981_751982_751983_751984_751985_751986_751987_751988_751989_751990_751991_751992_751993_751994_751995_751996_751997_751998_751999_752000_752001_752002_752003_752004_752005	RCL1_MIR101-2	ENSG00000120158_ENSG00000233186_ENSG00000199065_ENSG00000228165_ENSG00000269305_ENSG00000243754	752041_752198	JAK2_CD274	ENSG00000096968_ENSG00000120217	2
10_chr11_44592400_44593400_lociStitched	chr11	44576800	44643000	10	35810	43698.6	5706.44	74	66200	115770_115771_115772_115773_115774_115775_115776_115777_115778_115779_115780_115781_115782_115783	CD82	ENSG00000085117_ENSG00000254693_ENSG00000255092	115779_115773	CD82	ENSG00000254693_ENSG00000255092_ENSG00000085117	3
19_chr6_16263600_16264600_lociStitched	chr6	16206800	16278400	19	39419	43797.7	6050.2	75	71600	615253_615254_615255_615256_615257_615258_615259_615260_615261_615262_615263_615264_615265_615266_615267_615268_615269_615270_615271_615272_615273_615274_615275_615276_615277_615278_615279_615280_615281_615282_615283_615284	GMPR	ENSG00000207193_ENSG00000137198	615088_618279_618287_618316_618285	DTNBP1_HIST1H1A_HIST1H3A_HIST1H4A_HIST1H1C_HIST1H3D_HIST1H2AD_HIST1H2AB	ENSG00000047579_ENSG00000124610_ENSG00000198366_ENSG00000196176_ENSG00000187837_ENSG00000197409_ENSG00000196866_ENSG00000137259	8
42_chr6_2818400_2818600_lociStitched	chr6	2718600	2860800	42	40042	51263.1	13779.2	76	142200	611259_611260_611261_611262_611263_611264_611265_611266_611267_611268_611269_611270_611271_611272_611273_611274_611275_611276_611277_611278_611279_611280_611281_611282_611283_611284_611285_611286_611287_611288_611289_611290_611291_611292_611293_611294_611295_611296	MYLK4_WRNIP1_SERPINB1_MIR4645	ENSG00000145949_ENSG00000251499_ENSG00000124535_ENSG00000021355_ENSG00000266750_ENSG00000230438	611328_611293_610927_611324_611311	NQO2_SERPINB1_FOXC1_SERPINB6_SERPINB9	ENSG00000244041_ENSG00000124588_ENSG00000021355_ENSG00000054598_ENSG00000124570_ENSG00000170542_ENSG00000232999	7
36_chr10_52262800_52263200_lociStitched	chr10	52261200	52376400	36	76236	49443.8	12510.7	77	115200	78304_78305_78306_78307_78308_78309_78310_78311_78312_78313_78314_78315_78316_78317_78318_78319_78320_78321_78322_78323_78324_78325_78326_78327_78328_78329_78330_78331_78332_78333_78334_78335_78336_78337_78338_78339_78340_78341_78342_78343_78344_78345_78346	SGMS1	ENSG00000198964_ENSG00000251950_ENSG00000226561_ENSG00000238523_ENSG00000230036	78290_78347_78339_78219	SGMS1_NA	ENSG00000225303_ENSG00000198964_ENSG00000226200_ENSG00000231588_ENSG00000251950_ENSG00000226561_ENSG00000238523_NA	8
[truncated: 1,210 more rows]

## Sheet: MK_SE_GO
ID_CATEGORY	NAME_CATEGORY	ADJUSTED_PVALUE	NON_CORR_PVALUE	FOLD_ENRICHMENT	#GENES	#GENES	GENES
[truncated: 69 more rows]

[truncated: 1 more sheets: EB_SE_GO]
