# Supplementary material for: Platelet function is modified by common sequence variation in megakaryocyte super enhancers
Source: Nat Commun. 2017 Jul 13;8:16058. doi: 10.1038/ncomms16058 (PMC5511350; doi:10.1038/ncomms16058)
Supplement: Supplementary Data 7 [file ncomms16058-s7.xlsx]

## Sheet: MK_SE
Category	Presence	Number of ATAC-seq peaks
I	CD34,CMP,CTCF,EB,HSC,MEP,MK	642
I	CMP,CTCF,EB,HSC,MEP,MK	490
I	CD34,CMP,EB,HSC,MEP,MK	2083
I	CMP,EB,HSC,MEP,MK	692
II	CD34,CMP,CTCF,HSC,MEP,MK	75
II	CMP,CTCF,HSC,MEP,MK	55
II	CD34,CMP,HSC,MEP,MK	1396
II	CMP,HSC,MEP,MK	756
III	CD34,CTCF,MK	17
III	CTCF,MK	37
III	CD34,MK	751
III	MK	2095
IV	CD34,CTCF,EB,MK	9
IV	CTCF,EB,MK	40
IV	CD34,EB,MK	407
IV	EB,MK	755
V	CD34,CTCF,HSC,MK	1
V	CTCF,HSC,MK	9
V	CD34,HSC,MK	121
V	HSC,MK	143
V	CD34,CMP,CTCF,EB,HSC,MK	8
V	CMP,CTCF,EB,HSC,MK	22
V	CD34,CMP,EB,HSC,MK	93
V	CMP,EB,HSC,MK	56
V	CMP,CTCF,EB,MEP,MK	1
V	CD34,CMP,EB,MEP,MK	42
V	CMP,EB,MEP,MK	53
V	CD34,CMP,CTCF,EB,MK	1
V	CMP,CTCF,EB,MK	3
V	CD34,CMP,EB,MK	52
V	CMP,EB,MK	68
V	CD34,CMP,CTCF,HSC,MK	5
V	CMP,CTCF,HSC,MK	6
V	CD34,CMP,HSC,MK	157
V	CMP,HSC,MK	116
V	CD34,CMP,CTCF,MK	2
V	CMP,CTCF,MK	3
V	CD34,CMP,MK	66
V	CMP,MK	61
V	CD34,CMP,CTCF,MEP,MK	1
V	CD34,CMP,MEP,MK	13
V	CMP,MEP,MK	23
V	CD34,CTCF,EB,HSC,MEP,MK	3
V	CTCF,EB,HSC,MEP,MK	20
V	CD34,EB,HSC,MEP,MK	40
V	EB,HSC,MEP,MK	44
V	CD34,CTCF,EB,HSC,MK	10
V	CTCF,EB,HSC,MK	23
V	CD34,EB,HSC,MK	80
V	EB,HSC,MK	75
V	CTCF,EB,MEP,MK	2
V	CD34,EB,MEP,MK	13
V	EB,MEP,MK	25
V	CD34,CTCF,HSC,MEP,MK	5
V	CTCF,HSC,MEP,MK	9
V	CD34,HSC,MEP,MK	56
V	HSC,MEP,MK	87
V	CTCF,MEP,MK	1
V	CD34,MEP,MK	21
V	MEP,MK	32

## Sheet: EB_SE
Category	Presence	Number of DNase-seq peaks
I	CD34,CMP,CTCF,EB,HSC,MEP,MK	766
I	CMP,CTCF,EB,HSC,MEP,MK	625
I	CD34,CMP,EB,HSC,MEP,MK	2375
I	CMP,EB,HSC,MEP,MK	995
II	CMP,CTCF,EB,HSC,MEP	11
II	CD34,CMP,EB,HSC,MEP	154
II	CMP,EB,HSC,MEP	207
III	CD34,CTCF,EB	1
III	CTCF,EB	21
III	CD34,EB	304
III	EB	2607
IV	CD34,CTCF,EB,MK	2
IV	CTCF,EB,MK	36
IV	CD34,EB,MK	217
IV	EB,MK	808
V	CTCF,EB,HSC	8
V	CD34,EB,HSC	40
V	EB,HSC	77
V	CD34,CMP,CTCF,EB,HSC,MK	4
V	CMP,CTCF,EB,HSC,MK	23
V	CD34,CMP,EB,HSC,MK	71
V	CMP,EB,HSC,MK	87
V	CMP,CTCF,EB,MEP,MK	1
V	CD34,CMP,EB,MEP,MK	35
V	CMP,EB,MEP,MK	75
V	CMP,CTCF,EB,MK	5
V	CD34,CMP,EB,MK	34
V	CMP,EB,MK	78
V	CD34,CMP,CTCF,EB,HSC	1
V	CMP,CTCF,EB,HSC	4
V	CD34,CMP,EB,HSC	28
V	CMP,EB,HSC	57
V	CD34,CMP,EB	24
V	CMP,EB	64
V	CMP,CTCF,EB,MEP	1
V	CD34,CMP,EB,MEP	6
V	CMP,EB,MEP	36
V	CD34,CTCF,EB,HSC,MEP,MK	2
V	CTCF,EB,HSC,MEP,MK	18
V	CD34,EB,HSC,MEP,MK	27
V	EB,HSC,MEP,MK	47
V	CD34,CTCF,EB,HSC,MK	5
V	CTCF,EB,HSC,MK	27
V	CD34,EB,HSC,MK	60
V	EB,HSC,MK	98
V	CTCF,EB,MEP,MK	2
V	CD34,EB,MEP,MK	10
V	EB,MEP,MK	49
V	CD34,CTCF,EB,HSC,MEP	1
V	CTCF,EB,HSC,MEP	6
V	CD34,EB,HSC,MEP	15
V	EB,HSC,MEP	38
V	CD34,EB,MEP	10
V	EB,MEP	27
V
V
V
V
V
V
