# Supplementary material for: Platelet function is modified by common sequence variation in megakaryocyte super enhancers
Source: Nat Commun. 2017 Jul 13;8:16058. doi: 10.1038/ncomms16058 (PMC5511350; doi:10.1038/ncomms16058)
Supplement: Supplementary Data 8 [file ncomms16058-s8.xlsx]

## Sheet: CBC-P_annotation
QUERY_ID	Blood_Index	LocusID	Marker	rsID	CHR	BP	REF.ALT.GRCh37.	Minor_Allele	Ances_Allele	Freq_Class	Alt_Allele_Freq	Minor_Allele_Freq	Deriv_Allele_Freq	Lead_Assoc_for_Var	Lead_Var_for_Loc	Uni_Effect_Dir	Uni_Effect	Uni_SE	Uni_.log10P	Uni_Unadj_R2	Multi_Effect_Dir	Multi_Effect	Multi_SE	Multi_.log10P	VEP_Conseq	VEP_IMPACT	Gene_Symbol.s.	Ensembl_Gene_ID.s.	REF	ALT	E_status	ATAC_peak	CTCF_peak	hind3_fragment	overlapping_gene_hgnc	overlapping_gene_ensembl_gene_id	interacting_hind3_fragments	interacting_genes_hgnc	interacting_ensembl_gene_id	VEP_gene_expressed	overlap	promoter_gene_id	genes_assigned	assigned_via	genes_assigned_uniqued	hgnc_symbols	VEP_gene_in_genes_assigned	gene_assigned_is_VEP_gene
1:10271688:C/G	MPV	chr1:16	1:10271688_C_G	rs11121529	1	10271688	C/G	G	C	Common	0.1146	0.1146	0.1146	TRUE	TRUE	+	0.0783062	0.00564599	43.0126	0.00124436	+	0.087461	0.0045725	80.74	5_prime_UTR_variant	MODIFIER	KIF1B	ENSG00000054523	C	G	none	ATAC	no	2021	KIF1B	ENSG00000054523				yes	exonic_or_splice	NA	ENSG00000054523	exonic_expressed_noEnh	ENSG00000054523	KIF1B	yes	yes
1:10451799:C/T	PLT#	chr1:18	1:10451799_C_T	rs4846217	1	10451799	C/T	T	C	Common	0.1252	0.1252	0.1252	TRUE	TRUE	-	-0.0361419	0.00551032	10.2661	0.000286131	-	-0.035693	0.0047424	13.281	downstream_gene_variant	MODIFIER	RN7SL721P	ENSG00000265945	C	T	none	no	no	2074	PGD	ENSG00000265945_ENSG00000142657				no	intergenic	NA	ENSG00000142657_ENSG00000054523	LD0.9_ambiguous	ENSG00000054523_ENSG00000142657	KIF1B_PGD	no	no
1:111732711:G/A	MPV	chr1:130	1:111732711_G_A	rs2209457	1	111732711	G/A	A	G	Common	0.3322	0.3322	0.3322	TRUE	TRUE	+	0.0323483	0.0038559	16.3106	0.000464278	+	0.034125	0.0031214	27.083	intron_variant	MODIFIER	DENND2D	ENSG00000162777	G	A	none	no	no	30650	DENND2D	ENSG00000162777	30754	WDR77_ATP5F1	ENSG00000116455_ENSG00000116459	yes	intronic	NA	ENSG00000116455_ENSG00000116459	interaction	ENSG00000116455_ENSG00000116459	WDR77_ATP5F1	no	no
1:113154400:C/T	PDW	chr1:131	1:113154400_C_T	rs7546094	1	113154400	C/T	T	T	Common	0.4748	0.4748	0.5252	TRUE	TRUE	-	-0.0413265	0.0035826	30.0578	0.000851772	-	-0.043942	0.0031975	42.225	intron_variant	MODIFIER	ST7L	ENSG00000007341	C	T	none	no	no	31128	ST7L	ENSG00000007341	31067_31074_31087	CTTNBP2NL_WNT2B	ENSG00000238761_ENSG00000143079_ENSG00000134245	yes	intronic	NA	ENSG00000238761_ENSG00000143079_ENSG00000134245	interaction	ENSG00000134245_ENSG00000143079_ENSG00000238761	snoU13_CTTNBP2NL_WNT2B	no	no
1:118155145:AAGTC/A	PDW	chr1:137	1:118155145_AAGTC_A	rs143811622	1	118155145	AAGTC/A	A	NA	Common	0.2216	0.2216	NA	TRUE	TRUE	-	-0.0350002	0.00433024	15.1985	0.000422615	-	-0.037289	0.0038648	21.296	intron_variant	MODIFIER	FAM46C	ENSG00000183508	AAGTC	A	none	ATAC	no	32592	FAM46C	ENSG00000183508				yes	intronic	NA	ENSG00000183508_ENSG00000236866	LD0.9_ambiguous	ENSG00000183508_ENSG00000236866	AL157902.3_FAM46C	yes	no
1:12028655:C/T	PLT#	chr1:21	1:12028655_C_T	rs11121845	1	12028655	C/T	T	C	Common	0.4631	0.4631	0.4631	FALSE	TRUE	-	-0.0391135	0.00373129	24.9835	0.000760768	-	-0.039138	0.0032102	33.45	intron_variant	MODIFIER	PLOD1	ENSG00000083444	C	T	none	no	no	2370	PLOD1	ENSG00000083444				yes	intronic	NA	ENSG00000083444_ENSG00000116688	LD0.9_ambiguous	ENSG00000083444_ENSG00000116688	PLOD1_MFN2	yes	no
1:12028655:C/T	PCT	chr1:21	1:12028655_C_T	rs11121845	1	12028655	C/T	T	C	Common	0.4632	0.4632	0.4632	TRUE	TRUE	-	-0.0485005	0.00374379	37.6567	0.00116978	-	-0.047548	0.0032777	46.93	intron_variant	MODIFIER	PLOD1	ENSG00000083444	C	T	none	no	no	2370	PLOD1	ENSG00000083444				yes	intronic	NA	ENSG00000083444_ENSG00000116688	LD0.9_ambiguous	ENSG00000083444_ENSG00000116688	PLOD1_MFN2	yes	no
1:150327896:C/CA	PLT#	chr1:141	1:150327896_C_CA	rs370869951	1	150327896	C/CA	CA	NA	Common	0.378	0.378	NA	FALSE	TRUE	+	0.0227172	0.00377413	8.75623	0.000242673	+	0.02467	0.0032472	13.517	downstream_gene_variant	MODIFIER	PRPF3	ENSG00000117360	C	CA	none	no	no	35449	PRPF3	ENSG00000117360				yes	intergenic	NA	ENSG00000163125_ENSG00000118298_ENSG00000238526_ENSG00000117360_ENSG00000136631_ENSG00000143382_ENSG00000225996_ENSG00000264553_ENSG00000237781_ENSG00000203804_ENSG00000264508_ENSG00000264584_ENSG00000200175_ENSG00000187145_ENSG00000159208	LD0.9_ambiguous	ENSG00000117360_ENSG00000118298_ENSG00000136631_ENSG00000143382_ENSG00000159208_ENSG00000163125_ENSG00000187145_ENSG00000200175_ENSG00000203804_ENSG00000225996_ENSG00000237781_ENSG00000238526_ENSG00000264508_ENSG00000264553_ENSG00000264584	U6_Metazoa_SRP_snoU13_Metazoa_SRP_MIR4257_RP11-54A4.2_VPS45_CA14_C1orf51_MRPS21_PRPF3_RPRD2_ADAMTSL4_AL356356.1_C1orf138	yes	no
1:150327896:C/CA	PCT	chr1:141	1:150327896_C_CA	rs370869951	1	150327896	C/CA	CA	NA	Common	0.378	0.378	NA	TRUE	TRUE	+	0.0239416	0.0037867	9.58959	0.000269537	+	0.025537	0.0033152	13.874	downstream_gene_variant	MODIFIER	PRPF3	ENSG00000117360	C	CA	none	no	no	35449	PRPF3	ENSG00000117360				yes	intergenic	NA	ENSG00000163125_ENSG00000118298_ENSG00000238526_ENSG00000117360_ENSG00000136631_ENSG00000143382_ENSG00000225996_ENSG00000264553_ENSG00000237781_ENSG00000203804_ENSG00000264508_ENSG00000264584_ENSG00000200175_ENSG00000187145_ENSG00000159208	LD0.9_ambiguous	ENSG00000117360_ENSG00000118298_ENSG00000136631_ENSG00000143382_ENSG00000159208_ENSG00000163125_ENSG00000187145_ENSG00000200175_ENSG00000203804_ENSG00000225996_ENSG00000237781_ENSG00000238526_ENSG00000264508_ENSG00000264553_ENSG00000264584	U6_Metazoa_SRP_snoU13_Metazoa_SRP_MIR4257_RP11-54A4.2_VPS45_CA14_C1orf51_MRPS21_PRPF3_RPRD2_ADAMTSL4_AL356356.1_C1orf138	yes	no
1:154092056:C/A	MPV	chr1:148	1:154092056_C_A	rs2494663	1	154092056	C/A	C	C	Common	0.5502	0.4498	0.5502	TRUE	TRUE	+	0.0212051	0.00363424	8.26878	0.000222562	+	0.020878	0.0029433	11.881	intron_variant	MODIFIER	NUP210L	ENSG00000143552	C	A	none	no	no	36384	NUP210L	ENSG00000143552				no	intronic	NA	unassigned	unassigned	unassigned		no	no
1:154127100:T/C	PDW	chr1:149	1:154127100_T_C	rs4400599	1	154127100	T/C	T	C	Common	0.5103	0.4897	0.4897	TRUE	TRUE	-	-0.0270489	0.00359428	13.2798	0.000365665	-	-0.028048	0.0032083	17.638	intron_variant	MODIFIER	NUP210L	ENSG00000143552	T	C	TE	no	no	36393	NUP210L	ENSG00000143552				no	intronic	NA	ENSG00000143549_ENSG00000143578_ENSG00000143543_ENSG00000201129_ENSG00000143569	LD0.9_ambiguous	ENSG00000143543_ENSG00000143549_ENSG00000143569_ENSG00000143578_ENSG00000201129	SNORA58_CREB3L4_JTB_TPM3_UBAP2L	no	no
1:154157848:CAAAA/C	PLT#	chr1:150	1:154157848_CAAAA_C	rs34660448	1	154157848	CAAAA/C	CAAAA	NA	Common	0.6153	0.3847	NA	TRUE	TRUE	+	0.0230392	0.0038423	8.69468	0.000251289	+	0.023775	0.0033068	12.186	intron_variant	MODIFIER	TPM3	ENSG00000143549	CAAAA	C	none	no	no	36399	TPM3	ENSG00000143549	36413	UBAP2L	ENSG00000201129_ENSG00000143569	yes	intronic	NA	ENSG00000201129_ENSG00000143569	interaction	ENSG00000143569_ENSG00000201129	SNORA58_UBAP2L	no	no
1:156434703:G/T	PLT#	chr1:156	1:156434703_G_T	rs1050316	1	156434703	G/T	G	G	Common	0.6515	0.3485	0.6515	FALSE	TRUE	-	-0.0254085	0.00383857	10.4425	0.000293161	-	-0.02395	0.0033139	12.305	3_prime_UTR_variant	MODIFIER	MEF2D	ENSG00000116604	G	T	none	no	no	36838	MEF2D	ENSG00000236947_ENSG00000116604	36861_36868	IQGAP3_APOA1BP	ENSG00000183856_ENSG00000265960_ENSG00000163382	yes	exonic_or_splice	NA	ENSG00000116604	exonic_expressed_noEnh	ENSG00000116604	MEF2D	yes	yes
1:156434703:G/T	PCT	chr1:156	1:156434703_G_T	rs1050316	1	156434703	G/T	G	G	Common	0.6515	0.3485	0.6515	TRUE	TRUE	-	-0.0295196	0.00385192	13.7428	0.000395702	-	-0.028693	0.0033918	16.567	3_prime_UTR_variant	MODIFIER	MEF2D	ENSG00000116604	G	T	none	no	no	36838	MEF2D	ENSG00000236947_ENSG00000116604	36861_36868	IQGAP3_APOA1BP	ENSG00000183856_ENSG00000265960_ENSG00000163382	yes	exonic_or_splice	NA	ENSG00000116604	exonic_expressed_noEnh	ENSG00000116604	MEF2D	yes	yes
1:156688152:C/T	PCT	chr1:157	1:156688152_C_T	rs11264531	1	156688152	C/T	T	C	Common	0.3592	0.3592	0.3592	TRUE	TRUE	-	-0.0282792	0.00387415	12.5392	0.000368148	-	-0.025777	0.0034112	13.381	downstream_gene_variant	MODIFIER	ISG20L2	ENSG00000143319	C	T	none	no	no	36884			36919	INSRR_NTRK1	ENSG00000027644_ENSG00000198400	yes	intergenic	NA	ENSG00000027644_ENSG00000198400	interaction	ENSG00000027644_ENSG00000198400	NTRK1_INSRR	no	no
1:156776717:T/C	PLT#	chr1:158	1:156776717_T_C	rs928391	1	156776717	T/C	C	T	Common	0.2679	0.2679	0.2679	TRUE	TRUE	-	-0.0260305	0.0041122	9.61072	0.00026579	-	-0.024844	0.0035497	11.587	intron_variant	MODIFIER	SH2D2A	ENSG00000027869	T	C	none	no	no	36906	SH2D2A	ENSG00000027869	36886_36919	ISG20L2_ISG20L2_RRNAD1_RRNAD1_INSRR_NTRK1	ENSG00000143319_ENSG00000143319_ENSG00000143303_ENSG00000143303_ENSG00000027644_ENSG00000198400	yes	intronic	NA	ENSG00000143319_ENSG00000143319_ENSG00000143303_ENSG00000143303_ENSG00000027644_ENSG00000198400	interaction	ENSG00000027644_ENSG00000143303_ENSG00000143319_ENSG00000198400	ISG20L2_RRNAD1_NTRK1_INSRR	no	no
1:156869714:G/A	MPV	chr1:159	1:156869714_G_A	rs12041331	1	156869714	G/A	A	A	Common	0.0865	0.0865	0.9135	TRUE	TRUE	-	-0.0783561	0.00644809	33.2511	0.000970288	-	-0.084604	0.005252	57.611	intron_variant	MODIFIER	PEAR1	ENSG00000187800	G	A	SEconst	no	no	36926	PEAR1	ENSG00000187800	36882_36886_36896	ISG20L2_ISG20L2_RRNAD1_RRNAD1_HDGF	ENSG00000223356_ENSG00000143319_ENSG00000143319_ENSG00000143303_ENSG00000143303_ENSG00000143321	yes	intronic	NA	ENSG00000223356_ENSG00000143319_ENSG00000143319_ENSG00000143303_ENSG00000143303_ENSG00000143321	interaction	ENSG00000143303_ENSG00000143319_ENSG00000143321_ENSG00000223356	RP11-66D17.5_ISG20L2_RRNAD1_HDGF	no	no
1:156869714:G/A	PDW	chr1:159	1:156869714_G_A	rs12041331	1	156869714	G/A	A	A	Common	0.0865	0.0865	0.9135	FALSE	TRUE	-	-0.0469361	0.00641215	12.6052	0.000348152	-	-0.049051	0.0057227	16.986	intron_variant	MODIFIER	PEAR1	ENSG00000187800	G	A	SEconst	no	no	36926	PEAR1	ENSG00000187800	36882_36886_36896	ISG20L2_ISG20L2_RRNAD1_RRNAD1_HDGF	ENSG00000223356_ENSG00000143319_ENSG00000143319_ENSG00000143303_ENSG00000143303_ENSG00000143321	yes	intronic	NA	ENSG00000223356_ENSG00000143319_ENSG00000143319_ENSG00000143303_ENSG00000143303_ENSG00000143321	interaction	ENSG00000143303_ENSG00000143319_ENSG00000143321_ENSG00000223356	RP11-66D17.5_ISG20L2_RRNAD1_HDGF	no	no
1:156878473:C/T	MPV	chr1:160	1:156878473_C_T	rs77795865	1	156878473	C/T	T	C	Low	0.035	0.035	0.035	TRUE	TRUE	-	-0.060348	0.0100644	8.69469	0.000246009	-	-0.059182	0.0081759	12.342	missense_variant	MODERATE	PEAR1	ENSG00000187800	C	T	SE	no	no	36926	PEAR1	ENSG00000187800	36882_36886_36896	ISG20L2_ISG20L2_RRNAD1_RRNAD1_HDGF	ENSG00000223356_ENSG00000143319_ENSG00000143319_ENSG00000143303_ENSG00000143303_ENSG00000143321	yes	exonic_or_splice	NA	ENSG00000187800	exonic_expressed_Enh	ENSG00000187800	PEAR1	yes	yes
1:156881054:TCTCC/T	MPV	chr1:161	1:156881054_TCTCC_T	rs146377491	1	156881054	TCTCC/T	T	NA	Common	0.0959	0.0959	NA	TRUE	TRUE	+	0.0580958	0.00622738	19.9715	0.000585268	+	0.054518	0.005073	26.202	intron_variant	MODIFIER	PEAR1	ENSG00000187800	TCTCC	T	SEconst	no	no	36927	PEAR1	ENSG00000187800	36882_36886	ISG20L2_ISG20L2_RRNAD1_RRNAD1	ENSG00000223356_ENSG00000143319_ENSG00000143319_ENSG00000143303_ENSG00000143303	yes	intronic	NA	ENSG00000223356_ENSG00000143319_ENSG00000143319_ENSG00000143303_ENSG00000143303	interaction	ENSG00000143303_ENSG00000143319_ENSG00000223356	RP11-66D17.5_ISG20L2_RRNAD1	no	no
1:159891917:C/T	PDW	chr1:173	1:159891917_C_T	rs6427499	1	159891917	C/T	C	C	Common	0.5118	0.4882	0.5118	TRUE	TRUE	-	-0.0241337	0.00360036	10.6904	0.000291056	-	-0.025596	0.0032123	14.79	intron_variant	MODIFIER	TAGLN2	ENSG00000158710	C	T	none	ATAC	no	37855	TAGLN2	ENSG00000158710	37831	FCRL6	ENSG00000181036	yes	promoter	ENSG00000158710	ENSG00000158710	promoter_overlap	ENSG00000158710	TAGLN2	yes	yes
1:159892088:G/A	MPV	chr1:174	1:159892088_G_A	rs2789422	1	159892088	G/A	A	G	Common	0.419	0.419	0.419	TRUE	TRUE	+	0.0305392	0.00365311	16.2017	0.000454082	+	0.033407	0.0029573	28.854	intron_variant	MODIFIER	TAGLN2	ENSG00000158710	G	A	none	ATAC	no	37855	TAGLN2	ENSG00000158710	37831	FCRL6	ENSG00000181036	yes	promoter	ENSG00000158710	ENSG00000158710	promoter_overlap	ENSG00000158710	TAGLN2	yes	yes
1:161186303:G/A	PDW	chr1:179	1:161186303_G_A	rs12094497	1	161186303	G/A	A	G	Common	0.1053	0.1053	0.1053	TRUE	TRUE	-	-0.0484964	0.0058566	15.9119	0.000443155	-	-0.049288	0.005228	20.373	intron_variant	MODIFIER	FCER1G	ENSG00000158869	G	A	SE	ATAC	no	38195	NDUFS2_FCER1G	ENSG00000158864_ENSG00000158869	38198_38213_38214_38224	APOA2_MPZ_SDHC_C1orf192	ENSG00000158874_ENSG00000158887_ENSG00000143252_ENSG00000188931_ENSG00000235477	yes	promoter	ENSG00000158869	ENSG00000158869	promoter_overlap	ENSG00000158869	FCER1G	yes	yes
1:171644586:G/A	MPV	chr1:187	1:171644586_G_A	rs236907	1	171644586	G/A	A	G	Common	0.2044	0.2044	0.2044	TRUE	TRUE	-	-0.0325877	0.00456794	12.011	0.000345393	-	-0.025305	0.0037142	11.018	upstream_gene_variant	MODIFIER	PFN1P1	ENSG00000233328	G	A	none	no	no	41371						no	intergenic	NA	ENSG00000034971_ENSG00000117533	LD0.8_ambiguous	ENSG00000034971_ENSG00000117533	MYOC_VAMP4	no	no
1:171736037:G/A	PDW	chr1:188	1:171736037_G_A	rs6689125	1	171736037	G/A	A	G	Common	0.1938	0.1938	0.1938	TRUE	TRUE	-	-0.0449584	0.00456181	22.1873	0.000631609	-	-0.031127	0.0040988	13.507	upstream_gene_variant	MODIFIER	SCARNA20	ENSG00000253060	G	A	none	no	no	41406		ENSG00000236741_ENSG00000253060	41307_41317_41350_41362_41396_41414_41632_41659	PRRC2C_PRRC2C_MYOC_VAMP4_METTL13_PIGC_SUCO	ENSG00000117523_ENSG00000201126_ENSG00000117523_ENSG00000244531_ENSG00000034971_ENSG00000117533_ENSG00000010165_ENSG00000135845_ENSG00000094975	no	intergenic	NA	ENSG00000117523_ENSG00000201126_ENSG00000117523_ENSG00000244531_ENSG00000034971_ENSG00000117533_ENSG00000010165_ENSG00000135845_ENSG00000094975	interaction	ENSG00000010165_ENSG00000034971_ENSG00000094975_ENSG00000117523_ENSG00000117533_ENSG00000135845_ENSG00000201126_ENSG00000244531	U6_RP3-454G6.2_PRRC2C_MYOC_VAMP4_METTL13_PIGC_SUCO	no	no
1:171894592:A/G	MPV	chr1:189	1:171894592_A_G	rs6681480	1	171894592	A/G	A	G	Common	0.63	0.37	0.37	TRUE	TRUE	+	0.0259742	0.00373785	11.4341	0.000314525	-	-0.072807	0.0039256	75.984	intron_variant	MODIFIER	DNM3	ENSG00000197959	A	G	none	no	no	41463	DNM3	ENSG00000197959				yes	intronic	NA	ENSG00000010165	LD0.9_unambiguous	ENSG00000010165	METTL13	no	no
1:171929451:A/G	PLT#	chr1:190	1:171929451_A_G	rs56125409	1	171929451	A/G	G	A	Common	0.1233	0.1233	0.1233	TRUE	TRUE	-	-0.0506164	0.00560276	18.7819	0.000553893	-	-0.039657	0.004907	15.192	intron_variant	MODIFIER	DNM3	ENSG00000197959	A	G	none	no	no	41473	DNM3	ENSG00000197959	41414	METTL13	ENSG00000010165	yes	intronic	NA	ENSG00000010165	interaction	ENSG00000010165	METTL13	no	no
1:171935228:C/G	MPV	chr1:191	1:171935228_C_G	rs78346539	1	171935228	C/G	G	C	Low	0.0161	0.0161	0.0161	FALSE	TRUE	-	-0.203936	0.0145056	44.1693	0.00131764	-	-0.10563	0.012188	17.349	intron_variant	MODIFIER	DNM3	ENSG00000197959	C	G	none	ATAC	no	41473	DNM3	ENSG00000197959	41414	METTL13	ENSG00000010165	yes	intronic	NA	ENSG00000010165	interaction	ENSG00000010165	METTL13	no	no
1:171935228:C/G	PDW	chr1:191	1:171935228_C_G	rs78346539	1	171935228	C/G	G	C	Low	0.0161	0.0161	0.0161	TRUE	TRUE	-	-0.25152	0.0144259	67.3517	0.00200425	-	-0.13535	0.013376	23.332	intron_variant	MODIFIER	DNM3	ENSG00000197959	C	G	none	ATAC	no	41473	DNM3	ENSG00000197959	41414	METTL13	ENSG00000010165	yes	intronic	NA	ENSG00000010165	interaction	ENSG00000010165	METTL13	no	no
1:171939641:A/T	MPV	chr1:192	1:171939641_A_T	rs2038480	1	171939641	A/T	A	T	Common	0.8024	0.1976	0.1976	FALSE	TRUE	+	0.130542	0.00454178	180.948	0.00540391	+	0.18748	0.0048757	321.31	intron_variant	MODIFIER	DNM3	ENSG00000197959	A	T	none	no	no	41477	DNM3	ENSG00000197959	41396_41414_41438	VAMP4_METTL13_DNM3	ENSG00000117533_ENSG00000010165_ENSG00000197959	yes	promoter	ENSG00000197959	ENSG00000197959	promoter_overlap	ENSG00000197959	DNM3	yes	yes
1:171939641:A/T	PDW	chr1:192	1:171939641_A_T	rs2038480	1	171939641	A/T	A	T	Common	0.8024	0.1976	0.1976	TRUE	TRUE	+	0.157099	0.0045164	264.375	0.00782629	+	0.22948	0.0054928	378.74	intron_variant	MODIFIER	DNM3	ENSG00000197959	A	T	none	no	no	41477	DNM3	ENSG00000197959	41396_41414_41438	VAMP4_METTL13_DNM3	ENSG00000117533_ENSG00000010165_ENSG00000197959	yes	promoter	ENSG00000197959	ENSG00000197959	promoter_overlap	ENSG00000197959	DNM3	yes	yes
1:17720162:T/G	MPV	chr1:25	1:17720162_T_G	rs6695640	1	17720162	T/G	T	G	Common	0.6579	0.3421	0.3421	TRUE	TRUE	+	0.0240699	0.00381962	9.53093	0.000260791	+	0.019445	0.0030918	9.4945	intron_variant	MODIFIER	PADI6	ENSG00000256049	T	G	none	no	no	3720	PADI6	ENSG00000256049	3657_3666_3690	SDHB_PADI2_PADI3	ENSG00000117118_ENSG00000117115_ENSG00000142619	no	intronic	NA	ENSG00000117118_ENSG00000117115_ENSG00000142619	interaction	ENSG00000117115_ENSG00000117118_ENSG00000142619	SDHB_PADI2_PADI3	no	no
1:19749551:C/CT	PCT	chr1:26	1:19749551_C_CT	rs11456569	1	19749551	C/CT	CT	NA	Common	0.3455	0.3455	NA	TRUE	TRUE	+	0.0253974	0.00384678	10.3926	0.000291721	+	0.024886	0.0033687	12.823	intron_variant	MODIFIER	CAPZB	ENSG00000077549	C	CT	none	no	no	4172	CAPZB	ENSG00000077549	4191_4216	CAPZB_NBL1	ENSG00000077549_ENSG00000158747	yes	intronic	NA	ENSG00000077549_ENSG00000158747	interaction	ENSG00000077549_ENSG00000158747	CAPZB_NBL1	yes	no
1:199010721:C/T	MPV	chr1:205	1:199010721_C_T	rs1434282	1	199010721	C/T	C	T	Common	0.726	0.274	0.274	FALSE	TRUE	+	0.0237572	0.00407523	8.25541	0.000224548	+	0.026749	0.0033001	15.276	non_coding_transcript_exon_variant	MODIFIER	RP11-16L9.4	ENSG00000235492	C	T	TE	ATAC	no	50002		ENSG00000235492				no	exonic_or_splice	NA	ENSG00000235492	exonic_notExpressed	ENSG00000235492	RP11-16L9.4	yes	yes
1:202909974:G/C	MPV	chr1:207	1:202909974_G_C	rs7539542	1	202909974	G/C	G	G	Common	0.6796	0.3204	0.6796	TRUE	TRUE	-	-0.0273118	0.00394956	11.3304	0.000324846	-	-0.023722	0.0031978	12.924	3_prime_UTR_variant	MODIFIER	ADIPOR1	ENSG00000159346	G	C	none	no	no	51037	ADIPOR1	ENSG00000159346				yes	exonic_or_splice	NA	ENSG00000159346	exonic_expressed_noEnh	ENSG00000159346	ADIPOR1	yes	yes
1:204280619:C/CA	PCT	chr1:210	1:204280619_C_CA	rs36122125	1	204280619	C/CA	CA	NA	Common	0.2426	0.2426	NA	TRUE	TRUE	-	-0.0306711	0.00434824	11.7588	0.000345705	-	-0.027888	0.0038077	12.617	intron_variant	MODIFIER	PLEKHA6	ENSG00000143850	C	CA	none	no	no	51354	PLEKHA6	ENSG00000143850				no	intronic	NA	ENSG00000174567_ENSG00000143850_ENSG00000231691	LD0.8_ambiguous	ENSG00000143850_ENSG00000174567_ENSG00000231691	RP11-203F10.5_GOLT1A_PLEKHA6	yes	no
1:204951209:C/T	MPV	chr1:211	1:204951209_C_T	rs2278796	1	204951209	C/T	T	C	Common	0.3076	0.3076	0.3076	TRUE	TRUE	+	0.0433969	0.00391464	27.8325	0.000802213	+	0.039273	0.0032269	33.335	intron_variant	MODIFIER	NFASC	ENSG00000163531	C	T	none	no	no	51532	NFASC	ENSG00000163531	51546_51594_51595	CNTN2_TMCC2	ENSG00000184144_ENSG00000251696_ENSG00000133069_ENSG00000225063	no	intronic	NA	ENSG00000184144_ENSG00000251696_ENSG00000133069_ENSG00000225063	interaction	ENSG00000133069_ENSG00000184144_ENSG00000225063_ENSG00000251696	AL583832.1_RP11-383G10.5_CNTN2_TMCC2	no	no
1:205209745:A/G	MPV	chr1:215	1:205209745_A_G	rs896322	1	205209745	A/G	A	A	Common	0.8786	0.1214	0.8786	TRUE	TRUE	-	-0.101793	0.00552226	75.1474	0.00221041	-	-0.070656	0.0047524	49.237	intron_variant	MODIFIER	TMCC2	ENSG00000133069	A	G	SE	no	no	51596	TMCC2	ENSG00000133069	51546	CNTN2	ENSG00000184144_ENSG00000251696	yes	intronic	NA	ENSG00000184144_ENSG00000251696	interaction	ENSG00000184144_ENSG00000251696	AL583832.1_CNTN2	no	no
1:205244972:T/A	MPV	chr1:212	1:205244972_T_A	rs1172129	1	205244972	T/A	A	A	Common	0.3879	0.3879	0.6121	TRUE	TRUE	-	-0.114411	0.0036931	209.994	0.00621594	-	-0.10163	0.0031543	226.32	downstream_gene_variant	MODIFIER	TMCC2	ENSG00000133069	T	A	none	no	no	51600	TMCC2	ENSG00000133069				yes	intergenic	NA	ENSG00000184144_ENSG00000251696_ENSG00000174529_ENSG00000117222	LD0.9_unambiguous	ENSG00000117222_ENSG00000174529_ENSG00000184144_ENSG00000251696	AL583832.1_CNTN2_TMEM81_RBBP5	no	no
1:207280739:A/T	MPV	chr1:220	1:207280739_A_T	rs12065624	1	207280739	A/T	T	A	Common	0.0665	0.0665	0.0665	TRUE	TRUE	+	0.0503337	0.00725594	11.3971	0.000314546	+	0.046498	0.005874	14.607	intron_variant	MODIFIER	C4BPA	ENSG00000123838	A	T	none	no	no	52078	C4BPA	ENSG00000123838				no	intronic	NA	ENSG00000196352_ENSG00000117322_ENSG00000203710_ENSG00000123843	LD0.9_ambiguous	ENSG00000117322_ENSG00000123843_ENSG00000196352_ENSG00000203710	C4BPB_CD55_CR2_CR1	no	no
1:2146165:C/A	PLT#	chr1:1	1:2146165_C_A	rs78265569	1	2146165	C/A	A	C	Common	0.0894	0.0894	0.0894	TRUE	TRUE	-	-0.0457835	0.00647863	11.8	0.000341281	-	-0.038942	0.005577	11.536	intron_variant	MODIFIER	RP11-181G12.4	ENSG00000234396	C	A	none	no	no	390	C1orf86	ENSG00000243558_ENSG00000162585_ENSG00000203301	418	MORN1_RER1	ENSG00000116151_ENSG00000157916	no	intronic	NA	ENSG00000116151_ENSG00000157916	interaction	ENSG00000116151_ENSG00000157916	RER1_MORN1	no	no
1:2146165:C/A	PCT	chr1:1	1:2146165_C_A	rs78265569	1	2146165	C/A	A	C	Common	0.0894	0.0894	0.0894	FALSE	TRUE	-	-0.0403757	0.00650085	9.27814	0.000265421	-	-0.036002	0.0056952	9.5857	intron_variant	MODIFIER	RP11-181G12.4	ENSG00000234396	C	A	none	no	no	390	C1orf86	ENSG00000243558_ENSG00000162585_ENSG00000203301	418	MORN1_RER1	ENSG00000116151_ENSG00000157916	no	intronic	NA	ENSG00000116151_ENSG00000157916	interaction	ENSG00000116151_ENSG00000157916	RER1_MORN1	no	no
1:2233961:G/A	PDW	chr1:2	1:2233961_G_A	rs11576356	1	2233961	G/A	A	G	Common	0.1787	0.1787	0.1787	TRUE	TRUE	-	-0.0298904	0.00467594	9.78692	0.000262252	-	-0.026217	0.0041735	9.4744	intron_variant	MODIFIER	SKI	ENSG00000157933	G	A	SEconst	no	no	402	SKI	ENSG00000157933	395	SKI	ENSG00000157933	yes	intronic	NA	ENSG00000157933	interaction	ENSG00000157933	SKI	yes	yes
1:225962690:C/T	PCT	chr1:235	1:225962690_C_T	rs6696074	1	225962690	C/T	C	T	Common	0.5651	0.4349	0.4349	TRUE	TRUE	+	0.0224098	0.00374661	8.655	0.000246842	+	0.021453	0.0032805	10.209	upstream_gene_variant	MODIFIER	SRP9	ENSG00000143742	C	T	none	no	no	57796			57699_57826	LBR_LEFTY1	ENSG00000143815_ENSG00000243709	yes	intergenic	NA	ENSG00000143815_ENSG00000243709	interaction	ENSG00000143815_ENSG00000243709	LBR_LEFTY1	no	no
1:230293530:C/T	PLT#	chr1:237	1:230293530_C_T	rs4631704	1	230293530	C/T	C	C	Common	0.6104	0.3896	0.6104	TRUE	TRUE	+	0.0238239	0.00376191	9.61877	0.000269954	+	0.02528	0.0032373	14.237	intron_variant	MODIFIER	GALNT2	ENSG00000143641	C	T	SEconst	ATAC	no	58868	GALNT2	ENSG00000143641	58705	ABCB10	ENSG00000135776	yes	intronic	NA	ENSG00000135776	interaction	ENSG00000135776	ABCB10	no	no
1:247712303:T/C	PLT#	chr1:250	1:247712303_T_C	rs41315846	1	247712303	T/C	C	C	Common	0.476	0.476	0.524	TRUE	TRUE	+	0.0575124	0.00370106	53.7268	0.00165003	+	0.039132	0.0033055	31.594	intron_variant	MODIFIER	GCSAML	ENSG00000169224	T	C	none	ATAC	no	64001	GCSAML	ENSG00000169224				yes	promoter	ENSG00000169224	ENSG00000169224	promoter_overlap	ENSG00000169224	GCSAML	yes	yes
1:247712303:T/C	MPV	chr1:250	1:247712303_T_C	rs41315846	1	247712303	T/C	C	C	Common	0.4763	0.4763	0.5237	FALSE	TRUE	-	-0.056917	0.00366782	53.5812	0.00161613	-	-0.04422	0.0031152	44.98	intron_variant	MODIFIER	GCSAML	ENSG00000169224	T	C	none	ATAC	no	64001	GCSAML	ENSG00000169224				yes	promoter	ENSG00000169224	ENSG00000169224	promoter_overlap	ENSG00000169224	GCSAML	yes	yes
1:247712303:T/C	PDW	chr1:250	1:247712303_T_C	rs41315846	1	247712303	T/C	C	C	Common	0.4763	0.4763	0.5237	FALSE	TRUE	-	-0.0529375	0.00364782	46.9933	0.00139804	-	-0.042035	0.0033773	34.819	intron_variant	MODIFIER	GCSAML	ENSG00000169224	T	C	none	ATAC	no	64001	GCSAML	ENSG00000169224				yes	promoter	ENSG00000169224	ENSG00000169224	promoter_overlap	ENSG00000169224	GCSAML	yes	yes
1:247712303:T/C	PCT	chr1:250	1:247712303_T_C	rs41315846	1	247712303	T/C	C	C	Common	0.4763	0.4763	0.5237	FALSE	TRUE	+	0.0364634	0.00371418	22.0232	0.000663297	+	0.022383	0.003368	10.519	intron_variant	MODIFIER	GCSAML	ENSG00000169224	T	C	none	ATAC	no	64001	GCSAML	ENSG00000169224				yes	promoter	ENSG00000169224	ENSG00000169224	promoter_overlap	ENSG00000169224	GCSAML	yes	yes
1:247719769:G/A	PLT#	chr1:251	1:247719769_G_A	rs56043070	1	247719769	G/A	A	G	Common	0.0714	0.0714	0.0714	TRUE	TRUE	-	-0.138778	0.00704842	85.5746	0.00255388	-	-0.12087	0.0062898	81.48	splice_donor_variant	HIGH	GCSAML	ENSG00000169224	G	A	TE	no	no	64002	GCSAML	ENSG00000169224				yes	exonic_or_splice	NA	ENSG00000169224	exonic_expressed_Enh	ENSG00000169224	GCSAML	yes	yes
1:247719769:G/A	MPV	chr1:251	1:247719769_G_A	rs56043070	1	247719769	G/A	A	G	Common	0.0712	0.0712	0.0712	FALSE	TRUE	+	0.114895	0.0069953	59.8948	0.00174597	+	0.10963	0.005882	76.727	splice_donor_variant	HIGH	GCSAML	ENSG00000169224	G	A	TE	no	no	64002	GCSAML	ENSG00000169224				yes	exonic_or_splice	NA	ENSG00000169224	exonic_expressed_Enh	ENSG00000169224	GCSAML	yes	yes
1:247719769:G/A	PDW	chr1:251	1:247719769_G_A	rs56043070	1	247719769	G/A	A	G	Common	0.0712	0.0712	0.0712	FALSE	TRUE	+	0.127509	0.00695841	74.2769	0.00215037	+	0.10403	0.0064596	57.578	splice_donor_variant	HIGH	GCSAML	ENSG00000169224	G	A	TE	no	no	64002	GCSAML	ENSG00000169224				yes	exonic_or_splice	NA	ENSG00000169224	exonic_expressed_Enh	ENSG00000169224	GCSAML	yes	yes
1:247719769:G/A	PCT	chr1:251	1:247719769_G_A	rs56043070	1	247719769	G/A	A	G	Common	0.0712	0.0712	0.0712	FALSE	TRUE	-	-0.0974617	0.00708265	42.3569	0.00125632	-	-0.085198	0.0064218	39.423	splice_donor_variant	HIGH	GCSAML	ENSG00000169224	G	A	TE	no	no	64002	GCSAML	ENSG00000169224				yes	exonic_or_splice	NA	ENSG00000169224	exonic_expressed_Enh	ENSG00000169224	GCSAML	yes	yes
1:248006764:C/T	PDW	chr1:252	1:248006764_C_T	rs7537660	1	248006764	C/T	C	C	Common	0.8772	0.1228	0.8772	TRUE	TRUE	-	-0.0460667	0.00547742	16.3883	0.000457195	-	-0.028707	0.00498	8.0856	upstream_gene_variant	MODIFIER	OR11L1	ENSG00000197591	C	T	none	no	no	64101						no	intergenic	NA	ENSG00000197591_ENSG00000235749_ENSG00000236817_ENSG00000197437_ENSG00000239395_ENSG00000241128_ENSG00000221888_ENSG00000175137_ENSG00000264500	LD0.9_ambiguous	ENSG00000175137_ENSG00000197437_ENSG00000197591_ENSG00000221888_ENSG00000235749_ENSG00000236817_ENSG00000239395_ENSG00000241128_ENSG00000264500	RP11-978I15.10_RP11-634B7.4_RP11-634B7.5_MIR3124_OR13G1_OR14A2_OR1C1_OR11L1_SH3BP5L	yes	no
1:248020556:G/C	MPV	chr1:253	1:248020556_G_C	NA	1	248020556	G/C	G	NA	Common	0.7614	0.2386	NA	TRUE	TRUE	+	0.0719368	0.00429978	62.1036	0.00188025	+	0.054455	0.0037649	46.658	missense_variant	MODERATE	TRIM58	ENSG00000162722	G	C	none	ATAC	CTCF	64107	TRIM58	ENSG00000162722	64010_64029_64040_64054_64058_64365	OR2G2_OR13G1_OR6F1_OR14A2_SH3BP5L_MIR3124	ENSG00000177489_ENSG00000235749_ENSG00000236817_ENSG00000197437_ENSG00000169214_ENSG00000239395_ENSG00000241128_ENSG00000175137_ENSG00000264500	yes	exonic_or_splice	NA	ENSG00000162722	exonic_expressed_noEnh	ENSG00000162722	TRIM58	yes	yes
1:248028780:A/C	PDW	chr1:255	1:248028780_A_C	rs79322592	1	248028780	A/C	C	A	Common	0.2513	0.2513	0.2513	TRUE	TRUE	+	0.0403886	0.0041869	21.2933	0.000613831	+	0.03185	0.0037946	16.323	intron_variant	MODIFIER	TRIM58	ENSG00000162722	A	C	none	no	no	64110	OR2W3	ENSG00000238243	64029_64040_64058	OR13G1_OR14A2	ENSG00000235749_ENSG00000236817_ENSG00000197437_ENSG00000239395_ENSG00000241128	yes	intronic	NA	ENSG00000235749_ENSG00000236817_ENSG00000197437_ENSG00000239395_ENSG00000241128	interaction	ENSG00000197437_ENSG00000235749_ENSG00000236817_ENSG00000239395_ENSG00000241128	RP11-978I15.10_RP11-634B7.4_RP11-634B7.5_OR13G1_OR14A2	no	no
1:248039294:G/A	MPV	chr1:259	1:248039294_G_A	rs1339847	1	248039294	G/A	A	G	Common	0.1103	0.1103	0.1103	FALSE	TRUE	-	-0.0837763	0.00574731	47.4027	0.0013775	-	-0.064447	0.004994	37.356	missense_variant	MODERATE	TRIM58	ENSG00000162722	G	A	none	no	no	64112	TRIM58_OR2W3	ENSG00000162722_ENSG00000238243	64040	OR13G1	ENSG00000197437	yes	exonic_or_splice	NA	ENSG00000162722	exonic_expressed_noEnh	ENSG00000162722	TRIM58	yes	yes
1:248039451:C/T	MPV	chr1:260	1:248039451_C_T	rs3811444	1	248039451	C/T	T	C	Common	0.3348	0.3348	0.3348	FALSE	TRUE	+	0.0636966	0.00381626	61.8159	0.00180718	+	0.039921	0.0033195	32.574	missense_variant	MODERATE	TRIM58	ENSG00000162722	C	T	none	no	no	64112	TRIM58_OR2W3	ENSG00000162722_ENSG00000238243	64040	OR13G1	ENSG00000197437	yes	exonic_or_splice	NA	ENSG00000162722	exonic_expressed_noEnh	ENSG00000162722	TRIM58	yes	yes
1:25032168:G/A	PCT	chr1:35	1:25032168_G_A	rs66530629	1	25032168	G/A	A	A	Common	0.2497	0.2497	0.7503	TRUE	TRUE	-	-0.0310787	0.00422809	12.7046	0.000361918	-	-0.0341	0.0037015	19.492	intergenic_variant	MODIFIER	NA	NA	G	A	TE	ATAC	no	5369						NA	intergenic	NA	ENSG00000169504_ENSG00000133226_ENSG00000238986_ENSG00000238482	LD0.8_ambiguous	ENSG00000133226_ENSG00000169504_ENSG00000238482_ENSG00000238986	U6_snoU13_SRRM1_CLIC4	no	no
1:25561667:G/A	PCT	chr1:36	1:25561667_G_A	rs55794721	1	25561667	G/A	A	G	Common	0.4119	0.4119	0.4119	TRUE	TRUE	-	-0.0474335	0.00373954	36.1412	0.00109004	-	-0.04716	0.0032722	46.335	upstream_gene_variant	MODIFIER	SYF2	ENSG00000117614	G	A	none	no	no	5484	SYF2_C1orf63	ENSG00000117614_ENSG00000117616				yes	intergenic	NA	ENSG00000117614_ENSG00000117616	bait_proximity	ENSG00000117614_ENSG00000117616	SYF2_C1orf63	yes	no
1:25736369:C/T	PLT#	chr1:42	1:25736369_C_T	rs111941366	1	25736369	C/T	T	C	Common	0.4501	0.4501	0.4501	TRUE	TRUE	-	-0.043229	0.00367661	31.1914	0.000925067	-	-0.046554	0.0031821	47.713	intron_variant	MODIFIER	RHCE	ENSG00000188672	C	T	none	no	no	5513	RHCE	ENSG00000188672_ENSG00000266468				yes	intronic	NA	ENSG00000162430	LD0.9_unambiguous	ENSG00000162430	SEPN1	no	no
1:25736369:C/T	PDW	chr1:42	1:25736369_C_T	rs111941366	1	25736369	C/T	T	C	Common	0.45	0.45	0.45	FALSE	TRUE	+	0.0263489	0.00362311	12.4522	0.00034366	+	0.025801	0.0032322	14.84	intron_variant	MODIFIER	RHCE	ENSG00000188672	C	T	none	no	no	5513	RHCE	ENSG00000188672_ENSG00000266468				yes	intronic	NA	ENSG00000162430	LD0.9_unambiguous	ENSG00000162430	SEPN1	no	no
1:25877492:C/T	MPV	chr1:44	1:25877492_C_T	rs75446219	1	25877492	C/T	T	C	Low	0.036	0.036	0.036	TRUE	TRUE	+	0.0805586	0.00991212	15.3575	0.000450436	+	0.076818	0.008038	20.91	intron_variant	MODIFIER	LDLRAP1	ENSG00000157978	C	T	TE	ATAC	no	5549	LDLRAP1	ENSG00000157978	5602	SEPN1	ENSG00000162430	yes	intronic	NA	ENSG00000162430	interaction	ENSG00000162430	SEPN1	no	no
1:25889422:C/T	PLT#	chr1:45	1:25889422_C_T	rs12096438	1	25889422	C/T	C	C	Common	0.5328	0.4672	0.5328	FALSE	TRUE	-	-0.0224126	0.00363071	9.17402	0.000250081	-	-0.028061	0.003144	18.348	non_coding_transcript_exon_variant	MODIFIER	LDLRAP1	ENSG00000157978	C	T	TE	no	no	5551	LDLRAP1	ENSG00000157978	5602	SEPN1	ENSG00000162430	yes	exonic_or_splice	NA	ENSG00000157978_ENSG00000162430	exonic_expressed_Enh	ENSG00000157978_ENSG00000162430	LDLRAP1_SEPN1	yes	no
1:25889422:C/T	MPV	chr1:45	1:25889422_C_T	rs12096438	1	25889422	C/T	C	C	Common	0.5326	0.4674	0.5326	TRUE	TRUE	+	0.0371743	0.00359877	24.2865	0.000688028	+	0.037741	0.0029187	37.502	non_coding_transcript_exon_variant	MODIFIER	LDLRAP1	ENSG00000157978	C	T	TE	no	no	5551	LDLRAP1	ENSG00000157978	5602	SEPN1	ENSG00000162430	yes	exonic_or_splice	NA	ENSG00000157978_ENSG00000162430	exonic_expressed_Enh	ENSG00000157978_ENSG00000162430	LDLRAP1_SEPN1	yes	no
1:27262545:C/T	PCT	chr1:54	1:27262545_C_T	rs182050989	1	27262545	C/T	T	C	Low	0.0292	0.0292	0.0292	TRUE	TRUE	+	0.0771772	0.0109647	11.712	0.000337692	+	0.077069	0.009602	14.995	intron_variant	MODIFIER	NUDC	ENSG00000090273	C	T	none	no	no	5864	NR0B2_NUDC	ENSG00000131910_ENSG00000090273				yes	intronic	NA	ENSG00000131910_ENSG00000090273	bait_proximity	ENSG00000090273_ENSG00000131910	NUDC_NR0B2	yes	no
1:29203907:T/C	MPV	chr1:56	1:29203907_T_C	rs157198	1	29203907	T/C	C	C	Common	0.074	0.074	0.926	TRUE	TRUE	+	0.0613175	0.0068757	18.3235	0.000515277	+	0.070704	0.0055677	36.206	upstream_gene_variant	MODIFIER	RP1-212P9.3	ENSG00000233427	T	C	SE	ATAC	CTCF	6222		ENSG00000233427	6177_6187_6201_6211_6291	SNORA44_SNHG12_SNORA16A_TAF12_RNU11_YTHDF2_OPRD1_SRSF4	ENSG00000207314_ENSG00000197989_ENSG00000207070_ENSG00000120656_ENSG00000229388_ENSG00000209804_ENSG00000198492_ENSG00000116329_ENSG00000116350	no	intergenic	NA	ENSG00000207314_ENSG00000197989_ENSG00000207070_ENSG00000120656_ENSG00000229388_ENSG00000209804_ENSG00000198492_ENSG00000116329_ENSG00000116350	interaction	ENSG00000116329_ENSG00000116350_ENSG00000120656_ENSG00000197989_ENSG00000198492_ENSG00000207070_ENSG00000207314_ENSG00000209804_ENSG00000229388	SNORA44_RNU11_SNORA16A_SNHG12_RP11-442N24__B.1_TAF12_YTHDF2_OPRD1_SRSF4	no	no
1:2980277:T/C	PCT	chr1:3	1:2980277_T_C	rs2072732	1	2980277	T/C	C	C	Common	0.1916	0.1916	0.8084	TRUE	TRUE	+	0.0361967	0.00468206	13.9715	0.000405872	+	0.029609	0.0042075	11.706	non_coding_transcript_exon_variant	MODIFIER	LINC00982	ENSG00000177133	T	C	none	no	no	494		ENSG00000177133_ENSG00000256761				no	exonic_or_splice	NA	ENSG00000177133	exonic_notExpressed	ENSG00000177133	RP1-163G9.1	yes	yes
1:2996602:T/C	MPV	chr1:4	1:2996602_T_C	rs1569419	1	2996602	T/C	T	C	Common	0.7645	0.2355	0.2355	FALSE	TRUE	+	0.0421135	0.00430041	21.918	0.000638618	+	0.042252	0.0034816	33.152	intron_variant	MODIFIER	PRDM16	ENSG00000142611	T	C	none	no	no	497	PRDM16	ENSG00000142611				no	intronic	NA	ENSG00000142611	bait_proximity	ENSG00000142611	PRDM16	yes	yes
1:2996602:T/C	PDW	chr1:4	1:2996602_T_C	rs1569419	1	2996602	T/C	T	C	Common	0.7645	0.2355	0.2355	FALSE	TRUE	+	0.028591	0.00427661	10.6378	0.000294344	+	0.027361	0.0038167	12.119	intron_variant	MODIFIER	PRDM16	ENSG00000142611	T	C	none	no	no	497	PRDM16	ENSG00000142611				no	intronic	NA	ENSG00000142611	bait_proximity	ENSG00000142611	PRDM16	yes	yes
1:2996602:T/C	PCT	chr1:4	1:2996602_T_C	rs1569419	1	2996602	T/C	T	C	Common	0.7644	0.2356	0.2356	TRUE	TRUE	+	0.043875	0.00435444	23.1512	0.000693363	+	0.035192	0.0039132	18.615	intron_variant	MODIFIER	PRDM16	ENSG00000142611	T	C	none	no	no	497	PRDM16	ENSG00000142611				no	intronic	NA	ENSG00000142611	bait_proximity	ENSG00000142611	PRDM16	yes	yes
1:31241886:G/T	PLT#	chr1:57	1:31241886_G_T	rs74340846	1	31241886	G/T	T	G	Low	0.0105	0.0105	0.0105	FALSE	TRUE	+	0.154106	0.0207015	13.0108	0.000493485	+	0.14519	0.017815	15.436	intergenic_variant	MODIFIER	NA	NA	G	T	none	ATAC	no	6651						NA	intergenic	NA	unassigned	unassigned	unassigned		no	no
1:31241886:G/T	PCT	chr1:57	1:31241886_G_T	rs74340846	1	31241886	G/T	T	G	Low	0.0105	0.0105	0.0105	TRUE	TRUE	+	0.16319	0.0207593	14.4191	0.000553376	+	0.16369	0.018182	18.652	intergenic_variant	MODIFIER	NA	NA	G	T	none	ATAC	no	6651						NA	intergenic	NA	unassigned	unassigned	unassigned		no	no
1:40395195:A/G	PLT#	chr1:66	1:40395195_A_G	rs77320796	1	40395195	A/G	G	A	Common	0.2595	0.2595	0.2595	TRUE	TRUE	+	0.0267969	0.00417287	9.87044	0.00027597	+	0.026535	0.0035904	12.832	intergenic_variant	MODIFIER	NA	NA	A	G	none	no	no	8878						NA	intergenic	NA	ENSG00000168389	LD0.9_unambiguous	ENSG00000168389	MFSD2A	no	no
1:43840982:C/T	PCT	chr1:70	1:43840982_C_T	rs75139539	1	43840982	C/T	T	C	Low	0.0322	0.0322	0.0322	TRUE	TRUE	+	0.0625787	0.0103868	8.77132	0.000244076	+	0.061975	0.0090952	11.021	intergenic_variant	MODIFIER	NA	NA	C	T	none	no	no	9800			9796	CDC20_ELOVL1	ENSG00000234694_ENSG00000117399_ENSG00000066322	NA	intergenic	NA	ENSG00000234694_ENSG00000117399_ENSG00000066322	interaction	ENSG00000066322_ENSG00000117399_ENSG00000234694	RP1-92O14.3_CDC20_ELOVL1	no	no
1:45810865:G/A	MPV	chr1:71	1:45810865_G_A	rs17853159	1	45810865	G/A	A	G	Common	0.081	0.081	0.081	TRUE	TRUE	-	-0.0515238	0.00659672	14.2445	0.000395227	-	-0.049215	0.0053402	19.505	missense_variant	MODERATE	TESK2	ENSG00000070759	G	A	none	no	no	10248	TOE1_TESK2	ENSG00000132773_ENSG00000070759	10122_10285_10299	PLK3_TCTEX1D4_BTBD19_TESK2_AKR1A1	ENSG00000173846_ENSG00000188396_ENSG00000222009_ENSG00000070759_ENSG00000117448	yes	exonic_or_splice	NA	ENSG00000070759	exonic_expressed_noEnh	ENSG00000070759	TESK2	yes	yes
1:45847562:G/A	PLT#	chr1:72	1:45847562_G_A	rs1538970	1	45847562	G/A	A	G	Common	0.2329	0.2329	0.2329	TRUE	TRUE	-	-0.0394103	0.0044097	18.3987	0.00055497	-	-0.038984	0.0037953	24.017	intron_variant	MODIFIER	TESK2	ENSG00000070759	G	A	none	no	no	10257	TESK2	ENSG00000070759	10285	TESK2	ENSG00000070759	yes	intronic	NA	ENSG00000070759	interaction	ENSG00000070759	TESK2	yes	yes
1:45862477:GT/G	PCT	chr1:73	1:45862477_GT_G	rs551907009	1	45862477	GT/G	G	NA	Common	0.3232	0.3232	NA	TRUE	TRUE	-	-0.0317163	0.00398667	14.7489	0.000440076	-	-0.030609	0.0034918	17.728	intron_variant	MODIFIER	TESK2	ENSG00000070759	GT	G	none	no	no	10260	TESK2	ENSG00000070759	10285	TESK2	ENSG00000070759	yes	intronic	NA	ENSG00000070759	interaction	ENSG00000070759	TESK2	yes	yes
1:54839485:T/TCAG	PDW	chr1:81	1:54839485_T_TCAG	rs150647904	1	54839485	T/TCAG	TCAG	NA	Common	0.12	0.12	NA	TRUE	TRUE	-	-0.0329624	0.00551178	8.65236	0.000229472	-	-0.029588	0.0049187	8.7451	intron_variant	MODIFIER	SSBP3	ENSG00000157216	T	TCAG	SEconst	no	no	12623	SSBP3	ENSG00000157216				yes	intronic	NA	ENSG00000215883_ENSG00000256407_ENSG00000116221	LD0.9_unambiguous	ENSG00000116221_ENSG00000215883_ENSG00000256407	CYB5RL_CYB5RL_MRPL37	no	no
1:63121101:T/TC	PDW	chr1:90	1:63121101_T_TC	rs60286666	1	63121101	T/TC	T	NA	Common	0.6381	0.3619	NA	TRUE	TRUE	+	0.0448332	0.00375906	32.066	0.000928342	+	0.045353	0.0033544	40.905	intron_variant	MODIFIER	DOCK7	ENSG00000116641	T	TC	none	no	no	15179	DOCK7	ENSG00000116641				yes	intronic	NA	ENSG00000132855_ENSG00000116641_ENSG00000235545_ENSG00000125703_ENSG00000269624_ENSG00000162607	LD0.8_ambiguous	ENSG00000116641_ENSG00000125703_ENSG00000132855_ENSG00000162607_ENSG00000235545_ENSG00000269624	RP11-230B22.1_USP1_DOCK7_ANGPTL3_AL138847.1_ATG4C	yes	no
1:7794289:A/G	MPV	chr1:8	1:7794289_A_G	rs11121012	1	7794289	A/G	A	G	Common	0.6446	0.3554	0.3554	TRUE	TRUE	-	-0.0327141	0.00380945	17.0516	0.000490351	-	-0.033067	0.0030846	26.077	intron_variant	MODIFIER	CAMTA1	ENSG00000171735	A	G	TE	no	no	1472	CAMTA1	ENSG00000171735				yes	intronic	NA	unassigned	unassigned	unassigned		no	no
1:7794289:A/G	PDW	chr1:8	1:7794289_A_G	rs11121012	1	7794289	A/G	A	G	Common	0.6446	0.3554	0.3554	FALSE	TRUE	-	-0.0231877	0.00378836	9.03096	0.00024635	-	-0.025014	0.0033809	12.859	intron_variant	MODIFIER	CAMTA1	ENSG00000171735	A	G	TE	no	no	1472	CAMTA1	ENSG00000171735				yes	intronic	NA	unassigned	unassigned	unassigned		no	no
1:88105489:AAATAAT/A	PCT	chr1:105	1:88105489_AAATAAT_A	rs151136305	1	88105489	AAATAAT/A	A	NA	Common	0.0568	0.0568	NA	TRUE	TRUE	-	-0.0527143	0.0079024	10.5941	0.000297741	-	-0.050671	0.0069215	12.606	intergenic_variant	MODIFIER	NA	NA	AAATAAT	A	none	no	no	23304						NA	intergenic	NA	unassigned	unassigned	unassigned		no	no
1:8917102:T/G	PCT	chr1:11	1:8917102_T_G	rs11121246	1	8917102	T/G	T	T	Common	0.5001	0.4999	0.5001	TRUE	TRUE	+	0.0297966	0.00365342	15.4598	0.000443917	+	0.031676	0.0031995	22.376	downstream_gene_variant	MODIFIER	ENO1	ENSG00000074800	T	G	none	no	no	1767			1632	RERE	ENSG00000232912_ENSG00000142599	yes	intergenic	NA	ENSG00000232912_ENSG00000142599	interaction	ENSG00000142599_ENSG00000232912	RP5-1115A15.1_RERE	no	no
1:94874521:G/T	PDW	chr1:113	1:94874521_G_T	rs6681849	1	94874521	G/T	T	G	Common	0.4216	0.4216	0.4216	TRUE	TRUE	-	-0.0322817	0.00367064	17.8429	0.000508243	-	-0.031333	0.0032769	20.932	upstream_gene_variant	MODIFIER	RP11-366L18.1	ENSG00000232918	G	T	none	no	no	25403						no	intergenic	NA	ENSG00000117528	bait_proximity	ENSG00000117528	ABCD3	no	no
1:95701223:C/CT	PDW	chr1:114	1:95701223_C_CT	rs201738837	1	95701223	C/CT	CT	NA	Common	0.0802	0.0802	NA	TRUE	TRUE	-	-0.0387377	0.00658658	8.39038	0.000221394	-	-0.033965	0.0058812	8.1137	intron_variant	MODIFIER	RWDD3, TMEM56-RWDD3	ENSG00000122481, ENSG00000271092	C	CT	none	no	no	25643	RWDD3	ENSG00000226026_ENSG00000122481	25529_25555_25594_25596	CNN3_ALG14	ENSG00000237416_ENSG00000117519_ENSG00000235501_ENSG00000230427_ENSG00000172339	NA	promoter	ENSG00000226026_ENSG00000122481	ENSG00000226026_ENSG00000122481	promoter_overlap	ENSG00000122481_ENSG00000226026	RP11-57H12.3_RWDD3	yes	no
10:101278725:C/T	PCT	chr10:68	10:101278725_C_T	rs11190133	10	101278725	C/T	T	C	Common	0.2842	0.2842	0.2842	TRUE	TRUE	-	-0.0252881	0.00404931	9.37298	0.000260184	-	-0.025213	0.0035395	11.975	intergenic_variant	MODIFIER	NA	NA	C	T	none	no	no	92818		ENSG00000257582_ENSG00000228778	92802_92803	GOT1	ENSG00000120053_ENSG00000224934	NA	intergenic	NA	ENSG00000120053_ENSG00000224934	interaction	ENSG00000120053_ENSG00000224934	RP11-441O15.3_GOT1	no	no
10:102075479:G/A	MPV	chr10:71	10:102075479_G_A	rs603424	10	102075479	G/A	A	A	Common	0.1731	0.1731	0.8269	TRUE	TRUE	-	-0.0554705	0.00478555	30.3407	0.000880855	-	-0.056535	0.0038611	47.79	intron_variant	MODIFIER	PKD2L1	ENSG00000107593	G	A	none	no	no	93006	PKD2L1	ENSG00000107593				no	intronic	NA	unassigned	unassigned	unassigned		no	no
10:114151126:C/CA	MPV	chr10:82	10:114151126_C_CA	rs35383388	10	114151126	C/CA	C	NA	Common	0.7626	0.2374	NA	TRUE	TRUE	-	-0.0457257	0.00446717	23.8638	0.000757056	-	-0.0527	0.0036247	47.136	intron_variant	MODIFIER	ACSL5	ENSG00000197142	C	CA	none	no	no	96593	ACSL5	ENSG00000197142				yes	intronic	NA	unassigned	unassigned	unassigned		no	no
10:114154752:G/A	MPV	chr10:83	10:114154752_G_A	rs146605626	10	114154752	G/A	A	G	Low	0.0252	0.0252	0.0252	TRUE	TRUE	+	0.0814769	0.0119933	10.9609	0.000326148	+	0.098556	0.0097348	23.357	synonymous_variant	LOW	ACSL5	ENSG00000197142	G	A	none	ATAC	no	96593	ACSL5	ENSG00000197142				yes	exonic_or_splice	NA	ENSG00000197142	exonic_expressed_noEnh	ENSG00000197142	ACSL5	yes	yes
10:11836092:G/A	MPV	chr10:11	10:11836092_G_A	rs118033845	10	11836092	G/A	A	G	Low	0.0356	0.0356	0.0356	TRUE	TRUE	+	0.0695101	0.0100928	11.2446	0.000331767	+	0.070365	0.0081543	17.205	intergenic_variant	MODIFIER	NA	NA	G	A	SEconst	ATAC	no	67729						NA	intergenic	NA	unassigned	unassigned	unassigned		no	no
10:11895097:T/C	MPV	chr10:12	10:11895097_T_C	rs11593377	10	11895097	T/C	C	T	Common	0.205	0.205	0.205	TRUE	TRUE	-	-0.0388526	0.00449075	17.2947	0.00049203	-	-0.037434	0.0036289	24.214	intron_variant	MODIFIER	PROSER2-AS1, PROSER2	ENSG00000225778, ENSG00000148426	T	C	none	no	no	67741	C10orf47	ENSG00000148426_ENSG00000225778				NA	intronic	NA	ENSG00000225778_ENSG00000148426	LD0.9_ambiguous	ENSG00000148426_ENSG00000225778	RP11-401F24.4_C10orf47	yes	yes
10:121010256:A/G	MPV	chr10:87	10:121010256_A_G	rs10886430	10	121010256	A/G	G	A	Common	0.1289	0.1289	0.1289	TRUE	TRUE	+	0.04829	0.00560127	17.179	0.00052368	+	0.052553	0.0045246	30.448	intron_variant	MODIFIER	GRK5	ENSG00000198873	A	G	TE	ATAC	no	98604	GRK5	ENSG00000198873				yes	intronic	NA	unassigned	unassigned	unassigned		no	no
10:121010256:A/G	PDW	chr10:87	10:121010256_A_G	rs10886430	10	121010256	A/G	G	A	Common	0.1289	0.1289	0.1289	FALSE	TRUE	+	0.0416716	0.00557045	13.1316	0.00038997	+	0.043513	0.0049595	17.758	intron_variant	MODIFIER	GRK5	ENSG00000198873	A	G	TE	ATAC	no	98604	GRK5	ENSG00000198873				yes	intronic	NA	unassigned	unassigned	unassigned		no	no
10:126368366:C/T	MPV	chr10:90	10:126368366_C_T	rs1998418	10	126368366	C/T	C	C	Common	0.819	0.181	0.819	TRUE	TRUE	-	-0.0271054	0.00469858	8.09791	0.000217823	-	-0.025436	0.0037958	10.682	intron_variant	MODIFIER	FAM53B, RP11-12J10.3	ENSG00000189319, ENSG00000258539	C	T	SE	no	no	100105	FAM53B	ENSG00000258539_ENSG00000189319				NA	intronic	NA	ENSG00000189319	LD0.8_unambiguous	ENSG00000189319	FAM53B	yes	no
10:14615644:G/A	PDW	chr10:14	10:14615644_G_A	rs7068157	10	14615644	G/A	A	G	Common	0.3318	0.3318	0.3318	TRUE	TRUE	-	-0.029358	0.00385027	13.6122	0.000382178	-	-0.02642	0.003428	13.888	intron_variant	MODIFIER	FAM107B	ENSG00000065809	G	A	none	no	no	68472	FAM107B	ENSG00000065809	68536_68552_68564	FAM107B_CDNF_HSPA14_SUV39H2	ENSG00000065809_ENSG00000185267_ENSG00000187522_ENSG00000235177_ENSG00000152455	yes	intronic	NA	ENSG00000065809_ENSG00000185267_ENSG00000187522_ENSG00000235177_ENSG00000152455	interaction	ENSG00000065809_ENSG00000152455_ENSG00000185267_ENSG00000187522_ENSG00000235177	FAM107B_CDNF_HSPA14_SUV39H2_RP11-398C13.4	yes	no
10:16874565:T/C	PDW	chr10:15	10:16874565_T_C	rs1797081	10	16874565	T/C	C	C	Common	0.4908	0.4908	0.5092	TRUE	TRUE	+	0.0304443	0.00364313	16.1902	0.00046327	+	0.030368	0.0032434	20.106	intron_variant	MODIFIER	CUBN	ENSG00000107611	T	C	none	no	no	69079	CUBN	ENSG00000107611	69183_69190_69192_69241_69264_69314	TRDMT1_VIM_VIM_ST8SIA6_PTPLA	ENSG00000107614_ENSG00000229124_ENSG00000026025_ENSG00000026025_ENSG00000234961_ENSG00000204832_ENSG00000148488_ENSG00000165996	no	intronic	NA	ENSG00000107614_ENSG00000229124_ENSG00000026025_ENSG00000026025_ENSG00000234961_ENSG00000204832_ENSG00000148488_ENSG00000165996	interaction	ENSG00000026025_ENSG00000107614_ENSG00000148488_ENSG00000165996_ENSG00000204832_ENSG00000229124_ENSG00000234961	TRDMT1_VIM_ST8SIA6_PTPLA_RP11-124N14.4_RP11-124N14.3_RP11-414K1.3	no	no
10:23176726:G/A	PDW	chr10:17	10:23176726_G_A	rs2364708	10	23176726	G/A	A	G	Common	0.281	0.281	0.281	TRUE	TRUE	-	-0.0238251	0.00400054	8.58615	0.000229369	-	-0.027594	0.0035619	14.025	intergenic_variant	MODIFIER	NA	NA	G	A	none	no	no	71026						NA	intergenic	NA	unassigned	unassigned	unassigned		no	no
10:27476948:T/C	PCT	chr10:21	10:27476948_T_C	rs788210	10	27476948	T/C	C	T	Common	0.1826	0.1826	0.1826	TRUE	TRUE	-	-0.0303509	0.00473166	9.84969	0.000274984	-	-0.027966	0.0041348	10.869	downstream_gene_variant	MODIFIER	MASTL	ENSG00000120539	T	C	none	no	no	72261		ENSG00000252639				yes	intergenic	NA	ENSG00000136758_ENSG00000120539_ENSG00000136754	LD0.9_ambiguous	ENSG00000120539_ENSG00000136754_ENSG00000136758	ABI1_YME1L1_MASTL	yes	no
10:32669070:CACAT/C	PDW	chr10:24	10:32669070_CACAT_C	rs10559647	10	32669070	CACAT/C	C	NA	Common	0.1957	0.1957	NA	TRUE	TRUE	-	-0.0272685	0.00455976	8.6521	0.000234079	-	-0.025412	0.004061	9.4065	upstream_gene_variant	MODIFIER	EPC1	ENSG00000120616	CACAT	C	none	ATAC	no	73706	EPC1	ENSG00000120616	73899	ITGB1	ENSG00000150093	yes	promoter	ENSG00000120616	ENSG00000120616	promoter_overlap	ENSG00000120616	EPC1	yes	yes
10:50263201:A/G	PLT#	chr10:32	10:50263201_A_G	rs4272720	10	50263201	A/G	G	G	Common	0.2363	0.2363	0.7637	FALSE	TRUE	-	-0.035014	0.00430472	15.381	0.000442485	-	-0.033883	0.0036967	19.303	intron_variant	MODIFIER	VSTM4	ENSG00000165633	A	G	none	no	no	77726	VSTM4	ENSG00000165633				no	intronic	NA	unassigned	unassigned	unassigned		no	no
10:50263201:A/G	PCT	chr10:32	10:50263201_A_G	rs4272720	10	50263201	A/G	G	G	Common	0.2362	0.2362	0.7638	TRUE	TRUE	-	-0.0387588	0.00431963	18.5387	0.000542038	-	-0.038378	0.0037753	23.541	intron_variant	MODIFIER	VSTM4	ENSG00000165633	A	G	none	no	no	77726	VSTM4	ENSG00000165633				no	intronic	NA	unassigned	unassigned	unassigned		no	no
10:63818425:T/A	PCT	chr10:33	10:63818425_T_A	rs10821952	10	63818425	T/A	T	T	Common	0.5667	0.4333	0.5667	TRUE	TRUE	-	-0.0228618	0.00373864	9.01526	0.000256681	-	-0.02061	0.0032671	9.5482	intron_variant	MODIFIER	ARID5B	ENSG00000150347	T	A	none	no	no	82024	ARID5B	ENSG00000150347				no	intronic	NA	unassigned	unassigned	unassigned		no	no
10:65066186:G/T	PLT#	chr10:38	10:65066186_G_T	rs10761741	10	65066186	G/T	T	G	Common	0.4176	0.4176	0.4176	FALSE	TRUE	+	0.076939	0.00369621	95.5056	0.00287942	+	0.080453	0.0031739	140.76	intron_variant	MODIFIER	JMJD1C	ENSG00000171988	G	T	none	no	no	82367	JMJD1C	ENSG00000171988	82437	REEP3	ENSG00000165476	yes	intronic	NA	ENSG00000165476	interaction	ENSG00000165476	REEP3	no	no
10:65066186:G/T	MPV	chr10:38	10:65066186_G_T	rs10761741	10	65066186	G/T	T	G	Common	0.4182	0.4182	0.4182	TRUE	TRUE	-	-0.132605	0.00366262	286.295	0.00855677	-	-0.1369	0.0029591	463.55	intron_variant	MODIFIER	JMJD1C	ENSG00000171988	G	T	none	no	no	82367	JMJD1C	ENSG00000171988	82437	REEP3	ENSG00000165476	yes	intronic	NA	ENSG00000165476	interaction	ENSG00000165476	REEP3	no	no
10:80949988:C/T	PDW	chr10:49	10:80949988_C_T	rs74142329	10	80949988	C/T	T	C	Low	0.0321	0.0321	0.0321	TRUE	TRUE	-	-0.0610256	0.0103767	8.38966	0.000231414	-	-0.062921	0.0092364	11.016	intron_variant	MODIFIER	ZMIZ1	ENSG00000108175	C	T	SEconst	no	no	86755	ZMIZ1	ENSG00000108175				yes	intronic	NA	unassigned	unassigned	unassigned		no	no
10:81164146:C/T	PLT#	chr10:52	10:81164146_C_T	rs116052829	10	81164146	C/T	T	C	Common	0.1048	0.1048	0.1048	FALSE	TRUE	+	0.0375851	0.00595684	9.55315	0.000265059	+	0.034118	0.005114	10.595	intron_variant	MODIFIER	RP11-342M3.5, ZCCHC24	ENSG00000235426, ENSG00000165424	C	T	none	ATAC	no	86802	ZCCHC24	ENSG00000165424_ENSG00000235426				NA	intronic	NA	ENSG00000235426	bait_proximity	ENSG00000235426	RP11-342M3.5	yes	no
10:81164146:C/T	PCT	chr10:52	10:81164146_C_T	rs116052829	10	81164146	C/T	T	C	Common	0.1049	0.1049	0.1049	TRUE	TRUE	+	0.0384811	0.00597531	9.92276	0.000278081	+	0.034074	0.0052207	10.171	intron_variant	MODIFIER	RP11-342M3.5, ZCCHC24	ENSG00000235426, ENSG00000165424	C	T	none	ATAC	no	86802	ZCCHC24	ENSG00000165424_ENSG00000235426				NA	intronic	NA	ENSG00000235426	bait_proximity	ENSG00000235426	RP11-342M3.5	yes	no
10:94839642:G/A	PLT#	chr10:58	10:94839642_G_A	rs2068888	10	94839642	G/A	A	G	Common	0.4509	0.4509	0.4509	FALSE	TRUE	-	-0.0237198	0.00366214	10.029	0.000278601	-	-0.022968	0.0031455	12.546	downstream_gene_variant	MODIFIER	CYP26A1	ENSG00000095596	G	A	none	no	no	90986			91091	CEP55	ENSG00000138180	no	intergenic	NA	ENSG00000138180	interaction	ENSG00000138180	CEP55	no	no
10:94839642:G/A	PCT	chr10:58	10:94839642_G_A	rs2068888	10	94839642	G/A	A	G	Common	0.4509	0.4509	0.4509	TRUE	TRUE	-	-0.0238492	0.00367525	10.0639	0.00028165	-	-0.022512	0.0032125	11.614	downstream_gene_variant	MODIFIER	CYP26A1	ENSG00000095596	G	A	none	no	no	90986			91091	CEP55	ENSG00000138180	no	intergenic	NA	ENSG00000138180	interaction	ENSG00000138180	CEP55	no	no
10:96026184:CA/C	PCT	chr10:59	10:96026184_CA_C	rs11289753	10	96026184	CA/C	C	CA	Common	0.4342	0.4342	0.4342	TRUE	TRUE	-	-0.0251962	0.0036969	11.0272	0.000311928	-	-0.025411	0.0032317	14.423	intron_variant	MODIFIER	PLCE1	ENSG00000138193	CA	C	none	no	no	91305	PLCE1	ENSG00000138193				no	intronic	NA	ENSG00000138193	LD0.9_unambiguous	ENSG00000138193	PLCE1	yes	yes
10:97053775:G/T	MPV	chr10:61	10:97053775_G_T	rs1328599	10	97053775	G/T	G	T	Common	0.9227	0.0773	0.0773	TRUE	TRUE	+	0.0517627	0.00680698	13.5431	0.000382211	+	0.046728	0.0054995	16.706	upstream_gene_variant	MODIFIER	PDLIM1	ENSG00000107438	G	T	SEconst	no	no	91626	PDLIM1	ENSG00000107438	91649		ENSG00000212950	yes	intergenic	NA	ENSG00000212950	interaction	ENSG00000212950	RP11-476E15.3	no	no
11:100501571:C/G	PCT	chr11:85	11:100501571_C_G	rs1111890	11	100501571	C/G	G	C	Common	0.3655	0.3655	0.3655	TRUE	TRUE	+	0.0279058	0.00381092	12.614	0.000361193	+	0.028332	0.0033308	16.742	intergenic_variant	MODIFIER	NA	NA	C	G	none	no	no	131439						NA	intergenic	NA	unassigned	unassigned	unassigned		no	no
11:10708489:C/G	MPV	chr11:31	11:10708489_C_G	rs719152	11	10708489	C/G	G	C	Common	0.2947	0.2947	0.2947	TRUE	TRUE	+	0.0312563	0.00398925	14.3294	0.000406124	+	0.028459	0.0032214	17.993	intron_variant	MODIFIER	MRVI1	ENSG00000072952	C	G	SEconst	no	no	105067	MRVI1	ENSG00000072952				yes	intronic	NA	ENSG00000072952	bait_proximity	ENSG00000072952	MRVI1	yes	yes
11:108044995:A/G	PCT	chr11:88	11:108044995_A_G	rs7129527	11	108044995	A/G	G	A	Common	0.4088	0.4088	0.4088	TRUE	TRUE	+	0.0400465	0.00374804	25.9203	0.000775182	+	0.038116	0.0032764	30.543	intron_variant	MODIFIER	NPAT	ENSG00000149308	A	G	none	no	no	133888	NPAT	ENSG00000149308				yes	intronic	NA	ENSG00000166323_ENSG00000221607_ENSG00000178202_ENSG00000178105	LD0.9_unambiguous	ENSG00000166323_ENSG00000178105_ENSG00000178202_ENSG00000221607	AP005718.1_C11orf65_KDELC2_DDX10	no	no
11:108248774:C/G	PLT#	chr11:90	11:108248774_C_G	rs192022	11	108248774	C/G	G	C	Common	0.4528	0.4528	0.4528	TRUE	TRUE	+	0.0304396	0.00379582	14.9731	0.000459155	+	0.027498	0.0032606	16.471	intron_variant	MODIFIER	C11orf65	ENSG00000166323	C	G	none	no	no	133961	C11orf65	ENSG00000166323				no	intronic	NA	unassigned	unassigned	unassigned		no	no
11:113953622:G/A	PLT#	chr11:92	11:113953622_G_A	rs73000929	11	113953622	G/A	A	G	Low	0.0374	0.0374	0.0374	TRUE	TRUE	-	-0.0919148	0.00978558	20.2337	0.000608301	-	-0.089105	0.008518	24.875	intron_variant	MODIFIER	ZBTB16	ENSG00000109906	G	A	SE	ATAC	no	135653	ZBTB16	ENSG00000109906	135697	NNMT	ENSG00000166741	yes	intronic	NA	ENSG00000166741	interaction	ENSG00000166741	NNMT	no	no
11:113953622:G/A	MPV	chr11:92	11:113953622_G_A	rs73000929	11	113953622	G/A	A	G	Low	0.0374	0.0374	0.0374	FALSE	TRUE	+	0.0835986	0.00971362	17.1224	0.000503206	+	0.081203	0.007945	23.787	intron_variant	MODIFIER	ZBTB16	ENSG00000109906	G	A	SE	ATAC	no	135653	ZBTB16	ENSG00000109906	135697	NNMT	ENSG00000166741	yes	intronic	NA	ENSG00000166741	interaction	ENSG00000166741	NNMT	no	no
11:113953622:G/A	PCT	chr11:92	11:113953622_G_A	rs73000929	11	113953622	G/A	A	G	Low	0.0373	0.0373	0.0373	FALSE	TRUE	-	-0.0597131	0.00982677	8.91089	0.000256076	-	-0.066169	0.0085885	13.879	intron_variant	MODIFIER	ZBTB16	ENSG00000109906	G	A	SE	ATAC	no	135653	ZBTB16	ENSG00000109906	135697	NNMT	ENSG00000166741	yes	intronic	NA	ENSG00000166741	interaction	ENSG00000166741	NNMT	no	no
11:113981241:A/G	MPV	chr11:94	11:113981241_A_G	rs17116384	11	113981241	A/G	G	A	Common	0.3189	0.3189	0.3189	TRUE	TRUE	+	0.0284061	0.00389985	12.489	0.000350524	+	0.026219	0.0031912	15.675	intron_variant	MODIFIER	ZBTB16	ENSG00000109906	A	G	SEconst	ATAC	no	135656	ZBTB16	ENSG00000109906	135697	NNMT	ENSG00000166741	yes	intronic	NA	ENSG00000166741	interaction	ENSG00000166741	NNMT	no	no
11:116648917:G/C	MPV	chr11:98	11:116648917_G_C	rs964184	11	116648917	G/C	G	C	Common	0.8668	0.1332	0.1332	FALSE	TRUE	-	-0.0351908	0.00531311	10.4546	0.000285963	-	-0.035681	0.0042907	16.038	3_prime_UTR_variant	MODIFIER	ZNF259	ENSG00000109917	G	C	none	no	no	136485	ZNF259	ENSG00000109917	136563_136573	SIK3_PAFAH1B2	ENSG00000160584_ENSG00000224077_ENSG00000254678_ENSG00000168092	yes	exonic_or_splice	NA	ENSG00000109917	exonic_expressed_noEnh	ENSG00000109917	ZNF259	yes	yes
11:116648917:G/C	PDW	chr11:98	11:116648917_G_C	rs964184	11	116648917	G/C	G	C	Common	0.8668	0.1332	0.1332	TRUE	TRUE	-	-0.0761696	0.00528373	46.386	0.00133973	-	-0.074745	0.0047033	56.1	3_prime_UTR_variant	MODIFIER	ZNF259	ENSG00000109917	G	C	none	no	no	136485	ZNF259	ENSG00000109917	136563_136573	SIK3_PAFAH1B2	ENSG00000160584_ENSG00000224077_ENSG00000254678_ENSG00000168092	yes	exonic_or_splice	NA	ENSG00000109917	exonic_expressed_noEnh	ENSG00000109917	ZNF259	yes	yes
11:116701669:G/A	PLT#	chr11:100	11:116701669_G_A	rs2070667	11	116701669	G/A	A	G	Low	0.0487	0.0487	0.0487	TRUE	TRUE	-	-0.054963	0.00852223	9.94956	0.00027991	-	-0.056265	0.0073233	13.806	intron_variant	MODIFIER	APOC3	ENSG00000110245	G	A	none	no	no	136496	APOA4_APOC3	ENSG00000110244_ENSG00000110245_ENSG00000235910	136563_136573	SIK3_PAFAH1B2	ENSG00000160584_ENSG00000224077_ENSG00000254678_ENSG00000168092	no	intronic	NA	ENSG00000160584_ENSG00000224077_ENSG00000254678_ENSG00000168092	interaction	ENSG00000160584_ENSG00000168092_ENSG00000224077_ENSG00000254678	AP000936.4_RP11-109L13.5_SIK3_PAFAH1B2	no	no
11:116702362:T/C	PCT	chr11:101	11:116702362_T_C	rs645901	11	116702362	T/C	T	T	Common	0.8657	0.1343	0.8657	TRUE	TRUE	+	0.03455	0.00540466	9.78764	0.000277567	+	0.033662	0.0047238	11.984	intron_variant	MODIFIER	APOC3	ENSG00000110245	T	C	none	no	no	136496	APOA4_APOC3	ENSG00000110244_ENSG00000110245_ENSG00000235910	136563_136573	SIK3_PAFAH1B2	ENSG00000160584_ENSG00000224077_ENSG00000254678_ENSG00000168092	no	intronic	NA	ENSG00000160584_ENSG00000224077_ENSG00000254678_ENSG00000168092	interaction	ENSG00000160584_ENSG00000168092_ENSG00000224077_ENSG00000254678	AP000936.4_RP11-109L13.5_SIK3_PAFAH1B2	no	no
11:119060963:T/C	PCT	chr11:106	11:119060963_T_C	rs45535039	11	119060963	T/C	C	T	Common	0.2722	0.2722	0.2722	TRUE	TRUE	+	0.065799	0.00410833	57.0051	0.00171541	+	0.040823	0.0043007	20.64	3_prime_UTR_variant	MODIFIER	CCDC153	ENSG00000248712	T	C	none	no	no	137053	PDZD3_CCDC153	ENSG00000172367_ENSG00000248712	137038	C2CD2L_DPAGT1	ENSG00000172375_ENSG00000172269	no	exonic_or_splice	NA	ENSG00000248712_ENSG00000172375_ENSG00000172269	exonic_notExpressed	ENSG00000172269_ENSG00000172375_ENSG00000248712	DPAGT1_C2CD2L_CCDC153	yes	no
11:119075323:G/A	PCT	chr11:107	11:119075323_G_A	rs4938637	11	119075323	G/A	A	G	Common	0.0742	0.0742	0.0742	TRUE	TRUE	+	0.105933	0.00698258	51.2601	0.00154176	+	0.068253	0.0068881	22.413	upstream_gene_variant	MODIFIER	CBL	ENSG00000110395	G	A	none	no	no	137054	CCDC153_CBL	ENSG00000248712_ENSG00000110395	137035_137052	HMBS_H2AFX_DPAGT1_C2CD2L_PDZD3	ENSG00000256269_ENSG00000188486_ENSG00000172269_ENSG00000172375_ENSG00000172367	yes	intergenic	NA	ENSG00000256269_ENSG00000188486_ENSG00000172269_ENSG00000172375_ENSG00000172367	interaction	ENSG00000172269_ENSG00000172367_ENSG00000172375_ENSG00000188486_ENSG00000256269	HMBS_H2AFX_DPAGT1_C2CD2L_PDZD3	no	no
11:119094647:G/A	PLT#	chr11:108	11:119094647_G_A	rs11217191	11	119094647	G/A	A	G	Common	0.1979	0.1979	0.1979	TRUE	TRUE	+	0.0302323	0.00459031	10.3453	0.000290166	-	-0.060692	0.0067014	18.866	intron_variant	MODIFIER	CBL	ENSG00000110395	G	A	none	no	no	137059	CBL	ENSG00000110395				yes	intronic	NA	ENSG00000110395	LD0.9_unambiguous	ENSG00000110395	CBL	yes	yes
11:119152204:CT/C	PCT	chr11:110	11:119152204_CT_C	rs34775460	11	119152204	CT/C	C	CT	Common	0.3117	0.3117	0.3117	TRUE	TRUE	-	-0.0486693	0.00411812	31.5033	0.00101638	-	-0.026383	0.0038857	10.948	intron_variant	MODIFIER	CBL	ENSG00000110395	CT	C	none	no	no	137081	CBL	ENSG00000110395	137035	HMBS_H2AFX_DPAGT1_C2CD2L	ENSG00000256269_ENSG00000188486_ENSG00000172269_ENSG00000172375	yes	intronic	NA	ENSG00000256269_ENSG00000188486_ENSG00000172269_ENSG00000172375	interaction	ENSG00000172269_ENSG00000172375_ENSG00000188486_ENSG00000256269	HMBS_H2AFX_DPAGT1_C2CD2L	no	no
11:126285301:G/A	MPV	chr11:115	11:126285301_G_A	rs7949566	11	126285301	G/A	A	A	Common	0.4222	0.4222	0.5778	TRUE	TRUE	+	0.0418154	0.00365587	29.568	0.000853096	+	0.042106	0.002952	45.405	intron_variant	MODIFIER	ST3GAL4	ENSG00000110080	G	A	none	no	no	139106	ST3GAL4	ENSG00000110080	139091	DCPS	ENSG00000110063_ENSG00000255062	yes	intronic	NA	ENSG00000110063_ENSG00000255062	interaction	ENSG00000110063_ENSG00000255062	RP11-712L6.5_DCPS	no	no
11:126285301:G/A	PDW	chr11:115	11:126285301_G_A	rs7949566	11	126285301	G/A	A	A	Common	0.4223	0.4223	0.5777	FALSE	TRUE	+	0.0263334	0.00363548	12.3591	0.000338352	+	0.025564	0.0032359	14.553	intron_variant	MODIFIER	ST3GAL4	ENSG00000110080	G	A	none	no	no	139106	ST3GAL4	ENSG00000110080	139091	DCPS	ENSG00000110063_ENSG00000255062	yes	intronic	NA	ENSG00000110063_ENSG00000255062	interaction	ENSG00000110063_ENSG00000255062	RP11-712L6.5_DCPS	no	no
11:126290510:A/G	PLT#	chr11:116	11:126290510_A_G	rs4937127	11	126290510	A/G	A	G	Common	0.5219	0.4781	0.4781	TRUE	TRUE	-	-0.0319651	0.00364679	17.7298	0.000509905	-	-0.032422	0.0031326	24.369	intron_variant	MODIFIER	ST3GAL4	ENSG00000110080	A	G	none	ATAC	no	139107	ST3GAL4	ENSG00000110080	139091	DCPS	ENSG00000110063_ENSG00000255062	yes	intronic	NA	ENSG00000110063_ENSG00000255062	interaction	ENSG00000110063_ENSG00000255062	RP11-712L6.5_DCPS	no	no
11:128330520:T/C	PLT#	chr11:121	11:128330520_T_C	rs4937333	11	128330520	T/C	T	T	Common	0.5264	0.4736	0.5264	TRUE	TRUE	-	-0.0322414	0.00373539	17.2172	0.000518304	-	-0.032607	0.0032118	23.483	3_prime_UTR_variant	MODIFIER	ETS1	ENSG00000134954	T	C	none	no	no	139748	ETS1	ENSG00000134954				yes	exonic_or_splice	NA	ENSG00000134954	exonic_expressed_noEnh	ENSG00000134954	ETS1	yes	yes
11:128330520:T/C	PCT	chr11:121	11:128330520_T_C	rs4937333	11	128330520	T/C	T	T	Common	0.5265	0.4735	0.5265	FALSE	TRUE	-	-0.0313369	0.00374811	16.2052	0.000489621	-	-0.030876	0.003279	20.325	3_prime_UTR_variant	MODIFIER	ETS1	ENSG00000134954	T	C	none	no	no	139748	ETS1	ENSG00000134954				yes	exonic_or_splice	NA	ENSG00000134954	exonic_expressed_noEnh	ENSG00000134954	ETS1	yes	yes
11:128565034:C/T	PLT#	chr11:125	11:128565034_C_T	rs10893909	11	128565034	C/T	T	C	Common	0.2522	0.2522	0.2522	FALSE	TRUE	-	-0.0317102	0.00421311	13.2832	0.000379279	-	-0.02721	0.0036219	13.235	intron_variant	MODIFIER	SENCR, FLI1	ENSG00000254703, ENSG00000151702	C	T	none	ATAC	no	139812	FLI1_FLI1-AS1	ENSG00000151702_ENSG00000254703				NA	promoter	ENSG00000254703_ENSG00000151702	ENSG00000254703_ENSG00000151702	promoter_overlap	ENSG00000151702_ENSG00000254703	FLI1-AS1_FLI1	yes	yes
11:128565034:C/T	PCT	chr11:125	11:128565034_C_T	rs10893909	11	128565034	C/T	T	C	Common	0.2522	0.2522	0.2522	TRUE	TRUE	-	-0.0327008	0.00422846	13.9804	0.000403346	-	-0.030492	0.003699	15.773	intron_variant	MODIFIER	SENCR, FLI1	ENSG00000254703, ENSG00000151702	C	T	none	ATAC	no	139812	FLI1_FLI1-AS1	ENSG00000151702_ENSG00000254703				NA	promoter	ENSG00000254703_ENSG00000151702	ENSG00000254703_ENSG00000151702	promoter_overlap	ENSG00000151702_ENSG00000254703	FLI1-AS1_FLI1	yes	yes
11:193863:T/C	MPV	chr11:1	11:193863_T_C	rs2294081	11	193863	T/C	C	NA	Common	0.4738	0.4738	NA	TRUE	TRUE	-	-0.0799584	0.00366084	105.029	0.00318789	-	-0.033908	0.0036178	20.145	synonymous_variant	LOW	SCGB1C1	ENSG00000188076	T	C	none	no	no	102453	SCGB1C1_ODF3	ENSG00000188076_ENSG00000177947_ENSG00000254559_ENSG00000232495	102474	IFITM5_IFITM2	ENSG00000206013_ENSG00000255533_ENSG00000185201	no	exonic_or_splice	NA	ENSG00000188076_ENSG00000206013_ENSG00000255533_ENSG00000185201	exonic_notExpressed	ENSG00000185201_ENSG00000188076_ENSG00000206013_ENSG00000255533	SCGB1C1_IFITM5_IFITM2_RP11-326C3.4	yes	no
11:196944:C/T	PLT#	chr11:2	11:196944_C_T	rs11604127	11	196944	C/T	T	C	Common	0.2356	0.2356	0.2356	FALSE	TRUE	+	0.093074	0.00431541	102.443	0.0031202	+	0.090949	0.0037111	131.67	5_prime_UTR_variant	MODIFIER	ODF3	ENSG00000177947	C	T	none	no	no	102453	SCGB1C1_ODF3	ENSG00000188076_ENSG00000177947_ENSG00000254559_ENSG00000232495	102474	IFITM5_IFITM2	ENSG00000206013_ENSG00000255533_ENSG00000185201	no	exonic_or_splice	NA	ENSG00000177947_ENSG00000206013_ENSG00000255533_ENSG00000185201	exonic_notExpressed	ENSG00000177947_ENSG00000185201_ENSG00000206013_ENSG00000255533	ODF3_IFITM5_IFITM2_RP11-326C3.4	yes	no
11:196944:C/T	MPV	chr11:2	11:196944_C_T	rs11604127	11	196944	C/T	T	C	Common	0.2361	0.2361	0.2361	TRUE	TRUE	-	-0.116321	0.00427719	162.136	0.00488068	-	-0.095634	0.0042273	112.42	5_prime_UTR_variant	MODIFIER	ODF3	ENSG00000177947	C	T	none	no	no	102453	SCGB1C1_ODF3	ENSG00000188076_ENSG00000177947_ENSG00000254559_ENSG00000232495	102474	IFITM5_IFITM2	ENSG00000206013_ENSG00000255533_ENSG00000185201	no	exonic_or_splice	NA	ENSG00000177947_ENSG00000206013_ENSG00000255533_ENSG00000185201	exonic_notExpressed	ENSG00000177947_ENSG00000185201_ENSG00000206013_ENSG00000255533	ODF3_IFITM5_IFITM2_RP11-326C3.4	yes	no
11:2709019:A/G	PCT	chr11:15	11:2709019_A_G	rs231353	11	2709019	A/G	G	A	Common	0.3493	0.3493	0.3493	TRUE	TRUE	-	-0.0230801	0.00384887	8.69576	0.000242151	-	-0.024067	0.0033652	12.066	non_coding_transcript_exon_variant	MODIFIER	KCNQ1OT1	ENSG00000269821	A	G	none	ATAC	no	102809	KCNQ1_KCNQ1OT1	ENSG00000053918_ENSG00000269821	102812_102844	KCNQ1OT1_CDKN1C_SLC22A18AS	ENSG00000269821_ENSG00000129757_ENSG00000254827	no	exonic_or_splice	NA	ENSG00000269821_ENSG00000129757_ENSG00000254827	exonic_notExpressed	ENSG00000129757_ENSG00000254827_ENSG00000269821	KCNQ1OT1_CDKN1C_SLC22A18AS	yes	no
11:2891965:A/G	PCT	chr11:16	11:2891965_A_G	rs2239897	11	2891965	A/G	G	A	Common	0.0637	0.0637	0.0637	TRUE	TRUE	-	-0.046727	0.00791245	8.45401	0.000260448	-	-0.045789	0.0069155	10.447	non_coding_transcript_exon_variant	MODIFIER	KCNQ1DN	ENSG00000237941	A	G	none	ATAC	CTCF	102841	KCNQ1DN	ENSG00000237941	102812	KCNQ1OT1	ENSG00000269821	no	promoter	ENSG00000237941	ENSG00000237941	promoter_overlap	ENSG00000237941	KCNQ1DN	yes	yes
11:308065:T/C	PLT#	chr11:7	11:308065_T_C	rs9704108	11	308065	T/C	T	NA	Common	0.928	0.072	NA	TRUE	TRUE	+	0.0535131	0.00776835	11.2492	0.000382675	+	0.043414	0.0066838	10.08	intron_variant	MODIFIER	IFITM2	ENSG00000185201	T	C	none	ATAC	CTCF	102474	IFITM5_IFITM2	ENSG00000206013_ENSG00000255533_ENSG00000185201	102453_102454_102465_102486	SCGB1C1_ODF3_BET1L_RIC8A_SIRT3_PSMD13_B4GALNT4	ENSG00000188076_ENSG00000177947_ENSG00000254559_ENSG00000232495_ENSG00000177951_ENSG00000177963_ENSG00000142082_ENSG00000185627_ENSG00000182272	yes	promoter	ENSG00000185201	ENSG00000185201	promoter_overlap	ENSG00000185201	IFITM2	yes	yes
11:3887176:C/G	MPV	chr11:17	11:3887176_C_G	rs11030122	11	3887176	C/G	G	C	Common	0.3016	0.3016	0.3016	TRUE	TRUE	+	0.0261496	0.00398387	10.2804	0.000288067	+	0.028253	0.0032176	17.785	intron_variant	MODIFIER	STIM1	ENSG00000167323	C	G	SEconst	ATAC	no	103059	STIM1	ENSG00000167323				yes	intronic	NA	ENSG00000167325_ENSG00000167323_ENSG00000229368_ENSG00000228661_ENSG00000263421_ENSG00000230593	LD0.9_ambiguous	ENSG00000167323_ENSG00000167325_ENSG00000228661_ENSG00000229368_ENSG00000230593_ENSG00000263421	MIR4687_AC090587.5_AC090587.4_AC090804.1_STIM1_RRM1	yes	no
11:3887176:C/G	PDW	chr11:17	11:3887176_C_G	rs11030122	11	3887176	C/G	G	C	Common	0.3016	0.3016	0.3016	FALSE	TRUE	+	0.0257838	0.00396187	10.1182	0.000280065	+	0.029572	0.0035273	16.287	intron_variant	MODIFIER	STIM1	ENSG00000167323	C	G	SEconst	ATAC	no	103059	STIM1	ENSG00000167323				yes	intronic	NA	ENSG00000167325_ENSG00000167323_ENSG00000229368_ENSG00000228661_ENSG00000263421_ENSG00000230593	LD0.9_ambiguous	ENSG00000167323_ENSG00000167325_ENSG00000228661_ENSG00000229368_ENSG00000230593_ENSG00000263421	MIR4687_AC090587.5_AC090587.4_AC090804.1_STIM1_RRM1	yes	no
11:47481533:T/C	PLT#	chr11:45	11:47481533_T_C	rs7950696	11	47481533	T/C	C	T	Common	0.445	0.445	0.445	TRUE	TRUE	+	0.027417	0.00365728	13.1837	0.000371299	+	0.026281	0.0031427	16.209	intergenic_variant	MODIFIER	NA	NA	T	C	none	no	no	116483						NA	intergenic	NA	ENSG00000200376_ENSG00000231880_ENSG00000123444_ENSG00000213619_ENSG00000196666_ENSG00000172247_ENSG00000149187	LD0.9_ambiguous	ENSG00000123444_ENSG00000149187_ENSG00000172247_ENSG00000196666_ENSG00000200376_ENSG00000213619_ENSG00000231880	RNU5E-10P_CELF1_NDUFS3_KBTBD4_KBTBD4_FAM180B_C1QTNF4	no	no
11:5690544:A/T	MPV	chr11:20	11:5690544_A_T	rs12271225	11	5690544	A/T	T	NA	Common	0.1388	0.1388	NA	TRUE	TRUE	+	0.0367139	0.00523699	11.6244	0.000322244	+	0.026732	0.0044547	8.7063	intron_variant	MODIFIER	TRIM5	ENSG00000132256	A	T	none	no	no	103608	TRIM5	ENSG00000132256				yes	intronic	NA	unassigned	unassigned	unassigned		no	no
11:5701074:C/A	MPV	chr11:21	11:5701074_C_A	rs11601507	11	5701074	C/A	A	C	Common	0.0699	0.0699	0.0699	TRUE	TRUE	+	0.0630498	0.00708531	18.2478	0.000516897	+	0.056514	0.0059734	20.51	missense_variant	MODERATE	TRIM5	ENSG00000132256	C	A	none	no	no	103609	TRIM5	ENSG00000132256				yes	exonic_or_splice	NA	ENSG00000132256	exonic_expressed_noEnh	ENSG00000132256	TRIM5	yes	yes
11:5701409:G/C	MPV	chr11:22	11:5701409_G_C	rs3824949	11	5701409	G/C	G	G	Common	0.557	0.443	0.557	TRUE	TRUE	+	0.036978	0.00366165	23.2521	0.0006748	+	0.024763	0.0031825	14.141	5_prime_UTR_variant	MODIFIER	TRIM5	ENSG00000132256	G	C	none	no	no	103609	TRIM5	ENSG00000132256				yes	exonic_or_splice	NA	ENSG00000132256	exonic_expressed_noEnh	ENSG00000132256	TRIM5	yes	yes
11:57195917:G/A	PDW	chr11:52	11:57195917_G_A	rs11822910	11	57195917	G/A	A	G	Common	0.2182	0.2182	0.2182	TRUE	TRUE	-	-0.0295716	0.00435312	10.9599	0.000298353	-	-0.033526	0.0038742	17.298	upstream_gene_variant	MODIFIER	SLC43A3, RP11-872D17.8	ENSG00000134802, ENSG00000254979	G	A	SE	no	no	119440	SLC43A3	ENSG00000254979_ENSG00000134802	119415_119424_119448_119460_119486_119513	SSRP1_P2RX3_PRG3_TIMM10_MIR130A_C11orf31	ENSG00000149136_ENSG00000109991_ENSG00000156575_ENSG00000255301_ENSG00000134809_ENSG00000208009_ENSG00000211450	NA	intergenic	NA	ENSG00000149136_ENSG00000109991_ENSG00000156575_ENSG00000255301_ENSG00000134809_ENSG00000208009_ENSG00000211450	interaction	ENSG00000109991_ENSG00000134809_ENSG00000149136_ENSG00000156575_ENSG00000208009_ENSG00000211450_ENSG00000255301	MIR130A_SSRP1_P2RX3_PRG3_TIMM10_RP11-624G17.3_C11orf31	no	no
11:61581450:A/G	MPV	chr11:53	11:61581450_A_G	rs7394579	11	61581450	A/G	G	A	Common	0.278	0.278	0.278	FALSE	TRUE	-	-0.0484773	0.00403291	32.5567	0.000943383	-	-0.049365	0.0032557	51.171	intron_variant	MODIFIER	FADS1, FADS2	ENSG00000149485, ENSG00000134824	A	G	SEconst	no	no	120627	FADS2_FADS1	ENSG00000134824_ENSG00000149485_ENSG00000256914				NA	intronic	NA	ENSG00000149485	LD0.9_unambiguous	ENSG00000149485	FADS1	yes	no
11:63999240:G/C	PLT#	chr11:57	11:63999240_G_C	rs3741404	11	63999240	G/C	C	C	Common	0.3596	0.3596	0.6404	TRUE	TRUE	-	-0.0223643	0.00379556	8.41904	0.000230363	-	-0.019569	0.0032658	8.6829	non_coding_transcript_exon_variant	MODIFIER	DNAJC4	ENSG00000110011	G	C	none	no	no	121193	DNAJC4_VEGFB_FKBP2_PPP1R14B	ENSG00000110011_ENSG00000256116_ENSG00000173511_ENSG00000173486_ENSG00000173457_ENSG00000256940_ENSG00000257086	121186	FERMT3	ENSG00000149781	yes	exonic_or_splice	NA	ENSG00000110011	exonic_expressed_noEnh	ENSG00000110011	DNAJC4	yes	yes
11:65253800:A/C	PCT	chr11:60	11:65253800_A_C	rs587080	11	65253800	A/C	C	C	Common	0.3356	0.3356	0.6644	TRUE	TRUE	-	-0.0247248	0.00389442	9.66348	0.000272614	-	-0.022755	0.0034044	10.632	intergenic_variant	MODIFIER	NA	NA	A	C	none	no	no	121385						NA	intergenic	NA	ENSG00000207727_ENSG00000245532_ENSG00000251562_ENSG00000173727	LD0.9_ambiguous	ENSG00000173727_ENSG00000207727_ENSG00000245532_ENSG00000251562	MIR612_NEAT1_MALAT1_AP000769.1	no	no
11:65380916:G/A	MPV	chr11:64	11:65380916_G_A	rs2004649	11	65380916	G/A	A	G	Common	0.4249	0.4249	0.4249	TRUE	TRUE	-	-0.0333444	0.003653	19.1561	0.000543384	-	-0.03332	0.0029491	28.864	synonymous_variant	LOW	MAP3K11	ENSG00000173327	G	A	none	no	no	121409	MAP3K11_PCNXL3	ENSG00000173327_ENSG00000197136				yes	exonic_or_splice	NA	ENSG00000173327	exonic_expressed_noEnh	ENSG00000173327	MAP3K11	yes	yes
11:65412035:G/A	PLT#	chr11:65	11:65412035_G_A	rs2448490	11	65412035	G/A	A	G	Common	0.3643	0.3643	0.3643	TRUE	TRUE	-	-0.0286025	0.00379693	13.3048	0.00037892	-	-0.02665	0.0032669	15.464	intron_variant	MODIFIER	SIPA1	ENSG00000213445	G	A	none	no	no	121415	SIPA1_MIR4489_RELA	ENSG00000213445_ENSG00000265874_ENSG00000173039				yes	intronic	NA	ENSG00000213445_ENSG00000173039	LD0.9_ambiguous	ENSG00000173039_ENSG00000213445	SIPA1_RELA	yes	no
11:72501220:A/G	MPV	chr11:72	11:72501220_A_G	rs56133113	11	72501220	A/G	G	A	Common	0.1187	0.1187	0.1187	TRUE	TRUE	-	-0.0435167	0.00559375	14.1379	0.000396202	-	-0.038607	0.0045524	16.646	intron_variant	MODIFIER	STARD10, ARAP1	ENSG00000214530, ENSG00000186635	A	G	none	no	no	122845	ARAP1_STARD10_MIR4692	ENSG00000186635_ENSG00000214530_ENSG00000265064				NA	intronic	NA	ENSG00000186635_ENSG00000214530	LD0.9_ambiguous	ENSG00000186635_ENSG00000214530	ARAP1_STARD10	yes	yes
11:72947934:G/A	MPV	chr11:74	11:72947934_G_A	rs11235688	11	72947934	G/A	A	G	Common	0.4175	0.4175	0.4175	TRUE	TRUE	-	-0.024177	0.00368597	10.2668	0.000284306	-	-0.020745	0.0030001	11.328	upstream_gene_variant	MODIFIER	RP11-800A3.4	ENSG00000260401	G	A	none	ATAC	no	122961	P2RY2	ENSG00000175591	122835_122850_122858	ARAP1-AS1_ARAP1_ATG16L2	ENSG00000256007_ENSG00000186635_ENSG00000168010_ENSG00000206638	no	intergenic	NA	ENSG00000256007_ENSG00000186635_ENSG00000168010_ENSG00000206638	interaction	ENSG00000168010_ENSG00000186635_ENSG00000206638_ENSG00000256007	U6_ARAP1-AS1_ARAP1_ATG16L2	no	no
11:72947934:G/A	PCT	chr11:74	11:72947934_G_A	rs11235688	11	72947934	G/A	A	G	Common	0.4175	0.4175	0.4175	FALSE	TRUE	-	-0.0230823	0.00372854	9.2226	0.000259144	-	-0.023976	0.0032595	12.72	upstream_gene_variant	MODIFIER	RP11-800A3.4	ENSG00000260401	G	A	none	ATAC	no	122961	P2RY2	ENSG00000175591	122835_122850_122858	ARAP1-AS1_ARAP1_ATG16L2	ENSG00000256007_ENSG00000186635_ENSG00000168010_ENSG00000206638	no	intergenic	NA	ENSG00000256007_ENSG00000186635_ENSG00000168010_ENSG00000206638	interaction	ENSG00000168010_ENSG00000186635_ENSG00000206638_ENSG00000256007	U6_ARAP1-AS1_ARAP1_ATG16L2	no	no
11:838722:T/C	MPV	chr11:10	11:838722_T_C	rs6762	11	838722	T/C	C	C	Common	0.2502	0.2502	0.7498	TRUE	TRUE	+	0.0241137	0.00417795	8.10514	0.000218168	+	0.024824	0.0033716	12.742	3_prime_UTR_variant	MODIFIER	CD151	ENSG00000177697	T	C	SEconst	no	CTCF	102532	CD151_POLR2L	ENSG00000177697_ENSG00000177700				yes	exonic_or_splice	NA	ENSG00000177697	exonic_expressed_Enh	ENSG00000177697	CD151	yes	yes
11:85731286:C/G	PLT#	chr11:78	11:85731286_C_G	rs655641	11	85731286	C/G	C	G	Common	0.8086	0.1914	0.1914	TRUE	TRUE	+	0.0266488	0.00453194	8.38747	0.000219816	+	0.024663	0.0038921	9.6281	intron_variant	MODIFIER	PICALM	ENSG00000073921	C	G	none	no	no	126712	PICALM	ENSG00000073921	126766	EED	ENSG00000074266	yes	intronic	NA	ENSG00000074266	interaction	ENSG00000074266	EED	no	no
11:8819003:T/C	PLT#	chr11:24	11:8819003_T_C	rs10769960	11	8819003	T/C	C	T	Common	0.4368	0.4368	0.4368	TRUE	TRUE	-	-0.0331283	0.00373078	18.1738	0.000539975	-	-0.028905	0.0032044	18.723	intron_variant	MODIFIER	ST5, RP11-318C2.1	ENSG00000166444, ENSG00000255159	T	C	none	no	no	104518	ST5	ENSG00000166444_ENSG00000255159				NA	intronic	NA	unassigned	unassigned	unassigned		no	no
11:8819003:T/C	PCT	chr11:24	11:8819003_T_C	rs10769960	11	8819003	T/C	C	T	Common	0.4367	0.4367	0.4367	FALSE	TRUE	-	-0.0299237	0.00374371	14.8807	0.000440539	-	-0.026471	0.0032719	15.223	intron_variant	MODIFIER	ST5, RP11-318C2.1	ENSG00000166444, ENSG00000255159	T	C	none	no	no	104518	ST5	ENSG00000166444_ENSG00000255159				NA	intronic	NA	unassigned	unassigned	unassigned		no	no
11:94828467:TCTC/T	MPV	chr11:81	11:94828467_TCTC_T	rs10605167	11	94828467	TCTC/T	TCTC	NA	Common	0.7825	0.2175	NA	TRUE	TRUE	-	-0.0399756	0.00436934	19.2411	0.000543955	-	-0.040544	0.003528	29.827	intron_variant	MODIFIER	ENDOD1	ENSG00000149218	TCTC	T	none	no	no	129638	ENDOD1	ENSG00000149218	129876	FAM76B_CEP57	ENSG00000077458_ENSG00000166037	yes	intronic	NA	ENSG00000077458_ENSG00000166037	interaction	ENSG00000077458_ENSG00000166037	FAM76B_CEP57	no	no
11:9751196:G/A	PDW	chr11:27	11:9751196_G_A	rs10840293	11	9751196	G/A	G	G	Common	0.5563	0.4437	0.5563	TRUE	TRUE	+	0.0236099	0.00364039	10.0535	0.00027518	+	0.022945	0.0032404	11.842	intron_variant	MODIFIER	SWAP70	ENSG00000133789	G	A	none	no	no	104787	SWAP70	ENSG00000133789				yes	intronic	NA	ENSG00000133789_ENSG00000166483_ENSG00000238387_ENSG00000254554_ENSG00000148926_ENSG00000133805_ENSG00000133812	LD0.9_ambiguous	ENSG00000133789_ENSG00000133805_ENSG00000133812_ENSG00000148926_ENSG00000166483_ENSG00000238387_ENSG00000254554	snoU13_RP11-351I24.1_WEE1_SWAP70_SBF2_ADM_AMPD3	yes	no
12:109250356:A/G	MPV	chr12:78	12:109250356_A_G	rs987044	12	109250356	A/G	G	G	Common	0.423	0.423	0.577	TRUE	TRUE	-	-0.0246672	0.00363727	10.9256	0.00029702	-	-0.027069	0.0029467	19.385	intron_variant	MODIFIER	SSH1	ENSG00000084112	A	G	SE	ATAC	no	174961	SSH1_DAO	ENSG00000084112_ENSG00000110887	174883_174885_175007_175008	SART3_ISCU_ALKBH2_UNG	ENSG00000075856_ENSG00000136003_ENSG00000189046_ENSG00000076248	yes	promoter	ENSG00000084112	ENSG00000084112	promoter_overlap	ENSG00000084112	SSH1	yes	yes
12:109475012:G/T	PLT#	chr12:79	12:109475012_G_T	rs4388979	12	109475012	G/T	G	T	Common	0.5834	0.4166	0.4166	FALSE	TRUE	-	-0.0435281	0.00370567	31.1323	0.00092099	-	-0.044949	0.0031872	44.411	intron_variant	MODIFIER	USP30	ENSG00000135093	G	T	none	no	no	174999	USP30	ENSG00000135093				yes	intronic	NA	ENSG00000256262_ENSG00000135093_ENSG00000174527	LD0.9_ambiguous	ENSG00000135093_ENSG00000174527_ENSG00000256262	USP30-AS1_USP30_MYO1H	yes	no
12:109475012:G/T	PCT	chr12:79	12:109475012_G_T	rs4388979	12	109475012	G/T	G	T	Common	0.5834	0.4166	0.4166	TRUE	TRUE	-	-0.0491915	0.00371843	39.2248	0.00117624	-	-0.051465	0.0032547	55.551	intron_variant	MODIFIER	USP30	ENSG00000135093	G	T	none	no	no	174999	USP30	ENSG00000135093				yes	intronic	NA	ENSG00000256262_ENSG00000135093_ENSG00000174527	LD0.9_ambiguous	ENSG00000135093_ENSG00000174527_ENSG00000256262	USP30-AS1_USP30_MYO1H	yes	no
12:111800258:G/A	PLT#	chr12:80	12:111800258_G_A	rs3809272	12	111800258	G/A	A	G	Common	0.3039	0.3039	0.3039	TRUE	TRUE	-	-0.0945364	0.00395721	125.406	0.00378121	-	-0.031194	0.0042008	12.948	3_prime_UTR_variant	MODIFIER	FAM109A	ENSG00000198324	G	A	none	no	no	175478	FAM109A	ENSG00000198324_ENSG00000257595				yes	exonic_or_splice	NA	ENSG00000198324	exonic_expressed_noEnh	ENSG00000198324	FAM109A	yes	yes
12:111884608:T/C	PLT#	chr12:81	12:111884608_T_C	rs3184504	12	111884608	T/C	T	C	Common	0.5174	0.4826	0.4826	FALSE	TRUE	-	-0.103873	0.00363146	179.219	0.0053883	-	-0.11091	0.0048503	114.82	missense_variant	MODERATE	SH2B3	ENSG00000111252	T	C	SEconst	no	no	175487	SH2B3	ENSG00000111252				yes	exonic_or_splice	NA	ENSG00000111252	exonic_expressed_Enh	ENSG00000111252	SH2B3	yes	yes
12:111884608:T/C	PCT	chr12:81	12:111884608_T_C	rs3184504	12	111884608	T/C	T	C	Common	0.5175	0.4825	0.4825	TRUE	TRUE	-	-0.114319	0.00364389	215.323	0.00652642	-	-0.1527	0.0041106	300.08	missense_variant	MODERATE	SH2B3	ENSG00000111252	T	C	SEconst	no	no	175487	SH2B3	ENSG00000111252				yes	exonic_or_splice	NA	ENSG00000111252	exonic_expressed_Enh	ENSG00000111252	SH2B3	yes	yes
12:111885295:G/A	PLT#	chr12:84	12:111885295_G_A	rs148636776	12	111885295	G/A	A	G	Rare	0.0009	0.0009	0.0009	FALSE	TRUE	+	0.554956	0.0713744	14.1233	0.000553858	+	0.55385	0.061619	18.596	missense_variant	MODERATE	SH2B3	ENSG00000111252	G	A	SE	no	no	175487	SH2B3	ENSG00000111252				yes	exonic_or_splice	NA	ENSG00000111252	exonic_expressed_Enh	ENSG00000111252	SH2B3	yes	yes
12:111885295:G/A	PCT	chr12:84	12:111885295_G_A	rs148636776	12	111885295	G/A	A	G	Rare	0.0009	0.0009	0.0009	TRUE	TRUE	+	0.592871	0.0714421	15.9775	0.000632124	+	0.57578	0.062627	19.416	missense_variant	MODERATE	SH2B3	ENSG00000111252	G	A	SE	no	no	175487	SH2B3	ENSG00000111252				yes	exonic_or_splice	NA	ENSG00000111252	exonic_expressed_Enh	ENSG00000111252	SH2B3	yes	yes
12:111890233:AT/A	PLT#	chr12:85	12:111890233_AT_A	rs11348701	12	111890233	AT/A	A	AT	Common	0.3039	0.3039	0.3039	TRUE	TRUE	-	-0.0523183	0.0042901	33.4815	0.00115808	+	0.036562	0.0053582	11.05	3_prime_UTR_variant	MODIFIER	ATXN2	ENSG00000204842	AT	A	SE	no	no	175489	ATXN2	ENSG00000204842	175525	BRAP_ACAD10	ENSG00000089234_ENSG00000111271	yes	exonic_or_splice	NA	ENSG00000204842	exonic_expressed_Enh	ENSG00000204842	ATXN2	yes	yes
12:112013944:C/A	PCT	chr12:87	12:112013944_C_A	rs61941262	12	112013944	C/A	C	A	Common	0.7405	0.2595	0.2595	TRUE	TRUE	+	0.0265081	0.00443347	8.64899	0.000270053	-	-0.08474	0.0048613	67.261	intron_variant	MODIFIER	ATXN2	ENSG00000204842	C	A	none	no	no	175509	ATXN2	ENSG00000204842_ENSG00000238168				yes	intronic	NA	ENSG00000239071	bait_proximity	ENSG00000239071	U7	no	no
12:112023067:G/A	PDW	chr12:88	12:112023067_G_A	rs11065961	12	112023067	G/A	G	G	Common	0.7546	0.2454	0.7546	TRUE	TRUE	+	0.0289325	0.00417318	11.385	0.000310023	+	0.031206	0.0037192	16.312	intron_variant	MODIFIER	ATXN2	ENSG00000204842	G	A	none	no	no	175510	ATXN2	ENSG00000204842				yes	intronic	NA	ENSG00000204842	LD0.9_unambiguous	ENSG00000204842	ATXN2	yes	yes
12:112088447:T/A	PLT#	chr12:89	12:112088447_T_A	rs749237684	12	112088447	T/A	A	T	Rare	0.0019	0.0019	0.0019	FALSE	TRUE	+	0.551088	0.0473667	30.5603	0.00115186	+	0.63164	0.0409	53.041	intron_variant	MODIFIER	BRAP	ENSG00000089234	T	A	none	no	no	175516	BRAP	ENSG00000089234				yes	intronic	NA	unassigned	unassigned	unassigned		no	no
12:112088447:T/A	PCT	chr12:89	12:112088447_T_A	rs749237684	12	112088447	T/A	A	T	Rare	0.0018	0.0018	0.0018	TRUE	TRUE	+	0.591553	0.0476911	34.6037	0.0012575	+	0.69761	0.041834	61.654	intron_variant	MODIFIER	BRAP	ENSG00000089234	T	A	none	no	no	175516	BRAP	ENSG00000089234				yes	intronic	NA	unassigned	unassigned	unassigned		no	no
12:112248761:A/G	PLT#	chr12:90	12:112248761_A_G	rs530203431	12	112248761	A/G	G	A	Rare	0.0012	0.0012	0.0012	FALSE	TRUE	+	0.392977	0.0558117	11.7196	0.000370189	+	0.46032	0.048142	20.931	upstream_gene_variant	MODIFIER	RP3-462E2.3	ENSG00000257877	A	G	none	no	no	175560	ALDH2	ENSG00000111275_ENSG00000257877	175525_175544	BRAP_ACAD10	ENSG00000089234_ENSG00000111271_ENSG00000257767	no	intergenic	NA	ENSG00000089234_ENSG00000111271_ENSG00000257767	interaction	ENSG00000089234_ENSG00000111271_ENSG00000257767	BRAP_ACAD10_RP11-162P23.2	no	no
12:112248761:A/G	PCT	chr12:90	12:112248761_A_G	rs530203431	12	112248761	A/G	G	A	Rare	0.0012	0.0012	0.0012	TRUE	TRUE	+	0.421355	0.0558918	13.3238	0.000425584	+	0.49135	0.049003	22.928	upstream_gene_variant	MODIFIER	RP3-462E2.3	ENSG00000257877	A	G	none	no	no	175560	ALDH2	ENSG00000111275_ENSG00000257877	175525_175544	BRAP_ACAD10	ENSG00000089234_ENSG00000111271_ENSG00000257767	no	intergenic	NA	ENSG00000089234_ENSG00000111271_ENSG00000257767	interaction	ENSG00000089234_ENSG00000111271_ENSG00000257767	BRAP_ACAD10_RP11-162P23.2	no	no
12:112371459:AT/A	PLT#	chr12:91	12:112371459_AT_A	rs141043717	12	112371459	AT/A	A	AT	Common	0.2849	0.2849	0.2849	TRUE	TRUE	+	0.0375332	0.00477785	14.4005	0.000574012	+	0.044504	0.004665	20.84	intron_variant	MODIFIER	TMEM116	ENSG00000198270	AT	A	none	no	no	175585	TMEM116	ENSG00000198270				yes	intronic	NA	unassigned	unassigned	unassigned		no	no
12:112524720:C/CAGG	PLT#	chr12:92	12:112524720_C_CAGG	rs10661645	12	112524720	C/CAGG	C	NA	Common	0.9388	0.0612	NA	FALSE	TRUE	+	0.122307	0.00787769	53.6341	0.00171893	+	0.047636	0.0070703	10.791	intron_variant	MODIFIER	NAA25	ENSG00000111300	C	CAGG	none	no	no	175615	NAA25	ENSG00000111300				yes	intronic	NA	unassigned	unassigned	unassigned		no	no
12:112524720:C/CAGG	PCT	chr12:92	12:112524720_C_CAGG	rs10661645	12	112524720	C/CAGG	C	NA	Common	0.9389	0.0611	NA	TRUE	TRUE	+	0.126822	0.00790923	57.1356	0.00184535	+	0.050118	0.0071872	11.508	intron_variant	MODIFIER	NAA25	ENSG00000111300	C	CAGG	none	no	no	175615	NAA25	ENSG00000111300				yes	intronic	NA	unassigned	unassigned	unassigned		no	no
12:115556307:T/G	PLT#	chr12:95	12:115556307_T_G	rs35427	12	115556307	T/G	G	T	Common	0.3828	0.3828	0.3828	TRUE	TRUE	-	-0.0255566	0.00386969	10.3986	0.000308627	-	-0.025818	0.0033274	14.065	intergenic_variant	MODIFIER	NA	NA	T	G	none	no	no	176344						NA	intergenic	NA	unassigned	unassigned	unassigned		no	no
12:115556307:T/G	PCT	chr12:95	12:115556307_T_G	rs35427	12	115556307	T/G	G	T	Common	0.3828	0.3828	0.3828	FALSE	TRUE	-	-0.0248649	0.00388352	9.81624	0.000292148	-	-0.024402	0.0033985	12.155	intergenic_variant	MODIFIER	NA	NA	T	G	none	no	no	176344						NA	intergenic	NA	unassigned	unassigned	unassigned		no	no
12:117478767:TTCC/T	MPV	chr12:97	12:117478767_TTCC_T	rs34344826	12	117478767	TTCC/T	T	NA	Common	0.3279	0.3279	NA	TRUE	TRUE	-	-0.022497	0.00385722	8.26263	0.000223077	-	-0.023639	0.0031262	13.397	intron_variant	MODIFIER	TESC	ENSG00000088992	TTCC	T	SEconst	no	no	176897	TESC	ENSG00000088992	176905	TESC	ENSG00000088992_ENSG00000258285	yes	intronic	NA	ENSG00000088992_ENSG00000258285	interaction	ENSG00000088992_ENSG00000258285	RP11-103B5.2_TESC	yes	no
12:121414915:G/A	PLT#	chr12:105	12:121414915_G_A	rs2255531	12	121414915	G/A	A	G	Common	0.3495	0.3495	0.3495	FALSE	TRUE	-	-0.0241789	0.00382393	9.59094	0.000265825	-	-0.023284	0.0032886	11.84	intron_variant	MODIFIER	HNF1A-AS1	ENSG00000241388	G	A	none	no	no	177866	HNF1A-AS1_HNF1A	ENSG00000241388_ENSG00000135100	177792_177801_177811_177814_177815_177818	POP5_MLEC_UNC119B_MIR4700_ACADS	ENSG00000167272_ENSG00000110917_ENSG00000175970_ENSG00000265455_ENSG00000256569_ENSG00000122971_ENSG00000255946	no	intronic	NA	ENSG00000167272_ENSG00000110917_ENSG00000175970_ENSG00000265455_ENSG00000256569_ENSG00000122971_ENSG00000255946	interaction	ENSG00000110917_ENSG00000122971_ENSG00000167272_ENSG00000175970_ENSG00000255946_ENSG00000256569_ENSG00000265455	MIR4700_RP11-173P15.5_RP11-173P15.7_POP5_MLEC_UNC119B_ACADS	no	no
12:121414915:G/A	PCT	chr12:105	12:121414915_G_A	rs2255531	12	121414915	G/A	A	G	Common	0.3495	0.3495	0.3495	TRUE	TRUE	-	-0.0311756	0.00383656	15.3527	0.000441932	-	-0.028198	0.0033578	16.338	intron_variant	MODIFIER	HNF1A-AS1	ENSG00000241388	G	A	none	no	no	177866	HNF1A-AS1_HNF1A	ENSG00000241388_ENSG00000135100	177792_177801_177811_177814_177815_177818	POP5_MLEC_UNC119B_MIR4700_ACADS	ENSG00000167272_ENSG00000110917_ENSG00000175970_ENSG00000265455_ENSG00000256569_ENSG00000122971_ENSG00000255946	no	intronic	NA	ENSG00000167272_ENSG00000110917_ENSG00000175970_ENSG00000265455_ENSG00000256569_ENSG00000122971_ENSG00000255946	interaction	ENSG00000110917_ENSG00000122971_ENSG00000167272_ENSG00000175970_ENSG00000255946_ENSG00000256569_ENSG00000265455	MIR4700_RP11-173P15.5_RP11-173P15.7_POP5_MLEC_UNC119B_ACADS	no	no
12:122216910:A/G	PLT#	chr12:107	12:122216910_A_G	rs11553699	12	122216910	A/G	G	A	Common	0.1364	0.1364	0.1364	FALSE	TRUE	-	-0.0801295	0.00564602	44.9898	0.00151266	-	-0.088747	0.0048588	73.731	3_prime_UTR_variant	MODIFIER	TMEM120B, RHOF	ENSG00000188735, ENSG00000139725	A	G	SEconst	ATAC	no	177997	TMEM120B_RHOF	ENSG00000188735_ENSG00000139725_ENSG00000256392				NA	exonic_or_splice	NA	ENSG00000188735_ENSG00000139725	exonic_notExpressed	ENSG00000139725_ENSG00000188735	TMEM120B_RHOF	yes	yes
12:122216910:A/G	MPV	chr12:107	12:122216910_A_G	rs11553699	12	122216910	A/G	G	A	Common	0.1353	0.1353	0.1353	TRUE	TRUE	+	0.365735	0.00561142	924.363	0.0312988	+	0.373	0.0048499	1263.8	3_prime_UTR_variant	MODIFIER	TMEM120B, RHOF	ENSG00000188735, ENSG00000139725	A	G	SEconst	ATAC	no	177997	TMEM120B_RHOF	ENSG00000188735_ENSG00000139725_ENSG00000256392				NA	exonic_or_splice	NA	ENSG00000188735_ENSG00000139725	exonic_notExpressed	ENSG00000139725_ENSG00000188735	TMEM120B_RHOF	yes	yes
12:122216910:A/G	PDW	chr12:107	12:122216910_A_G	rs11553699	12	122216910	A/G	G	A	Common	0.1353	0.1353	0.1353	FALSE	TRUE	+	0.162103	0.00559332	183.95	0.00614861	+	0.16966	0.0049839	252.4	3_prime_UTR_variant	MODIFIER	TMEM120B, RHOF	ENSG00000188735, ENSG00000139725	A	G	SEconst	ATAC	no	177997	TMEM120B_RHOF	ENSG00000188735_ENSG00000139725_ENSG00000256392				NA	exonic_or_splice	NA	ENSG00000188735_ENSG00000139725	exonic_notExpressed	ENSG00000139725_ENSG00000188735	TMEM120B_RHOF	yes	yes
12:122216910:A/G	PCT	chr12:107	12:122216910_A_G	rs11553699	12	122216910	A/G	G	A	Common	0.1352	0.1352	0.1352	FALSE	TRUE	+	0.108455	0.00569224	80.2089	0.00275058	+	0.096524	0.0051811	76.656	3_prime_UTR_variant	MODIFIER	TMEM120B, RHOF	ENSG00000188735, ENSG00000139725	A	G	SEconst	ATAC	no	177997	TMEM120B_RHOF	ENSG00000188735_ENSG00000139725_ENSG00000256392				NA	exonic_or_splice	NA	ENSG00000188735_ENSG00000139725	exonic_notExpressed	ENSG00000139725_ENSG00000188735	TMEM120B_RHOF	yes	yes
12:122219787:T/C	PCT	chr12:108	12:122219787_T_C	rs9165	12	122219787	T/C	T	T	Common	0.686	0.314	0.686	TRUE	TRUE	+	0.0433183	0.0040783	25.6264	0.0008084	+	0.02178	0.00371	8.3613	3_prime_UTR_variant	MODIFIER	TMEM120B	ENSG00000188735	T	C	SEconst	ATAC	no	177997	TMEM120B_RHOF	ENSG00000188735_ENSG00000139725_ENSG00000256392				yes	exonic_or_splice	NA	ENSG00000188735	exonic_expressed_Enh	ENSG00000188735	TMEM120B	yes	yes
12:122426643:T/C	MPV	chr12:109	12:122426643_T_C	rs11043280	12	122426643	T/C	C	T	Common	0.4898	0.4898	0.4898	TRUE	TRUE	+	0.102604	0.00361896	176.098	0.00526156	+	0.022187	0.0031318	11.853	intron_variant	MODIFIER	WDR66	ENSG00000158023	T	C	none	no	no	178031	WDR66	ENSG00000158023				no	intronic	NA	ENSG00000158113_ENSG00000176383_ENSG00000158023_ENSG00000110801_ENSG00000239082	LD0.9_ambiguous	ENSG00000110801_ENSG00000158023_ENSG00000158113_ENSG00000176383_ENSG00000239082	U7_PSMD9_WDR66_LRRC43_B3GNT4	yes	no
12:123493123:A/G	MPV	chr12:112	12:123493123_A_G	rs12820906	12	123493123	A/G	G	A	Common	0.2452	0.2452	0.2452	TRUE	TRUE	+	0.0273692	0.00419294	10.1746	0.000277273	+	0.026808	0.0034019	14.483	intron_variant	MODIFIER	PITPNM2	ENSG00000090975	A	G	none	no	no	178229	PITPNM2	ENSG00000090975	178268	PITPNM2	ENSG00000090975	yes	intronic	NA	ENSG00000090975	interaction	ENSG00000090975	PITPNM2	yes	yes
12:29435480:G/A	PLT#	chr12:30	12:29435480_G_A	rs2015599	12	29435480	G/A	A	G	Common	0.4585	0.4585	0.4585	FALSE	TRUE	-	-0.0444588	0.00364864	33.4276	0.000981482	-	-0.046589	0.0031383	49.094	intron_variant	MODIFIER	FAR2, RP11-996F15.2	ENSG00000064763, ENSG00000257176	G	A	TE	ATAC	no	150487	FAR2	ENSG00000064763_ENSG00000257176	150447	FAR2	ENSG00000257258_ENSG00000064763	NA	intronic	NA	ENSG00000257258_ENSG00000064763	interaction	ENSG00000064763_ENSG00000257258	RP11-946L16.1_FAR2	yes	no
12:29435480:G/A	MPV	chr12:30	12:29435480_G_A	rs2015599	12	29435480	G/A	A	G	Common	0.4582	0.4582	0.4582	TRUE	TRUE	+	0.0742472	0.00360954	93.2899	0.00273706	+	0.07809	0.0029253	155.93	intron_variant	MODIFIER	FAR2, RP11-996F15.2	ENSG00000064763, ENSG00000257176	G	A	TE	ATAC	no	150487	FAR2	ENSG00000064763_ENSG00000257176	150447	FAR2	ENSG00000257258_ENSG00000064763	NA	intronic	NA	ENSG00000257258_ENSG00000064763	interaction	ENSG00000064763_ENSG00000257258	RP11-946L16.1_FAR2	yes	no
12:3235839:C/T	PDW	chr12:7	12:3235839_C_T	rs11062517	12	3235839	C/T	C	C	Common	0.6058	0.3942	0.6058	TRUE	TRUE	-	-0.0324229	0.00368247	17.882	0.000502089	-	-0.033192	0.0032822	23.307	intron_variant	MODIFIER	TSPAN9	ENSG00000011105	C	T	none	no	no	142557	TSPAN9	ENSG00000011105	142548	TSPAN9	ENSG00000011105	yes	intronic	NA	ENSG00000011105	interaction	ENSG00000011105	TSPAN9	yes	yes
12:32664437:C/T	MPV	chr12:31	12:32664437_C_T	rs61927245	12	32664437	C/T	T	C	Common	0.0753	0.0753	0.0753	TRUE	TRUE	-	-0.0626388	0.00692083	18.8478	0.000546402	-	-0.048357	0.0060077	15.076	intron_variant	MODIFIER	FGD4	ENSG00000139132	C	T	none	no	no	151505	FGD4	ENSG00000139132				yes	intronic	NA	ENSG00000139132	LD0.9_unambiguous	ENSG00000139132	FGD4	yes	yes
12:32818659:TGTGTGC/T	MPV	chr12:32	12:32818659_TGTGTGC_T	rs150273160	12	32818659	TGTGTGC/T	T	NA	Common	0.1543	0.1543	NA	TRUE	TRUE	-	-0.0511604	0.0051641	22.4108	0.000683095	-	-0.04092	0.0044822	19.157	intergenic_variant	MODIFIER	NA	NA	TGTGTGC	T	none	no	no	151552			151470_151489	FGD4	ENSG00000207176_ENSG00000139132_ENSG00000253063	NA	intergenic	NA	ENSG00000207176_ENSG00000139132_ENSG00000253063	interaction	ENSG00000139132_ENSG00000207176_ENSG00000253063	U6_Y_RNA_FGD4	no	no
12:48192062:A/C	PCT	chr12:33	12:48192062_A_C	rs34922454	12	48192062	A/C	C	C	Common	0.3039	0.3039	0.6961	TRUE	TRUE	+	0.0295764	0.0039837	12.9456	0.000370103	+	0.02992	0.0034856	17.034	intron_variant	MODIFIER	HDAC7	ENSG00000061273	A	C	none	no	no	156064	HDAC7	ENSG00000061273				yes	intronic	NA	ENSG00000061273	LD0.8_unambiguous	ENSG00000061273	HDAC7	yes	yes
12:48212719:C/T	PLT#	chr12:35	12:48212719_C_T	rs73109811	12	48212719	C/T	T	C	Common	0.1982	0.1982	0.1982	TRUE	TRUE	+	0.0407298	0.00471552	17.2403	0.00052726	+	0.039324	0.0040546	21.508	intron_variant	MODIFIER	HDAC7	ENSG00000061273	C	T	SE	ATAC	CTCF	156069	HDAC7	ENSG00000061273_ENSG00000257488				yes	promoter	ENSG00000061273	ENSG00000061273	promoter_overlap	ENSG00000061273	HDAC7	yes	yes
12:48429776:C/T	PCT	chr12:36	12:48429776_C_T	rs733592	12	48429776	C/T	T	T	Common	0.3767	0.3767	0.6233	TRUE	TRUE	+	0.0222109	0.00378834	8.34227	0.000231662	+	0.021154	0.0033147	9.7559	intergenic_variant	MODIFIER	NA	NA	C	T	none	no	no	156119			156165	C12orf68	ENSG00000177875	NA	intergenic	NA	ENSG00000177875	interaction	ENSG00000177875	C12orf68	no	no
12:48699606:TGTTTTGTTTTG/T	PLT#	chr12:38	12:48699606_TGTTTTGTTTTG_T	rs201673768	12	48699606	TGTTTTGTTTTG/T	TGTTTTGTTTTG	NA	Common	0.6476	0.3524	NA	TRUE	TRUE	-	-0.0230487	0.00381134	8.8321	0.000242475	-	-0.022615	0.003278	11.28	intergenic_variant	MODIFIER	NA	NA	TGTTTTGTTTTG	T	none	no	no	156198						NA	intergenic	NA	unassigned	unassigned	unassigned		no	no
12:49662391:C/T	PDW	chr12:40	12:49662391_C_T	rs7958679	12	49662391	C/T	T	C	Common	0.0742	0.0742	0.0742	TRUE	TRUE	+	0.144808	0.00688121	97.5856	0.00288095	+	0.14381	0.0061335	120.64	intron_variant	MODIFIER	TUBA1C, RP11-161H23.5	ENSG00000167553, ENSG00000258232	C	T	none	ATAC	no	156461	TUBA1C	ENSG00000167553_ENSG00000258232	156458_156541	TUBA1C_MCRS1_PRPF40B	ENSG00000258101_ENSG00000167553_ENSG00000187778_ENSG00000110844	NA	intronic	NA	ENSG00000258101_ENSG00000167553_ENSG00000187778_ENSG00000110844	interaction	ENSG00000110844_ENSG00000167553_ENSG00000187778_ENSG00000258101	RP11-977B10.2_TUBA1C_MCRS1_PRPF40B	yes	no
12:50930650:A/AT	PCT	chr12:42	12:50930650_A_AT	rs11390181	12	50930650	A/AT	AT	NA	Common	0.3353	0.3353	NA	TRUE	TRUE	-	-0.0295376	0.00390367	13.4167	0.000388901	-	-0.030789	0.0034176	18.677	intron_variant	MODIFIER	DIP2B	ENSG00000066084	A	AT	none	no	no	156758	DIP2B	ENSG00000066084	156787		ENSG00000207136	yes	intronic	NA	ENSG00000207136	interaction	ENSG00000207136	U6	no	no
12:51673700:CTTT/C	MPV	chr12:44	12:51673700_CTTT_C	rs781329210	12	51673700	CTTT/C	C	NA	Common	0.1069	0.1069	NA	TRUE	TRUE	-	-0.0625164	0.00583735	26.038	0.00074627	-	-0.072513	0.0047336	52.205	downstream_gene_variant	MODIFIER	BIN2	ENSG00000110934	CTTT	C	none	no	no	156937	BIN2	ENSG00000110934	156888	LETMD1	ENSG00000050426	yes	intergenic	NA	ENSG00000050426	interaction	ENSG00000050426	LETMD1	no	no
12:52305786:C/T	PCT	chr12:45	12:52305786_C_T	rs1700159	12	52305786	C/T	C	T	Common	0.7735	0.2265	0.2265	FALSE	TRUE	+	0.0287743	0.00435151	10.4226	0.000290113	+	0.03167	0.0038091	16.032	intron_variant	MODIFIER	ACVRL1	ENSG00000139567	C	T	none	no	no	157074	ANKRD33_ACVRL1	ENSG00000167612_ENSG00000258021_ENSG00000139567				no	intronic	NA	ENSG00000167612_ENSG00000258021_ENSG00000139567	bait_proximity	ENSG00000139567_ENSG00000167612_ENSG00000258021	RP11-1100L3.4_ANKRD33_ACVRL1	yes	no
12:54685880:C/T	MPV	chr12:51	12:54685880_C_T	rs35979828	12	54685880	C/T	T	C	Common	0.0698	0.0698	0.0698	TRUE	TRUE	+	0.107209	0.00707171	51.1888	0.00149255	+	0.060659	0.0060021	23.279	intron_variant	MODIFIER	RP11-968A15.8	ENSG00000258344	C	T	none	no	no	157611	NFE2	ENSG00000258344_ENSG00000123405	157616_157620_157630_157637	MIR148B_GPR84_ZNF385A	ENSG00000207381_ENSG00000199122_ENSG00000139572_ENSG00000161642	no	intronic	NA	ENSG00000207381_ENSG00000199122_ENSG00000139572_ENSG00000161642	interaction	ENSG00000139572_ENSG00000161642_ENSG00000199122_ENSG00000207381	U6_MIR148B_GPR84_ZNF385A	no	no
12:54717508:T/TTTCTC	MPV	chr12:53	12:54717508_T_TTTCTC	rs60822569	12	54717508	T/TTTCTC	T	NA	Common	0.5568	0.4432	NA	TRUE	TRUE	-	-0.0957711	0.00364117	151.743	0.00452687	-	-0.087589	0.0030915	175.43	intron_variant	MODIFIER	COPZ1, RP11-968A15.8	ENSG00000111481, ENSG00000258344	T	TTTCTC	SE	no	no	157617	COPZ1	ENSG00000258344_ENSG00000111481	157607	CBX5_HNRNPA1	ENSG00000258344_ENSG00000094916_ENSG00000135486	NA	intronic	NA	ENSG00000258344_ENSG00000094916_ENSG00000135486	interaction	ENSG00000094916_ENSG00000135486_ENSG00000258344	RP11-968A15.8_CBX5_HNRNPA1	yes	no
12:57019443:T/C	MPV	chr12:56	12:57019443_T_C	rs7973618	12	57019443	T/C	C	NA	Common	0.3676	0.3676	NA	TRUE	TRUE	-	-0.0786592	0.00374453	97.2421	0.00287671	-	-0.085639	0.0030348	174.05	intron_variant	MODIFIER	BAZ2A	ENSG00000076108	T	C	none	no	no	158233	BAZ2A	ENSG00000076108	158115_158211_158334	RBMS2_GPR182	ENSG00000258345_ENSG00000076067_ENSG00000166856_ENSG00000258442_ENSG00000268162	yes	intronic	NA	ENSG00000258345_ENSG00000076067_ENSG00000166856_ENSG00000258442_ENSG00000268162	interaction	ENSG00000076067_ENSG00000166856_ENSG00000258345_ENSG00000258442_ENSG00000268162	RBMS2_RP11-603J24.6_RP11-474N8.5_GPR182_HBCBP	no	no
12:57036023:G/A	PDW	chr12:57	12:57036023_G_A	rs2950393	12	57036023	G/A	A	G	Common	0.3378	0.3378	0.3378	TRUE	TRUE	-	-0.0660434	0.00380034	66.9191	0.00195136	-	-0.06926	0.0033867	92.11	intron_variant	MODIFIER	ATP5B	ENSG00000110955	G	A	none	no	no	158241	ATP5B_SNORD59A	ENSG00000110955_ENSG00000207031				yes	intronic	NA	ENSG00000110955_ENSG00000207031_ENSG00000110958_ENSG00000166856_ENSG00000258442_ENSG00000268162_ENSG00000166860	LD0.9_ambiguous	ENSG00000110955_ENSG00000110958_ENSG00000166856_ENSG00000166860_ENSG00000207031_ENSG00000258442_ENSG00000268162	SNORD59A_ATP5B_PTGES3_RP11-474N8.5_GPR182_HBCBP_ZBTB39	yes	no
12:57146069:T/G	PCT	chr12:58	12:57146069_T_G	rs2277339	12	57146069	T/G	G	T	Common	0.1038	0.1038	0.1038	TRUE	TRUE	+	0.038548	0.0059775	9.94805	0.000276462	+	0.03297	0.0052314	9.532	missense_variant	MODERATE	PRIM1	ENSG00000198056	T	G	none	ATAC	no	158259	PRIM1_HSD17B6	ENSG00000198056_ENSG00000025423	158334_158337_158345_158354	GPR182_ZBTB39_MYO1A_TMEM194A_NAB2	ENSG00000166856_ENSG00000258442_ENSG00000268162_ENSG00000166860_ENSG00000166866_ENSG00000166881_ENSG00000166886	yes	exonic_or_splice	NA	ENSG00000198056	exonic_expressed_noEnh	ENSG00000198056	PRIM1	yes	yes
12:57151329:A/G	PLT#	chr12:59	12:57151329_A_G	rs2958137	12	57151329	A/G	A	A	Common	0.5186	0.4814	0.5186	TRUE	TRUE	-	-0.0355841	0.00367958	21.3963	0.000632239	-	-0.035834	0.0031674	28.937	intron_variant	MODIFIER	HSD17B6	ENSG00000025423	A	G	none	ATAC	CTCF	158264	HSD17B6	ENSG00000025423	158311_158334_158337_158345_158354	SDR9C7_GPR182_ZBTB39_MYO1A_TMEM194A_NAB2	ENSG00000170426_ENSG00000166856_ENSG00000258442_ENSG00000268162_ENSG00000166860_ENSG00000166866_ENSG00000166881_ENSG00000166886	no	intronic	NA	ENSG00000170426_ENSG00000166856_ENSG00000258442_ENSG00000268162_ENSG00000166860_ENSG00000166866_ENSG00000166881_ENSG00000166886	interaction	ENSG00000166856_ENSG00000166860_ENSG00000166866_ENSG00000166881_ENSG00000166886_ENSG00000170426_ENSG00000258442_ENSG00000268162	RP11-474N8.5_SDR9C7_GPR182_HBCBP_ZBTB39_MYO1A_TMEM194A_NAB2	no	no
12:57848639:G/A	PLT#	chr12:61	12:57848639_G_A	rs3809114	12	57848639	G/A	G	A	Common	0.5597	0.4403	0.4403	TRUE	TRUE	-	-0.0245827	0.00368608	10.5893	0.000297846	-	-0.020359	0.0031724	9.8572	5_prime_UTR_variant	MODIFIER	INHBE	ENSG00000139269	G	A	none	no	no	158419	INHBE_GLI1	ENSG00000139269_ENSG00000111087	158382_158423	STAC3_ARHGAP9_MARS	ENSG00000185482_ENSG00000123329_ENSG00000166986	no	exonic_or_splice	NA	ENSG00000139269_ENSG00000185482_ENSG00000123329_ENSG00000166986	exonic_notExpressed	ENSG00000123329_ENSG00000139269_ENSG00000166986_ENSG00000185482	STAC3_INHBE_ARHGAP9_MARS	yes	no
12:6128443:T/C	MPV	chr12:10	12:6128443_T_C	rs216311	12	6128443	T/C	T	C	Common	0.6124	0.3876	0.3876	TRUE	TRUE	-	-0.0294079	0.00378074	14.1338	0.00041056	-	-0.025433	0.0030706	15.915	missense_variant	MODERATE	VWF	ENSG00000110799	T	C	none	no	no	143391	VWF	ENSG00000110799				yes	exonic_or_splice	NA	ENSG00000110799	exonic_expressed_noEnh	ENSG00000110799	VWF	yes	yes
12:62664272:C/T	PCT	chr12:62	12:62664272_C_T	rs1074958	12	62664272	C/T	T	T	Common	0.0936	0.0936	0.9064	TRUE	TRUE	-	-0.0387086	0.00649508	8.59736	0.000254238	-	-0.03662	0.0056832	9.9317	intron_variant	MODIFIER	USP15, FAM19A2	ENSG00000135655, ENSG00000198673	C	T	SEconst	no	no	159960	FAM19A2_USP15	ENSG00000198673_ENSG00000135655				NA	intronic	NA	ENSG00000198673_ENSG00000135655	bait_proximity	ENSG00000135655_ENSG00000198673	USP15_FAM19A2	yes	yes
12:6290434:C/G	MPV	chr12:11	12:6290434_C_G	rs4991925	12	6290434	C/G	G	NA	Common	0.4836	0.4836	NA	TRUE	TRUE	+	0.101106	0.00362413	170.55	0.00510572	+	0.10503	0.0029437	277.02	intergenic_variant	MODIFIER	NA	NA	C	G	SEconst	no	no	143424						NA	intergenic	NA	unassigned	unassigned	unassigned		no	no
12:6332838:A/G	MPV	chr12:12	12:6332838_A_G	rs4764487	12	6332838	A/G	A	G	Common	0.6096	0.3904	0.3904	TRUE	TRUE	-	-0.0389914	0.0037474	24.6281	0.000723639	-	-0.028349	0.0030495	19.831	intron_variant	MODIFIER	CD9	ENSG00000010278	A	G	SEconst	no	no	143432	CD9	ENSG00000010278				yes	intronic	NA	unassigned	unassigned	unassigned		no	no
12:6493100:G/T	PCT	chr12:14	12:6493100_G_T	rs28999107	12	6493100	G/T	T	G	Common	0.4524	0.4524	0.4524	TRUE	TRUE	-	-0.024884	0.00374862	10.4981	0.0003068	-	-0.019251	0.0033267	8.1437	intron_variant	MODIFIER	LTBR	ENSG00000111321	G	T	none	ATAC	no	143464	LTBR	ENSG00000111321	143494	GAPDH	ENSG00000255966_ENSG00000111640	yes	promoter	ENSG00000111321	ENSG00000111321	promoter_overlap	ENSG00000111321	LTBR	yes	yes
12:65005079:C/G	PLT#	chr12:63	12:65005079_C_G	rs1716505	12	65005079	C/G	G	G	Common	0.3217	0.3217	0.6783	FALSE	TRUE	+	0.0440191	0.00398412	27.6526	0.000845641	+	0.035332	0.003654	21.384	intron_variant	MODIFIER	RASSF3	ENSG00000153179	C	G	none	ATAC	no	160727	RASSF3	ENSG00000256670_ENSG00000153179				yes	promoter	ENSG00000256670_ENSG00000153179	ENSG00000256670_ENSG00000153179	promoter_overlap	ENSG00000153179_ENSG00000256670	RP11-338E21.1_RASSF3	yes	no
12:65005079:C/G	MPV	chr12:63	12:65005079_C_G	rs1716505	12	65005079	C/G	G	G	Common	0.3217	0.3217	0.6783	TRUE	TRUE	-	-0.0676092	0.0039409	65.2448	0.00199487	-	-0.054	0.0034132	55.611	intron_variant	MODIFIER	RASSF3	ENSG00000153179	C	G	none	ATAC	no	160727	RASSF3	ENSG00000256670_ENSG00000153179				yes	promoter	ENSG00000256670_ENSG00000153179	ENSG00000256670_ENSG00000153179	promoter_overlap	ENSG00000153179_ENSG00000256670	RP11-338E21.1_RASSF3	yes	no
12:6502832:G/A	PLT#	chr12:16	12:6502832_G_A	rs10466905	12	6502832	G/A	A	A	Common	0.1919	0.1919	0.8081	FALSE	TRUE	+	0.0275654	0.00465373	8.50095	0.000235668	+	0.028283	0.0040025	11.797	upstream_gene_variant	MODIFIER	RP1-102E24.8	ENSG00000256433	G	A	none	no	no	143466	LTBR	ENSG00000111321_ENSG00000256433	143478_143494	VAMP1_GAPDH	ENSG00000139190_ENSG00000255966_ENSG00000111640	no	intergenic	NA	ENSG00000139190_ENSG00000255966_ENSG00000111640	interaction	ENSG00000111640_ENSG00000139190_ENSG00000255966	RP5-940J5.3_VAMP1_GAPDH	no	no
12:6502832:G/A	PCT	chr12:16	12:6502832_G_A	rs10466905	12	6502832	G/A	A	A	Common	0.1918	0.1918	0.8082	FALSE	TRUE	+	0.0316275	0.00467002	10.8975	0.000310118	+	0.028189	0.0041446	10.983	upstream_gene_variant	MODIFIER	RP1-102E24.8	ENSG00000256433	G	A	none	no	no	143466	LTBR	ENSG00000111321_ENSG00000256433	143478_143494	VAMP1_GAPDH	ENSG00000139190_ENSG00000255966_ENSG00000111640	no	intergenic	NA	ENSG00000139190_ENSG00000255966_ENSG00000111640	interaction	ENSG00000111640_ENSG00000139190_ENSG00000255966	RP5-940J5.3_VAMP1_GAPDH	no	no
12:65033142:AT/A	MPV	chr12:64	12:65033142_AT_A	rs68054310	12	65033142	AT/A	A	AT	Common	0.0996	0.0996	0.0996	TRUE	TRUE	-	-0.0844681	0.00604601	43.6295	0.00127971	-	-0.056455	0.0052357	26.373	intron_variant	MODIFIER	RASSF3	ENSG00000153179	AT	A	none	no	no	160733	RASSF3	ENSG00000153179				yes	intronic	NA	ENSG00000223294_ENSG00000207546_ENSG00000256670_ENSG00000153179	LD0.8_ambiguous	ENSG00000153179_ENSG00000207546_ENSG00000223294_ENSG00000256670	MIR548C_SNORD83_RP11-338E21.1_RASSF3	yes	no
12:727508:A/G	PDW	chr12:1	12:727508_A_G	rs61916664	12	727508	A/G	A	G	Common	0.5247	0.4753	0.4753	TRUE	TRUE	+	0.0342402	0.00366255	20.0521	0.000584766	+	0.035813	0.0032639	27.275	intron_variant	MODIFIER	NINJ2	ENSG00000171840	A	G	SEconst	no	no	141897	NINJ2	ENSG00000171840	141931	WNK1	ENSG00000060237	yes	intronic	NA	ENSG00000060237	interaction	ENSG00000060237	WNK1	no	no
12:740009:C/G	PLT#	chr12:2	12:740009_C_G	rs34038797	12	740009	C/G	G	G	Common	0.4858	0.4858	0.5142	TRUE	TRUE	-	-0.0297047	0.00380348	14.2423	0.00044083	-	-0.028183	0.0032706	17.159	intron_variant	MODIFIER	NINJ2	ENSG00000171840	C	G	none	ATAC	no	141901		ENSG00000177406				yes	promoter	ENSG00000177406	ENSG00000177406	promoter_overlap	ENSG00000177406	RP11-218M22.1	no	no
12:740009:C/G	PCT	chr12:2	12:740009_C_G	rs34038797	12	740009	C/G	G	G	Common	0.4857	0.4857	0.5143	FALSE	TRUE	-	-0.0245675	0.00381526	9.92065	0.000301535	-	-0.023122	0.0033386	11.361	intron_variant	MODIFIER	NINJ2	ENSG00000171840	C	G	none	ATAC	no	141901		ENSG00000177406				yes	promoter	ENSG00000177406	ENSG00000177406	promoter_overlap	ENSG00000177406	RP11-218M22.1	no	no
12:78220740:G/A	PCT	chr12:69	12:78220740_G_A	rs113825134	12	78220740	G/A	A	G	Common	0.2336	0.2336	0.2336	TRUE	TRUE	-	-0.0260652	0.00431664	8.80761	0.000243266	-	-0.022858	0.0037777	8.8402	upstream_gene_variant	MODIFIER	NAV3	ENSG00000067798	G	A	none	no	no	165061						yes	intergenic	NA	ENSG00000067798	LD0.9_unambiguous	ENSG00000067798	NAV3	yes	yes
12:8142199:G/GA	MPV	chr12:19	12:8142199_G_GA	rs56990409	12	8142199	G/GA	G	NA	Common	0.5573	0.4427	NA	TRUE	TRUE	-	-0.036289	0.00366762	22.3564	0.0006498	-	-0.035019	0.0029727	31.293	intergenic_variant	MODIFIER	NA	NA	G	GA	TE	no	no	143837	NECAP1	ENSG00000089818				NA	intergenic	NA	ENSG00000240739_ENSG00000255581	LD0.8_ambiguous	ENSG00000240739_ENSG00000255581	RP11-69M1.1_RP11-69M1.4	no	no
13:108960380:TGCTG/T	PLT#	chr13:43	13:108960380_TGCTG_T	rs200748895	13	108960380	TGCTG/T	T	NA	Low	0.0214	0.0214	NA	FALSE	TRUE	-	-0.0830904	0.0137361	8.83651	0.000289168	-	-0.07326	0.011782	9.2963	3_prime_UTR_variant	MODIFIER	TNFSF13B	ENSG00000102524	TGCTG	T	none	no	no	208722	TNFSF13B_RNA5SP39	ENSG00000102524_ENSG00000223177				yes	exonic_or_splice	NA	ENSG00000102524	exonic_expressed_noEnh	ENSG00000102524	TNFSF13B	yes	yes
13:108960380:TGCTG/T	PCT	chr13:43	13:108960380_TGCTG_T	rs200748895	13	108960380	TGCTG/T	T	NA	Low	0.0214	0.0214	NA	TRUE	TRUE	-	-0.0970577	0.0137861	11.717	0.000394556	-	-0.090749	0.012036	13.324	3_prime_UTR_variant	MODIFIER	TNFSF13B	ENSG00000102524	TGCTG	T	none	no	no	208722	TNFSF13B_RNA5SP39	ENSG00000102524_ENSG00000223177				yes	exonic_or_splice	NA	ENSG00000102524	exonic_expressed_noEnh	ENSG00000102524	TNFSF13B	yes	yes
13:110492626:C/T	PLT#	chr13:53	13:110492626_C_T	rs11841319	13	110492626	C/T	T	C	Common	0.1028	0.1028	0.1028	TRUE	TRUE	-	-0.0658533	0.00607021	26.6936	0.000799959	-	-0.058876	0.0052102	28.872	intergenic_variant	MODIFIER	NA	NA	C	T	TE	ATAC	no	209149						NA	intergenic	NA	unassigned	unassigned	unassigned		no	no
13:110492626:C/T	PCT	chr13:53	13:110492626_C_T	rs11841319	13	110492626	C/T	T	C	Common	0.1027	0.1027	0.1027	FALSE	TRUE	-	-0.0594791	0.00609141	21.7958	0.000652029	-	-0.054645	0.0053216	24.002	intergenic_variant	MODIFIER	NA	NA	C	T	TE	ATAC	no	209149						NA	intergenic	NA	unassigned	unassigned	unassigned		no	no
13:113911532:C/G	PDW	chr13:58	13:113911532_C_G	rs9549367	13	113911532	C/G	G	C	Common	0.2432	0.2432	0.2432	TRUE	TRUE	-	-0.026464	0.00423874	9.36828	0.000257801	-	-0.024712	0.003791	10.147	intron_variant	MODIFIER	CUL4A	ENSG00000139842	C	G	none	no	no	209938	CUL4A	ENSG00000139842				yes	intronic	NA	ENSG00000139842_ENSG00000126226	LD0.9_ambiguous	ENSG00000126226_ENSG00000139842	PCID2_CUL4A	yes	no
13:114012509:C/T	PDW	chr13:59	13:114012509_C_T	rs117748422	13	114012509	C/T	T	C	Low	0.0487	0.0487	0.0487	TRUE	TRUE	+	0.0494888	0.0084543	8.31804	0.000226929	+	0.081121	0.007791	24.653	intron_variant	MODIFIER	GRTP1, GRTP1-AS1	ENSG00000139835, ENSG00000225083	C	T	none	no	no	209951	GRTP1_GRTP1-AS1	ENSG00000139835_ENSG00000225083				NA	intronic	NA	ENSG00000139835	LD0.9_unambiguous	ENSG00000139835	GRTP1	yes	no
13:114016886:G/C	PLT#	chr13:60	13:114016886_G_C	rs4907622	13	114016886	G/C	G	G	Common	0.5314	0.4686	0.5314	FALSE	TRUE	-	-0.0304318	0.00365356	16.0901	0.000461223	-	-0.030431	0.0031351	21.543	intron_variant	MODIFIER	GRTP1	ENSG00000139835	G	C	none	no	no	209952	GRTP1	ENSG00000139835				no	promoter	ENSG00000139835	ENSG00000139835	promoter_overlap	ENSG00000139835	GRTP1	yes	yes
13:114016886:G/C	MPV	chr13:60	13:114016886_G_C	rs4907622	13	114016886	G/C	G	G	Common	0.531	0.469	0.531	FALSE	TRUE	+	0.0483439	0.0036265	39.8142	0.00116408	+	0.058979	0.0029902	85.773	intron_variant	MODIFIER	GRTP1	ENSG00000139835	G	C	none	no	no	209952	GRTP1	ENSG00000139835				no	promoter	ENSG00000139835	ENSG00000139835	promoter_overlap	ENSG00000139835	GRTP1	yes	yes
13:114016886:G/C	PDW	chr13:60	13:114016886_G_C	rs4907622	13	114016886	G/C	G	G	Common	0.5311	0.4689	0.5311	TRUE	TRUE	+	0.05075	0.00360167	44.3631	0.0012828	+	0.059355	0.003301	71.494	intron_variant	MODIFIER	GRTP1	ENSG00000139835	G	C	none	no	no	209952	GRTP1	ENSG00000139835				no	promoter	ENSG00000139835	ENSG00000139835	promoter_overlap	ENSG00000139835	GRTP1	yes	yes
13:114024868:T/C	MPV	chr13:61	13:114024868_T_C	rs57567837	13	114024868	T/C	C	C	Low	0.04	0.04	0.96	TRUE	TRUE	+	0.0631116	0.00925188	11.0452	0.0003059	+	0.10143	0.0076312	39.567	intergenic_variant	MODIFIER	NA	NA	T	C	none	no	no	209954						NA	intergenic	NA	ENSG00000139835	bait_proximity	ENSG00000139835	GRTP1	no	no
13:28158035:G/C	MPV	chr13:1	13:28158035_G_C	rs76900683	13	28158035	G/C	C	G	Low	0.0483	0.0483	0.0483	TRUE	TRUE	-	-0.0620754	0.00845535	12.6754	0.000354255	-	-0.054329	0.0068145	14.806	intron_variant	MODIFIER	LNX2	ENSG00000139517	G	C	SEconst	ATAC	no	183358	LNX2	ENSG00000139517				yes	intronic	NA	unassigned	unassigned	unassigned		no	no
13:28158035:G/C	PDW	chr13:1	13:28158035_G_C	rs76900683	13	28158035	G/C	C	G	Low	0.0483	0.0483	0.0483	FALSE	TRUE	-	-0.0543539	0.00839757	10.0161	0.000271605	-	-0.053961	0.00747	12.294	intron_variant	MODIFIER	LNX2	ENSG00000139517	G	C	SEconst	ATAC	no	183358	LNX2	ENSG00000139517				yes	intronic	NA	unassigned	unassigned	unassigned		no	no
13:33180044:T/TC	MPV	chr13:12	13:33180044_T_TC	rs532990872	13	33180044	T/TC	TC	NA	Common	0.3642	0.3642	NA	TRUE	TRUE	-	-0.0294725	0.00377408	14.2399	0.000402277	-	-0.029574	0.0030428	21.598	intron_variant	MODIFIER	PDS5B	ENSG00000083642	T	TC	none	no	no	184857	PDS5B	ENSG00000083642				yes	intronic	NA	ENSG00000212295_ENSG00000083642	LD0.8_ambiguous	ENSG00000083642_ENSG00000212295	SNORD28_PDS5B	yes	no
13:41493917:A/AAAT	PCT	chr13:21	13:41493917_A_AAAT	rs34213683	13	41493917	A/AAAT	A	NA	Common	0.6689	0.3311	NA	TRUE	TRUE	+	0.024058	0.00392877	9.03851	0.000256371	+	0.024515	0.0034316	12.041	intron_variant	MODIFIER	TPTE2P5, SUGT1P3	ENSG00000168852, ENSG00000239827	A	AAAT	none	no	no	187540	TPTE2P5_SUGT1P3	ENSG00000168852_ENSG00000239827				NA	intronic	NA	ENSG00000168852_ENSG00000239827_ENSG00000120688_ENSG00000120690_ENSG00000102743_ENSG00000176268	LD0.8_ambiguous	ENSG00000102743_ENSG00000120688_ENSG00000120690_ENSG00000168852_ENSG00000176268_ENSG00000239827	TPTE2P5_CYCSP34_SLC25A15_SUGT1P3_ELF1_WBP4	yes	no
13:47242857:CGGTGGCGG/C	MPV	chr13:25	13:47242857_CGGTGGCGG_C	rs143636430	13	47242857	CGGTGGCGG/C	CGGTGGCGG	NA	Common	0.65	0.35	NA	TRUE	TRUE	-	-0.0280086	0.00384067	12.5172	0.000356938	-	-0.029802	0.0030967	21.192	intron_variant	MODIFIER	LRCH1	ENSG00000136141	CGGTGGCGG	C	TE	ATAC	no	189349	LRCH1	ENSG00000136141	189312	LRCH1	ENSG00000136141	yes	intronic	NA	ENSG00000136141	interaction	ENSG00000136141	LRCH1	yes	yes
13:47246824:C/G	PDW	chr13:26	13:47246824_C_G	rs9534463	13	47246824	C/G	C	C	Common	0.5669	0.4331	0.5669	TRUE	TRUE	+	0.0420058	0.00366102	29.7479	0.000866448	+	0.023423	0.0039963	8.3366	intron_variant	MODIFIER	LRCH1	ENSG00000136141	C	G	none	no	no	189350	LRCH1	ENSG00000136141	189312	LRCH1	ENSG00000136141	yes	intronic	NA	ENSG00000136141	interaction	ENSG00000136141	LRCH1	yes	yes
13:47250344:C/T	PDW	chr13:27	13:47250344_C_T	rs11620465	13	47250344	C/T	C	C	Common	0.524	0.476	0.524	TRUE	TRUE	+	0.0426682	0.0037358	29.4857	0.00090819	+	0.02473	0.0040771	8.8804	intron_variant	MODIFIER	LRCH1	ENSG00000136141	C	T	none	no	no	189350	LRCH1	ENSG00000136141	189312	LRCH1	ENSG00000136141	yes	intronic	NA	ENSG00000136141	interaction	ENSG00000136141	LRCH1	yes	yes
13:71236611:T/A	PCT	chr13:31	13:71236611_T_A	rs670180	13	71236611	T/A	T	T	Common	0.5723	0.4277	0.5723	TRUE	TRUE	+	0.0379231	0.00372673	23.5955	0.000704045	+	0.03755	0.0032557	30.037	intergenic_variant	MODIFIER	NA	NA	T	A	TE	no	no	196973						NA	intergenic	NA	unassigned	unassigned	unassigned		no	no
13:72342605:A/G	PCT	chr13:32	13:72342605_A_G	rs9572786	13	72342605	A/G	G	A	Common	0.3775	0.3775	0.3775	TRUE	TRUE	-	-0.0252378	0.00377659	10.6297	0.000299357	-	-0.022448	0.0033001	10.985	intron_variant	MODIFIER	DACH1	ENSG00000165659	A	G	none	no	no	197323	DACH1	ENSG00000165659				yes	intronic	NA	unassigned	unassigned	unassigned		no	no
13:76058971:T/C	MPV	chr13:38	13:76058971_T_C	rs9573569	13	76058971	T/C	C	T	Common	0.3058	0.3058	0.3058	TRUE	TRUE	+	0.0247314	0.00399259	9.2326	0.000259687	+	0.022912	0.0032187	11.96	upstream_gene_variant	MODIFIER	TBC1D4	ENSG00000136111	T	C	none	no	no	198570			198529_198579	TBC1D4-AS1_COMMD6_UCHL3	ENSG00000225203_ENSG00000188243_ENSG00000118939_ENSG00000261553	yes	intergenic	NA	ENSG00000225203_ENSG00000188243_ENSG00000118939_ENSG00000261553	interaction	ENSG00000118939_ENSG00000188243_ENSG00000225203_ENSG00000261553	TBC1D4-AS1_RP11-29G8.3_COMMD6_UCHL3	no	no
13:95894627:G/A	PLT#	chr13:39	13:95894627_G_A	rs9524862	13	95894627	G/A	A	G	Common	0.4933	0.4933	0.4933	TRUE	TRUE	+	0.0350894	0.00365998	21.0438	0.000615523	+	0.026493	0.0032227	15.69	intron_variant	MODIFIER	ABCC4	ENSG00000125257	G	A	SEconst	no	no	204740	ABCC4	ENSG00000125257	204731_204753_204754	ABCC4_LINC00361	ENSG00000238463_ENSG00000125257_ENSG00000237796	yes	intronic	NA	ENSG00000238463_ENSG00000125257_ENSG00000237796	interaction	ENSG00000125257_ENSG00000237796_ENSG00000238463	snoU13_LINC00361_ABCC4	yes	no
13:95899716:C/A	PLT#	chr13:40	13:95899716_C_A	rs4148435	13	95899716	C/A	C	A	Common	0.9161	0.0839	0.0839	TRUE	TRUE	+	0.074694	0.00659184	29.037	0.000857643	+	0.065425	0.0057998	28.775	intron_variant	MODIFIER	ABCC4	ENSG00000125257	C	A	SE	ATAC	no	204745	ABCC4	ENSG00000125257	204753_204754	ABCC4_LINC00361	ENSG00000125257_ENSG00000237796	yes	intronic	NA	ENSG00000125257_ENSG00000237796	interaction	ENSG00000125257_ENSG00000237796	LINC00361_ABCC4	yes	no
13:95901241:C/T	PCT	chr13:41	13:95901241_C_T	rs4773860	13	95901241	C/T	C	C	Common	0.5186	0.4814	0.5186	TRUE	TRUE	+	0.0422635	0.00369718	29.5349	0.000891865	+	0.029829	0.0033865	17.892	intron_variant	MODIFIER	ABCC4	ENSG00000125257	C	T	SEconst	ATAC	no	204745	ABCC4	ENSG00000125257	204753_204754	ABCC4_LINC00361	ENSG00000125257_ENSG00000237796	yes	intronic	NA	ENSG00000125257_ENSG00000237796	interaction	ENSG00000125257_ENSG00000237796	LINC00361_ABCC4	yes	no
14:101172443:T/C	PCT	chr14:71	14:101172443_T_C	rs9324022	14	101172443	T/C	C	C	Common	0.2105	0.2105	0.7895	TRUE	TRUE	-	-0.0595709	0.00460934	37.4817	0.00117951	-	-0.032101	0.0046834	11.143	intergenic_variant	MODIFIER	NA	NA	T	C	SE	no	no	234664						NA	intergenic	NA	unassigned	unassigned	unassigned		no	no
14:101176769:G/A	PLT#	chr14:72	14:101176769_G_A	rs1555405	14	101176769	G/A	A	A	Common	0.2489	0.2489	0.7511	FALSE	TRUE	-	-0.0504649	0.00423253	32.0471	0.000952206	-	-0.051568	0.0036346	44.938	intergenic_variant	MODIFIER	NA	NA	G	A	SEconst	no	no	234665						NA	intergenic	NA	unassigned	unassigned	unassigned		no	no
14:101176769:G/A	PCT	chr14:72	14:101176769_G_A	rs1555405	14	101176769	G/A	A	A	Common	0.2489	0.2489	0.7511	TRUE	TRUE	-	-0.0664326	0.00424684	54.4296	0.00165012	-	-0.053348	0.0043167	34.342	intergenic_variant	MODIFIER	NA	NA	G	A	SEconst	no	no	234665						NA	intergenic	NA	unassigned	unassigned	unassigned		no	no
14:102904179:G/C	PLT#	chr14:74	14:102904179_G_C	rs1190545	14	102904179	G/C	G	C	Common	0.7364	0.2636	0.2636	TRUE	TRUE	+	0.0359451	0.00415173	17.3182	0.000501613	+	0.027052	0.0036292	13.041	intron_variant	MODIFIER	TECPR2	ENSG00000196663	G	C	none	no	no	235049	TECPR2	ENSG00000196663	235059_235062	ANKRD9	ENSG00000212330_ENSG00000156381	yes	intronic	NA	ENSG00000212330_ENSG00000156381	interaction	ENSG00000156381_ENSG00000212330	U6_ANKRD9	no	no
14:102984274:G/C	PCT	chr14:75	14:102984274_G_C	rs3936840	14	102984274	G/C	C	C	Common	0.3425	0.3425	0.6575	TRUE	TRUE	-	-0.0269816	0.00388817	11.4048	0.000327884	-	-0.020949	0.0034199	9.0431	intergenic_variant	MODIFIER	NA	NA	G	C	none	no	no	235065			235082	RCOR1	ENSG00000089902	NA	intergenic	NA	ENSG00000089902	interaction	ENSG00000089902	RCOR1	no	no
14:103081465:G/GC	PLT#	chr14:78	14:103081465_G_GC	rs11382616	14	103081465	G/GC	G	NA	Common	0.705	0.295	NA	TRUE	TRUE	+	0.0500196	0.00403298	34.597	0.00104069	+	0.04458	0.0035247	35.923	intron_variant	MODIFIER	RCOR1	ENSG00000089902	G	GC	SE	no	no	235089	RCOR1	ENSG00000089902				yes	intronic	NA	unassigned	unassigned	unassigned		no	no
14:103081465:G/GC	PCT	chr14:78	14:103081465_G_GC	rs11382616	14	103081465	G/GC	G	NA	Common	0.7052	0.2948	NA	FALSE	TRUE	+	0.0426494	0.00404751	25.235	0.000756303	+	0.038957	0.0035586	27.155	intron_variant	MODIFIER	RCOR1	ENSG00000089902	G	GC	SE	no	no	235089	RCOR1	ENSG00000089902				yes	intronic	NA	unassigned	unassigned	unassigned		no	no
14:103566835:C/G	PLT#	chr14:80	14:103566835_C_G	NA	14	103566835	C/G	G	NA	Common	0.2436	0.2436	NA	FALSE	TRUE	+	0.0555011	0.00424603	38.3184	0.00113517	+	0.057449	0.0036465	55.153	missense_variant	MODERATE	EXOC3L4	ENSG00000205436	C	G	none	ATAC	no	235193	EXOC3L4	ENSG00000259444_ENSG00000205436				yes	exonic_or_splice	NA	ENSG00000205436	exonic_expressed_noEnh	ENSG00000205436	EXOC3L4	yes	yes
14:103566835:C/G	MPV	chr14:80	14:103566835_C_G	NA	14	103566835	C/G	G	NA	Common	0.2438	0.2438	NA	TRUE	TRUE	-	-0.07443	0.0042123	69.1439	0.00204266	-	-0.075483	0.0034174	107.23	missense_variant	MODERATE	EXOC3L4	ENSG00000205436	C	G	none	ATAC	no	235193	EXOC3L4	ENSG00000259444_ENSG00000205436				yes	exonic_or_splice	NA	ENSG00000205436	exonic_expressed_noEnh	ENSG00000205436	EXOC3L4	yes	yes
14:103566835:C/G	PDW	chr14:80	14:103566835_C_G	NA	14	103566835	C/G	G	NA	Common	0.2439	0.2439	NA	FALSE	TRUE	-	-0.0416719	0.00418601	22.6203	0.000640482	-	-0.044731	0.0037248	32.483	missense_variant	MODERATE	EXOC3L4	ENSG00000205436	C	G	none	ATAC	no	235193	EXOC3L4	ENSG00000259444_ENSG00000205436				yes	exonic_or_splice	NA	ENSG00000205436	exonic_expressed_noEnh	ENSG00000205436	EXOC3L4	yes	yes
14:103576444:C/G	MPV	chr14:81	14:103576444_C_G	NA	14	103576444	C/G	G	NA	Common	0.2179	0.2179	NA	TRUE	TRUE	+	0.0412017	0.00471267	17.6431	0.000578603	+	0.031003	0.0038219	15.3	missense_variant	MODERATE	EXOC3L4	ENSG00000205436	C	G	none	no	no	235193	EXOC3L4	ENSG00000259444_ENSG00000205436				yes	exonic_or_splice	NA	ENSG00000205436	exonic_expressed_noEnh	ENSG00000205436	EXOC3L4	yes	yes
14:105758964:C/T	MPV	chr14:86	14:105758964_C_T	rs4555082	14	105758964	C/T	T	C	Common	0.3112	0.3112	0.3112	TRUE	TRUE	-	-0.0433192	0.0039239	27.61	0.000804496	-	-0.04694	0.0031646	49.013	intron_variant	MODIFIER	BRF1	ENSG00000185024	C	T	TE	ATAC	no	235590	BRF1	ENSG00000185024				yes	intronic	NA	ENSG00000184916_ENSG00000257816_ENSG00000183828_ENSG00000257622_ENSG00000179364_ENSG00000185024_ENSG00000184887	LD0.8_ambiguous	ENSG00000179364_ENSG00000183828_ENSG00000184887_ENSG00000184916_ENSG00000185024_ENSG00000257622_ENSG00000257816	RP11-44N21.4_AL512355.4_JAG2_NUDT14_BRF1_BTBD6_PACS2	yes	no
14:105758964:C/T	PDW	chr14:86	14:105758964_C_T	rs4555082	14	105758964	C/T	T	C	Common	0.3112	0.3112	0.3112	FALSE	TRUE	-	-0.0230355	0.00389946	8.45886	0.000227488	-	-0.02527	0.0034687	12.491	intron_variant	MODIFIER	BRF1	ENSG00000185024	C	T	TE	ATAC	no	235590	BRF1	ENSG00000185024				yes	intronic	NA	ENSG00000184916_ENSG00000257816_ENSG00000183828_ENSG00000257622_ENSG00000179364_ENSG00000185024_ENSG00000184887	LD0.8_ambiguous	ENSG00000179364_ENSG00000183828_ENSG00000184887_ENSG00000184916_ENSG00000185024_ENSG00000257622_ENSG00000257816	RP11-44N21.4_AL512355.4_JAG2_NUDT14_BRF1_BTBD6_PACS2	yes	no
14:31362510:G/T	MPV	chr14:12	14:31362510_G_T	rs12897108	14	31362510	G/T	T	G	Common	0.2644	0.2644	0.2644	TRUE	TRUE	+	0.0252333	0.00418341	8.78995	0.000247674	+	0.029235	0.0033733	17.347	intron_variant	MODIFIER	COCH	ENSG00000100473	G	T	none	no	no	213830	COCH_STRN3	ENSG00000100473_ENSG00000196792				yes	intronic	NA	ENSG00000092108_ENSG00000207440	LD0.9_ambiguous	ENSG00000092108_ENSG00000207440	U6_SCFD1	no	no
14:51113398:T/C	MPV	chr14:22	14:51113398_T_C	rs3015497	14	51113398	T/C	T	C	Common	0.563	0.437	0.437	TRUE	TRUE	+	0.031515	0.00365258	17.2051	0.000488713	+	0.029737	0.0029469	23.21	intron_variant	MODIFIER	SAV1	ENSG00000151748	T	C	none	no	no	219951	SAV1	ENSG00000151748				yes	intronic	NA	unassigned	unassigned	unassigned		no	no
14:51208673:G/A	MPV	chr14:23	14:51208673_G_A	rs146291102	14	51208673	G/A	A	G	Rare	0.0009	0.0009	0.0009	TRUE	TRUE	+	0.447274	0.066455	10.7718	0.000359773	+	0.51008	0.053639	20.712	non_coding_transcript_exon_variant	MODIFIER	NIN	ENSG00000100503	G	A	none	no	no	219975	NIN	ENSG00000100503				yes	exonic_or_splice	NA	ENSG00000100503	exonic_expressed_noEnh	ENSG00000100503	NIN	yes	yes
14:55172429:C/T	PCT	chr14:24	14:55172429_C_T	rs8012145	14	55172429	C/T	C	C	Common	0.7325	0.2675	0.7325	TRUE	TRUE	+	0.0246319	0.00413829	8.57749	0.000237771	+	0.021993	0.0036161	8.9241	intron_variant	MODIFIER	SAMD4A	ENSG00000020577	C	T	none	no	no	221199	SAMD4A	ENSG00000020577_ENSG00000262355	221161	SAMD4A	ENSG00000020577_ENSG00000262355	yes	intronic	NA	ENSG00000020577_ENSG00000262355	interaction	ENSG00000020577_ENSG00000262355	SAMD4A_SAMD4A	yes	no
14:55664889:A/C	MPV	chr14:25	14:55664889_A_C	rs80226907	14	55664889	A/C	C	A	Common	0.0836	0.0836	0.0836	TRUE	TRUE	-	-0.082843	0.00654697	35.9713	0.00105156	-	-0.083876	0.0052818	56.018	intron_variant	MODIFIER	RP11-698F20.3	ENSG00000258050	A	C	none	no	no	221332	DLGAP5	ENSG00000126787_ENSG00000258050	221748	C14orf101	ENSG00000070269	no	intronic	NA	ENSG00000070269	interaction	ENSG00000070269	C14orf101	no	no
14:55897538:A/G	PLT#	chr14:26	14:55897538_A_G	rs4470077	14	55897538	A/G	G	G	Common	0.1909	0.1909	0.8091	TRUE	TRUE	+	0.0293459	0.00466086	9.51577	0.000266031	+	0.025871	0.004002	9.9918	intron_variant	MODIFIER	TBPL2	ENSG00000182521	A	G	none	no	no	221397	TBPL2	ENSG00000182521	221357_221748	FBXO34_C14orf101	ENSG00000178974_ENSG00000258413_ENSG00000070269	no	intronic	NA	ENSG00000178974_ENSG00000258413_ENSG00000070269	interaction	ENSG00000070269_ENSG00000178974_ENSG00000258413	RP11-665C16.6_FBXO34_C14orf101	no	no
14:65487451:C/CT	PLT#	chr14:35	14:65487451_C_CT	NA	14	65487451	C/CT	CT	NA	Common	0.2816	0.2816	NA	TRUE	TRUE	+	0.0298663	0.0044074	10.9094	0.000360904	+	0.031233	0.0037833	15.816	intron_variant	MODIFIER	FNTB, CHURC1-FNTB, MAX	ENSG00000257365, ENSG00000125954, ENSG00000125952	C	CT	SE	no	no	224436	CHURC1-FNTB_FNTB_MAX	ENSG00000125954_ENSG00000257365_ENSG00000125952	224429	FNTB	ENSG00000257365	NA	intronic	NA	ENSG00000257365	interaction	ENSG00000257365	FNTB	yes	no
14:65487694:T/C	MPV	chr14:36	14:65487694_T_C	rs11627485	14	65487694	T/C	C	C	Common	0.4479	0.4479	0.5521	FALSE	TRUE	-	-0.0251022	0.00365612	11.1797	0.000311639	-	-0.028735	0.0029482	21.713	intron_variant	MODIFIER	FNTB, CHURC1-FNTB, MAX	ENSG00000257365, ENSG00000125954, ENSG00000125952	T	C	SE	no	no	224436	CHURC1-FNTB_FNTB_MAX	ENSG00000125954_ENSG00000257365_ENSG00000125952	224429	FNTB	ENSG00000257365	NA	intronic	NA	ENSG00000257365	interaction	ENSG00000257365	FNTB	yes	no
14:65799876:G/A	PCT	chr14:37	14:65799876_G_A	rs11158588	14	65799876	G/A	G	A	Common	0.7872	0.2128	0.2128	TRUE	TRUE	+	0.0312253	0.00452998	11.2627	0.000326663	+	0.032443	0.0039578	15.606	downstream_gene_variant	MODIFIER	MIR4708	ENSG00000266740	G	A	none	no	no	224509						no	intergenic	NA	unassigned	unassigned	unassigned		no	no
14:68481566:CAA/C	PLT#	chr14:40	14:68481566_CAA_C	rs369495964	14	68481566	CAA/C	C	NA	Common	0.1672	0.1672	NA	TRUE	TRUE	-	-0.0561346	0.00491179	29.5213	0.000877541	-	-0.056346	0.0042175	39.963	intron_variant	MODIFIER	RAD51B	ENSG00000182185	CAA	C	none	no	no	225298	RAD51B	ENSG00000182185				yes	intronic	NA	unassigned	unassigned	unassigned		no	no
14:68481566:CAA/C	PCT	chr14:40	14:68481566_CAA_C	rs369495964	14	68481566	CAA/C	C	NA	Common	0.1671	0.1671	NA	FALSE	TRUE	-	-0.0437676	0.00493008	18.1657	0.000533217	-	-0.043634	0.0043059	23.399	intron_variant	MODIFIER	RAD51B	ENSG00000182185	CAA	C	none	no	no	225298	RAD51B	ENSG00000182185				yes	intronic	NA	unassigned	unassigned	unassigned		no	no
14:69212885:A/G	MPV	chr14:42	14:69212885_A_G	rs12589699	14	69212885	A/G	G	A	Common	0.1379	0.1379	0.1379	TRUE	TRUE	-	-0.0403057	0.00530677	13.5123	0.000386265	-	-0.032004	0.0042962	13.026	intergenic_variant	MODIFIER	NA	NA	A	G	none	no	no	225521						NA	intergenic	NA	ENSG00000207089	bait_proximity	ENSG00000207089	U6	no	no
14:69342250:C/T	MPV	chr14:43	14:69342250_C_T	rs2073307	14	69342250	C/T	C	T	Common	0.528	0.472	0.472	TRUE	TRUE	-	-0.0399419	0.00365921	27.0121	0.000795177	-	-0.027656	0.0030589	18.806	intron_variant	MODIFIER	ACTN1	ENSG00000072110	C	T	none	no	no	225547	ACTN1	ENSG00000072110				yes	intronic	NA	ENSG00000258967_ENSG00000072110	LD0.8_unambiguous	ENSG00000072110_ENSG00000258967	HMGN1P3_ACTN1	yes	no
14:69425467:T/C	MPV	chr14:44	14:69425467_T_C	rs117672662	14	69425467	T/C	C	T	Rare	0.0023	0.0023	0.0023	TRUE	TRUE	+	0.441305	0.0406181	26.7703	0.00089379	+	0.42825	0.032813	38.183	intron_variant	MODIFIER	ACTN1	ENSG00000072110	T	C	SEconst	ATAC	no	225564	ACTN1	ENSG00000072110				yes	intronic	NA	ENSG00000072110_ENSG00000259062	bait_proximity	ENSG00000072110_ENSG00000259062	ACTN1-AS1_ACTN1	yes	no
14:69425467:T/C	PDW	chr14:44	14:69425467_T_C	rs117672662	14	69425467	T/C	C	T	Rare	0.0023	0.0023	0.0023	FALSE	TRUE	+	0.333398	0.0403301	15.8611	0.000510132	+	0.31093	0.035892	17.334	intron_variant	MODIFIER	ACTN1	ENSG00000072110	T	C	SEconst	ATAC	no	225564	ACTN1	ENSG00000072110				yes	intronic	NA	ENSG00000072110_ENSG00000259062	bait_proximity	ENSG00000072110_ENSG00000259062	ACTN1-AS1_ACTN1	yes	no
14:69452088:A/G	PLT#	chr14:45	14:69452088_A_G	rs10220411	14	69452088	A/G	G	G	Common	0.2615	0.2615	0.7385	FALSE	TRUE	+	0.0329713	0.00415193	14.6985	0.000419879	+	0.034714	0.0035839	21.456	intron_variant	MODIFIER	ACTN1-AS1	ENSG00000259062	A	G	none	no	no	225568	ACTN1-AS1	ENSG00000259062				no	intronic	NA	ENSG00000072110_ENSG00000259062	bait_proximity	ENSG00000072110_ENSG00000259062	ACTN1-AS1_ACTN1	yes	no
14:69452088:A/G	MPV	chr14:45	14:69452088_A_G	rs10220411	14	69452088	A/G	G	G	Common	0.2616	0.2616	0.7384	TRUE	TRUE	-	-0.0404231	0.00412043	21.9934	0.000631277	-	-0.03718	0.003438	26.522	intron_variant	MODIFIER	ACTN1-AS1	ENSG00000259062	A	G	none	no	no	225568	ACTN1-AS1	ENSG00000259062				no	intronic	NA	ENSG00000072110_ENSG00000259062	bait_proximity	ENSG00000072110_ENSG00000259062	ACTN1-AS1_ACTN1	yes	no
14:69489056:C/T	PLT#	chr14:46	14:69489056_C_T	rs191021045	14	69489056	C/T	T	C	Rare	0.0021	0.0021	0.0021	TRUE	TRUE	-	-0.384014	0.0405216	20.5813	0.00061806	-	-0.35861	0.034804	24.162	downstream_gene_variant	MODIFIER	RP11-226F19.1	ENSG00000242293	C	T	none	no	no	225574		ENSG00000242293				no	intergenic	NA	unassigned	unassigned	unassigned		no	no
14:69490471:T/G	PDW	chr14:47	14:69490471_T_G	rs73275566	14	69490471	T/G	G	G	Common	0.0967	0.0967	0.9033	TRUE	TRUE	-	-0.0495967	0.00617614	15.0125	0.000429729	-	-0.046576	0.0054963	16.622	upstream_gene_variant	MODIFIER	RP11-226F19.1	ENSG00000242293	T	G	none	no	no	225574		ENSG00000242293				no	intergenic	NA	ENSG00000242293	LD0.8_unambiguous	ENSG00000242293	RP11-226F19.1	yes	yes
14:69596083:A/G	MPV	chr14:48	14:69596083_A_G	rs77327054	14	69596083	A/G	G	A	Low	0.0338	0.0338	0.0338	TRUE	TRUE	-	-0.136512	0.0100733	41.1123	0.00121719	-	-0.13306	0.0082357	57.944	intron_variant	MODIFIER	DCAF5	ENSG00000139990	A	G	TE	ATAC	CTCF	225607	DCAF5	ENSG00000139990				yes	intronic	NA	ENSG00000072110_ENSG00000259062_ENSG00000139990	LD0.9_ambiguous	ENSG00000072110_ENSG00000139990_ENSG00000259062	ACTN1-AS1_ACTN1_DCAF5	yes	no
14:75228647:A/C	PLT#	chr14:56	14:75228647_A_C	rs7146395	14	75228647	A/C	A	C	Common	0.6738	0.3262	0.3262	TRUE	TRUE	-	-0.0227244	0.00388173	8.31937	0.000227002	-	-0.022826	0.0033317	11.134	upstream_gene_variant	MODIFIER	YLPM1	ENSG00000119596	A	C	none	no	no	227199		ENSG00000119596				yes	intergenic	NA	ENSG00000119681_ENSG00000119596_ENSG00000119703_ENSG00000119640_ENSG00000119608_ENSG00000119638_ENSG00000259138_ENSG00000119689	LD0.8_ambiguous	ENSG00000119596_ENSG00000119608_ENSG00000119638_ENSG00000119640_ENSG00000119681_ENSG00000119689_ENSG00000119703_ENSG00000259138	RP11-950C14.7_LTBP2_YLPM1_PROX2_DLST_ACYP1_ZC2HC1C_NEK9	yes	no
14:81884515:A/G	PLT#	chr14:62	14:81884515_A_G	rs3844535	14	81884515	A/G	A	G	Common	0.6999	0.3001	0.3001	FALSE	TRUE	+	0.0237196	0.0039845	8.57953	0.000236346	+	0.024022	0.0034213	11.656	non_coding_transcript_exon_variant	MODIFIER	STON2	ENSG00000140022	A	G	SEconst	no	no	229107	STON2	ENSG00000140022				yes	exonic_or_splice	NA	ENSG00000140022	exonic_expressed_Enh	ENSG00000140022	STON2	yes	yes
14:81884515:A/G	PCT	chr14:62	14:81884515_A_G	rs3844535	14	81884515	A/G	A	G	Common	0.6999	0.3001	0.3001	TRUE	TRUE	+	0.0239049	0.00399712	8.65283	0.000240052	+	0.022923	0.0034926	10.278	non_coding_transcript_exon_variant	MODIFIER	STON2	ENSG00000140022	A	G	SEconst	no	no	229107	STON2	ENSG00000140022				yes	exonic_or_splice	NA	ENSG00000140022	exonic_expressed_Enh	ENSG00000140022	STON2	yes	yes
14:92245983:G/C	MPV	chr14:63	14:92245983_G_C	rs61237505	14	92245983	G/C	C	G	Common	0.1709	0.1709	0.1709	TRUE	TRUE	-	-0.0390889	0.00486136	15.0492	0.000432999	-	-0.041615	0.0039217	25.571	intron_variant	MODIFIER	CATSPERB	ENSG00000133962	G	C	none	no	no	232292	CATSPERB_TC2N	ENSG00000133962_ENSG00000165929				no	intronic	NA	ENSG00000165929	LD0.9_unambiguous	ENSG00000165929	TC2N	no	no
14:93516398:T/G	PCT	chr14:67	14:93516398_T_G	rs36084521	14	93516398	T/G	G	T	Common	0.1097	0.1097	0.1097	TRUE	TRUE	+	0.0414796	0.00586578	11.8144	0.000336079	+	0.042981	0.0051261	16.29	intron_variant	MODIFIER	ITPK1	ENSG00000100605	T	G	none	no	no	232593	ITPK1	ENSG00000100605				yes	intronic	NA	ENSG00000100605_ENSG00000258730	bait_proximity	ENSG00000100605_ENSG00000258730	ITPK1-AS1_ITPK1	yes	no
14:94847262:T/A	PLT#	chr14:69	14:94847262_T_A	rs17580	14	94847262	T/A	A	T	Low	0.0482	0.0482	0.0482	TRUE	TRUE	+	0.0500485	0.0085279	8.35757	0.000229829	+	0.049325	0.0073207	10.792	missense_variant	MODERATE	SERPINA1	ENSG00000197249	T	A	none	no	no	232932	SERPINA1	ENSG00000197249				no	exonic_or_splice	NA	ENSG00000197249	exonic_notExpressed	ENSG00000197249	SERPINA1	yes	yes
15:39294871:CA/C	PCT	chr15:2	15:39294871_CA_C	rs34120329	15	39294871	CA/C	C	CA	Common	0.4407	0.4407	0.4407	TRUE	TRUE	+	0.0293547	0.00372408	14.4932	0.000424788	+	0.028995	0.0032527	18.304	intron_variant	MODIFIER	RP11-624L4.1	ENSG00000259345	CA	C	none	no	no	241098		ENSG00000259345				yes	intronic	NA	unassigned	unassigned	unassigned		no	no
15:43820717:C/T	PLT#	chr15:12	15:43820717_C_T	rs55707100	15	43820717	C/T	T	C	Low	0.0261	0.0261	0.0261	FALSE	TRUE	+	0.114271	0.0114476	22.7386	0.000663828	+	0.11617	0.0098201	31.547	missense_variant	MODERATE	MAP1A	ENSG00000166963	C	T	none	no	no	242217	MAP1A_PPIP5K1	ENSG00000166963_ENSG00000168781				yes	exonic_or_splice	NA	ENSG00000166963	exonic_expressed_noEnh	ENSG00000166963	MAP1A	yes	yes
15:43820717:C/T	PCT	chr15:12	15:43820717_C_T	rs55707100	15	43820717	C/T	T	C	Low	0.0261	0.0261	0.0261	TRUE	TRUE	+	0.122319	0.0114828	25.7696	0.000760631	+	0.12582	0.010024	35.394	missense_variant	MODERATE	MAP1A	ENSG00000166963	C	T	none	no	no	242217	MAP1A_PPIP5K1	ENSG00000166963_ENSG00000168781				yes	exonic_or_splice	NA	ENSG00000166963	exonic_expressed_noEnh	ENSG00000166963	MAP1A	yes	yes
15:57078278:G/A	PLT#	chr15:20	15:57078278_G_A	rs7178196	15	57078278	G/A	A	G	Common	0.1669	0.1669	0.1669	TRUE	TRUE	-	-0.0344834	0.00489688	11.7221	0.000330678	-	-0.032317	0.0042012	13.837	intron_variant	MODIFIER	ZNF280D	ENSG00000137871	G	A	none	no	no	246246	ZNF280D	ENSG00000137871				yes	intronic	NA	ENSG00000137871	LD0.8_unambiguous	ENSG00000137871	ZNF280D	yes	yes
15:57179300:A/G	PDW	chr15:21	15:57179300_A_G	rs2278613	15	57179300	A/G	G	G	Common	0.207	0.207	0.793	TRUE	TRUE	+	0.0284858	0.0044515	9.80621	0.000266398	+	0.025968	0.0039564	10.278	non_coding_transcript_exon_variant	MODIFIER	ZNF280D	ENSG00000137871	A	G	none	ATAC	no	246271	ZNF280D	ENSG00000137871_ENSG00000259484				yes	exonic_or_splice	NA	ENSG00000137871	exonic_expressed_noEnh	ENSG00000137871	ZNF280D	yes	yes
15:57498691:T/G	MPV	chr15:22	15:57498691_T_G	rs2733310	15	57498691	T/G	T	T	Common	0.7934	0.2066	0.7934	TRUE	TRUE	-	-0.0389503	0.00446049	17.6029	0.000497364	-	-0.03878	0.0035942	26.406	intron_variant	MODIFIER	TCF12	ENSG00000140262	T	G	none	no	no	246379	TCF12	ENSG00000140262				yes	intronic	NA	unassigned	unassigned	unassigned		no	no
15:63341996:T/C	PLT#	chr15:28	15:63341996_T_C	rs11071720	15	63341996	T/C	T	T	Common	0.6998	0.3002	0.6998	FALSE	TRUE	+	0.0495816	0.00398235	34.8561	0.00103289	+	0.051542	0.0034227	50.485	intron_variant	MODIFIER	TPM1	ENSG00000140416	T	C	none	ATAC	no	248154	TPM1	ENSG00000140416_ENSG00000259498				yes	promoter	ENSG00000259498_ENSG00000140416	ENSG00000259498_ENSG00000140416	promoter_overlap	ENSG00000140416_ENSG00000259498	RP11-244F12.3_TPM1	yes	no
15:63341996:T/C	MPV	chr15:28	15:63341996_T_C	rs11071720	15	63341996	T/C	T	T	Common	0.7	0.3	0.7	TRUE	TRUE	-	-0.0606667	0.00395448	52.3923	0.00154579	-	-0.063758	0.0031924	87.909	intron_variant	MODIFIER	TPM1	ENSG00000140416	T	C	none	ATAC	no	248154	TPM1	ENSG00000140416_ENSG00000259498				yes	promoter	ENSG00000259498_ENSG00000140416	ENSG00000259498_ENSG00000140416	promoter_overlap	ENSG00000140416_ENSG00000259498	RP11-244F12.3_TPM1	yes	no
15:63341996:T/C	PDW	chr15:28	15:63341996_T_C	rs11071720	15	63341996	T/C	T	T	Common	0.7001	0.2999	0.7001	FALSE	TRUE	-	-0.0476788	0.00392842	33.1717	0.000954591	-	-0.051948	0.0035032	48.987	intron_variant	MODIFIER	TPM1	ENSG00000140416	T	C	none	ATAC	no	248154	TPM1	ENSG00000140416_ENSG00000259498				yes	promoter	ENSG00000259498_ENSG00000140416	ENSG00000259498_ENSG00000140416	promoter_overlap	ENSG00000140416_ENSG00000259498	RP11-244F12.3_TPM1	yes	no
15:64349614:G/A	PDW	chr15:31	15:64349614_G_A	rs141207816	15	64349614	G/A	A	G	Rare	0.0023	0.0023	0.0023	TRUE	TRUE	+	0.247232	0.0399602	9.21232	0.000280523	+	0.23937	0.035559	10.774	intron_variant	MODIFIER	DAPK2	ENSG00000035664	G	A	none	no	no	248451	DAPK2	ENSG00000035664				yes	intronic	NA	ENSG00000035664	bait_proximity	ENSG00000035664	DAPK2	yes	yes
15:65191448:G/T	PDW	chr15:34	15:65191448_G_T	rs1684053	15	65191448	G/T	T	G	Common	0.1635	0.1635	0.1635	TRUE	TRUE	-	-0.0755975	0.00486919	53.6335	0.00156325	-	-0.077355	0.0043409	70.238	intron_variant	MODIFIER	AC069368.3	ENSG00000249240	G	T	SE	no	no	248618		ENSG00000249240_ENSG00000264929	248586_248615	OAZ2_PLEKHO2	ENSG00000265967_ENSG00000180304_ENSG00000264937_ENSG00000249240_ENSG00000241839	no	intronic	NA	ENSG00000265967_ENSG00000180304_ENSG00000264937_ENSG00000249240_ENSG00000241839	interaction	ENSG00000180304_ENSG00000241839_ENSG00000249240_ENSG00000264937_ENSG00000265967	AC100830.4_AC100830.5_OAZ2_AC069368.3_PLEKHO2	yes	no
15:75019449:C/T	PDW	chr15:42	15:75019449_C_T	rs2470893	15	75019449	C/T	T	C	Common	0.3318	0.3318	0.3318	TRUE	TRUE	-	-0.0238806	0.00381032	9.43501	0.000252873	-	-0.025503	0.0033883	13.281	upstream_gene_variant	MODIFIER	CYP1A1	ENSG00000140465	C	T	none	no	no	251322	CYP1A1	ENSG00000140465	251250_251325	CYP11A1_CYP1A2	ENSG00000261821_ENSG00000140459_ENSG00000140505	no	intergenic	NA	ENSG00000261821_ENSG00000140459_ENSG00000140505	interaction	ENSG00000140459_ENSG00000140505_ENSG00000261821	CTD-2311M21.3_CYP11A1_CYP1A2	no	no
15:77266051:G/A	PCT	chr15:49	15:77266051_G_A	rs62027291	15	77266051	G/A	A	G	Common	0.1628	0.1628	0.1628	TRUE	TRUE	-	-0.0291696	0.00502156	8.20141	0.00023194	-	-0.026459	0.0043859	8.7914	downstream_gene_variant	MODIFIER	RN7SL278P	ENSG00000243365	G	A	none	no	no	251890						no	intergenic	NA	unassigned	unassigned	unassigned		no	no
15:89615275:G/T	MPV	chr15:60	15:89615275_G_T	rs7162943	15	89615275	G/T	T	T	Common	0.2621	0.2621	0.7379	TRUE	TRUE	-	-0.0264076	0.00414443	9.72866	0.000269745	-	-0.025579	0.0033402	13.721	intron_variant	MODIFIER	RP11-326A19.4	ENSG00000260123	G	T	SEconst	no	no	255164		ENSG00000260123	255166_255180	ABHD2	ENSG00000140526_ENSG00000261407_ENSG00000239151	no	intronic	NA	ENSG00000140526_ENSG00000261407_ENSG00000239151	interaction	ENSG00000140526_ENSG00000239151_ENSG00000261407	U7_ABHD2_RP11-326A19.3	no	no
15:99248041:G/A	PLT#	chr15:66	15:99248041_G_A	rs4965426	15	99248041	G/A	A	G	Common	0.1429	0.1429	0.1429	TRUE	TRUE	-	-0.0365178	0.00520161	11.6554	0.000326665	-	-0.035828	0.0044648	14.989	intron_variant	MODIFIER	IGF1R	ENSG00000140443	G	A	SEconst	ATAC	no	257862	IGF1R	ENSG00000140443				yes	intronic	NA	unassigned	unassigned	unassigned		no	no
15:99248041:G/A	PCT	chr15:66	15:99248041_G_A	rs4965426	15	99248041	G/A	A	G	Common	0.1428	0.1428	0.1428	FALSE	TRUE	-	-0.0354392	0.00521987	10.9481	0.000307473	-	-0.035889	0.0045591	14.454	intron_variant	MODIFIER	IGF1R	ENSG00000140443	G	A	SEconst	ATAC	no	257862	IGF1R	ENSG00000140443				yes	intronic	NA	unassigned	unassigned	unassigned		no	no
16:28506428:C/T	PLT#	chr16:40	16:28506428_C_T	rs151233	16	28506428	C/T	T	C	Common	0.1308	0.1308	0.1308	FALSE	TRUE	+	0.0648114	0.00540793	32.3682	0.000955125	+	0.066319	0.0046417	45.555	synonymous_variant	LOW	APOBR	ENSG00000184730	C	T	none	ATAC	no	265531	CLN3_CLN3_APOBR	ENSG00000188603_ENSG00000261832_ENSG00000188603_ENSG00000184730				yes	exonic_or_splice	NA	ENSG00000184730	exonic_expressed_noEnh	ENSG00000184730	APOBR	yes	yes
16:28506428:C/T	MPV	chr16:40	16:28506428_C_T	rs151233	16	28506428	C/T	T	C	Common	0.1309	0.1309	0.1309	TRUE	TRUE	-	-0.0685476	0.00536913	36.6009	0.00106911	-	-0.070456	0.0043282	58.805	synonymous_variant	LOW	APOBR	ENSG00000184730	C	T	none	ATAC	no	265531	CLN3_CLN3_APOBR	ENSG00000188603_ENSG00000261832_ENSG00000188603_ENSG00000184730				yes	exonic_or_splice	NA	ENSG00000184730	exonic_expressed_noEnh	ENSG00000184730	APOBR	yes	yes
16:28506428:C/T	PCT	chr16:40	16:28506428_C_T	rs151233	16	28506428	C/T	T	C	Common	0.1309	0.1309	0.1309	FALSE	TRUE	+	0.0382097	0.00542413	11.7299	0.000332191	+	0.040734	0.0047386	17.08	synonymous_variant	LOW	APOBR	ENSG00000184730	C	T	none	ATAC	no	265531	CLN3_CLN3_APOBR	ENSG00000188603_ENSG00000261832_ENSG00000188603_ENSG00000184730				yes	exonic_or_splice	NA	ENSG00000184730	exonic_expressed_noEnh	ENSG00000184730	APOBR	yes	yes
16:29661294:C/T	PCT	chr16:42	16:29661294_C_T	rs9923283	16	29661294	C/T	T	T	Common	0.0634	0.0634	0.9366	TRUE	TRUE	+	0.0585767	0.0075194	14.1741	0.000407496	+	0.059943	0.0065704	19.132	intergenic_variant	MODIFIER	NA	NA	C	T	none	ATAC	no	265769	CA5AP1	ENSG00000260133				NA	intergenic	NA	unassigned	unassigned	unassigned		no	no
16:29866795:A/AT	MPV	chr16:43	16:29866795_A_AT	rs528863805	16	29866795	A/AT	AT	NA	Common	0.1585	0.1585	NA	TRUE	TRUE	-	-0.0306116	0.00506477	8.82299	0.000249968	-	-0.031253	0.0040843	13.701	downstream_gene_variant	MODIFIER	CDIPT	ENSG00000103502	A	AT	none	no	no	265796	MVP_CDIPT	ENSG00000013364_ENSG00000103502	265826_265830_265831	INO80E_HIRIP3_DOC2A_DOC2A_C16orf92_FAM57B	ENSG00000169592_ENSG00000149929_ENSG00000149927_ENSG00000149927_ENSG00000167194_ENSG00000149926	yes	intergenic	NA	ENSG00000169592_ENSG00000149929_ENSG00000149927_ENSG00000149927_ENSG00000167194_ENSG00000149926	interaction	ENSG00000149926_ENSG00000149927_ENSG00000149929_ENSG00000167194_ENSG00000169592	HIRIP3_INO80E_DOC2A_C16orf92_FAM57B	no	no
16:5023061:T/G	MPV	chr16:29	16:5023061_T_G	rs9925477	16	5023061	T/G	G	T	Common	0.4668	0.4668	0.4668	TRUE	TRUE	+	0.0330942	0.00368872	18.5348	0.000545198	+	0.034896	0.0029739	31.057	intron_variant	MODIFIER	SEC14L5	ENSG00000103184	T	G	none	ATAC	no	259619	SEC14L5	ENSG00000103184				yes	intronic	NA	unassigned	unassigned	unassigned		no	no
16:530967:A/G	PLT#	chr16:21	16:530967_A_G	rs141759085	16	530967	A/G	G	A	Common	0.081	0.081	0.081	TRUE	TRUE	+	0.0479539	0.00671741	12.026	0.000342356	+	0.050034	0.0057671	17.383	intron_variant	MODIFIER	RAB11FIP3	ENSG00000090565	A	G	none	no	no	258893	RAB11FIP3	ENSG00000090565_ENSG00000256323				yes	intronic	NA	unassigned	unassigned	unassigned		no	no
16:68551277:T/A	PCT	chr16:59	16:68551277_T_A	rs8050260	16	68551277	T/A	A	T	Common	0.2093	0.2093	0.2093	TRUE	TRUE	+	0.0272674	0.00456842	8.62127	0.000246093	+	0.024073	0.0039919	8.7855	intergenic_variant	MODIFIER	NA	NA	T	A	none	no	no	273351			273496	CIRH1A_CHTF8	ENSG00000141076_ENSG00000168802	NA	intergenic	NA	ENSG00000141076_ENSG00000168802	interaction	ENSG00000141076_ENSG00000168802	CHTF8_CIRH1A	no	no
16:79746461:T/C	PCT	chr16:65	16:79746461_T_C	NA	16	79746461	T/C	C	NA	Common	0.2938	0.2938	NA	TRUE	TRUE	+	0.0234781	0.00403278	8.23498	0.000228736	+	0.022353	0.0035235	9.649	intron_variant	MODIFIER	RP11-345M22.1	ENSG00000260876	T	C	none	no	no	276346		ENSG00000260876				no	intronic	NA	ENSG00000260876	LD0.8_unambiguous	ENSG00000260876	RP11-345M22.1	yes	yes
16:81870969:C/T	MPV	chr16:68	16:81870969_C_T	rs12445050	16	81870969	C/T	T	C	Common	0.1369	0.1369	0.1369	TRUE	TRUE	+	0.0562427	0.00530014	25.5795	0.000747527	+	0.0565	0.0042734	39.159	intron_variant	MODIFIER	PLCG2	ENSG00000197943	C	T	SEconst	ATAC	no	276906	PLCG2	ENSG00000197943				yes	intronic	NA	ENSG00000153815	LD0.8_unambiguous	ENSG00000153815	CMIP	no	no
16:81870969:C/T	PDW	chr16:68	16:81870969_C_T	rs12445050	16	81870969	C/T	T	C	Common	0.1368	0.1368	0.1368	FALSE	TRUE	+	0.0321997	0.0052633	9.02281	0.000244868	+	0.031331	0.0046836	10.649	intron_variant	MODIFIER	PLCG2	ENSG00000197943	C	T	SEconst	ATAC	no	276906	PLCG2	ENSG00000197943				yes	intronic	NA	ENSG00000153815	LD0.8_unambiguous	ENSG00000153815	CMIP	no	no
16:85414355:G/A	PDW	chr16:71	16:85414355_G_A	rs76563408	16	85414355	G/A	A	NA	Common	0.0791	0.0791	NA	TRUE	TRUE	+	0.0596132	0.00684329	17.5219	0.000517731	+	0.049475	0.0061341	15.134	intergenic_variant	MODIFIER	NA	NA	G	A	SEconst	no	no	277824			277859	GSE1	ENSG00000131149	NA	intergenic	NA	ENSG00000131149	interaction	ENSG00000131149	GSE1	no	no
16:85417012:A/G	PDW	chr16:72	16:85417012_A_G	rs4783189	16	85417012	A/G	A	G	Common	0.8644	0.1356	0.1356	TRUE	TRUE	+	0.0463026	0.00538436	17.0964	0.000502591	+	0.043647	0.0048221	18.846	intergenic_variant	MODIFIER	NA	NA	A	G	SEconst	ATAC	no	277824			277859	GSE1	ENSG00000131149	NA	intergenic	NA	ENSG00000131149	interaction	ENSG00000131149	GSE1	no	no
16:85452695:C/T	PDW	chr16:73	16:85452695_C_T	rs1552272	16	85452695	C/T	C	C	Common	0.6457	0.3543	0.6457	TRUE	TRUE	+	0.0325637	0.00377177	17.2256	0.000485177	+	0.031301	0.0033579	19.936	intergenic_variant	MODIFIER	NA	NA	C	T	SE	ATAC	CTCF	277828			277859	GSE1	ENSG00000131149	NA	intergenic	NA	ENSG00000131149	interaction	ENSG00000131149	GSE1	no	no
16:85690338:G/A	PDW	chr16:74	16:85690338_G_A	rs4843185	16	85690338	G/A	A	G	Common	0.2713	0.2713	0.2713	TRUE	TRUE	-	-0.0352849	0.00407188	17.3472	0.000492273	-	-0.035256	0.0036222	21.657	intron_variant	MODIFIER	GSE1	ENSG00000131149	G	A	none	no	no	277864	GSE1	ENSG00000131149				yes	intronic	NA	ENSG00000131149	LD0.9_unambiguous	ENSG00000131149	GSE1	yes	yes
16:85706416:ATTATTTC/A	PLT#	chr16:75	16:85706416_ATTATTTC_A	rs3060245	16	85706416	ATTATTTC/A	A	NA	Common	0.2745	0.2745	NA	TRUE	TRUE	+	0.0285223	0.00410505	11.4315	0.000324026	+	0.026847	0.0035239	13.588	3_prime_UTR_variant	MODIFIER	GSE1	ENSG00000131149	ATTATTTC	A	TE	no	no	277868	GSE1	ENSG00000131149				yes	exonic_or_splice	NA	ENSG00000131149	exonic_expressed_Enh	ENSG00000131149	GSE1	yes	yes
16:88558312:G/A	PLT#	chr16:96	16:88558312_G_A	rs59865663	16	88558312	G/A	A	G	Common	0.2042	0.2042	0.2042	FALSE	TRUE	+	0.0408115	0.00461498	18.0317	0.000541322	+	0.039487	0.0039777	22.492	intron_variant	MODIFIER	ZFPM1	ENSG00000179588	G	A	SEconst	ATAC	no	278408	ZFPM1	ENSG00000179588				yes	intronic	NA	ENSG00000179588	LD0.8_unambiguous	ENSG00000179588	ZFPM1	yes	yes
16:88558312:G/A	PCT	chr16:96	16:88558312_G_A	rs59865663	16	88558312	G/A	A	G	Common	0.2043	0.2043	0.2043	TRUE	TRUE	+	0.0418761	0.00462868	18.8332	0.000570138	+	0.041208	0.0040566	23.51	intron_variant	MODIFIER	ZFPM1	ENSG00000179588	G	A	SEconst	ATAC	no	278408	ZFPM1	ENSG00000179588				yes	intronic	NA	ENSG00000179588	LD0.8_unambiguous	ENSG00000179588	ZFPM1	yes	yes
16:88780685:C/T	PCT	chr16:100	16:88780685_C_T	rs7191439	16	88780685	C/T	C	C	Common	0.8805	0.1195	0.8805	TRUE	TRUE	+	0.0366522	0.00580791	9.5564	0.000282701	+	0.029705	0.0050895	8.2725	intron_variant	MODIFIER	CTU2	ENSG00000174177	C	T	none	no	no	278443	RNF166_CTU2_PIEZO1_MIR4722	ENSG00000158717_ENSG00000174177_ENSG00000103335_ENSG00000265672_ENSG00000260121				yes	intronic	NA	ENSG00000174177	LD0.9_unambiguous	ENSG00000174177	CTU2	yes	yes
16:88796770:G/GGGAGGC	PLT#	chr16:105	16:88796770_G_GGGAGGC	rs111350029	16	88796770	G/GGGAGGC	G	NA	Common	0.8603	0.1397	NA	TRUE	TRUE	+	0.0369423	0.00551373	10.6813	0.000328039	+	0.029805	0.004752	9.4474	intron_variant	MODIFIER	PIEZO1	ENSG00000103335	G	GGGAGGC	none	no	no	278444	PIEZO1	ENSG00000103335_ENSG00000224888_ENSG00000260617_ENSG00000182376				yes	intronic	NA	ENSG00000103335	LD0.8_unambiguous	ENSG00000103335	PIEZO1	yes	yes
16:89016494:A/C	MPV	chr16:109	16:89016494_A_C	rs12102677	16	89016494	A/C	C	C	Common	0.372	0.372	0.628	TRUE	TRUE	-	-0.0246797	0.00375427	10.3093	0.000284586	-	-0.023077	0.0030263	13.611	intron_variant	MODIFIER	CBFA2T3, RP11-830F9.6	ENSG00000129993, ENSG00000205018	A	C	SE	no	no	278469	CBFA2T3	ENSG00000129993_ENSG00000205018	278467_278504	CBFA2T3_CDH15	ENSG00000261226_ENSG00000205018_ENSG00000129993_ENSG00000205015_ENSG00000129910	NA	intronic	NA	ENSG00000261226_ENSG00000205018_ENSG00000129993_ENSG00000205015_ENSG00000129910	interaction	ENSG00000129910_ENSG00000129993_ENSG00000205015_ENSG00000205018_ENSG00000261226	RP11-830F9.7_RP11-46C24.3_CBFA2T3_RP11-830F9.6_CDH15	yes	no
16:9032015:G/A	PDW	chr16:30	16:9032015_G_A	rs7190551	16	9032015	G/A	A	G	Common	0.1757	0.1757	0.1757	TRUE	TRUE	+	0.0334153	0.00471865	11.846	0.000323428	+	0.033521	0.0041962	14.862	intron_variant	MODIFIER	USP7	ENSG00000187555	G	A	none	no	no	260661	USP7	ENSG00000187555	260576	TMEM114	ENSG00000232258	yes	intronic	NA	ENSG00000232258	interaction	ENSG00000232258	TMEM114	no	no
16:9048035:T/C	PLT#	chr16:31	16:9048035_T_C	rs183725	16	9048035	T/C	T	NA	Common	0.7676	0.2324	NA	TRUE	TRUE	+	0.0259964	0.00443629	8.33441	0.000241117	+	0.025421	0.0038056	10.62	intron_variant	MODIFIER	USP7	ENSG00000187555	T	C	none	no	no	260664	USP7	ENSG00000187555				yes	intronic	NA	ENSG00000187555_ENSG00000260979	bait_proximity	ENSG00000187555_ENSG00000260979	RP11-77H9.8_USP7	yes	no
17:1415910:T/A	MPV	chr17:2	17:1415910_T_A	rs939563	17	1415910	T/A	T	T	Common	0.519	0.481	0.519	TRUE	TRUE	+	0.0216325	0.00360024	8.72797	0.000233645	+	0.02438	0.0029082	16.284	intron_variant	MODIFIER	INPP5K	ENSG00000132376	T	A	none	no	no	278967	INPP5K_PITPNA-AS1	ENSG00000132376_ENSG00000236618				yes	intronic	NA	ENSG00000197879	LD0.8_unambiguous	ENSG00000197879	MYO1C	no	no
17:16843729:G/T	PCT	chr17:31	17:16843729_G_T	NA	17	16843729	G/T	T	NA	Rare	0.0071	0.0071	NA	FALSE	TRUE	-	-0.159295	0.0242987	10.2567	0.000357766	-	-0.1554	0.021237	12.596	missense_variant	MODERATE	TNFRSF13B	ENSG00000240505	G	T	none	no	no	282698	TNFRSF13B	ENSG00000240505				no	exonic_or_splice	NA	ENSG00000240505	exonic_notExpressed	ENSG00000240505	TNFRSF13B	yes	yes
17:16852187:A/G	PLT#	chr17:32	17:16852187_A_G	rs34557412	17	16852187	A/G	G	NA	Rare	0.0075	0.0075	NA	FALSE	TRUE	-	-0.149727	0.0223121	10.7125	0.000333749	-	-0.15588	0.019161	15.384	missense_variant	MODERATE	TNFRSF13B	ENSG00000240505	A	G	none	no	no	282699	TNFRSF13B	ENSG00000240505				no	exonic_or_splice	NA	ENSG00000240505	exonic_notExpressed	ENSG00000240505	TNFRSF13B	yes	yes
17:16852187:A/G	PCT	chr17:32	17:16852187_A_G	rs34557412	17	16852187	A/G	G	NA	Rare	0.0075	0.0075	NA	FALSE	TRUE	-	-0.202612	0.0223661	18.8801	0.000611154	-	-0.20959	0.019547	26.088	missense_variant	MODERATE	TNFRSF13B	ENSG00000240505	A	G	none	no	no	282699	TNFRSF13B	ENSG00000240505				no	exonic_or_splice	NA	ENSG00000240505	exonic_notExpressed	ENSG00000240505	TNFRSF13B	yes	yes
17:16912680:C/G	MPV	chr17:33	17:16912680_C_G	rs7225537	17	16912680	C/G	G	C	Common	0.4661	0.4661	0.4661	TRUE	TRUE	+	0.0253898	0.00366018	11.3966	0.000320839	+	0.027812	0.0029556	20.299	downstream_gene_variant	MODIFIER	RP11-416I2.1	ENSG00000260328	C	G	none	no	no	282712		ENSG00000260328				no	intergenic	NA	ENSG00000260328	LD0.8_unambiguous	ENSG00000260328	RP11-416I2.1	yes	yes
17:1958536:G/A	PLT#	chr17:4	17:1958536_G_A	rs4455005	17	1958536	G/A	G	G	Common	0.6408	0.3592	0.6408	FALSE	TRUE	-	-0.0302204	0.00384041	14.4469	0.000420425	-	-0.023897	0.003328	12.156	splice_region_variant	LOW	HIC1	ENSG00000177374	G	A	none	ATAC	no	279069	DPH1_OVCA2_MIR132_MIR212_HIC1	ENSG00000108963_ENSG00000214014_ENSG00000262664_ENSG00000262533_ENSG00000263050_ENSG00000207724_ENSG00000267200_ENSG00000207953_ENSG00000267195_ENSG00000177374	279113	SMG6	ENSG00000070366_ENSG00000225084	no	promoter	ENSG00000177374	ENSG00000177374	promoter_overlap	ENSG00000177374	HIC1	yes	yes
17:1958536:G/A	PCT	chr17:4	17:1958536_G_A	rs4455005	17	1958536	G/A	G	G	Common	0.6408	0.3592	0.6408	TRUE	TRUE	-	-0.0390355	0.00385364	23.3886	0.000701468	-	-0.028755	0.0034073	16.491	splice_region_variant	LOW	HIC1	ENSG00000177374	G	A	none	ATAC	no	279069	DPH1_OVCA2_MIR132_MIR212_HIC1	ENSG00000108963_ENSG00000214014_ENSG00000262664_ENSG00000262533_ENSG00000263050_ENSG00000207724_ENSG00000267200_ENSG00000207953_ENSG00000267195_ENSG00000177374	279113	SMG6	ENSG00000070366_ENSG00000225084	no	promoter	ENSG00000177374	ENSG00000177374	promoter_overlap	ENSG00000177374	HIC1	yes	yes
17:19824272:CT/C	MPV	chr17:36	17:19824272_CT_C	rs57112968	17	19824272	CT/C	C	CT	Common	0.397	0.397	0.397	TRUE	TRUE	-	-0.0281036	0.00373346	13.2864	0.000378149	-	-0.028624	0.0030159	20.636	intron_variant	MODIFIER	AKAP10	ENSG00000108599	CT	C	none	no	no	283334	AKAP10	ENSG00000108599				yes	intronic	NA	ENSG00000108599	LD0.8_unambiguous	ENSG00000108599	AKAP10	yes	yes
17:2157774:A/G	PCT	chr17:7	17:2157774_A_G	rs12943566	17	2157774	A/G	A	G	Common	0.6526	0.3474	0.3474	TRUE	TRUE	+	0.0459024	0.00383597	32.2729	0.000955385	+	0.040812	0.0033913	32.616	intron_variant	MODIFIER	SMG6	ENSG00000070366	A	G	none	no	no	279115	SMG6	ENSG00000070366	279069	DPH1_OVCA2_MIR132_MIR212_HIC1	ENSG00000108963_ENSG00000214014_ENSG00000262664_ENSG00000262533_ENSG00000263050_ENSG00000207724_ENSG00000267200_ENSG00000207953_ENSG00000267195_ENSG00000177374	yes	intronic	NA	ENSG00000108963_ENSG00000214014_ENSG00000262664_ENSG00000262533_ENSG00000263050_ENSG00000207724_ENSG00000267200_ENSG00000207953_ENSG00000267195_ENSG00000177374	interaction	ENSG00000108963_ENSG00000177374_ENSG00000207724_ENSG00000207953_ENSG00000214014_ENSG00000262533_ENSG00000262664_ENSG00000263050_ENSG00000267195_ENSG00000267200	MIR212_MIR132_RP11-667K14.4_RP11-667K14.3_hsa-mir-132_hsa-mir-212_DPH1_OVCA2_OVCA2_HIC1	no	no
17:27773289:A/G	MPV	chr17:45	17:27773289_A_G	rs9891920	17	27773289	A/G	A	G	Common	0.5145	0.4855	0.4855	TRUE	TRUE	+	0.133308	0.0036099	297.79	0.00887801	+	0.12116	0.0033097	291.5	intron_variant	MODIFIER	TAOK1	ENSG00000160551	A	G	SE	no	no	284557	TAOK1	ENSG00000160551				yes	intronic	NA	ENSG00000202205_ENSG00000160551_ENSG00000253064_ENSG00000108256_ENSG00000222363_ENSG00000263719_ENSG00000264808_ENSG00000167543_ENSG00000264290_ENSG00000168792	LD0.9_ambiguous	ENSG00000108256_ENSG00000160551_ENSG00000167543_ENSG00000168792_ENSG00000202205_ENSG00000222363_ENSG00000253064_ENSG00000263719_ENSG00000264290_ENSG00000264808	MIR4523_U6_U4_U6_TAOK1_ABHD15_TP53I13_NUFIP2_MIR4523_RP11-68I3.4	yes	no
17:27778073:C/T	MPV	chr17:46	17:27778073_C_T	rs191010498	17	27778073	C/T	T	C	Low	0.0107	0.0107	0.0107	TRUE	TRUE	-	-0.191781	0.0180593	25.6164	0.000778667	-	-0.14646	0.014683	22.701	intron_variant	MODIFIER	TAOK1	ENSG00000160551	C	T	SEconst	ATAC	no	284558	TAOK1	ENSG00000160551				yes	intronic	NA	ENSG00000202205	bait_proximity	ENSG00000202205	U6	no	no
17:27845778:T/C	MPV	chr17:47	17:27845778_T_C	rs7209300	17	27845778	T/C	C	NA	Common	0.1807	0.1807	NA	TRUE	TRUE	+	0.118538	0.00471636	138.669	0.00416054	+	0.045236	0.0043243	24.876	intron_variant	MODIFIER	TAOK1	ENSG00000160551	T	C	none	no	no	284570	TAOK1	ENSG00000160551				yes	intronic	NA	ENSG00000160551_ENSG00000167543_ENSG00000264290	LD0.8_ambiguous	ENSG00000160551_ENSG00000167543_ENSG00000264290	TAOK1_TP53I13_RP11-68I3.4	yes	no
17:29157158:A/T	MPV	chr17:51	17:29157158_A_T	rs74815160	17	29157158	A/T	T	A	Common	0.2146	0.2146	0.2146	TRUE	TRUE	-	-0.0268689	0.00454197	8.48082	0.00024336	-	-0.032382	0.0037135	17.552	upstream_gene_variant	MODIFIER	ATAD5, CTD-2349P21.1	ENSG00000176208, ENSG00000242439	A	T	none	no	no	284914	ATAD5	ENSG00000242439_ENSG00000176208				NA	intergenic	NA	ENSG00000242439_ENSG00000176208	bait_proximity	ENSG00000176208_ENSG00000242439	CTD-2349P21.1_ATAD5	yes	yes
17:33875262:T/A	PLT#	chr17:57	17:33875262_T_A	rs8073060	17	33875262	T/A	A	A	Common	0.2908	0.2908	0.7092	FALSE	TRUE	+	0.0299523	0.00401681	13.0521	0.000370043	+	0.048547	0.0053179	19.156	missense_variant	MODERATE	SLFN14	ENSG00000236320	T	A	none	no	no	286155	SLFN14	ENSG00000236320	286027	NLE1	ENSG00000073536	yes	exonic_or_splice	NA	ENSG00000236320	exonic_expressed_noEnh	ENSG00000236320	SLFN14	yes	yes
17:33875262:T/A	PDW	chr17:57	17:33875262_T_A	rs8073060	17	33875262	T/A	A	A	Common	0.291	0.291	0.709	TRUE	TRUE	-	-0.057602	0.00395883	47.2352	0.00136913	-	-0.099932	0.0054332	74.749	missense_variant	MODERATE	SLFN14	ENSG00000236320	T	A	none	no	no	286155	SLFN14	ENSG00000236320	286027	NLE1	ENSG00000073536	yes	exonic_or_splice	NA	ENSG00000236320	exonic_expressed_noEnh	ENSG00000236320	SLFN14	yes	yes
17:33886764:C/T	MPV	chr17:59	17:33886764_C_T	rs145171343	17	33886764	C/T	T	C	Low	0.0171	0.0171	0.0171	FALSE	TRUE	-	-0.0905336	0.0145207	9.34454	0.000275521	-	-0.12134	0.011748	24.273	upstream_gene_variant	MODIFIER	SLFN14	ENSG00000236320	C	T	none	ATAC	no	286158		ENSG00000267625				yes	intergenic	NA	unassigned	unassigned	unassigned		no	no
17:33886764:C/T	PDW	chr17:59	17:33886764_C_T	rs145171343	17	33886764	C/T	T	C	Low	0.0171	0.0171	0.0171	TRUE	TRUE	-	-0.172289	0.0144423	32.0802	0.000997812	-	-0.2147	0.012928	61.156	upstream_gene_variant	MODIFIER	SLFN14	ENSG00000236320	C	T	none	ATAC	no	286158		ENSG00000267625				yes	intergenic	NA	unassigned	unassigned	unassigned		no	no
17:33890083:T/C	PLT#	chr17:60	17:33890083_T_C	rs9908158	17	33890083	T/C	C	C	Common	0.3479	0.3479	0.6521	FALSE	TRUE	+	0.0311769	0.00382528	15.4398	0.000441026	-	-0.044027	0.0063432	11.407	upstream_gene_variant	MODIFIER	RP11-1094M14.14, SLFN14, RP11-1094M14.1	ENSG00000267625, ENSG00000236320, ENSG00000242660	T	C	none	no	no	286159		ENSG00000242660_ENSG00000267321				NA	intergenic	NA	ENSG00000242660_ENSG00000267321_ENSG00000108733_ENSG00000073536_ENSG00000141150_ENSG00000132139_ENSG00000266911_ENSG00000154768_ENSG00000129270_ENSG00000267578_ENSG00000172660	LD0.9_ambiguous	ENSG00000073536_ENSG00000108733_ENSG00000129270_ENSG00000132139_ENSG00000141150_ENSG00000154768_ENSG00000172660_ENSG00000242660_ENSG00000266911_ENSG00000267321_ENSG00000267578	RP11-1094M14.1_RP11-1094M14.11_RP1-161P9.5_AC015849.12_RASL10B_GAS2L2_MMP28_C17orf50_TAF15_NLE1_PEX12	yes	no
17:33890083:T/C	PDW	chr17:60	17:33890083_T_C	rs9908158	17	33890083	T/C	C	C	Common	0.348	0.348	0.652	TRUE	TRUE	-	-0.0498529	0.00377098	39.173	0.00112781	+	0.085097	0.0064812	38.634	upstream_gene_variant	MODIFIER	RP11-1094M14.14, SLFN14, RP11-1094M14.1	ENSG00000267625, ENSG00000236320, ENSG00000242660	T	C	none	no	no	286159		ENSG00000242660_ENSG00000267321				NA	intergenic	NA	ENSG00000242660_ENSG00000267321_ENSG00000108733_ENSG00000073536_ENSG00000141150_ENSG00000132139_ENSG00000266911_ENSG00000154768_ENSG00000129270_ENSG00000267578_ENSG00000172660	LD0.9_ambiguous	ENSG00000073536_ENSG00000108733_ENSG00000129270_ENSG00000132139_ENSG00000141150_ENSG00000154768_ENSG00000172660_ENSG00000242660_ENSG00000266911_ENSG00000267321_ENSG00000267578	RP11-1094M14.1_RP11-1094M14.11_RP1-161P9.5_AC015849.12_RASL10B_GAS2L2_MMP28_C17orf50_TAF15_NLE1_PEX12	yes	no
17:33923607:G/A	PLT#	chr17:58	17:33923607_G_A	rs11653357	17	33923607	G/A	A	G	Common	0.1737	0.1737	0.1737	FALSE	TRUE	+	0.0640423	0.00480158	39.855	0.00117734	+	0.08828	0.0058292	51.049	intron_variant	MODIFIER	AP2B1	ENSG00000006125	G	A	none	no	no	286169	AP2B1	ENSG00000006125_ENSG00000267592				yes	intronic	NA	ENSG00000006125_ENSG00000108733_ENSG00000073536_ENSG00000141150_ENSG00000236320	LD0.9_ambiguous	ENSG00000006125_ENSG00000073536_ENSG00000108733_ENSG00000141150_ENSG00000236320	RASL10B_NLE1_SLFN14_PEX12_AP2B1	yes	no
17:33923607:G/A	PDW	chr17:58	17:33923607_G_A	rs11653357	17	33923607	G/A	A	G	Common	0.1739	0.1739	0.1739	TRUE	TRUE	-	-0.100296	0.00473352	98.9141	0.00289022	-	-0.15081	0.0059568	140.42	intron_variant	MODIFIER	AP2B1	ENSG00000006125	G	A	none	no	no	286169	AP2B1	ENSG00000006125_ENSG00000267592				yes	intronic	NA	ENSG00000006125_ENSG00000108733_ENSG00000073536_ENSG00000141150_ENSG00000236320	LD0.9_ambiguous	ENSG00000006125_ENSG00000073536_ENSG00000108733_ENSG00000141150_ENSG00000236320	RASL10B_NLE1_SLFN14_PEX12_AP2B1	yes	no
17:33985465:C/T	PDW	chr17:64	17:33985465_C_T	rs533229216	17	33985465	C/T	T	C	Rare	0.0027	0.0027	0.0027	TRUE	TRUE	+	0.246374	0.0360256	11.0979	0.000326897	+	0.20829	0.032126	10.047	intron_variant	MODIFIER	AP2B1	ENSG00000006125	C	T	none	no	no	286192	AP2B1	ENSG00000006125				yes	intronic	NA	ENSG00000236320	LD0.9_unambiguous	ENSG00000236320	SLFN14	no	no
17:35848255:C/A	PLT#	chr17:67	17:35848255_C_A	rs853195	17	35848255	C/A	C	C	Common	0.6378	0.3622	0.6378	FALSE	TRUE	-	-0.0239769	0.0037795	9.64979	0.000265612	-	-0.02101	0.0032458	10.016	upstream_gene_variant	MODIFIER	DUSP14	ENSG00000161326	C	A	none	ATAC	no	286654						yes	intergenic	NA	ENSG00000161326_ENSG00000108264_ENSG00000267613_ENSG00000132142_ENSG00000006114	LD0.9_ambiguous	ENSG00000006114_ENSG00000108264_ENSG00000132142_ENSG00000161326_ENSG00000267613	RP11-378E13.4_ACACA_TADA2A_DUSP14_SYNRG	yes	no
17:35848255:C/A	PCT	chr17:67	17:35848255_C_A	rs853195	17	35848255	C/A	C	C	Common	0.6378	0.3622	0.6378	TRUE	TRUE	-	-0.0256622	0.00379289	10.8777	0.000304263	-	-0.024316	0.0033147	12.655	upstream_gene_variant	MODIFIER	DUSP14	ENSG00000161326	C	A	none	ATAC	no	286654						yes	intergenic	NA	ENSG00000161326_ENSG00000108264_ENSG00000267613_ENSG00000132142_ENSG00000006114	LD0.9_ambiguous	ENSG00000006114_ENSG00000108264_ENSG00000132142_ENSG00000161326_ENSG00000267613	RP11-378E13.4_ACACA_TADA2A_DUSP14_SYNRG	yes	no
17:42455022:TGAGCCCCTG/T	PLT#	chr17:90	17:42455022_TGAGCCCCTG_T	rs34603233	17	42455022	TGAGCCCCTG/T	T	NA	Common	0.3738	0.3738	NA	FALSE	TRUE	-	-0.0347359	0.00376152	19.586	0.000564858	-	-0.030681	0.0032637	20.26	intron_variant	MODIFIER	ITGA2B	ENSG00000005961	TGAGCCCCTG	T	none	no	no	288037	ITGA2B	ENSG00000005961	288010	ATXN7L3	ENSG00000087152_ENSG00000267394	yes	intronic	NA	ENSG00000087152_ENSG00000267394	interaction	ENSG00000087152_ENSG00000267394	CTB-175E5.7_ATXN7L3	no	no
17:42455022:TGAGCCCCTG/T	MPV	chr17:90	17:42455022_TGAGCCCCTG_T	rs34603233	17	42455022	TGAGCCCCTG/T	T	NA	Common	0.3735	0.3735	NA	TRUE	TRUE	+	0.0476558	0.00372988	36.6555	0.00106285	+	0.048716	0.003013	58.03	intron_variant	MODIFIER	ITGA2B	ENSG00000005961	TGAGCCCCTG	T	none	no	no	288037	ITGA2B	ENSG00000005961	288010	ATXN7L3	ENSG00000087152_ENSG00000267394	yes	intronic	NA	ENSG00000087152_ENSG00000267394	interaction	ENSG00000087152_ENSG00000267394	CTB-175E5.7_ATXN7L3	no	no
17:42594755:G/A	PLT#	chr17:91	17:42594755_G_A	rs150568286	17	42594755	G/A	A	G	Low	0.0126	0.0126	0.0126	TRUE	TRUE	-	-0.144293	0.0166134	17.423	0.000518065	-	-0.11824	0.014419	15.618	intergenic_variant	MODIFIER	NA	NA	G	A	none	no	no	288067						NA	intergenic	NA	ENSG00000186566	bait_proximity	ENSG00000186566	GPATCH8	no	no
17:42594755:G/A	PCT	chr17:91	17:42594755_G_A	rs150568286	17	42594755	G/A	A	G	Low	0.0126	0.0126	0.0126	FALSE	TRUE	-	-0.114785	0.0166752	11.2337	0.000327839	-	-0.11528	0.014577	14.583	intergenic_variant	MODIFIER	NA	NA	G	A	none	no	no	288067						NA	intergenic	NA	ENSG00000186566	bait_proximity	ENSG00000186566	GPATCH8	no	no
17:45329397:A/G	MPV	chr17:97	17:45329397_A_G	rs117107187	17	45329397	A/G	G	A	Rare	0.0087	0.0087	0.0087	TRUE	TRUE	-	-0.134657	0.0211746	9.69344	0.000312761	-	-0.12473	0.017126	12.485	upstream_gene_variant	MODIFIER	ITGB3	ENSG00000259207, ENSG00000259753	A	G	none	no	no	288683						NA	intergenic	NA	ENSG00000259207_ENSG00000259753	bait_proximity	ENSG00000259207_ENSG00000259753	ITGB3_ITGB3	yes	yes
17:45609270:T/G	MPV	chr17:98	17:45609270_T_G	rs62073968	17	45609270	T/G	G	T	Common	0.214	0.214	0.214	TRUE	TRUE	-	-0.0310066	0.00442832	11.5977	0.000323425	-	-0.032327	0.0035807	18.753	intron_variant	MODIFIER	NPEPPS	ENSG00000141279	T	G	none	ATAC	no	288755	NPEPPS	ENSG00000141279				yes	promoter	ENSG00000141279	ENSG00000141279	promoter_overlap	ENSG00000141279	NPEPPS	yes	yes
17:48207173:T/TGTGTGC	PDW	chr17:104	17:48207173_T_TGTGTGC	NA	17	48207173	T/TGTGTGC	TGTGTGC	NA	Common	0.1565	0.1565	NA	TRUE	TRUE	+	0.0297503	0.00507864	8.32913	0.000233676	+	0.027666	0.0045223	9.0214	5_prime_UTR_variant	MODIFIER	SAMD14	ENSG00000167100	T	TGTGTGC	SE	ATAC	no	289343	SAMD14	ENSG00000167100				yes	exonic_or_splice	NA	ENSG00000167100	exonic_expressed_Enh	ENSG00000167100	SAMD14	yes	yes
17:4835627:C/T	PDW	chr17:16	17:4835627_C_T	rs56337033	17	4835627	C/T	T	C	Rare	0.0052	0.0052	0.0052	TRUE	TRUE	+	0.201485	0.0282445	12.0098	0.000420005	+	0.21412	0.025165	16.75	5_prime_UTR_variant	MODIFIER	GP1BA	ENSG00000185245	C	T	none	ATAC	no	279636	GP1BA	ENSG00000185245				yes	exonic_or_splice	NA	ENSG00000185245	exonic_expressed_noEnh	ENSG00000185245	GP1BA	yes	yes
17:4837195:C/A	PLT#	chr17:17	17:4837195_C_A	rs553749201	17	4837195	C/A	A	C	Common	0.0547	0.0547	0.0547	FALSE	TRUE	-	-0.065379	0.00825189	14.6345	0.000442042	-	-0.05827	0.0070973	15.653	synonymous_variant	LOW	GP1BA	ENSG00000185245	C	A	none	ATAC	no	279636	GP1BA	ENSG00000185245				yes	exonic_or_splice	NA	ENSG00000185245	exonic_expressed_noEnh	ENSG00000185245	GP1BA	yes	yes
17:4837195:C/A	MPV	chr17:17	17:4837195_C_A	rs553749201	17	4837195	C/A	A	C	Common	0.0547	0.0547	0.0547	FALSE	TRUE	+	0.0503366	0.00818262	9.1153	0.000262032	+	0.049586	0.0066188	13.166	synonymous_variant	LOW	GP1BA	ENSG00000185245	C	A	none	ATAC	no	279636	GP1BA	ENSG00000185245				yes	exonic_or_splice	NA	ENSG00000185245	exonic_expressed_noEnh	ENSG00000185245	GP1BA	yes	yes
17:4837195:C/A	PDW	chr17:17	17:4837195_C_A	rs553749201	17	4837195	C/A	A	C	Common	0.0547	0.0547	0.0547	TRUE	TRUE	+	0.0775981	0.00813625	20.834	0.000622715	+	0.073956	0.007259	23.643	synonymous_variant	LOW	GP1BA	ENSG00000185245	C	A	none	ATAC	no	279636	GP1BA	ENSG00000185245				yes	exonic_or_splice	NA	ENSG00000185245	exonic_expressed_noEnh	ENSG00000185245	GP1BA	yes	yes
17:4840868:G/A	PLT#	chr17:18	17:4840868_G_A	rs1060431	17	4840868	G/A	A	G	Common	0.0735	0.0735	0.0735	FALSE	TRUE	+	0.0636259	0.00701174	18.9411	0.000551354	+	0.062387	0.0060338	24.323	3_prime_UTR_variant	MODIFIER	SLC25A11	ENSG00000108528	G	A	none	no	no	279637	SLC25A11_RNF167	ENSG00000108528_ENSG00000108523				yes	exonic_or_splice	NA	ENSG00000108528	exonic_expressed_noEnh	ENSG00000108528	SLC25A11	yes	yes
17:4840868:G/A	PDW	chr17:18	17:4840868_G_A	rs1060431	17	4840868	G/A	A	G	Common	0.0736	0.0736	0.0736	TRUE	TRUE	-	-0.0733729	0.0069086	25.6212	0.000734138	-	-0.068876	0.0061666	28.228	3_prime_UTR_variant	MODIFIER	SLC25A11	ENSG00000108528	G	A	none	no	no	279637	SLC25A11_RNF167	ENSG00000108528_ENSG00000108523				yes	exonic_or_splice	NA	ENSG00000108528	exonic_expressed_noEnh	ENSG00000108528	SLC25A11	yes	yes
17:4840868:G/A	PCT	chr17:18	17:4840868_G_A	rs1060431	17	4840868	G/A	A	G	Common	0.0736	0.0736	0.0736	FALSE	TRUE	+	0.0499512	0.00703263	11.9127	0.00034025	+	0.049651	0.0061451	15.185	3_prime_UTR_variant	MODIFIER	SLC25A11	ENSG00000108528	G	A	none	no	no	279637	SLC25A11_RNF167	ENSG00000108528_ENSG00000108523				yes	exonic_or_splice	NA	ENSG00000108528	exonic_expressed_noEnh	ENSG00000108528	SLC25A11	yes	yes
17:4869143:T/TTATC	MPV	chr17:19	17:4869143_T_TTATC	rs571461910	17	4869143	T/TTATC	TTATC	NA	Common	0.0612	0.0612	NA	TRUE	TRUE	-	-0.0450514	0.00767197	8.36648	0.000233222	-	-0.049125	0.0062081	14.597	non_coding_transcript_exon_variant	MODIFIER	SPAG7	ENSG00000091640	T	TTATC	none	no	no	279641	SPAG7	ENSG00000091640	279639	PFN1_ENO3	ENSG00000108518_ENSG00000108515	yes	exonic_or_splice	NA	ENSG00000091640	exonic_expressed_noEnh	ENSG00000091640	SPAG7	yes	yes
17:55463341:C/T	MPV	chr17:106	17:55463341_C_T	rs188761458	17	55463341	C/T	T	C	Low	0.0488	0.0488	0.0488	FALSE	TRUE	-	-0.0637292	0.00852967	13.1007	0.00037705	-	-0.06637	0.0068903	21.228	intron_variant	MODIFIER	MSI2	ENSG00000153944	C	T	none	no	no	291530	MSI2	ENSG00000153944				yes	intronic	NA	unassigned	unassigned	unassigned		no	no
17:55463341:C/T	PCT	chr17:106	17:55463341_C_T	rs188761458	17	55463341	C/T	T	C	Low	0.0488	0.0488	0.0488	TRUE	TRUE	-	-0.0909081	0.00863488	25.1927	0.000767232	-	-0.085203	0.007547	28.82	intron_variant	MODIFIER	MSI2	ENSG00000153944	C	T	none	no	no	291530	MSI2	ENSG00000153944				yes	intronic	NA	unassigned	unassigned	unassigned		no	no
17:57926391:GT/G	PDW	chr17:114	17:57926391_GT_G	rs11332131	17	57926391	GT/G	G	GT	Common	0.4427	0.4427	0.4427	TRUE	TRUE	+	0.047454	0.00361619	38.6122	0.00111115	+	0.045162	0.0032206	43.922	upstream_gene_variant	MODIFIER	RNU6-450P	ENSG00000201524	GT	G	SE	no	no	292141						no	intergenic	NA	ENSG00000199004_ENSG00000201524	LD0.9_unambiguous	ENSG00000199004_ENSG00000201524	MIR21_U6	yes	no
17:62384649:CT/C	MPV	chr17:119	17:62384649_CT_C	rs11356207	17	62384649	CT/C	CT	NA	Common	0.5494	0.4506	NA	TRUE	TRUE	-	-0.0272735	0.00366296	13.0159	0.000368292	-	-0.028638	0.0029592	21.42	downstream_gene_variant	MODIFIER	RPL31P57	ENSG00000256358	CT	C	none	no	no	293276	RPL31P57	ENSG00000256358	293211_293294	SNORD104_SNORA76_POLG2	ENSG00000266402_ENSG00000199753_ENSG00000221462_ENSG00000256525	no	intergenic	NA	ENSG00000266402_ENSG00000199753_ENSG00000221462_ENSG00000256525	interaction	ENSG00000199753_ENSG00000221462_ENSG00000256525_ENSG00000266402	SNORA76_SNORD104_RP11-329L6.1_POLG2	no	no
17:64210580:A/C	PLT#	chr17:120	17:64210580_A_C	NA	17	64210580	A/C	C	NA	Low	0.0301	0.0301	NA	FALSE	TRUE	+	0.0908311	0.0106589	16.8031	0.000481717	+	0.084992	0.0091548	19.782	missense_variant	MODERATE	APOH	ENSG00000091583	A	C	none	no	no	293781	APOH	ENSG00000091583	293886		ENSG00000252685	no	exonic_or_splice	NA	ENSG00000091583_ENSG00000252685	exonic_notExpressed	ENSG00000091583_ENSG00000252685	U6_APOH	yes	no
17:64210580:A/C	PCT	chr17:120	17:64210580_A_C	NA	17	64210580	A/C	C	NA	Low	0.0301	0.0301	NA	TRUE	TRUE	+	0.114812	0.0106888	26.1866	0.000769664	+	0.10308	0.009342	27.572	missense_variant	MODERATE	APOH	ENSG00000091583	A	C	none	no	no	293781	APOH	ENSG00000091583	293886		ENSG00000252685	no	exonic_or_splice	NA	ENSG00000091583_ENSG00000252685	exonic_notExpressed	ENSG00000091583_ENSG00000252685	U6_APOH	yes	no
17:72690829:G/A	PCT	chr17:126	17:72690829_G_A	rs9906320	17	72690829	G/A	G	G	Common	0.7757	0.2243	0.7757	TRUE	TRUE	+	0.0261319	0.00442038	8.47031	0.000237627	+	0.024782	0.0038631	9.8503	3_prime_UTR_variant	MODIFIER	CD300LF	ENSG00000186074	G	A	none	no	no	296090	RAB37_CD300LF	ENSG00000172794_ENSG00000186074				yes	exonic_or_splice	NA	ENSG00000186074	exonic_expressed_noEnh	ENSG00000186074	CD300LF	yes	yes
17:7721542:G/A	PCT	chr17:24	17:7721542_G_A	NA	17	7721542	G/A	A	NA	Common	0.1205	0.1205	NA	TRUE	TRUE	+	0.0344176	0.00590403	8.25498	0.000251081	+	0.031484	0.0051591	8.9807	intron_variant	MODIFIER	DNAH2	ENSG00000183914	G	A	none	no	no	280283	DNAH2	ENSG00000183914	280298_280319_280326_280327	CHD3_SCARNA21_GUCY2D_ALOX15B	ENSG00000170004_ENSG00000252835_ENSG00000132518_ENSG00000238676_ENSG00000179593	no	intronic	NA	ENSG00000170004_ENSG00000252835_ENSG00000132518_ENSG00000238676_ENSG00000179593	interaction	ENSG00000132518_ENSG00000170004_ENSG00000179593_ENSG00000238676_ENSG00000252835	SCARNA21_snoU13_CHD3_GUCY2D_ALOX15B	no	no
17:78102517:C/T	PCT	chr17:146	17:78102517_C_T	rs12451471	17	78102517	C/T	T	C	Common	0.3743	0.3743	0.3743	FALSE	TRUE	-	-0.022338	0.00378724	8.43482	0.000233724	-	-0.020467	0.0033106	9.1983	intergenic_variant	MODIFIER	NA	NA	C	T	none	no	no	297131	EIF4A3	ENSG00000141543				NA	intergenic	NA	ENSG00000171298	LD0.8_unambiguous	ENSG00000171298	GAA	no	no
18:20720973:G/T	PLT#	chr18:4	18:20720973_G_T	rs11082304	18	20720973	G/T	G	T	Common	0.5126	0.4874	0.4874	TRUE	TRUE	-	-0.0506709	0.00364857	43.1249	0.00128296	-	-0.053111	0.0031301	63.793	intron_variant	MODIFIER	CABLES1	ENSG00000134508	G	T	TE	ATAC	no	302837	CABLES1	ENSG00000134508				yes	intronic	NA	ENSG00000222999_ENSG00000134508	LD0.8_unambiguous	ENSG00000134508_ENSG00000222999	AC105247.1_CABLES1	yes	no
18:20720973:G/T	MPV	chr18:4	18:20720973_G_T	rs11082304	18	20720973	G/T	G	T	Common	0.5125	0.4875	0.4875	FALSE	TRUE	+	0.0436094	0.00361812	32.7284	0.000950296	+	0.047106	0.0029182	57.845	intron_variant	MODIFIER	CABLES1	ENSG00000134508	G	T	TE	ATAC	no	302837	CABLES1	ENSG00000134508				yes	intronic	NA	ENSG00000222999_ENSG00000134508	LD0.8_unambiguous	ENSG00000134508_ENSG00000222999	AC105247.1_CABLES1	yes	no
18:20720973:G/T	PDW	chr18:4	18:20720973_G_T	rs11082304	18	20720973	G/T	G	T	Common	0.5125	0.4875	0.4875	FALSE	TRUE	+	0.0408607	0.00359519	29.2063	0.000834278	+	0.043573	0.0031991	41.496	intron_variant	MODIFIER	CABLES1	ENSG00000134508	G	T	TE	ATAC	no	302837	CABLES1	ENSG00000134508				yes	intronic	NA	ENSG00000222999_ENSG00000134508	LD0.8_unambiguous	ENSG00000134508_ENSG00000222999	AC105247.1_CABLES1	yes	no
18:20720973:G/T	PCT	chr18:4	18:20720973_G_T	rs11082304	18	20720973	G/T	G	T	Common	0.5125	0.4875	0.4875	FALSE	TRUE	-	-0.0351008	0.00365949	21.0624	0.000615648	-	-0.035844	0.0031958	28.457	intron_variant	MODIFIER	CABLES1	ENSG00000134508	G	T	TE	ATAC	no	302837	CABLES1	ENSG00000134508				yes	intronic	NA	ENSG00000222999_ENSG00000134508	LD0.8_unambiguous	ENSG00000134508_ENSG00000222999	AC105247.1_CABLES1	yes	no
18:42014479:T/C	PCT	chr18:9	18:42014479_T_C	rs11082383	18	42014479	T/C	C	T	Common	0.1321	0.1321	0.1321	TRUE	TRUE	+	0.0729372	0.00545927	39.9862	0.00121983	+	0.066829	0.0047918	43.456	intron_variant	MODIFIER	CTC-782O7.1	ENSG00000267337	T	C	none	no	no	309681		ENSG00000267337				no	intronic	NA	unassigned	unassigned	unassigned		no	no
18:42151261:C/T	PCT	chr18:11	18:42151261_C_T	rs8088824	18	42151261	C/T	C	C	Common	0.7637	0.2363	0.7637	TRUE	TRUE	+	0.032333	0.00431433	13.1762	0.000377319	+	0.027372	0.0037871	12.307	intergenic_variant	MODIFIER	NA	NA	C	T	none	no	no	309731						NA	intergenic	NA	unassigned	unassigned	unassigned		no	no
18:43845880:CTT/C	MPV	chr18:14	18:43845880_CTT_C	rs3842397	18	43845880	CTT/C	CTT	NA	Common	0.5523	0.4477	NA	FALSE	TRUE	+	0.026777	0.00365001	12.6578	0.000354581	+	0.026706	0.0029449	18.914	3_prime_UTR_variant	MODIFIER	C18orf25	ENSG00000152242	CTT	C	none	no	no	310237	C18orf25	ENSG00000152242				yes	exonic_or_splice	NA	ENSG00000152242	exonic_expressed_noEnh	ENSG00000152242	C18orf25	yes	yes
18:48679150:T/G	PLT#	chr18:19	18:48679150_T_G	rs12458093	18	48679150	T/G	G	T	Common	0.4794	0.4794	0.4794	TRUE	TRUE	+	0.0228571	0.00380668	8.71681	0.000260781	+	0.021636	0.0032659	10.458	intergenic_variant	MODIFIER	NA	NA	T	G	none	no	no	311591						NA	intergenic	NA	unassigned	unassigned	unassigned		no	no
18:48679150:T/G	PCT	chr18:19	18:48679150_T_G	rs12458093	18	48679150	T/G	G	T	Common	0.4794	0.4794	0.4794	FALSE	TRUE	+	0.0223925	0.00381804	8.3474	0.000250286	+	0.020623	0.0033344	9.2059	intergenic_variant	MODIFIER	NA	NA	T	G	none	no	no	311591						NA	intergenic	NA	unassigned	unassigned	unassigned		no	no
18:60920854:C/T	PLT#	chr18:22	18:60920854_C_T	rs17758695	18	60920854	C/T	T	C	Low	0.0302	0.0302	0.0302	FALSE	TRUE	-	-0.0690694	0.010727	9.91938	0.000279441	-	-0.068909	0.0092045	13.148	intron_variant	MODIFIER	BCL2	ENSG00000171791	C	T	TE	ATAC	no	315333	BCL2	ENSG00000171791				no	intronic	NA	unassigned	unassigned	unassigned		no	no
18:60920854:C/T	MPV	chr18:22	18:60920854_C_T	rs17758695	18	60920854	C/T	T	C	Low	0.0303	0.0303	0.0303	FALSE	TRUE	-	-0.0793763	0.010627	13.0937	0.000370248	-	-0.084726	0.0085728	22.301	intron_variant	MODIFIER	BCL2	ENSG00000171791	C	T	TE	ATAC	no	315333	BCL2	ENSG00000171791				no	intronic	NA	unassigned	unassigned	unassigned		no	no
18:60920854:C/T	PCT	chr18:22	18:60920854_C_T	rs17758695	18	60920854	C/T	T	C	Low	0.0303	0.0303	0.0303	FALSE	TRUE	-	-0.123941	0.0107477	30.0402	0.000902689	-	-0.12476	0.0093882	39.552	intron_variant	MODIFIER	BCL2	ENSG00000171791	C	T	TE	ATAC	no	315333	BCL2	ENSG00000171791				no	intronic	NA	unassigned	unassigned	unassigned		no	no
18:67539392:T/C	MPV	chr18:24	18:67539392_T_C	rs1865761	18	67539392	T/C	T	T	Common	0.521	0.479	0.521	TRUE	TRUE	+	0.0832032	0.00361608	116.424	0.00345528	+	0.087825	0.002949	193.65	intron_variant	MODIFIER	CD226	ENSG00000150637	T	C	none	no	no	317450	CD226	ENSG00000150637				yes	intronic	NA	ENSG00000150637	LD0.9_unambiguous	ENSG00000150637	CD226	yes	yes
18:67601636:G/C	MPV	chr18:25	18:67601636_G_C	rs1823778	18	67601636	G/C	G	G	Common	0.8685	0.1315	0.8685	TRUE	TRUE	-	-0.0384684	0.00538307	12.0495	0.000338013	-	-0.042621	0.0045475	20.144	intron_variant	MODIFIER	CD226	ENSG00000150637	G	C	none	no	no	317462	CD226	ENSG00000150637				yes	intronic	NA	ENSG00000150637	LD0.9_unambiguous	ENSG00000150637	CD226	yes	yes
18:67691193:G/A	MPV	chr18:26	18:67691193_G_A	rs185898	18	67691193	G/A	A	G	Low	0.0106	0.0106	0.0106	TRUE	TRUE	+	0.233328	0.0176906	38.9957	0.00114194	+	0.18337	0.014831	34.369	intron_variant	MODIFIER	RTTN	ENSG00000176225	G	A	TE	no	no	317485	RTTN	ENSG00000176225				yes	intronic	NA	ENSG00000207072	LD0.9_unambiguous	ENSG00000207072	RNU6-39	no	no
18:67691193:G/A	PDW	chr18:26	18:67691193_G_A	rs185898	18	67691193	G/A	A	G	Low	0.0106	0.0106	0.0106	FALSE	TRUE	+	0.162036	0.0175734	19.5292	0.000550721	+	0.15474	0.015653	22.311	intron_variant	MODIFIER	RTTN	ENSG00000176225	G	A	TE	no	no	317485	RTTN	ENSG00000176225				yes	intronic	NA	ENSG00000207072	LD0.9_unambiguous	ENSG00000207072	RNU6-39	no	no
18:77232709:A/G	MPV	chr18:28	18:77232709_A_G	rs160189	18	77232709	A/G	G	G	Common	0.3158	0.3158	0.6842	TRUE	TRUE	-	-0.030512	0.00392621	14.1098	0.000402315	-	-0.028206	0.0031675	18.267	intron_variant	MODIFIER	NFATC1	ENSG00000131196	A	G	none	no	no	320278	NFATC1	ENSG00000131196				yes	intronic	NA	ENSG00000131196	LD0.8_unambiguous	ENSG00000131196	NFATC1	yes	yes
18:9617719:TA/T	MPV	chr18:2	18:9617719_TA_T	rs11315757	18	9617719	TA/T	TA	TA	Common	0.7418	0.2582	0.7418	TRUE	TRUE	-	-0.0472046	0.0041434	29.3423	0.000853574	-	-0.049029	0.0033425	47.956	intron_variant	MODIFIER	RP11-692N5.1	ENSG00000263627	TA	T	none	no	no	300590	PPP4R1	ENSG00000154845_ENSG00000263627_ENSG00000212572	300656	VAPA	ENSG00000101558	no	intronic	NA	ENSG00000101558	interaction	ENSG00000101558	VAPA	no	no
19:1033559:G/A	MPV	chr19:10	19:1033559_G_A	rs4807455	19	1033559	G/A	A	NA	Common	0.2578	0.2578	NA	TRUE	TRUE	-	-0.0286218	0.0042063	10.994	0.000313494	-	-0.025898	0.0034369	13.31	intron_variant	MODIFIER	CNN2	ENSG00000064666	G	A	none	no	no	320560	CNN2	ENSG00000064666	320562_320565_320574	HMHA1_POLR2E_GPX4_SBNO2_C19orf26_ATP5D_MIDN_CIRBP	ENSG00000180448_ENSG00000099817_ENSG00000167468_ENSG00000064932_ENSG00000099625_ENSG00000267778_ENSG00000099624_ENSG00000167470_ENSG00000099622	yes	intronic	NA	ENSG00000180448_ENSG00000099817_ENSG00000167468_ENSG00000064932_ENSG00000099625_ENSG00000267778_ENSG00000099624_ENSG00000167470_ENSG00000099622	interaction	ENSG00000064932_ENSG00000099622_ENSG00000099624_ENSG00000099625_ENSG00000099817_ENSG00000167468_ENSG00000167470_ENSG00000180448_ENSG00000267778	HMHA1_POLR2E_GPX4_SBNO2_AC004221.2_C19orf26_ATP5D_MIDN_CIRBP	no	no
19:10427721:T/A	PCT	chr19:51	19:10427721_T_A	rs74956615	19	10427721	T/A	A	T	Common	0.056	0.056	0.056	TRUE	TRUE	-	-0.0633723	0.00799138	14.6596	0.000424609	-	-0.051565	0.0070118	12.714	3_prime_UTR_variant	MODIFIER	RAVER1, CTD-2369P2.12	ENSG00000161847, ENSG00000267303	T	A	SE	no	no	321912	ZGLP1_FDX1L_RAVER1	ENSG00000220201_ENSG00000167807_ENSG00000267673_ENSG00000267303_ENSG00000161847	321907_321909	MRPL4_ICAM1_ICAM4	ENSG00000105364_ENSG00000267105_ENSG00000090339_ENSG00000105371_ENSG00000267607	NA	promoter	ENSG00000167807_ENSG00000267673	ENSG00000167807_ENSG00000267673	promoter_overlap	ENSG00000167807_ENSG00000267673	FDX1L_FDX1L	no	no
19:10463118:G/C	PLT#	chr19:53	19:10463118_G_C	rs34536443	19	10463118	G/C	C	G	Low	0.0479	0.0479	0.0479	TRUE	TRUE	-	-0.0613525	0.00855189	12.1381	0.00034333	-	-0.050065	0.0073754	10.943	missense_variant	MODERATE	TYK2	ENSG00000105397	G	C	none	no	no	321916	TYK2	ENSG00000105397				yes	exonic_or_splice	NA	ENSG00000105397	exonic_expressed_noEnh	ENSG00000105397	TYK2	yes	yes
19:10686769:G/GT	PLT#	chr19:54	19:10686769_G_GT	rs553314025	19	10686769	G/GT	GT	NA	Common	0.4574	0.4574	NA	FALSE	TRUE	-	-0.0259646	0.00366783	11.838	0.000334632	-	-0.021782	0.0031629	11.241	intron_variant	MODIFIER	AP1M2	ENSG00000129354	G	GT	none	no	no	321939	AP1M2	ENSG00000129354	321952	ILF3-AS1_ILF3	ENSG00000267100_ENSG00000129351	no	intronic	NA	ENSG00000267100_ENSG00000129351	interaction	ENSG00000129351_ENSG00000267100	ILF3-AS1_ILF3	no	no
19:10686769:G/GT	PCT	chr19:54	19:10686769_G_GT	rs553314025	19	10686769	G/GT	GT	NA	Common	0.4573	0.4573	NA	TRUE	TRUE	-	-0.031282	0.00368023	16.7223	0.000485713	-	-0.027173	0.0032287	16.406	intron_variant	MODIFIER	AP1M2	ENSG00000129354	G	GT	none	no	no	321939	AP1M2	ENSG00000129354	321952	ILF3-AS1_ILF3	ENSG00000267100_ENSG00000129351	no	intronic	NA	ENSG00000267100_ENSG00000129351	interaction	ENSG00000129351_ENSG00000267100	ILF3-AS1_ILF3	no	no
19:12678891:G/C	PDW	chr19:60	19:12678891_G_C	rs573155514	19	12678891	G/C	C	G	Rare	0.0002	0.0002	0.0002	TRUE	TRUE	+	0.968695	0.16211	8.63956	0.000375273	+	1.0158	0.1445	11.683	intron_variant	MODIFIER	CTD-2192J16.20	ENSG00000269693	G	C	none	no	no	322288	PGK1P2	ENSG00000269693_ENSG00000213290				yes	intronic	NA	ENSG00000230310_ENSG00000213290	bait_proximity	ENSG00000213290_ENSG00000230310	CTD-2192J16.11_PGK1P2	no	no
19:14492068:C/CTGAG	MPV	chr19:72	19:14492068_C_CTGAG	rs111896493	19	14492068	C/CTGAG	CTGAG	NA	Common	0.4358	0.4358	NA	TRUE	TRUE	+	0.0234167	0.00397158	8.42912	0.00026965	+	0.019812	0.003205	9.1963	5_prime_UTR_variant	MODIFIER	CD97	ENSG00000123146	C	CTGAG	SE	ATAC	no	322514	CD97	ENSG00000123146				yes	exonic_or_splice	NA	ENSG00000123146	exonic_expressed_Enh	ENSG00000123146	CD97	yes	yes
19:15336392:CACAA/C	PCT	chr19:73	19:15336392_CACAA_C	rs5827281	19	15336392	CACAA/C	C	NA	Common	0.2235	0.2235	NA	TRUE	TRUE	+	0.0309889	0.00454578	11.0319	0.000333321	+	0.031651	0.0039718	14.793	upstream_gene_variant	MODIFIER	AC004257.1	ENSG00000269635	CACAA	C	none	no	no	322682	EPHX3	ENSG00000105131	322652	OR1I1	ENSG00000094661	no	intergenic	NA	ENSG00000094661	interaction	ENSG00000094661	OR1I1	no	no
19:16194504:G/A	PLT#	chr19:75	19:16194504_G_A	rs17708984	19	16194504	G/A	A	G	Common	0.2879	0.2879	0.2879	TRUE	TRUE	+	0.0327708	0.00405154	15.2189	0.000440339	+	0.024422	0.003493	11.565	intron_variant	MODIFIER	TPM4	ENSG00000167460	G	A	SEconst	ATAC	no	322842	TPM4	ENSG00000167460				yes	intronic	NA	ENSG00000167460	bait_proximity	ENSG00000167460	TPM4	yes	yes
19:16194504:G/A	PDW	chr19:75	19:16194504_G_A	rs17708984	19	16194504	G/A	A	G	Common	0.2882	0.2882	0.2882	FALSE	TRUE	-	-0.0305563	0.00399351	13.7019	0.000383074	-	-0.023688	0.0035678	10.5	intron_variant	MODIFIER	TPM4	ENSG00000167460	G	A	SEconst	ATAC	no	322842	TPM4	ENSG00000167460				yes	intronic	NA	ENSG00000167460	bait_proximity	ENSG00000167460	TPM4	yes	yes
19:16197421:A/G	MPV	chr19:76	19:16197421_A_G	rs2303149	19	16197421	A/G	G	G	Common	0.4596	0.4596	0.5404	TRUE	TRUE	-	-0.0235933	0.00381657	9.19811	0.000276505	-	-0.023274	0.0032885	11.831	intron_variant	MODIFIER	TPM4	ENSG00000167460	A	G	SEconst	ATAC	no	322844	TPM4	ENSG00000167460				yes	intronic	NA	ENSG00000167460	bait_proximity	ENSG00000167460	TPM4	yes	yes
19:16211630:A/G	MPV	chr19:77	19:16211630_A_G	rs59508494	19	16211630	A/G	G	NA	Low	0.0191	0.0191	NA	TRUE	TRUE	+	0.242166	0.0139275	66.9891	0.00219742	+	0.26268	0.011563	113.34	non_coding_transcript_exon_variant	MODIFIER	TPM4	ENSG00000167460	A	G	SE	no	no	322848	TPM4	ENSG00000167460				yes	exonic_or_splice	NA	ENSG00000167460	exonic_expressed_Enh	ENSG00000167460	TPM4	yes	yes
19:16211630:A/G	PDW	chr19:77	19:16211630_A_G	rs59508494	19	16211630	A/G	G	NA	Low	0.0191	0.0191	NA	FALSE	TRUE	+	0.223013	0.0138431	57.6638	0.00186358	+	0.21681	0.012369	67.996	non_coding_transcript_exon_variant	MODIFIER	TPM4	ENSG00000167460	A	G	SE	no	no	322848	TPM4	ENSG00000167460				yes	exonic_or_splice	NA	ENSG00000167460	exonic_expressed_Enh	ENSG00000167460	TPM4	yes	yes
19:16217453:T/C	MPV	chr19:78	19:16217453_T_C	rs2113036	19	16217453	T/C	C	NA	Common	0.3438	0.3438	NA	TRUE	TRUE	+	0.0433888	0.00391089	27.8741	0.000849431	+	0.02743	0.0033708	15.391	upstream_gene_variant	MODIFIER	RAB8A, CTD-2231E14.5	ENSG00000167461, ENSG00000267373	T	C	SEconst	no	no	322849	TPM4	ENSG00000267373_ENSG00000167460				NA	intergenic	NA	ENSG00000167461	LD0.8_unambiguous	ENSG00000167461	RAB8A	yes	no
19:17202746:A/T	MPV	chr19:90	19:17202746_A_T	rs7254827	19	17202746	A/T	T	A	Common	0.2235	0.2235	0.2235	TRUE	TRUE	+	0.0365937	0.00434106	16.4601	0.000464795	+	0.03821	0.0035027	26.97	intron_variant	MODIFIER	MYO9B	ENSG00000099331	A	T	SEconst	ATAC	no	323002	MYO9B	ENSG00000099331_ENSG00000269066				yes	intronic	NA	ENSG00000269066_ENSG00000099331	LD0.8_ambiguous	ENSG00000099331_ENSG00000269066	MYO9B_CTD-2528A14.5	yes	no
19:19461106:G/GA	PCT	chr19:105	19:19461106_G_GA	rs60619538	19	19461106	G/GA	G	NA	Common	0.835	0.165	NA	TRUE	TRUE	-	-0.0374431	0.00495014	13.4081	0.000386317	-	-0.041609	0.0043273	21.157	intron_variant	MODIFIER	MAU2	ENSG00000129933	G	GA	none	no	no	323262	MAU2	ENSG00000129933	323246	MEF2BNB-MEF2B_MEF2BNB_MEF2B_RFXANK_MEF2B_MEF2BNB	ENSG00000064489_ENSG00000254901_ENSG00000213999_ENSG00000064490_ENSG00000213999_ENSG00000254901	yes	intronic	NA	ENSG00000064489_ENSG00000254901_ENSG00000213999_ENSG00000064490_ENSG00000213999_ENSG00000254901	interaction	ENSG00000064489_ENSG00000064490_ENSG00000213999_ENSG00000254901	MEF2BNB-MEF2B_MEF2B_MEF2BNB_RFXANK	no	no
19:19756073:AGCC/A	PLT#	chr19:109	19:19756073_AGCC_A	rs3841260	19	19756073	AGCC/A	A	NA	Common	0.0736	0.0736	NA	FALSE	TRUE	+	0.0668448	0.00711899	20.2204	0.000609314	+	0.060705	0.006114	22.499	3_prime_UTR_variant	MODIFIER	ATP13A1	ENSG00000105726	AGCC	A	none	no	no	323295	LPAR2_GMIP_ATP13A1	ENSG00000064547_ENSG00000089639_ENSG00000105726				yes	exonic_or_splice	NA	ENSG00000105726	exonic_expressed_noEnh	ENSG00000105726	ATP13A1	yes	yes
19:19756073:AGCC/A	PCT	chr19:109	19:19756073_AGCC_A	rs3841260	19	19756073	AGCC/A	A	NA	Common	0.0737	0.0737	NA	TRUE	TRUE	+	0.0828512	0.00714077	30.398	0.000937232	+	0.079548	0.0062418	36.458	3_prime_UTR_variant	MODIFIER	ATP13A1	ENSG00000105726	AGCC	A	none	no	no	323295	LPAR2_GMIP_ATP13A1	ENSG00000064547_ENSG00000089639_ENSG00000105726				yes	exonic_or_splice	NA	ENSG00000105726	exonic_expressed_noEnh	ENSG00000105726	ATP13A1	yes	yes
19:2007911:C/T	PLT#	chr19:22	19:2007911_C_T	rs57274573	19	2007911	C/T	T	NA	Common	0.1692	0.1692	NA	TRUE	TRUE	+	0.028021	0.00485912	8.09235	0.000220747	+	0.026887	0.0041735	9.9281	intron_variant	MODIFIER	BTBD2	ENSG00000133243	C	T	TE	no	no	320670	BTBD2	ENSG00000133243				yes	intronic	NA	ENSG00000133243	bait_proximity	ENSG00000133243	BTBD2	yes	yes
19:35662257:G/A	MPV	chr19:129	19:35662257_G_A	rs7249578	19	35662257	G/A	A	G	Common	0.4195	0.4195	0.4195	TRUE	TRUE	+	0.0286629	0.00371878	13.8921	0.000400132	+	0.02829	0.0030005	20.375	downstream_gene_variant	MODIFIER	FXYD5	ENSG00000089327	G	A	TE	no	no	327598	FXYD5	ENSG00000089327				yes	intergenic	NA	ENSG00000089327_ENSG00000177558_ENSG00000262497	LD0.9_ambiguous	ENSG00000089327_ENSG00000177558_ENSG00000262497	AC002128.4_FXYD5_FAM187B	yes	no
19:35665648:C/A	PDW	chr19:130	19:35665648_C_A	rs7248710	19	35665648	C/A	C	C	Common	0.7182	0.2818	0.7182	TRUE	TRUE	+	0.0385641	0.00405207	20.7496	0.000601981	+	0.040324	0.0036058	28.296	downstream_gene_variant	MODIFIER	FXYD5	ENSG00000089327	C	A	none	no	no	327599						yes	intergenic	NA	unassigned	unassigned	unassigned		no	no
19:38726076:A/G	PCT	chr19:136	19:38726076_A_G	rs7253820	19	38726076	A/G	G	NA	Common	0.4678	0.4678	NA	TRUE	TRUE	+	0.0256015	0.00373674	11.1355	0.000326358	+	0.022895	0.0032644	11.632	intergenic_variant	MODIFIER	NA	NA	A	G	none	no	no	328226			328245_328246_328250_328255_328258	YIF1B_KCNK6_CATSPERG_CATSPERG_PSMD8_GGN_SPRED3	ENSG00000167645_ENSG00000099337_ENSG00000268913_ENSG00000099338_ENSG00000099338_ENSG00000238838_ENSG00000099341_ENSG00000179168_ENSG00000188766_ENSG00000267473	NA	intergenic	NA	ENSG00000167645_ENSG00000099337_ENSG00000268913_ENSG00000099338_ENSG00000099338_ENSG00000238838_ENSG00000099341_ENSG00000179168_ENSG00000188766_ENSG00000267473	interaction	ENSG00000099337_ENSG00000099338_ENSG00000099341_ENSG00000167645_ENSG00000179168_ENSG00000188766_ENSG00000238838_ENSG00000267473_ENSG00000268913	snoU13_AC026806.2_AC005789.11_YIF1B_KCNK6_CATSPERG_PSMD8_GGN_SPRED3	no	no
19:38765660:C/A	PLT#	chr19:137	19:38765660_C_A	rs12608697	19	38765660	C/A	A	A	Common	0.4059	0.4059	0.5941	TRUE	TRUE	+	0.0305389	0.00373073	15.5677	0.000449796	+	0.029064	0.0032034	18.931	intron_variant	MODIFIER	SPINT2	ENSG00000167642	C	A	SEconst	no	no	328236	SPINT2	ENSG00000167642	328243_328245_328246	C19orf33_YIF1B_KCNK6_CATSPERG	ENSG00000167644_ENSG00000167645_ENSG00000099337_ENSG00000268913_ENSG00000099338	yes	intronic	NA	ENSG00000167644_ENSG00000167645_ENSG00000099337_ENSG00000268913_ENSG00000099338	interaction	ENSG00000099337_ENSG00000099338_ENSG00000167644_ENSG00000167645_ENSG00000268913	AC026806.2_YIF1B_C19orf33_KCNK6_CATSPERG	no	no
19:38794895:T/C	MPV	chr19:138	19:38794895_T_C	rs2304176	19	38794895	T/C	C	C	Common	0.2248	0.2248	0.7752	TRUE	TRUE	-	-0.0295824	0.00433224	11.0663	0.000305005	-	-0.032773	0.0034963	20.149	5_prime_UTR_variant	MODIFIER	C19orf33	ENSG00000167644	T	C	SEconst	ATAC	no	328243	C19orf33	ENSG00000167644				yes	exonic_or_splice	NA	ENSG00000167644	exonic_expressed_Enh	ENSG00000167644	C19orf33	yes	yes
19:39229959:G/A	PLT#	chr19:141	19:39229959_G_A	rs12976598	19	39229959	G/A	A	G	Common	0.0644	0.0644	0.0644	TRUE	TRUE	+	0.0511882	0.00746374	11.1567	0.000315752	+	0.050466	0.0064107	14.455	non_coding_transcript_exon_variant	MODIFIER	CTD-2540F13.2	ENSG00000267892	G	A	none	no	no	328293	ACTN4_CAPN12	ENSG00000130402_ENSG00000182472_ENSG00000267892				no	exonic_or_splice	NA	ENSG00000267892	exonic_notExpressed	ENSG00000267892	CTD-2540F13.2	yes	yes
19:45145863:T/C	PDW	chr19:154	19:45145863_T_C	rs73048339	19	45145863	T/C	C	NA	Common	0.251	0.251	NA	TRUE	TRUE	-	-0.0273693	0.00425876	9.88442	0.000281652	-	-0.028757	0.0037911	13.477	intron_variant	MODIFIER	CTB-171A8.1	ENSG00000266903	T	C	none	no	no	329517	PVR	ENSG00000073008				no	intronic	NA	ENSG00000073008	bait_proximity	ENSG00000073008	PVR	no	no
19:45147340:G/T	MPV	chr19:155	19:45147340_G_T	rs11540084	19	45147340	G/T	T	G	Common	0.1974	0.1974	0.1974	TRUE	TRUE	-	-0.0388264	0.00454679	16.8695	0.000477672	-	-0.037727	0.003683	23.89	5_prime_UTR_variant	MODIFIER	PVR	ENSG00000073008	G	T	none	ATAC	no	329517	PVR	ENSG00000073008				yes	exonic_or_splice	NA	ENSG00000073008	exonic_expressed_noEnh	ENSG00000073008	PVR	yes	yes
19:45162038:A/G	MPV	chr19:156	19:45162038_A_G	rs203710	19	45162038	A/G	A	G	Low	0.972	0.028	0.028	TRUE	TRUE	-	-0.0669443	0.0109904	8.95036	0.000243939	-	-0.075972	0.0089059	16.833	missense_variant	MODERATE	PVR	ENSG00000073008	A	G	none	no	no	329519	PVR	ENSG00000266903_ENSG00000073008				yes	exonic_or_splice	NA	ENSG00000073008	exonic_expressed_noEnh	ENSG00000073008	PVR	yes	yes
19:45372329:A/G	MPV	chr19:158	19:45372329_A_G	rs17561351	19	45372329	A/G	G	A	Common	0.0583	0.0583	0.0583	TRUE	TRUE	+	0.0449143	0.00723964	9.25911	0.000221503	+	0.046699	0.0058419	14.88	intron_variant	MODIFIER	PVRL2	ENSG00000130202	A	G	TE	no	no	329544	PVRL2	ENSG00000130202				yes	intronic	NA	unassigned	unassigned	unassigned		no	no
19:45411941:T/C	PLT#	chr19:159	19:45411941_T_C	rs429358	19	45411941	T/C	C	C	Common	0.1415	0.1415	0.8585	FALSE	TRUE	-	-0.0301972	0.00510257	8.48705	0.000221544	-	-0.029764	0.0043696	11.014	missense_variant	MODERATE	APOE	ENSG00000130203	T	C	none	no	no	329549	APOE	ENSG00000130203	329551_329553_329556	APOC1_APOC4_APOC4_APOC2_CLPTM1	ENSG00000130208_ENSG00000224916_ENSG00000267467_ENSG00000224916_ENSG00000267467_ENSG00000234906_ENSG00000267114_ENSG00000104853	no	exonic_or_splice	NA	ENSG00000130203_ENSG00000130208_ENSG00000224916_ENSG00000267467_ENSG00000234906_ENSG00000267114_ENSG00000104853	exonic_notExpressed	ENSG00000104853_ENSG00000130203_ENSG00000130208_ENSG00000224916_ENSG00000234906_ENSG00000267114_ENSG00000267467	APOE_APOC1_APOC2_APOC4_APOC2_CTB-129P6.11_CLPTM1	yes	no
19:45422946:A/G	PCT	chr19:161	19:45422946_A_G	rs4420638	19	45422946	A/G	G	G	Common	0.1883	0.1883	0.8117	TRUE	TRUE	-	-0.0381446	0.00467856	15.45	0.000444777	-	-0.042184	0.004091	24.196	downstream_gene_variant	MODIFIER	APOC1	ENSG00000130208	A	G	none	no	no	329552	APOC1P1_APOC1	ENSG00000214855_ENSG00000130208				yes	intergenic	NA	ENSG00000130208	LD0.9_unambiguous	ENSG00000130208	APOC1	yes	yes
19:45716192:G/C	MPV	chr19:163	19:45716192_G_C	rs11667509	19	45716192	G/C	C	G	Common	0.378	0.378	0.378	TRUE	TRUE	+	0.0707925	0.00378721	77.2443	0.0023566	+	0.074394	0.0030575	129.81	3_prime_UTR_variant	MODIFIER	EXOC3L2	ENSG00000130201	G	C	TE	no	no	329586	MARK4_EXOC3L2	ENSG00000007047_ENSG00000266958_ENSG00000130201				yes	exonic_or_splice	NA	ENSG00000130201	exonic_expressed_Enh	ENSG00000130201	EXOC3L2	yes	yes
19:45751157:G/C	PLT#	chr19:164	19:45751157_G_C	rs12459847	19	45751157	G/C	C	G	Common	0.2557	0.2557	0.2557	FALSE	TRUE	-	-0.0515897	0.00420892	33.8133	0.00101306	-	-0.045605	0.0036895	34.354	intron_variant	MODIFIER	MARK4	ENSG00000007047	G	C	none	no	no	329593	MARK4	ENSG00000267045_ENSG00000007047	329601_329602	CKM_RPS16P9_KLC3	ENSG00000104879_ENSG00000242675_ENSG00000104892_ENSG00000268341	yes	intronic	NA	ENSG00000104879_ENSG00000242675_ENSG00000104892_ENSG00000268341	interaction	ENSG00000104879_ENSG00000104892_ENSG00000242675_ENSG00000268341	RPS16P9_CKM_KLC3_L47234.1	no	no
19:45751157:G/C	PCT	chr19:164	19:45751157_G_C	rs12459847	19	45751157	G/C	C	G	Common	0.2555	0.2555	0.2555	FALSE	TRUE	-	-0.0452408	0.00422471	26.0327	0.000778656	-	-0.045618	0.0036943	34.288	intron_variant	MODIFIER	MARK4	ENSG00000007047	G	C	none	no	no	329593	MARK4	ENSG00000267045_ENSG00000007047	329601_329602	CKM_RPS16P9_KLC3	ENSG00000104879_ENSG00000242675_ENSG00000104892_ENSG00000268341	yes	intronic	NA	ENSG00000104879_ENSG00000242675_ENSG00000104892_ENSG00000268341	interaction	ENSG00000104879_ENSG00000104892_ENSG00000242675_ENSG00000268341	RPS16P9_CKM_KLC3_L47234.1	no	no
19:45786555:T/C	PDW	chr19:165	19:45786555_T_C	rs12982781	19	45786555	T/C	C	T	Common	0.3391	0.3391	0.3391	TRUE	TRUE	+	0.0337758	0.0038259	17.9732	0.000511334	+	0.027951	0.003451	15.255	intron_variant	MODIFIER	MARK4	ENSG00000007047	T	C	none	no	no	329596	MARK4	ENSG00000007047				yes	intronic	NA	ENSG00000007047	LD0.8_unambiguous	ENSG00000007047	MARK4	yes	yes
19:49232226:G/A	MPV	chr19:177	19:49232226_G_A	rs2287922	19	49232226	G/A	G	G	Common	0.5342	0.4658	0.5342	TRUE	TRUE	-	-0.0244899	0.00362461	10.8499	0.000298475	-	-0.025874	0.0029207	18.088	missense_variant	MODERATE	RASIP1	ENSG00000105538	G	A	none	no	no	330131	RASIP1	ENSG00000105538				no	exonic_or_splice	NA	ENSG00000105538	exonic_notExpressed	ENSG00000105538	RASIP1	yes	yes
19:51728477:C/T	PCT	chr19:185	19:51728477_C_T	rs12459419	19	51728477	C/T	T	C	Common	0.3243	0.3243	0.3243	TRUE	TRUE	-	-0.0250702	0.00390114	9.88381	0.000275453	-	-0.024697	0.003408	12.367	missense_variant	MODERATE	CD33	ENSG00000105383	C	T	none	ATAC	no	330512	CD33	ENSG00000105383				yes	exonic_or_splice	NA	ENSG00000105383	exonic_expressed_noEnh	ENSG00000105383	CD33	yes	yes
19:55536595:G/A	MPV	chr19:190	19:55536595_G_A	rs1613662	19	55536595	G/A	G	NA	Common	0.833	0.167	NA	FALSE	TRUE	+	0.0527367	0.00482897	27.0381	0.000773778	+	0.053012	0.0038964	41.406	missense_variant	MODERATE	GP6	ENSG00000088053	G	A	none	no	no	331278	GP6	ENSG00000088053_ENSG00000267149_ENSG00000267265				yes	exonic_or_splice	NA	ENSG00000088053	exonic_expressed_noEnh	ENSG00000088053	GP6	yes	yes
19:55536595:G/A	PDW	chr19:190	19:55536595_G_A	rs1613662	19	55536595	G/A	G	NA	Common	0.833	0.167	NA	TRUE	TRUE	+	0.067385	0.00479846	44.0708	0.00126333	+	0.068803	0.0042711	57.613	missense_variant	MODERATE	GP6	ENSG00000088053	G	A	none	no	no	331278	GP6	ENSG00000088053_ENSG00000267149_ENSG00000267265				yes	exonic_or_splice	NA	ENSG00000088053	exonic_expressed_noEnh	ENSG00000088053	GP6	yes	yes
19:55693469:C/T	PCT	chr19:191	19:55693469_C_T	rs45541434	19	55693469	C/T	T	C	Low	0.0119	0.0119	0.0119	TRUE	TRUE	-	-0.105206	0.0168988	9.31923	0.000260292	-	-0.113	0.014767	13.702	missense_variant	MODERATE	PTPRH	ENSG00000080031	C	T	none	no	no	331300	SYT5	ENSG00000129990	331315_331330_331331_331342_331343	BRSK1_TMEM190_TMEM238_RPL28_SHISA7_ISOC2_ZNF628	ENSG00000160469_ENSG00000160472_ENSG00000269275_ENSG00000233493_ENSG00000108107_ENSG00000187902_ENSG00000063241_ENSG00000197483_ENSG00000269859	no	exonic_or_splice	NA	ENSG00000080031_ENSG00000160469_ENSG00000160472_ENSG00000269275_ENSG00000233493_ENSG00000108107_ENSG00000187902_ENSG00000063241_ENSG00000197483_ENSG00000269859	exonic_notExpressed	ENSG00000063241_ENSG00000080031_ENSG00000108107_ENSG00000160469_ENSG00000160472_ENSG00000187902_ENSG00000197483_ENSG00000233493_ENSG00000269275_ENSG00000269859	PTPRH_BRSK1_TMEM190_TMEM238_RPL28_SHISA7_ISOC2_ZNF628_CTD-2105E13.15_CTD-2537I9.16	yes	no
19:58963530:G/A	MPV	chr19:193	19:58963530_G_A	rs11671005	19	58963530	G/A	A	G	Common	0.2583	0.2583	0.2583	TRUE	TRUE	-	-0.0272135	0.00422425	9.92904	0.000283761	-	-0.026799	0.0034089	14.419	5_prime_UTR_variant	MODIFIER	ZNF324B	ENSG00000249471	G	A	none	ATAC	no	331945	ZNF324B	ENSG00000249471				yes	exonic_or_splice	NA	ENSG00000249471	exonic_expressed_noEnh	ENSG00000249471	ZNF324B	yes	yes
19:6011141:A/T	MPV	chr19:34	19:6011141_A_T	rs505401	19	6011141	A/T	T	T	Common	0.1056	0.1056	0.8944	TRUE	TRUE	+	0.0384262	0.00602536	9.74444	0.00027892	+	0.041308	0.0048608	16.712	intron_variant	MODIFIER	RFX2, CTC-232P5.1	ENSG00000087903, ENSG00000266983	A	T	none	no	no	321210	RFX2	ENSG00000266983_ENSG00000087903				NA	intronic	NA	ENSG00000267299_ENSG00000087903_ENSG00000130377_ENSG00000267262	LD0.8_ambiguous	ENSG00000087903_ENSG00000130377_ENSG00000267262_ENSG00000267299	CTC-232P5.3_CTB-66B24.1_RFX2_ACSBG2	yes	no
19:6801966:G/A	MPV	chr19:37	19:6801966_G_A	rs332426	19	6801966	G/A	A	A	Common	0.1013	0.1013	0.8987	TRUE	TRUE	-	-0.0375626	0.00601984	9.35842	0.000256901	-	-0.035304	0.0048609	12.42	intron_variant	MODIFIER	VAV1	ENSG00000141968	G	A	none	ATAC	no	321321	VAV1	ENSG00000141968				yes	intronic	NA	unassigned	unassigned	unassigned		no	no
19:6802571:C/T	MPV	chr19:38	19:6802571_C_T	rs8106212	19	6802571	C/T	T	C	Low	0.0124	0.0124	0.0124	FALSE	TRUE	+	0.117242	0.0166517	11.7188	0.000336668	+	0.14177	0.013447	25.254	intron_variant	MODIFIER	VAV1	ENSG00000141968	C	T	none	ATAC	CTCF	321321	VAV1	ENSG00000141968				yes	intronic	NA	unassigned	unassigned	unassigned		no	no
19:6802571:C/T	PDW	chr19:38	19:6802571_C_T	rs8106212	19	6802571	C/T	T	C	Low	0.0124	0.0124	0.0124	TRUE	TRUE	+	0.148002	0.0165439	18.4333	0.000536495	+	0.15126	0.014736	23.985	intron_variant	MODIFIER	VAV1	ENSG00000141968	C	T	none	ATAC	CTCF	321321	VAV1	ENSG00000141968				yes	intronic	NA	unassigned	unassigned	unassigned		no	no
19:6804093:T/C	PDW	chr19:39	19:6804093_T_C	rs201831100	19	6804093	T/C	C	T	Common	0.0686	0.0686	0.0686	TRUE	TRUE	-	-0.0417002	0.00712858	8.30767	0.000222211	-	-0.044454	0.0063483	11.598	intron_variant	MODIFIER	VAV1	ENSG00000141968	T	C	none	no	no	321321	VAV1	ENSG00000141968				yes	intronic	NA	unassigned	unassigned	unassigned		no	no
2:100762215:AG/A	PCT	chr2:76	2:100762215_AG_A	rs368755101	2	100762215	AG/A	A	NA	Common	0.3613	0.3613	NA	FALSE	TRUE	+	0.0235708	0.00381176	9.20332	0.000256415	+	0.023033	0.0033334	11.312	upstream_gene_variant	MODIFIER	AFF3	ENSG00000144218	AG	A	none	no	no	360136	AFF3	ENSG00000144218				no	intergenic	NA	ENSG00000144218	bait_proximity	ENSG00000144218	AFF3	yes	yes
2:106458806:T/C	PDW	chr2:81	2:106458806_T_C	rs11124063	2	106458806	T/C	T	T	Common	0.6195	0.3805	0.6195	TRUE	TRUE	-	-0.0223498	0.00369677	8.82765	0.00023549	-	-0.021789	0.0032984	10.402	intron_variant	MODIFIER	NCK2	ENSG00000071051	T	C	none	no	no	361835	NCK2	ENSG00000071051_ENSG00000235522				yes	intronic	NA	ENSG00000235522	LD0.9_unambiguous	ENSG00000235522	AC009505.2	no	no
2:109064563:C/T	MPV	chr2:82	2:109064563_C_T	rs11123694	2	109064563	C/T	C	T	Common	0.5658	0.4342	0.4342	TRUE	TRUE	+	0.0234477	0.00363042	9.97628	0.000270137	+	0.023244	0.0029341	14.629	upstream_gene_variant	MODIFIER	GCC2	ENSG00000135968	C	T	none	no	no	362607	GCC2	ENSG00000135968	362535		ENSG00000225328	yes	promoter	ENSG00000135968	ENSG00000135968	promoter_overlap	ENSG00000135968	GCC2	yes	yes
2:112185844:T/C	PLT#	chr2:99	2:112185844_T_C	rs4377346	2	112185844	T/C	C	T	Common	0.253	0.253	0.253	FALSE	TRUE	+	0.0361933	0.00459862	14.4519	0.00049514	+	0.036693	0.0039491	19.813	intron_variant	MODIFIER	MIR4435-1HG	ENSG00000172965	T	C	SEconst	no	no	363431		ENSG00000172965				yes	intronic	NA	unassigned	unassigned	unassigned		no	no
2:112185844:T/C	PCT	chr2:99	2:112185844_T_C	rs4377346	2	112185844	T/C	C	T	Common	0.2528	0.2528	0.2528	TRUE	TRUE	+	0.0412751	0.00461546	18.4208	0.000643605	+	0.040404	0.0040331	22.89	intron_variant	MODIFIER	MIR4435-1HG	ENSG00000172965	T	C	SEconst	no	no	363431		ENSG00000172965				yes	intronic	NA	unassigned	unassigned	unassigned		no	no
2:113496453:G/A	MPV	chr2:104	2:113496453_G_A	NA	2	113496453	G/A	A	NA	Rare	0.0092	0.0092	NA	TRUE	TRUE	-	-0.201863	0.0199575	23.3226	0.000742877	-	-0.19988	0.016138	34.488	missense_variant	MODERATE	CKAP2L	ENSG00000169607	G	A	none	no	no	363786	NT5DC4_CKAP2L	ENSG00000144130_ENSG00000169607	363818_363842	IL1B_IL37	ENSG00000125538_ENSG00000125571	yes	exonic_or_splice	NA	ENSG00000169607	exonic_expressed_noEnh	ENSG00000169607	CKAP2L	yes	yes
2:120818804:A/AT	PCT	chr2:109	2:120818804_A_AT	rs558199115	2	120818804	A/AT	AT	NA	Common	0.2126	0.2126	NA	TRUE	TRUE	+	0.0275347	0.00452566	8.93132	0.000253833	+	0.025874	0.0039596	10.194	intron_variant	MODIFIER	EPB41L5	ENSG00000115109	A	AT	none	no	no	366055	EPB41L5	ENSG00000115109				yes	intronic	NA	unassigned	unassigned	unassigned		no	no
2:121013169:G/A	MPV	chr2:110	2:121013169_G_A	rs4849845	2	121013169	G/A	G	A	Common	0.6894	0.3106	0.3106	TRUE	TRUE	+	0.0409393	0.00390847	24.9464	0.000717767	+	0.041525	0.0031585	38.731	intron_variant	MODIFIER	RALB	ENSG00000144118	G	A	none	no	no	366103	RALB	ENSG00000144118	365957	PTPN4	ENSG00000088179	yes	intronic	NA	ENSG00000088179	interaction	ENSG00000088179	PTPN4	no	no
2:143831599:A/G	MPV	chr2:114	2:143831599_A_G	rs74847330	2	143831599	A/G	G	A	Common	0.1263	0.1263	0.1263	FALSE	TRUE	+	0.0404073	0.00544221	12.9471	0.000360342	+	0.036387	0.0043998	15.871	intergenic_variant	MODIFIER	NA	NA	A	G	none	no	no	372948						NA	intergenic	NA	ENSG00000075884	LD0.9_unambiguous	ENSG00000075884	ARHGAP15	no	no
2:143831599:A/G	PDW	chr2:114	2:143831599_A_G	rs74847330	2	143831599	A/G	G	A	Common	0.1263	0.1263	0.1263	TRUE	TRUE	+	0.0508847	0.00540494	20.3229	0.000571439	+	0.051856	0.0048226	26.232	intergenic_variant	MODIFIER	NA	NA	A	G	none	no	no	372948						NA	intergenic	NA	ENSG00000075884	LD0.9_unambiguous	ENSG00000075884	ARHGAP15	no	no
2:160677375:C/G	PLT#	chr2:124	2:160677375_C_G	rs12052715	2	160677375	C/G	C	G	Common	0.7247	0.2753	0.2753	TRUE	TRUE	-	-0.0344166	0.00406916	16.5651	0.000472639	-	-0.031029	0.0035878	17.278	intron_variant	MODIFIER	LY75-CD302, LY75	ENSG00000248672, ENSG00000054219	C	G	none	no	no	378446	LY75-CD302_LY75	ENSG00000248672_ENSG00000054219_ENSG00000227055				NA	intronic	NA	unassigned	unassigned	unassigned		no	no
2:160683524:G/A	PCT	chr2:125	2:160683524_G_A	rs2955982	2	160683524	G/A	G	A	Common	0.8314	0.1686	0.1686	TRUE	TRUE	-	-0.0476355	0.00487588	21.8181	0.00063615	-	-0.058767	0.0043133	41.521	intron_variant	MODIFIER	LY75-CD302, LY75	ENSG00000248672, ENSG00000054219	G	A	none	no	no	378448	LY75-CD302_LY75	ENSG00000248672_ENSG00000054219				NA	intronic	NA	ENSG00000054219_ENSG00000248672	LD0.9_unambiguous	ENSG00000054219_ENSG00000248672	LY75_LY75-CD302	yes	yes
2:160690656:G/A	PCT	chr2:123	2:160690656_G_A	rs78446341	2	160690656	G/A	A	G	Low	0.0234	0.0234	0.0234	TRUE	TRUE	+	0.135177	0.0120665	28.4029	0.000835161	+	0.14123	0.010583	39.877	missense_variant	MODERATE	LY75-CD302, LY75	ENSG00000248672, ENSG00000054219	G	A	none	no	no	378451	LY75-CD302_LY75	ENSG00000248672_ENSG00000054219				NA	exonic_or_splice	NA	ENSG00000054219_ENSG00000248672	exonic_notExpressed	ENSG00000054219_ENSG00000248672	LY75_LY75-CD302	yes	yes
2:160754947:A/G	PCT	chr2:126	2:160754947_A_G	rs76840964	2	160754947	A/G	G	A	Common	0.1249	0.1249	0.1249	TRUE	TRUE	-	-0.0345482	0.00552012	9.41066	0.000260917	-	-0.043538	0.0048721	18.391	intron_variant	MODIFIER	LY75, LY75-CD302	ENSG00000054219, ENSG00000248672	A	G	none	no	no	378476	LY75-CD302_LY75	ENSG00000248672_ENSG00000054219				NA	intronic	NA	ENSG00000054219_ENSG00000248672	bait_proximity	ENSG00000054219_ENSG00000248672	LY75_LY75-CD302	yes	yes
2:16620803:A/G	MPV	chr2:7	2:16620803_A_G	rs6759839	2	16620803	A/G	A	A	Common	0.6785	0.3215	0.6785	TRUE	TRUE	-	-0.0392478	0.00391785	22.8947	0.000672036	-	-0.042823	0.0031665	40.925	intergenic_variant	MODIFIER	NA	NA	A	G	SEconst	ATAC	no	336658						NA	intergenic	NA	unassigned	unassigned	unassigned		no	no
2:171892379:A/G	PDW	chr2:136	2:171892379_A_G	rs2723242	2	171892379	A/G	G	G	Common	0.2401	0.2401	0.7599	TRUE	TRUE	+	0.0259109	0.0042089	9.12782	0.000244988	+	0.025575	0.0037547	11.014	intron_variant	MODIFIER	TLK1	ENSG00000198586	A	G	none	no	no	382084	TLK1	ENSG00000198586				yes	intronic	NA	unassigned	unassigned	unassigned		no	no
2:191728044:G/A	MPV	chr2:148	2:191728044_G_A	rs11893307	2	191728044	G/A	A	G	Common	0.2598	0.2598	0.2598	TRUE	TRUE	-	-0.025856	0.00411334	9.4868	0.000257123	-	-0.024743	0.0033244	13.004	intergenic_variant	MODIFIER	NA	NA	G	A	none	no	no	388410						NA	intergenic	NA	ENSG00000115419_ENSG00000115415	LD0.9_ambiguous	ENSG00000115415_ENSG00000115419	GLS_STAT1	no	no
2:192696255:A/G	PLT#	chr2:151	2:192696255_A_G	rs7585866	2	192696255	A/G	G	A	Common	0.3532	0.3532	0.3532	FALSE	TRUE	+	0.023368	0.00382508	8.99931	0.000249496	+	0.02351	0.003288	12.06	downstream_gene_variant	MODIFIER	SDPR	ENSG00000168497	A	G	SEconst	ATAC	no	388739	SDPR	ENSG00000168497				yes	intergenic	NA	ENSG00000233766_ENSG00000168497	bait_proximity	ENSG00000168497_ENSG00000233766	AC098617.1_SDPR	yes	no
2:192696255:A/G	MPV	chr2:151	2:192696255_A_G	rs7585866	2	192696255	A/G	G	A	Common	0.3534	0.3534	0.3534	TRUE	TRUE	-	-0.0448471	0.00379198	31.5471	0.00091918	-	-0.047866	0.0030647	54.226	downstream_gene_variant	MODIFIER	SDPR	ENSG00000168497	A	G	SEconst	ATAC	no	388739	SDPR	ENSG00000168497				yes	intergenic	NA	ENSG00000233766_ENSG00000168497	bait_proximity	ENSG00000168497_ENSG00000233766	AC098617.1_SDPR	yes	no
2:211540507:C/A	PLT#	chr2:156	2:211540507_C_A	rs1047891	2	211540507	C/A	A	C	Common	0.3159	0.3159	0.3159	TRUE	TRUE	-	-0.0341663	0.00390751	17.6469	0.00050454	-	-0.032274	0.0033591	21.125	missense_variant	MODERATE	CPS1	ENSG00000021826	C	A	none	no	no	394575	CPS1	ENSG00000021826				no	exonic_or_splice	NA	ENSG00000021826	exonic_notExpressed	ENSG00000021826	CPS1	yes	yes
2:211540507:C/A	MPV	chr2:156	2:211540507_C_A	rs1047891	2	211540507	C/A	A	C	Common	0.3158	0.3158	0.3158	FALSE	TRUE	+	0.0289995	0.00387518	13.1402	0.000363419	+	0.030466	0.0031328	21.62	missense_variant	MODERATE	CPS1	ENSG00000021826	C	A	none	no	no	394575	CPS1	ENSG00000021826				no	exonic_or_splice	NA	ENSG00000021826	exonic_notExpressed	ENSG00000021826	CPS1	yes	yes
2:219093934:G/A	PLT#	chr2:164	2:219093934_G_A	rs17572109	2	219093934	G/A	A	G	Common	0.2317	0.2317	0.2317	FALSE	TRUE	+	0.0387835	0.00437354	18.127	0.000535526	+	0.037418	0.0037591	22.609	non_coding_transcript_exon_variant	MODIFIER	ARPC2	ENSG00000163466	G	A	none	no	no	397035	ARPC2	ENSG00000163466	397025_397102	USP37_RQCD1	ENSG00000238428_ENSG00000135913_ENSG00000144580	yes	exonic_or_splice	NA	ENSG00000163466	exonic_expressed_noEnh	ENSG00000163466	ARPC2	yes	yes
2:219093934:G/A	MPV	chr2:164	2:219093934_G_A	rs17572109	2	219093934	G/A	A	G	Common	0.2319	0.2319	0.2319	FALSE	TRUE	-	-0.0340207	0.00433536	14.3713	0.00041232	-	-0.032445	0.0035035	19.688	non_coding_transcript_exon_variant	MODIFIER	ARPC2	ENSG00000163466	G	A	none	no	no	397035	ARPC2	ENSG00000163466	397025_397102	USP37_RQCD1	ENSG00000238428_ENSG00000135913_ENSG00000144580	yes	exonic_or_splice	NA	ENSG00000163466	exonic_expressed_noEnh	ENSG00000163466	ARPC2	yes	yes
2:219093934:G/A	PDW	chr2:164	2:219093934_G_A	rs17572109	2	219093934	G/A	A	G	Common	0.2319	0.2319	0.2319	TRUE	TRUE	-	-0.045323	0.00430533	25.1888	0.000731788	-	-0.042407	0.0038418	27.592	non_coding_transcript_exon_variant	MODIFIER	ARPC2	ENSG00000163466	G	A	none	no	no	397035	ARPC2	ENSG00000163466	397025_397102	USP37_RQCD1	ENSG00000238428_ENSG00000135913_ENSG00000144580	yes	exonic_or_splice	NA	ENSG00000163466	exonic_expressed_noEnh	ENSG00000163466	ARPC2	yes	yes
2:220118531:G/C	PDW	chr2:172	2:220118531_G_C	rs939574	2	220118531	G/C	G	G	Common	0.9015	0.0985	0.9015	TRUE	TRUE	-	-0.0752319	0.00603714	34.917	0.00100516	-	-0.074293	0.0053883	42.497	intron_variant	MODIFIER	TUBA4B, TUBA4A	ENSG00000243910, ENSG00000127824	G	C	none	ATAC	no	397260	TUBA4A_TUBA4B	ENSG00000127824_ENSG00000243910	397237_397239_397264	NHEJ1_SLC23A3_FAM134A_CNPPD1_TUBA4B_TUBA4A_DNAJB2_PTPRN_MIR153-1	ENSG00000187736_ENSG00000213901_ENSG00000144567_ENSG00000115649_ENSG00000243910_ENSG00000127824_ENSG00000135924_ENSG00000054356_ENSG00000207647	NA	promoter	ENSG00000243910_ENSG00000127824	ENSG00000243910_ENSG00000127824	promoter_overlap	ENSG00000127824_ENSG00000243910	TUBA4B_TUBA4A	yes	yes
2:223972127:A/G	MPV	chr2:173	2:223972127_A_G	rs4674740	2	223972127	A/G	A	A	Common	0.9419	0.0581	0.9419	TRUE	TRUE	+	0.0579805	0.00777309	13.06	0.000367937	+	0.060829	0.0062769	21.476	intron_variant	MODIFIER	KCNE4	ENSG00000152049	A	G	none	no	no	398403	KCNE4	ENSG00000152049				no	intronic	NA	unassigned	unassigned	unassigned		no	no
2:224874874:G/A	MPV	chr2:174	2:224874874_G_A	rs13412535	2	224874874	G/A	A	G	Common	0.2349	0.2349	0.2349	TRUE	TRUE	-	-0.0277513	0.00433832	9.79946	0.00027682	-	-0.026927	0.0035054	13.802	intron_variant	MODIFIER	SERPINE2	ENSG00000135919	G	A	SEconst	ATAC	no	398684	SERPINE2	ENSG00000135919				yes	intronic	NA	unassigned	unassigned	unassigned		no	no
2:225744496:A/C	PDW	chr2:175	2:225744496_A_C	rs13424581	2	225744496	A/C	C	A	Common	0.0786	0.0786	0.0786	TRUE	TRUE	+	0.110573	0.00671416	60.2097	0.00177091	+	0.11582	0.0059982	82.259	intron_variant	MODIFIER	DOCK10	ENSG00000135905	A	C	none	no	no	398935	DOCK10	ENSG00000135905				yes	intronic	NA	ENSG00000144468	LD0.9_unambiguous	ENSG00000144468	RHBDD1	no	no
2:225816642:A/T	PDW	chr2:177	2:225816642_A_T	rs116778355	2	225816642	A/T	T	A	Low	0.0228	0.0228	0.0228	TRUE	TRUE	+	0.126244	0.013436	20.2463	0.000710177	+	0.14208	0.012001	31.598	intron_variant	MODIFIER	DOCK10	ENSG00000135905	A	T	SEconst	ATAC	no	398959	DOCK10	ENSG00000135905				yes	intronic	NA	unassigned	unassigned	unassigned		no	no
2:227296995:C/T	PDW	chr2:178	2:227296995_C_T	rs11684299	2	227296995	C/T	T	C	Common	0.1941	0.1941	0.1941	FALSE	TRUE	-	-0.0311218	0.0045482	11.1094	0.000303016	-	-0.030097	0.0040572	12.923	intergenic_variant	MODIFIER	NA	NA	C	T	none	no	no	399448						NA	intergenic	NA	unassigned	unassigned	unassigned		no	no
2:227296995:C/T	PCT	chr2:178	2:227296995_C_T	rs11684299	2	227296995	C/T	T	C	Common	0.1941	0.1941	0.1941	TRUE	TRUE	+	0.0425026	0.00463358	19.3361	0.000565154	+	0.041722	0.004052	24.13	intergenic_variant	MODIFIER	NA	NA	C	T	none	no	no	399448						NA	intergenic	NA	unassigned	unassigned	unassigned		no	no
2:234279261:G/C	PCT	chr2:183	2:234279261_G_C	rs60485593	2	234279261	G/C	C	G	Common	0.1196	0.1196	0.1196	TRUE	TRUE	-	-0.0392393	0.00567135	11.3417	0.000324252	-	-0.037342	0.0049607	13.285	intron_variant	MODIFIER	DGKD, AC019221.4	ENSG00000077044, ENSG00000243637	G	C	none	no	no	401352	DGKD	ENSG00000077044_ENSG00000243637				NA	intronic	NA	ENSG00000085978_ENSG00000252010	LD0.9_unambiguous	ENSG00000085978_ENSG00000252010	SCARNA5_ATG16L1	no	no
2:241510903:G/A	PLT#	chr2:188	2:241510903_G_A	rs78909033	2	241510903	G/A	A	G	Common	0.1361	0.1361	0.1361	FALSE	TRUE	+	0.0653096	0.00532164	33.8951	0.00100301	+	0.06742	0.0045733	48.431	intron_variant	MODIFIER	RNPEPL1	ENSG00000142327	G	A	none	no	no	403148	RNPEPL1_ANKMY1	ENSG00000142327_ENSG00000144504				yes	intronic	NA	ENSG00000142327_ENSG00000144504	bait_proximity	ENSG00000142327_ENSG00000144504	ANKMY1_RNPEPL1	yes	no
2:241510903:G/A	MPV	chr2:188	2:241510903_G_A	rs78909033	2	241510903	G/A	A	G	Common	0.1364	0.1364	0.1364	TRUE	TRUE	-	-0.170733	0.00527262	229.295	0.00686741	-	-0.17824	0.0042605	379.74	intron_variant	MODIFIER	RNPEPL1	ENSG00000142327	G	A	none	no	no	403148	RNPEPL1_ANKMY1	ENSG00000142327_ENSG00000144504				yes	intronic	NA	ENSG00000142327_ENSG00000144504	bait_proximity	ENSG00000142327_ENSG00000144504	ANKMY1_RNPEPL1	yes	no
2:241510903:G/A	PDW	chr2:188	2:241510903_G_A	rs78909033	2	241510903	G/A	A	G	Common	0.1364	0.1364	0.1364	FALSE	TRUE	-	-0.0730543	0.00523591	43.5178	0.00125733	-	-0.077527	0.0046704	61.103	intron_variant	MODIFIER	RNPEPL1	ENSG00000142327	G	A	none	no	no	403148	RNPEPL1_ANKMY1	ENSG00000142327_ENSG00000144504				yes	intronic	NA	ENSG00000142327_ENSG00000144504	bait_proximity	ENSG00000142327_ENSG00000144504	ANKMY1_RNPEPL1	yes	no
2:242634122:T/A	PDW	chr2:192	2:242634122_T_A	rs34426467	2	242634122	T/A	T	A	Common	0.5867	0.4133	0.4133	TRUE	TRUE	+	0.0327131	0.00364283	18.5679	0.000518985	+	0.031594	0.0032495	21.612	downstream_gene_variant	MODIFIER	AC133528.2	ENSG00000228989	T	A	none	no	no	403352	ING5	ENSG00000228989_ENSG00000168395	403375	CXXC11	ENSG00000188011	yes	intergenic	NA	ENSG00000188011	interaction	ENSG00000188011	CXXC11	no	no
2:31470440:G/C	PDW	chr2:22	2:31470440_G_C	rs146859437	2	31470440	G/C	C	G	Rare	0.0055	0.0055	0.0055	TRUE	TRUE	-	-0.232411	0.0299741	14.0495	0.000590894	-	-0.17938	0.026789	10.667	intron_variant	MODIFIER	EHD3	ENSG00000013016	G	C	none	no	no	340882	CAPN14_EHD3	ENSG00000214711_ENSG00000013016	340642	LCLAT1	ENSG00000172954	yes	intronic	NA	ENSG00000172954	interaction	ENSG00000172954	LCLAT1	no	no
2:31477838:G/A	PLT#	chr2:23	2:31477838_G_A	rs655029	2	31477838	G/A	G	A	Common	0.7113	0.2887	0.2887	FALSE	TRUE	+	0.0734903	0.00407363	72.0283	0.00221814	+	0.074343	0.0035011	99.201	intron_variant	MODIFIER	EHD3	ENSG00000013016	G	A	none	no	no	340882	CAPN14_EHD3	ENSG00000214711_ENSG00000013016	340642	LCLAT1	ENSG00000172954	yes	intronic	NA	ENSG00000172954	interaction	ENSG00000172954	LCLAT1	no	no
2:31477838:G/A	MPV	chr2:23	2:31477838_G_A	rs655029	2	31477838	G/A	G	A	Common	0.7118	0.2882	0.2882	FALSE	TRUE	-	-0.0895349	0.00403967	108.116	0.00328902	-	-0.090615	0.0032647	168.44	intron_variant	MODIFIER	EHD3	ENSG00000013016	G	A	none	no	no	340882	CAPN14_EHD3	ENSG00000214711_ENSG00000013016	340642	LCLAT1	ENSG00000172954	yes	intronic	NA	ENSG00000172954	interaction	ENSG00000172954	LCLAT1	no	no
2:31477838:G/A	PDW	chr2:23	2:31477838_G_A	rs655029	2	31477838	G/A	G	A	Common	0.7119	0.2881	0.2881	TRUE	TRUE	-	-0.128608	0.00401222	224.717	0.0067847	-	-0.12913	0.0035838	282.46	intron_variant	MODIFIER	EHD3	ENSG00000013016	G	A	none	no	no	340882	CAPN14_EHD3	ENSG00000214711_ENSG00000013016	340642	LCLAT1	ENSG00000172954	yes	intronic	NA	ENSG00000172954	interaction	ENSG00000172954	LCLAT1	no	no
2:31477838:G/A	PCT	chr2:23	2:31477838_G_A	rs655029	2	31477838	G/A	G	A	Common	0.7118	0.2882	0.2882	FALSE	TRUE	+	0.0360763	0.00408765	17.9634	0.000533981	+	0.036853	0.003575	24.184	intron_variant	MODIFIER	EHD3	ENSG00000013016	G	A	none	no	no	340882	CAPN14_EHD3	ENSG00000214711_ENSG00000013016	340642	LCLAT1	ENSG00000172954	yes	intronic	NA	ENSG00000172954	interaction	ENSG00000172954	LCLAT1	no	no
2:37068428:C/T	MPV	chr2:25	2:37068428_C_T	rs711244	2	37068428	C/T	T	C	Common	0.4226	0.4226	0.4226	TRUE	TRUE	-	-0.0350311	0.00365014	21.0853	0.000598885	-	-0.035833	0.002951	33.188	missense_variant	MODERATE	AC007382.1	ENSG00000268688	C	T	none	no	no	342555	STRN	ENSG00000268688_ENSG00000115808				yes	exonic_or_splice	NA	ENSG00000268688	exonic_expressed_noEnh	ENSG00000268688	AC007382.1	yes	yes
2:38050232:C/G	MPV	chr2:28	2:38050232_C_G	rs4670221	2	38050232	C/G	G	G	Common	0.3279	0.3279	0.6721	TRUE	TRUE	+	0.024585	0.00391307	9.47815	0.000266407	+	0.023027	0.0031618	12.484	downstream_gene_variant	MODIFIER	LINC00211	ENSG00000237803	C	G	TE	ATAC	no	342860	LINC00211	ENSG00000225402_ENSG00000237803				yes	intergenic	NA	ENSG00000225402	LD0.9_unambiguous	ENSG00000225402	AC010878.3	no	no
2:43451957:G/A	PLT#	chr2:30	2:43451957_G_A	rs149290349	2	43451957	G/A	A	G	Common	0.0759	0.0759	0.0759	FALSE	TRUE	-	-0.0827172	0.00705462	31.0241	0.000959805	-	-0.086046	0.0060639	44.949	missense_variant	MODERATE	ZFP36L2	ENSG00000152518	G	A	none	ATAC	no	344501	ZFP36L2	ENSG00000152518				yes	exonic_or_splice	NA	ENSG00000152518	exonic_expressed_noEnh	ENSG00000152518	ZFP36L2	yes	yes
2:55196956:G/A	MPV	chr2:42	2:55196956_G_A	rs2580764	2	55196956	G/A	A	G	Common	0.3881	0.3881	0.3881	TRUE	TRUE	+	0.0250954	0.00374135	10.7036	0.000299117	+	0.027914	0.0030242	19.563	intron_variant	MODIFIER	EML6	ENSG00000214595	G	A	SE	no	no	348149	EML6_RTN4	ENSG00000214595_ENSG00000115310				yes	intronic	NA	unassigned	unassigned	unassigned		no	no
2:66642950:A/G	MPV	chr2:62	2:66642950_A_G	rs7596219	2	66642950	A/G	G	A	Low	0.0253	0.0253	0.0253	TRUE	TRUE	+	0.0821889	0.0117069	11.6556	0.000333157	+	0.067489	0.0094624	12.004	intergenic_variant	MODIFIER	NA	NA	A	G	none	no	no	351674						NA	intergenic	NA	unassigned	unassigned	unassigned		no	no
2:68615546:A/C	PCT	chr2:63	2:68615546_A_C	rs34338164	2	68615546	A/C	C	A	Rare	0.009	0.009	0.009	TRUE	TRUE	-	-0.15026	0.0195658	13.7974	0.000402748	-	-0.14006	0.017125	15.538	missense_variant	MODERATE	PLEK	ENSG00000115956	A	C	SEconst	no	no	352305	PLEK	ENSG00000115956				yes	exonic_or_splice	NA	ENSG00000115956	exonic_expressed_Enh	ENSG00000115956	PLEK	yes	yes
2:68962137:G/A	PLT#	chr2:65	2:68962137_G_A	rs10048745	2	68962137	G/A	A	G	Common	0.2597	0.2597	0.2597	FALSE	TRUE	+	0.0293477	0.00425481	11.2764	0.000331174	+	0.028775	0.0036573	14.44	5_prime_UTR_variant	MODIFIER	ARHGAP25	ENSG00000163219	G	A	SE	ATAC	no	352409	ARHGAP25	ENSG00000163219	352323_352440	FBXO48_APLF	ENSG00000204923_ENSG00000169621_ENSG00000237576	yes	exonic_or_splice	NA	ENSG00000163219	exonic_expressed_Enh	ENSG00000163219	ARHGAP25	yes	yes
2:68962137:G/A	PCT	chr2:65	2:68962137_G_A	rs10048745	2	68962137	G/A	A	G	Common	0.2596	0.2596	0.2596	TRUE	TRUE	+	0.0402025	0.00426933	20.3316	0.000621309	+	0.039793	0.0037356	25.761	5_prime_UTR_variant	MODIFIER	ARHGAP25	ENSG00000163219	G	A	SE	ATAC	no	352409	ARHGAP25	ENSG00000163219	352323_352440	FBXO48_APLF	ENSG00000204923_ENSG00000169621_ENSG00000237576	yes	exonic_or_splice	NA	ENSG00000163219	exonic_expressed_Enh	ENSG00000163219	ARHGAP25	yes	yes
2:70164840:G/A	MPV	chr2:66	2:70164840_G_A	rs3771529	2	70164840	G/A	A	G	Common	0.1958	0.1958	0.1958	TRUE	TRUE	+	0.0382288	0.00459871	16.0298	0.000460244	+	0.038146	0.0037156	23.994	intron_variant	MODIFIER	MXD1	ENSG00000059728	G	A	SE	no	no	352755	MXD1	ENSG00000059728	352782	PCBP1-AS1_PCBP1	ENSG00000179818_ENSG00000169564	yes	intronic	NA	ENSG00000179818_ENSG00000169564	interaction	ENSG00000169564_ENSG00000179818	PCBP1-AS1_PCBP1	no	no
2:70172587:G/A	PLT#	chr2:68	2:70172587_G_A	rs6756513	2	70172587	G/A	A	G	Common	0.2803	0.2803	0.2803	TRUE	TRUE	-	-0.025129	0.00407335	9.16324	0.000254774	-	-0.02618	0.0035011	13.119	downstream_gene_variant	MODIFIER	MXD1	ENSG00000059728	G	A	SEconst	ATAC	no	352760			352782	PCBP1-AS1_PCBP1	ENSG00000179818_ENSG00000169564	yes	intergenic	NA	ENSG00000179818_ENSG00000169564	interaction	ENSG00000169564_ENSG00000179818	PCBP1-AS1_PCBP1	no	no
2:85659527:G/T	MPV	chr2:69	2:85659527_G_T	rs55762624	2	85659527	G/T	T	NA	Common	0.4469	0.4469	NA	TRUE	TRUE	+	0.0242218	0.0036756	10.3564	0.00029004	+	0.024232	0.0029716	15.453	intron_variant	MODIFIER	SH2D6	ENSG00000152292	G	T	none	no	no	357314	SH2D6	ENSG00000152292	357345_357351_357363	MAT2A_GGCX_VAMP8_TMEM150A_USP39	ENSG00000168906_ENSG00000115486_ENSG00000118640_ENSG00000168890_ENSG00000168883	no	intronic	NA	ENSG00000168906_ENSG00000115486_ENSG00000118640_ENSG00000168890_ENSG00000168883	interaction	ENSG00000115486_ENSG00000118640_ENSG00000168883_ENSG00000168890_ENSG00000168906	MAT2A_GGCX_VAMP8_TMEM150A_USP39	no	no
2:86118276:GTT/G	MPV	chr2:71	2:86118276_GTT_G	rs57339844	2	86118276	GTT/G	G	NA	Common	0.4289	0.4289	NA	TRUE	TRUE	-	-0.0215296	0.00365962	8.39483	0.000227074	-	-0.021983	0.0029597	12.953	upstream_gene_variant	MODIFIER	ST3GAL5	ENSG00000115525	GTT	G	none	ATAC	no	357423		ENSG00000232504				yes	intergenic	NA	ENSG00000232504_ENSG00000115525_ENSG00000068654_ENSG00000132300	LD0.9_ambiguous	ENSG00000068654_ENSG00000115525_ENSG00000132300_ENSG00000232504	AC105053.4_ST3GAL5_POLR1A_PTCD3	yes	no
20:1516180:A/G	MPV	chr20:1	20:1516180_A_G	rs73076965	20	1516180	A/G	G	A	Common	0.1985	0.1985	0.1985	TRUE	TRUE	-	-0.0542181	0.0045363	32.1984	0.00093537	-	-0.034329	0.0046818	12.644	intron_variant	MODIFIER	RP4-576H24.2, SIRPD	ENSG00000242324, ENSG00000125900	A	G	none	ATAC	no	403778	SIRPD	ENSG00000242324_ENSG00000125900				NA	intronic	NA	ENSG00000125900_ENSG00000260861_ENSG00000101307_ENSG00000260861	LD0.9_unambiguous	ENSG00000101307_ENSG00000125900_ENSG00000260861	SIRPD_RP4-576H24.4_SIRPB1	yes	no
20:1600925:G/A	MPV	chr20:2	20:1600925_G_A	rs11696739	20	1600925	G/A	A	A	Common	0.3787	0.3787	0.6213	TRUE	TRUE	-	-0.0501577	0.00372917	40.5121	0.00118386	-	-0.032322	0.003862	16.233	upstream_gene_variant	MODIFIER	SIRPB1, RP4-576H24.4	ENSG00000101307, ENSG00000260861	G	A	TE	ATAC	no	403802	SIRPB1_SIRPB1	ENSG00000101307_ENSG00000260861_ENSG00000101307	403764_403786	SIRPB2_SIRPD	ENSG00000196209_ENSG00000242324_ENSG00000125900	NA	intergenic	NA	ENSG00000196209_ENSG00000242324_ENSG00000125900	interaction	ENSG00000125900_ENSG00000196209_ENSG00000242324	RP4-576H24.2_SIRPB2_SIRPD	no	no
20:1654074:G/C	PCT	chr20:3	20:1654074_G_C	rs140840556	20	1654074	G/C	C	G	Rare	0.0061	0.0061	0.0061	TRUE	TRUE	-	-0.271946	0.0282003	21.2805	0.000896746	-	-0.23233	0.025193	19.531	intron_variant	MODIFIER	SIRPB3P	ENSG00000223750	G	C	none	no	no	403815		ENSG00000223750_ENSG00000236550				no	intronic	NA	ENSG00000089012	bait_proximity	ENSG00000089012	SIRPG	no	no
20:1776193:T/C	MPV	chr20:4	20:1776193_T_C	rs200880	20	1776193	T/C	T	C	Common	0.7946	0.2054	0.2054	TRUE	TRUE	+	0.0292657	0.0045395	9.94248	0.000279574	+	0.035068	0.0037786	19.769	intergenic_variant	MODIFIER	NA	NA	T	C	none	no	no	403845						NA	intergenic	NA	unassigned	unassigned	unassigned		no	no
20:1791920:T/G	MPV	chr20:5	20:1791920_T_G	rs200891	20	1791920	T/G	T	T	Common	0.6104	0.3896	0.6104	TRUE	TRUE	-	-0.038731	0.00379822	23.69	0.000713477	-	-0.039653	0.0031097	36.497	intron_variant	MODIFIER	RP5-968J1.1	ENSG00000230839	T	G	TE	ATAC	no	403850		ENSG00000230839				no	intronic	NA	unassigned	unassigned	unassigned		no	no
20:1791920:T/G	PDW	chr20:5	20:1791920_T_G	rs200891	20	1791920	T/G	T	T	Common	0.6104	0.3896	0.6104	FALSE	TRUE	-	-0.0234538	0.00376407	9.33391	0.000261632	-	-0.022365	0.0033633	10.531	intron_variant	MODIFIER	RP5-968J1.1	ENSG00000230839	T	G	TE	ATAC	no	403850		ENSG00000230839				no	intronic	NA	unassigned	unassigned	unassigned		no	no
20:1819280:T/C	MPV	chr20:6	20:1819280_T_C	rs156356	20	1819280	T/C	C	C	Common	0.4638	0.4638	0.5362	TRUE	TRUE	+	0.0652894	0.0038101	65.0961	0.00212018	+	0.066406	0.0030763	102.47	intergenic_variant	MODIFIER	NA	NA	T	C	none	no	no	403858						NA	intergenic	NA	unassigned	unassigned	unassigned		no	no
20:1819280:T/C	PDW	chr20:6	20:1819280_T_C	rs156356	20	1819280	T/C	C	C	Common	0.4637	0.4637	0.5363	FALSE	TRUE	+	0.0267402	0.00377616	11.8453	0.000355635	+	0.031247	0.0033722	19.709	intergenic_variant	MODIFIER	NA	NA	T	C	none	no	no	403858						NA	intergenic	NA	unassigned	unassigned	unassigned		no	no
20:1921523:C/A	MPV	chr20:7	20:1921523_C_A	rs4814776	20	1921523	C/A	A	A	Common	0.3298	0.3298	0.6702	TRUE	TRUE	-	-0.0678092	0.00386856	68.0596	0.00203265	-	-0.070745	0.0031305	112.17	downstream_gene_variant	MODIFIER	SIRPA	ENSG00000198053	C	A	none	ATAC	no	403879	SIRPA	ENSG00000198053_ENSG00000233896				yes	intergenic	NA	unassigned	unassigned	unassigned		no	no
20:1923271:C/A	PCT	chr20:8	20:1923271_C_A	rs4814779	20	1923271	C/A	A	C	Common	0.267	0.267	0.267	TRUE	TRUE	-	-0.0864044	0.00412139	96.8624	0.00292225	-	-0.062088	0.0048018	37.498	upstream_gene_variant	MODIFIER	RP4-684O24.5	ENSG00000233896	C	A	none	ATAC	no	403879	SIRPA	ENSG00000198053_ENSG00000233896				no	intergenic	NA	unassigned	unassigned	unassigned		no	no
20:19303786:G/C	MPV	chr20:25	20:19303786_G_C	rs6081569	20	19303786	G/C	C	NA	Common	0.3697	0.3697	NA	TRUE	TRUE	+	0.0247144	0.00373947	10.4125	0.00028466	+	0.023398	0.0030168	14.055	intron_variant	MODIFIER	SLC24A3	ENSG00000185052	G	C	none	no	no	409017	SLC24A3	ENSG00000185052				yes	intronic	NA	ENSG00000216017	LD0.8_unambiguous	ENSG00000216017	AL139429.1	no	no
20:1931582:A/C	PCT	chr20:9	20:1931582_A_C	NA	20	1931582	A/C	C	NA	Common	0.3289	0.3289	NA	TRUE	TRUE	-	-0.0733828	0.00394144	76.6412	0.00237722	-	-0.034108	0.0045922	12.954	intron_variant	MODIFIER	RP4-684O24.5	ENSG00000233896	A	C	none	no	no	403879	SIRPA	ENSG00000198053_ENSG00000233896				no	intronic	NA	unassigned	unassigned	unassigned		no	no
20:1950920:A/G	MPV	chr20:11	20:1950920_A_G	rs185387034	20	1950920	A/G	G	A	Low	0.0102	0.0102	0.0102	FALSE	TRUE	-	-0.126512	0.0200662	9.53964	0.00032318	-	-0.15826	0.016239	21.709	intron_variant	MODIFIER	RP4-684O24.5	ENSG00000233896	A	G	none	no	no	403884		ENSG00000233896				no	intronic	NA	unassigned	unassigned	unassigned		no	no
20:1950920:A/G	PCT	chr20:11	20:1950920_A_G	rs185387034	20	1950920	A/G	G	A	Low	0.0102	0.0102	0.0102	TRUE	TRUE	-	-0.128991	0.0202934	9.68471	0.000335966	-	-0.13457	0.017898	13.254	intron_variant	MODIFIER	RP4-684O24.5	ENSG00000233896	A	G	none	no	no	403884		ENSG00000233896				no	intronic	NA	unassigned	unassigned	unassigned		no	no
20:19915769:C/T	PDW	chr20:26	20:19915769_C_T	rs181853315	20	19915769	C/T	T	C	Rare	0.009	0.009	0.009	TRUE	TRUE	+	0.190243	0.0225167	16.5317	0.000645597	+	0.18494	0.020108	19.43	synonymous_variant	LOW	RIN2	ENSG00000132669	C	T	TE	ATAC	no	409212	RIN2	ENSG00000132669				no	exonic_or_splice	NA	ENSG00000132669	exonic_notExpressed	ENSG00000132669	RIN2	yes	yes
20:30294682:T/C	PLT#	chr20:29	20:30294682_T_C	rs80054178	20	30294682	T/C	C	T	Low	0.0226	0.0226	0.0226	FALSE	TRUE	+	0.124808	0.012275	23.5583	0.000688174	+	0.11518	0.010576	26.884	intron_variant	MODIFIER	BCL2L1, RP11-243J16.7	ENSG00000171552, ENSG00000236559	T	C	SEconst	ATAC	no	411185	BCL2L1	ENSG00000171552_ENSG00000236559				NA	intronic	NA	ENSG00000171552_ENSG00000088325	LD0.9_ambiguous	ENSG00000088325_ENSG00000171552	BCL2L1_TPX2	yes	no
20:30294682:T/C	PCT	chr20:29	20:30294682_T_C	rs80054178	20	30294682	T/C	C	T	Low	0.0226	0.0226	0.0226	TRUE	TRUE	+	0.145199	0.0123039	31.4142	0.000931404	+	0.12948	0.010798	32.391	intron_variant	MODIFIER	BCL2L1, RP11-243J16.7	ENSG00000171552, ENSG00000236559	T	C	SEconst	ATAC	no	411185	BCL2L1	ENSG00000171552_ENSG00000236559				NA	intronic	NA	ENSG00000171552_ENSG00000088325	LD0.9_ambiguous	ENSG00000088325_ENSG00000171552	BCL2L1_TPX2	yes	no
20:30420924:T/C	PLT#	chr20:30	20:30420924_T_C	rs6060983	20	30420924	T/C	C	C	Common	0.2992	0.2992	0.7008	FALSE	TRUE	-	-0.0333529	0.00398305	16.2532	0.000466503	-	-0.029916	0.0034327	17.533	intron_variant	MODIFIER	MYLK2	ENSG00000101306	T	C	none	no	CTCF	411216	MYLK2	ENSG00000101306	411237_411264	XKR7_TM9SF4	ENSG00000101321_ENSG00000101337	no	intronic	NA	ENSG00000101321_ENSG00000101337	interaction	ENSG00000101321_ENSG00000101337	XKR7_TM9SF4	no	no
20:30420924:T/C	PCT	chr20:30	20:30420924_T_C	rs6060983	20	30420924	T/C	C	C	Common	0.2991	0.2991	0.7009	TRUE	TRUE	-	-0.0385444	0.00399357	21.3152	0.000622908	-	-0.035759	0.0035049	23.707	intron_variant	MODIFIER	MYLK2	ENSG00000101306	T	C	none	no	CTCF	411216	MYLK2	ENSG00000101306	411237_411264	XKR7_TM9SF4	ENSG00000101321_ENSG00000101337	no	intronic	NA	ENSG00000101321_ENSG00000101337	interaction	ENSG00000101321_ENSG00000101337	XKR7_TM9SF4	no	no
20:43722017:G/T	MPV	chr20:51	20:43722017_G_T	rs6124687	20	43722017	G/T	T	G	Common	0.2129	0.2129	0.2129	TRUE	TRUE	+	0.0317158	0.00449206	11.7798	0.000337121	+	0.030505	0.003626	16.394	3_prime_UTR_variant	MODIFIER	KCNS1	ENSG00000124134	G	T	none	no	no	414477	KCNS1	ENSG00000124134				no	exonic_or_splice	NA	ENSG00000124134	exonic_notExpressed	ENSG00000124134	KCNS1	yes	yes
20:44425026:CA/C	MPV	chr20:52	20:44425026_CA_C	rs11477536	20	44425026	CA/C	CA	CA	Common	0.6417	0.3583	0.6417	TRUE	TRUE	+	0.029961	0.0038031	14.4781	0.000412783	+	0.031321	0.003068	23.735	intron_variant	MODIFIER	DNTTIP1	ENSG00000101457	CA	C	none	no	no	414668	WFDC3_DNTTIP1	ENSG00000124116_ENSG00000101457	414529_414545_414549_414557_414690_414697	MATN4_SDC4_SYS1_SYS1-DBNDD2_TP53TG5_DBNDD2_PCIF1_ZNF335_FTLP1	ENSG00000124159_ENSG00000124145_ENSG00000204070_ENSG00000254806_ENSG00000124251_ENSG00000244274_ENSG00000100982_ENSG00000198026_ENSG00000235525	yes	intronic	NA	ENSG00000124159_ENSG00000124145_ENSG00000204070_ENSG00000254806_ENSG00000124251_ENSG00000244274_ENSG00000100982_ENSG00000198026_ENSG00000235525	interaction	ENSG00000100982_ENSG00000124145_ENSG00000124159_ENSG00000124251_ENSG00000198026_ENSG00000204070_ENSG00000235525_ENSG00000244274_ENSG00000254806	FTLP1_MATN4_SDC4_SYS1_SYS1-DBNDD2_TP53TG5_DBNDD2_PCIF1_ZNF335	no	no
20:45944659:G/C	MPV	chr20:54	20:45944659_G_C	rs17726337	20	45944659	G/C	C	G	Low	0.0391	0.0391	0.0391	TRUE	TRUE	-	-0.0881265	0.00960979	19.3271	0.000583577	-	-0.091123	0.0077559	31.133	intron_variant	MODIFIER	ZMYND8	ENSG00000101040	G	C	SEconst	ATAC	no	415006	ZMYND8	ENSG00000101040_ENSG00000263770	415018	ZMYND8	ENSG00000101040	yes	intronic	NA	ENSG00000101040	interaction	ENSG00000101040	ZMYND8	yes	yes
20:54988877:A/G	PLT#	chr20:67	20:54988877_A_G	rs16979901	20	54988877	A/G	G	A	Common	0.1026	0.1026	0.1026	FALSE	TRUE	+	0.0421152	0.00600742	11.6245	0.000326619	+	0.043666	0.0051577	16.592	intron_variant	MODIFIER	CASS4	ENSG00000087589	A	G	none	no	no	417401	CASS4	ENSG00000087589				yes	promoter	ENSG00000087589	ENSG00000087589	promoter_overlap	ENSG00000087589	CASS4	yes	yes
20:54988877:A/G	PCT	chr20:67	20:54988877_A_G	rs16979901	20	54988877	A/G	G	A	Common	0.1027	0.1027	0.1027	TRUE	TRUE	+	0.0432676	0.00602009	12.1796	0.000345036	+	0.045063	0.0052639	16.947	intron_variant	MODIFIER	CASS4	ENSG00000087589	A	G	none	no	no	417401	CASS4	ENSG00000087589				yes	promoter	ENSG00000087589	ENSG00000087589	promoter_overlap	ENSG00000087589	CASS4	yes	yes
20:55986801:A/G	MPV	chr20:71	20:55986801_A_G	rs6099612	20	55986801	A/G	G	G	Common	0.072	0.072	0.928	TRUE	TRUE	-	-0.0475371	0.0070763	10.734	0.000301979	-	-0.044756	0.0057116	14.33	downstream_gene_variant	MODIFIER	RBM38	ENSG00000132819	A	G	SEconst	no	no	417635	RBM38	ENSG00000132819				yes	intergenic	NA	unassigned	unassigned	unassigned		no	no
20:57424868:G/C	PDW	chr20:76	20:57424868_G_C	rs79067846	20	57424868	G/C	C	G	Low	0.0155	0.0155	0.0155	TRUE	TRUE	+	0.231812	0.0149784	53.3009	0.00164002	+	0.16105	0.01445	28.112	intron_variant	MODIFIER	GNAS, GNAS-AS1	ENSG00000087460, ENSG00000235590	G	C	none	no	no	417996	GNAS-AS1_GNAS	ENSG00000235590_ENSG00000087460	417825_417949	ANKRD60_STX16_STX16-NPEPL1	ENSG00000124227_ENSG00000124222_ENSG00000254995	NA	promoter	ENSG00000235590	ENSG00000235590	promoter_overlap	ENSG00000235590	GNAS-AS1	yes	no
20:57526120:A/G	PDW	chr20:77	20:57526120_A_G	rs141887296	20	57526120	A/G	G	A	Rare	0.0035	0.0035	0.0035	TRUE	TRUE	+	0.444351	0.0361052	34.0812	0.0013773	+	0.33092	0.032889	23.081	intergenic_variant	MODIFIER	NA	NA	A	G	none	no	no	418015						NA	intergenic	NA	unassigned	unassigned	unassigned		no	no
20:57553504:G/C	PDW	chr20:79	20:57553504_G_C	rs343829	20	57553504	G/C	G	C	Common	0.9287	0.0713	0.0713	TRUE	TRUE	+	0.0751071	0.00698537	26.2369	0.000747063	+	0.07069	0.008527	15.943	upstream_gene_variant	MODIFIER	NELFCD	ENSG00000101158	G	C	none	no	no	418021						yes	intergenic	NA	ENSG00000101158	bait_proximity	ENSG00000101158	TH1L	yes	yes
20:57570568:G/A	PDW	chr20:80	20:57570568_G_A	rs13720	20	57570568	G/A	G	A	Common	0.812	0.188	0.188	TRUE	TRUE	-	-0.077447	0.00459688	62.9626	0.00183127	-	-0.047369	0.0058874	15.065	3_prime_UTR_variant	MODIFIER	CTSZ	ENSG00000101160	G	A	none	no	no	418025	TH1L_CTSZ	ENSG00000101158_ENSG00000101160				yes	exonic_or_splice	NA	ENSG00000101160	exonic_expressed_noEnh	ENSG00000101160	CTSZ	yes	yes
20:57578742:A/G	PDW	chr20:81	20:57578742_A_G	rs571971615	20	57578742	A/G	G	A	Rare	0.0014	0.0014	0.0014	TRUE	TRUE	+	0.533672	0.0522971	23.7234	0.00079634	+	0.49378	0.04704	25.042	intron_variant	MODIFIER	CTSZ	ENSG00000101160	A	G	SEconst	no	no	418026	CTSZ	ENSG00000101160				yes	intronic	NA	ENSG00000101160	bait_proximity	ENSG00000101160	CTSZ	yes	yes
20:57586020:CT/C	MPV	chr20:82	20:57586020_CT_C	rs779314480	20	57586020	CT/C	CT	CT	Common	0.5611	0.4389	0.5611	TRUE	TRUE	+	0.0469277	0.0038515	33.4237	0.00108466	+	0.027794	0.0033726	15.765	upstream_gene_variant	MODIFIER	CTSZ	ENSG00000101160	CT	C	SEconst	no	no	418032						yes	intergenic	NA	ENSG00000101160	bait_proximity	ENSG00000101160	CTSZ	yes	yes
20:57589766:T/C	PDW	chr20:83	20:57589766_T_C	rs151349	20	57589766	T/C	C	T	Common	0.4716	0.4716	0.4716	TRUE	TRUE	+	0.0215947	0.00361685	8.62637	0.000232414	+	0.034011	0.003808	18.372	upstream_gene_variant	MODIFIER	TUBB1	ENSG00000101162	T	C	SE	ATAC	no	418032						yes	intergenic	NA	ENSG00000124172	LD0.8_unambiguous	ENSG00000124172	ATP5E	no	no
20:57594684:C/T	PLT#	chr20:84	20:57594684_C_T	NA	20	57594684	C/T	T	NA	Low	0.0477	0.0477	NA	FALSE	TRUE	-	-0.0892783	0.00853902	24.8585	0.000724126	-	-0.0797	0.0073713	26.512	intron_variant	MODIFIER	TUBB1	ENSG00000101162	C	T	SE	ATAC	no	418033	TUBB1	ENSG00000101162	418004	GNAS	ENSG00000087460_ENSG00000225806	yes	promoter	ENSG00000101162	ENSG00000101162	promoter_overlap	ENSG00000101162	TUBB1	yes	yes
20:57594684:C/T	PCT	chr20:84	20:57594684_C_T	NA	20	57594684	C/T	T	NA	Low	0.0477	0.0477	NA	TRUE	TRUE	-	-0.142133	0.00856694	61.0906	0.00183531	-	-0.14242	0.0074897	79.811	intron_variant	MODIFIER	TUBB1	ENSG00000101162	C	T	SE	ATAC	no	418033	TUBB1	ENSG00000101162	418004	GNAS	ENSG00000087460_ENSG00000225806	yes	promoter	ENSG00000101162	ENSG00000101162	promoter_overlap	ENSG00000101162	TUBB1	yes	yes
20:57596492:C/A	PDW	chr20:85	20:57596492_C_A	rs186658310	20	57596492	C/A	A	C	Rare	0.0011	0.0011	0.0011	TRUE	TRUE	+	0.416789	0.0562796	12.8844	0.000381748	+	0.31505	0.050548	9.3373	intron_variant	MODIFIER	TUBB1	ENSG00000101162	C	A	SE	ATAC	no	418033	TUBB1	ENSG00000101162	418004	GNAS	ENSG00000087460_ENSG00000225806	yes	intronic	NA	ENSG00000087460_ENSG00000225806	interaction	ENSG00000087460_ENSG00000225806	RP1-309F20.3_GNAS	no	no
20:57597451:T/G	PDW	chr20:86	20:57597451_T_G	rs141152635	20	57597451	T/G	G	T	Rare	0.0026	0.0026	0.0026	TRUE	TRUE	+	0.444968	0.0364932	33.4711	0.0010269	+	0.4144	0.032862	35.716	intron_variant	MODIFIER	TUBB1	ENSG00000101162	T	G	SE	no	no	418033	TUBB1	ENSG00000101162	418004	GNAS	ENSG00000087460_ENSG00000225806	yes	intronic	NA	ENSG00000087460_ENSG00000225806	interaction	ENSG00000087460_ENSG00000225806	RP1-309F20.3_GNAS	no	no
20:57598332:C/CAA	PLT#	chr20:87	20:57598332_C_CAA	rs11471957	20	57598332	C/CAA	CAA	NA	Common	0.1842	0.1842	NA	FALSE	TRUE	+	0.0509717	0.00470863	26.5823	0.000780838	+	0.046521	0.0040661	29.573	intron_variant	MODIFIER	TUBB1	ENSG00000101162	C	CAA	SE	no	no	418033	TUBB1	ENSG00000101162	418004	GNAS	ENSG00000087460_ENSG00000225806	yes	intronic	NA	ENSG00000087460_ENSG00000225806	interaction	ENSG00000087460_ENSG00000225806	RP1-309F20.3_GNAS	no	no
20:57598332:C/CAA	MPV	chr20:87	20:57598332_C_CAA	rs11471957	20	57598332	C/CAA	CAA	NA	Common	0.1844	0.1844	NA	TRUE	TRUE	-	-0.0741873	0.00466889	56.1268	0.00165549	-	-0.053006	0.0041689	36.293	intron_variant	MODIFIER	TUBB1	ENSG00000101162	C	CAA	SE	no	no	418033	TUBB1	ENSG00000101162	418004	GNAS	ENSG00000087460_ENSG00000225806	yes	intronic	NA	ENSG00000087460_ENSG00000225806	interaction	ENSG00000087460_ENSG00000225806	RP1-309F20.3_GNAS	no	no
20:57598808:G/A	PLT#	chr20:88	20:57598808_G_A	rs41303899	20	57598808	G/A	A	G	Rare	0.0014	0.0014	0.0014	FALSE	TRUE	-	-0.598684	0.0524104	29.4936	0.00100218	-	-0.6099	0.045025	41.054	missense_variant	MODERATE	TUBB1	ENSG00000101162	G	A	SEconst	no	no	418033	TUBB1	ENSG00000101162	418004	GNAS	ENSG00000087460_ENSG00000225806	yes	exonic_or_splice	NA	ENSG00000101162_ENSG00000087460_ENSG00000225806	exonic_expressed_Enh	ENSG00000087460_ENSG00000101162_ENSG00000225806	RP1-309F20.3_GNAS_TUBB1	yes	no
20:57598808:G/A	MPV	chr20:88	20:57598808_G_A	rs41303899	20	57598808	G/A	A	G	Rare	0.0013	0.0013	0.0013	FALSE	TRUE	+	0.662873	0.0530595	35.0888	0.00114096	+	0.72581	0.042898	63.435	missense_variant	MODERATE	TUBB1	ENSG00000101162	G	A	SEconst	no	no	418033	TUBB1	ENSG00000101162	418004	GNAS	ENSG00000087460_ENSG00000225806	yes	exonic_or_splice	NA	ENSG00000101162_ENSG00000087460_ENSG00000225806	exonic_expressed_Enh	ENSG00000087460_ENSG00000101162_ENSG00000225806	RP1-309F20.3_GNAS_TUBB1	yes	no
20:57598808:G/A	PDW	chr20:88	20:57598808_G_A	rs41303899	20	57598808	G/A	A	G	Rare	0.0013	0.0013	0.0013	TRUE	TRUE	+	1.29817	0.0525835	133.84	0.00437595	+	1.298	0.051861	137.27	missense_variant	MODERATE	TUBB1	ENSG00000101162	G	A	SEconst	no	no	418033	TUBB1	ENSG00000101162	418004	GNAS	ENSG00000087460_ENSG00000225806	yes	exonic_or_splice	NA	ENSG00000101162_ENSG00000087460_ENSG00000225806	exonic_expressed_Enh	ENSG00000087460_ENSG00000101162_ENSG00000225806	RP1-309F20.3_GNAS_TUBB1	yes	no
20:57599342:C/T	PDW	chr20:89	20:57599342_C_T	rs139473150	20	57599342	C/T	T	C	Rare	0.0003	0.0003	0.0003	TRUE	TRUE	+	1.04984	0.112126	20.1107	0.0006611	+	0.82191	0.10106	15.375	missense_variant	MODERATE	TUBB1	ENSG00000101162	C	T	SE	no	no	418033	TUBB1	ENSG00000101162	418004	GNAS	ENSG00000087460_ENSG00000225806	yes	exonic_or_splice	NA	ENSG00000101162	exonic_expressed_Enh	ENSG00000101162	TUBB1	yes	yes
20:57610824:C/G	MPV	chr20:90	20:57610824_C_G	rs141490673	20	57610824	C/G	G	C	Low	0.0155	0.0155	0.0155	TRUE	TRUE	-	-0.0947772	0.0149205	9.67297	0.000274148	-	-0.089429	0.01226	12.52	intron_variant	MODIFIER	SLMO2	ENSG00000101166	C	G	SE	no	no	418037	SLMO2	ENSG00000101166	418004	GNAS	ENSG00000087460_ENSG00000225806	yes	intronic	NA	ENSG00000087460_ENSG00000225806	interaction	ENSG00000087460_ENSG00000225806	RP1-309F20.3_GNAS	no	no
20:57613940:ACAC/A	PDW	chr20:91	20:57613940_ACAC_A	rs578092393	20	57613940	ACAC/A	A	NA	Rare	0.0035	0.0035	NA	TRUE	TRUE	+	0.466821	0.0322969	46.6265	0.00152011	+	0.42636	0.029312	47.177	intron_variant	MODIFIER	SLMO2	ENSG00000101166	ACAC	A	SE	no	no	418037	SLMO2	ENSG00000101166	418004	GNAS	ENSG00000087460_ENSG00000225806	yes	intronic	NA	ENSG00000087460_ENSG00000225806	interaction	ENSG00000087460_ENSG00000225806	RP1-309F20.3_GNAS	no	no
20:57614507:CACA/C	PDW	chr20:78	20:57614507_CACA_C	rs144360277	20	57614507	CACA/C	C	NA	Low	0.0224	0.0224	NA	TRUE	TRUE	-	-0.17967	0.012184	48.4887	0.00141381	-	-0.12332	0.011351	26.762	intron_variant	MODIFIER	SLMO2	ENSG00000101166	CACA	C	SEconst	no	no	418037	SLMO2	ENSG00000101166	418004	GNAS	ENSG00000087460_ENSG00000225806	yes	intronic	NA	ENSG00000087460_ENSG00000225806	interaction	ENSG00000087460_ENSG00000225806	RP1-309F20.3_GNAS	no	no
20:57638679:C/T	PDW	chr20:92	20:57638679_C_T	rs142680548	20	57638679	C/T	T	C	Rare	0.0056	0.0056	0.0056	TRUE	TRUE	+	0.391023	0.0247995	55.2828	0.00170288	+	0.37129	0.022725	59.234	intergenic_variant	MODIFIER	NA	NA	C	T	none	no	no	418043						NA	intergenic	NA	unassigned	unassigned	unassigned		no	no
20:57673950:A/C	PDW	chr20:93	20:57673950_A_C	rs4812056	20	57673950	A/C	C	A	Common	0.2541	0.2541	0.2541	TRUE	TRUE	-	-0.0837907	0.00423585	86.3654	0.00266138	-	-0.034437	0.0045557	13.39	intergenic_variant	MODIFIER	NA	NA	A	C	none	no	no	418051						NA	intergenic	NA	unassigned	unassigned	unassigned		no	no
20:57708414:C/T	PDW	chr20:94	20:57708414_C_T	rs558916355	20	57708414	C/T	T	NA	Rare	0.0061	0.0061	NA	TRUE	TRUE	+	0.45895	0.0277845	60.5665	0.00255408	+	0.32527	0.026891	32.94	intergenic_variant	MODIFIER	NA	NA	C	T	none	no	no	418059						NA	intergenic	NA	unassigned	unassigned	unassigned		no	no
20:57736363:C/T	PDW	chr20:95	20:57736363_C_T	rs536403690	20	57736363	C/T	T	C	Rare	0.0024	0.0024	0.0024	TRUE	TRUE	+	0.442414	0.037697	31.0795	0.000937251	+	0.44938	0.034204	38.681	intergenic_variant	MODIFIER	NA	NA	C	T	none	no	no	418065						NA	intergenic	NA	unassigned	unassigned	unassigned		no	no
20:57785169:A/G	PDW	chr20:97	20:57785169_A_G	rs574551002	20	57785169	A/G	G	A	Rare	0.0005	0.0005	0.0005	TRUE	TRUE	+	0.593335	0.0977158	8.89864	0.000351871	+	0.59707	0.087161	11.131	intron_variant	MODIFIER	ZNF831	ENSG00000124203	A	G	none	no	no	418081	ZNF831	ENSG00000124203				no	intronic	NA	ENSG00000124203	bait_proximity	ENSG00000124203	ZNF831	yes	yes
20:57862987:T/C	PDW	chr20:98	20:57862987_T_C	rs77124424	20	57862987	T/C	C	T	Rare	0.004	0.004	0.004	TRUE	TRUE	+	0.302106	0.0297758	23.462	0.000727222	-	-0.22528	0.031786	11.863	intergenic_variant	MODIFIER	NA	NA	T	C	none	no	no	418107						NA	intergenic	NA	unassigned	unassigned	unassigned		no	no
20:57866842:C/T	PDW	chr20:99	20:57866842_C_T	rs2043671	20	57866842	C/T	T	C	Low	0.0176	0.0176	0.0176	TRUE	TRUE	+	0.313348	0.0138495	112.612	0.00339536	+	0.25316	0.014247	69.848	intergenic_variant	MODIFIER	NA	NA	C	T	none	no	no	418107						NA	intergenic	NA	ENSG00000124205	bait_proximity	ENSG00000124205	EDN3	no	no
20:62308158:C/G	PCT	chr20:101	20:62308158_C_G	rs3787096	20	62308158	C/G	C	C	Common	0.5597	0.4403	0.5597	TRUE	TRUE	+	0.0250872	0.00377832	10.5029	0.000310198	+	0.024251	0.0033035	12.672	intron_variant	MODIFIER	RTEL1, RTEL1-TNFRSF6B	ENSG00000258366, ENSG00000026036	C	G	none	no	no	419051	RTEL1_RTEL1-TNFRSF6B	ENSG00000258366_ENSG00000026036				NA	intronic	NA	unassigned	unassigned	unassigned		no	no
20:8607393:G/A	PLT#	chr20:23	20:8607393_G_A	rs4432538	20	8607393	G/A	G	A	Common	0.5077	0.4923	0.4923	FALSE	TRUE	-	-0.0241743	0.00365589	10.4225	0.00029213	-	-0.023977	0.0031382	13.662	intron_variant	MODIFIER	PLCB1	ENSG00000182621	G	A	none	no	no	405708	PLCB1	ENSG00000182621				no	intronic	NA	unassigned	unassigned	unassigned		no	no
20:8607393:G/A	PDW	chr20:23	20:8607393_G_A	rs4432538	20	8607393	G/A	G	A	Common	0.5078	0.4922	0.4922	FALSE	TRUE	+	0.0250994	0.00359356	11.5439	0.000314913	+	0.025235	0.003208	14.435	intron_variant	MODIFIER	PLCB1	ENSG00000182621	G	A	none	no	no	405708	PLCB1	ENSG00000182621				no	intronic	NA	unassigned	unassigned	unassigned		no	no
20:8607393:G/A	PCT	chr20:23	20:8607393_G_A	rs4432538	20	8607393	G/A	G	A	Common	0.5078	0.4922	0.4922	TRUE	TRUE	-	-0.0378287	0.00366539	24.2448	0.000715331	-	-0.037589	0.0032048	31.03	intron_variant	MODIFIER	PLCB1	ENSG00000182621	G	A	none	no	no	405708	PLCB1	ENSG00000182621				no	intronic	NA	unassigned	unassigned	unassigned		no	no
21:16371865:T/TA	PDW	chr21:1	21:16371865_T_TA	rs397712573	21	16371865	T/TA	TA	NA	Common	0.3589	0.3589	NA	TRUE	TRUE	+	0.0259397	0.00378884	11.1206	0.000309642	+	0.025973	0.0033681	13.903	intron_variant	MODIFIER	NRIP1	ENSG00000180530	T	TA	SE	no	no	420262	NRIP1	ENSG00000180530				yes	intronic	NA	unassigned	unassigned	unassigned		no	no
21:36368659:G/A	PCT	chr21:12	21:36368659_G_A	rs11702779	21	36368659	G/A	A	A	Common	0.3597	0.3597	0.6403	TRUE	TRUE	-	-0.0240156	0.00381312	9.52109	0.000265668	-	-0.025333	0.0033298	13.553	intron_variant	MODIFIER	RUNX1	ENSG00000159216	G	A	SEconst	ATAC	no	426351	RUNX1	ENSG00000159216				yes	intronic	NA	unassigned	unassigned	unassigned		no	no
21:36400441:C/G	PLT#	chr21:14	21:36400441_C_G	rs75967349	21	36400441	C/G	G	C	Low	0.0499	0.0499	0.0499	TRUE	TRUE	-	-0.055397	0.00845271	10.251	0.000290986	-	-0.060093	0.0072512	15.933	intron_variant	MODIFIER	RUNX1	ENSG00000159216	C	G	SEconst	ATAC	no	426362	RUNX1	ENSG00000159216				yes	intronic	NA	unassigned	unassigned	unassigned		no	no
21:39870310:G/A	PLT#	chr21:23	21:39870310_G_A	rs2836441	21	39870310	G/A	G	A	Common	0.8517	0.1483	0.1483	FALSE	TRUE	-	-0.0435082	0.00516075	16.4636	0.000478189	-	-0.040361	0.0044255	19.12	5_prime_UTR_variant	MODIFIER	ERG	ENSG00000157554	G	A	none	ATAC	no	427374	ERG_SNRPGP13	ENSG00000157554_ENSG00000231480	427447_427549	ETS2_PSMG1	ENSG00000157557_ENSG00000183527	no	promoter	ENSG00000157554	ENSG00000157554	promoter_overlap	ENSG00000157554	ERG	yes	yes
21:39870310:G/A	PCT	chr21:23	21:39870310_G_A	rs2836441	21	39870310	G/A	G	A	Common	0.8519	0.1481	0.1481	TRUE	TRUE	-	-0.0572832	0.00517982	27.7023	0.000827995	-	-0.053041	0.0045221	31.032	5_prime_UTR_variant	MODIFIER	ERG	ENSG00000157554	G	A	none	ATAC	no	427374	ERG_SNRPGP13	ENSG00000157554_ENSG00000231480	427447_427549	ETS2_PSMG1	ENSG00000157557_ENSG00000183527	no	promoter	ENSG00000157554	ENSG00000157554	promoter_overlap	ENSG00000157554	ERG	yes	yes
21:40741846:A/C	PLT#	chr21:25	21:40741846_A_C	rs9974653	21	40741846	A/C	C	A	Common	0.3182	0.3182	0.3182	TRUE	TRUE	-	-0.0295306	0.00394894	13.1226	0.000378383	-	-0.029203	0.0033875	17.173	downstream_gene_variant	MODIFIER	RNF6P1	ENSG00000227406	A	C	TE	no	no	427605	RNF6P1	ENSG00000227406				no	intergenic	NA	ENSG00000227406_ENSG00000182093	bait_proximity	ENSG00000182093_ENSG00000227406	RNF6P1_WRB	yes	no
21:40770537:GT/G	PCT	chr21:26	21:40770537_GT_G	rs111949013	21	40770537	GT/G	G	GT	Common	0.2477	0.2477	0.2477	TRUE	TRUE	-	-0.02933	0.00431038	10.9939	0.000320605	-	-0.026966	0.0037634	12.108	intron_variant	MODIFIER	WRB	ENSG00000182093	GT	G	none	no	no	427609	WRB	ENSG00000182093	427590_427593_427598_427601	BRWD1-IT2_BRWD1_HMGN1	ENSG00000255568_ENSG00000185658_ENSG00000238556_ENSG00000205581	yes	intronic	NA	ENSG00000255568_ENSG00000185658_ENSG00000238556_ENSG00000205581	interaction	ENSG00000185658_ENSG00000205581_ENSG00000238556_ENSG00000255568	snoU13_BRWD1-IT2_HMGN1_BRWD1	no	no
22:19712094:C/T	PLT#	chr22:7	22:19712094_C_T	rs1059196	22	19712094	C/T	T	T	Common	0.3539	0.3539	0.6461	FALSE	TRUE	-	-0.0304999	0.00428204	11.9756	0.00042541	-	-0.030571	0.0036734	16.06	3_prime_UTR_variant	MODIFIER	SEPT5, GP1BB	ENSG00000184702, ENSG00000203618	C	T	none	ATAC	no	430068	GP1BB	ENSG00000203618	430110	COMT_TXNRD2	ENSG00000093010_ENSG00000184470	NA	promoter	ENSG00000203618	ENSG00000203618	promoter_overlap	ENSG00000203618	GP1BB	yes	no
22:19712094:C/T	MPV	chr22:7	22:19712094_C_T	rs1059196	22	19712094	C/T	T	T	Common	0.3537	0.3537	0.6463	FALSE	TRUE	+	0.0403698	0.00425047	20.6686	0.000745098	+	0.044859	0.0034253	38.441	3_prime_UTR_variant	MODIFIER	SEPT5, GP1BB	ENSG00000184702, ENSG00000203618	C	T	none	ATAC	no	430068	GP1BB	ENSG00000203618	430110	COMT_TXNRD2	ENSG00000093010_ENSG00000184470	NA	promoter	ENSG00000203618	ENSG00000203618	promoter_overlap	ENSG00000203618	GP1BB	yes	no
22:19712094:C/T	PDW	chr22:7	22:19712094_C_T	rs1059196	22	19712094	C/T	T	T	Common	0.3537	0.3537	0.6463	TRUE	TRUE	+	0.0404553	0.00421911	21.0491	0.000748255	+	0.041197	0.0037544	27.277	3_prime_UTR_variant	MODIFIER	SEPT5, GP1BB	ENSG00000184702, ENSG00000203618	C	T	none	ATAC	no	430068	GP1BB	ENSG00000203618	430110	COMT_TXNRD2	ENSG00000093010_ENSG00000184470	NA	promoter	ENSG00000203618	ENSG00000203618	promoter_overlap	ENSG00000203618	GP1BB	yes	no
22:19984013:C/T	PLT#	chr22:9	22:19984013_C_T	rs1034564	22	19984013	C/T	T	C	Common	0.2871	0.2871	0.2871	TRUE	TRUE	+	0.0271663	0.00402502	10.8283	0.000302101	+	0.027779	0.0034537	15.055	intron_variant	MODIFIER	ARVCF	ENSG00000099889	C	T	none	no	no	430118	ARVCF	ENSG00000099889				no	intronic	NA	ENSG00000099889	LD0.9_unambiguous	ENSG00000099889	ARVCF	yes	yes
22:20011159:C/T	PCT	chr22:10	22:20011159_C_T	rs9605049	22	20011159	C/T	T	C	Common	0.2652	0.2652	0.2652	TRUE	TRUE	+	0.028646	0.00414403	11.3225	0.000319817	+	0.028679	0.0036186	14.641	intron_variant	MODIFIER	TANGO2	ENSG00000183597	C	T	TE	no	no	430121	C22orf25	ENSG00000183597				yes	intronic	NA	ENSG00000183597	LD0.9_unambiguous	ENSG00000183597	C22orf25	yes	yes
22:21279432:C/T	PDW	chr22:11	22:21279432_C_T	rs139459946	22	21279432	C/T	T	C	Rare	0.0051	0.0051	0.0051	TRUE	TRUE	-	-0.182833	0.0254865	12.1367	0.000339224	-	-0.1655	0.022691	12.519	intron_variant	MODIFIER	CRKL	ENSG00000099942	C	T	TE	no	no	430320	CRKL	ENSG00000099942				yes	intronic	NA	ENSG00000241973_ENSG00000099940_ENSG00000099942_ENSG00000237476	LD1_ambiguous	ENSG00000099940_ENSG00000099942_ENSG00000237476_ENSG00000241973	XXbac-B135H6.15_SNAP29_CRKL_PI4KA	yes	no
22:28181399:C/T	PLT#	chr22:15	22:28181399_C_T	rs2283847	22	28181399	C/T	C	C	Common	0.5548	0.4452	0.5548	TRUE	TRUE	-	-0.0254517	0.00381726	10.5848	0.000320004	-	-0.024293	0.0032762	12.913	intron_variant	MODIFIER	MN1	ENSG00000169184	C	T	TE	no	no	431773	MN1	ENSG00000169184				no	intronic	NA	ENSG00000169184	bait_proximity	ENSG00000169184	MN1	yes	yes
22:28181436:A/C	PCT	chr22:16	22:28181436_A_C	rs382819	22	28181436	A/C	A	C	Common	0.7172	0.2828	0.2828	TRUE	TRUE	-	-0.0328601	0.004061	15.2301	0.000438013	-	-0.033362	0.0035463	20.289	intron_variant	MODIFIER	MN1	ENSG00000169184	A	C	TE	no	no	431773	MN1	ENSG00000169184				no	intronic	NA	ENSG00000169184	bait_proximity	ENSG00000169184	MN1	yes	yes
22:29695929:T/G	PLT#	chr22:23	22:29695929_T_G	rs2518683	22	29695929	T/G	G	G	Common	0.1531	0.1531	0.8469	TRUE	TRUE	-	-0.0329664	0.00522073	9.56706	0.000281826	-	-0.028867	0.0044813	9.9266	intron_variant	MODIFIER	EWSR1	ENSG00000182944	T	G	none	no	no	432202	EWSR1	ENSG00000182944				yes	intronic	NA	ENSG00000185340	bait_proximity	ENSG00000185340	GAS2L1	no	no
22:29709663:G/GC	MPV	chr22:24	22:29709663_G_GC	rs695646	22	29709663	G/GC	GC	NA	Common	0.1397	0.1397	NA	TRUE	TRUE	+	0.0364704	0.00522968	11.5106	0.000319711	+	0.041052	0.0042156	21.677	3_prime_UTR_variant	MODIFIER	RASL10A	ENSG00000100276	G	GC	none	ATAC	CTCF	432203	GAS2L1	ENSG00000185340				no	promoter	ENSG00000100276	ENSG00000100276	promoter_overlap	ENSG00000100276	RASL10A	yes	yes
22:30807731:C/CAAAAAAAAAAAAA	PCT	chr22:29	22:30807731_C_CAAAAAAAAAAAAA	rs563299077	22	30807731	C/CAAAAAAAAAAAAA	C	NA	Common	0.7469	0.2531	NA	TRUE	TRUE	+	0.0245746	0.00423552	8.18364	0.000228327	+	0.024361	0.0036979	10.349	intron_variant	MODIFIER	SEC14L2, RP4-539M6.19, RNF215	ENSG00000100003, ENSG00000249590, ENSG00000099999	C	CAAAAAAAAAAAAA	none	no	no	432467	SEC14L2	ENSG00000100003_ENSG00000249590				NA	intronic	NA	ENSG00000100003_ENSG00000249590	bait_proximity	ENSG00000100003_ENSG00000249590	SEC14L2_RP4-539M6.19	yes	no
22:37462936:A/G	PLT#	chr22:39	22:37462936_A_G	NA	22	37462936	A/G	A	NA	Common	0.561	0.439	NA	FALSE	TRUE	-	-0.0320764	0.00366754	17.6555	0.00050679	-	-0.030701	0.0031462	21.762	missense_variant	MODERATE	TMPRSS6	ENSG00000187045	A	G	none	no	no	434116	KCTD17_TMPRSS6	ENSG00000100379_ENSG00000187045	434047	IFT27	ENSG00000100360	no	exonic_or_splice	NA	ENSG00000187045_ENSG00000100360	exonic_notExpressed	ENSG00000100360_ENSG00000187045	IFT27_TMPRSS6	yes	no
22:37462936:A/G	PCT	chr22:39	22:37462936_A_G	NA	22	37462936	A/G	A	NA	Common	0.561	0.439	NA	FALSE	TRUE	-	-0.0336463	0.00367979	19.2187	0.000557613	-	-0.031139	0.003213	21.48	missense_variant	MODERATE	TMPRSS6	ENSG00000187045	A	G	none	no	no	434116	KCTD17_TMPRSS6	ENSG00000100379_ENSG00000187045	434047	IFT27	ENSG00000100360	no	exonic_or_splice	NA	ENSG00000187045_ENSG00000100360	exonic_notExpressed	ENSG00000100360_ENSG00000187045	IFT27_TMPRSS6	yes	no
22:38328597:A/G	PDW	chr22:47	22:38328597_A_G	rs34834842	22	38328597	A/G	G	A	Low	0.0382	0.0382	0.0382	TRUE	TRUE	+	0.0809443	0.00938891	17.179	0.00048145	+	0.074679	0.0083569	18.391	missense_variant	MODERATE	MICALL1	ENSG00000100139	A	G	none	no	no	434240	MICALL1	ENSG00000100139				yes	exonic_or_splice	NA	ENSG00000100139	exonic_expressed_noEnh	ENSG00000100139	MICALL1	yes	yes
22:42435359:C/CTT	PDW	chr22:53	22:42435359_C_CTT	rs145343339	22	42435359	C/CTT	C	NA	Common	0.663	0.337	NA	TRUE	TRUE	+	0.0273175	0.00392093	11.4901	0.00033347	+	0.023764	0.0034869	11.024	intron_variant	MODIFIER	WBP2NL	ENSG00000183066	C	CTT	none	no	no	435087	WBP2NL	ENSG00000183066				no	intronic	NA	unassigned	unassigned	unassigned		no	no
22:43096996:G/C	MPV	chr22:54	22:43096996_G_C	rs7284681	22	43096996	G/C	C	G	Common	0.3477	0.3477	0.3477	TRUE	TRUE	-	-0.0264215	0.00387876	11.0161	0.000316664	-	-0.026374	0.0031267	16.477	intron_variant	MODIFIER	A4GALT	ENSG00000128274	G	C	none	no	no	435231	A4GALT	ENSG00000128274				no	intronic	NA	ENSG00000128274	bait_proximity	ENSG00000128274	A4GALT	yes	yes
22:43109839:C/A	PDW	chr22:55	22:43109839_C_A	rs8139674	22	43109839	C/A	A	A	Common	0.4792	0.4792	0.5208	TRUE	TRUE	-	-0.0385841	0.0036742	25.0699	0.000743077	-	-0.02204	0.0033129	10.54	intron_variant	MODIFIER	A4GALT	ENSG00000128274	C	A	none	no	no	435232	A4GALT	ENSG00000128274				no	intronic	NA	ENSG00000128274	bait_proximity	ENSG00000128274	A4GALT	yes	yes
22:43398049:C/A	PDW	chr22:59	22:43398049_C_A	rs2256040	22	43398049	C/A	C	C	Common	0.5506	0.4494	0.5506	TRUE	TRUE	+	0.0935669	0.00361042	147.355	0.00433255	+	0.10029	0.0037096	159.9	intron_variant	MODIFIER	PACSIN2	ENSG00000100266	C	A	SE	ATAC	no	435293	PACSIN2	ENSG00000100266	435267	NA	NA	yes	intronic	NA	NA_ENSG00000100266	LD0.9_ambiguous	ENSG00000100266_NA	PACSIN2	yes	no
22:43495739:G/A	PDW	chr22:60	22:43495739_G_A	rs135009	22	43495739	G/A	A	G	Common	0.4359	0.4359	0.4359	TRUE	TRUE	-	-0.0254532	0.00365246	11.4953	0.000318608	+	0.021911	0.0037088	8.4594	intergenic_variant	MODIFIER	NA	NA	G	A	none	no	no	435308			435267	NA	NA	NA	intergenic	NA	ENSG00000100271_ENSG00000234735	bait_proximity	ENSG00000100271_ENSG00000234735	AL022237.3_TTLL1	no	no
22:44324855:G/A	PLT#	chr22:62	22:44324855_G_A	rs3747207	22	44324855	G/A	A	A	Common	0.2138	0.2138	0.7862	TRUE	TRUE	-	-0.0345362	0.00445554	14.0411	0.000400977	-	-0.030471	0.0038224	14.802	intron_variant	MODIFIER	PNPLA3	ENSG00000100344	G	A	none	no	no	435493	PNPLA3	ENSG00000100344				yes	intronic	NA	ENSG00000100344	LD0.9_unambiguous	ENSG00000100344	PNPLA3	yes	yes
22:50199589:C/T	MPV	chr22:67	22:50199589_C_T	rs138857	22	50199589	C/T	T	C	Common	0.1963	0.1963	0.1963	TRUE	TRUE	-	-0.02849	0.00455429	9.40246	0.000256113	-	-0.026631	0.0036712	12.392	intron_variant	MODIFIER	BRD1	ENSG00000100425	C	T	TE	no	no	436677	BRD1	ENSG00000100425	436698_436717	CRELD2_ALG12_MLC1	ENSG00000184164_ENSG00000182858_ENSG00000100427	yes	intronic	NA	ENSG00000184164_ENSG00000182858_ENSG00000100427	interaction	ENSG00000100427_ENSG00000182858_ENSG00000184164	ALG12_CRELD2_MLC1	no	no
22:50583245:C/T	PDW	chr22:68	22:50583245_C_T	rs138263	22	50583245	C/T	T	T	Common	0.3879	0.3879	0.6121	TRUE	TRUE	-	-0.0226832	0.0037144	8.99296	0.000244332	-	-0.020091	0.0033059	8.9119	intron_variant	MODIFIER	MOV10L1	ENSG00000073146	C	T	none	no	no	436732	MOV10L1	ENSG00000073146	436702_436717_436741_436742	PIM3_MLC1_TUBGCP6_HDAC10_MAPK12_MAPK11_PLXNB2	ENSG00000198355_ENSG00000100427_ENSG00000073169_ENSG00000128159_ENSG00000100429_ENSG00000188130_ENSG00000185386_ENSG00000268427_ENSG00000196576	no	intronic	NA	ENSG00000198355_ENSG00000100427_ENSG00000073169_ENSG00000128159_ENSG00000100429_ENSG00000188130_ENSG00000185386_ENSG00000268427_ENSG00000196576	interaction	ENSG00000073169_ENSG00000100427_ENSG00000100429_ENSG00000128159_ENSG00000185386_ENSG00000188130_ENSG00000196576_ENSG00000198355_ENSG00000268427	PIM3_MLC1_RP3-402G11.5_TUBGCP6_HDAC10_MAPK12_MAPK11_PLXNB2_AL022328.1	no	no
22:50628937:G/A	PLT#	chr22:69	22:50628937_G_A	rs75107793	22	50628937	G/A	A	G	Common	0.0725	0.0725	0.0725	TRUE	TRUE	+	0.115732	0.00712244	58.643	0.0018013	+	0.10648	0.0061463	66.453	intron_variant	MODIFIER	TRABD	ENSG00000170638	G	A	none	ATAC	CTCF	436739	TRABD	ENSG00000170638	436698_436702_436717_436777	CRELD2_ALG12_PIM3_MLC1_LMF2_NCAPH2	ENSG00000184164_ENSG00000182858_ENSG00000198355_ENSG00000100427_ENSG00000100258_ENSG00000025770	yes	promoter	ENSG00000170638	ENSG00000170638	promoter_overlap	ENSG00000170638	TRABD	yes	yes
22:50628937:G/A	PCT	chr22:69	22:50628937_G_A	rs75107793	22	50628937	G/A	A	G	Common	0.0726	0.0726	0.0726	FALSE	TRUE	+	0.112109	0.00714472	54.7596	0.00169244	+	0.10434	0.0062749	61.309	intron_variant	MODIFIER	TRABD	ENSG00000170638	G	A	none	ATAC	CTCF	436739	TRABD	ENSG00000170638	436698_436702_436717_436777	CRELD2_ALG12_PIM3_MLC1_LMF2_NCAPH2	ENSG00000184164_ENSG00000182858_ENSG00000198355_ENSG00000100427_ENSG00000100258_ENSG00000025770	yes	promoter	ENSG00000170638	ENSG00000170638	promoter_overlap	ENSG00000170638	TRABD	yes	yes
22:50628996:G/A	PLT#	chr22:70	22:50628996_G_A	rs56036086	22	50628996	G/A	A	G	Common	0.1383	0.1383	0.1383	FALSE	TRUE	-	-0.051108	0.00528147	21.4222	0.000622566	-	-0.037504	0.004559	15.711	intron_variant	MODIFIER	TRABD	ENSG00000170638	G	A	none	ATAC	CTCF	436739	TRABD	ENSG00000170638	436698_436702_436717_436777	CRELD2_ALG12_PIM3_MLC1_LMF2_NCAPH2	ENSG00000184164_ENSG00000182858_ENSG00000198355_ENSG00000100427_ENSG00000100258_ENSG00000025770	yes	promoter	ENSG00000170638	ENSG00000170638	promoter_overlap	ENSG00000170638	TRABD	yes	yes
22:50628996:G/A	PCT	chr22:70	22:50628996_G_A	rs56036086	22	50628996	G/A	A	G	Common	0.1382	0.1382	0.1382	TRUE	TRUE	-	-0.0522433	0.00530084	22.1885	0.000650139	-	-0.042038	0.0046566	18.752	intron_variant	MODIFIER	TRABD	ENSG00000170638	G	A	none	ATAC	CTCF	436739	TRABD	ENSG00000170638	436698_436702_436717_436777	CRELD2_ALG12_PIM3_MLC1_LMF2_NCAPH2	ENSG00000184164_ENSG00000182858_ENSG00000198355_ENSG00000100427_ENSG00000100258_ENSG00000025770	yes	promoter	ENSG00000170638	ENSG00000170638	promoter_overlap	ENSG00000170638	TRABD	yes	yes
22:51106979:G/C	MPV	chr22:75	22:51106979_G_C	rs9616907	22	51106979	G/C	C	G	Common	0.4414	0.4414	0.4414	TRUE	TRUE	-	-0.0244996	0.00363963	10.7744	0.000295993	-	-0.029195	0.002933	22.609	upstream_gene_variant	MODIFIER	Y_RNA	ENSG00000212569	G	C	none	no	no	436801			436789	ARSA	ENSG00000100299	no	intergenic	NA	ENSG00000100299	interaction	ENSG00000100299	ARSA	no	no
3:113300183:A/T	MPV	chr3:89	3:113300183_A_T	rs2271494	3	113300183	A/T	T	T	Common	0.4164	0.4164	0.5836	TRUE	TRUE	+	0.0230426	0.00366388	9.49586	0.00025806	+	0.022281	0.0029633	13.256	intron_variant	MODIFIER	SIDT1	ENSG00000072858	A	T	none	no	no	470519	SIDT1_SIDT1-AS1	ENSG00000072858_ENSG00000239453				yes	intronic	NA	ENSG00000072858_ENSG00000239453	bait_proximity	ENSG00000072858_ENSG00000239453	SIDT1-AS1_SIDT1	yes	no
3:12266804:A/G	PCT	chr3:12	3:12266804_A_G	rs1822534	3	12266804	A/G	G	A	Common	0.3941	0.3941	0.3941	TRUE	TRUE	-	-0.0451014	0.00373682	32.815	0.000971444	-	-0.046563	0.0032698	45.26	intergenic_variant	MODIFIER	NA	NA	A	G	none	no	no	440467						NA	intergenic	NA	unassigned	unassigned	unassigned		no	no
3:122833003:C/T	PLT#	chr3:90	3:122833003_C_T	rs3804749	3	122833003	C/T	C	C	Common	0.5929	0.4071	0.5929	FALSE	TRUE	-	-0.0412622	0.00373679	27.6211	0.000821897	-	-0.040824	0.0032146	36.209	intron_variant	MODIFIER	PDIA5	ENSG00000065485	C	T	TE	ATAC	no	473509	PDIA5	ENSG00000065485				yes	intronic	NA	unassigned	unassigned	unassigned		no	no
3:122833003:C/T	MPV	chr3:90	3:122833003_C_T	rs3804749	3	122833003	C/T	C	C	Common	0.5927	0.4073	0.5927	FALSE	TRUE	+	0.0440994	0.00370549	31.9326	0.000938957	+	0.042082	0.0029992	43.972	intron_variant	MODIFIER	PDIA5	ENSG00000065485	C	T	TE	ATAC	no	473509	PDIA5	ENSG00000065485				yes	intronic	NA	unassigned	unassigned	unassigned		no	no
3:122833003:C/T	PDW	chr3:90	3:122833003_C_T	rs3804749	3	122833003	C/T	C	C	Common	0.5927	0.4073	0.5927	TRUE	TRUE	+	0.0448562	0.00368681	33.3299	0.000971458	+	0.046576	0.0032867	44.832	intron_variant	MODIFIER	PDIA5	ENSG00000065485	C	T	TE	ATAC	no	473509	PDIA5	ENSG00000065485				yes	intronic	NA	unassigned	unassigned	unassigned		no	no
3:122833003:C/T	PCT	chr3:90	3:122833003_C_T	rs3804749	3	122833003	C/T	C	C	Common	0.5927	0.4073	0.5927	FALSE	TRUE	-	-0.024451	0.00374991	10.1542	0.000288651	-	-0.021605	0.0032825	10.331	intron_variant	MODIFIER	PDIA5	ENSG00000065485	C	T	TE	ATAC	no	473509	PDIA5	ENSG00000065485				yes	intronic	NA	unassigned	unassigned	unassigned		no	no
3:124303696:C/T	MPV	chr3:92	3:124303696_C_T	NA	3	124303696	C/T	T	NA	Rare	0.0019	0.0019	NA	TRUE	TRUE	-	-0.575888	0.0544188	25.4447	0.00125787	-	-0.47143	0.044302	25.71	stop_gained	HIGH	KALRN	ENSG00000160145	C	T	none	ATAC	no	473945	KALRN	ENSG00000160145				yes	exonic_or_splice	NA	ENSG00000160145	exonic_expressed_noEnh	ENSG00000160145	KALRN	yes	yes
3:124337112:A/G	MPV	chr3:93	3:124337112_A_G	rs11920280	3	124337112	A/G	G	A	Common	0.4878	0.4878	0.4878	TRUE	TRUE	+	0.0551991	0.00360472	52.2032	0.00152256	+	0.061568	0.0029443	96.247	intron_variant	MODIFIER	KALRN	ENSG00000160145	A	G	SE	no	no	473953	KALRN	ENSG00000160145				yes	intronic	NA	unassigned	unassigned	unassigned		no	no
3:124345362:A/C	PDW	chr3:94	3:124345362_A_C	rs2165252	3	124345362	A/C	A	C	Common	0.6227	0.3773	0.3773	TRUE	TRUE	+	0.0437221	0.00369787	31.5306	0.000898252	+	0.026697	0.0035995	12.919	intron_variant	MODIFIER	KALRN	ENSG00000160145	A	C	SEconst	no	no	473954	KALRN	ENSG00000160145				yes	intronic	NA	unassigned	unassigned	unassigned		no	no
3:124377326:T/G	MPV	chr3:95	3:124377326_T_G	rs56106611	3	124377326	T/G	G	T	Low	0.016	0.016	0.016	TRUE	TRUE	-	-0.223781	0.0143879	53.8213	0.00157685	-	-0.27767	0.011769	122.14	missense_variant	MODERATE	KALRN	ENSG00000160145	T	G	SEconst	no	no	473964	KALRN	ENSG00000160145				yes	exonic_or_splice	NA	ENSG00000160145	exonic_expressed_Enh	ENSG00000160145	KALRN	yes	yes
3:124404188:C/G	PDW	chr3:96	3:124404188_C_G	rs821367	3	124404188	C/G	G	C	Common	0.2419	0.2419	0.2419	TRUE	TRUE	+	0.0293022	0.00420085	11.5154	0.000314915	+	0.022125	0.0038385	8.0847	intron_variant	MODIFIER	KALRN	ENSG00000160145	C	G	SEconst	ATAC	no	473972	KALRN	ENSG00000160145				yes	intronic	NA	unassigned	unassigned	unassigned		no	no
3:124435110:T/C	PCT	chr3:97	3:124435110_T_C	rs332507	3	124435110	T/C	C	C	Common	0.2229	0.2229	0.7771	TRUE	TRUE	-	-0.0300929	0.00443983	10.914	0.000313723	-	-0.031647	0.0038861	15.413	intron_variant	MODIFIER	KALRN	ENSG00000160145	T	C	none	no	no	473979	KALRN	ENSG00000160145				yes	intronic	NA	unassigned	unassigned	unassigned		no	no
3:124441501:A/G	PDW	chr3:98	3:124441501_A_G	rs606552	3	124441501	A/G	G	A	Common	0.2484	0.2484	0.2484	TRUE	TRUE	+	0.0523681	0.00417524	35.3597	0.001024	+	0.043308	0.0039811	26.826	3_prime_UTR_variant	MODIFIER	KALRN	ENSG00000160145	A	G	none	no	no	473980		ENSG00000260391				yes	exonic_or_splice	NA	ENSG00000160145	exonic_expressed_noEnh	ENSG00000160145	KALRN	yes	yes
3:124467247:C/A	MPV	chr3:99	3:124467247_C_A	rs689449	3	124467247	C/A	A	C	Common	0.2933	0.2933	0.2933	TRUE	TRUE	-	-0.0360218	0.00396768	18.9596	0.000537908	-	-0.039435	0.0032268	33.605	upstream_gene_variant	MODIFIER	RP11-71H17.9	ENSG00000272947	C	A	none	no	no	473986						NA	intergenic	NA	ENSG00000082781_ENSG00000144909	LD0.8_ambiguous	ENSG00000082781_ENSG00000144909	ITGB5_OSBPL11	no	no
3:15701184:G/T	MPV	chr3:19	3:15701184_G_T	rs2455799	3	15701184	G/T	G	G	Common	0.6694	0.3306	0.6694	TRUE	TRUE	-	-0.0278338	0.00384111	12.3682	0.000342898	-	-0.029063	0.0031072	20.066	intergenic_variant	MODIFIER	NA	NA	G	T	none	no	no	441314						NA	intergenic	NA	ENSG00000206560	LD0.8_unambiguous	ENSG00000206560	ANKRD28	no	no
3:167373858:C/G	MPV	chr3:131	3:167373858_C_G	rs6807306	3	167373858	C/G	G	C	Common	0.2614	0.2614	0.2614	TRUE	TRUE	-	-0.0364898	0.00410552	18.206	0.000514148	-	-0.041967	0.0033197	35.889	upstream_gene_variant	MODIFIER	WDR49	ENSG00000174776	C	G	none	no	no	487233						no	intergenic	NA	ENSG00000169064_ENSG00000114209_ENSG00000163536	LD0.9_ambiguous	ENSG00000114209_ENSG00000163536_ENSG00000169064	ZBBX_PDCD10_SERPINI1	no	no
3:168845418:T/G	PCT	chr3:132	3:168845418_T_G	rs2901381	3	168845418	T/G	T	T	Common	0.606	0.394	0.606	TRUE	TRUE	-	-0.0379366	0.00375408	23.2818	0.00068725	-	-0.031396	0.0033955	19.629	intron_variant	MODIFIER	MECOM	ENSG00000085276	T	G	none	no	no	487726	MECOM	ENSG00000085276				yes	intronic	NA	unassigned	unassigned	unassigned		no	no
3:168910273:G/A	PCT	chr3:133	3:168910273_G_A	rs9290361	3	168910273	G/A	A	G	Common	0.0903	0.0903	0.0903	TRUE	TRUE	+	0.0624627	0.0063808	21.902	0.000640999	+	0.051293	0.0057708	18.203	intron_variant	MODIFIER	MECOM	ENSG00000085276	G	A	none	no	no	487747	MECOM	ENSG00000085276				yes	intronic	NA	unassigned	unassigned	unassigned		no	no
3:172294500:G/A	PLT#	chr3:144	3:172294500_G_A	rs79287178	3	172294500	G/A	A	G	Low	0.0338	0.0338	0.0338	FALSE	TRUE	+	0.0641811	0.0107591	8.61228	0.000269047	+	0.065782	0.0092556	11.925	intron_variant	MODIFIER	RP11-408H1.3	ENSG00000223387	G	A	none	no	no	488787		ENSG00000223387				no	intronic	NA	unassigned	unassigned	unassigned		no	no
3:172294500:G/A	PCT	chr3:144	3:172294500_G_A	rs79287178	3	172294500	G/A	A	G	Low	0.0338	0.0338	0.0338	TRUE	TRUE	+	0.0670373	0.0108049	9.26028	0.000293526	+	0.061118	0.009456	9.9888	intron_variant	MODIFIER	RP11-408H1.3	ENSG00000223387	G	A	none	no	no	488787		ENSG00000223387				no	intronic	NA	unassigned	unassigned	unassigned		no	no
3:178768011:A/G	PLT#	chr3:145	3:178768011_A_G	NA	3	178768011	A/G	A	NA	Common	0.6936	0.3064	NA	TRUE	TRUE	-	-0.0274277	0.00394683	11.4352	0.000319747	-	-0.028009	0.0033955	15.792	intron_variant	MODIFIER	ZMAT3	ENSG00000172667	A	G	none	no	no	490839	ZMAT3	ENSG00000172667				yes	intronic	NA	unassigned	unassigned	unassigned		no	no
3:18311412:G/A	PLT#	chr3:24	3:18311412_G_A	rs7641175	3	18311412	G/A	G	A	Common	0.7809	0.2191	0.2191	TRUE	TRUE	+	0.0458012	0.0044027	24.6192	0.000717829	+	0.044576	0.0037869	31.246	intron_variant	MODIFIER	TBC1D5	ENSG00000131374	G	A	none	no	no	442144	TBC1D5	ENSG00000131374				yes	intronic	NA	unassigned	unassigned	unassigned		no	no
3:18311412:G/A	MPV	chr3:24	3:18311412_G_A	rs7641175	3	18311412	G/A	G	A	Common	0.7811	0.2189	0.2189	FALSE	TRUE	-	-0.0379225	0.0043669	17.4181	0.000491786	-	-0.038282	0.0035323	26.633	intron_variant	MODIFIER	TBC1D5	ENSG00000131374	G	A	none	no	no	442144	TBC1D5	ENSG00000131374				yes	intronic	NA	unassigned	unassigned	unassigned		no	no
3:18311412:G/A	PDW	chr3:24	3:18311412_G_A	rs7641175	3	18311412	G/A	G	A	Common	0.7811	0.2189	0.2189	FALSE	TRUE	-	-0.0270868	0.00434457	9.34407	0.000250899	-	-0.030448	0.0038714	14.43	intron_variant	MODIFIER	TBC1D5	ENSG00000131374	G	A	none	no	no	442144	TBC1D5	ENSG00000131374				yes	intronic	NA	unassigned	unassigned	unassigned		no	no
3:183678578:C/CT	PLT#	chr3:148	3:183678578_C_CT	rs11438378	3	183678578	C/CT	C	NA	Common	0.5131	0.4869	NA	TRUE	TRUE	+	0.0254594	0.0036735	11.3776	0.000323868	+	0.024561	0.0032162	13.65	intron_variant	MODIFIER	ABCC5	ENSG00000114770	C	CT	none	no	no	492316	ABCC5	ENSG00000114770				yes	intronic	NA	ENSG00000114770_ENSG00000163888_ENSG00000214160_ENSG00000145194_ENSG00000145198_ENSG00000221120_ENSG00000175193_ENSG00000234371_ENSG00000263932_ENSG00000186038_ENSG00000161204	LD0.8_ambiguous	ENSG00000114770_ENSG00000145194_ENSG00000145198_ENSG00000161204_ENSG00000163888_ENSG00000175193_ENSG00000186038_ENSG00000214160_ENSG00000221120_ENSG00000234371_ENSG00000263932	MIR1224_MIR4448_RP11-315J22.5_PARL_ABCC5_HTR3E_ABCF3_VWA5B2_ALG3_ECE2_CAMK2N2	yes	no
3:184083536:C/T	PCT	chr3:150	3:184083536_C_T	rs75389224	3	184083536	C/T	T	C	Common	0.1207	0.1207	0.1207	TRUE	TRUE	+	0.0766059	0.00565815	41.0363	0.00124566	+	0.039224	0.0051997	13.338	intron_variant	MODIFIER	POLR2H, EIF2B5	ENSG00000163882, ENSG00000145191	C	T	none	no	no	492406	CLCN2_POLR2H	ENSG00000114859_ENSG00000163882	492451_492452	EIF2B5-AS1_EPHB3	ENSG00000230215_ENSG00000182580	NA	intronic	NA	ENSG00000230215_ENSG00000182580	interaction	ENSG00000182580_ENSG00000230215	EIF2B5-AS1_EPHB3	no	no
3:184090242:C/T	PLT#	chr3:151	3:184090242_C_T	rs78565404	3	184090242	C/T	T	C	Common	0.0538	0.0538	0.0538	FALSE	TRUE	+	0.14202	0.00847715	62.2709	0.0020535	+	0.13083	0.0076544	64.714	3_prime_UTR_variant	MODIFIER	THPO	ENSG00000090534	C	T	none	no	no	492412	THPO_CHRD	ENSG00000090534_ENSG00000090539	492451_492452	EIF2B5-AS1_EPHB3	ENSG00000230215_ENSG00000182580	no	exonic_or_splice	NA	ENSG00000090534_ENSG00000230215_ENSG00000182580	exonic_notExpressed	ENSG00000090534_ENSG00000182580_ENSG00000230215	EIF2B5-AS1_THPO_EPHB3	yes	no
3:184090242:C/T	PCT	chr3:151	3:184090242_C_T	rs78565404	3	184090242	C/T	T	C	Common	0.0538	0.0538	0.0538	TRUE	TRUE	+	0.155023	0.00850907	73.4349	0.00244675	+	0.14226	0.0077886	73.727	3_prime_UTR_variant	MODIFIER	THPO	ENSG00000090534	C	T	none	no	no	492412	THPO_CHRD	ENSG00000090534_ENSG00000090539	492451_492452	EIF2B5-AS1_EPHB3	ENSG00000230215_ENSG00000182580	no	exonic_or_splice	NA	ENSG00000090534_ENSG00000230215_ENSG00000182580	exonic_notExpressed	ENSG00000090534_ENSG00000182580_ENSG00000230215	EIF2B5-AS1_THPO_EPHB3	yes	no
3:184090266:C/T	PLT#	chr3:152	3:184090266_C_T	NA	3	184090266	C/T	C	NA	Common	0.5321	0.4679	NA	FALSE	TRUE	+	0.0621083	0.00365171	64.1447	0.00192077	+	0.026036	0.0033966	13.746	3_prime_UTR_variant	MODIFIER	THPO	ENSG00000090534	C	T	none	no	no	492412	THPO_CHRD	ENSG00000090534_ENSG00000090539	492451_492452	EIF2B5-AS1_EPHB3	ENSG00000230215_ENSG00000182580	no	exonic_or_splice	NA	ENSG00000090534_ENSG00000230215_ENSG00000182580	exonic_notExpressed	ENSG00000090534_ENSG00000182580_ENSG00000230215	EIF2B5-AS1_THPO_EPHB3	yes	no
3:184090266:C/T	PCT	chr3:152	3:184090266_C_T	NA	3	184090266	C/T	C	NA	Common	0.5321	0.4679	NA	TRUE	TRUE	+	0.0653052	0.00366495	70.2973	0.0021236	+	0.031863	0.0034391	19.704	3_prime_UTR_variant	MODIFIER	THPO	ENSG00000090534	C	T	none	no	no	492412	THPO_CHRD	ENSG00000090534_ENSG00000090539	492451_492452	EIF2B5-AS1_EPHB3	ENSG00000230215_ENSG00000182580	no	exonic_or_splice	NA	ENSG00000090534_ENSG00000230215_ENSG00000182580	exonic_notExpressed	ENSG00000090534_ENSG00000182580_ENSG00000230215	EIF2B5-AS1_THPO_EPHB3	yes	no
3:184091102:T/G	PLT#	chr3:153	3:184091102_T_G	NA	3	184091102	T/G	G	NA	Rare	0.0092	0.0092	NA	FALSE	TRUE	-	-0.301907	0.0200659	50.4341	0.00166168	-	-0.27112	0.017414	53.891	intron_variant	MODIFIER	THPO, EIF2B5	ENSG00000090534, ENSG00000145191	T	G	none	no	no	492412	THPO_CHRD	ENSG00000090534_ENSG00000090539	492451_492452	EIF2B5-AS1_EPHB3	ENSG00000230215_ENSG00000182580	NA	intronic	NA	ENSG00000230215_ENSG00000182580	interaction	ENSG00000182580_ENSG00000230215	EIF2B5-AS1_EPHB3	no	no
3:184091102:T/G	PCT	chr3:153	3:184091102_T_G	NA	3	184091102	T/G	G	NA	Rare	0.0092	0.0092	NA	TRUE	TRUE	-	-0.33636	0.0201121	62.059	0.00206259	-	-0.29784	0.017706	62.718	intron_variant	MODIFIER	THPO, EIF2B5	ENSG00000090534, ENSG00000145191	T	G	none	no	no	492412	THPO_CHRD	ENSG00000090534_ENSG00000090539	492451_492452	EIF2B5-AS1_EPHB3	ENSG00000230215_ENSG00000182580	NA	intronic	NA	ENSG00000230215_ENSG00000182580	interaction	ENSG00000182580_ENSG00000230215	EIF2B5-AS1_EPHB3	no	no
3:184093040:G/A	PLT#	chr3:154	3:184093040_G_A	rs34623301	3	184093040	G/A	A	A	Common	0.2154	0.2154	0.7846	FALSE	TRUE	+	0.0663333	0.00444016	49.7384	0.00148726	+	0.052939	0.0041786	36.04	intron_variant	MODIFIER	THPO, EIF2B5	ENSG00000090534, ENSG00000145191	G	A	none	no	no	492412	THPO_CHRD	ENSG00000090534_ENSG00000090539	492451_492452	EIF2B5-AS1_EPHB3	ENSG00000230215_ENSG00000182580	NA	intronic	NA	ENSG00000230215_ENSG00000182580	interaction	ENSG00000182580_ENSG00000230215	EIF2B5-AS1_EPHB3	no	no
3:184093040:G/A	PCT	chr3:154	3:184093040_G_A	rs34623301	3	184093040	G/A	A	A	Common	0.2154	0.2154	0.7846	TRUE	TRUE	+	0.075901	0.00445536	64.3515	0.00194724	+	0.063004	0.0042404	49.177	intron_variant	MODIFIER	THPO, EIF2B5	ENSG00000090534, ENSG00000145191	G	A	none	no	no	492412	THPO_CHRD	ENSG00000090534_ENSG00000090539	492451_492452	EIF2B5-AS1_EPHB3	ENSG00000230215_ENSG00000182580	NA	intronic	NA	ENSG00000230215_ENSG00000182580	interaction	ENSG00000182580_ENSG00000230215	EIF2B5-AS1_EPHB3	no	no
3:184099271:C/CT	PCT	chr3:155	3:184099271_C_CT	rs149400260	3	184099271	C/CT	CT	NA	Rare	0.0097	0.0097	NA	TRUE	TRUE	+	0.114901	0.0188648	8.9494	0.000253641	+	0.15184	0.016596	19.238	non_coding_transcript_exon_variant	MODIFIER	CHRD	ENSG00000090539	C	CT	none	ATAC	no	492412	THPO_CHRD	ENSG00000090534_ENSG00000090539	492451_492452	EIF2B5-AS1_EPHB3	ENSG00000230215_ENSG00000182580	no	promoter	ENSG00000090539	ENSG00000090539	promoter_overlap	ENSG00000090539	CHRD	yes	yes
3:185488303:C/A	PLT#	chr3:156	3:185488303_C_A	rs35430985	3	185488303	C/A	A	A	Common	0.2701	0.2701	0.7299	FALSE	TRUE	-	-0.0254333	0.00412327	9.16081	0.000255049	-	-0.023615	0.0035466	10.557	intron_variant	MODIFIER	IGF2BP2	ENSG00000073792	C	A	none	no	no	492775	IGF2BP2	ENSG00000073792				yes	intronic	NA	unassigned	unassigned	unassigned		no	no
3:185488303:C/A	PCT	chr3:156	3:185488303_C_A	rs35430985	3	185488303	C/A	A	A	Common	0.27	0.27	0.73	TRUE	TRUE	-	-0.0306813	0.00413716	12.9184	0.000371078	-	-0.029448	0.0036208	15.375	intron_variant	MODIFIER	IGF2BP2	ENSG00000073792	C	A	none	no	no	492775	IGF2BP2	ENSG00000073792				yes	intronic	NA	unassigned	unassigned	unassigned		no	no
3:194119749:C/CCATAAA	PDW	chr3:161	3:194119749_C_CCATAAA	rs10638925	3	194119749	C/CCATAAA	CCATAAA	NA	Common	0.2281	0.2281	NA	TRUE	TRUE	+	0.0319211	0.00430751	12.9004	0.000358816	+	0.030124	0.0038384	14.372	intron_variant	MODIFIER	GP5	ENSG00000178732	C	CCATAAA	none	ATAC	no	495509	GP5	ENSG00000178732				yes	promoter	ENSG00000178732	ENSG00000178732	promoter_overlap	ENSG00000178732	GP5	yes	yes
3:196511108:TA/T	PLT#	chr3:177	3:196511108_TA_T	rs11294619	3	196511108	TA/T	T	NA	Common	0.4966	0.4966	NA	FALSE	TRUE	-	-0.0245758	0.00373054	10.3501	0.00030197	-	-0.022725	0.0032087	11.847	intron_variant	MODIFIER	PAK2	ENSG00000180370	TA	T	none	no	no	496081	RNU6-42	ENSG00000206892	496019	C3orf43	ENSG00000214097	yes	intronic	NA	ENSG00000214097	interaction	ENSG00000214097	C3orf43	no	no
3:196511108:TA/T	PCT	chr3:177	3:196511108_TA_T	rs11294619	3	196511108	TA/T	T	NA	Common	0.4968	0.4968	NA	TRUE	TRUE	-	-0.0326622	0.00374325	17.5772	0.000533387	-	-0.031204	0.003276	20.776	intron_variant	MODIFIER	PAK2	ENSG00000180370	TA	T	none	no	no	496081	RNU6-42	ENSG00000206892	496019	C3orf43	ENSG00000214097	yes	intronic	NA	ENSG00000214097	interaction	ENSG00000214097	C3orf43	no	no
3:36964854:C/T	PDW	chr3:31	3:36964854_C_T	rs6789885	3	36964854	C/T	T	C	Common	0.2778	0.2778	0.2778	TRUE	TRUE	-	-0.0262602	0.0041364	9.66288	0.000276704	-	-0.023455	0.0036866	9.7005	intron_variant	MODIFIER	TRANK1	ENSG00000168016	C	T	SE	ATAC	no	448198	TRANK1	ENSG00000168016				yes	intronic	NA	unassigned	unassigned	unassigned		no	no
3:47070973:C/CA	PDW	chr3:47	3:47070973_C_CA	rs543811905	3	47070973	C/CA	CA	NA	Common	0.1782	0.1782	NA	TRUE	TRUE	+	0.0453236	0.00495837	19.2078	0.000601663	+	0.045247	0.004417	23.892	intron_variant	MODIFIER	SETD2	ENSG00000181555	C	CA	none	no	no	451061	SETD2	ENSG00000181555				yes	intronic	NA	unassigned	unassigned	unassigned		no	no
3:56739923:T/C	MPV	chr3:62	3:56739923_T_C	rs6805910	3	56739923	T/C	C	C	Common	0.4161	0.4161	0.5839	TRUE	TRUE	-	-0.0273772	0.00365524	13.1614	0.000364203	+	0.035885	0.0045926	14.253	intergenic_variant	MODIFIER	NA	NA	T	C	none	no	no	453441						NA	intergenic	NA	ENSG00000163947	LD0.9_unambiguous	ENSG00000163947	ARHGEF3	no	no
3:56774215:C/CA	MPV	chr3:63	3:56774215_C_CA	rs11459029	3	56774215	C/CA	CA	NA	Common	0.3276	0.3276	NA	TRUE	TRUE	-	-0.0521714	0.0038479	41.1508	0.00119913	-	-0.069457	0.0048115	46.482	intron_variant	MODIFIER	ARHGEF3	ENSG00000163947	C	CA	none	no	no	453450	ARHGEF3	ENSG00000163947				yes	intronic	NA	ENSG00000163947	LD0.9_unambiguous	ENSG00000163947	ARHGEF3	yes	yes
3:56834799:C/T	MPV	chr3:64	3:56834799_C_T	rs13098914	3	56834799	C/T	C	C	Common	0.5775	0.4225	0.5775	TRUE	TRUE	-	-0.0432891	0.00365524	31.6312	0.000914463	-	-0.02016	0.0030195	10.611	intron_variant	MODIFIER	ARHGEF3	ENSG00000163947	C	T	none	ATAC	no	453472	ARHGEF3	ENSG00000163947				yes	promoter	ENSG00000163947	ENSG00000163947	promoter_overlap	ENSG00000163947	ARHGEF3	yes	yes
3:56849749:T/C	PLT#	chr3:65	3:56849749_T_C	rs1354034	3	56849749	T/C	T	T	Common	0.6023	0.3977	0.6023	FALSE	TRUE	+	0.137851	0.00371882	300.043	0.00910371	+	0.1372	0.0032014	398.39	intron_variant	MODIFIER	ARHGEF3	ENSG00000163947	T	C	none	ATAC	no	453481	ARHGEF3	ENSG00000163947				yes	intronic	NA	unassigned	unassigned	unassigned		no	no
3:56849749:T/C	MPV	chr3:65	3:56849749_T_C	rs1354034	3	56849749	T/C	T	T	Common	0.6033	0.3967	0.6033	TRUE	TRUE	-	-0.228305	0.00369036	832.985	0.0249493	-	-0.23227	0.0029931	1286.3	intron_variant	MODIFIER	ARHGEF3	ENSG00000163947	T	C	none	ATAC	no	453481	ARHGEF3	ENSG00000163947				yes	intronic	NA	unassigned	unassigned	unassigned		no	no
3:56849749:T/C	PCT	chr3:65	3:56849749_T_C	rs1354034	3	56849749	T/C	T	T	Common	0.6034	0.3966	0.6034	FALSE	TRUE	+	0.0354242	0.00373472	20.6159	0.000600602	+	0.035344	0.0032684	26.52	intron_variant	MODIFIER	ARHGEF3	ENSG00000163947	T	C	none	ATAC	no	453481	ARHGEF3	ENSG00000163947				yes	intronic	NA	unassigned	unassigned	unassigned		no	no
3:56950055:G/A	PLT#	chr3:66	3:56950055_G_A	rs17825630	3	56950055	G/A	A	G	Common	0.1467	0.1467	0.1467	FALSE	TRUE	+	0.049975	0.00550254	18.9729	0.000625269	+	0.039517	0.0047575	16.002	intron_variant	MODIFIER	ARHGEF3	ENSG00000163947	G	A	none	ATAC	no	453509	ARHGEF3	ENSG00000163947				yes	promoter	ENSG00000163947	ENSG00000163947	promoter_overlap	ENSG00000163947	ARHGEF3	yes	yes
3:56950055:G/A	MPV	chr3:66	3:56950055_G_A	rs17825630	3	56950055	G/A	A	G	Common	0.1467	0.1467	0.1467	TRUE	TRUE	-	-0.0616936	0.00545643	28.9146	0.000952889	-	-0.046541	0.0044596	24.764	intron_variant	MODIFIER	ARHGEF3	ENSG00000163947	G	A	none	ATAC	no	453509	ARHGEF3	ENSG00000163947				yes	promoter	ENSG00000163947	ENSG00000163947	promoter_overlap	ENSG00000163947	ARHGEF3	yes	yes
3:58282576:T/C	PLT#	chr3:69	3:58282576_T_C	rs6445967	3	58282576	T/C	C	T	Common	0.3232	0.3232	0.3232	TRUE	TRUE	-	-0.0304628	0.00388793	14.3298	0.000405978	-	-0.024853	0.0033475	12.944	downstream_gene_variant	MODIFIER	ABHD6	ENSG00000163686	T	C	none	no	no	453832			453894	ACOX2	ENSG00000168306	yes	intergenic	NA	ENSG00000168306	interaction	ENSG00000168306	ACOX2	no	no
3:72397279:A/G	PLT#	chr3:79	3:72397279_A_G	rs9809116	3	72397279	A/G	G	G	Common	0.4076	0.4076	0.5924	TRUE	TRUE	+	0.0264998	0.00373648	11.8794	0.000339128	+	0.023739	0.0032146	12.814	intergenic_variant	MODIFIER	NA	NA	A	G	SEconst	ATAC	no	458259						NA	intergenic	NA	unassigned	unassigned	unassigned		no	no
4:102800148:C/CA	MPV	chr4:60	4:102800148_C_CA	rs34061204	4	102800148	C/CA	CA	NA	Common	0.3999	0.3999	NA	TRUE	TRUE	-	-0.029419	0.00368933	14.8138	0.000415394	-	-0.031043	0.0029755	24.748	intron_variant	MODIFIER	BANK1	ENSG00000153064	C	CA	none	no	no	527031	BANK1	ENSG00000153064				yes	intronic	NA	unassigned	unassigned	unassigned		no	no
4:103188709:C/T	PDW	chr4:61	4:103188709_C_T	NA	4	103188709	C/T	T	NA	Common	0.0751	0.0751	NA	FALSE	TRUE	-	-0.0477429	0.00682585	11.5745	0.000316651	-	-0.049448	0.0060745	15.401	missense_variant	MODERATE	SLC39A8	ENSG00000138821	C	T	none	no	no	527154	SLC39A8	ENSG00000138821				yes	exonic_or_splice	NA	ENSG00000138821	exonic_expressed_noEnh	ENSG00000138821	SLC39A8	yes	yes
4:106034084:T/C	PLT#	chr4:66	4:106034084_T_C	rs4699154	4	106034084	T/C	T	T	Common	0.6901	0.3099	0.6901	FALSE	TRUE	+	0.0268978	0.00395793	10.9681	0.000309454	+	0.026117	0.0033978	13.818	intron_variant	MODIFIER	RP11-556I14.1	ENSG00000248373	T	C	TE	ATAC	no	528073		ENSG00000248373	528025		ENSG00000248373_ENSG00000251906	yes	intronic	NA	ENSG00000248373_ENSG00000251906	interaction	ENSG00000248373_ENSG00000251906	U6_RP11-556I14.1	yes	no
4:106034084:T/C	MPV	chr4:66	4:106034084_T_C	rs4699154	4	106034084	T/C	T	T	Common	0.6902	0.3098	0.6902	TRUE	TRUE	-	-0.0273666	0.00392883	11.4854	0.000320279	-	-0.027205	0.0031683	17.044	intron_variant	MODIFIER	RP11-556I14.1	ENSG00000248373	T	C	TE	ATAC	no	528073		ENSG00000248373	528025		ENSG00000248373_ENSG00000251906	yes	intronic	NA	ENSG00000248373_ENSG00000251906	interaction	ENSG00000248373_ENSG00000251906	U6_RP11-556I14.1	yes	no
4:106197750:G/A	PCT	chr4:69	4:106197750_G_A	rs60786079	4	106197750	G/A	A	G	Low	0.0307	0.0307	0.0307	TRUE	TRUE	-	-0.0669857	0.0105642	9.64105	0.000267049	-	-0.061921	0.0092354	10.694	3_prime_UTR_variant	MODIFIER	TET2	ENSG00000168769	G	A	none	no	no	528122	TET2	ENSG00000168769				yes	exonic_or_splice	NA	ENSG00000168769	exonic_expressed_noEnh	ENSG00000168769	TET2	yes	yes
4:110858515:CTT/C	PLT#	chr4:70	4:110858515_CTT_C	rs377602035	4	110858515	CTT/C	C	NA	Common	0.3911	0.3911	NA	FALSE	TRUE	-	-0.0307138	0.003762	15.4901	0.000449295	-	-0.030292	0.0032309	20.158	intron_variant	MODIFIER	EGF	ENSG00000138798	CTT	C	none	no	no	529713	EGF	ENSG00000138798				yes	intronic	NA	unassigned	unassigned	unassigned		no	no
4:110858515:CTT/C	PCT	chr4:70	4:110858515_CTT_C	rs377602035	4	110858515	CTT/C	C	NA	Common	0.3911	0.3911	NA	TRUE	TRUE	-	-0.0334272	0.00377397	18.0864	0.000532188	-	-0.033181	0.0032995	23.059	intron_variant	MODIFIER	EGF	ENSG00000138798	CTT	C	none	no	no	529713	EGF	ENSG00000138798				yes	intronic	NA	unassigned	unassigned	unassigned		no	no
4:120480233:TA/T	PCT	chr4:73	4:120480233_TA_T	rs11295209	4	120480233	TA/T	T	TA	Common	0.4878	0.4878	0.4878	TRUE	TRUE	+	0.0226102	0.00365656	9.20263	0.000255457	+	0.021521	0.003196	10.781	intron_variant	MODIFIER	PDE5A	ENSG00000138735	TA	T	none	no	no	532801	PDE5A	ENSG00000245958_ENSG00000138735				yes	intronic	NA	ENSG00000221245	bait_proximity	ENSG00000221245	SNORA11	no	no
4:123184827:G/A	MPV	chr4:75	4:123184827_G_A	rs45515895	4	123184827	G/A	A	G	Common	0.2051	0.2051	0.2051	TRUE	TRUE	-	-0.0275879	0.00448785	9.10322	0.000248167	-	-0.029409	0.0036279	15.28	intron_variant	MODIFIER	KIAA1109	ENSG00000138688	G	A	none	no	no	533690	KIAA1109	ENSG00000138688				yes	intronic	NA	ENSG00000138688	LD0.9_unambiguous	ENSG00000138688	KIAA1109	yes	yes
4:123516551:T/C	MPV	chr4:76	4:123516551_T_C	rs72669198	4	123516551	T/C	C	T	Low	0.0182	0.0182	0.0182	TRUE	TRUE	-	-0.0901608	0.0141463	9.73331	0.000290509	-	-0.092408	0.011444	15.167	intergenic_variant	MODIFIER	NA	NA	T	C	none	no	no	533786						NA	intergenic	NA	unassigned	unassigned	unassigned		no	no
4:124727524:T/C	PLT#	chr4:79	4:124727524_T_C	rs58530613	4	124727524	T/C	C	T	Common	0.1119	0.1119	0.1119	TRUE	TRUE	+	0.0346019	0.00584736	8.48567	0.000237969	+	0.0367	0.0050215	12.567	intron_variant	MODIFIER	LINC01091	ENSG00000249464	T	C	none	no	no	534215		ENSG00000249464				no	intronic	NA	unassigned	unassigned	unassigned		no	no
4:141851432:A/C	PCT	chr4:81	4:141851432_A_C	rs13144869	4	141851432	A/C	A	C	Common	0.5009	0.4991	0.4991	TRUE	TRUE	-	-0.0279425	0.00368095	13.4987	0.000390391	-	-0.025542	0.0032175	14.686	intron_variant	MODIFIER	RNF150	ENSG00000170153	A	C	none	no	no	539734	RNF150	ENSG00000170153				no	intronic	NA	unassigned	unassigned	unassigned		no	no
4:143321490:T/C	PDW	chr4:82	4:143321490_T_C	rs1497401	4	143321490	T/C	T	C	Common	0.6182	0.3818	0.3818	TRUE	TRUE	-	-0.0283822	0.00369536	13.8001	0.000380267	-	-0.027041	0.0032896	15.689	intron_variant	MODIFIER	INPP4B	ENSG00000109452	T	C	none	no	no	540230	INPP4B	ENSG00000109452				yes	intronic	NA	ENSG00000109452	LD0.9_unambiguous	ENSG00000109452	INPP4B	yes	yes
4:148445814:AG/A	PCT	chr4:89	4:148445814_AG_A	rs33954106	4	148445814	AG/A	A	AG	Common	0.2539	0.2539	0.2539	TRUE	TRUE	+	0.0251009	0.00424439	8.47613	0.000238709	+	0.027305	0.0037109	12.727	intron_variant	MODIFIER	EDNRA	ENSG00000151617	AG	A	none	no	no	541891	EDNRA	ENSG00000151617				no	intronic	NA	ENSG00000151617	LD0.9_unambiguous	ENSG00000151617	EDNRA	yes	yes
4:152364768:CT/C	PLT#	chr4:90	4:152364768_CT_C	rs57129396	4	152364768	CT/C	CT	CT	Common	0.5284	0.4716	0.5284	TRUE	TRUE	+	0.0259094	0.00366808	11.7894	0.000334565	+	0.024664	0.0031491	14.316	intron_variant	MODIFIER	FAM160A1	ENSG00000164142	CT	C	none	no	no	543145	FAM160A1	ENSG00000164142				no	intronic	NA	unassigned	unassigned	unassigned		no	no
4:154457519:G/A	MPV	chr4:94	4:154457519_G_A	rs2014511	4	154457519	G/A	A	G	Low	0.0334	0.0334	0.0334	TRUE	TRUE	-	-0.0774676	0.0102235	13.4529	0.000387492	-	-0.071511	0.0082477	17.362	intron_variant	MODIFIER	KIAA0922	ENSG00000121210	G	A	TE	ATAC	no	543744	KIAA0922	ENSG00000121210				yes	intronic	NA	ENSG00000121211_ENSG00000121210	LD0.9_unambiguous	ENSG00000121210_ENSG00000121211	MND1_KIAA0922	yes	no
4:154457519:G/A	PDW	chr4:94	4:154457519_G_A	rs2014511	4	154457519	G/A	A	G	Low	0.0334	0.0334	0.0334	FALSE	TRUE	-	-0.0588767	0.0101563	8.17078	0.000223826	-	-0.056923	0.0090409	9.5144	intron_variant	MODIFIER	KIAA0922	ENSG00000121210	G	A	TE	ATAC	no	543744	KIAA0922	ENSG00000121210				yes	intronic	NA	ENSG00000121211_ENSG00000121210	LD0.9_unambiguous	ENSG00000121210_ENSG00000121211	MND1_KIAA0922	yes	no
4:157678774:C/T	PCT	chr4:95	4:157678774_C_T	rs79389047	4	157678774	C/T	T	C	Common	0.092	0.092	0.092	TRUE	TRUE	-	-0.0436926	0.00631738	11.3337	0.000318948	-	-0.038348	0.0055212	11.422	downstream_gene_variant	MODIFIER	PDGFC	ENSG00000145431	C	T	none	no	no	544805						yes	intergenic	NA	ENSG00000145431	LD1_unambiguous	ENSG00000145431	PDGFC	yes	yes
4:3284751:G/A	MPV	chr4:4	4:3284751_G_A	rs6446731	4	3284751	G/A	A	G	Common	0.2843	0.2843	0.2843	TRUE	TRUE	-	-0.0307695	0.00401607	13.736	0.000385283	-	-0.027651	0.0032396	16.85	intergenic_variant	MODIFIER	NA	NA	G	A	none	no	no	497077						NA	intergenic	NA	ENSG00000159788	bait_proximity	ENSG00000159788	RGS12	no	no
4:3443931:A/G	PCT	chr4:5	4:3443931_A_G	rs13108218	4	3443931	A/G	A	G	Common	0.6159	0.3841	0.3841	TRUE	TRUE	-	-0.0226498	0.00380027	8.59832	0.000242724	-	-0.021128	0.0033213	9.6979	intron_variant	MODIFIER	HGFAC	ENSG00000109758	A	G	none	no	no	497113	HGFAC	ENSG00000109758				no	intronic	NA	ENSG00000109758	bait_proximity	ENSG00000109758	HGFAC	yes	yes
4:3449781:G/A	PLT#	chr4:6	4:3449781_G_A	rs75501914	4	3449781	G/A	A	G	Common	0.0656	0.0656	0.0656	TRUE	TRUE	+	0.0493963	0.00742867	10.5313	0.000299127	+	0.05084	0.006379	14.796	intron_variant	MODIFIER	HGFAC	ENSG00000109758	G	A	none	no	no	497114	HGFAC	ENSG00000109758				no	intronic	NA	ENSG00000109758	LD0.9_unambiguous	ENSG00000109758	HGFAC	yes	yes
4:48089458:A/T	PDW	chr4:27	4:48089458_A_T	rs2013231	4	48089458	A/T	T	A	Common	0.2378	0.2378	0.2378	TRUE	TRUE	-	-0.0287413	0.00438172	10.2673	0.000299449	-	-0.031711	0.0039002	15.367	intron_variant	MODIFIER	TXK	ENSG00000074966	A	T	none	no	CTCF	510525	TXK	ENSG00000074966				yes	intronic	NA	unassigned	unassigned	unassigned		no	no
4:55408999:T/C	PCT	chr4:30	4:55408999_T_C	rs218265	4	55408999	T/C	C	T	Common	0.1571	0.1571	0.1571	FALSE	TRUE	+	0.0320384	0.0050967	9.48742	0.000271847	+	0.030558	0.0044553	11.157	intergenic_variant	MODIFIER	NA	NA	T	C	TE	ATAC	no	511790						NA	intergenic	NA	unassigned	unassigned	unassigned		no	no
4:57767327:T/A	PLT#	chr4:34	4:57767327_T_A	rs7665147	4	57767327	T/A	A	T	Common	0.1855	0.1855	0.1855	TRUE	TRUE	-	-0.0317304	0.00471251	10.78	0.00030424	-	-0.03001	0.004048	12.908	intergenic_variant	MODIFIER	NA	NA	T	A	none	no	no	512543						NA	intergenic	NA	ENSG00000174780_ENSG00000084093	LD0.9_ambiguous	ENSG00000084093_ENSG00000174780	SRP72_REST	no	no
4:6891455:T/G	MPV	chr4:7	4:6891455_T_G	rs11731274	4	6891455	T/G	G	T	Common	0.1761	0.1761	0.1761	TRUE	TRUE	-	-0.0996717	0.00476704	96.3486	0.00288275	-	-0.10323	0.0038457	157.66	intergenic_variant	MODIFIER	NA	NA	T	G	SEconst	ATAC	no	497913			497885	KIAA0232	ENSG00000170871	NA	intergenic	NA	ENSG00000170871	interaction	ENSG00000170871	KIAA0232	no	no
4:6891455:T/G	PDW	chr4:7	4:6891455_T_G	rs11731274	4	6891455	T/G	G	T	Common	0.1761	0.1761	0.1761	FALSE	TRUE	-	-0.070295	0.00473536	49.1233	0.00143388	-	-0.066559	0.0042154	55.393	intergenic_variant	MODIFIER	NA	NA	T	G	SEconst	ATAC	no	497913			497885	KIAA0232	ENSG00000170871	NA	intergenic	NA	ENSG00000170871	interaction	ENSG00000170871	KIAA0232	no	no
4:6924797:G/A	MPV	chr4:9	4:6924797_G_A	rs116383353	4	6924797	G/A	A	G	Common	0.1292	0.1292	0.1292	TRUE	TRUE	+	0.0408783	0.00574951	11.935	0.000376007	+	0.040195	0.0046346	17.372	intron_variant	MODIFIER	TBC1D14	ENSG00000132405	G	A	TE	no	no	497921	TBC1D14	ENSG00000132405				yes	intronic	NA	unassigned	unassigned	unassigned		no	no
4:7045070:T/TGCGGCG	PCT	chr4:11	4:7045070_T_TGCGGCG	rs568868093	4	7045070	T/TGCGGCG	T	NA	Common	0.6064	0.3936	NA	FALSE	TRUE	+	0.0284103	0.00376326	13.3591	0.000385296	+	0.026171	0.0032898	14.745	intron_variant	MODIFIER	TADA2B, RP11-367J11.2	ENSG00000173011, ENSG00000245748	T	TGCGGCG	none	ATAC	CTCF	497952	TADA2B_CCDC96	ENSG00000173011_ENSG00000173013				NA	promoter	ENSG00000173013_ENSG00000173011	ENSG00000173013_ENSG00000173011	promoter_overlap	ENSG00000173011_ENSG00000173013	CCDC96_TADA2B	yes	no
4:88183820:T/C	PLT#	chr4:58	4:88183820_T_C	rs71633359	4	88183820	T/C	C	T	Common	0.318	0.318	0.318	TRUE	TRUE	+	0.0251031	0.00404747	9.25426	0.000273337	+	0.025551	0.0034755	12.706	intron_variant	MODIFIER	RP11-529H2.1	ENSG00000250572	T	C	none	no	no	522303		ENSG00000250572				no	intronic	NA	unassigned	unassigned	unassigned		no	no
4:95455259:C/T	MPV	chr4:59	4:95455259_C_T	rs11731606	4	95455259	C/T	T	C	Common	0.2237	0.2237	0.2237	TRUE	TRUE	-	-0.0259829	0.0043699	8.5607	0.000234477	-	-0.024254	0.0035247	11.225	intron_variant	MODIFIER	PDLIM5	ENSG00000163110	C	T	none	no	no	524658	PDLIM5	ENSG00000163110	524639	PDLIM5	ENSG00000203436_ENSG00000163110	yes	intronic	NA	ENSG00000203436_ENSG00000163110	interaction	ENSG00000163110_ENSG00000203436	AC109925.1_PDLIM5	yes	no
5:1104938:C/T	MPV	chr5:10	5:1104938_C_T	rs35188965	5	1104938	C/T	C	C	Common	0.5805	0.4195	0.5805	FALSE	TRUE	-	-0.0387415	0.00365569	25.5146	0.000730999	-	-0.039238	0.002952	39.57	intron_variant	MODIFIER	SLC12A7	ENSG00000113504	C	T	SE	ATAC	no	555590	SLC12A7	ENSG00000113504				yes	intronic	NA	ENSG00000113504	bait_proximity	ENSG00000113504	SLC12A7	yes	yes
5:1104938:C/T	PDW	chr5:10	5:1104938_C_T	rs35188965	5	1104938	C/T	C	C	Common	0.5805	0.4195	0.5805	FALSE	TRUE	-	-0.0319533	0.00363364	17.8397	0.000497273	-	-0.033142	0.0032355	23.889	intron_variant	MODIFIER	SLC12A7	ENSG00000113504	C	T	SE	ATAC	no	555590	SLC12A7	ENSG00000113504				yes	intronic	NA	ENSG00000113504	bait_proximity	ENSG00000113504	SLC12A7	yes	yes
5:111061883:A/G	PCT	chr5:68	5:111061883_A_G	rs56084922	5	111061883	A/G	G	A	Common	0.0769	0.0769	0.0769	TRUE	TRUE	-	-0.0785495	0.00688622	29.4124	0.000875976	-	-0.082366	0.006021	41.85	intron_variant	MODIFIER	STARD4-AS1, NREP	ENSG00000246859, ENSG00000134986	A	G	none	no	no	589684	STARD4-AS1_NREP	ENSG00000246859_ENSG00000134986				NA	intronic	NA	unassigned	unassigned	unassigned		no	no
5:122199196:C/T	PCT	chr5:69	5:122199196_C_T	rs2438150	5	122199196	C/T	C	T	Common	0.5533	0.4467	0.4467	TRUE	TRUE	+	0.0272889	0.00369419	12.8233	0.00036811	+	0.027335	0.0032304	16.576	intron_variant	MODIFIER	SNX24	ENSG00000064652	C	T	none	ATAC	no	593283	SNX24	ENSG00000064652				yes	intronic	NA	unassigned	unassigned	unassigned		no	no
5:1285974:C/A	PCT	chr5:14	5:1285974_C_A	rs7705526	5	1285974	C/A	A	C	Common	0.3288	0.3288	0.3288	TRUE	TRUE	+	0.0536595	0.00397422	40.8169	0.00127089	+	0.040363	0.0037576	26.18	intron_variant	MODIFIER	TERT	ENSG00000164362	C	A	none	no	no	555614	TERT	ENSG00000164362				no	intronic	NA	ENSG00000164362	bait_proximity	ENSG00000164362	TERT	yes	yes
5:1286516:C/A	PLT#	chr5:15	5:1286516_C_A	rs2736100	5	1286516	C/A	A	A	Common	0.4984	0.4984	0.5016	FALSE	TRUE	-	-0.0335519	0.00363869	19.5306	0.000562859	-	-0.03349	0.0031256	26.053	intron_variant	MODIFIER	TERT	ENSG00000164362	C	A	none	no	no	555614	TERT	ENSG00000164362				no	intronic	NA	ENSG00000164362	bait_proximity	ENSG00000164362	TERT	yes	yes
5:1287194:G/A	PCT	chr5:16	5:1287194_G_A	rs2853677	5	1287194	G/A	G	A	Common	0.5775	0.4225	0.4225	TRUE	TRUE	-	-0.0456741	0.00369367	34.3962	0.001018	-	-0.031065	0.0034919	18.235	intron_variant	MODIFIER	TERT	ENSG00000164362	G	A	none	no	no	555614	TERT	ENSG00000164362				no	intronic	NA	ENSG00000164362	bait_proximity	ENSG00000164362	TERT	yes	yes
5:131652529:A/C	MPV	chr5:76	5:131652529_A_C	rs11950562	5	131652529	A/C	C	A	Common	0.4766	0.4766	0.4766	TRUE	TRUE	+	0.0434324	0.00361253	32.5686	0.000941119	+	0.044438	0.002918	51.609	intron_variant	MODIFIER	AC034220.3, SLC22A4	ENSG00000233006, ENSG00000197208	A	C	none	no	no	596309	SLC22A4	ENSG00000197208_ENSG00000233006				NA	intronic	NA	ENSG00000197375_ENSG00000198944_ENSG00000164403_ENSG00000164406_ENSG00000233006_ENSG00000164399_ENSG00000164400_ENSG00000253067_ENSG00000224015_ENSG00000237714_ENSG00000131435_ENSG00000113522_ENSG00000230612_ENSG00000164402_ENSG00000201274_ENSG00000164404_ENSG00000164405	LD0.9_ambiguous	ENSG00000113522_ENSG00000131435_ENSG00000164399_ENSG00000164400_ENSG00000164402_ENSG00000164403_ENSG00000164404_ENSG00000164405_ENSG00000164406_ENSG00000197375_ENSG00000198944_ENSG00000201274_ENSG00000224015_ENSG00000230612_ENSG00000233006_ENSG00000237714_ENSG00000253067	RNA5SP192_snoZ6_AC063976.3_P4HA2-AS1_AC034220.3_AC004237.1_IL3_CSF2_PDLIM4_SLC22A5_RAD50_SEPT8_SOWAHA_SHROOM1_GDF9_UQCRQ_LEAP2	yes	no
5:131817911:AT/A	PCT	chr5:82	5:131817911_AT_A	rs796820687	5	131817911	AT/A	A	AT	Common	0.3644	0.3644	0.3644	TRUE	TRUE	+	0.0281207	0.00399228	11.7279	0.000366307	+	0.027669	0.0034911	14.641	3_prime_UTR_variant	MODIFIER	IRF1	ENSG00000125347	AT	A	none	no	no	596359	IRF1	ENSG00000125347	596348		ENSG00000238160	yes	exonic_or_splice	NA	ENSG00000125347	exonic_expressed_noEnh	ENSG00000125347	IRF1	yes	yes
5:133863352:G/C	PDW	chr5:88	5:133863352_G_C	rs329121	5	133863352	G/C	G	C	Common	0.5797	0.4203	0.4203	TRUE	TRUE	-	-0.0351666	0.00364884	21.2566	0.000602635	-	-0.034518	0.0032495	25.622	intron_variant	MODIFIER	JADE2	ENSG00000043143	G	C	none	ATAC	CTCF	596920	PHF15	ENSG00000043143	596880_596891_596895	CDKL3_UBE2B_CDKN2AIPNL	ENSG00000006837_ENSG00000119048_ENSG00000248559_ENSG00000237190_ENSG00000243648	yes	promoter	ENSG00000043143	ENSG00000043143	promoter_overlap	ENSG00000043143	PHF15	yes	yes
5:140702059:TA/T	MPV	chr5:91	5:140702059_TA_T	rs563151485	5	140702059	TA/T	T	TA	Rare	0.0075	0.0075	0.0075	TRUE	TRUE	+	0.149266	0.0235232	9.65418	0.000331698	+	0.14434	0.019012	13.5	upstream_gene_variant	MODIFIER	AC005618.6, TAF7, AC005618.1	ENSG00000272070, ENSG00000178913, ENSG00000255729	TA	T	none	no	no	598731	TAF7	ENSG00000178913_ENSG00000255729				NA	intergenic	NA	ENSG00000178913_ENSG00000255729	bait_proximity	ENSG00000178913_ENSG00000255729	AC005618.1_TAF7	yes	no
5:140984461:T/A	MPV	chr5:92	5:140984461_T_A	rs72792324	5	140984461	T/A	A	A	Low	0.032	0.032	0.968	TRUE	TRUE	+	0.0643556	0.0103183	9.35073	0.000256583	+	0.072647	0.0083331	17.544	intron_variant	MODIFIER	DIAPH1	ENSG00000131504	T	A	SEconst	no	no	598815	DIAPH1	ENSG00000131504				yes	intronic	NA	ENSG00000253305_ENSG00000253846_ENSG00000254122_ENSG00000253873_ENSG00000228737_ENSG00000131504_ENSG00000246422_ENSG00000013561_ENSG00000113555	LD0.9_ambiguous	ENSG00000013561_ENSG00000113555_ENSG00000131504_ENSG00000228737_ENSG00000246422_ENSG00000253305_ENSG00000253846_ENSG00000253873_ENSG00000254122	CTD-2024I7.13_AC008781.7_PCDHGB6_PCDHGA10_PCDHGB7_PCDHGA11_DIAPH1_PCDH12_RNF14	yes	no
5:156383422:A/G	PCT	chr5:107	5:156383422_A_G	rs1363232	5	156383422	A/G	A	A	Common	0.6598	0.3402	0.6598	TRUE	TRUE	-	-0.0226681	0.00385006	8.40721	0.000230678	-	-0.021593	0.0033673	9.8438	intron_variant	MODIFIER	TIMD4	ENSG00000145850	A	G	none	no	no	603519	TIMD4	ENSG00000145850				no	intronic	NA	ENSG00000145850	bait_proximity	ENSG00000145850	TIMD4	yes	yes
5:156445827:C/G	PLT#	chr5:108	5:156445827_C_G	rs2862064	5	156445827	C/G	C	G	Common	0.8286	0.1714	0.1714	TRUE	TRUE	-	-0.0297133	0.00483259	9.10678	0.000250777	-	-0.028011	0.0041508	10.824	intergenic_variant	MODIFIER	NA	NA	C	G	none	no	no	603533						NA	intergenic	NA	ENSG00000113249	LD0.8_unambiguous	ENSG00000113249	HAVCR1	no	no
5:157298830:G/T	PDW	chr5:109	5:157298830_G_T	rs62387962	5	157298830	G/T	T	G	Common	0.1436	0.1436	0.1436	TRUE	TRUE	+	0.0307421	0.00513814	8.65973	0.000232449	+	0.033913	0.0045773	12.893	intergenic_variant	MODIFIER	NA	NA	G	T	none	no	no	603739						NA	intergenic	NA	ENSG00000113282	LD0.9_unambiguous	ENSG00000113282	CLINT1	no	no
5:158622532:C/A	MPV	chr5:114	5:158622532_C_A	rs55801554	5	158622532	C/A	A	C	Common	0.2451	0.2451	0.2451	TRUE	TRUE	+	0.067642	0.0042151	57.2258	0.00169315	+	0.069224	0.0034046	91.065	intron_variant	MODIFIER	RNF145	ENSG00000145860	C	A	none	no	no	604200	RNF145	ENSG00000145860	604453	TTC1	ENSG00000199398_ENSG00000113312	yes	intronic	NA	ENSG00000199398_ENSG00000113312	interaction	ENSG00000113312_ENSG00000199398	Y_RNA_TTC1	no	no
5:159585580:G/T	PDW	chr5:115	5:159585580_G_T	rs2546986	5	159585580	G/T	G	G	Common	0.5422	0.4578	0.5422	TRUE	TRUE	+	0.0362781	0.00363894	22.6831	0.000653362	+	0.03411	0.0032409	25.17	intergenic_variant	MODIFIER	NA	NA	G	T	none	no	no	604503			604542	CCNJL	ENSG00000135083	NA	intergenic	NA	ENSG00000135083	interaction	ENSG00000135083	CCNJL	no	no
5:159600214:T/C	MPV	chr5:116	5:159600214_T_C	rs2546976	5	159600214	T/C	T	C	Common	0.6753	0.3247	0.3247	TRUE	TRUE	+	0.0462553	0.00387547	32.1114	0.000938279	+	0.048319	0.0031306	52.979	intergenic_variant	MODIFIER	NA	NA	T	C	none	no	no	604504			604542	CCNJL	ENSG00000135083	NA	intergenic	NA	ENSG00000135083	interaction	ENSG00000135083	CCNJL	no	no
5:177606419:G/A	PCT	chr5:125	5:177606419_G_A	rs6897795	5	177606419	G/A	A	G	Common	0.1137	0.1137	0.1137	TRUE	TRUE	-	-0.0482589	0.0058512	15.7919	0.000469382	-	-0.047688	0.0051159	19.936	intergenic_variant	MODIFIER	NA	NA	G	A	none	no	no	609745	NHP2	ENSG00000145912_ENSG00000251211	609823	COL23A1	ENSG00000050767	NA	intergenic	NA	ENSG00000050767	interaction	ENSG00000050767	COL23A1	no	no
5:60093095:T/C	MPV	chr5:36	5:60093095_T_C	rs6449502	5	60093095	T/C	T	C	Common	0.8197	0.1803	0.1803	TRUE	TRUE	-	-0.0505386	0.00470142	26.2256	0.000754965	-	-0.048739	0.0038004	36.905	intron_variant	MODIFIER	ELOVL7	ENSG00000164181	T	C	none	no	no	573526	ELOVL7	ENSG00000164181				yes	intronic	NA	ENSG00000164181_ENSG00000035499	LD0.8_ambiguous	ENSG00000035499_ENSG00000164181	DEPDC1B_ELOVL7	yes	no
5:61535124:T/C	MPV	chr5:37	5:61535124_T_C	rs10062757	5	61535124	T/C	C	T	Common	0.4137	0.4137	0.4137	TRUE	TRUE	-	-0.0297002	0.0036754	15.1916	0.000427913	-	-0.028745	0.0029707	21.414	intergenic_variant	MODIFIER	NA	NA	T	C	none	no	no	574031						NA	intergenic	NA	unassigned	unassigned	unassigned		no	no
5:65916784:G/A	PLT#	chr5:38	5:65916784_G_A	rs10940072	5	65916784	G/A	A	G	Common	0.3989	0.3989	0.3989	TRUE	TRUE	-	-0.0267403	0.00374811	12.0121	0.000342903	-	-0.026373	0.0032194	15.587	intron_variant	MODIFIER	MAST4	ENSG00000069020	G	A	TE	ATAC	no	575426	MAST4	ENSG00000069020_ENSG00000248803				yes	intronic	NA	unassigned	unassigned	unassigned		no	no
5:65916784:G/A	MPV	chr5:38	5:65916784_G_A	rs10940072	5	65916784	G/A	A	G	Common	0.3989	0.3989	0.3989	FALSE	TRUE	+	0.0229452	0.0037166	9.17579	0.000252477	+	0.02708	0.0030015	18.73	intron_variant	MODIFIER	MAST4	ENSG00000069020	G	A	TE	ATAC	no	575426	MAST4	ENSG00000069020_ENSG00000248803				yes	intronic	NA	unassigned	unassigned	unassigned		no	no
5:72144005:C/T	MPV	chr5:45	5:72144005_C_T	rs34651	5	72144005	C/T	C	T	Common	0.9205	0.0795	0.0795	TRUE	TRUE	-	-0.0550706	0.0067703	15.3821	0.000443874	-	-0.052823	0.0054677	21.349	non_coding_transcript_exon_variant	MODIFIER	TNPO1	ENSG00000083312	C	T	none	ATAC	no	577348	TNPO1	ENSG00000083312	577184	MRPS27_PTCD2	ENSG00000244748_ENSG00000113048_ENSG00000049883	yes	exonic_or_splice	NA	ENSG00000083312	exonic_expressed_noEnh	ENSG00000083312	TNPO1	yes	yes
5:72162997:G/GA	PLT#	chr5:46	5:72162997_G_GA	rs11409581	5	72162997	G/GA	G	NA	Common	0.849	0.151	NA	TRUE	TRUE	+	0.031887	0.00520125	9.05788	0.000260701	+	0.027969	0.0044676	9.4149	intron_variant	MODIFIER	TNPO1	ENSG00000083312	G	GA	none	no	no	577353	TNPO1	ENSG00000083312				yes	intronic	NA	ENSG00000244748_ENSG00000113048_ENSG00000049883_ENSG00000263593_ENSG00000083312_ENSG00000249085_ENSG00000251613_ENSG00000164325_ENSG00000145741	LD0.9_ambiguous	ENSG00000049883_ENSG00000083312_ENSG00000113048_ENSG00000145741_ENSG00000164325_ENSG00000244748_ENSG00000249085_ENSG00000251613_ENSG00000263593	Metazoa_SRP_MIR4804_CTC-347C20.1_CTD-2631K10.1_MRPS27_PTCD2_TNPO1_TMEM174_BTF3	yes	no
5:75720544:T/C	MPV	chr5:49	5:75720544_T_C	rs10072221	5	75720544	T/C	C	C	Common	0.4911	0.4911	0.5089	TRUE	TRUE	+	0.0299294	0.0036086	15.9602	0.000447742	+	0.025402	0.0029199	17.473	intron_variant	MODIFIER	IQGAP2	ENSG00000145703	T	C	SEconst	ATAC	no	578440	IQGAP2	ENSG00000145703				yes	intronic	NA	ENSG00000145703_ENSG00000181104_ENSG00000225407	LD0.8_ambiguous	ENSG00000145703_ENSG00000181104_ENSG00000225407	CTD-2384B11.2_IQGAP2_F2R	yes	no
5:75906851:T/C	MPV	chr5:50	5:75906851_T_C	rs7722711	5	75906851	T/C	C	T	Common	0.0642	0.0642	0.0642	TRUE	TRUE	-	-0.0646672	0.00737891	17.724	0.000502477	-	-0.055309	0.0059657	19.73	missense_variant	MODERATE	IQGAP2	ENSG00000145703	T	C	SE	no	no	578496	IQGAP2	ENSG00000145703	578531	F2R	ENSG00000181104_ENSG00000225407	yes	exonic_or_splice	NA	ENSG00000145703	exonic_expressed_Enh	ENSG00000145703	IQGAP2	yes	yes
5:75960968:G/C	MPV	chr5:51	5:75960968_G_C	rs34968964	5	75960968	G/C	C	G	Rare	0.0051	0.0051	0.0051	TRUE	TRUE	+	0.324995	0.0268433	33.0139	0.00107184	+	0.36206	0.021698	61.733	missense_variant	MODERATE	IQGAP2	ENSG00000145703	G	C	SEconst	no	no	578514	IQGAP2	ENSG00000145703	578531	F2R	ENSG00000181104_ENSG00000225407	yes	exonic_or_splice	NA	ENSG00000145703_ENSG00000181104_ENSG00000225407	exonic_expressed_Enh	ENSG00000145703_ENSG00000181104_ENSG00000225407	CTD-2384B11.2_IQGAP2_F2R	yes	no
5:75964507:C/T	PLT#	chr5:52	5:75964507_C_T	rs34950321	5	75964507	C/T	T	C	Low	0.018	0.018	0.018	FALSE	TRUE	-	-0.0876358	0.013708	9.78887	0.000271505	-	-0.085894	0.011782	12.507	missense_variant	MODERATE	IQGAP2	ENSG00000145703	C	T	SE	no	no	578515	IQGAP2	ENSG00000145703	578531	F2R	ENSG00000181104_ENSG00000225407	yes	exonic_or_splice	NA	ENSG00000145703	exonic_expressed_Enh	ENSG00000145703	IQGAP2	yes	yes
5:75964507:C/T	MPV	chr5:52	5:75964507_C_T	rs34950321	5	75964507	C/T	T	C	Low	0.0179	0.0179	0.0179	TRUE	TRUE	+	0.210582	0.0136118	53.2609	0.00155913	+	0.22415	0.011009	91.32	missense_variant	MODERATE	IQGAP2	ENSG00000145703	C	T	SE	no	no	578515	IQGAP2	ENSG00000145703	578531	F2R	ENSG00000181104_ENSG00000225407	yes	exonic_or_splice	NA	ENSG00000145703	exonic_expressed_Enh	ENSG00000145703	IQGAP2	yes	yes
5:75996909:G/A	PLT#	chr5:53	5:75996909_G_A	NA	5	75996909	G/A	A	NA	Low	0.044	0.044	NA	FALSE	TRUE	-	-0.139946	0.00888404	55.1805	0.00164764	-	-0.14509	0.0076351	79.709	missense_variant	MODERATE	IQGAP2	ENSG00000145703	G	A	SE	no	no	578526	IQGAP2	ENSG00000145703_ENSG00000225407				yes	exonic_or_splice	NA	ENSG00000145703	exonic_expressed_Enh	ENSG00000145703	IQGAP2	yes	yes
5:75996909:G/A	MPV	chr5:53	5:75996909_G_A	NA	5	75996909	G/A	A	NA	Low	0.0437	0.0437	NA	TRUE	TRUE	+	0.269678	0.00883467	203.915	0.0060785	+	0.28623	0.0071521	347.8	missense_variant	MODERATE	IQGAP2	ENSG00000145703	G	A	SE	no	no	578526	IQGAP2	ENSG00000145703_ENSG00000225407				yes	exonic_or_splice	NA	ENSG00000145703	exonic_expressed_Enh	ENSG00000145703	IQGAP2	yes	yes
5:76981463:A/G	PDW	chr5:55	5:76981463_A_G	rs2662368	5	76981463	A/G	G	A	Common	0.3149	0.3149	0.3149	TRUE	TRUE	+	0.0267724	0.00387821	11.294	0.000309265	+	0.028898	0.0034544	16.22	intergenic_variant	MODIFIER	NA	NA	A	G	none	no	no	578835						NA	intergenic	NA	ENSG00000171530_ENSG00000213763	LD0.9_ambiguous	ENSG00000171530_ENSG00000213763	ACTBP2_TBCA	no	no
5:77785721:CAGAA/C	PLT#	chr5:56	5:77785721_CAGAA_C	rs72315235	5	77785721	CAGAA/C	C	NA	Common	0.2568	0.2568	NA	FALSE	TRUE	-	-0.0361222	0.00419619	17.13	0.000498056	-	-0.034682	0.0036051	21.177	intron_variant	MODIFIER	LHFPL2	ENSG00000145685	CAGAA	C	SEconst	no	no	579078	LHFPL2	ENSG00000145685				yes	intronic	NA	ENSG00000113273_ENSG00000085365	LD0.9_ambiguous	ENSG00000085365_ENSG00000113273	SCAMP1_ARSB	no	no
5:77785721:CAGAA/C	PDW	chr5:56	5:77785721_CAGAA_C	rs72315235	5	77785721	CAGAA/C	C	NA	Common	0.2569	0.2569	NA	FALSE	TRUE	+	0.032837	0.00413783	14.6796	0.000411689	+	0.033372	0.0036854	18.861	intron_variant	MODIFIER	LHFPL2	ENSG00000145685	CAGAA	C	SEconst	no	no	579078	LHFPL2	ENSG00000145685				yes	intronic	NA	ENSG00000113273_ENSG00000085365	LD0.9_ambiguous	ENSG00000085365_ENSG00000113273	SCAMP1_ARSB	no	no
5:77785721:CAGAA/C	PCT	chr5:56	5:77785721_CAGAA_C	rs72315235	5	77785721	CAGAA/C	C	NA	Common	0.2568	0.2568	NA	TRUE	TRUE	-	-0.0406138	0.00421066	21.2893	0.000629621	-	-0.039685	0.0036821	26.35	intron_variant	MODIFIER	LHFPL2	ENSG00000145685	CAGAA	C	SEconst	no	no	579078	LHFPL2	ENSG00000145685				yes	intronic	NA	ENSG00000113273_ENSG00000085365	LD0.9_ambiguous	ENSG00000085365_ENSG00000113273	SCAMP1_ARSB	no	no
5:87939654:C/T	PLT#	chr5:57	5:87939654_C_T	rs10514301	5	87939654	C/T	T	C	Common	0.1177	0.1177	0.1177	TRUE	TRUE	+	0.0394402	0.00565254	11.5219	0.000323073	+	0.0342	0.004857	11.719	intron_variant	MODIFIER	LINC00461	ENSG00000245526	C	T	none	no	no	582300	LINC00461	ENSG00000245526				no	intronic	NA	ENSG00000245526_ENSG00000207570_ENSG00000245864	LD0.8_ambiguous	ENSG00000207570_ENSG00000245526_ENSG00000245864	MIR9-2_LINC00461_CTC-467M3.1	yes	no
5:88180196:T/C	PLT#	chr5:58	5:88180196_T_C	rs114694170	5	88180196	T/C	C	T	Common	0.059	0.059	0.059	TRUE	TRUE	+	0.163157	0.00785736	95.0457	0.00295585	+	0.16488	0.0067498	130.82	intron_variant	MODIFIER	MEF2C, MEF2C-AS1	ENSG00000081189, ENSG00000248309	T	C	none	ATAC	CTCF	582397	MEF2C	ENSG00000081189_ENSG00000248309				NA	promoter	ENSG00000248309_ENSG00000081189	ENSG00000248309_ENSG00000081189	promoter_overlap	ENSG00000081189_ENSG00000248309	CTC-454M9.1_MEF2C	yes	yes
5:88180196:T/C	MPV	chr5:58	5:88180196_T_C	rs114694170	5	88180196	T/C	C	T	Common	0.0592	0.0592	0.0592	FALSE	TRUE	-	-0.142418	0.00778373	74.0571	0.00225932	-	-0.14147	0.0062873	111.22	intron_variant	MODIFIER	MEF2C, MEF2C-AS1	ENSG00000081189, ENSG00000248309	T	C	none	ATAC	CTCF	582397	MEF2C	ENSG00000081189_ENSG00000248309				NA	promoter	ENSG00000248309_ENSG00000081189	ENSG00000248309_ENSG00000081189	promoter_overlap	ENSG00000081189_ENSG00000248309	CTC-454M9.1_MEF2C	yes	yes
5:88180196:T/C	PDW	chr5:58	5:88180196_T_C	rs114694170	5	88180196	T/C	C	T	Common	0.0592	0.0592	0.0592	FALSE	TRUE	-	-0.122005	0.00773692	55.2954	0.00165808	-	-0.11885	0.0068906	65.881	intron_variant	MODIFIER	MEF2C, MEF2C-AS1	ENSG00000081189, ENSG00000248309	T	C	none	ATAC	CTCF	582397	MEF2C	ENSG00000081189_ENSG00000248309				NA	promoter	ENSG00000248309_ENSG00000081189	ENSG00000248309_ENSG00000081189	promoter_overlap	ENSG00000081189_ENSG00000248309	CTC-454M9.1_MEF2C	yes	yes
5:88180196:T/C	PCT	chr5:58	5:88180196_T_C	rs114694170	5	88180196	T/C	C	T	Common	0.0592	0.0592	0.0592	FALSE	TRUE	+	0.111099	0.00787084	44.5145	0.0013749	+	0.10405	0.0069874	49.388	intron_variant	MODIFIER	MEF2C, MEF2C-AS1	ENSG00000081189, ENSG00000248309	T	C	none	ATAC	CTCF	582397	MEF2C	ENSG00000081189_ENSG00000248309				NA	promoter	ENSG00000248309_ENSG00000081189	ENSG00000248309_ENSG00000081189	promoter_overlap	ENSG00000081189_ENSG00000248309	CTC-454M9.1_MEF2C	yes	yes
5:88338789:G/A	PCT	chr5:60	5:88338789_G_A	rs1158464	5	88338789	G/A	A	G	Common	0.2892	0.2892	0.2892	TRUE	TRUE	+	0.0353173	0.00402267	17.7848	0.000512802	+	0.025346	0.0035714	11.892	intron_variant	MODIFIER	MEF2C-AS1	ENSG00000248309	G	A	none	ATAC	no	582445		ENSG00000248309				yes	intronic	NA	unassigned	unassigned	unassigned		no	no
6:108885623:C/T	PDW	chr6:215	6:108885623_C_T	rs1536057	6	108885623	C/T	T	C	Common	0.2781	0.2781	0.2781	TRUE	TRUE	+	0.0236215	0.00401481	8.39637	0.000224039	+	0.025346	0.0035755	11.867	intron_variant	MODIFIER	FOXO3	ENSG00000118689	C	T	none	no	no	642656	FOXO3	ENSG00000118689	642758_642822	ARMC2	ENSG00000118690_ENSG00000199944	yes	intronic	NA	ENSG00000118690_ENSG00000199944	interaction	ENSG00000118690_ENSG00000199944	U6_ARMC2	no	no
6:110716136:C/T	PDW	chr6:223	6:110716136_C_T	rs9372253	6	110716136	C/T	T	T	Common	0.4447	0.4447	0.5553	TRUE	TRUE	-	-0.0564589	0.00360162	54.6559	0.00157431	-	-0.036124	0.0042722	16.553	intron_variant	MODIFIER	DDO	ENSG00000203797	C	T	none	no	no	643216	DDO	ENSG00000203797	643010_643147	AKD1_FIG4_WASF1_CDC40	ENSG00000155085_ENSG00000112367_ENSG00000112290_ENSG00000168438	no	intronic	NA	ENSG00000155085_ENSG00000112367_ENSG00000112290_ENSG00000168438	interaction	ENSG00000112290_ENSG00000112367_ENSG00000155085_ENSG00000168438	AKD1_FIG4_WASF1_CDC40	no	no
6:110717493:C/T	MPV	chr6:224	6:110717493_C_T	rs2057149	6	110717493	C/T	C	T	Common	0.6487	0.3513	0.3513	FALSE	TRUE	-	-0.0417895	0.00382143	27.1084	0.00079595	-	-0.039037	0.0030834	35.992	intron_variant	MODIFIER	DDO	ENSG00000203797	C	T	none	no	no	643216	DDO	ENSG00000203797	643010_643147	AKD1_FIG4_WASF1_CDC40	ENSG00000155085_ENSG00000112367_ENSG00000112290_ENSG00000168438	no	intronic	NA	ENSG00000155085_ENSG00000112367_ENSG00000112290_ENSG00000168438	interaction	ENSG00000112290_ENSG00000112367_ENSG00000155085_ENSG00000168438	AKD1_FIG4_WASF1_CDC40	no	no
6:110717493:C/T	PDW	chr6:224	6:110717493_C_T	rs2057149	6	110717493	C/T	C	T	Common	0.6487	0.3513	0.3513	TRUE	TRUE	-	-0.0582307	0.00379585	52.388	0.00154545	-	-0.033083	0.0045022	12.695	intron_variant	MODIFIER	DDO	ENSG00000203797	C	T	none	no	no	643216	DDO	ENSG00000203797	643010_643147	AKD1_FIG4_WASF1_CDC40	ENSG00000155085_ENSG00000112367_ENSG00000112290_ENSG00000168438	no	intronic	NA	ENSG00000155085_ENSG00000112367_ENSG00000112290_ENSG00000168438	interaction	ENSG00000112290_ENSG00000112367_ENSG00000155085_ENSG00000168438	AKD1_FIG4_WASF1_CDC40	no	no
6:119102271:A/G	MPV	chr6:228	6:119102271_A_G	rs7743045	6	119102271	A/G	A	G	Common	0.6955	0.3045	0.3045	TRUE	TRUE	-	-0.0227589	0.00392786	8.16344	0.00021939	-	-0.021628	0.003171	11.041	intron_variant	MODIFIER	RP11-210H10__A.1	ENSG00000225549	A	G	none	no	no	645832		ENSG00000225549				no	intronic	NA	ENSG00000111875	LD0.8_unambiguous	ENSG00000111875	ASF1A	no	no
6:122778949:C/CATAT	PCT	chr6:230	6:122778949_C_CATAT	rs149291347	6	122778949	C/CATAT	C	NA	Common	0.5376	0.4624	NA	TRUE	TRUE	+	0.0230773	0.00367039	9.49104	0.000264774	+	0.023019	0.0032124	12.11	intron_variant	MODIFIER	SERINC1	ENSG00000111897	C	CATAT	none	no	no	646987	SERINC1	ENSG00000111897				yes	intronic	NA	ENSG00000111897_ENSG00000135549	bait_proximity	ENSG00000111897_ENSG00000135549	SERINC1_PKIB	yes	no
6:131142989:GA/G	PLT#	chr6:237	6:131142989_GA_G	rs141573810	6	131142989	GA/G	GA	GA	Common	0.528	0.472	0.528	FALSE	TRUE	+	0.0219926	0.00371624	8.48689	0.000241079	+	0.020054	0.0031947	9.4619	intergenic_variant	MODIFIER	NA	NA	GA	G	none	no	no	649833		ENSG00000256162				NA	intergenic	NA	unassigned	unassigned	unassigned		no	no
6:131142989:GA/G	PCT	chr6:237	6:131142989_GA_G	rs141573810	6	131142989	GA/G	GA	GA	Common	0.5282	0.4718	0.5282	TRUE	TRUE	+	0.0220522	0.00372579	8.48902	0.000242376	+	0.020783	0.0032611	9.7306	intergenic_variant	MODIFIER	NA	NA	GA	G	none	no	no	649833		ENSG00000256162				NA	intergenic	NA	unassigned	unassigned	unassigned		no	no
6:135051318:TCC/T	PCT	chr6:241	6:135051318_TCC_T	rs71736125	6	135051318	TCC/T	T	NA	Common	0.2082	0.2082	NA	TRUE	TRUE	+	0.0430966	0.00450725	20.9358	0.000612368	+	0.035427	0.0039741	18.306	intergenic_variant	MODIFIER	NA	NA	TCC	T	none	no	no	651033						NA	intergenic	NA	unassigned	unassigned	unassigned		no	no
6:135405122:A/C	PLT#	chr6:246	6:135405122_A_C	rs1331308	6	135405122	A/C	C	C	Common	0.4957	0.4957	0.5043	FALSE	TRUE	+	0.0330161	0.00366222	18.7071	0.000544991	-	-0.041833	0.0039524	25.444	intron_variant	MODIFIER	HBS1L	ENSG00000112339	A	C	SE	no	no	651149	HBS1L	ENSG00000112339				yes	intronic	NA	unassigned	unassigned	unassigned		no	no
6:135405122:A/C	PCT	chr6:246	6:135405122_A_C	rs1331308	6	135405122	A/C	C	C	Common	0.4958	0.4958	0.5042	TRUE	TRUE	+	0.0367819	0.00367228	22.8876	0.000676405	-	-0.035356	0.0044935	14.442	intron_variant	MODIFIER	HBS1L	ENSG00000112339	A	C	SE	no	no	651149	HBS1L	ENSG00000112339				yes	intronic	NA	unassigned	unassigned	unassigned		no	no
6:135418916:A/G	PLT#	chr6:248	6:135418916_A_G	rs7776054	6	135418916	A/G	G	A	Common	0.2605	0.2605	0.2605	FALSE	TRUE	+	0.119171	0.00415266	180.388	0.00547166	+	0.14508	0.0044648	230.15	intron_variant	MODIFIER	HBS1L	ENSG00000112339	A	G	SEconst	no	no	651154	HBS1L	ENSG00000112339				yes	intronic	NA	ENSG00000112339	LD0.8_unambiguous	ENSG00000112339	HBS1L	yes	yes
6:135418916:A/G	PCT	chr6:248	6:135418916_A_G	rs7776054	6	135418916	A/G	G	A	Common	0.2605	0.2605	0.2605	FALSE	TRUE	+	0.135709	0.00416363	232.3	0.00709566	+	0.17854	0.0048453	295.28	intron_variant	MODIFIER	HBS1L	ENSG00000112339	A	G	SEconst	no	no	651154	HBS1L	ENSG00000112339				yes	intronic	NA	ENSG00000112339	LD0.8_unambiguous	ENSG00000112339	HBS1L	yes	yes
6:139857341:A/G	MPV	chr6:255	6:139857341_A_G	rs35304300	6	139857341	A/G	G	A	Common	0.1966	0.1966	0.1966	TRUE	TRUE	-	-0.0293721	0.00454866	9.9723	0.00027253	-	-0.031167	0.0036703	16.687	intergenic_variant	MODIFIER	NA	NA	A	G	none	no	no	652559						NA	intergenic	NA	unassigned	unassigned	unassigned		no	no
6:145994858:G/T	MPV	chr6:258	6:145994858_G_T	rs80133860	6	145994858	G/T	T	G	Low	0.0322	0.0322	0.0322	TRUE	TRUE	-	-0.0613508	0.0106256	8.11086	0.000234592	-	-0.061711	0.0085782	12.199	intron_variant	MODIFIER	EPM2A	ENSG00000112425	G	T	none	no	no	654448	EPM2A	ENSG00000112425				yes	intronic	NA	unassigned	unassigned	unassigned		no	no
6:158092638:T/C	PDW	chr6:260	6:158092638_T_C	rs688181	6	158092638	T/C	T	C	Common	0.7181	0.2819	0.2819	TRUE	TRUE	+	0.0326994	0.00398506	15.639	0.000432901	+	0.034696	0.0035496	21.833	intron_variant	MODIFIER	ZDHHC14	ENSG00000175048	T	C	none	no	no	658041	ZDHHC14	ENSG00000175048	657947	TMEM242	ENSG00000215712	no	intronic	NA	ENSG00000215712	interaction	ENSG00000215712	TMEM242	no	no
6:158241702:CAT/C	PDW	chr6:261	6:158241702_CAT_C	rs71826849	6	158241702	CAT/C	C	NA	Common	0.0589	0.0589	NA	TRUE	TRUE	+	0.0503757	0.0076459	10.3526	0.000281335	+	0.05195	0.0068106	13.619	upstream_gene_variant	MODIFIER	SNX9	ENSG00000130340	CAT	C	none	no	no	658081						yes	intergenic	NA	ENSG00000130340	bait_proximity	ENSG00000130340	SNX9	yes	yes
6:164463355:G/A	PLT#	chr6:264	6:164463355_G_A	rs4709819	6	164463355	G/A	A	G	Common	0.4063	0.4063	0.4063	FALSE	TRUE	+	0.0317138	0.00372657	16.7604	0.000485223	+	0.035656	0.0032028	28.051	intergenic_variant	MODIFIER	NA	NA	G	A	TE	ATAC	no	659994						NA	intergenic	NA	unassigned	unassigned	unassigned		no	no
6:164463355:G/A	PCT	chr6:264	6:164463355_G_A	rs4709819	6	164463355	G/A	A	G	Common	0.4063	0.4063	0.4063	TRUE	TRUE	+	0.0420793	0.00373695	28.6862	0.000854242	+	0.04388	0.0032702	40.302	intergenic_variant	MODIFIER	NA	NA	G	A	TE	ATAC	no	659994						NA	intergenic	NA	unassigned	unassigned	unassigned		no	no
6:21809195:C/T	PCT	chr6:33	6:21809195_C_T	rs73735248	6	21809195	C/T	T	C	Common	0.1587	0.1587	0.1587	TRUE	TRUE	+	0.0300676	0.00499534	8.75607	0.00024141	+	0.026538	0.0043712	8.8953	intron_variant	MODIFIER	CASC15	ENSG00000272168	C	T	none	no	no	616939						NA	intronic	NA	unassigned	unassigned	unassigned		no	no
6:22465621:C/T	MPV	chr6:37	6:22465621_C_T	rs9393294	6	22465621	C/T	T	C	Common	0.1421	0.1421	0.1421	TRUE	TRUE	+	0.0327078	0.00519143	9.52726	0.000260834	+	0.032604	0.0041897	14.144	intergenic_variant	MODIFIER	NA	NA	C	T	none	no	no	617139						NA	intergenic	NA	ENSG00000124766	LD0.9_unambiguous	ENSG00000124766	SOX4	no	no
6:25521921:C/A	MPV	chr6:40	6:25521921_C_A	rs34164888	6	25521921	C/A	A	C	Common	0.2285	0.2285	0.2285	TRUE	TRUE	-	-0.0584271	0.00430736	41.1869	0.0012036	-	-0.03948	0.0040174	22.06	intron_variant	MODIFIER	LRRC16A	ENSG00000079691	C	A	none	no	no	618104	LRRC16A	ENSG00000079691	618010_618015	LRRC16A	ENSG00000216718_ENSG00000235733_ENSG00000079691	yes	intronic	NA	ENSG00000216718_ENSG00000235733_ENSG00000079691	interaction	ENSG00000079691_ENSG00000216718_ENSG00000235733	RP3-522P13.3_RP3-522P13.1_LRRC16A	yes	no
6:25528550:G/A	MPV	chr6:41	6:25528550_G_A	rs6913974	6	25528550	G/A	A	G	Common	0.4413	0.4413	0.4413	TRUE	TRUE	+	0.051117	0.00363876	44.1004	0.00128847	+	0.040613	0.0033609	32.877	intron_variant	MODIFIER	LRRC16A	ENSG00000079691	G	A	SE	no	no	618106	LRRC16A	ENSG00000079691	618010_618015	LRRC16A	ENSG00000216718_ENSG00000235733_ENSG00000079691	yes	intronic	NA	ENSG00000216718_ENSG00000235733_ENSG00000079691	interaction	ENSG00000079691_ENSG00000216718_ENSG00000235733	RP3-522P13.3_RP3-522P13.1_LRRC16A	yes	no
6:25533534:T/G	PCT	chr6:42	6:25533534_T_G	rs12526480	6	25533534	T/G	G	T	Common	0.3382	0.3382	0.3382	TRUE	TRUE	-	-0.0341629	0.00385042	18.1456	0.000522444	-	-0.038785	0.0033828	29.693	intron_variant	MODIFIER	LRRC16A	ENSG00000079691	T	G	SEconst	no	no	618108	LRRC16A	ENSG00000079691	618010_618015	LRRC16A	ENSG00000216718_ENSG00000235733_ENSG00000079691	yes	intronic	NA	ENSG00000216718_ENSG00000235733_ENSG00000079691	interaction	ENSG00000079691_ENSG00000216718_ENSG00000235733	RP3-522P13.3_RP3-522P13.1_LRRC16A	yes	no
6:29898116:C/T	PLT#	chr6:52	6:29898116_C_T	rs2975009	6	29898116	C/T	T	NA	Common	0.4651	0.4651	NA	TRUE	TRUE	+	0.0380916	0.00378006	23.156	0.00072195	+	0.026339	0.0033392	14.509	upstream_gene_variant	MODIFIER	HCG4B, HLA-U	ENSG00000227262, ENSG00000228078	C	T	none	no	no	619406	HLA-K	ENSG00000227262_ENSG00000230795				NA	intergenic	NA	unassigned	unassigned	unassigned		no	no
6:29911114:G/A	PCT	chr6:54	6:29911114_G_A	NA	6	29911114	G/A	G	NA	Common	0.5387	0.4613	NA	TRUE	TRUE	+	0.032661	0.00371126	17.8658	0.000530174	+	0.027893	0.0032566	16.962	missense_variant	MODERATE	HLA-A	ENSG00000206503	G	A	none	no	no	619413	HLA-A_HCG4P5	ENSG00000206503_ENSG00000227766				yes	exonic_or_splice	NA	ENSG00000206503	exonic_expressed_noEnh	ENSG00000206503	HLA-A	yes	yes
6:30105154:A/G	MPV	chr6:66	6:30105154_A_G	NA	6	30105154	A/G	G	NA	Low	0.0236	0.0236	NA	TRUE	TRUE	-	-0.10686	0.0118879	18.6027	0.000526258	-	-0.088975	0.0097714	19.062	missense_variant	MODERATE	TRIM40	ENSG00000204614	A	G	SE	ATAC	no	619452	TRIM40	ENSG00000204614				yes	exonic_or_splice	NA	ENSG00000204614	exonic_expressed_Enh	ENSG00000204614	TRIM40	yes	yes
6:30762093:T/C	MPV	chr6:77	6:30762093_T_C	rs3131057	6	30762093	T/C	T	NA	Common	0.6028	0.3972	NA	TRUE	TRUE	-	-0.0307304	0.00368787	16.1028	0.00045222	-	-0.021816	0.0030605	11.992	downstream_gene_variant	MODIFIER	HCG20, LINC00243	ENSG00000228022, ENSG00000214894	T	C	none	no	no	619601						NA	intergenic	NA	unassigned	unassigned	unassigned		no	no
6:31315512:G/A	MPV	chr6:94	6:31315512_G_A	rs116685461	6	31315512	G/A	A	NA	Common	0.098	0.098	NA	TRUE	TRUE	-	-0.0404721	0.00616083	10.2962	0.000289584	-	-0.041199	0.0050473	15.481	intergenic_variant	MODIFIER	NA	NA	G	A	none	no	no	619718						NA	intergenic	NA	ENSG00000234745_ENSG00000228432_ENSG00000201658	bait_proximity	ENSG00000201658_ENSG00000228432_ENSG00000234745	U6_DHFRP2_HLA-B	no	no
6:31322367:T/G	PLT#	chr6:99	6:31322367_T_G	rs3819299	6	31322367	T/G	G	T	Common	0.0557	0.0557	0.0557	TRUE	TRUE	+	0.093609	0.00793553	31.389	0.000921788	+	0.066395	0.0069611	20.832	non_coding_transcript_exon_variant	MODIFIER	HLA-B	ENSG00000234745	T	G	none	no	no	619719	HLA-B_DHFRP2	ENSG00000234745_ENSG00000228432_ENSG00000201658				yes	exonic_or_splice	NA	ENSG00000234745	exonic_expressed_noEnh	ENSG00000234745	HLA-B	yes	yes
6:31322367:T/G	PCT	chr6:99	6:31322367_T_G	rs3819299	6	31322367	T/G	G	T	Common	0.0557	0.0557	0.0557	FALSE	TRUE	+	0.0878667	0.00795626	27.6288	0.000812165	+	0.080586	0.00704	29.601	non_coding_transcript_exon_variant	MODIFIER	HLA-B	ENSG00000234745	T	G	none	no	no	619719	HLA-B_DHFRP2	ENSG00000234745_ENSG00000228432_ENSG00000201658				yes	exonic_or_splice	NA	ENSG00000234745	exonic_expressed_noEnh	ENSG00000234745	HLA-B	yes	yes
6:31327701:T/G	MPV	chr6:96	6:31327701_T_G	rs9378249	6	31327701	T/G	G	NA	Common	0.0655	0.0655	NA	TRUE	TRUE	-	-0.112675	0.00730286	52.9802	0.00155419	-	-0.12019	0.0067569	69.991	upstream_gene_variant	MODIFIER	HLA-B	ENSG00000234745	T	G	none	no	no	619719	HLA-B_DHFRP2	ENSG00000234745_ENSG00000228432_ENSG00000201658				yes	intergenic	NA	ENSG00000199332_ENSG00000204520_ENSG00000206337	LD0.9_ambiguous	ENSG00000199332_ENSG00000204520_ENSG00000206337	Y_RNA_HCP5_MICA	no	no
6:31382911:A/G	PDW	chr6:107	6:31382911_A_G	rs1882	6	31382911	A/G	G	NA	Common	0.4676	0.4676	NA	TRUE	TRUE	-	-0.0324443	0.0035716	18.98	0.000524105	-	-0.033817	0.0032903	24.044	3_prime_UTR_variant	MODIFIER	MICA	ENSG00000204520	A	G	none	no	no	619722	MICA_HCP5	ENSG00000204520_ENSG00000206337_ENSG00000199332				yes	exonic_or_splice	NA	ENSG00000204520	exonic_expressed_noEnh	ENSG00000204520	MICA	yes	yes
6:31412426:AG/A	MPV	chr6:108	6:31412426_AG_A	rs34624527	6	31412426	AG/A	A	NA	Common	0.4973	0.4973	NA	TRUE	TRUE	+	0.0287194	0.00361621	14.7007	0.000412391	+	0.046709	0.0031158	50.042	intron_variant	MODIFIER	HCP5, LINC01149	ENSG00000206337, ENSG00000230174	AG	A	none	no	no	619730	HCP5	ENSG00000206337_ENSG00000230174				NA	intronic	NA	unassigned	unassigned	unassigned		no	no
6:31415355:C/G	PLT#	chr6:110	6:31415355_C_G	rs9267098	6	31415355	C/G	G	NA	Common	0.2684	0.2684	NA	TRUE	TRUE	-	-0.0497821	0.00431267	30.0976	0.000973267	-	-0.050824	0.0038322	39.396	intron_variant	MODIFIER	HCP5	ENSG00000206337	C	G	none	no	no	619730	HCP5	ENSG00000206337_ENSG00000230174				no	intronic	NA	unassigned	unassigned	unassigned		no	no
6:31436995:T/C	PLT#	chr6:113	6:31436995_T_C	rs2523673	6	31436995	T/C	C	NA	Common	0.4598	0.4598	NA	TRUE	TRUE	-	-0.0418067	0.00365097	29.6329	0.00086825	-	-0.024408	0.0033383	12.576	intron_variant	MODIFIER	HCP5	ENSG00000206337	T	C	none	no	no	619732	HCP5	ENSG00000206337				no	intronic	NA	unassigned	unassigned	unassigned		no	no
6:31461558:T/C	PCT	chr6:116	6:31461558_T_C	rs3094006	6	31461558	T/C	T	NA	Common	0.726	0.274	NA	TRUE	TRUE	-	-0.0293857	0.00413673	11.9152	0.000343548	-	-0.023317	0.0036539	9.7547	upstream_gene_variant	MODIFIER	MICB	ENSG00000204516	T	C	none	ATAC	CTCF	619736						yes	promoter	ENSG00000204516	ENSG00000204516	promoter_overlap	ENSG00000204516	MICB	yes	yes
6:31507938:G/A	MPV	chr6:117	6:31507938_G_A	rs2269476	6	31507938	G/A	A	NA	Common	0.179	0.179	NA	TRUE	TRUE	+	0.0480617	0.00471191	23.703	0.00067893	+	0.037387	0.003854	21.519	intron_variant	MODIFIER	DDX39B, ATP6V1G2-DDX39B	ENSG00000198563, ENSG00000254870	G	A	none	no	no	619742	ATP6V1G2-DDX39B_DDX39B_SNORD84	ENSG00000254870_ENSG00000198563_ENSG00000265236	619759_619760_619761_619762_619787_619788_619790_619792_619795_619811	BAG6_APOM_BAG6_APOM_C6orf47-AS1_C6orf47_GPANK1_CSNK2B_LY6G5B_LSM2_HSPA1L_HSPA1A_HSPA1B_C6orf48_SNORD48_C6orf48_SNORD52_NEU1_MIR1236	ENSG00000204463_ENSG00000204444_ENSG00000204463_ENSG00000204444_ENSG00000227198_ENSG00000204439_ENSG00000201207_ENSG00000204438_ENSG00000204435_ENSG00000263020_ENSG00000263020_ENSG00000240053_ENSG00000204392_ENSG00000204390_ENSG00000204389_ENSG00000204388_ENSG00000204387_ENSG00000201823_ENSG00000204387_ENSG00000201754_ENSG00000204386_ENSG00000221267	NA	promoter	ENSG00000265236_ENSG00000234006_ENSG00000198563	ENSG00000265236_ENSG00000234006_ENSG00000198563	promoter_overlap	ENSG00000198563_ENSG00000234006_ENSG00000265236	SNORD84_DDX39B-AS1_DDX39B	yes	no
6:31705126:G/A	MPV	chr6:121	6:31705126_G_A	rs145269503	6	31705126	G/A	A	NA	Low	0.0221	0.0221	NA	TRUE	TRUE	-	-0.1547	0.0123063	35.5149	0.00103443	-	-0.076567	0.011051	11.371	intron_variant	MODIFIER	CLIC1	ENSG00000213719	G	A	SE	ATAC	no	619774	CLIC1	ENSG00000213719	619743_619780_619788	DDX39B_DDX39B-AS1_MSH5-SAPCD1_SAPCD1_SAPCD1-AS1_VWA7_HSPA1L_HSPA1A	ENSG00000198563_ENSG00000234006_ENSG00000255152_ENSG00000228727_ENSG00000235663_ENSG00000204396_ENSG00000204390_ENSG00000204389	yes	promoter	ENSG00000213719	ENSG00000213719	promoter_overlap	ENSG00000213719	CLIC1	yes	yes
6:31742242:T/C	PDW	chr6:122	6:31742242_T_C	rs6914412	6	31742242	T/C	C	T	Common	0.0959	0.0959	0.0959	TRUE	TRUE	+	0.0394901	0.00609178	10.0448	0.000270421	+	0.054652	0.0055726	21.974	intron_variant	MODIFIER	VWA7	ENSG00000204396	T	C	none	no	no	619781	VWA7	ENSG00000204396	619743_619761_619762_619771_619775_619779_619788	DDX39B_DDX39B-AS1_GPANK1_CSNK2B_LY6G5B_LY6G6D_C6orf25_LY6G6C_DDAH2_CLIC1_MSH5_MSH5_MSH5-SAPCD1_MSH5_MSH5-SAPCD1_HSPA1L_HSPA1A	ENSG00000198563_ENSG00000234006_ENSG00000201207_ENSG00000204438_ENSG00000204435_ENSG00000263020_ENSG00000263020_ENSG00000240053_ENSG00000244355_ENSG00000204420_ENSG00000204421_ENSG00000213722_ENSG00000213719_ENSG00000204410_ENSG00000204410_ENSG00000255152_ENSG00000204410_ENSG00000252743_ENSG00000255152_ENSG00000204390_ENSG00000204389	no	intronic	NA	ENSG00000198563_ENSG00000234006_ENSG00000201207_ENSG00000204438_ENSG00000204435_ENSG00000263020_ENSG00000263020_ENSG00000240053_ENSG00000244355_ENSG00000204420_ENSG00000204421_ENSG00000213722_ENSG00000213719_ENSG00000204410_ENSG00000204410_ENSG00000255152_ENSG00000204410_ENSG00000252743_ENSG00000255152_ENSG00000204390_ENSG00000204389	interaction	ENSG00000198563_ENSG00000201207_ENSG00000204389_ENSG00000204390_ENSG00000204410_ENSG00000204420_ENSG00000204421_ENSG00000204435_ENSG00000204438_ENSG00000213719_ENSG00000213722_ENSG00000234006_ENSG00000240053_ENSG00000244355_ENSG00000252743_ENSG00000255152_ENSG00000263020	Y_RNA_U6_DDX39B-AS1_DDX39B_GPANK1_CSNK2B_CSNK2B_LY6G5B_LY6G6D_C6orf25_LY6G6C_DDAH2_CLIC1_MSH5_MSH5-SAPCD1_HSPA1L_HSPA1A	no	no
6:31805600:T/C	PLT#	chr6:125	6:31805600_T_C	rs115487693	6	31805600	T/C	C	NA	Low	0.0445	0.0445	NA	TRUE	TRUE	-	-0.0831397	0.00881001	20.416	0.000587811	-	-0.069016	0.0078912	17.652	intron_variant	MODIFIER	C6orf48	ENSG00000204387	T	C	none	no	no	619793	C6orf48	ENSG00000204387	619743_619759_619761_619762_619763	DDX39B_DDX39B-AS1_BAG6_APOM_GPANK1_CSNK2B_LY6G5B_LY6G5C_ABHD16A	ENSG00000198563_ENSG00000234006_ENSG00000204463_ENSG00000204444_ENSG00000201207_ENSG00000204438_ENSG00000204435_ENSG00000263020_ENSG00000263020_ENSG00000240053_ENSG00000204428_ENSG00000204427	yes	promoter	ENSG00000201754_ENSG00000201823_ENSG00000204387	ENSG00000201754_ENSG00000201823_ENSG00000204387	promoter_overlap	ENSG00000201754_ENSG00000201823_ENSG00000204387	SNORD52_SNORD48_C6orf48	yes	no
6:32744347:G/T	PDW	chr6:145	6:32744347_G_T	rs2857204	6	32744347	G/T	T	NA	Common	0.327	0.327	NA	TRUE	TRUE	-	-0.0337821	0.00382004	18.0323	0.000502305	-	-0.024301	0.0035081	11.366	intergenic_variant	MODIFIER	NA	NA	G	T	none	no	no	619997			619900	HLA-DRA	ENSG00000204287	NA	intergenic	NA	ENSG00000204287	interaction	ENSG00000204287	HLA-DRA	no	no
6:32830013:G/A	PDW	chr6:146	6:32830013_G_A	rs7767288	6	32830013	G/A	A	NA	Common	0.4112	0.4112	NA	TRUE	TRUE	+	0.0246478	0.00364571	10.8624	0.000294175	+	0.023479	0.003366	11.514	downstream_gene_variant	MODIFIER	PSMB9	ENSG00000240065	G	A	none	no	no	620023	PSMB9_PPP1R2P1	ENSG00000240065_ENSG00000234515				yes	intergenic	NA	ENSG00000240065_ENSG00000168394	LD0.9_ambiguous	ENSG00000168394_ENSG00000240065	PSMB9_TAP1	yes	no
6:33546837:T/C	PLT#	chr6:149	6:33546837_T_C	rs210142	6	33546837	T/C	T	C	Common	0.7017	0.2983	0.2983	FALSE	TRUE	+	0.101971	0.0039817	143.926	0.00435297	+	0.081494	0.0035962	112.79	intron_variant	MODIFIER	BAK1	ENSG00000030110	T	C	none	no	no	620178	BAK1	ENSG00000030110	620196	MNF1	ENSG00000137288	yes	promoter	ENSG00000030110	ENSG00000030110	promoter_overlap	ENSG00000030110	BAK1	yes	yes
6:33546837:T/C	PCT	chr6:149	6:33546837_T_C	rs210142	6	33546837	T/C	T	C	Common	0.7016	0.2984	0.2984	TRUE	TRUE	+	0.111376	0.00399183	170.587	0.00519403	+	0.079964	0.0038895	93.077	intron_variant	MODIFIER	BAK1	ENSG00000030110	T	C	none	no	no	620178	BAK1	ENSG00000030110	620196	MNF1	ENSG00000137288	yes	promoter	ENSG00000030110	ENSG00000030110	promoter_overlap	ENSG00000030110	BAK1	yes	yes
6:33552707:A/C	PLT#	chr6:150	6:33552707_A_C	rs75080135	6	33552707	A/C	C	A	Common	0.1773	0.1773	0.1773	FALSE	TRUE	+	0.101913	0.00477764	100.235	0.00302998	+	0.070563	0.0043136	59.374	intron_variant	MODIFIER	GGNBP1	ENSG00000204188	A	C	none	no	no	620179	GGNBP1	ENSG00000204188	620196_620202	MNF1_IP6K3	ENSG00000137288_ENSG00000161896	no	intronic	NA	ENSG00000137288_ENSG00000161896	interaction	ENSG00000137288_ENSG00000161896	MNF1_IP6K3	no	no
6:33552707:A/C	PCT	chr6:150	6:33552707_A_C	rs75080135	6	33552707	A/C	C	A	Common	0.1773	0.1773	0.1773	TRUE	TRUE	+	0.109629	0.00479124	115.144	0.00350614	+	0.072802	0.004425	60.044	intron_variant	MODIFIER	GGNBP1	ENSG00000204188	A	C	none	no	no	620179	GGNBP1	ENSG00000204188	620196_620202	MNF1_IP6K3	ENSG00000137288_ENSG00000161896	no	intronic	NA	ENSG00000137288_ENSG00000161896	interaction	ENSG00000137288_ENSG00000161896	MNF1_IP6K3	no	no
6:33718418:C/T	PCT	chr6:151	6:33718418_C_T	rs4713675	6	33718418	C/T	C	T	Common	0.5449	0.4551	0.4551	TRUE	TRUE	+	0.0638167	0.00368183	66.5754	0.00201986	+	0.024656	0.0034899	11.792	upstream_gene_variant	MODIFIER	IP6K3	ENSG00000161896	C	T	none	no	no	620202	IP6K3	ENSG00000161896	620179_620181_620196_620272	GGNBP1_LINC00336_MNF1_GRM4	ENSG00000204188_ENSG00000197251_ENSG00000137288_ENSG00000124493	no	intergenic	NA	ENSG00000204188_ENSG00000197251_ENSG00000137288_ENSG00000124493	interaction	ENSG00000124493_ENSG00000137288_ENSG00000197251_ENSG00000204188	GGNBP1_MNF1_GRM4_LINC00336	no	no
6:3448645:G/T	MPV	chr6:9	6:3448645_G_T	rs9378796	6	3448645	G/T	T	G	Common	0.2439	0.2439	0.2439	TRUE	TRUE	+	0.0305159	0.00426502	12.0772	0.000343458	+	0.031364	0.0034419	19.089	intron_variant	MODIFIER	SLC22A23	ENSG00000137266	G	T	none	no	no	611464	SLC22A23	ENSG00000137266				yes	intronic	NA	ENSG00000137266	bait_proximity	ENSG00000137266	SLC22A23	yes	yes
6:34769765:C/T	PCT	chr6:153	6:34769765_C_T	rs4472337	6	34769765	C/T	T	C	Common	0.1616	0.1616	0.1616	TRUE	TRUE	-	-0.0421267	0.00496336	16.6756	0.000480881	-	-0.037793	0.0043444	17.472	intron_variant	MODIFIER	UHRF1BP1	ENSG00000065060	C	T	none	no	no	620418	UHRF1BP1	ENSG00000065060				yes	intronic	NA	ENSG00000065060	LD0.9_unambiguous	ENSG00000065060	UHRF1BP1	yes	yes
6:36349666:C/A	PLT#	chr6:161	6:36349666_C_A	rs3778028	6	36349666	C/A	A	C	Rare	0.0095	0.0095	0.0095	FALSE	TRUE	+	0.117242	0.0196236	8.63687	0.000258688	+	0.12022	0.01687	11.985	intron_variant	MODIFIER	ETV7	ENSG00000010030	C	A	none	no	no	620786	ETV7	ENSG00000010030				no	intronic	NA	ENSG00000164530	LD0.8_unambiguous	ENSG00000164530	PI16	no	no
6:36349666:C/A	MPV	chr6:161	6:36349666_C_A	rs3778028	6	36349666	C/A	A	C	Rare	0.0095	0.0095	0.0095	TRUE	TRUE	-	-0.216018	0.0194477	27.9387	0.000878187	-	-0.20009	0.015862	35.739	intron_variant	MODIFIER	ETV7	ENSG00000010030	C	A	none	no	no	620786	ETV7	ENSG00000010030				no	intronic	NA	ENSG00000164530	LD0.8_unambiguous	ENSG00000164530	PI16	no	no
6:36397492:T/G	MPV	chr6:162	6:36397492_T_G	rs515186	6	36397492	T/G	G	T	Common	0.3009	0.3009	0.3009	TRUE	TRUE	-	-0.0371528	0.00395427	20.245	0.00058073	-	-0.032258	0.0032253	22.816	intron_variant	MODIFIER	PXT1	ENSG00000179165	T	G	none	no	no	620799	PXT1	ENSG00000179165	620831_620844_620846	STK38_PI16_SRSF3	ENSG00000112079_ENSG00000164530_ENSG00000112081	no	intronic	NA	ENSG00000112079_ENSG00000164530_ENSG00000112081	interaction	ENSG00000112079_ENSG00000112081_ENSG00000164530	STK38_PI16_SRSF3	no	no
6:36538395:T/G	PDW	chr6:163	6:36538395_T_G	rs7771547	6	36538395	T/G	G	G	Common	0.3027	0.3027	0.6973	TRUE	TRUE	-	-0.0234143	0.00392219	8.62398	0.000231432	-	-0.02186	0.0034941	9.4034	intergenic_variant	MODIFIER	NA	NA	T	G	none	no	no	620840						NA	intergenic	NA	ENSG00000112081_ENSG00000112078_ENSG00000179165_ENSG00000251864_ENSG00000213500_ENSG00000124762_ENSG00000255587_ENSG00000198663_ENSG00000146192	LD0.8_ambiguous	ENSG00000112078_ENSG00000112081_ENSG00000124762_ENSG00000146192_ENSG00000179165_ENSG00000198663_ENSG00000213500_ENSG00000251864_ENSG00000255587	Y_RNA_LAP3P2_PXT1_KCTD20_SRSF3_CDKN1A_RAB44_C6orf89_FGD2	no	no
6:37254097:C/CT	PLT#	chr6:167	6:37254097_C_CT	rs560242923	6	37254097	C/CT	C	NA	Common	0.6595	0.3405	NA	TRUE	TRUE	-	-0.0266163	0.00385584	11.2927	0.00031817	-	-0.025919	0.0033142	14.276	intron_variant	MODIFIER	TBC1D22B	ENSG00000065491	C	CT	none	no	no	620994	TBC1D22B	ENSG00000065491	620931	COX6A1P2	ENSG00000226976	yes	intronic	NA	ENSG00000226976	interaction	ENSG00000226976	COX6A1P2	no	no
6:43352898:G/A	PCT	chr6:184	6:43352898_G_A	rs6919440	6	43352898	G/A	G	G	Common	0.5671	0.4329	0.5671	TRUE	TRUE	+	0.0217535	0.00367904	8.47329	0.000232347	+	0.021481	0.0032201	10.593	intergenic_variant	MODIFIER	NA	NA	G	A	none	no	no	622617						NA	intergenic	NA	ENSG00000137204	LD0.9_unambiguous	ENSG00000137204	SLC22A7	no	no
6:47609592:A/G	MPV	chr6:197	6:47609592_A_G	rs9473147	6	47609592	A/G	G	A	Common	0.2675	0.2675	0.2675	FALSE	TRUE	-	-0.0407753	0.00410037	22.5734	0.000651563	-	-0.042597	0.00331	37.154	intergenic_variant	MODIFIER	NA	NA	A	G	none	no	no	623848						NA	intergenic	NA	ENSG00000198087_ENSG00000124818	LD0.9_unambiguous	ENSG00000124818_ENSG00000198087	CD2AP_OPN5	no	no
6:47609592:A/G	PDW	chr6:197	6:47609592_A_G	rs9473147	6	47609592	A/G	G	A	Common	0.2675	0.2675	0.2675	TRUE	TRUE	-	-0.040751	0.00407281	22.8417	0.000650787	-	-0.041024	0.0036279	28.911	intergenic_variant	MODIFIER	NA	NA	A	G	none	no	no	623848						NA	intergenic	NA	ENSG00000198087_ENSG00000124818	LD0.9_unambiguous	ENSG00000124818_ENSG00000198087	CD2AP_OPN5	no	no
6:52267254:G/A	PLT#	chr6:198	6:52267254_G_A	rs2078064	6	52267254	G/A	A	A	Common	0.11	0.11	0.89	TRUE	TRUE	+	0.0380134	0.00582917	10.1566	0.000282935	+	0.034746	0.0050136	11.375	intron_variant	MODIFIER	PAQR8	ENSG00000170915	G	A	none	no	no	625416	PAQR8	ENSG00000170915	625385_625480_625510_625628	MCM3_TRAM2_TMEM14A_ICK	ENSG00000112118_ENSG00000065308_ENSG00000225791_ENSG00000096092_ENSG00000112144	yes	intronic	NA	ENSG00000112118_ENSG00000065308_ENSG00000225791_ENSG00000096092_ENSG00000112144	interaction	ENSG00000065308_ENSG00000096092_ENSG00000112118_ENSG00000112144_ENSG00000225791	RP1-180E22.3_ICK_MCM3_TRAM2_TMEM14A	no	no
6:52281072:T/A	MPV	chr6:199	6:52281072_T_A	rs56032325	6	52281072	T/A	A	T	Common	0.0697	0.0697	0.0697	TRUE	TRUE	-	-0.0583981	0.00712094	15.6224	0.000442266	-	-0.056355	0.0057484	21.958	upstream_gene_variant	MODIFIER	EFHC1	ENSG00000096093	T	A	none	ATAC	no	625422	EFHC1	ENSG00000096093	625480_625510_625625_625628	TRAM2_TMEM14A_FBXO9_ICK	ENSG00000065308_ENSG00000225791_ENSG00000096092_ENSG00000112146_ENSG00000112144	yes	intergenic	NA	ENSG00000065308_ENSG00000225791_ENSG00000096092_ENSG00000112146_ENSG00000112144	interaction	ENSG00000065308_ENSG00000096092_ENSG00000112144_ENSG00000112146_ENSG00000225791	RP1-180E22.3_ICK_FBXO9_TRAM2_TMEM14A	no	no
6:52656169:T/G	PLT#	chr6:200	6:52656169_T_G	rs2894802	6	52656169	T/G	T	NA	Common	0.5733	0.4267	NA	FALSE	TRUE	-	-0.0279643	0.00367449	13.5634	0.000382598	-	-0.02813	0.0031613	18.242	downstream_gene_variant	MODIFIER	GSTA1	ENSG00000243955	T	G	none	no	no	625553	GSTA1	ENSG00000243955				no	intergenic	NA	ENSG00000223622_ENSG00000243955_ENSG00000217228	LD0.9_ambiguous	ENSG00000217228_ENSG00000223622_ENSG00000243955	RP1-152L7.1_GSTA6P_GSTA1	yes	no
6:52656169:T/G	PCT	chr6:200	6:52656169_T_G	rs2894802	6	52656169	T/G	T	NA	Common	0.5733	0.4267	NA	TRUE	TRUE	-	-0.0299543	0.0036868	15.3484	0.000438988	-	-0.027798	0.0032269	17.149	downstream_gene_variant	MODIFIER	GSTA1	ENSG00000243955	T	G	none	no	no	625553	GSTA1	ENSG00000243955				no	intergenic	NA	ENSG00000223622_ENSG00000243955_ENSG00000217228	LD0.9_ambiguous	ENSG00000217228_ENSG00000223622_ENSG00000243955	RP1-152L7.1_GSTA6P_GSTA1	yes	no
6:7085817:G/A	PCT	chr6:13	6:7085817_G_A	rs61025394	6	7085817	G/A	A	A	Common	0.2118	0.2118	0.7882	TRUE	TRUE	-	-0.0266281	0.0044779	8.56254	0.000236741	-	-0.027896	0.0039187	11.961	intergenic_variant	MODIFIER	NA	NA	G	A	none	no	no	612540						NA	intergenic	NA	unassigned	unassigned	unassigned		no	no
6:71346966:C/G	PDW	chr6:201	6:71346966_C_G	rs2494979	6	71346966	C/G	G	C	Common	0.3025	0.3025	0.3025	TRUE	TRUE	+	0.0249129	0.0039318	9.62816	0.000261907	+	0.025752	0.003502	12.712	intergenic_variant	MODIFIER	NA	NA	C	G	none	no	no	630748						NA	intergenic	NA	unassigned	unassigned	unassigned		no	no
7:100002772:A/G	PDW	chr7:82	7:100002772_A_G	rs76913697	7	100002772	A/G	G	G	Common	0.1941	0.1941	0.8059	TRUE	TRUE	-	-0.0686734	0.00457161	50.2763	0.00147541	-	-0.065282	0.0040723	57.064	intron_variant	MODIFIER	ZCWPW1	ENSG00000078487	A	G	none	no	no	690229	ZCWPW1	ENSG00000233389_ENSG00000078487				yes	intronic	NA	ENSG00000184414_ENSG00000205307_ENSG00000077454_ENSG00000106336_ENSG00000146834_ENSG00000241357_ENSG00000240211_ENSG00000160813_ENSG00000078487_ENSG00000166925_ENSG00000266372_ENSG00000166924	LD0.9_ambiguous	ENSG00000077454_ENSG00000078487_ENSG00000106336_ENSG00000146834_ENSG00000160813_ENSG00000166924_ENSG00000166925_ENSG00000184414_ENSG00000205307_ENSG00000240211_ENSG00000241357_ENSG00000266372	AC092849.1_RP11-758P17.2_RP11-758P17.3_RP11-44M6.3_LRCH4_SAP25_FBXO24_ZCWPW1_MEPCE_PPP1R35_TSC22D4_NYAP1	yes	no
7:101499930:G/A	MPV	chr7:96	7:101499930_G_A	rs139141690	7	101499930	G/A	A	G	Rare	0.005	0.005	0.005	FALSE	TRUE	+	0.311851	0.0262574	31.8056	0.000967647	+	0.32647	0.021236	52.57	intron_variant	MODIFIER	CUX1	ENSG00000257923	G	A	none	ATAC	no	690437	CUX1	ENSG00000257923	690432	CUX1	ENSG00000257923	yes	intronic	NA	ENSG00000257923	interaction	ENSG00000257923	CUX1	yes	yes
7:101499930:G/A	PDW	chr7:96	7:101499930_G_A	rs139141690	7	101499930	G/A	A	G	Rare	0.005	0.005	0.005	TRUE	TRUE	+	0.316794	0.0261123	33.1459	0.000998568	+	0.31087	0.023266	39.972	intron_variant	MODIFIER	CUX1	ENSG00000257923	G	A	none	ATAC	no	690437	CUX1	ENSG00000257923	690432	CUX1	ENSG00000257923	yes	intronic	NA	ENSG00000257923	interaction	ENSG00000257923	CUX1	yes	yes
7:101499930:G/A	PCT	chr7:96	7:101499930_G_A	rs139141690	7	101499930	G/A	A	G	Rare	0.005	0.005	0.005	FALSE	TRUE	+	0.184369	0.0265974	11.3816	0.000338221	+	0.18186	0.023265	14.264	intron_variant	MODIFIER	CUX1	ENSG00000257923	G	A	none	ATAC	no	690437	CUX1	ENSG00000257923	690432	CUX1	ENSG00000257923	yes	intronic	NA	ENSG00000257923	interaction	ENSG00000257923	CUX1	yes	yes
7:101707518:C/T	MPV	chr7:97	7:101707518_C_T	rs412332	7	101707518	C/T	C	T	Common	0.8156	0.1844	0.1844	TRUE	TRUE	+	0.0284354	0.00467579	8.92398	0.000243213	+	0.022493	0.0037814	8.5662	intron_variant	MODIFIER	CUX1	ENSG00000257923	C	T	TE	ATAC	no	690475	CUX1	ENSG00000257923				yes	intronic	NA	ENSG00000257923	LD0.9_unambiguous	ENSG00000257923	CUX1	yes	yes
7:106372219:C/G	MPV	chr7:98	7:106372219_C_G	rs342293	7	106372219	C/G	G	C	Common	0.4554	0.4554	0.4554	TRUE	TRUE	+	0.160829	0.003619	430.595	0.01283	+	0.16842	0.0029252	714.52	intron_variant	MODIFIER	CTB-111H14.1	ENSG00000243797	C	G	TE	ATAC	no	691812		ENSG00000243797	691786	CCDC71L	ENSG00000177820_ENSG00000253276	no	intronic	NA	ENSG00000177820_ENSG00000253276	interaction	ENSG00000177820_ENSG00000253276	AC004917.1_CCDC71L	no	no
7:116515781:A/T	PDW	chr7:102	7:116515781_A_T	rs13224082	7	116515781	A/T	T	T	Common	0.2429	0.2429	0.7571	TRUE	TRUE	+	0.0412199	0.00419549	22.0554	0.000624921	+	0.038371	0.0037381	23.986	intron_variant	MODIFIER	CAPZA2, AC002543.2	ENSG00000198898, ENSG00000235945	A	T	TE	no	no	695088	CAPZA2	ENSG00000198898_ENSG00000235945				NA	intronic	NA	ENSG00000198898	LD0.9_unambiguous	ENSG00000198898	CAPZA2	yes	no
7:116521644:T/A	PLT#	chr7:101	7:116521644_T_A	rs11562010	7	116521644	T/A	A	T	Common	0.4374	0.4374	0.4374	TRUE	TRUE	+	0.02644	0.00369922	12.0536	0.000344059	+	0.024168	0.003177	13.55	intron_variant	MODIFIER	CAPZA2	ENSG00000198898	T	A	TE	no	no	695089	CAPZA2	ENSG00000198898				yes	intronic	NA	ENSG00000198898	LD0.9_unambiguous	ENSG00000198898	CAPZA2	yes	yes
7:123317140:A/G	PLT#	chr7:103	7:123317140_A_G	rs1506636	7	123317140	A/G	A	G	Common	0.6784	0.3216	0.3216	TRUE	TRUE	+	0.0290284	0.003894	13.0452	0.000367687	+	0.024524	0.0033676	12.482	downstream_gene_variant	MODIFIER	WASL	ENSG00000106299	A	G	none	no	no	697303						yes	intergenic	NA	ENSG00000106299_ENSG00000201104_ENSG00000128609_ENSG00000106302_ENSG00000170807	LD0.9_ambiguous	ENSG00000106299_ENSG00000106302_ENSG00000128609_ENSG00000170807_ENSG00000201104	RNU6-11_NDUFA5_LMOD2_WASL_HYAL4	yes	no
7:123317140:A/G	PCT	chr7:103	7:123317140_A_G	rs1506636	7	123317140	A/G	A	G	Common	0.6784	0.3216	0.3216	FALSE	TRUE	+	0.0255179	0.00390768	10.1825	0.000284132	+	0.021588	0.0034376	9.4689	downstream_gene_variant	MODIFIER	WASL	ENSG00000106299	A	G	none	no	no	697303						yes	intergenic	NA	ENSG00000106299_ENSG00000201104_ENSG00000128609_ENSG00000106302_ENSG00000170807	LD0.9_ambiguous	ENSG00000106299_ENSG00000106302_ENSG00000128609_ENSG00000170807_ENSG00000201104	RNU6-11_NDUFA5_LMOD2_WASL_HYAL4	yes	no
7:123411910:C/T	PLT#	chr7:104	7:123411910_C_T	rs77300440	7	123411910	C/T	T	C	Common	0.0807	0.0807	0.0807	TRUE	TRUE	+	0.0685927	0.00670697	23.8239	0.000698098	+	0.063946	0.0058006	27.523	intergenic_variant	MODIFIER	NA	NA	C	T	none	no	no	697335						NA	intergenic	NA	ENSG00000106299_ENSG00000128609	LD0.9_ambiguous	ENSG00000106299_ENSG00000128609	NDUFA5_WASL	no	no
7:129281919:C/A	PLT#	chr7:105	7:129281919_C_A	rs7788849	7	129281919	C/A	C	A	Common	0.9023	0.0977	0.0977	TRUE	TRUE	-	-0.0442824	0.00615312	12.2099	0.000345731	-	-0.042538	0.0052933	15.03	intron_variant	MODIFIER	NRF1	ENSG00000106459	C	A	none	no	no	699091	NRF1	ENSG00000106459				yes	intronic	NA	ENSG00000244036_ENSG00000243230_ENSG00000158467	LD0.9_ambiguous	ENSG00000158467_ENSG00000243230_ENSG00000244036	RP11-286H14.8_RP11-306G20.1_AHCYL2	no	no
7:129663496:C/T	PLT#	chr7:107	7:129663496_C_T	rs11556924	7	129663496	C/T	T	C	Common	0.3886	0.3886	0.3886	TRUE	TRUE	+	0.0263589	0.00373392	11.7764	0.000330152	+	0.025431	0.0032121	14.612	missense_variant	MODERATE	ZC3HC1	ENSG00000091732	C	T	none	no	no	699176	ZC3HC1	ENSG00000244036_ENSG00000091732	699365	KLF14	ENSG00000174595	yes	exonic_or_splice	NA	ENSG00000091732	exonic_expressed_noEnh	ENSG00000091732	ZC3HC1	yes	yes
7:129663496:C/T	PCT	chr7:107	7:129663496_C_T	rs11556924	7	129663496	C/T	T	C	Common	0.3885	0.3885	0.3885	FALSE	TRUE	+	0.0220485	0.00374741	8.39655	0.000230981	+	0.021166	0.00328	9.9592	missense_variant	MODERATE	ZC3HC1	ENSG00000091732	C	T	none	no	no	699176	ZC3HC1	ENSG00000244036_ENSG00000091732	699365	KLF14	ENSG00000174595	yes	exonic_or_splice	NA	ENSG00000091732	exonic_expressed_noEnh	ENSG00000091732	ZC3HC1	yes	yes
7:130758576:C/T	PCT	chr7:108	7:130758576_C_T	rs12669378	7	130758576	C/T	C	C	Common	0.7355	0.2645	0.7355	TRUE	TRUE	-	-0.0301239	0.00414033	12.4628	0.000353071	-	-0.032544	0.0036194	18.609	intron_variant	MODIFIER	LINC-PINT	ENSG00000231721	C	T	none	no	no	699471		ENSG00000231721	699535	MKLN1	ENSG00000236753_ENSG00000128585	yes	intronic	NA	ENSG00000236753_ENSG00000128585	interaction	ENSG00000128585_ENSG00000236753	AC018642.1_MKLN1	no	no
7:133984127:A/G	MPV	chr7:109	7:133984127_A_G	rs2075371	7	133984127	A/G	G	A	Common	0.4769	0.4769	0.4769	TRUE	TRUE	-	-0.0331207	0.00360664	19.3785	0.000547318	-	-0.030998	0.0029149	25.677	non_coding_transcript_exon_variant	MODIFIER	SLC35B4	ENSG00000205060	A	G	none	no	no	700379	SLC35B4	ENSG00000205060				yes	exonic_or_splice	NA	ENSG00000205060	exonic_expressed_noEnh	ENSG00000205060	SLC35B4	yes	yes
7:135346262:T/G	MPV	chr7:112	7:135346262_T_G	rs35150201	7	135346262	T/G	G	G	Common	0.4835	0.4835	0.5165	FALSE	TRUE	-	-0.0210045	0.00363855	8.108	0.000220354	-	-0.019701	0.0029406	10.679	upstream_gene_variant	MODIFIER	C7orf73	ENSG00000243317	T	G	none	ATAC	no	700766		ENSG00000223718	700863		ENSG00000199700	yes	promoter	ENSG00000243317	ENSG00000243317	promoter_overlap	ENSG00000243317	C7orf73	yes	yes
7:135346262:T/G	PCT	chr7:112	7:135346262_T_G	rs35150201	7	135346262	T/G	G	G	Common	0.4835	0.4835	0.5165	TRUE	TRUE	-	-0.0280558	0.00368424	13.5792	0.000393135	-	-0.026309	0.0032205	15.506	upstream_gene_variant	MODIFIER	C7orf73	ENSG00000243317	T	G	none	ATAC	no	700766		ENSG00000223718	700863		ENSG00000199700	yes	promoter	ENSG00000243317	ENSG00000243317	promoter_overlap	ENSG00000243317	C7orf73	yes	yes
7:135628370:T/C	PLT#	chr7:113	7:135628370_T_C	NA	7	135628370	T/C	C	NA	Common	0.0763	0.0763	NA	FALSE	TRUE	+	0.0401272	0.00690356	8.21088	0.000226967	+	0.034503	0.0059313	8.2221	intron_variant	MODIFIER	MTPN	ENSG00000105887	T	C	SEconst	ATAC	no	700855	MTPN	ENSG00000105887	700767_700768	C7orf73	ENSG00000243317_ENSG00000212303	yes	intronic	NA	ENSG00000243317_ENSG00000212303	interaction	ENSG00000212303_ENSG00000243317	U6_C7orf73	no	no
7:135628370:T/C	PDW	chr7:113	7:135628370_T_C	NA	7	135628370	T/C	C	NA	Common	0.0764	0.0764	NA	TRUE	TRUE	-	-0.0470784	0.00680173	11.3499	0.000312788	-	-0.043477	0.0060606	12.135	intron_variant	MODIFIER	MTPN	ENSG00000105887	T	C	SEconst	ATAC	no	700855	MTPN	ENSG00000105887	700767_700768	C7orf73	ENSG00000243317_ENSG00000212303	yes	intronic	NA	ENSG00000243317_ENSG00000212303	interaction	ENSG00000212303_ENSG00000243317	U6_C7orf73	no	no
7:139843525:C/T	PCT	chr7:115	7:139843525_C_T	NA	7	139843525	C/T	T	NA	Common	0.0999	0.0999	NA	TRUE	TRUE	-	-0.0369706	0.00610795	8.84683	0.00024581	-	-0.036605	0.0053399	11.145	intron_variant	MODIFIER	KDM7A	ENSG00000006459	C	T	none	no	no	702098	JHDM1D	ENSG00000006459				yes	intronic	NA	ENSG00000006459_ENSG00000260231	LD0.9_ambiguous	ENSG00000006459_ENSG00000260231	RP4-659J6.2_JHDM1D	yes	no
7:152357059:C/T	MPV	chr7:121	7:152357059_C_T	rs3218477	7	152357059	C/T	T	C	Common	0.0834	0.0834	0.0834	TRUE	TRUE	-	-0.0431384	0.00653405	10.3921	0.000284514	-	-0.046046	0.0052819	17.543	intron_variant	MODIFIER	XRCC2	ENSG00000196584	C	T	none	no	no	705577	XRCC2	ENSG00000196584				yes	intronic	NA	ENSG00000196584	LD0.9_unambiguous	ENSG00000196584	XRCC2	yes	yes
7:158625877:C/CA	MPV	chr7:122	7:158625877_C_CA	rs35547687	7	158625877	C/CA	C	NA	Common	0.8638	0.1362	NA	TRUE	TRUE	+	0.0547073	0.00525654	24.6397	0.000704224	+	0.050744	0.0042486	32.141	upstream_gene_variant	MODIFIER	ESYT2	ENSG00000117868	C	CA	none	no	no	707193	ESYT2	ENSG00000117868	707159	NCAPG2	ENSG00000146918	yes	intergenic	NA	ENSG00000146918	interaction	ENSG00000146918	NCAPG2	no	no
7:16700798:G/A	MPV	chr7:18	7:16700798_G_A	rs696279	7	16700798	G/A	G	A	Common	0.5321	0.4679	0.4679	TRUE	TRUE	-	-0.0220462	0.00357205	9.17077	0.000242016	-	-0.020911	0.0028876	12.351	intron_variant	MODIFIER	BZW2	ENSG00000136261	G	A	TE	ATAC	no	666276	BZW2	ENSG00000136261				yes	intronic	NA	unassigned	unassigned	unassigned		no	no
7:18200463:A/C	PCT	chr7:21	7:18200463_A_C	rs1019068	7	18200463	A/C	C	A	Common	0.2118	0.2118	0.2118	TRUE	TRUE	-	-0.0343318	0.00446808	13.8113	0.000393538	-	-0.032459	0.003906	16.015	intron_variant	MODIFIER	HDAC9	ENSG00000048052	A	C	none	no	no	666751	HDAC9	ENSG00000048052				yes	intronic	NA	unassigned	unassigned	unassigned		no	no
7:2873279:G/T	PLT#	chr7:4	7:2873279_G_T	rs1182180	7	2873279	G/T	T	T	Common	0.4316	0.4316	0.5684	TRUE	TRUE	+	0.0292407	0.00369013	14.6384	0.00041951	+	0.027421	0.0031712	17.273	intron_variant	MODIFIER	GNA12	ENSG00000146535	G	T	SEconst	no	no	662237	GNA12	ENSG00000231357_ENSG00000146535				yes	intronic	NA	ENSG00000146535	LD0.9_unambiguous	ENSG00000146535	GNA12	yes	yes
7:36085061:A/T	PLT#	chr7:34	7:36085061_A_T	rs2700937	7	36085061	A/T	T	T	Common	0.4627	0.4627	0.5373	TRUE	TRUE	+	0.0215817	0.00366221	8.42126	0.000231588	+	0.020596	0.0031469	10.224	intron_variant	MODIFIER	AC083864.3	ENSG00000232930	A	T	none	no	no	672331		ENSG00000232930				no	intronic	NA	unassigned	unassigned	unassigned		no	no
7:37441260:G/A	PDW	chr7:36	7:37441260_G_A	rs11765583	7	37441260	G/A	A	A	Common	0.1961	0.1961	0.8039	TRUE	TRUE	+	0.0359535	0.0046014	14.2551	0.00040756	+	0.037466	0.0040999	19.193	intron_variant	MODIFIER	ELMO1	ENSG00000155849	G	A	SEconst	no	no	672729	ELMO1	ENSG00000155849				yes	intronic	NA	ENSG00000222869_ENSG00000155849	LD0.9_unambiguous	ENSG00000155849_ENSG00000222869	U6_ELMO1	yes	no
7:44887076:A/G	PCT	chr7:40	7:44887076_A_G	rs714543	7	44887076	A/G	G	A	Common	0.4346	0.4346	0.4346	TRUE	TRUE	-	-0.0549308	0.00367933	49.6745	0.00148288	-	-0.052751	0.0032169	59.658	intron_variant	MODIFIER	H2AFV	ENSG00000105968	A	G	none	ATAC	no	674850	H2AFV	ENSG00000105968_ENSG00000234183	674792_674807_674808_674814_674882_674885_674901	NUDCD3_DDX56_TMED4_OGDH_SNORA9_SNHG15_CCM2_TBRG4	ENSG00000015676_ENSG00000136271_ENSG00000158604_ENSG00000105953_ENSG00000206942_ENSG00000232956_ENSG00000136280_ENSG00000136270	yes	promoter	ENSG00000234183_ENSG00000105968	ENSG00000234183_ENSG00000105968	promoter_overlap	ENSG00000105968_ENSG00000234183	AC004854.4_H2AFV	yes	no
7:6502367:T/C	MPV	chr7:11	7:6502367_T_C	rs6796	7	6502367	T/C	C	T	Common	0.2783	0.2783	0.2783	FALSE	TRUE	-	-0.0315414	0.00402341	14.3444	0.000399633	-	-0.031488	0.0032517	21.445	3_prime_UTR_variant	MODIFIER	KDELR2	ENSG00000136240	T	C	none	no	no	663004	DAGLB_KDELR2	ENSG00000164535_ENSG00000136240				yes	exonic_or_splice	NA	ENSG00000136240	exonic_expressed_noEnh	ENSG00000136240	KDELR2	yes	yes
7:73026378:C/T	PLT#	chr7:56	7:73026378_C_T	rs17145750	7	73026378	C/T	T	NA	Common	0.1611	0.1611	NA	TRUE	TRUE	-	-0.0293593	0.00495269	8.51323	0.000232985	-	-0.02718	0.0042558	9.7695	intron_variant	MODIFIER	MLXIPL	ENSG00000009950	C	T	none	no	no	682283	MLXIPL	ENSG00000009950	682290_682293_682295	VPS37D_WBSCR22_DNAJC30_STX1A	ENSG00000176428_ENSG00000071462_ENSG00000176410_ENSG00000106089	no	intronic	NA	ENSG00000176428_ENSG00000071462_ENSG00000176410_ENSG00000106089	interaction	ENSG00000071462_ENSG00000106089_ENSG00000176410_ENSG00000176428	VPS37D_DNAJC30_WBSCR22_STX1A	no	no
7:73186344:CAAAATAAAATAAAT/C	MPV	chr7:58	7:73186344_CAAAATAAAATAAAT_C	rs150264463	7	73186344	CAAAATAAAATAAAT/C	C	NA	Common	0.0939	0.0939	NA	TRUE	TRUE	-	-0.0399773	0.00622206	9.88011	0.000271956	-	-0.039005	0.0050293	14.054	upstream_gene_variant	MODIFIER	CLDN3	ENSG00000165215	CAAAATAAAATAAAT	C	none	no	no	682300	CLDN3	ENSG00000165215				no	promoter	ENSG00000165215	ENSG00000165215	promoter_overlap	ENSG00000165215	CLDN3	yes	yes
7:73187952:T/C	PDW	chr7:59	7:73187952_T_C	rs4302704	7	73187952	T/C	T	NA	Common	0.5599	0.4401	NA	TRUE	TRUE	-	-0.032026	0.00361707	18.074	0.000505472	-	-0.03259	0.0032231	23.302	upstream_gene_variant	MODIFIER	CLDN3	ENSG00000165215	T	C	none	no	no	682300	CLDN3	ENSG00000165215				no	intergenic	NA	ENSG00000189143	bait_proximity	ENSG00000189143	CLDN4	no	no
7:75664921:C/G	MPV	chr7:68	7:75664921_C_G	rs10954750	7	75664921	C/G	C	NA	Common	0.7773	0.2227	NA	TRUE	TRUE	+	0.0338762	0.00439132	13.9151	0.000397308	+	0.03174	0.00355	18.408	intron_variant	MODIFIER	STYXL1	ENSG00000127952	C	G	none	no	no	682756	STYXL1	ENSG00000127952	682712_682717_682794	CCL24_RHBDD2_SRRM3	ENSG00000106178_ENSG00000005486_ENSG00000177679	yes	intronic	NA	ENSG00000106178_ENSG00000005486_ENSG00000177679	interaction	ENSG00000005486_ENSG00000106178_ENSG00000177679	CCL24_RHBDD2_SRRM3	no	no
7:80216205:G/A	MPV	chr7:69	7:80216205_G_A	rs11764390	7	80216205	G/A	A	G	Common	0.4396	0.4396	0.4396	TRUE	TRUE	-	-0.0256624	0.00371342	11.3168	0.000324474	-	-0.02848	0.0030015	20.625	intron_variant	MODIFIER	CD36	ENSG00000135218	G	A	none	no	no	684114	CD36	ENSG00000135218				yes	intronic	NA	unassigned	unassigned	unassigned		no	no
7:80218961:C/T	PLT#	chr7:70	7:80218961_C_T	rs6961069	7	80218961	C/T	T	T	Common	0.4042	0.4042	0.5958	TRUE	TRUE	+	0.0260662	0.00375989	11.3842	0.000327252	+	0.025945	0.0032305	15.013	intron_variant	MODIFIER	CD36	ENSG00000135218	C	T	TE	ATAC	no	684115	CD36	ENSG00000135218				yes	intronic	NA	ENSG00000135218_ENSG00000127955	LD0.8_ambiguous	ENSG00000127955_ENSG00000135218	GNAI1_CD36	yes	no
8:106581528:A/T	PLT#	chr8:66	8:106581528_A_T	rs6993770	8	106581528	A/T	T	A	Common	0.2857	0.2857	0.2857	TRUE	TRUE	-	-0.0699947	0.00402556	66.9895	0.00199964	-	-0.069558	0.0034559	89.264	intron_variant	MODIFIER	ZFPM2	ENSG00000169946	A	T	none	ATAC	no	738744	ZFPM2	ENSG00000169946				yes	intronic	NA	unassigned	unassigned	unassigned		no	no
8:106581528:A/T	MPV	chr8:66	8:106581528_A_T	rs6993770	8	106581528	A/T	T	A	Common	0.2854	0.2854	0.2854	FALSE	TRUE	+	0.0490856	0.00399754	33.9299	0.000982779	+	0.051211	0.0032242	56.041	intron_variant	MODIFIER	ZFPM2	ENSG00000169946	A	T	none	ATAC	no	738744	ZFPM2	ENSG00000169946				yes	intronic	NA	unassigned	unassigned	unassigned		no	no
8:106581528:A/T	PDW	chr8:66	8:106581528_A_T	rs6993770	8	106581528	A/T	T	A	Common	0.2855	0.2855	0.2855	FALSE	TRUE	+	0.0605383	0.00397057	51.7618	0.0014952	+	0.061785	0.0035336	67.667	intron_variant	MODIFIER	ZFPM2	ENSG00000169946	A	T	none	ATAC	no	738744	ZFPM2	ENSG00000169946				yes	intronic	NA	unassigned	unassigned	unassigned		no	no
8:106581528:A/T	PCT	chr8:66	8:106581528_A_T	rs6993770	8	106581528	A/T	T	A	Common	0.2854	0.2854	0.2854	FALSE	TRUE	-	-0.0534048	0.00404147	39.1388	0.00116334	-	-0.052371	0.0035309	49.012	intron_variant	MODIFIER	ZFPM2	ENSG00000169946	A	T	none	ATAC	no	738744	ZFPM2	ENSG00000169946				yes	intronic	NA	unassigned	unassigned	unassigned		no	no
8:128828372:C/CACAA	PCT	chr8:77	8:128828372_C_CACAA	rs10622381	8	128828372	C/CACAA	C	NA	Common	0.5675	0.4325	NA	TRUE	TRUE	-	-0.0217158	0.00375962	8.11652	0.000231491	-	-0.020024	0.0032849	8.962	intron_variant	MODIFIER	PVT1	ENSG00000249859	C	CACAA	none	no	no	745894	PVT1	ENSG00000249859				yes	intronic	NA	unassigned	unassigned	unassigned		no	no
8:131179560:GA/G	MPV	chr8:95	8:131179560_GA_G	rs78363913	8	131179560	GA/G	G	GA	Common	0.4559	0.4559	0.4559	TRUE	TRUE	-	-0.0363212	0.00363641	22.7653	0.000654483	-	-0.037175	0.0029336	36.058	intron_variant	MODIFIER	ASAP1	ENSG00000153317	GA	G	none	no	no	746616	ASAP1	ENSG00000153317				yes	intronic	NA	ENSG00000153317_ENSG00000212342	bait_proximity	ENSG00000153317_ENSG00000212342	SNORA12_ASAP1	yes	no
8:131331073:T/C	PLT#	chr8:96	8:131331073_T_C	rs1158570	8	131331073	T/C	T	T	Common	0.5233	0.4767	0.5233	TRUE	TRUE	+	0.022895	0.00364638	9.46706	0.000261521	+	0.019443	0.0031302	9.2786	intron_variant	MODIFIER	ASAP1	ENSG00000153317	T	C	TE	ATAC	no	746662	ASAP1	ENSG00000153317				yes	intronic	NA	unassigned	unassigned	unassigned		no	no
8:142302024:C/T	PCT	chr8:101	8:142302024_C_T	rs12677618	8	142302024	C/T	T	C	Common	0.2611	0.2611	0.2611	TRUE	TRUE	+	0.0277653	0.00418543	10.4852	0.000297458	+	0.026871	0.0036575	12.69	intron_variant	MODIFIER	SLC45A4, RP11-10J21.5	ENSG00000022567, ENSG00000254197	C	T	none	no	no	749886	SLC45A4	ENSG00000022567_ENSG00000254197				NA	intronic	NA	ENSG00000253307_ENSG00000022567_ENSG00000254019_ENSG00000184489_ENSG00000244998	LD0.9_unambiguous	ENSG00000022567_ENSG00000184489_ENSG00000244998_ENSG00000253307_ENSG00000254019	RP11-10J21.4_CTD-3064M3.4_SLC45A4_RP11-10J21.3_PTP4A3	yes	no
8:144993377:A/G	MPV	chr8:104	8:144993377_A_G	NA	8	144993377	A/G	G	NA	Common	0.4288	0.4288	NA	FALSE	TRUE	-	-0.0325846	0.00366575	18.2097	0.000520112	-	-0.03628	0.0029567	33.87	synonymous_variant	LOW	PLEC	ENSG00000178209	A	G	none	no	no	750285	PLEC	ENSG00000178209	750278	NRBP2	ENSG00000185189	no	exonic_or_splice	NA	ENSG00000178209_ENSG00000185189	exonic_notExpressed	ENSG00000178209_ENSG00000185189	NRBP2_PLEC	yes	no
8:144993377:A/G	PDW	chr8:104	8:144993377_A_G	NA	8	144993377	A/G	G	NA	Common	0.4288	0.4288	NA	TRUE	TRUE	-	-0.0477363	0.00364146	38.5346	0.00111627	-	-0.050301	0.0032412	53.551	synonymous_variant	LOW	PLEC	ENSG00000178209	A	G	none	no	no	750285	PLEC	ENSG00000178209	750278	NRBP2	ENSG00000185189	no	exonic_or_splice	NA	ENSG00000178209_ENSG00000185189	exonic_notExpressed	ENSG00000178209_ENSG00000185189	NRBP2_PLEC	yes	no
8:19024816:G/A	MPV	chr8:21	8:19024816_G_A	rs13257813	8	19024816	G/A	G	NA	Common	0.6818	0.3182	NA	TRUE	TRUE	-	-0.0262295	0.00388567	10.8311	0.000298516	-	-0.028867	0.0031349	19.475	intron_variant	MODIFIER	RP11-1080G15.1	ENSG00000253557	G	A	none	no	no	712847		ENSG00000253557				no	intronic	NA	unassigned	unassigned	unassigned		no	no
8:19855844:GTATTTT/G	PDW	chr8:22	8:19855844_GTATTTT_G	rs140426714	8	19855844	GTATTTT/G	G	NA	Common	0.2543	0.2543	NA	TRUE	TRUE	-	-0.0348965	0.00417947	16.164	0.000461853	-	-0.031066	0.0037208	16.16	intergenic_variant	MODIFIER	NA	NA	GTATTTT	G	none	no	no	713120						NA	intergenic	NA	unassigned	unassigned	unassigned		no	no
8:30280833:G/A	PCT	chr8:36	8:30280833_G_A	rs2979489	8	30280833	G/A	G	A	Common	0.7422	0.2578	0.2578	TRUE	TRUE	+	0.0314112	0.00416958	13.306	0.000377574	+	0.03167	0.0036429	17.45	intron_variant	MODIFIER	RBPMS	ENSG00000157110	G	A	TE	ATAC	no	716030	RBPMS	ENSG00000157110				no	intronic	NA	ENSG00000157110	LD0.8_unambiguous	ENSG00000157110	RBPMS	yes	yes
8:56764456:A/G	MPV	chr8:47	8:56764456_A_G	rs6992820	8	56764456	A/G	G	A	Common	0.4822	0.4822	0.4822	TRUE	TRUE	+	0.025652	0.0036451	11.708	0.000328595	+	0.027992	0.0029404	20.755	intergenic_variant	MODIFIER	NA	NA	A	G	SEconst	ATAC	no	723091						NA	intergenic	NA	ENSG00000254087_ENSG00000199405	LD0.9_unambiguous	ENSG00000199405_ENSG00000254087	SNORA1_LYN	no	no
8:66822030:T/G	PCT	chr8:52	8:66822030_T_G	rs6472235	8	66822030	T/G	G	G	Common	0.3457	0.3457	0.6543	TRUE	TRUE	-	-0.0264634	0.00384211	11.2465	0.00031681	-	-0.02736	0.0033564	15.442	intergenic_variant	MODIFIER	NA	NA	T	G	none	no	no	726326						NA	intergenic	NA	ENSG00000205268	LD0.8_unambiguous	ENSG00000205268	PDE7A	no	no
8:66926423:A/G	PLT#	chr8:53	8:66926423_A_G	rs11995702	8	66926423	A/G	G	G	Common	0.3221	0.3221	0.6779	TRUE	TRUE	-	-0.0232362	0.00390725	8.56353	0.000235786	-	-0.023946	0.0033537	12.028	intergenic_variant	MODIFIER	NA	NA	A	G	none	no	no	726355						NA	intergenic	NA	ENSG00000205268_ENSG00000246145_ENSG00000179041_ENSG00000147576_ENSG00000147571	LD0.9_ambiguous	ENSG00000147571_ENSG00000147576_ENSG00000179041_ENSG00000205268_ENSG00000246145	RP11-346I3.4_PDE7A_CRH_RRS1_ADHFE1	no	no
8:8946163:G/A	PDW	chr8:11	8:8946163_G_A	rs4841097	8	8946163	G/A	G	A	Common	0.7763	0.2237	0.2237	TRUE	TRUE	-	-0.0590384	0.00439702	40.3761	0.00121058	-	-0.041686	0.0041155	23.38	intron_variant	MODIFIER	ERI1	ENSG00000104626	G	A	SE	ATAC	no	709812	ERI1	ENSG00000104626				yes	intronic	NA	unassigned	unassigned	unassigned		no	no
8:9030160:G/A	PDW	chr8:13	8:9030160_G_A	rs3748136	8	9030160	G/A	A	G	Common	0.21	0.21	0.21	TRUE	TRUE	+	0.0790213	0.00442468	70.6106	0.00207188	+	0.066006	0.0041394	56.473	downstream_gene_variant	MODIFIER	RP11-10A14.4	ENSG00000253426	G	A	none	ATAC	no	709829		ENSG00000253252				no	intergenic	NA	ENSG00000253252	bait_proximity	ENSG00000253252	RP11-10A14.6	no	no
9:100707992:A/G	PLT#	chr9:59	9:100707992_A_G	rs10984466	9	100707992	A/G	G	G	Common	0.3633	0.3633	0.6367	TRUE	TRUE	+	0.0377743	0.00378808	22.6939	0.000660121	+	0.036089	0.0032625	27.706	upstream_gene_variant	MODIFIER	HEMGN	ENSG00000136929	A	G	none	no	no	774670	HEMGN	ENSG00000136929				yes	intergenic	NA	ENSG00000136938_ENSG00000236896_ENSG00000136932_ENSG00000212521_ENSG00000136925_ENSG00000136937_ENSG00000231521_ENSG00000136936_ENSG00000095380_ENSG00000095383_ENSG00000136929	LD0.9_ambiguous	ENSG00000095380_ENSG00000095383_ENSG00000136925_ENSG00000136929_ENSG00000136932_ENSG00000136936_ENSG00000136937_ENSG00000136938_ENSG00000212521_ENSG00000231521_ENSG00000236896	U6_RP11-244N9.4_RP11-535C21.3_TSTD2_NCBP1_XPA_C9orf156_HEMGN_ANP32B_NANS_TBC1D2	yes	no
9:113312231:G/C	PDW	chr9:61	9:113312231_G_C	rs61751937	9	113312231	G/C	C	G	Low	0.0292	0.0292	0.0292	TRUE	TRUE	+	0.062254	0.0106688	8.26968	0.000219724	+	0.068317	0.0095014	12.187	missense_variant	MODERATE	SVEP1	ENSG00000165124	G	C	none	no	no	778485	SVEP1	ENSG00000165124				no	exonic_or_splice	NA	ENSG00000165124	exonic_notExpressed	ENSG00000165124	SVEP1	yes	yes
9:127189915:T/A	PCT	chr9:72	9:127189915_T_A	rs10818963	9	127189915	T/A	T	T	Common	0.6524	0.3476	0.6524	TRUE	TRUE	-	-0.0242728	0.00393604	9.15688	0.000267216	-	-0.023806	0.0034454	11.312	intergenic_variant	MODIFIER	NA	NA	T	A	none	no	no	782459						NA	intergenic	NA	ENSG00000136930	bait_proximity	ENSG00000136930	PSMB7	no	no
9:131466489:G/T	PCT	chr9:75	9:131466489_G_T	rs13289095	9	131466489	G/T	T	G	Common	0.1453	0.1453	0.1453	TRUE	TRUE	-	-0.0339191	0.00518381	10.2205	0.000285758	-	-0.036115	0.0045381	14.755	intron_variant	MODIFIER	PKN3	ENSG00000160447	G	T	none	no	no	783354	PKN3	ENSG00000160447	783356	PKN3_ZDHHC12	ENSG00000160447_ENSG00000160446_ENSG00000223478	yes	promoter	ENSG00000160447	ENSG00000160447	promoter_overlap	ENSG00000160447	PKN3	yes	yes
9:135864436:C/G	PLT#	chr9:79	9:135864436_C_G	NA	9	135864436	C/G	G	NA	Common	0.0607	0.0607	NA	FALSE	TRUE	-	-0.0851571	0.00777887	27.1643	0.000826923	-	-0.086233	0.0066888	37.284	intron_variant	MODIFIER	GFI1B	ENSG00000165702	C	G	SEconst	ATAC	no	784236	GFI1B	ENSG00000165702				yes	intronic	NA	unassigned	unassigned	unassigned		no	no
9:135864436:C/G	MPV	chr9:79	9:135864436_C_G	NA	9	135864436	C/G	G	NA	Common	0.0605	0.0605	NA	TRUE	TRUE	+	0.12145	0.00774053	54.753	0.00167679	+	0.12202	0.0062461	84.164	intron_variant	MODIFIER	GFI1B	ENSG00000165702	C	G	SEconst	ATAC	no	784236	GFI1B	ENSG00000165702				yes	intronic	NA	unassigned	unassigned	unassigned		no	no
9:135864513:C/T	PLT#	chr9:81	9:135864513_C_T	rs150813342	9	135864513	C/T	T	C	Rare	0.008	0.008	0.008	FALSE	TRUE	-	-0.422016	0.0212271	87.2256	0.00282676	-	-0.43396	0.018262	123.88	synonymous_variant	LOW	GFI1B	ENSG00000165702	C	T	SEconst	ATAC	no	784236	GFI1B	ENSG00000165702				yes	exonic_or_splice	NA	ENSG00000165702	exonic_expressed_Enh	ENSG00000165702	GFI1B	yes	yes
9:135864513:C/T	MPV	chr9:81	9:135864513_C_T	rs150813342	9	135864513	C/T	T	C	Rare	0.0079	0.0079	0.0079	TRUE	TRUE	+	0.468329	0.0212601	106.814	0.00343807	+	0.50245	0.01716	187.25	synonymous_variant	LOW	GFI1B	ENSG00000165702	C	T	SEconst	ATAC	no	784236	GFI1B	ENSG00000165702				yes	exonic_or_splice	NA	ENSG00000165702	exonic_expressed_Enh	ENSG00000165702	GFI1B	yes	yes
9:135864513:C/T	PDW	chr9:81	9:135864513_C_T	rs150813342	9	135864513	C/T	T	C	Rare	0.0079	0.0079	0.0079	FALSE	TRUE	+	0.280282	0.0211242	39.4516	0.00123141	+	0.29513	0.01882	54.656	synonymous_variant	LOW	GFI1B	ENSG00000165702	C	T	SEconst	ATAC	no	784236	GFI1B	ENSG00000165702				yes	exonic_or_splice	NA	ENSG00000165702	exonic_expressed_Enh	ENSG00000165702	GFI1B	yes	yes
9:135864513:C/T	PCT	chr9:81	9:135864513_C_T	rs150813342	9	135864513	C/T	T	C	Rare	0.0079	0.0079	0.0079	FALSE	TRUE	-	-0.230934	0.0214794	26.2339	0.000835964	-	-0.22609	0.018804	32.558	synonymous_variant	LOW	GFI1B	ENSG00000165702	C	T	SEconst	ATAC	no	784236	GFI1B	ENSG00000165702				yes	exonic_or_splice	NA	ENSG00000165702	exonic_expressed_Enh	ENSG00000165702	GFI1B	yes	yes
9:136921464:A/G	MPV	chr9:92	9:136921464_A_G	rs2157770	9	136921464	A/G	G	G	Common	0.286	0.286	0.714	TRUE	TRUE	-	-0.0443665	0.00400817	27.7512	0.000803903	-	-0.031463	0.0035525	18.08	intron_variant	MODIFIER	BRD3, RP11-374P20.4	ENSG00000169925, ENSG00000235138	A	G	TE	no	no	784446	BRD3	ENSG00000169925_ENSG00000235138				NA	intronic	NA	ENSG00000235138_ENSG00000169925_ENSG00000235106_ENSG00000148248_ENSG00000198870	LD0.8_ambiguous	ENSG00000148248_ENSG00000169925_ENSG00000198870_ENSG00000235106_ENSG00000235138	LINC00094_RP11-374P20.4_SURF4_C9orf96_BRD3	yes	no
9:136942136:C/A	MPV	chr9:95	9:136942136_C_A	rs10821556	9	136942136	C/A	A	C	Common	0.3291	0.3291	0.3291	TRUE	TRUE	-	-0.0507211	0.00385809	38.7502	0.00113604	-	-0.040365	0.0034185	31.436	upstream_gene_variant	MODIFIER	RP11-349K21.1	ENSG00000271525	C	A	none	no	no	784450						NA	intergenic	NA	ENSG00000169925	LD0.9_unambiguous	ENSG00000169925	BRD3	no	no
9:21986847:T/A	PLT#	chr9:31	9:21986847_T_A	rs3731211	9	21986847	T/A	T	T	Common	0.7211	0.2789	0.7211	FALSE	TRUE	+	0.0410697	0.00406402	23.2828	0.000678448	+	0.037126	0.0034979	25.582	intron_variant	MODIFIER	CDKN2A, RP11-145E5.5	ENSG00000147889, ENSG00000264545	T	A	none	no	no	757433	CDKN2A	ENSG00000264545_ENSG00000147889	757377	MTAP	ENSG00000099810_ENSG00000264545	NA	intronic	NA	ENSG00000099810_ENSG00000264545	interaction	ENSG00000099810_ENSG00000264545	MTAP_RP11-145E5.5	yes	no
9:21986847:T/A	PCT	chr9:31	9:21986847_T_A	rs3731211	9	21986847	T/A	T	T	Common	0.7212	0.2788	0.7212	TRUE	TRUE	+	0.0455048	0.00407624	28.2106	0.000832709	+	0.043092	0.0035731	32.752	intron_variant	MODIFIER	CDKN2A, RP11-145E5.5	ENSG00000147889, ENSG00000264545	T	A	none	no	no	757433	CDKN2A	ENSG00000264545_ENSG00000147889	757377	MTAP	ENSG00000099810_ENSG00000264545	NA	intronic	NA	ENSG00000099810_ENSG00000264545	interaction	ENSG00000099810_ENSG00000264545	MTAP_RP11-145E5.5	yes	no
9:22151139:G/A	PCT	chr9:33	9:22151139_G_A	rs6475611	9	22151139	G/A	A	G	Common	0.1619	0.1619	0.1619	TRUE	TRUE	-	-0.0632928	0.00500066	35.9893	0.00108713	-	-0.057138	0.0043832	38.096	intergenic_variant	MODIFIER	NA	NA	G	A	none	no	no	757482						NA	intergenic	NA	unassigned	unassigned	unassigned		no	no
9:239313:G/C	MPV	chr9:1	9:239313_G_C	rs471756	9	239313	G/C	G	C	Common	0.54	0.46	0.46	TRUE	TRUE	-	-0.0213077	0.00362654	8.37512	0.000225557	+	0.030436	0.0036397	16.208	intron_variant	MODIFIER	DOCK8	ENSG00000107099	G	C	none	no	no	750568	DOCK8	ENSG00000107099				yes	intronic	NA	ENSG00000107099_ENSG00000183784	LD0.8_unambiguous	ENSG00000107099_ENSG00000183784	C9orf66_DOCK8	yes	no
9:246357:A/G	PDW	chr9:2	9:246357_A_G	rs785830	9	246357	A/G	G	A	Common	0.4961	0.4961	0.4961	TRUE	TRUE	+	0.0281577	0.0035945	14.324	0.000396405	+	0.026804	0.0032012	16.248	intron_variant	MODIFIER	DOCK8	ENSG00000107099	A	G	none	no	no	750569	DOCK8	ENSG00000107099				yes	intronic	NA	ENSG00000107099_ENSG00000183784	LD0.8_unambiguous	ENSG00000107099_ENSG00000183784	C9orf66_DOCK8	yes	no
9:273178:G/GA	MPV	chr9:3	9:273178_G_GA	rs3215853	9	273178	G/GA	G	NA	Common	0.7579	0.2421	NA	TRUE	TRUE	-	-0.0578822	0.00423625	41.7757	0.0012295	-	-0.060955	0.0043081	44.696	intron_variant	MODIFIER	DOCK8	ENSG00000107099	G	GA	none	ATAC	no	750578	DOCK8	ENSG00000235880_ENSG00000107099	750561	DOCK8_C9orf66	ENSG00000107099_ENSG00000183784	yes	promoter	ENSG00000235880_ENSG00000107099	ENSG00000235880_ENSG00000107099	promoter_overlap	ENSG00000107099_ENSG00000235880	RP11-59O6.3_DOCK8	yes	no
9:329343:CA/C	PLT#	chr9:6	9:329343_CA_C	rs56318916	9	329343	CA/C	C	CA	Common	0.1938	0.1938	0.1938	FALSE	TRUE	-	-0.0347462	0.00461307	13.3017	0.00037726	-	-0.034267	0.0039666	17.242	intron_variant	MODIFIER	DOCK8	ENSG00000107099	CA	C	none	no	no	750594	DOCK8	ENSG00000107099	750561	DOCK8_C9orf66	ENSG00000107099_ENSG00000183784	yes	intronic	NA	ENSG00000107099_ENSG00000183784	interaction	ENSG00000107099_ENSG00000183784	C9orf66_DOCK8	yes	no
9:329343:CA/C	MPV	chr9:6	9:329343_CA_C	rs56318916	9	329343	CA/C	C	CA	Common	0.1935	0.1935	0.1935	TRUE	TRUE	+	0.065044	0.00458605	44.9328	0.00132047	+	0.044642	0.004072	27.231	intron_variant	MODIFIER	DOCK8	ENSG00000107099	CA	C	none	no	no	750594	DOCK8	ENSG00000107099	750561	DOCK8_C9orf66	ENSG00000107099_ENSG00000183784	yes	intronic	NA	ENSG00000107099_ENSG00000183784	interaction	ENSG00000107099_ENSG00000183784	C9orf66_DOCK8	yes	no
9:341829:G/T	MPV	chr9:7	9:341829_G_T	rs7869524	9	341829	G/T	T	T	Common	0.4355	0.4355	0.5645	TRUE	TRUE	-	-0.0441473	0.00368786	32.2972	0.000958275	-	-0.037796	0.0032534	30.461	intron_variant	MODIFIER	DOCK8	ENSG00000107099	G	T	none	no	no	750602	DOCK8	ENSG00000107099				yes	intronic	NA	unassigned	unassigned	unassigned		no	no
9:35716066:T/C	PDW	chr9:38	9:35716066_T_C	rs2737273	9	35716066	T/C	T	T	Common	0.6878	0.3122	0.6878	TRUE	TRUE	+	0.0245184	0.00388169	9.57237	0.000258172	+	0.023356	0.0034566	10.85	intron_variant	MODIFIER	TLN1	ENSG00000137076	T	C	none	ATAC	no	761680	TLN1	ENSG00000137076	761662	SIT1	ENSG00000137078	yes	intronic	NA	ENSG00000137078	interaction	ENSG00000137078	SIT1	no	no
9:38198228:T/TG	PLT#	chr9:39	9:38198228_T_TG	rs11446839	9	38198228	T/TG	TG	NA	Common	0.4866	0.4866	NA	FALSE	TRUE	-	-0.0288123	0.00364713	14.5545	0.000414776	-	-0.029594	0.0031345	20.429	intergenic_variant	MODIFIER	NA	NA	T	TG	none	no	no	762317						NA	intergenic	NA	ENSG00000238313	bait_proximity	ENSG00000238313	snoU13	no	no
9:38198228:T/TG	PCT	chr9:39	9:38198228_T_TG	rs11446839	9	38198228	T/TG	TG	NA	Common	0.4867	0.4867	NA	TRUE	TRUE	-	-0.0299053	0.00365808	15.5295	0.000446848	-	-0.030431	0.0032004	20.708	intergenic_variant	MODIFIER	NA	NA	T	TG	none	no	no	762317						NA	intergenic	NA	ENSG00000238313	bait_proximity	ENSG00000238313	snoU13	no	no
9:4763368:C/A	PLT#	chr9:15	9:4763368_C_A	rs409950	9	4763368	C/A	A	C	Common	0.1814	0.1814	0.1814	FALSE	TRUE	+	0.0645745	0.0049409	38.3075	0.0012384	+	0.10559	0.0045703	117.18	intergenic_variant	MODIFIER	NA	NA	C	A	none	ATAC	CTCF	751976			752035_752041_752193	JAK2_PLGRKT	ENSG00000238362_ENSG00000096968_ENSG00000107020	NA	intergenic	NA	ENSG00000238362_ENSG00000096968_ENSG00000107020	interaction	ENSG00000096968_ENSG00000107020_ENSG00000238362	AL158147.1_JAK2_PLGRKT	no	no
9:4763368:C/A	PCT	chr9:15	9:4763368_C_A	rs409950	9	4763368	C/A	A	C	Common	0.1815	0.1815	0.1815	TRUE	TRUE	+	0.0729848	0.00495436	48.3924	0.00158267	+	0.12235	0.0046666	150.46	intergenic_variant	MODIFIER	NA	NA	C	A	none	ATAC	CTCF	751976			752035_752041_752193	JAK2_PLGRKT	ENSG00000238362_ENSG00000096968_ENSG00000107020	NA	intergenic	NA	ENSG00000238362_ENSG00000096968_ENSG00000107020	interaction	ENSG00000096968_ENSG00000107020_ENSG00000238362	AL158147.1_JAK2_PLGRKT	no	no
9:4763491:G/A	PLT#	chr9:16	9:4763491_G_A	rs12005199	9	4763491	G/A	A	G	Common	0.308	0.308	0.308	FALSE	TRUE	+	0.112585	0.0041328	162.683	0.00540319	+	0.11655	0.0040575	180.26	intergenic_variant	MODIFIER	NA	NA	G	A	none	ATAC	CTCF	751976			752035_752041_752193	JAK2_PLGRKT	ENSG00000238362_ENSG00000096968_ENSG00000107020	NA	intergenic	NA	ENSG00000238362_ENSG00000096968_ENSG00000107020	interaction	ENSG00000096968_ENSG00000107020_ENSG00000238362	AL158147.1_JAK2_PLGRKT	no	no
9:4763491:G/A	PCT	chr9:16	9:4763491_G_A	rs12005199	9	4763491	G/A	A	G	Common	0.3081	0.3081	0.3081	TRUE	TRUE	+	0.129103	0.00414392	212.36	0.00710619	+	0.13474	0.0041441	230.42	intergenic_variant	MODIFIER	NA	NA	G	A	none	ATAC	CTCF	751976			752035_752041_752193	JAK2_PLGRKT	ENSG00000238362_ENSG00000096968_ENSG00000107020	NA	intergenic	NA	ENSG00000238362_ENSG00000096968_ENSG00000107020	interaction	ENSG00000096968_ENSG00000107020_ENSG00000238362	AL158147.1_JAK2_PLGRKT	no	no
9:4840380:A/G	PLT#	chr9:18	9:4840380_A_G	rs10974808	9	4840380	A/G	G	A	Common	0.1449	0.1449	0.1449	FALSE	TRUE	+	0.121756	0.00516876	121.963	0.00367361	+	0.065203	0.0053363	33.593	intron_variant	MODIFIER	RCL1	ENSG00000120158	A	G	SE	no	no	751998	RCL1	ENSG00000120158				yes	intronic	NA	ENSG00000199065_ENSG00000228165	bait_proximity	ENSG00000199065_ENSG00000228165	MIR101-2_RP11-125K10.5	no	no
9:4840380:A/G	PCT	chr9:18	9:4840380_A_G	rs10974808	9	4840380	A/G	G	A	Common	0.145	0.145	0.145	TRUE	TRUE	+	0.135605	0.00518266	150.178	0.00455945	+	0.07038	0.0054499	37.407	intron_variant	MODIFIER	RCL1	ENSG00000120158	A	G	SE	no	no	751998	RCL1	ENSG00000120158				yes	intronic	NA	ENSG00000199065_ENSG00000228165	bait_proximity	ENSG00000199065_ENSG00000228165	MIR101-2_RP11-125K10.5	no	no
9:4856234:G/A	PLT#	chr9:20	9:4856234_G_A	rs1887430	9	4856234	G/A	G	G	Common	0.5907	0.4093	0.5907	FALSE	TRUE	+	0.0703467	0.0037089	79.4954	0.00239291	+	0.044462	0.0035487	35.269	intron_variant	MODIFIER	RCL1	ENSG00000120158	G	A	SEconst	ATAC	no	752003	RCL1	ENSG00000120158	752041	JAK2	ENSG00000096968	yes	intronic	NA	ENSG00000096968	interaction	ENSG00000096968	JAK2	no	no
9:4856234:G/A	PCT	chr9:20	9:4856234_G_A	rs1887430	9	4856234	G/A	G	G	Common	0.5907	0.4093	0.5907	TRUE	TRUE	+	0.0784447	0.00371907	98.0312	0.00297554	+	0.047578	0.0036229	38.649	intron_variant	MODIFIER	RCL1	ENSG00000120158	G	A	SEconst	ATAC	no	752003	RCL1	ENSG00000120158	752041	JAK2	ENSG00000096968	yes	intronic	NA	ENSG00000096968	interaction	ENSG00000096968	JAK2	no	no
9:5015901:T/A	PCT	chr9:21	9:5015901_T_A	rs10815146	9	5015901	T/A	T	A	Common	0.5055	0.4945	0.4945	TRUE	TRUE	-	-0.0419405	0.0036545	29.7611	0.000879398	-	-0.051443	0.0032241	56.54	intron_variant	MODIFIER	JAK2	ENSG00000096968	T	A	none	no	no	752054	JAK2	ENSG00000096968				yes	intronic	NA	ENSG00000107020	LD0.9_unambiguous	ENSG00000107020	PLGRKT	no	no
9:5081828:G/C	PLT#	chr9:23	9:5081828_G_C	rs150221602	9	5081828	G/C	C	G	Rare	0.0013	0.0013	0.0013	TRUE	TRUE	+	0.475651	0.0551666	17.1821	0.000587469	+	0.42083	0.04751	18.083	missense_variant	MODERATE	JAK2	ENSG00000096968	G	C	none	no	no	752075	JAK2	ENSG00000096968_ENSG00000268155	752193	PLGRKT	ENSG00000107020	yes	exonic_or_splice	NA	ENSG00000096968	exonic_expressed_noEnh	ENSG00000096968	JAK2	yes	yes
9:5081828:G/C	PCT	chr9:23	9:5081828_G_C	rs150221602	9	5081828	G/C	C	G	Rare	0.0014	0.0014	0.0014	FALSE	TRUE	+	0.4091	0.0550556	12.9664	0.00046796	+	0.38265	0.048268	14.648	missense_variant	MODERATE	JAK2	ENSG00000096968	G	C	none	no	no	752075	JAK2	ENSG00000096968_ENSG00000268155	752193	PLGRKT	ENSG00000107020	yes	exonic_or_splice	NA	ENSG00000096968	exonic_expressed_noEnh	ENSG00000096968	JAK2	yes	yes
9:5126343:G/A	PLT#	chr9:24	9:5126343_G_A	rs41316003	9	5126343	G/A	A	G	Rare	0.005	0.005	0.005	FALSE	TRUE	+	0.165361	0.027571	8.69853	0.000272076	+	0.21523	0.023807	18.803	missense_variant	MODERATE	JAK2	ENSG00000096968	G	A	none	no	no	752094	JAK2	ENSG00000096968	752193	PLGRKT	ENSG00000107020	yes	exonic_or_splice	NA	ENSG00000096968	exonic_expressed_noEnh	ENSG00000096968	JAK2	yes	yes
9:5126343:G/A	PCT	chr9:24	9:5126343_G_A	rs41316003	9	5126343	G/A	A	G	Rare	0.005	0.005	0.005	TRUE	TRUE	+	0.170913	0.0277924	9.10978	0.000290652	+	0.21354	0.024429	17.634	missense_variant	MODERATE	JAK2	ENSG00000096968	G	A	none	no	no	752094	JAK2	ENSG00000096968	752193	PLGRKT	ENSG00000107020	yes	exonic_or_splice	NA	ENSG00000096968	exonic_expressed_noEnh	ENSG00000096968	JAK2	yes	yes
9:73072945:AG/A	PDW	chr9:40	9:73072945_AG_A	rs200092657	9	73072945	AG/A	A	AG	Common	0.4126	0.4126	0.4126	TRUE	TRUE	+	0.0317105	0.00368532	17.1157	0.000487417	+	0.032098	0.0032821	21.856	intergenic_variant	MODIFIER	NA	NA	AG	A	none	no	no	766544						NA	intergenic	NA	ENSG00000119138	LD0.9_unambiguous	ENSG00000119138	KLF9	no	no
9:73124343:A/T	MPV	chr9:41	9:73124343_A_T	rs56184018	9	73124343	A/T	T	A	Common	0.3559	0.3559	0.3559	TRUE	TRUE	+	0.0312226	0.00381526	15.5599	0.000446939	+	0.032042	0.0030772	24.655	intergenic_variant	MODIFIER	NA	NA	A	T	none	no	no	766564			766538	KLF9	ENSG00000119138	NA	intergenic	NA	ENSG00000119138	interaction	ENSG00000119138	KLF9	no	no
9:91392686:TTC/T	PLT#	chr9:47	9:91392686_TTC_T	rs142550358	9	91392686	TTC/T	T	NA	Common	0.0545	0.0545	NA	FALSE	TRUE	-	-0.0789852	0.00817424	21.3622	0.000642953	-	-0.08143	0.0070261	30.32	intergenic_variant	MODIFIER	NA	NA	TTC	T	TE	ATAC	no	772268						NA	intergenic	NA	unassigned	unassigned	unassigned		no	no
9:91392686:TTC/T	PCT	chr9:47	9:91392686_TTC_T	rs142550358	9	91392686	TTC/T	T	NA	Common	0.0546	0.0546	NA	TRUE	TRUE	-	-0.1065	0.00818971	37.9357	0.00117094	-	-0.10361	0.0071668	46.616	intergenic_variant	MODIFIER	NA	NA	TTC	T	TE	ATAC	no	772268						NA	intergenic	NA	unassigned	unassigned	unassigned		no	no
9:93567281:A/G	PDW	chr9:54	9:93567281_A_G	rs2780701	9	93567281	A/G	G	G	Common	0.4605	0.4605	0.5395	TRUE	TRUE	-	-0.0243141	0.00360464	10.816	0.000293744	-	-0.026015	0.0032095	15.277	intron_variant	MODIFIER	SYK	ENSG00000165025	A	G	SEconst	no	no	772771	SYK	ENSG00000165025	772399_772400_772460	CKS2_MIR3153_SECISBP2_GADD45G	ENSG00000123975_ENSG00000265112_ENSG00000187742_ENSG00000130222	yes	intronic	NA	ENSG00000123975_ENSG00000265112_ENSG00000187742_ENSG00000130222	interaction	ENSG00000123975_ENSG00000130222_ENSG00000187742_ENSG00000265112	MIR3153_GADD45G_CKS2_SECISBP2	no	no
9:99192919:A/C	PLT#	chr9:58	9:99192919_A_C	rs10820606	9	99192919	A/C	C	A	Common	0.2333	0.2333	0.2333	FALSE	TRUE	+	0.0498871	0.00437315	29.4166	0.000890321	+	0.049743	0.0037664	39.079	intergenic_variant	MODIFIER	NA	NA	A	C	none	no	no	774221						NA	intergenic	NA	ENSG00000165244	bait_proximity	ENSG00000165244	ZNF367	no	no
9:99192919:A/C	PDW	chr9:58	9:99192919_A_C	rs10820606	9	99192919	A/C	C	A	Common	0.2334	0.2334	0.2334	TRUE	TRUE	-	-0.0568153	0.00431416	38.8812	0.00115513	-	-0.055306	0.0038487	46.069	intergenic_variant	MODIFIER	NA	NA	A	C	none	no	no	774221						NA	intergenic	NA	ENSG00000165244	bait_proximity	ENSG00000165244	ZNF367	no	no
9:99192919:A/C	PCT	chr9:58	9:99192919_A_C	rs10820606	9	99192919	A/C	C	A	Common	0.2334	0.2334	0.2334	FALSE	TRUE	+	0.0419866	0.00438501	20.9921	0.000630842	+	0.041491	0.003845	26.412	intergenic_variant	MODIFIER	NA	NA	A	C	none	no	no	774221						NA	intergenic	NA	ENSG00000165244	bait_proximity	ENSG00000165244	ZNF367	no	no
