# Supplementary material for: Platelet function is modified by common sequence variation in megakaryocyte super enhancers
Source: Nat Commun. 2017 Jul 13;8:16058. doi: 10.1038/ncomms16058 (PMC5511350; doi:10.1038/ncomms16058)
Supplement: Supplementary Data 9 [file ncomms16058-s9.xlsx]

## Sheet: MK_SE_GWAS_GO
ID_CATEGORY	NAME_CATEGORY	ADJUSTED_PVALUE	NON_CORR_PVALUE	FOLD_ENRICHMENT	#GENES	GENES
GO:0042060	wound healing	0.00156	5.5e-07	3	26	ENSG00000257365,ENSG00000079691,ENSG00000123405,ENSG00000164220,ENSG00000254087,ENSG00000110799,ENSG00000177105,ENSG00000181104,ENSG00000130402,ENSG00000094916,ENSG00000105887,ENSG00000175591,ENSG00000111252,ENSG00000161638,ENSG00000171988,ENSG00000115956,ENSG00000179588,ENSG00000117400,ENSG00000096968,ENSG00000010278,ENSG00000125257,ENSG00000110876,ENSG00000087460,ENSG00000167323,ENSG00000072110…
GO:0050817	coagulation	0.00156	4.86e-07	3.31	23	ENSG00000079691,ENSG00000123405,ENSG00000164220,ENSG00000254087,ENSG00000110799,ENSG00000177105,ENSG00000181104,ENSG00000130402,ENSG00000094916,ENSG00000111252,ENSG00000161638,ENSG00000171988,ENSG00000115956,ENSG00000179588,ENSG00000096968,ENSG00000117400,ENSG00000010278,ENSG00000125257,ENSG00000110876,ENSG00000087460,ENSG00000167323,ENSG00000072110,ENSG00000158869
GO:0007599	hemostasis	0.00156	5.6e-07	3.29	23	ENSG00000079691,ENSG00000123405,ENSG00000164220,ENSG00000254087,ENSG00000110799,ENSG00000177105,ENSG00000181104,ENSG00000130402,ENSG00000094916,ENSG00000111252,ENSG00000161638,ENSG00000171988,ENSG00000115956,ENSG00000179588,ENSG00000096968,ENSG00000117400,ENSG00000010278,ENSG00000125257,ENSG00000110876,ENSG00000087460,ENSG00000167323,ENSG00000072110,ENSG00000158869
GO:0007596	blood coagulation	0.00156	4.86e-07	3.31	23	ENSG00000079691,ENSG00000123405,ENSG00000164220,ENSG00000254087,ENSG00000110799,ENSG00000177105,ENSG00000181104,ENSG00000130402,ENSG00000094916,ENSG00000111252,ENSG00000161638,ENSG00000171988,ENSG00000115956,ENSG00000179588,ENSG00000096968,ENSG00000117400,ENSG00000010278,ENSG00000125257,ENSG00000110876,ENSG00000087460,ENSG00000167323,ENSG00000072110,ENSG00000158869
GO:0050878	regulation of body fluid levels	0.026	1.17e-05	2.74	23	ENSG00000079691,ENSG00000123405,ENSG00000164220,ENSG00000254087,ENSG00000110799,ENSG00000177105,ENSG00000181104,ENSG00000130402,ENSG00000094916,ENSG00000111252,ENSG00000161638,ENSG00000171988,ENSG00000115956,ENSG00000179588,ENSG00000096968,ENSG00000117400,ENSG00000010278,ENSG00000125257,ENSG00000110876,ENSG00000087460,ENSG00000167323,ENSG00000072110,ENSG00000158869
GO:0030036	actin cytoskeleton organization	0.0293	1.58e-05	3.48	16	ENSG00000061987,ENSG00000079691,ENSG00000036257,ENSG00000110880,ENSG00000177105,ENSG00000130402,ENSG00000169604,ENSG00000155849,ENSG00000115956,ENSG00000100266,ENSG00000096968,ENSG00000163217,ENSG00000186635,ENSG00000072110,ENSG00000110237,ENSG00000131504
GO:0002576	platelet degranulation	0.031	1.95e-05	6.94	8	ENSG00000254087,ENSG00000110799,ENSG00000115956,ENSG00000130402,ENSG00000010278,ENSG00000125257,ENSG00000158869,ENSG00000072110
GO:0009611	response to wounding	0.0321	2.31e-05	2.18	32	ENSG00000164220,ENSG00000110799,ENSG00000130402,ENSG00000175591,ENSG00000125952,ENSG00000111252,ENSG00000161638,ENSG00000171988,ENSG00000115956,ENSG00000096968,ENSG00000010278,ENSG00000125257,ENSG00000110876,ENSG00000087460,ENSG00000133800,ENSG00000158869,ENSG00000257365,ENSG00000123405,ENSG00000079691,ENSG00000254087,ENSG00000158874,ENSG00000177105,ENSG00000094916,ENSG00000181104,ENSG00000140526…
GO:0030168	platelet activation	0.0732	6.1e-05	3.92	12	ENSG00000164220,ENSG00000254087,ENSG00000110799,ENSG00000115956,ENSG00000177105,ENSG00000181104,ENSG00000130402,ENSG00000117400,ENSG00000010278,ENSG00000125257,ENSG00000158869,ENSG00000072110
GO:0030029	actin filament-based process	0.0732	6.58e-05	3.09	16	ENSG00000061987,ENSG00000079691,ENSG00000036257,ENSG00000110880,ENSG00000177105,ENSG00000130402,ENSG00000169604,ENSG00000155849,ENSG00000115956,ENSG00000100266,ENSG00000096968,ENSG00000163217,ENSG00000186635,ENSG00000072110,ENSG00000110237,ENSG00000131504
