# Supplementary material for: Platelet function is modified by common sequence variation in megakaryocyte super enhancers
Source: Nat Commun. 2017 Jul 13;8:16058. doi: 10.1038/ncomms16058 (PMC5511350; doi:10.1038/ncomms16058)
Supplement: Supplementary Data 10 [file ncomms16058-s10.zip]

Archive with 37 entries (37 files):
- CytoscapeSession-2016_12_13-09_08/3.0.0.version
- CytoscapeSession-2016_12_13-09_08/networks/36-t_complete_network.txt.xgmml
- CytoscapeSession-2016_12_13-09_08/views/62-22878-t_complete_network.txt.xgmml
- CytoscapeSession-2016_12_13-09_08/tables/62-t_complete_network.txt/HIDDEN-org.cytoscape.model.CyNode-62+hidden+node.cytable
- CytoscapeSession-2016_12_13-09_08/tables/52-52/LOCAL_ATTRS-org.cytoscape.model.CyNetwork-52+default+network.cytable
- CytoscapeSession-2016_12_13-09_08/tables/52-52/HIDDEN-org.cytoscape.model.CyNetwork-52+hidden+network.cytable
- CytoscapeSession-2016_12_13-09_08/tables/52-52/HIDDEN-org.cytoscape.model.CyNode-52+hidden+node.cytable
- CytoscapeSession-2016_12_13-09_08/tables/36-t_complete_network.txt/SHARED_ATTRS-org.cytoscape.model.CyEdge-36+shared+edge.cytable
- CytoscapeSession-2016_12_13-09_08/tables/62-t_complete_network.txt/HIDDEN-org.cytoscape.model.CyNetwork-62+hidden+network.cytable
- CytoscapeSession-2016_12_13-09_08/tables/52-52/HIDDEN-org.cytoscape.model.CyEdge-52+hidden+edge.cytable
- CytoscapeSession-2016_12_13-09_08/tables/36-t_complete_network.txt/LOCAL_ATTRS-org.cytoscape.model.CyNode-36+default+node.cytable
- CytoscapeSession-2016_12_13-09_08/tables/62-t_complete_network.txt/LOCAL_ATTRS-org.cytoscape.model.CyNode-t_complete_network.txt+default+node.cytable
- CytoscapeSession-2016_12_13-09_08/tables/62-t_complete_network.txt/LOCAL_ATTRS-org.cytoscape.model.CyNetwork-t_complete_network.txt+default+network.cytable
- CytoscapeSession-2016_12_13-09_08/tables/36-t_complete_network.txt/LOCAL_ATTRS-org.cytoscape.model.CyEdge-36+default+edge.cytable
- CytoscapeSession-2016_12_13-09_08/tables/62-t_complete_network.txt/LOCAL_ATTRS-org.cytoscape.model.CyEdge-t_complete_network.txt+default+edge.cytable
- CytoscapeSession-2016_12_13-09_08/tables/52-52/LOCAL_ATTRS-org.cytoscape.model.CyEdge-52+default+edge.cytable
- CytoscapeSession-2016_12_13-09_08/tables/62-t_complete_network.txt/HIDDEN-org.cytoscape.model.CyEdge-62+hidden+edge.cytable
- CytoscapeSession-2016_12_13-09_08/tables/36-t_complete_network.txt/SHARED_ATTRS-org.cytoscape.model.CyNetwork-36+shared+network.cytable
- CytoscapeSession-2016_12_13-09_08/tables/36-t_complete_network.txt/HIDDEN-org.cytoscape.model.CyNetwork-36+hidden+network.cytable
- CytoscapeSession-2016_12_13-09_08/tables/36-t_complete_network.txt/SHARED_ATTRS-org.cytoscape.model.CyNode-36+shared+node.cytable
- CytoscapeSession-2016_12_13-09_08/tables/36-t_complete_network.txt/LOCAL_ATTRS-org.cytoscape.model.CyNetwork-36+default+network.cytable
- CytoscapeSession-2016_12_13-09_08/tables/36-t_complete_network.txt/HIDDEN-org.cytoscape.model.CyNode-36+hidden+node.cytable
- CytoscapeSession-2016_12_13-09_08/tables/36-t_complete_network.txt/HIDDEN-org.cytoscape.model.CyEdge-36+hidden+edge.cytable
- CytoscapeSession-2016_12_13-09_08/tables/52-52/LOCAL_ATTRS-org.cytoscape.model.CyNode-52+default+node.cytable
- CytoscapeSession-2016_12_13-09_08/tables/cytables.xml
- CytoscapeSession-2016_12_13-09_08/session_vizmap.xml
- CytoscapeSession-2016_12_13-09_08/properties/session_bookmarks.xml
- CytoscapeSession-2016_12_13-09_08/properties/groupSettings.props
- CytoscapeSession-2016_12_13-09_08/apps/org.cytoscape.ding.customgraphicsmgr/image_metadata.props
- CytoscapeSession-2016_12_13-09_08/apps/org.cytoscape.swing-application/session_state.xml
- CytoscapeSession-2016_12_13-09_08/apps/org.cytoscape.swing-application/network_list.xml
- CytoscapeSession-2016_12_13-09_08/apps/org.cytoscape.filter/filters.json
- CytoscapeSession-2016_12_13-09_08/apps/org.cytoscape.filter/filterChains.json
- CytoscapeSession-2016_12_13-09_08/apps/org.cytoscape.browser/UnassignedTables.props
- CytoscapeSession-2016_12_13-09_08/apps/org.cytoscape.browser/EdgeTable.props
- CytoscapeSession-2016_12_13-09_08/apps/org.cytoscape.browser/NetworkTable.props
- CytoscapeSession-2016_12_13-09_08/apps/org.cytoscape.browser/NodeTable.props
