# Supplementary material for: Platelet function is modified by common sequence variation in megakaryocyte super enhancers
Source: Nat Commun. 2017 Jul 13;8:16058. doi: 10.1038/ncomms16058 (PMC5511350; doi:10.1038/ncomms16058)
Supplement: Supplementary Data 10 [file ncomms16058-s10.zip › CytoscapeSession-2016_12_13-09_08/networks/36-t_complete_network.txt.xgmml]

<?xml version="1.0" encoding="UTF-8" standalone="yes"?>
<graph id="36" label="t_complete_network.txt" cy:view="0" cy:registered="0" cy:documentVersion="3.0" xmlns:dc="http://purl.org/dc/elements/1.1/" xmlns:xlink="http://www.w3.org/1999/xlink" xmlns:rdf="http://www.w3.org/1999/02/22-rdf-syntax-ns#" xmlns:cy="http://www.cytoscape.org" xmlns="http://www.cs.rpi.edu/XGMML">
  <att>
    <graph id="52" label="52" cy:registered="0">
    </graph>
  </att>
  <att>
    <graph id="62" label="t_complete_network.txt" cy:registered="1">
      <node id="4306" label="ZPR1"/>
      <node id="4305" label="ZNF385A"/>
      <node id="4304" label="BCL6"/>
      <node id="4303" label="ZFPM1"/>
      <node id="4302" label="ZFP36L2"/>
      <node id="4301" label="ZC3HC1"/>
      <node id="4300" label="ZC2HC1C"/>
      <node id="4299" label="ZBTB39"/>
      <node id="4298" label="YTHDF2"/>
      <node id="4297" label="YME1L1"/>
      <node id="4296" label="NONO"/>
      <node id="4295" label="BMP1"/>
      <node id="4294" label="GPN1"/>
      <node id="4293" label="WNT2B"/>
      <node id="4292" label="SYNPO"/>
      <node id="4291" label="SSFA2"/>
      <node id="4290" label="CSNK1A1"/>
      <node id="4289" label="WDR77"/>
      <node id="4288" label="WDR66"/>
      <node id="4287" label="DIMT1"/>
      <node id="4286" label="WBSCR22"/>
      <node id="4285" label="DDX3X"/>
      <node id="4284" label="UBASH3B"/>
      <node id="4283" label="PACSIN3"/>
      <node id="4282" label="CAV1"/>
      <node id="4281" label="SORBS2"/>
      <node id="4280" label="VWA5B2"/>
      <node id="4279" label="VPS45"/>
      <node id="4278" label="CHMP4B"/>
      <node id="4277" label="PPP1R18"/>
      <node id="4276" label="KRT20"/>
      <node id="4275" label="HSPA5"/>
      <node id="4274" label="CTSA"/>
      <node id="4273" label="VAPB"/>
      <node id="4272" label="RMDN3"/>
      <node id="4271" label="RRP9"/>
      <node id="4270" label="PWP2"/>
      <node id="4269" label="FCF1"/>
      <node id="4268" label="DDX47"/>
      <node id="4267" label="BMS1"/>
      <node id="4266" label="UTP4"/>
      <node id="4265" label="ZNF207"/>
      <node id="4264" label="YLPM1"/>
      <node id="4263" label="TMPO"/>
      <node id="4262" label="TCEAL4"/>
      <node id="4261" label="MEX3C"/>
      <node id="4260" label="HLTF"/>
      <node id="4259" label="FAM175B"/>
      <node id="4258" label="CCDC6"/>
      <node id="4257" label="CBX7"/>
      <node id="4256" label="PRPF4B"/>
      <node id="4255" label="COPRS"/>
      <node id="4254" label="USP30"/>
      <node id="4253" label="MYH9"/>
      <node id="4252" label="FANCM"/>
      <node id="4251" label="PHB2"/>
      <node id="4250" label="ME2"/>
      <node id="4249" label="LGALS7B"/>
      <node id="4248" label="LGALS7"/>
      <node id="4247" label="FAM107A"/>
      <node id="4246" label="CDK11A"/>
      <node id="4245" label="UNC119B"/>
      <node id="4244" label="UQCC2"/>
      <node id="4243" label="UHRF1BP1"/>
      <node id="4242" label="CLPB"/>
      <node id="4241" label="UBAP2L"/>
      <node id="4240" label="NEK4"/>
      <node id="4239" label="VBP1"/>
      <node id="4238" label="TBCC"/>
      <node id="4237" label="TBCB"/>
      <node id="4236" label="PFDN6"/>
      <node id="4235" label="PFDN4"/>
      <node id="4234" label="PFDN2"/>
      <node id="4233" label="RNF41"/>
      <node id="4232" label="MUTYH"/>
      <node id="4231" label="TSTD2"/>
      <node id="4230" label="PPL"/>
      <node id="4229" label="NOC4L"/>
      <node id="4228" label="CLU"/>
      <node id="4227" label="APIP"/>
      <node id="4226" label="ABLIM1"/>
      <node id="4225" label="BMPR1A"/>
      <node id="4224" label="TRMO"/>
      <node id="4223" label="TRIM5"/>
      <node id="4222" label="DDX24"/>
      <node id="4221" label="TRABD"/>
      <node id="4220" label="HOOK2"/>
      <node id="4219" label="TNNT3"/>
      <node id="4218" label="TNNT2"/>
      <node id="4217" label="TNNI3"/>
      <node id="4216" label="TNNI2"/>
      <node id="4215" label="TNNI1"/>
      <node id="4214" label="TNNC2"/>
      <node id="4213" label="TNNC1"/>
      <node id="4212" label="TMOD1"/>
      <node id="4211" label="SYCE1"/>
      <node id="4210" label="MYL4"/>
      <node id="4209" label="MYL3"/>
      <node id="4208" label="MYL2"/>
      <node id="4207" label="MYL1"/>
      <node id="4206" label="MYH8"/>
      <node id="4205" label="MYH6"/>
      <node id="4204" label="MYH3"/>
      <node id="4203" label="MYBPC3"/>
      <node id="4202" label="MYBPC1"/>
      <node id="4201" label="MAST2"/>
      <node id="4200" label="DMD"/>
      <node id="4199" label="DES"/>
      <node id="4198" label="DCP2"/>
      <node id="4197" label="DCP1A"/>
      <node id="4196" label="TNFSF13B"/>
      <node id="4195" label="TNFRSF13B"/>
      <node id="4194" label="TMPRSS6"/>
      <node id="4193" label="RNF5"/>
      <node id="4192" label="TMEM242"/>
      <node id="4191" label="LDLRAD1"/>
      <node id="4190" label="TMEM190"/>
      <node id="4189" label="TMEM174"/>
      <node id="4188" label="TMEM150A"/>
      <node id="4187" label="USP18"/>
      <node id="4186" label="TMEM14A"/>
      <node id="4185" label="UBA1"/>
      <node id="4184" label="TM9SF4"/>
      <node id="4183" label="TOMM20"/>
      <node id="4182" label="C19orf52"/>
      <node id="4181" label="TIMM10"/>
      <node id="4180" label="THPO"/>
      <node id="4179" label="TET3"/>
      <node id="4178" label="TET2"/>
      <node id="4177" label="SH3BP4"/>
      <node id="4176" label="PHLDB2"/>
      <node id="4175" label="KIF1C"/>
      <node id="4174" label="EDC3"/>
      <node id="4173" label="DENND4C"/>
      <node id="4172" label="TESC"/>
      <node id="4171" label="GNL3"/>
      <node id="4170" label="TERT"/>
      <node id="4169" label="TUBB6"/>
      <node id="4168" label="TUBB1"/>
      <node id="4167" label="TUBAL3"/>
      <node id="4166" label="TUBA8"/>
      <node id="4165" label="TUBA4B"/>
      <node id="4164" label="TUBA3E"/>
      <node id="4163" label="TUBA3D"/>
      <node id="4162" label="TUBA3C"/>
      <node id="4161" label="TUBA1C"/>
      <node id="4160" label="TUBA1B"/>
      <node id="4159" label="TBCD"/>
      <node id="4158" label="TBCA"/>
      <node id="4157" label="TBC1D2"/>
      <node id="4156" label="EHD2"/>
      <node id="4155" label="RBM6"/>
      <node id="4154" label="GOLGA4"/>
      <node id="4153" label="GOLGA1"/>
      <node id="4152" label="ZFYVE9"/>
      <node id="4151" label="SVEP1"/>
      <node id="4150" label="SNF8"/>
      <node id="4149" label="RASSF1"/>
      <node id="4148" label="LCA5L"/>
      <node id="4147" label="SUV39H2"/>
      <node id="4146" label="SUCO"/>
      <node id="4145" label="ZFPL1"/>
      <node id="4144" label="VTI1B"/>
      <node id="4143" label="TRDMT1"/>
      <node id="4142" label="STXBP1"/>
      <node id="4141" label="STX8"/>
      <node id="4140" label="STX7"/>
      <node id="4139" label="STX4"/>
      <node id="4138" label="SNAP23"/>
      <node id="4137" label="RMDN2"/>
      <node id="4136" label="MAL"/>
      <node id="4135" label="DDX49"/>
      <node id="4134" label="CLN6"/>
      <node id="4133" label="APOL2"/>
      <node id="4132" label="TOR1A"/>
      <node id="4131" label="STK38"/>
      <node id="4130" label="NFATC2"/>
      <node id="4129" label="UBE2F"/>
      <node id="4128" label="TYK2"/>
      <node id="4127" label="PTPN2"/>
      <node id="4126" label="IRF9"/>
      <node id="4125" label="IFNB1"/>
      <node id="4124" label="IFNAR2"/>
      <node id="4123" label="IFNAR1"/>
      <node id="4122" label="IFNA8"/>
      <node id="4121" label="IFNA7"/>
      <node id="4120" label="IFNA6"/>
      <node id="4119" label="IFNA5"/>
      <node id="4118" label="IFNA4"/>
      <node id="4117" label="IFNA21"/>
      <node id="4116" label="IFNA2"/>
      <node id="4115" label="IFNA17"/>
      <node id="4114" label="IFNA16"/>
      <node id="4113" label="IFNA14"/>
      <node id="4112" label="IFNA13"/>
      <node id="4111" label="IFNA10"/>
      <node id="4110" label="IFNA1"/>
      <node id="4109" label="GFAP"/>
      <node id="4108" label="DDX58"/>
      <node id="4107" label="ARIH1"/>
      <node id="4106" label="ACTN4"/>
      <node id="4105" label="STARD10"/>
      <node id="4104" label="ZGPAT"/>
      <node id="4103" label="STAC3"/>
      <node id="4102" label="ROBO2"/>
      <node id="4101" label="EXOSC10"/>
      <node id="4100" label="SSH1"/>
      <node id="4099" label="HTATSF1"/>
      <node id="4098" label="RBM3"/>
      <node id="4097" label="SRPK2"/>
      <node id="4096" label="SPAG7"/>
      <node id="4095" label="GATA3"/>
      <node id="4094" label="SOX4"/>
      <node id="4093" label="KIAA1671"/>
      <node id="4092" label="EIF4ENIF1"/>
      <node id="4091" label="ARID3A"/>
      <node id="4090" label="SOWAHA"/>
      <node id="4089" label="VAMP5"/>
      <node id="4088" label="VAMP1"/>
      <node id="4087" label="STX3"/>
      <node id="4086" label="STX1B"/>
      <node id="4085" label="STX1A"/>
      <node id="4084" label="STX17"/>
      <node id="4083" label="STX12"/>
      <node id="4082" label="NAPB"/>
      <node id="4081" label="LURAP1"/>
      <node id="4080" label="SMCO1"/>
      <node id="4079" label="SLC35B4"/>
      <node id="4078" label="SLC25A15"/>
      <node id="4077" label="SLC22A7"/>
      <node id="4076" label="SLC22A5"/>
      <node id="4075" label="SLC22A23"/>
      <node id="4074" label="SKI"/>
      <node id="4073" label="SIT1"/>
      <node id="4072" label="SIRPD"/>
      <node id="4071" label="SIRPB1"/>
      <node id="4070" label="RAP1GAP2"/>
      <node id="4069" label="SIK3"/>
      <node id="4068" label="SHROOM1"/>
      <node id="4067" label="SH3BP5L"/>
      <node id="4066" label="DEDD"/>
      <node id="4065" label="SERPINI1"/>
      <node id="4064" label="TMEM120B"/>
      <node id="4063" label="NOMO1"/>
      <node id="4062" label="NCLN"/>
      <node id="4061" label="METTL9"/>
      <node id="4060" label="AGPAT3"/>
      <node id="4059" label="SERINC1"/>
      <node id="4058" label="SH3GL1"/>
      <node id="4057" label="SEPT8"/>
      <node id="4056" label="SEPN1"/>
      <node id="4055" label="SDHD"/>
      <node id="4054" label="SDHC"/>
      <node id="4053" label="SDHB"/>
      <node id="4052" label="DCN"/>
      <node id="4051" label="SCAMP1"/>
      <node id="4050" label="SIN3A"/>
      <node id="4049" label="SAP25"/>
      <node id="4048" label="SAMD4A"/>
      <node id="4047" label="HIF1A"/>
      <node id="4046" label="RWDD3"/>
      <node id="4045" label="PNMA2"/>
      <node id="4044" label="MKRN3"/>
      <node id="4043" label="KRT27"/>
      <node id="4042" label="CARD9"/>
      <node id="4041" label="CLK3"/>
      <node id="4040" label="CLK2"/>
      <node id="4039" label="RSRP1"/>
      <node id="4038" label="RRS1"/>
      <node id="4037" label="TRAM1"/>
      <node id="4036" label="SSR2"/>
      <node id="4035" label="SRPRA"/>
      <node id="4034" label="SRP9"/>
      <node id="4033" label="SRP54"/>
      <node id="4032" label="SRP19"/>
      <node id="4031" label="SPCS3"/>
      <node id="4030" label="SPCS2"/>
      <node id="4029" label="SPCS1"/>
      <node id="4028" label="SEC61G"/>
      <node id="4027" label="SEC61B"/>
      <node id="4026" label="SEC11C"/>
      <node id="4025" label="RPN2"/>
      <node id="4024" label="ERO1A"/>
      <node id="4023" label="EIF3K"/>
      <node id="4022" label="EIF2S2"/>
      <node id="4021" label="EEFSEC"/>
      <node id="4020" label="CCNDBP1"/>
      <node id="4019" label="UBE2V1"/>
      <node id="4018" label="UBE2U"/>
      <node id="4017" label="UBE2E3"/>
      <node id="4016" label="UBE2D4"/>
      <node id="4015" label="FAM46A"/>
      <node id="4014" label="RNF14"/>
      <node id="4013" label="RIN2"/>
      <node id="4012" label="RFX2"/>
      <node id="4011" label="ZMYND8"/>
      <node id="4010" label="TRIM22"/>
      <node id="4009" label="PRRC2A"/>
      <node id="4008" label="KAT7"/>
      <node id="4007" label="RERE"/>
      <node id="4006" label="HAP1"/>
      <node id="4005" label="RER1"/>
      <node id="4004" label="TCAP"/>
      <node id="4003" label="TAB2"/>
      <node id="4002" label="SNAI1"/>
      <node id="4001" label="SIRT2"/>
      <node id="4000" label="RIOK2"/>
      <node id="3999" label="PDCD11"/>
      <node id="3998" label="KEAP1"/>
      <node id="3997" label="ISL1"/>
      <node id="3996" label="EHMT1"/>
      <node id="3995" label="CHUK"/>
      <node id="3994" label="REEP3"/>
      <node id="3993" label="SNAP29"/>
      <node id="3992" label="SMARCC2"/>
      <node id="3991" label="REST"/>
      <node id="3990" label="HMG20B"/>
      <node id="3989" label="SBF2"/>
      <node id="3988" label="RTP5"/>
      <node id="3987" label="PIH1D1"/>
      <node id="3986" label="FOXS1"/>
      <node id="3985" label="RBMS2"/>
      <node id="3984" label="MEN1"/>
      <node id="3983" label="LEF1"/>
      <node id="3982" label="STK4"/>
      <node id="3981" label="RASSF3"/>
      <node id="3980" label="RASIP1"/>
      <node id="3979" label="XRCC3"/>
      <node id="3978" label="XRCC2"/>
      <node id="3977" label="TOPBP1"/>
      <node id="3976" label="SPIDR"/>
      <node id="3975" label="SLX4"/>
      <node id="3974" label="SLX1B"/>
      <node id="3973" label="SLX1A"/>
      <node id="3972" label="RTEL1"/>
      <node id="3971" label="RMI2"/>
      <node id="3970" label="RMI1"/>
      <node id="3969" label="RHNO1"/>
      <node id="3968" label="RAD9B"/>
      <node id="3967" label="RAD9A"/>
      <node id="3966" label="RAD52"/>
      <node id="3965" label="RAD51D"/>
      <node id="3964" label="RAD51C"/>
      <node id="3963" label="RAD51B"/>
      <node id="3962" label="RAD51AP1"/>
      <node id="3961" label="RAD17"/>
      <node id="3960" label="RAD1"/>
      <node id="3959" label="PPP4R2"/>
      <node id="3958" label="PPP4C"/>
      <node id="3957" label="MUS81"/>
      <node id="3956" label="HUS1"/>
      <node id="3955" label="GEN1"/>
      <node id="3954" label="FANCD2"/>
      <node id="3953" label="EXO1"/>
      <node id="3952" label="EME1"/>
      <node id="3951" label="BRIP1"/>
      <node id="3950" label="TBC1D4"/>
      <node id="3949" label="CHCHD3"/>
      <node id="3948" label="PTPRH"/>
      <node id="3947" label="PTPN4"/>
      <node id="3946" label="UNC45A"/>
      <node id="3945" label="TOMM22"/>
      <node id="3944" label="TIMM23"/>
      <node id="3943" label="TANGO6"/>
      <node id="3942" label="SSR4"/>
      <node id="3941" label="SSR3"/>
      <node id="3940" label="SRPRB"/>
      <node id="3939" label="SLC3A2"/>
      <node id="3938" label="LTN1"/>
      <node id="3937" label="IPO4"/>
      <node id="3936" label="HEATR1"/>
      <node id="3935" label="HACD3"/>
      <node id="3934" label="GGT7"/>
      <node id="3933" label="GCN1"/>
      <node id="3932" label="FANCI"/>
      <node id="3931" label="CUL2"/>
      <node id="3930" label="CNNM3"/>
      <node id="3929" label="CHP1"/>
      <node id="3928" label="ATXN10"/>
      <node id="3927" label="ATAD3A"/>
      <node id="3926" label="NOD1"/>
      <node id="3925" label="HDAC6"/>
      <node id="3924" label="FTSJ1"/>
      <node id="3923" label="AGO3"/>
      <node id="3922" label="RFXANK"/>
      <node id="3921" label="TRIM32"/>
      <node id="3920" label="PTCD2"/>
      <node id="3919" label="BANP"/>
      <node id="3918" label="INTU"/>
      <node id="3917" label="PSMF1"/>
      <node id="3916" label="PSME4"/>
      <node id="3915" label="PSME2"/>
      <node id="3914" label="PSMD8"/>
      <node id="3913" label="PSMD7"/>
      <node id="3912" label="PSMD5"/>
      <node id="3911" label="PSMD14"/>
      <node id="3910" label="PSMD12"/>
      <node id="3909" label="PSMC3"/>
      <node id="3908" label="PSMB9"/>
      <node id="3907" label="PSMB8"/>
      <node id="3906" label="PSMB5"/>
      <node id="3905" label="PSMB2"/>
      <node id="3904" label="PSMB11"/>
      <node id="3903" label="PSMB10"/>
      <node id="3902" label="PSMA8"/>
      <node id="3901" label="PSMA5"/>
      <node id="3900" label="PSMA4"/>
      <node id="3899" label="PSMA2"/>
      <node id="3898" label="EMG1"/>
      <node id="3897" label="ADRM1"/>
      <node id="3896" label="PSMB7"/>
      <node id="3895" label="NR3C1"/>
      <node id="3894" label="PRRC2C"/>
      <node id="3893" label="SSX2IP"/>
      <node id="3892" label="SHKBP1"/>
      <node id="3891" label="RPL26L1"/>
      <node id="3890" label="RNH1"/>
      <node id="3889" label="RBM39"/>
      <node id="3888" label="MFAP1"/>
      <node id="3887" label="DPY30"/>
      <node id="3886" label="CARD10"/>
      <node id="3885" label="PROSER2"/>
      <node id="3884" label="FEN1"/>
      <node id="3883" label="DNA2"/>
      <node id="3882" label="PPP1R35"/>
      <node id="3881" label="CCDC102B"/>
      <node id="3880" label="URI1"/>
      <node id="3879" label="TTI1"/>
      <node id="3878" label="TAF9B"/>
      <node id="3877" label="TAF7"/>
      <node id="3876" label="TAF4B"/>
      <node id="3875" label="TAF4"/>
      <node id="3874" label="TAF3"/>
      <node id="3873" label="TAF2"/>
      <node id="3872" label="TAF1L"/>
      <node id="3871" label="SYT5"/>
      <node id="3870" label="RPP40"/>
      <node id="3869" label="RPP38"/>
      <node id="3868" label="RPP30"/>
      <node id="3867" label="RPP25"/>
      <node id="3866" label="RPP21"/>
      <node id="3865" label="POP7"/>
      <node id="3864" label="POP5"/>
      <node id="3863" label="POP4"/>
      <node id="3862" label="POP1"/>
      <node id="3861" label="PKNOX1"/>
      <node id="3860" label="PBX1"/>
      <node id="3859" label="PAGR1"/>
      <node id="3858" label="NCOA6"/>
      <node id="3857" label="NCOA3"/>
      <node id="3856" label="MED26"/>
      <node id="3855" label="MED19"/>
      <node id="3854" label="MAFB"/>
      <node id="3853" label="KMT2D"/>
      <node id="3852" label="KMT2C"/>
      <node id="3851" label="KDM6A"/>
      <node id="3850" label="IPO8"/>
      <node id="3849" label="HSP90B1"/>
      <node id="3848" label="HOXB1"/>
      <node id="3847" label="FOS"/>
      <node id="3846" label="EGR2"/>
      <node id="3845" label="ASH2L"/>
      <node id="3844" label="AGO1"/>
      <node id="3843" label="UBTF"/>
      <node id="3842" label="RRN3"/>
      <node id="3841" label="NOP58"/>
      <node id="3840" label="NOP56"/>
      <node id="3839" label="NOP10"/>
      <node id="3838" label="NHP2"/>
      <node id="3837" label="GAR1"/>
      <node id="3836" label="DKC1"/>
      <node id="3835" label="CEPT1"/>
      <node id="3834" label="AKT2"/>
      <node id="3833" label="PNPLA3"/>
      <node id="3832" label="PFDN1"/>
      <node id="3831" label="PLXNB2"/>
      <node id="3830" label="P4HB"/>
      <node id="3829" label="PLOD1"/>
      <node id="3828" label="PLGRKT"/>
      <node id="3827" label="PLEKHA6"/>
      <node id="3826" label="UBE2D2"/>
      <node id="3825" label="TAF15"/>
      <node id="3824" label="SNAPIN"/>
      <node id="3823" label="PLEKHA5"/>
      <node id="3822" label="LUZP1"/>
      <node id="3821" label="AHNAK"/>
      <node id="3820" label="INPP5A"/>
      <node id="3819" label="PLCE1"/>
      <node id="3818" label="VPS50"/>
      <node id="3817" label="RCOR1"/>
      <node id="3816" label="RABGEF1"/>
      <node id="3815" label="RABGAP1L"/>
      <node id="3814" label="RABEP1"/>
      <node id="3813" label="PTRF"/>
      <node id="3812" label="PSMD9"/>
      <node id="3811" label="PHLDB3"/>
      <node id="3810" label="PHF21A"/>
      <node id="3809" label="OIP5"/>
      <node id="3808" label="NCKAP5L"/>
      <node id="3807" label="GRIPAP1"/>
      <node id="3806" label="DZIP3"/>
      <node id="3805" label="CLOCK"/>
      <node id="3804" label="CCHCR1"/>
      <node id="3803" label="CCDC93"/>
      <node id="3802" label="ARNTL"/>
      <node id="3801" label="PKN3"/>
      <node id="3800" label="PKIB"/>
      <node id="3799" label="PIM3"/>
      <node id="3798" label="PIGC"/>
      <node id="3797" label="MBOAT7"/>
      <node id="3796" label="CDIPT"/>
      <node id="3795" label="PI4KA"/>
      <node id="3794" label="PEX12"/>
      <node id="3793" label="TRIM39"/>
      <node id="3792" label="PDLIM4"/>
      <node id="3791" label="PDGFC"/>
      <node id="3790" label="PDE7A"/>
      <node id="3789" label="SLMAP"/>
      <node id="3788" label="PTPN13"/>
      <node id="3787" label="CHMP5"/>
      <node id="3786" label="PDCD10"/>
      <node id="3785" label="PCIF1"/>
      <node id="3784" label="SHFM1"/>
      <node id="3783" label="PCID2"/>
      <node id="3782" label="PCDH12"/>
      <node id="3781" label="THAP11"/>
      <node id="3780" label="QKI"/>
      <node id="3779" label="PDLIM7"/>
      <node id="3778" label="CAV3"/>
      <node id="3777" label="BCAR3"/>
      <node id="3776" label="TIMM50"/>
      <node id="3775" label="NME2"/>
      <node id="3774" label="PACS2"/>
      <node id="3773" label="P2RX3"/>
      <node id="3772" label="OSBPL9"/>
      <node id="3771" label="OSBPL11"/>
      <node id="3770" label="OR1I1"/>
      <node id="3769" label="OR1C1"/>
      <node id="3768" label="OR14A2"/>
      <node id="3767" label="OR13G1"/>
      <node id="3766" label="OR11L1"/>
      <node id="3765" label="ATP2A2"/>
      <node id="3764" label="ODF3"/>
      <node id="3763" label="OAZ2"/>
      <node id="3762" label="PEAR1"/>
      <node id="3761" label="LCE2C"/>
      <node id="3760" label="NUFIP2"/>
      <node id="3759" label="ZCCHC10"/>
      <node id="3758" label="LNX2"/>
      <node id="3757" label="NUDT14"/>
      <node id="3756" label="WDR90"/>
      <node id="3755" label="WDR36"/>
      <node id="3754" label="TSSC1"/>
      <node id="3753" label="TLE2"/>
      <node id="3752" label="TBL3"/>
      <node id="3751" label="SIM2"/>
      <node id="3750" label="RAG1"/>
      <node id="3749" label="POC1B"/>
      <node id="3748" label="POC1A"/>
      <node id="3747" label="PIWIL4"/>
      <node id="3746" label="PIWIL1"/>
      <node id="3745" label="NAT10"/>
      <node id="3744" label="MOS"/>
      <node id="3743" label="HCFC2"/>
      <node id="3742" label="ELF3"/>
      <node id="3741" label="DNAJA2"/>
      <node id="3740" label="BBS1"/>
      <node id="3739" label="SORT1"/>
      <node id="3738" label="ZMYND10"/>
      <node id="3737" label="TIMP2"/>
      <node id="3736" label="OTUD4"/>
      <node id="3735" label="NLE1"/>
      <node id="3734" label="STIM1"/>
      <node id="3733" label="PPP3R1"/>
      <node id="3732" label="PPP3CB"/>
      <node id="3731" label="PPP3CA"/>
      <node id="3730" label="ORAI1"/>
      <node id="3729" label="NFATC1"/>
      <node id="3728" label="CDK12"/>
      <node id="3727" label="NSMAF"/>
      <node id="3726" label="NEK9"/>
      <node id="3725" label="UCP3"/>
      <node id="3724" label="UCP2"/>
      <node id="3723" label="UCP1"/>
      <node id="3722" label="TMEM126B"/>
      <node id="3721" label="TIMMDC1"/>
      <node id="3720" label="SLC25A27"/>
      <node id="3719" label="SLC25A14"/>
      <node id="3718" label="NNT"/>
      <node id="3717" label="NDUFAF7"/>
      <node id="3716" label="NDUFAF6"/>
      <node id="3715" label="NDUFAF5"/>
      <node id="3714" label="NDUFAF4"/>
      <node id="3713" label="NDUFAF3"/>
      <node id="3712" label="NDUFAF2"/>
      <node id="3711" label="NDUFAF1"/>
      <node id="3710" label="MDH2"/>
      <node id="3709" label="HADH"/>
      <node id="3708" label="ACAD9"/>
      <node id="3707" label="ZNF473"/>
      <node id="3706" label="ZNF143"/>
      <node id="3705" label="ZFP36L1"/>
      <node id="3704" label="ZC3H8"/>
      <node id="3703" label="WTAP"/>
      <node id="3702" label="WDR61"/>
      <node id="3701" label="VWA9"/>
      <node id="3700" label="UPF2"/>
      <node id="3699" label="TNPO1"/>
      <node id="3698" label="TIAL1"/>
      <node id="3697" label="TIA1"/>
      <node id="3696" label="TCEB3C"/>
      <node id="3695" label="TCEB3"/>
      <node id="3694" label="TCEB2"/>
      <node id="3693" label="TAF8"/>
      <node id="3692" label="TAF6"/>
      <node id="3691" label="TAF5"/>
      <node id="3690" label="TAF13"/>
      <node id="3689" label="TAF11"/>
      <node id="3688" label="SUPT4H1"/>
      <node id="3687" label="SNAPC5"/>
      <node id="3686" label="SNAPC3"/>
      <node id="3685" label="SNAPC2"/>
      <node id="3684" label="SNAPC1"/>
      <node id="3683" label="SMG9"/>
      <node id="3682" label="SMG8"/>
      <node id="3681" label="SMG7"/>
      <node id="3680" label="SMG6"/>
      <node id="3679" label="SMG5"/>
      <node id="3678" label="SMG1"/>
      <node id="3677" label="SLBP"/>
      <node id="3676" label="RTF1"/>
      <node id="3675" label="RPSA"/>
      <node id="3674" label="RPS8"/>
      <node id="3673" label="RPS7"/>
      <node id="3672" label="RPS6"/>
      <node id="3671" label="RPS5"/>
      <node id="3670" label="RPS4Y1"/>
      <node id="3669" label="RPS4X"/>
      <node id="3668" label="RPS3A"/>
      <node id="3667" label="RPS3"/>
      <node id="3666" label="RPS29"/>
      <node id="3665" label="RPS28"/>
      <node id="3664" label="RPS26"/>
      <node id="3663" label="RPS25"/>
      <node id="3662" label="RPS24"/>
      <node id="3661" label="RPS23"/>
      <node id="3660" label="RPS21"/>
      <node id="3659" label="RPS20"/>
      <node id="3658" label="RPS19"/>
      <node id="3657" label="RPS18"/>
      <node id="3656" label="RPS17"/>
      <node id="3655" label="RPS16"/>
      <node id="3654" label="RPS15"/>
      <node id="3653" label="RPS13"/>
      <node id="3652" label="RPS12"/>
      <node id="3651" label="RPS11"/>
      <node id="3650" label="RPRD2"/>
      <node id="3649" label="RPRD1B"/>
      <node id="3648" label="RPRD1A"/>
      <node id="3647" label="RPLP2"/>
      <node id="3646" label="RPLP0"/>
      <node id="3645" label="RPL8"/>
      <node id="3644" label="RPL7A"/>
      <node id="3643" label="RPL7"/>
      <node id="3642" label="RPL6"/>
      <node id="3641" label="RPL41"/>
      <node id="3640" label="RPL4"/>
      <node id="3639" label="RPL39"/>
      <node id="3638" label="RPL37"/>
      <node id="3637" label="RPL36A"/>
      <node id="3636" label="RPL36"/>
      <node id="3635" label="RPL35A"/>
      <node id="3634" label="RPL34"/>
      <node id="3633" label="RPL30"/>
      <node id="3632" label="RPL28"/>
      <node id="3631" label="RPL27A"/>
      <node id="3630" label="RPL27"/>
      <node id="3629" label="RPL26"/>
      <node id="3628" label="RPL23"/>
      <node id="3627" label="RPL22"/>
      <node id="3626" label="RPL19"/>
      <node id="3625" label="RPL18A"/>
      <node id="3624" label="RPL17"/>
      <node id="3623" label="RPL15"/>
      <node id="3622" label="RPL14"/>
      <node id="3621" label="RPL12"/>
      <node id="3620" label="RPL11"/>
      <node id="3619" label="RPL10A"/>
      <node id="3618" label="RPL10"/>
      <node id="3617" label="RPAP2"/>
      <node id="3616" label="RNMT"/>
      <node id="3615" label="RNGTT"/>
      <node id="3614" label="RNF40"/>
      <node id="3613" label="RNF20"/>
      <node id="3612" label="RBFOX2"/>
      <node id="3611" label="PPP2R2A"/>
      <node id="3610" label="POU2F2"/>
      <node id="3609" label="POU2F1"/>
      <node id="3608" label="PAN3"/>
      <node id="3607" label="PAN2"/>
      <node id="3606" label="PAIP1"/>
      <node id="3605" label="PAF1"/>
      <node id="3604" label="NELFE"/>
      <node id="3603" label="NELFCD"/>
      <node id="3602" label="NELFB"/>
      <node id="3601" label="NELFA"/>
      <node id="3600" label="NCBP3"/>
      <node id="3599" label="NABP1"/>
      <node id="3598" label="METTL3"/>
      <node id="3597" label="METTL14"/>
      <node id="3596" label="LSM11"/>
      <node id="3595" label="LSM10"/>
      <node id="3594" label="LEO1"/>
      <node id="3593" label="INTS9"/>
      <node id="3592" label="INTS8"/>
      <node id="3591" label="INTS7"/>
      <node id="3590" label="INTS6"/>
      <node id="3589" label="INTS5"/>
      <node id="3588" label="INTS4"/>
      <node id="3587" label="INTS3"/>
      <node id="3586" label="INTS2"/>
      <node id="3585" label="INTS12"/>
      <node id="3584" label="INTS10"/>
      <node id="3583" label="INTS1"/>
      <node id="3582" label="IGF2BP3"/>
      <node id="3581" label="IGF2BP2"/>
      <node id="3580" label="ICE2"/>
      <node id="3579" label="ICE1"/>
      <node id="3578" label="GTF2E2"/>
      <node id="3577" label="GTF2E1"/>
      <node id="3576" label="GTF2B"/>
      <node id="3575" label="GTF2A2"/>
      <node id="3574" label="GTF2A1"/>
      <node id="3573" label="GSPT2"/>
      <node id="3572" label="GEMIN7"/>
      <node id="3571" label="GEMIN6"/>
      <node id="3570" label="GEMIN5"/>
      <node id="3569" label="GEMIN4"/>
      <node id="3568" label="GEMIN2"/>
      <node id="3567" label="FAU"/>
      <node id="3566" label="ETF1"/>
      <node id="3565" label="ESRP2"/>
      <node id="3564" label="ESRP1"/>
      <node id="3563" label="ELL3"/>
      <node id="3562" label="ELL2"/>
      <node id="3561" label="ELL"/>
      <node id="3560" label="EIF4E"/>
      <node id="3559" label="EIF4B"/>
      <node id="3558" label="EIF4A1"/>
      <node id="3557" label="EIF3B"/>
      <node id="3556" label="CTR9"/>
      <node id="3555" label="CTDP1"/>
      <node id="3554" label="CCNT2"/>
      <node id="3553" label="CCNT1"/>
      <node id="3552" label="CCNK"/>
      <node id="3551" label="ASUN"/>
      <node id="3550" label="AGO2"/>
      <node id="3549" label="PHF8"/>
      <node id="3548" label="NCAPG2"/>
      <node id="3547" label="NBL1"/>
      <node id="3546" label="NAV3"/>
      <node id="3545" label="NANP"/>
      <node id="3544" label="ANXA5"/>
      <node id="3543" label="NANS"/>
      <node id="3542" label="TSGA10IP"/>
      <node id="3541" label="TSGA10"/>
      <node id="3540" label="TCEA2"/>
      <node id="3539" label="SCNM1"/>
      <node id="3538" label="PRKAA2"/>
      <node id="3537" label="PLOD3"/>
      <node id="3536" label="NEDD9"/>
      <node id="3535" label="LRRC41"/>
      <node id="3534" label="TWISTNB"/>
      <node id="3533" label="TAF1B"/>
      <node id="3532" label="TAF1A"/>
      <node id="3531" label="RALA"/>
      <node id="3530" label="POLR1E"/>
      <node id="3529" label="POLR1B"/>
      <node id="3528" label="POLR1A"/>
      <node id="3527" label="MYBBP1A"/>
      <node id="3526" label="EIF4A2"/>
      <node id="3525" label="DEK"/>
      <node id="3524" label="CD3EAP"/>
      <node id="3523" label="USP20"/>
      <node id="3522" label="NEK6"/>
      <node id="3521" label="MYO1A"/>
      <node id="3520" label="MTAP"/>
      <node id="3519" label="TOP3A"/>
      <node id="3518" label="BLM"/>
      <node id="3517" label="MSH5"/>
      <node id="3516" label="MRVI1"/>
      <node id="3515" label="MTFMT"/>
      <node id="3514" label="TSFM"/>
      <node id="3513" label="MTRF1L"/>
      <node id="3512" label="MTIF3"/>
      <node id="3511" label="MRRF"/>
      <node id="3510" label="MRPS9"/>
      <node id="3509" label="MRPS7"/>
      <node id="3508" label="MRPS6"/>
      <node id="3507" label="MRPS5"/>
      <node id="3506" label="MRPS36"/>
      <node id="3505" label="MRPS35"/>
      <node id="3504" label="MRPS34"/>
      <node id="3503" label="MRPS33"/>
      <node id="3502" label="MRPS31"/>
      <node id="3501" label="MRPS30"/>
      <node id="3500" label="MRPS28"/>
      <node id="3499" label="MRPS27"/>
      <node id="3498" label="MRPS26"/>
      <node id="3497" label="MRPS25"/>
      <node id="3496" label="MRPS24"/>
      <node id="3495" label="MRPS23"/>
      <node id="3494" label="MRPS22"/>
      <node id="3493" label="MRPS2"/>
      <node id="3492" label="MRPS18C"/>
      <node id="3491" label="MRPS18B"/>
      <node id="3490" label="MRPS18A"/>
      <node id="3489" label="MRPS17"/>
      <node id="3488" label="MRPS16"/>
      <node id="3487" label="MRPS15"/>
      <node id="3486" label="MRPS14"/>
      <node id="3485" label="MRPS12"/>
      <node id="3484" label="MRPS11"/>
      <node id="3483" label="MRPS10"/>
      <node id="3482" label="MRPL9"/>
      <node id="3481" label="MRPL58"/>
      <node id="3480" label="MRPL57"/>
      <node id="3479" label="MRPL55"/>
      <node id="3478" label="MRPL54"/>
      <node id="3477" label="MRPL53"/>
      <node id="3476" label="MRPL52"/>
      <node id="3475" label="MRPL51"/>
      <node id="3474" label="MRPL50"/>
      <node id="3473" label="MRPL49"/>
      <node id="3472" label="MRPL48"/>
      <node id="3471" label="MRPL47"/>
      <node id="3470" label="MRPL46"/>
      <node id="3469" label="MRPL44"/>
      <node id="3468" label="MRPL43"/>
      <node id="3467" label="MRPL42"/>
      <node id="3466" label="MRPL41"/>
      <node id="3465" label="MRPL4"/>
      <node id="3464" label="MRPL39"/>
      <node id="3463" label="MRPL38"/>
      <node id="3462" label="MRPL36"/>
      <node id="3461" label="MRPL35"/>
      <node id="3460" label="MRPL34"/>
      <node id="3459" label="MRPL33"/>
      <node id="3458" label="MRPL32"/>
      <node id="3457" label="MRPL30"/>
      <node id="3456" label="MRPL3"/>
      <node id="3455" label="MRPL28"/>
      <node id="3454" label="MRPL27"/>
      <node id="3453" label="MRPL24"/>
      <node id="3452" label="MRPL23"/>
      <node id="3451" label="MRPL22"/>
      <node id="3450" label="MRPL21"/>
      <node id="3449" label="MRPL2"/>
      <node id="3448" label="MRPL19"/>
      <node id="3447" label="MRPL18"/>
      <node id="3446" label="MRPL17"/>
      <node id="3445" label="MRPL16"/>
      <node id="3444" label="MRPL15"/>
      <node id="3443" label="MRPL14"/>
      <node id="3442" label="MRPL13"/>
      <node id="3441" label="MRPL12"/>
      <node id="3440" label="MRPL11"/>
      <node id="3439" label="MRPL10"/>
      <node id="3438" label="MRPL1"/>
      <node id="3437" label="GFM2"/>
      <node id="3436" label="GFM1"/>
      <node id="3435" label="DAP3"/>
      <node id="3434" label="CHCHD1"/>
      <node id="3433" label="AURKAIP1"/>
      <node id="3432" label="MRPL37"/>
      <node id="3431" label="PRKCSH"/>
      <node id="3430" label="MLEC"/>
      <node id="3429" label="PRMT6"/>
      <node id="3428" label="MLC1"/>
      <node id="3427" label="YPEL5"/>
      <node id="3426" label="WDR26"/>
      <node id="3425" label="SOAT1"/>
      <node id="3424" label="RMND5B"/>
      <node id="3423" label="RMND5A"/>
      <node id="3422" label="RANBP9"/>
      <node id="3421" label="RANBP10"/>
      <node id="3420" label="MAEA"/>
      <node id="3419" label="HTRA2"/>
      <node id="3418" label="GID8"/>
      <node id="3417" label="ARMC8"/>
      <node id="3416" label="AAMP"/>
      <node id="3415" label="MKLN1"/>
      <node id="3414" label="RAB10"/>
      <node id="3413" label="EHD1"/>
      <node id="3412" label="MICALL1"/>
      <node id="3411" label="TCHP"/>
      <node id="3410" label="SQSTM1"/>
      <node id="3409" label="PARK2"/>
      <node id="3408" label="MFN1"/>
      <node id="3407" label="DNM1L"/>
      <node id="3406" label="METTL13"/>
      <node id="3405" label="USP15"/>
      <node id="3404" label="SART3"/>
      <node id="3403" label="MEPCE"/>
      <node id="3402" label="MEF2D"/>
      <node id="3401" label="MAPK7"/>
      <node id="3400" label="HDAC9"/>
      <node id="3399" label="HDAC4"/>
      <node id="3398" label="MEF2B"/>
      <node id="3397" label="ZBTB22"/>
      <node id="3396" label="WDR5"/>
      <node id="3395" label="UBR5"/>
      <node id="3394" label="TBC1D1"/>
      <node id="3393" label="SRRM4"/>
      <node id="3392" label="SDPR"/>
      <node id="3391" label="OSBPL3"/>
      <node id="3390" label="OGT"/>
      <node id="3389" label="NAB2"/>
      <node id="3388" label="KXD1"/>
      <node id="3387" label="KAT8"/>
      <node id="3386" label="HCFC1"/>
      <node id="3385" label="FXR2"/>
      <node id="3384" label="FSD2"/>
      <node id="3383" label="CREB3L3"/>
      <node id="3382" label="CNTROB"/>
      <node id="3381" label="CEP44"/>
      <node id="3380" label="CDCA7L"/>
      <node id="3379" label="BEND3"/>
      <node id="3378" label="AGGF1"/>
      <node id="3377" label="RPA4"/>
      <node id="3376" label="PRIM2"/>
      <node id="3375" label="PRIM1"/>
      <node id="3374" label="POLE4"/>
      <node id="3373" label="POLE3"/>
      <node id="3372" label="POLE2"/>
      <node id="3371" label="POLE"/>
      <node id="3370" label="POLA2"/>
      <node id="3369" label="POLA1"/>
      <node id="3368" label="MCMBP"/>
      <node id="3367" label="EAF1"/>
      <node id="3366" label="DDX20"/>
      <node id="3365" label="DBF4"/>
      <node id="3364" label="CLSPN"/>
      <node id="3363" label="CIAO1"/>
      <node id="3362" label="CHEK1"/>
      <node id="3361" label="ATRIP"/>
      <node id="3360" label="MATN4"/>
      <node id="3359" label="NNMT"/>
      <node id="3358" label="MAT2B"/>
      <node id="3357" label="MAT1A"/>
      <node id="3356" label="ACTR6"/>
      <node id="3355" label="MAT2A"/>
      <node id="3354" label="ENSA"/>
      <node id="3353" label="MASTL"/>
      <node id="3352" label="WRAP73"/>
      <node id="3351" label="TNFRSF10D"/>
      <node id="3350" label="PRKAB1"/>
      <node id="3349" label="ILK"/>
      <node id="3348" label="GIPC1"/>
      <node id="3347" label="KHDRBS3"/>
      <node id="3346" label="PDGFRL"/>
      <node id="3345" label="GTF2I"/>
      <node id="3344" label="TCF3"/>
      <node id="3343" label="RING1"/>
      <node id="3342" label="PPARGC1A"/>
      <node id="3341" label="NRF1"/>
      <node id="3340" label="MYOG"/>
      <node id="3339" label="MYOD1"/>
      <node id="3338" label="MYF6"/>
      <node id="3337" label="MYF5"/>
      <node id="3336" label="MEF2A"/>
      <node id="3335" label="MAPKAPK2"/>
      <node id="3334" label="MAPK10"/>
      <node id="3333" label="KHSRP"/>
      <node id="3332" label="GABPB1"/>
      <node id="3331" label="GABPA"/>
      <node id="3330" label="CBX8"/>
      <node id="3329" label="CBX6"/>
      <node id="3328" label="CBX4"/>
      <node id="3327" label="CBX2"/>
      <node id="3326" label="ATF2"/>
      <node id="3325" label="ATF1"/>
      <node id="3324" label="NF2"/>
      <node id="3323" label="MAP3K11"/>
      <node id="3322" label="MAP1A"/>
      <node id="3321" label="CTLA4"/>
      <node id="3320" label="ADAM15"/>
      <node id="3319" label="LY6G6C"/>
      <node id="3318" label="BIRC3"/>
      <node id="3317" label="BIRC2"/>
      <node id="3316" label="LTBR"/>
      <node id="3315" label="LTBP2"/>
      <node id="3314" label="CCDC155"/>
      <node id="3313" label="LRCH4"/>
      <node id="3312" label="LRCH1"/>
      <node id="3311" label="LEFTY1"/>
      <node id="3310" label="LPIN3"/>
      <node id="3309" label="GOPC"/>
      <node id="3308" label="LCLAT1"/>
      <node id="3307" label="ZNF572"/>
      <node id="3306" label="ZNF417"/>
      <node id="3305" label="SNAP47"/>
      <node id="3304" label="IMP3"/>
      <node id="3303" label="DTX2"/>
      <node id="3302" label="BBS5"/>
      <node id="3301" label="KLC3"/>
      <node id="3300" label="POMP"/>
      <node id="3299" label="CLIP4"/>
      <node id="3298" label="KIF1B"/>
      <node id="3297" label="KIAA1109"/>
      <node id="3296" label="WNK1"/>
      <node id="3295" label="SLC35F6"/>
      <node id="3294" label="KIAA0232"/>
      <node id="3293" label="USE1"/>
      <node id="3292" label="SURF4"/>
      <node id="3291" label="STX18"/>
      <node id="3290" label="SERINC3"/>
      <node id="3289" label="NBAS"/>
      <node id="3288" label="KLC2"/>
      <node id="3287" label="KLC1"/>
      <node id="3286" label="KIF5A"/>
      <node id="3285" label="KIF26A"/>
      <node id="3284" label="KIF23"/>
      <node id="3283" label="KIF11"/>
      <node id="3282" label="KDELR3"/>
      <node id="3281" label="BNIP1"/>
      <node id="3280" label="KDELR2"/>
      <node id="3279" label="KCTD20"/>
      <node id="3278" label="MPP3"/>
      <node id="3277" label="KBTBD4"/>
      <node id="3276" label="MAPKAPK5"/>
      <node id="3275" label="DISC1"/>
      <node id="3274" label="JTB"/>
      <node id="3273" label="SOCS3"/>
      <node id="3272" label="SH2B3"/>
      <node id="3271" label="PRKCD"/>
      <node id="3270" label="MPL"/>
      <node id="3269" label="IFNGR2"/>
      <node id="3268" label="IFNGR1"/>
      <node id="3267" label="IFNG"/>
      <node id="3266" label="GHR"/>
      <node id="3265" label="GH2"/>
      <node id="3264" label="PSENEN"/>
      <node id="3263" label="NCSTN"/>
      <node id="3262" label="APH1B"/>
      <node id="3261" label="PACSIN1"/>
      <node id="3260" label="JADE2"/>
      <node id="3259" label="ITPKC"/>
      <node id="3258" label="ITPKB"/>
      <node id="3257" label="ITPKA"/>
      <node id="3256" label="TPM4"/>
      <node id="3255" label="TPM2"/>
      <node id="3254" label="TPM1"/>
      <node id="3253" label="MYLPF"/>
      <node id="3252" label="MYLK"/>
      <node id="3251" label="MYL9"/>
      <node id="3250" label="MYL7"/>
      <node id="3249" label="MYL6B"/>
      <node id="3248" label="MYL5"/>
      <node id="3247" label="MYL12B"/>
      <node id="3246" label="MYL10"/>
      <node id="3245" label="MYH11"/>
      <node id="3244" label="MYBPC2"/>
      <node id="3243" label="LMOD1"/>
      <node id="3242" label="ITGA1"/>
      <node id="3241" label="FRMD5"/>
      <node id="3240" label="FDFT1"/>
      <node id="3239" label="EWSR1"/>
      <node id="3238" label="CALD1"/>
      <node id="3237" label="ACTG2"/>
      <node id="3236" label="ACTA2"/>
      <node id="3235" label="TGFB3"/>
      <node id="3234" label="TGFB1"/>
      <node id="3233" label="RGS12"/>
      <node id="3232" label="PTPN1"/>
      <node id="3231" label="PTK2B"/>
      <node id="3230" label="ITGA2B"/>
      <node id="3229" label="FN1"/>
      <node id="3228" label="FGG"/>
      <node id="3227" label="FGA"/>
      <node id="3226" label="COMP"/>
      <node id="3225" label="COL18A1"/>
      <node id="3224" label="APBB1IP"/>
      <node id="3223" label="ITGB3"/>
      <node id="3222" label="ISOC2"/>
      <node id="3221" label="EML1"/>
      <node id="3220" label="ISG20L2"/>
      <node id="3219" label="ULK2"/>
      <node id="3218" label="IRF1"/>
      <node id="3217" label="PPIP5K2"/>
      <node id="3216" label="NUDT4"/>
      <node id="3215" label="NIF3L1"/>
      <node id="3214" label="MED4"/>
      <node id="3213" label="IPPK"/>
      <node id="3212" label="IP6K1"/>
      <node id="3211" label="IP6K3"/>
      <node id="3210" label="INSRR"/>
      <node id="3209" label="PIP5K1B"/>
      <node id="3208" label="PIP5K1A"/>
      <node id="3207" label="PIP4K2B"/>
      <node id="3206" label="PIP4K2A"/>
      <node id="3205" label="PIK3C2G"/>
      <node id="3204" label="MTMR3"/>
      <node id="3203" label="ITPK1"/>
      <node id="3202" label="INPP5J"/>
      <node id="3201" label="INPP1"/>
      <node id="3200" label="UCHL5"/>
      <node id="3199" label="TFPT"/>
      <node id="3198" label="MAB21L3"/>
      <node id="3197" label="INO80D"/>
      <node id="3196" label="INO80C"/>
      <node id="3195" label="INO80B"/>
      <node id="3194" label="FAM161A"/>
      <node id="3193" label="FAM124A"/>
      <node id="3192" label="ACTR8"/>
      <node id="3191" label="INO80E"/>
      <node id="3190" label="PRMT1"/>
      <node id="3189" label="ILF2"/>
      <node id="3188" label="WDR60"/>
      <node id="3187" label="WDR35"/>
      <node id="3186" label="TTC30B"/>
      <node id="3185" label="TRAF3IP1"/>
      <node id="3184" label="SMC6"/>
      <node id="3183" label="RHBDD2"/>
      <node id="3182" label="LCA5"/>
      <node id="3181" label="KIFAP3"/>
      <node id="3180" label="KIF3C"/>
      <node id="3179" label="KIF3B"/>
      <node id="3178" label="KIF3A"/>
      <node id="3177" label="IFT80"/>
      <node id="3176" label="IFT20"/>
      <node id="3175" label="IFT140"/>
      <node id="3174" label="IFT122"/>
      <node id="3173" label="IFT27"/>
      <node id="3172" label="UPF3A"/>
      <node id="3171" label="PTCD3"/>
      <node id="3170" label="IFITM2"/>
      <node id="3169" label="SMYD2"/>
      <node id="3168" label="SMAD1"/>
      <node id="3167" label="MAK"/>
      <node id="3166" label="IFT88"/>
      <node id="3165" label="IFT172"/>
      <node id="3164" label="CLUAP1"/>
      <node id="3163" label="ICK"/>
      <node id="3162" label="TRADD"/>
      <node id="3161" label="TANK"/>
      <node id="3160" label="RELB"/>
      <node id="3159" label="RELA"/>
      <node id="3158" label="NFKBIB"/>
      <node id="3157" label="NFKBIA"/>
      <node id="3156" label="NFKB2"/>
      <node id="3155" label="MAP3K8"/>
      <node id="3154" label="IKBKB"/>
      <node id="3153" label="HSPA1L"/>
      <node id="3152" label="EIF4G1"/>
      <node id="3151" label="DNAJC7"/>
      <node id="3150" label="DNAJB1"/>
      <node id="3149" label="BAG4"/>
      <node id="3148" label="BAG3"/>
      <node id="3147" label="BAG2"/>
      <node id="3146" label="HSPA1A"/>
      <node id="3145" label="ZRSR2"/>
      <node id="3144" label="ZMAT5"/>
      <node id="3143" label="ZCRB1"/>
      <node id="3142" label="XRN1"/>
      <node id="3141" label="TOP1"/>
      <node id="3140" label="SNRNP48"/>
      <node id="3139" label="SNRNP35"/>
      <node id="3138" label="SNRNP25"/>
      <node id="3137" label="SFPQ"/>
      <node id="3136" label="RPL21"/>
      <node id="3135" label="RNPC3"/>
      <node id="3134" label="PDCD7"/>
      <node id="3133" label="HNRNPH3"/>
      <node id="3132" label="HMBS"/>
      <node id="3131" label="ZAP70"/>
      <node id="3130" label="PTPRC"/>
      <node id="3129" label="PTPN22"/>
      <node id="3128" label="PRKCQ"/>
      <node id="3127" label="PAG1"/>
      <node id="3126" label="FYB"/>
      <node id="3125" label="CTSD"/>
      <node id="3124" label="CSK"/>
      <node id="3123" label="VPS35"/>
      <node id="3122" label="VCP"/>
      <node id="3121" label="VARS"/>
      <node id="3120" label="VAPA"/>
      <node id="3119" label="USP14"/>
      <node id="3118" label="UBE2D3"/>
      <node id="3117" label="TUFM"/>
      <node id="3116" label="TRMT112"/>
      <node id="3115" label="TRAP1"/>
      <node id="3114" label="TPM3"/>
      <node id="3113" label="TOMM40"/>
      <node id="3112" label="TKT"/>
      <node id="3111" label="TIMM13"/>
      <node id="3110" label="TBCE"/>
      <node id="3109" label="TARDBP"/>
      <node id="3108" label="TAGLN2"/>
      <node id="3107" label="SYNCRIP"/>
      <node id="3106" label="STRAP"/>
      <node id="3105" label="SSR1"/>
      <node id="3104" label="SRP72"/>
      <node id="3103" label="SRP14"/>
      <node id="3102" label="SOD2"/>
      <node id="3101" label="SND1"/>
      <node id="3100" label="SLC25A1"/>
      <node id="3099" label="SLC1A5"/>
      <node id="3098" label="SEPT2"/>
      <node id="3097" label="SEC63"/>
      <node id="3096" label="RTCA"/>
      <node id="3095" label="RRM1"/>
      <node id="3094" label="RPS9"/>
      <node id="3093" label="RPS14"/>
      <node id="3092" label="RPN1"/>
      <node id="3091" label="RPL38"/>
      <node id="3090" label="RPL37A"/>
      <node id="3089" label="RPL32"/>
      <node id="3088" label="RPL3"/>
      <node id="3087" label="RPL24"/>
      <node id="3086" label="RPL23A"/>
      <node id="3085" label="RARS"/>
      <node id="3084" label="RAB7A"/>
      <node id="3083" label="RAB5C"/>
      <node id="3082" label="RAB2A"/>
      <node id="3081" label="RAB14"/>
      <node id="3080" label="PSMD4"/>
      <node id="3079" label="PSMD3"/>
      <node id="3078" label="PSMD13"/>
      <node id="3077" label="PSMD1"/>
      <node id="3076" label="PSMC6"/>
      <node id="3075" label="PSMB6"/>
      <node id="3074" label="PSMB4"/>
      <node id="3073" label="PSMB3"/>
      <node id="3072" label="PSMB1"/>
      <node id="3071" label="PSMA7"/>
      <node id="3070" label="PSMA6"/>
      <node id="3069" label="PGD"/>
      <node id="3068" label="PFKP"/>
      <node id="3067" label="PA2G4"/>
      <node id="3066" label="OAT"/>
      <node id="3065" label="NPEPPS"/>
      <node id="3064" label="NASP"/>
      <node id="3063" label="MYL6"/>
      <node id="3062" label="MSN"/>
      <node id="3061" label="MRPL40"/>
      <node id="3060" label="MARS"/>
      <node id="3059" label="MAP2K1"/>
      <node id="3058" label="LRRC59"/>
      <node id="3057" label="LRPPRC"/>
      <node id="3056" label="IGF2BP1"/>
      <node id="3055" label="HSPA4L"/>
      <node id="3054" label="HPRT1"/>
      <node id="3053" label="GSPT1"/>
      <node id="3052" label="GMPS"/>
      <node id="3051" label="ERP29"/>
      <node id="3050" label="EIF3I"/>
      <node id="3049" label="EIF3F"/>
      <node id="3048" label="EIF2S3"/>
      <node id="3047" label="EEF1D"/>
      <node id="3046" label="EEF1B2"/>
      <node id="3045" label="DYNLRB1"/>
      <node id="3044" label="DNAJA1"/>
      <node id="3043" label="DDX21"/>
      <node id="3042" label="DDOST"/>
      <node id="3041" label="CYB5B"/>
      <node id="3040" label="CPSF6"/>
      <node id="3039" label="CLPP"/>
      <node id="3038" label="CAPRIN1"/>
      <node id="3037" label="APEX1"/>
      <node id="3036" label="APEH"/>
      <node id="3035" label="ANXA2"/>
      <node id="3034" label="AIMP1"/>
      <node id="3033" label="AIFM1"/>
      <node id="3032" label="AHSA1"/>
      <node id="3031" label="AHCY"/>
      <node id="3030" label="AFP"/>
      <node id="3029" label="TAPBP"/>
      <node id="3028" label="TAP2"/>
      <node id="3027" label="TAP1"/>
      <node id="3026" label="PDIA3"/>
      <node id="3025" label="LNPEP"/>
      <node id="3024" label="HLA-G"/>
      <node id="3023" label="HLA-F"/>
      <node id="3022" label="HLA-C"/>
      <node id="3021" label="CTSS"/>
      <node id="3020" label="CD8A"/>
      <node id="3019" label="CD3E"/>
      <node id="3018" label="CANX"/>
      <node id="3017" label="CALR"/>
      <node id="3016" label="B2M"/>
      <node id="3015" label="HLA-A"/>
      <node id="3014" label="TCF7L2"/>
      <node id="3013" label="CTBP2"/>
      <node id="3012" label="HIC1"/>
      <node id="3011" label="APPBP2"/>
      <node id="3010" label="HGFAC"/>
      <node id="3009" label="NPM1"/>
      <node id="3008" label="FLCN"/>
      <node id="3007" label="HEMGN"/>
      <node id="3006" label="HDGF"/>
      <node id="3005" label="PML"/>
      <node id="3004" label="INPP5E"/>
      <node id="3003" label="FOXP3"/>
      <node id="3002" label="CGN"/>
      <node id="3001" label="HDAC7"/>
      <node id="3000" label="TBL1XR1"/>
      <node id="2999" label="TBL1X"/>
      <node id="2998" label="RBPJ"/>
      <node id="2997" label="NCOR2"/>
      <node id="2996" label="MAML2"/>
      <node id="2995" label="MAML1"/>
      <node id="2994" label="KAT2B"/>
      <node id="2993" label="HDAC10"/>
      <node id="2992" label="UBE2G2"/>
      <node id="2991" label="HBS1L"/>
      <node id="2990" label="HACD1"/>
      <node id="2989" label="XRCC5"/>
      <node id="2988" label="WRN"/>
      <node id="2987" label="WHSC1"/>
      <node id="2986" label="UBA2"/>
      <node id="2985" label="TP53BP1"/>
      <node id="2984" label="TERF2"/>
      <node id="2983" label="TAF1C"/>
      <node id="2982" label="SMARCA5"/>
      <node id="2981" label="SAE1"/>
      <node id="2980" label="RNF8"/>
      <node id="2979" label="RNF4"/>
      <node id="2978" label="RNF168"/>
      <node id="2977" label="RIF1"/>
      <node id="2976" label="RBBP8"/>
      <node id="2975" label="RAD50"/>
      <node id="2974" label="PPP5C"/>
      <node id="2973" label="PAXIP1"/>
      <node id="2972" label="PALB2"/>
      <node id="2971" label="NBN"/>
      <node id="2970" label="MRE11A"/>
      <node id="2969" label="MDC1"/>
      <node id="2968" label="KDM4B"/>
      <node id="2967" label="KDM4A"/>
      <node id="2966" label="INO80"/>
      <node id="2965" label="HIST3H3"/>
      <node id="2964" label="HERC2"/>
      <node id="2963" label="FAM175A"/>
      <node id="2962" label="EYA3"/>
      <node id="2961" label="EYA2"/>
      <node id="2960" label="EYA1"/>
      <node id="2959" label="DCLRE1C"/>
      <node id="2958" label="BRCC3"/>
      <node id="2957" label="BRCA2"/>
      <node id="2956" label="BAZ1B"/>
      <node id="2955" label="BABAM1"/>
      <node id="2954" label="ATR"/>
      <node id="2953" label="ATM"/>
      <node id="2952" label="APBB1"/>
      <node id="2951" label="H2AFX"/>
      <node id="2950" label="GUCY2D"/>
      <node id="2949" label="GSTA1"/>
      <node id="2948" label="ZMYND19"/>
      <node id="2947" label="TULP3"/>
      <node id="2946" label="NUDT18"/>
      <node id="2945" label="GSE1"/>
      <node id="2944" label="PRDX6"/>
      <node id="2943" label="MAPK13"/>
      <node id="2942" label="GPX4"/>
      <node id="2941" label="APH1A"/>
      <node id="2940" label="GPATCH8"/>
      <node id="2939" label="PNMA1"/>
      <node id="2938" label="PAX6"/>
      <node id="2937" label="MEOX1"/>
      <node id="2936" label="MAGED1"/>
      <node id="2935" label="KRT75"/>
      <node id="2934" label="KCTD9"/>
      <node id="2933" label="VWF"/>
      <node id="2932" label="KLKB1"/>
      <node id="2931" label="GP9"/>
      <node id="2930" label="GP5"/>
      <node id="2929" label="GP1BB"/>
      <node id="2928" label="FLNA"/>
      <node id="2927" label="F12"/>
      <node id="2926" label="F11"/>
      <node id="2925" label="C1QBP"/>
      <node id="2924" label="GP1BA"/>
      <node id="2923" label="TNIK"/>
      <node id="2922" label="TMEM120A"/>
      <node id="2921" label="SLC25A13"/>
      <node id="2920" label="SLC25A12"/>
      <node id="2919" label="NMRAL1"/>
      <node id="2918" label="ASS1"/>
      <node id="2917" label="GOT1"/>
      <node id="2916" label="SHMT2"/>
      <node id="2915" label="RAPGEF4"/>
      <node id="2914" label="RAPGEF3"/>
      <node id="2913" label="FSCN1"/>
      <node id="2912" label="CHEK2"/>
      <node id="2911" label="ACAT2"/>
      <node id="2910" label="NUCB1"/>
      <node id="2909" label="GNAZ"/>
      <node id="2908" label="GNAT1"/>
      <node id="2907" label="GNAL"/>
      <node id="2906" label="TAS2R9"/>
      <node id="2905" label="TAS2R8"/>
      <node id="2904" label="TAS2R7"/>
      <node id="2903" label="TAS2R60"/>
      <node id="2902" label="TAS2R50"/>
      <node id="2901" label="TAS2R5"/>
      <node id="2900" label="TAS2R46"/>
      <node id="2899" label="TAS2R43"/>
      <node id="2898" label="TAS2R42"/>
      <node id="2897" label="TAS2R41"/>
      <node id="2896" label="TAS2R40"/>
      <node id="2895" label="TAS2R4"/>
      <node id="2894" label="TAS2R39"/>
      <node id="2893" label="TAS2R38"/>
      <node id="2892" label="TAS2R31"/>
      <node id="2891" label="TAS2R30"/>
      <node id="2890" label="TAS2R3"/>
      <node id="2889" label="TAS2R20"/>
      <node id="2888" label="TAS2R19"/>
      <node id="2887" label="TAS2R16"/>
      <node id="2886" label="TAS2R14"/>
      <node id="2885" label="TAS2R13"/>
      <node id="2884" label="TAS2R10"/>
      <node id="2883" label="TAS2R1"/>
      <node id="2882" label="SUCNR1"/>
      <node id="2881" label="SSTR5"/>
      <node id="2880" label="SSTR4"/>
      <node id="2879" label="SSTR3"/>
      <node id="2878" label="SSTR2"/>
      <node id="2877" label="SSTR1"/>
      <node id="2876" label="SST"/>
      <node id="2875" label="S1PR5"/>
      <node id="2874" label="S1PR4"/>
      <node id="2873" label="S1PR3"/>
      <node id="2872" label="S1PR2"/>
      <node id="2871" label="S1PR1"/>
      <node id="2870" label="RXFP4"/>
      <node id="2869" label="RXFP3"/>
      <node id="2868" label="PYY"/>
      <node id="2867" label="PTGER3"/>
      <node id="2866" label="PTGDR2"/>
      <node id="2865" label="PPY"/>
      <node id="2864" label="PNOC"/>
      <node id="2863" label="PENK"/>
      <node id="2862" label="PDYN"/>
      <node id="2861" label="P2RY4"/>
      <node id="2860" label="P2RY14"/>
      <node id="2859" label="P2RY13"/>
      <node id="2858" label="P2RY12"/>
      <node id="2857" label="OXGR1"/>
      <node id="2856" label="OXER1"/>
      <node id="2855" label="OPRM1"/>
      <node id="2854" label="OPRL1"/>
      <node id="2853" label="OPRK1"/>
      <node id="2852" label="OPRD1"/>
      <node id="2851" label="NPY5R"/>
      <node id="2850" label="NPY4R"/>
      <node id="2849" label="NPY2R"/>
      <node id="2848" label="NPY1R"/>
      <node id="2847" label="NPY"/>
      <node id="2846" label="NPW"/>
      <node id="2845" label="NPBWR2"/>
      <node id="2844" label="NPBWR1"/>
      <node id="2843" label="NPB"/>
      <node id="2842" label="INSL5"/>
      <node id="2841" label="HTR5A"/>
      <node id="2840" label="HTR1F"/>
      <node id="2839" label="HTR1E"/>
      <node id="2838" label="HTR1D"/>
      <node id="2837" label="HTR1B"/>
      <node id="2836" label="HTR1A"/>
      <node id="2835" label="HRH4"/>
      <node id="2834" label="HRH3"/>
      <node id="2833" label="HEBP1"/>
      <node id="2832" label="HCAR3"/>
      <node id="2831" label="HCAR2"/>
      <node id="2830" label="HCAR1"/>
      <node id="2829" label="GPR55"/>
      <node id="2828" label="GPR18"/>
      <node id="2827" label="GPER1"/>
      <node id="2826" label="GNAT3"/>
      <node id="2825" label="GNAI3"/>
      <node id="2824" label="GNAI2"/>
      <node id="2823" label="GNAI1"/>
      <node id="2822" label="GALR3"/>
      <node id="2821" label="GALR2"/>
      <node id="2820" label="GALR1"/>
      <node id="2819" label="GAL"/>
      <node id="2818" label="GABBR2"/>
      <node id="2817" label="GABBR1"/>
      <node id="2816" label="FPR3"/>
      <node id="2815" label="FPR1"/>
      <node id="2814" label="DRD4"/>
      <node id="2813" label="DRD3"/>
      <node id="2812" label="DRD2"/>
      <node id="2811" label="CXCR6"/>
      <node id="2810" label="CXCR5"/>
      <node id="2809" label="CXCR4"/>
      <node id="2808" label="CXCR3"/>
      <node id="2807" label="CXCR2"/>
      <node id="2806" label="CXCR1"/>
      <node id="2805" label="CXCL9"/>
      <node id="2804" label="CXCL8"/>
      <node id="2803" label="CXCL6"/>
      <node id="2802" label="CXCL5"/>
      <node id="2801" label="CXCL3"/>
      <node id="2800" label="CXCL2"/>
      <node id="2799" label="CXCL16"/>
      <node id="2798" label="CXCL13"/>
      <node id="2797" label="CXCL12"/>
      <node id="2796" label="CXCL11"/>
      <node id="2795" label="CXCL10"/>
      <node id="2794" label="CXCL1"/>
      <node id="2793" label="CORT"/>
      <node id="2792" label="CNR2"/>
      <node id="2791" label="CNR1"/>
      <node id="2790" label="CHRM4"/>
      <node id="2789" label="CCR9"/>
      <node id="2788" label="CCR8"/>
      <node id="2787" label="CCR7"/>
      <node id="2786" label="CCR6"/>
      <node id="2785" label="CCR5"/>
      <node id="2784" label="CCR4"/>
      <node id="2783" label="CCR3"/>
      <node id="2782" label="CCR2"/>
      <node id="2781" label="CCR10"/>
      <node id="2780" label="CCR1"/>
      <node id="2779" label="CCL5"/>
      <node id="2778" label="CCL28"/>
      <node id="2777" label="CCL27"/>
      <node id="2776" label="CCL25"/>
      <node id="2775" label="CCL21"/>
      <node id="2774" label="CCL20"/>
      <node id="2773" label="CCL19"/>
      <node id="2772" label="CCL16"/>
      <node id="2771" label="C5AR1"/>
      <node id="2770" label="C5"/>
      <node id="2769" label="C3AR1"/>
      <node id="2768" label="APLNR"/>
      <node id="2767" label="APLN"/>
      <node id="2766" label="ADRA2C"/>
      <node id="2765" label="ADRA2A"/>
      <node id="2764" label="ADORA3"/>
      <node id="2763" label="ADORA1"/>
      <node id="2762" label="ACKR3"/>
      <node id="2761" label="SLC38A1"/>
      <node id="2760" label="SLC17A7"/>
      <node id="2759" label="SAP18"/>
      <node id="2758" label="RAB3A"/>
      <node id="2757" label="MAGEA6"/>
      <node id="2756" label="GLS"/>
      <node id="2755" label="WWP2"/>
      <node id="2754" label="GGN"/>
      <node id="2753" label="F9"/>
      <node id="2752" label="F10"/>
      <node id="2751" label="GGCX"/>
      <node id="2750" label="TSPYL2"/>
      <node id="2749" label="TMF1"/>
      <node id="2748" label="TAF1"/>
      <node id="2747" label="RCHY1"/>
      <node id="2746" label="PSMA3"/>
      <node id="2745" label="PDLIM5"/>
      <node id="2744" label="NOTCH1"/>
      <node id="2743" label="NELL1"/>
      <node id="2742" label="MYH14"/>
      <node id="2741" label="MATR3"/>
      <node id="2740" label="LAMB1"/>
      <node id="2739" label="KIF17"/>
      <node id="2738" label="JAG2"/>
      <node id="2737" label="HECW1"/>
      <node id="2736" label="FBLN5"/>
      <node id="2735" label="EFEMP2"/>
      <node id="2734" label="EFEMP1"/>
      <node id="2733" label="DNAJA3"/>
      <node id="2732" label="BRE"/>
      <node id="2731" label="BEND5"/>
      <node id="2730" label="TDGF1"/>
      <node id="2729" label="RSRC1"/>
      <node id="2728" label="MYCBP"/>
      <node id="2727" label="MPHOSPH6"/>
      <node id="2726" label="KIF22"/>
      <node id="2725" label="ILF3"/>
      <node id="2724" label="FOXG1"/>
      <node id="2723" label="VTI1A"/>
      <node id="2722" label="VPS54"/>
      <node id="2721" label="VPS53"/>
      <node id="2720" label="VPS52"/>
      <node id="2719" label="SYS1"/>
      <node id="2718" label="STX6"/>
      <node id="2717" label="STX16"/>
      <node id="2716" label="RIC1"/>
      <node id="2715" label="RHOBTB3"/>
      <node id="2714" label="RGP1"/>
      <node id="2713" label="RAB6A"/>
      <node id="2712" label="ARL1"/>
      <node id="2711" label="ARFRP1"/>
      <node id="2710" label="GCC2"/>
      <node id="2709" label="GPSM2"/>
      <node id="2708" label="GAS2L1"/>
      <node id="2707" label="TNFRSF1B"/>
      <node id="2706" label="TINF2"/>
      <node id="2705" label="TERF1"/>
      <node id="2704" label="TBK1"/>
      <node id="2703" label="SERPINB9"/>
      <node id="2702" label="PSMD11"/>
      <node id="2701" label="PREP"/>
      <node id="2700" label="PGM1"/>
      <node id="2699" label="PGK1"/>
      <node id="2698" label="PCDHA4"/>
      <node id="2697" label="PAFAH1B3"/>
      <node id="2696" label="OSMR"/>
      <node id="2695" label="MAP3K14"/>
      <node id="2694" label="LAMTOR5"/>
      <node id="2693" label="KARS"/>
      <node id="2692" label="HES1"/>
      <node id="2691" label="GSS"/>
      <node id="2690" label="GOT2"/>
      <node id="2689" label="DHRS2"/>
      <node id="2688" label="ARL15"/>
      <node id="2687" label="ALDOA"/>
      <node id="2686" label="ACTC1"/>
      <node id="2685" label="ACD"/>
      <node id="2684" label="TSNAX"/>
      <node id="2683" label="SMARCB1"/>
      <node id="2682" label="SH3GLB1"/>
      <node id="2681" label="PHAX"/>
      <node id="2680" label="MIDN"/>
      <node id="2679" label="MAP2K6"/>
      <node id="2678" label="EIF3G"/>
      <node id="2677" label="CRIP2"/>
      <node id="2676" label="CEP126"/>
      <node id="2675" label="ARPC5L"/>
      <node id="2674" label="STAT2"/>
      <node id="2673" label="HIVEP1"/>
      <node id="2672" label="GAA"/>
      <node id="2671" label="GNGT1"/>
      <node id="2670" label="FNTA"/>
      <node id="2669" label="FNTB"/>
      <node id="2668" label="FLI1"/>
      <node id="2667" label="VAC14"/>
      <node id="2666" label="SACM1L"/>
      <node id="2665" label="PIKFYVE"/>
      <node id="2664" label="MTMR4"/>
      <node id="2663" label="MTMR2"/>
      <node id="2662" label="MTM1"/>
      <node id="2661" label="INPP4B"/>
      <node id="2660" label="INPP4A"/>
      <node id="2659" label="FIG4"/>
      <node id="2658" label="IGHE"/>
      <node id="2657" label="GP6"/>
      <node id="2656" label="CLEC6A"/>
      <node id="2655" label="CLEC4E"/>
      <node id="2654" label="FCER1G"/>
      <node id="2653" label="TRIP12"/>
      <node id="2652" label="SIAH1"/>
      <node id="2651" label="RNF213"/>
      <node id="2650" label="NEDD4L"/>
      <node id="2649" label="MYLIP"/>
      <node id="2648" label="LONRF1"/>
      <node id="2647" label="LMO7"/>
      <node id="2646" label="HUWE1"/>
      <node id="2645" label="HERC5"/>
      <node id="2644" label="FBXW2"/>
      <node id="2643" label="FBXW11"/>
      <node id="2642" label="FBXO30"/>
      <node id="2641" label="FBXL7"/>
      <node id="2640" label="FBXL18"/>
      <node id="2639" label="FBXO9"/>
      <node id="2638" label="FBXO34"/>
      <node id="2637" label="NUDCD2"/>
      <node id="2636" label="FBXO24"/>
      <node id="2635" label="FAR2"/>
      <node id="2634" label="PRMT5"/>
      <node id="2633" label="FAM76B"/>
      <node id="2632" label="FAM53B"/>
      <node id="2631" label="TRIP6"/>
      <node id="2630" label="RHOXF2"/>
      <node id="2629" label="DAZAP2"/>
      <node id="2628" label="FAM109A"/>
      <node id="2627" label="PAAF1"/>
      <node id="2626" label="ELOVL5"/>
      <node id="2625" label="ZMAT2"/>
      <node id="2624" label="SMARCA2"/>
      <node id="2623" label="SET"/>
      <node id="2622" label="RFWD2"/>
      <node id="2621" label="PFDN5"/>
      <node id="2620" label="NOMO2"/>
      <node id="2619" label="NFKB1"/>
      <node id="2618" label="NEFM"/>
      <node id="2617" label="MEIS1"/>
      <node id="2616" label="JUND"/>
      <node id="2615" label="JUN"/>
      <node id="2614" label="EPRS"/>
      <node id="2613" label="EIF5B"/>
      <node id="2612" label="EIF3A"/>
      <node id="2611" label="CYP51A1"/>
      <node id="2610" label="CHMP4A"/>
      <node id="2609" label="ETS1"/>
      <node id="2608" label="LRRK2"/>
      <node id="2607" label="LMO2"/>
      <node id="2606" label="AR"/>
      <node id="2605" label="ERG"/>
      <node id="2604" label="NFRKB"/>
      <node id="2603" label="NCK2"/>
      <node id="2602" label="MYL12A"/>
      <node id="2601" label="LIMK1"/>
      <node id="2600" label="GBE1"/>
      <node id="2599" label="EPHA8"/>
      <node id="2598" label="EPHA7"/>
      <node id="2597" label="EPHA6"/>
      <node id="2596" label="EPHA5"/>
      <node id="2595" label="EPHA4"/>
      <node id="2594" label="EPHA3"/>
      <node id="2593" label="EPHA2"/>
      <node id="2592" label="EPHA10"/>
      <node id="2591" label="EPHA1"/>
      <node id="2590" label="EFNA5"/>
      <node id="2589" label="EFNA4"/>
      <node id="2588" label="EFNA3"/>
      <node id="2587" label="EFNA2"/>
      <node id="2586" label="EFNA1"/>
      <node id="2585" label="CFL1"/>
      <node id="2584" label="AFDN"/>
      <node id="2583" label="YEATS4"/>
      <node id="2582" label="RUVBL2"/>
      <node id="2581" label="RUVBL1"/>
      <node id="2580" label="MRGBP"/>
      <node id="2579" label="MORF4L1"/>
      <node id="2578" label="MEAF6"/>
      <node id="2577" label="KAT5"/>
      <node id="2576" label="ACTL6A"/>
      <node id="2575" label="EPC1"/>
      <node id="2574" label="HSD17B12"/>
      <node id="2573" label="PSMD10"/>
      <node id="2572" label="FADS1"/>
      <node id="2571" label="ACSL4"/>
      <node id="2570" label="ELOVL1"/>
      <node id="2569" label="PLXNA2"/>
      <node id="2568" label="PKN2"/>
      <node id="2567" label="PKN1"/>
      <node id="2566" label="PAK3"/>
      <node id="2565" label="PAK1"/>
      <node id="2564" label="IQGAP2"/>
      <node id="2563" label="HOXC13"/>
      <node id="2562" label="ELF1"/>
      <node id="2561" label="ZBED8"/>
      <node id="2560" label="UBE2W"/>
      <node id="2559" label="SUZ12"/>
      <node id="2558" label="SELENBP1"/>
      <node id="2557" label="RPS10"/>
      <node id="2556" label="RARG"/>
      <node id="2555" label="RARB"/>
      <node id="2554" label="RARA"/>
      <node id="2553" label="PINK1"/>
      <node id="2552" label="PHF19"/>
      <node id="2551" label="PHF1"/>
      <node id="2550" label="PCGF2"/>
      <node id="2549" label="NCOR1"/>
      <node id="2548" label="MTF2"/>
      <node id="2547" label="HDAC3"/>
      <node id="2546" label="FHL1"/>
      <node id="2545" label="CTCF"/>
      <node id="2544" label="EED"/>
      <node id="2543" label="XCR1"/>
      <node id="2542" label="XCL2"/>
      <node id="2541" label="XCL1"/>
      <node id="2540" label="UTS2R"/>
      <node id="2539" label="UTS2B"/>
      <node id="2538" label="UTS2"/>
      <node id="2537" label="TRHR"/>
      <node id="2536" label="TRH"/>
      <node id="2535" label="TBXA2R"/>
      <node id="2534" label="TACR3"/>
      <node id="2533" label="TACR2"/>
      <node id="2532" label="TACR1"/>
      <node id="2531" label="TAC3"/>
      <node id="2530" label="QRFPR"/>
      <node id="2529" label="QRFP"/>
      <node id="2528" label="PTGFR"/>
      <node id="2527" label="PTGER1"/>
      <node id="2526" label="PTAFR"/>
      <node id="2525" label="PROKR2"/>
      <node id="2524" label="PROKR1"/>
      <node id="2523" label="PROK2"/>
      <node id="2522" label="PROK1"/>
      <node id="2521" label="PMCH"/>
      <node id="2520" label="PLCB4"/>
      <node id="2519" label="P2RY6"/>
      <node id="2518" label="P2RY2"/>
      <node id="2517" label="P2RY10"/>
      <node id="2516" label="P2RY1"/>
      <node id="2515" label="OXTR"/>
      <node id="2514" label="OXT"/>
      <node id="2513" label="OPN4"/>
      <node id="2512" label="NTSR2"/>
      <node id="2511" label="NTSR1"/>
      <node id="2510" label="NTS"/>
      <node id="2509" label="NPFFR2"/>
      <node id="2508" label="NPFFR1"/>
      <node id="2507" label="NPFF"/>
      <node id="2506" label="NMUR2"/>
      <node id="2505" label="NMUR1"/>
      <node id="2504" label="NMU"/>
      <node id="2503" label="NMS"/>
      <node id="2502" label="NMBR"/>
      <node id="2501" label="NMB"/>
      <node id="2500" label="MLNR"/>
      <node id="2499" label="MLN"/>
      <node id="2498" label="MCHR2"/>
      <node id="2497" label="MCHR1"/>
      <node id="2496" label="LTB4R2"/>
      <node id="2495" label="LTB4R"/>
      <node id="2494" label="LPAR6"/>
      <node id="2493" label="LPAR5"/>
      <node id="2492" label="LPAR4"/>
      <node id="2491" label="LPAR3"/>
      <node id="2490" label="LPAR2"/>
      <node id="2489" label="LPAR1"/>
      <node id="2488" label="KNG1"/>
      <node id="2487" label="KISS1R"/>
      <node id="2486" label="KISS1"/>
      <node id="2485" label="HTR2C"/>
      <node id="2484" label="HTR2B"/>
      <node id="2483" label="HTR2A"/>
      <node id="2482" label="HRH1"/>
      <node id="2481" label="HCRTR2"/>
      <node id="2480" label="HCRTR1"/>
      <node id="2479" label="HCRT"/>
      <node id="2478" label="GRPR"/>
      <node id="2477" label="GRP"/>
      <node id="2476" label="GRM8"/>
      <node id="2475" label="GRM7"/>
      <node id="2474" label="GRM6"/>
      <node id="2473" label="GRM5"/>
      <node id="2472" label="GRM4"/>
      <node id="2471" label="GRM3"/>
      <node id="2470" label="GRM2"/>
      <node id="2469" label="GRM1"/>
      <node id="2468" label="GRK5"/>
      <node id="2467" label="GPRC6A"/>
      <node id="2466" label="GPR68"/>
      <node id="2465" label="GPR65"/>
      <node id="2464" label="GPR4"/>
      <node id="2463" label="GPR17"/>
      <node id="2462" label="GPR132"/>
      <node id="2461" label="GNRHR"/>
      <node id="2460" label="GNRH2"/>
      <node id="2459" label="GNRH1"/>
      <node id="2458" label="GNA15"/>
      <node id="2457" label="GNA14"/>
      <node id="2456" label="GNA11"/>
      <node id="2455" label="GHSR"/>
      <node id="2454" label="GHRL"/>
      <node id="2453" label="GAST"/>
      <node id="2452" label="FPR2"/>
      <node id="2451" label="FFAR3"/>
      <node id="2450" label="FFAR2"/>
      <node id="2449" label="FFAR1"/>
      <node id="2448" label="F2RL3"/>
      <node id="2447" label="F2RL2"/>
      <node id="2446" label="F2"/>
      <node id="2445" label="EDNRB"/>
      <node id="2444" label="EDNRA"/>
      <node id="2443" label="EDN2"/>
      <node id="2442" label="EDN1"/>
      <node id="2441" label="CYSLTR2"/>
      <node id="2440" label="CYSLTR1"/>
      <node id="2439" label="CHRM5"/>
      <node id="2438" label="CHRM3"/>
      <node id="2437" label="CHRM1"/>
      <node id="2436" label="CCL23"/>
      <node id="2435" label="CCKBR"/>
      <node id="2434" label="CCKAR"/>
      <node id="2433" label="CCK"/>
      <node id="2432" label="BDKRB2"/>
      <node id="2431" label="BDKRB1"/>
      <node id="2430" label="AVPR1B"/>
      <node id="2429" label="AVPR1A"/>
      <node id="2428" label="ARHGEF25"/>
      <node id="2427" label="ANXA1"/>
      <node id="2426" label="AGTR2"/>
      <node id="2425" label="AGTR1"/>
      <node id="2424" label="ADRA1D"/>
      <node id="2423" label="ADRA1B"/>
      <node id="2422" label="ADRA1A"/>
      <node id="2421" label="EDN3"/>
      <node id="2420" label="CD86"/>
      <node id="2419" label="ECE2"/>
      <node id="2418" label="TFCP2"/>
      <node id="2417" label="EEF2"/>
      <node id="2416" label="DPH1"/>
      <node id="2415" label="ALG13"/>
      <node id="2414" label="DPAGT1"/>
      <node id="2413" label="MFN2"/>
      <node id="2412" label="DOCK8"/>
      <node id="2411" label="USP19"/>
      <node id="2410" label="SNCA"/>
      <node id="2409" label="TTC1"/>
      <node id="2408" label="STUB1"/>
      <node id="2407" label="NUDCD3"/>
      <node id="2406" label="HSF2"/>
      <node id="2405" label="FKBP5"/>
      <node id="2404" label="CACYBP"/>
      <node id="2403" label="DNAJC4"/>
      <node id="2402" label="DNAJC30"/>
      <node id="2401" label="TUBB2A"/>
      <node id="2400" label="SUCLG2"/>
      <node id="2399" label="SUCLG1"/>
      <node id="2398" label="SUCLA2"/>
      <node id="2397" label="SLC25A21"/>
      <node id="2396" label="RUSC2"/>
      <node id="2395" label="PFN2"/>
      <node id="2394" label="FLII"/>
      <node id="2393" label="PPM1F"/>
      <node id="2392" label="PKD2"/>
      <node id="2391" label="DIAPH1"/>
      <node id="2390" label="ZNF638"/>
      <node id="2389" label="ZBTB21"/>
      <node id="2388" label="TESK2"/>
      <node id="2387" label="SRSF12"/>
      <node id="2386" label="SIPA1L1"/>
      <node id="2385" label="SH3PXD2A"/>
      <node id="2384" label="RTKN"/>
      <node id="2383" label="PPM1H"/>
      <node id="2382" label="MAST3"/>
      <node id="2381" label="MAGI1"/>
      <node id="2380" label="LRFN1"/>
      <node id="2379" label="LIMA1"/>
      <node id="2378" label="KIF13B"/>
      <node id="2377" label="KCTD3"/>
      <node id="2376" label="GIGYF1"/>
      <node id="2375" label="FAM53C"/>
      <node id="2374" label="FAM110B"/>
      <node id="2373" label="FAM110A"/>
      <node id="2372" label="EIF4E2"/>
      <node id="2371" label="DENND1A"/>
      <node id="2370" label="DCLK1"/>
      <node id="2369" label="CDK16"/>
      <node id="2368" label="CBY1"/>
      <node id="2367" label="ANKRD34A"/>
      <node id="2366" label="AGAP1"/>
      <node id="2365" label="ZFP36"/>
      <node id="2364" label="ZC3H10"/>
      <node id="2363" label="TDG"/>
      <node id="2362" label="RPS15A"/>
      <node id="2361" label="HNRNPLL"/>
      <node id="2360" label="G3BP2"/>
      <node id="2359" label="DDX10"/>
      <node id="2358" label="TNFSF11"/>
      <node id="2357" label="STK3"/>
      <node id="2356" label="RAP1B"/>
      <node id="2355" label="MKNK1"/>
      <node id="2354" label="GADD45G"/>
      <node id="2353" label="CDC73"/>
      <node id="2352" label="ATP1B1"/>
      <node id="2351" label="EXOSC9"/>
      <node id="2350" label="EXOSC7"/>
      <node id="2349" label="EXOSC6"/>
      <node id="2348" label="EXOSC5"/>
      <node id="2347" label="EXOSC4"/>
      <node id="2346" label="EXOSC3"/>
      <node id="2345" label="EXOSC2"/>
      <node id="2344" label="EXOSC1"/>
      <node id="2343" label="DIS3"/>
      <node id="2342" label="DCPS"/>
      <node id="2341" label="DDA1"/>
      <node id="2340" label="DCAF5"/>
      <node id="2339" label="CALCOCO2"/>
      <node id="2338" label="DBNDD2"/>
      <node id="2337" label="FAM9B"/>
      <node id="2336" label="DAPK2"/>
      <node id="2335" label="TPMT"/>
      <node id="2334" label="PLA2G4A"/>
      <node id="2333" label="MGST3"/>
      <node id="2332" label="CYP1A2"/>
      <node id="2331" label="STAR"/>
      <node id="2330" label="FDXR"/>
      <node id="2329" label="FDX2"/>
      <node id="2328" label="FDX1"/>
      <node id="2327" label="CYP11A1"/>
      <node id="2326" label="ZMYM2"/>
      <node id="2325" label="TRIM24"/>
      <node id="2324" label="STAT1"/>
      <node id="2323" label="MAX"/>
      <node id="2322" label="GOLIM4"/>
      <node id="2321" label="GOLGA5"/>
      <node id="2320" label="FGFR1OP2"/>
      <node id="2319" label="ERLIN2"/>
      <node id="2318" label="ELAC2"/>
      <node id="2317" label="CNBP"/>
      <node id="2316" label="CA12"/>
      <node id="2315" label="CUX1"/>
      <node id="2314" label="ZNF830"/>
      <node id="2313" label="ZBTB32"/>
      <node id="2312" label="XRCC1"/>
      <node id="2311" label="XPC"/>
      <node id="2310" label="XPA"/>
      <node id="2309" label="UVSSA"/>
      <node id="2308" label="USP1"/>
      <node id="2307" label="UBE2V2"/>
      <node id="2306" label="UBE2B"/>
      <node id="2305" label="TCEA1"/>
      <node id="2304" label="RPA3"/>
      <node id="2303" label="RPA2"/>
      <node id="2302" label="RNF111"/>
      <node id="2301" label="RFC5"/>
      <node id="2300" label="RFC4"/>
      <node id="2299" label="RFC3"/>
      <node id="2298" label="RFC2"/>
      <node id="2297" label="RBBP5"/>
      <node id="2296" label="RAD23B"/>
      <node id="2295" label="RAD18"/>
      <node id="2294" label="POLK"/>
      <node id="2293" label="POLH"/>
      <node id="2292" label="POLD4"/>
      <node id="2291" label="POLD3"/>
      <node id="2290" label="POLD2"/>
      <node id="2289" label="POLD1"/>
      <node id="2288" label="PHLDA3"/>
      <node id="2287" label="PARP1"/>
      <node id="2286" label="LIG3"/>
      <node id="2285" label="LIG1"/>
      <node id="2284" label="HMGN1"/>
      <node id="2283" label="GTF2H5"/>
      <node id="2282" label="GTF2H4"/>
      <node id="2281" label="GTF2H3"/>
      <node id="2280" label="GTF2H2"/>
      <node id="2279" label="GSTK1"/>
      <node id="2278" label="GPS1"/>
      <node id="2277" label="ERCC5"/>
      <node id="2276" label="ERCC4"/>
      <node id="2275" label="ERCC3"/>
      <node id="2274" label="ERCC2"/>
      <node id="2273" label="ERCC1"/>
      <node id="2272" label="EP300"/>
      <node id="2271" label="DTL"/>
      <node id="2270" label="DDB2"/>
      <node id="2269" label="CUL4B"/>
      <node id="2268" label="COPS8"/>
      <node id="2267" label="COPS7B"/>
      <node id="2266" label="COPS7A"/>
      <node id="2265" label="COPS4"/>
      <node id="2264" label="COPS3"/>
      <node id="2263" label="COPS2"/>
      <node id="2262" label="CHD1L"/>
      <node id="2261" label="CUL4A"/>
      <node id="2260" label="XPOT"/>
      <node id="2259" label="RAN"/>
      <node id="2258" label="CTU2"/>
      <node id="2257" label="ZRANB1"/>
      <node id="2256" label="STRN4"/>
      <node id="2255" label="STRN3"/>
      <node id="2254" label="STRN"/>
      <node id="2253" label="STRIP1"/>
      <node id="2252" label="STK26"/>
      <node id="2251" label="STK25"/>
      <node id="2250" label="STK24"/>
      <node id="2249" label="MOB4"/>
      <node id="2248" label="CTTNBP2"/>
      <node id="2247" label="CTTNBP2NL"/>
      <node id="2246" label="SEC16B"/>
      <node id="2245" label="SEC16A"/>
      <node id="2244" label="SCFD1"/>
      <node id="2243" label="SAR1B"/>
      <node id="2242" label="PREB"/>
      <node id="2241" label="NAPA"/>
      <node id="2240" label="MTUS2"/>
      <node id="2239" label="KRTAP2-3"/>
      <node id="2238" label="BACH2"/>
      <node id="2237" label="ATP6AP2"/>
      <node id="2236" label="AGT"/>
      <node id="2235" label="ZNHIT1"/>
      <node id="2234" label="WDR1"/>
      <node id="2233" label="UTP14A"/>
      <node id="2232" label="UPF1"/>
      <node id="2231" label="TCTEX1D2"/>
      <node id="2230" label="TCP1"/>
      <node id="2229" label="TAF1D"/>
      <node id="2228" label="SYNE4"/>
      <node id="2227" label="SUPT16H"/>
      <node id="2226" label="STAU1"/>
      <node id="2225" label="SSRP1"/>
      <node id="2224" label="SMC4"/>
      <node id="2223" label="SIRT1"/>
      <node id="2222" label="SIMC1"/>
      <node id="2221" label="SEC11A"/>
      <node id="2220" label="SDHA"/>
      <node id="2219" label="RXRA"/>
      <node id="2218" label="RPL5"/>
      <node id="2217" label="RPL13"/>
      <node id="2216" label="RPA1"/>
      <node id="2215" label="RNF2"/>
      <node id="2214" label="RFC1"/>
      <node id="2213" label="PTPRK"/>
      <node id="2212" label="PROC"/>
      <node id="2211" label="PRKAB2"/>
      <node id="2210" label="PPP2R5E"/>
      <node id="2209" label="PPP2R1B"/>
      <node id="2208" label="PPP1CB"/>
      <node id="2207" label="PPID"/>
      <node id="2206" label="POT1"/>
      <node id="2205" label="PDCL"/>
      <node id="2204" label="ODC1"/>
      <node id="2203" label="NCAPG"/>
      <node id="2202" label="NAP1L1"/>
      <node id="2201" label="MTIF2"/>
      <node id="2200" label="MCRS1"/>
      <node id="2199" label="MAGEB2"/>
      <node id="2198" label="LMO4"/>
      <node id="2197" label="LEPR"/>
      <node id="2196" label="GRK2"/>
      <node id="2195" label="GNB4"/>
      <node id="2194" label="GNB3"/>
      <node id="2193" label="GLB1"/>
      <node id="2192" label="FBXL5"/>
      <node id="2191" label="FBXL15"/>
      <node id="2190" label="EZH2"/>
      <node id="2189" label="ERCC8"/>
      <node id="2188" label="EIF3H"/>
      <node id="2187" label="DVL3"/>
      <node id="2186" label="DVL1"/>
      <node id="2185" label="CSNK2A2"/>
      <node id="2184" label="CSNK2A1"/>
      <node id="2183" label="CPSF3L"/>
      <node id="2182" label="COL4A2"/>
      <node id="2181" label="CEP170"/>
      <node id="2180" label="CD81"/>
      <node id="2179" label="CCT8"/>
      <node id="2178" label="CCT6A"/>
      <node id="2177" label="CCT5"/>
      <node id="2176" label="CCT4"/>
      <node id="2175" label="BMI1"/>
      <node id="2174" label="ATG101"/>
      <node id="2173" label="ADD1"/>
      <node id="2172" label="ACTR5"/>
      <node id="2171" label="TEK"/>
      <node id="2170" label="STAT5B"/>
      <node id="2169" label="SHC3"/>
      <node id="2168" label="SHC2"/>
      <node id="2167" label="RASGRP4"/>
      <node id="2166" label="RASGRP3"/>
      <node id="2165" label="RASGRP1"/>
      <node id="2164" label="RASGRF1"/>
      <node id="2163" label="RASGEF1A"/>
      <node id="2162" label="RAPGEF2"/>
      <node id="2161" label="PTPRA"/>
      <node id="2160" label="PSPN"/>
      <node id="2159" label="NRTN"/>
      <node id="2158" label="LAT"/>
      <node id="2157" label="JAK3"/>
      <node id="2156" label="IRS2"/>
      <node id="2155" label="IRS1"/>
      <node id="2154" label="INPP5D"/>
      <node id="2153" label="IL5RA"/>
      <node id="2152" label="IL5"/>
      <node id="2151" label="IL3RA"/>
      <node id="2150" label="IL3"/>
      <node id="2149" label="IL2RG"/>
      <node id="2148" label="IL2RB"/>
      <node id="2147" label="IL2RA"/>
      <node id="2146" label="IL2"/>
      <node id="2145" label="GRIN2D"/>
      <node id="2144" label="GRIN2C"/>
      <node id="2143" label="GRIN2B"/>
      <node id="2142" label="GRIN2A"/>
      <node id="2141" label="GRIN1"/>
      <node id="2140" label="GFRA4"/>
      <node id="2139" label="GFRA3"/>
      <node id="2138" label="GFRA2"/>
      <node id="2137" label="GFRA1"/>
      <node id="2136" label="GDNF"/>
      <node id="2135" label="GAB2"/>
      <node id="2134" label="FRS3"/>
      <node id="2133" label="DLG4"/>
      <node id="2132" label="CSF2RB"/>
      <node id="2131" label="CSF2RA"/>
      <node id="2130" label="CAMK2G"/>
      <node id="2129" label="CAMK2D"/>
      <node id="2128" label="CAMK2B"/>
      <node id="2127" label="ARTN"/>
      <node id="2126" label="ANGPT1"/>
      <node id="2125" label="CSF2"/>
      <node id="2124" label="YY1"/>
      <node id="2123" label="WAC"/>
      <node id="2122" label="USP7"/>
      <node id="2121" label="TNS2"/>
      <node id="2120" label="SOCS1"/>
      <node id="2119" label="RPL31"/>
      <node id="2118" label="RIN3"/>
      <node id="2117" label="RAP1A"/>
      <node id="2116" label="PHC2"/>
      <node id="2115" label="PDGFRB"/>
      <node id="2114" label="PDGFRA"/>
      <node id="2113" label="PDGFB"/>
      <node id="2112" label="PDGFA"/>
      <node id="2111" label="MEGF6"/>
      <node id="2110" label="MAP4K1"/>
      <node id="2109" label="LAMA5"/>
      <node id="2108" label="IGF1R"/>
      <node id="2107" label="GRN"/>
      <node id="2106" label="GAB1"/>
      <node id="2105" label="BRAF"/>
      <node id="2104" label="TAC1"/>
      <node id="2103" label="RCC1"/>
      <node id="2102" label="PLA2G2A"/>
      <node id="2101" label="MAPK6"/>
      <node id="2100" label="IGF2"/>
      <node id="2099" label="DNAJB11"/>
      <node id="2098" label="CTSL"/>
      <node id="2097" label="CDKN2A"/>
      <node id="2096" label="C8orf33"/>
      <node id="2095" label="GANAB"/>
      <node id="2094" label="CREB3L4"/>
      <node id="2093" label="CR1"/>
      <node id="2092" label="OTC"/>
      <node id="2091" label="ARAF"/>
      <node id="2090" label="CPS1"/>
      <node id="2089" label="COMMD10"/>
      <node id="2088" label="COMMD1"/>
      <node id="2087" label="CCDC22"/>
      <node id="2086" label="COMMD6"/>
      <node id="2085" label="SERPINH1"/>
      <node id="2084" label="PPIB"/>
      <node id="2083" label="P3H1"/>
      <node id="2082" label="ITGB1"/>
      <node id="2081" label="ITGA2"/>
      <node id="2080" label="FURIN"/>
      <node id="2079" label="EXOSC8"/>
      <node id="2078" label="COL23A1"/>
      <node id="2077" label="NCAM1"/>
      <node id="2076" label="MAP3K7"/>
      <node id="2075" label="CNTN2"/>
      <node id="2074" label="CMIP"/>
      <node id="2073" label="STT3B"/>
      <node id="2072" label="CLPTM1"/>
      <node id="2071" label="STAMBPL1"/>
      <node id="2070" label="FTH1"/>
      <node id="2069" label="AP1S3"/>
      <node id="2068" label="AP1S2"/>
      <node id="2067" label="AP1S1"/>
      <node id="2066" label="AP1G1"/>
      <node id="2065" label="AP1B1"/>
      <node id="2064" label="CLINT1"/>
      <node id="2063" label="CLIC4"/>
      <node id="2062" label="ZNF302"/>
      <node id="2061" label="RPLP1"/>
      <node id="2060" label="LSM1"/>
      <node id="2059" label="EPB41"/>
      <node id="2058" label="VTN"/>
      <node id="2057" label="BLZF1"/>
      <node id="2056" label="CKS2"/>
      <node id="2055" label="GAMT"/>
      <node id="2054" label="CKB"/>
      <node id="2053" label="CKM"/>
      <node id="2052" label="PSPH"/>
      <node id="2051" label="LYAR"/>
      <node id="2050" label="LXN"/>
      <node id="2049" label="KHDRBS2"/>
      <node id="2048" label="BAG5"/>
      <node id="2047" label="CIRBP"/>
      <node id="2046" label="SMAD3"/>
      <node id="2045" label="NR0B2"/>
      <node id="2044" label="KRTAP5-9"/>
      <node id="2043" label="KRTAP4-2"/>
      <node id="2042" label="KRTAP12-3"/>
      <node id="2041" label="KRTAP12-2"/>
      <node id="2040" label="KRTAP10-9"/>
      <node id="2039" label="KRTAP10-7"/>
      <node id="2038" label="KRTAP10-5"/>
      <node id="2037" label="KRTAP1-1"/>
      <node id="2036" label="HOXA1"/>
      <node id="2035" label="F2R"/>
      <node id="2034" label="YAE1D1"/>
      <node id="2033" label="UROD"/>
      <node id="2032" label="TXNDC9"/>
      <node id="2031" label="TTR"/>
      <node id="2030" label="TTF1"/>
      <node id="2029" label="TSC22D1"/>
      <node id="2028" label="TNNT1"/>
      <node id="2027" label="TNFRSF14"/>
      <node id="2026" label="TCERG1"/>
      <node id="2025" label="SUMO2"/>
      <node id="2024" label="SP1"/>
      <node id="2023" label="SKIL"/>
      <node id="2022" label="SIRT6"/>
      <node id="2021" label="SERF2"/>
      <node id="2020" label="SERBP1"/>
      <node id="2019" label="SDCCAG3"/>
      <node id="2018" label="SAFB"/>
      <node id="2017" label="RPL29"/>
      <node id="2016" label="RBBP7"/>
      <node id="2015" label="RAD51"/>
      <node id="2014" label="PSME1"/>
      <node id="2013" label="PCMT1"/>
      <node id="2012" label="PAICS"/>
      <node id="2011" label="NEFL"/>
      <node id="2010" label="MTA3"/>
      <node id="2009" label="MTA2"/>
      <node id="2008" label="MTA1"/>
      <node id="2007" label="MBD3"/>
      <node id="2006" label="MAN2A2"/>
      <node id="2005" label="MAFG"/>
      <node id="2004" label="LUC7L2"/>
      <node id="2003" label="KPNB1"/>
      <node id="2002" label="KIF15"/>
      <node id="2001" label="IVNS1ABP"/>
      <node id="2000" label="IMMT"/>
      <node id="1999" label="IK"/>
      <node id="1998" label="HSPH1"/>
      <node id="1997" label="HSD17B10"/>
      <node id="1996" label="HDAC2"/>
      <node id="1995" label="HABP4"/>
      <node id="1994" label="GSK3B"/>
      <node id="1993" label="GPS2"/>
      <node id="1992" label="GIT1"/>
      <node id="1991" label="GADD45A"/>
      <node id="1990" label="FAM134A"/>
      <node id="1989" label="FABP4"/>
      <node id="1988" label="ERCC6"/>
      <node id="1987" label="CTBP1"/>
      <node id="1986" label="CREB1"/>
      <node id="1985" label="CRCT1"/>
      <node id="1984" label="CHD4"/>
      <node id="1983" label="CDK2AP1"/>
      <node id="1982" label="CASP8"/>
      <node id="1981" label="CASP6"/>
      <node id="1980" label="C4orf17"/>
      <node id="1979" label="BHLHE40"/>
      <node id="1978" label="BARD1"/>
      <node id="1977" label="AIMP2"/>
      <node id="1976" label="ADH5"/>
      <node id="1975" label="ACTR1B"/>
      <node id="1974" label="CHD3"/>
      <node id="1973" label="TUBGCP6"/>
      <node id="1972" label="TUBGCP5"/>
      <node id="1971" label="TUBGCP3"/>
      <node id="1970" label="TUBGCP2"/>
      <node id="1969" label="TUBG2"/>
      <node id="1968" label="TUBG1"/>
      <node id="1967" label="TUBB4B"/>
      <node id="1966" label="TUBB4A"/>
      <node id="1965" label="TUBB"/>
      <node id="1964" label="TUBA4A"/>
      <node id="1963" label="TTBK2"/>
      <node id="1962" label="TPX2"/>
      <node id="1961" label="TMEM67"/>
      <node id="1960" label="TMEM216"/>
      <node id="1959" label="TCTN3"/>
      <node id="1958" label="TCTN2"/>
      <node id="1957" label="TCTN1"/>
      <node id="1956" label="SSNA1"/>
      <node id="1955" label="SFI1"/>
      <node id="1954" label="SDCCAG8"/>
      <node id="1953" label="SCLT1"/>
      <node id="1952" label="PLK4"/>
      <node id="1951" label="PCNT"/>
      <node id="1950" label="OPTN"/>
      <node id="1949" label="OFD1"/>
      <node id="1948" label="ODF2"/>
      <node id="1947" label="NPHP4"/>
      <node id="1946" label="NINL"/>
      <node id="1945" label="NEDD1"/>
      <node id="1944" label="MKS1"/>
      <node id="1943" label="MARK4"/>
      <node id="1942" label="KRT15"/>
      <node id="1941" label="KIF24"/>
      <node id="1940" label="IQCB1"/>
      <node id="1939" label="HAUS8"/>
      <node id="1938" label="HAUS7"/>
      <node id="1937" label="HAUS6"/>
      <node id="1936" label="HAUS5"/>
      <node id="1935" label="HAUS4"/>
      <node id="1934" label="HAUS3"/>
      <node id="1933" label="HAUS2"/>
      <node id="1932" label="HAUS1"/>
      <node id="1931" label="GCC1"/>
      <node id="1930" label="FGFR1OP"/>
      <node id="1929" label="FBF1"/>
      <node id="1928" label="CSNK1E"/>
      <node id="1927" label="CNTRL"/>
      <node id="1926" label="CEP97"/>
      <node id="1925" label="CEP89"/>
      <node id="1924" label="CEP83"/>
      <node id="1923" label="CEP78"/>
      <node id="1922" label="CEP76"/>
      <node id="1921" label="CEP72"/>
      <node id="1920" label="CEP63"/>
      <node id="1919" label="CEP41"/>
      <node id="1918" label="CEP290"/>
      <node id="1917" label="CEP250"/>
      <node id="1916" label="CEP192"/>
      <node id="1915" label="CEP164"/>
      <node id="1914" label="CEP152"/>
      <node id="1913" label="CEP135"/>
      <node id="1912" label="CEP131"/>
      <node id="1911" label="CENPJ"/>
      <node id="1910" label="CDK5RAP2"/>
      <node id="1909" label="CCP110"/>
      <node id="1908" label="CC2D2A"/>
      <node id="1907" label="C2CD3"/>
      <node id="1906" label="BORA"/>
      <node id="1905" label="B9D1"/>
      <node id="1904" label="ALMS1"/>
      <node id="1903" label="AKAP9"/>
      <node id="1902" label="AJUBA"/>
      <node id="1901" label="AHI1"/>
      <node id="1900" label="ACTR1A"/>
      <node id="1899" label="CEP57"/>
      <node id="1898" label="VPS37D"/>
      <node id="1897" label="VPS37C"/>
      <node id="1896" label="VPS37B"/>
      <node id="1895" label="UTP14C"/>
      <node id="1894" label="TFG"/>
      <node id="1893" label="SUPT5H"/>
      <node id="1892" label="PEF1"/>
      <node id="1891" label="PCM1"/>
      <node id="1890" label="MORF4L2"/>
      <node id="1889" label="KIFC3"/>
      <node id="1888" label="KANK2"/>
      <node id="1887" label="FAM90A1"/>
      <node id="1886" label="ENKD1"/>
      <node id="1885" label="CEP162"/>
      <node id="1884" label="CCDC53"/>
      <node id="1883" label="C1orf216"/>
      <node id="1882" label="CEP55"/>
      <node id="1881" label="USP10"/>
      <node id="1880" label="RALY"/>
      <node id="1879" label="PPBP"/>
      <node id="1878" label="FUBP1"/>
      <node id="1877" label="CELF1"/>
      <node id="1876" label="FBXL12"/>
      <node id="1875" label="CDKN1C"/>
      <node id="1874" label="ZBTB16"/>
      <node id="1873" label="WIZ"/>
      <node id="1872" label="VPS51"/>
      <node id="1871" label="VIM"/>
      <node id="1870" label="USP4"/>
      <node id="1869" label="USHBP1"/>
      <node id="1868" label="TXNDC11"/>
      <node id="1867" label="TXN"/>
      <node id="1866" label="TUBB3"/>
      <node id="1865" label="TUBB2B"/>
      <node id="1864" label="TUBA1A"/>
      <node id="1863" label="TRMT2A"/>
      <node id="1862" label="TRIM54"/>
      <node id="1861" label="TRAF1"/>
      <node id="1860" label="TNIP2"/>
      <node id="1859" label="TNIP1"/>
      <node id="1858" label="TCF4"/>
      <node id="1857" label="SUMO3"/>
      <node id="1856" label="SMAD4"/>
      <node id="1855" label="SLC25A11"/>
      <node id="1854" label="SKP2"/>
      <node id="1853" label="SIPA1"/>
      <node id="1852" label="SDF4"/>
      <node id="1851" label="S100A8"/>
      <node id="1850" label="RPS2"/>
      <node id="1849" label="RPL35"/>
      <node id="1848" label="RPL18"/>
      <node id="1847" label="RICTOR"/>
      <node id="1846" label="RB1"/>
      <node id="1845" label="RAI1"/>
      <node id="1844" label="RACK1"/>
      <node id="1843" label="QARS"/>
      <node id="1842" label="PKM"/>
      <node id="1841" label="PDPK1"/>
      <node id="1840" label="PDE4DIP"/>
      <node id="1839" label="PCNA"/>
      <node id="1838" label="OTUB1"/>
      <node id="1837" label="ORC6"/>
      <node id="1836" label="ORC5"/>
      <node id="1835" label="ORC4"/>
      <node id="1834" label="ORC3"/>
      <node id="1833" label="ORC2"/>
      <node id="1832" label="ORC1"/>
      <node id="1831" label="NRBP1"/>
      <node id="1830" label="NR1H2"/>
      <node id="1829" label="NGFR"/>
      <node id="1828" label="NABP2"/>
      <node id="1827" label="MTOR"/>
      <node id="1826" label="MSH2"/>
      <node id="1825" label="MNAT1"/>
      <node id="1824" label="MLST8"/>
      <node id="1823" label="MED31"/>
      <node id="1822" label="MDM2"/>
      <node id="1821" label="MCM8"/>
      <node id="1820" label="MCM7"/>
      <node id="1819" label="MCM6"/>
      <node id="1818" label="MCM5"/>
      <node id="1817" label="MCM4"/>
      <node id="1816" label="MCM3"/>
      <node id="1815" label="MCM10"/>
      <node id="1814" label="MAPKAP1"/>
      <node id="1813" label="LZTS2"/>
      <node id="1812" label="KMT2B"/>
      <node id="1811" label="INPP5K"/>
      <node id="1810" label="ING5"/>
      <node id="1809" label="IKZF3"/>
      <node id="1808" label="HSP90AB1"/>
      <node id="1807" label="HDAC11"/>
      <node id="1806" label="HDAC1"/>
      <node id="1805" label="GTSE1"/>
      <node id="1804" label="GNB5"/>
      <node id="1803" label="GNB2"/>
      <node id="1802" label="GMNN"/>
      <node id="1801" label="FOXO1"/>
      <node id="1800" label="FKBPL"/>
      <node id="1799" label="FGB"/>
      <node id="1798" label="FAF1"/>
      <node id="1797" label="F13A1"/>
      <node id="1796" label="EXT2"/>
      <node id="1795" label="E2F3"/>
      <node id="1794" label="E2F1"/>
      <node id="1793" label="DEAF1"/>
      <node id="1792" label="DDAH2"/>
      <node id="1791" label="CRELD2"/>
      <node id="1790" label="CREBBP"/>
      <node id="1789" label="CPNE6"/>
      <node id="1788" label="CENPB"/>
      <node id="1787" label="CDT1"/>
      <node id="1786" label="CDKN1B"/>
      <node id="1785" label="CDK7"/>
      <node id="1784" label="CDK6"/>
      <node id="1783" label="CDK3"/>
      <node id="1782" label="CDC7"/>
      <node id="1781" label="CDC6"/>
      <node id="1780" label="CDC45"/>
      <node id="1779" label="CCNH"/>
      <node id="1778" label="CCNE2"/>
      <node id="1777" label="CCNE1"/>
      <node id="1776" label="CCND1"/>
      <node id="1775" label="CCNA2"/>
      <node id="1774" label="CCNA1"/>
      <node id="1773" label="CCDC85B"/>
      <node id="1772" label="CASP3"/>
      <node id="1771" label="ATP6V1A"/>
      <node id="1770" label="APLP1"/>
      <node id="1769" label="ANGPT2"/>
      <node id="1768" label="ACTL6B"/>
      <node id="1767" label="SPAG9"/>
      <node id="1766" label="MAPK12"/>
      <node id="1765" label="MAPK11"/>
      <node id="1764" label="JUP"/>
      <node id="1763" label="CTNNB1"/>
      <node id="1762" label="CTNNA2"/>
      <node id="1761" label="CDON"/>
      <node id="1760" label="CDH2"/>
      <node id="1759" label="BOC"/>
      <node id="1758" label="BNIP2"/>
      <node id="1757" label="CDH15"/>
      <node id="1756" label="ZC3H11A"/>
      <node id="1755" label="YBX1"/>
      <node id="1754" label="XAB2"/>
      <node id="1753" label="WBP4"/>
      <node id="1752" label="WBP11"/>
      <node id="1751" label="USP39"/>
      <node id="1750" label="UPF3B"/>
      <node id="1749" label="U2SURP"/>
      <node id="1748" label="U2AF2"/>
      <node id="1747" label="U2AF1L4"/>
      <node id="1746" label="TXNL4A"/>
      <node id="1745" label="TRA2B"/>
      <node id="1744" label="TPR"/>
      <node id="1743" label="THOC7"/>
      <node id="1742" label="THOC6"/>
      <node id="1741" label="THOC5"/>
      <node id="1740" label="THOC3"/>
      <node id="1739" label="THOC2"/>
      <node id="1738" label="THOC1"/>
      <node id="1737" label="SYF2"/>
      <node id="1736" label="SUGP1"/>
      <node id="1735" label="SRSF9"/>
      <node id="1734" label="SRSF7"/>
      <node id="1733" label="SRSF6"/>
      <node id="1732" label="SRSF5"/>
      <node id="1731" label="SRSF4"/>
      <node id="1730" label="SRSF3"/>
      <node id="1729" label="SRSF2"/>
      <node id="1728" label="SRSF11"/>
      <node id="1727" label="SRSF1"/>
      <node id="1726" label="SRRT"/>
      <node id="1725" label="SNW1"/>
      <node id="1724" label="SNU13"/>
      <node id="1723" label="SNRPN"/>
      <node id="1722" label="SNRPG"/>
      <node id="1721" label="SNRPF"/>
      <node id="1720" label="SNRPE"/>
      <node id="1719" label="SNRPD3"/>
      <node id="1718" label="SNRPD2"/>
      <node id="1717" label="SNRPD1"/>
      <node id="1716" label="SNRPB2"/>
      <node id="1715" label="SNRPB"/>
      <node id="1714" label="SNRPA1"/>
      <node id="1713" label="SNRPA"/>
      <node id="1712" label="SNRNP70"/>
      <node id="1711" label="SNRNP40"/>
      <node id="1710" label="SNRNP27"/>
      <node id="1709" label="SNRNP200"/>
      <node id="1708" label="SMNDC1"/>
      <node id="1707" label="SLU7"/>
      <node id="1706" label="SF3B6"/>
      <node id="1705" label="SF3B5"/>
      <node id="1704" label="SF3B4"/>
      <node id="1703" label="SF3B3"/>
      <node id="1702" label="SF3B2"/>
      <node id="1701" label="SF3B1"/>
      <node id="1700" label="SF3A3"/>
      <node id="1699" label="SF3A2"/>
      <node id="1698" label="SF3A1"/>
      <node id="1697" label="SF1"/>
      <node id="1696" label="SART1"/>
      <node id="1695" label="SARNP"/>
      <node id="1694" label="RBMX"/>
      <node id="1693" label="RBM8A"/>
      <node id="1692" label="RBM22"/>
      <node id="1691" label="RBM17"/>
      <node id="1690" label="RAE1"/>
      <node id="1689" label="PUF60"/>
      <node id="1688" label="PTBP1"/>
      <node id="1687" label="PRPF8"/>
      <node id="1686" label="PRPF6"/>
      <node id="1685" label="PRPF40A"/>
      <node id="1684" label="PRPF4"/>
      <node id="1683" label="PRPF38A"/>
      <node id="1682" label="PRPF31"/>
      <node id="1681" label="PRPF3"/>
      <node id="1680" label="PRPF19"/>
      <node id="1679" label="PRCC"/>
      <node id="1678" label="PQBP1"/>
      <node id="1677" label="PPWD1"/>
      <node id="1676" label="PPIL1"/>
      <node id="1675" label="PPIH"/>
      <node id="1674" label="PPIE"/>
      <node id="1673" label="POLR2J"/>
      <node id="1672" label="POLR2I"/>
      <node id="1671" label="POLR2G"/>
      <node id="1670" label="POLR2D"/>
      <node id="1669" label="POLR2C"/>
      <node id="1668" label="POLR2B"/>
      <node id="1667" label="POLR2A"/>
      <node id="1666" label="POLDIP3"/>
      <node id="1665" label="PLRG1"/>
      <node id="1664" label="PHF5A"/>
      <node id="1663" label="PCF11"/>
      <node id="1662" label="PCBP2"/>
      <node id="1661" label="PCBP1"/>
      <node id="1660" label="PAPOLA"/>
      <node id="1659" label="PABPN1"/>
      <node id="1658" label="NXT1"/>
      <node id="1657" label="NXF1"/>
      <node id="1656" label="NUPL2"/>
      <node id="1655" label="NUP93"/>
      <node id="1654" label="NUP88"/>
      <node id="1653" label="NUP58"/>
      <node id="1652" label="NUP50"/>
      <node id="1651" label="NUP35"/>
      <node id="1650" label="NUP214"/>
      <node id="1649" label="NUP210"/>
      <node id="1648" label="NUP205"/>
      <node id="1647" label="NUP188"/>
      <node id="1646" label="NUP155"/>
      <node id="1645" label="NUP153"/>
      <node id="1644" label="NUDT21"/>
      <node id="1643" label="NDC1"/>
      <node id="1642" label="NCBP2"/>
      <node id="1641" label="NCBP1"/>
      <node id="1640" label="MAGOHB"/>
      <node id="1639" label="MAGOH"/>
      <node id="1638" label="LSM8"/>
      <node id="1637" label="LSM7"/>
      <node id="1636" label="LSM6"/>
      <node id="1635" label="LSM5"/>
      <node id="1634" label="LSM4"/>
      <node id="1633" label="LSM3"/>
      <node id="1632" label="LSM2"/>
      <node id="1631" label="ISY1"/>
      <node id="1630" label="HNRNPUL1"/>
      <node id="1629" label="HNRNPU"/>
      <node id="1628" label="HNRNPM"/>
      <node id="1627" label="HNRNPL"/>
      <node id="1626" label="HNRNPH2"/>
      <node id="1625" label="HNRNPH1"/>
      <node id="1624" label="HNRNPF"/>
      <node id="1623" label="HNRNPD"/>
      <node id="1622" label="HNRNPC"/>
      <node id="1621" label="HNRNPA3"/>
      <node id="1620" label="HNRNPA2B1"/>
      <node id="1619" label="HNRNPA1"/>
      <node id="1618" label="HNRNPA0"/>
      <node id="1617" label="GTF2F2"/>
      <node id="1616" label="GTF2F1"/>
      <node id="1615" label="GPKOW"/>
      <node id="1614" label="FUS"/>
      <node id="1613" label="FIP1L1"/>
      <node id="1612" label="ELAVL2"/>
      <node id="1611" label="ELAVL1"/>
      <node id="1610" label="EIF4A3"/>
      <node id="1609" label="EFTUD2"/>
      <node id="1608" label="DNAJC8"/>
      <node id="1607" label="DHX9"/>
      <node id="1606" label="DHX38"/>
      <node id="1605" label="DHX16"/>
      <node id="1604" label="DHX15"/>
      <node id="1603" label="DDX5"/>
      <node id="1602" label="DDX46"/>
      <node id="1601" label="DDX42"/>
      <node id="1600" label="DDX39B"/>
      <node id="1599" label="DDX39A"/>
      <node id="1598" label="DDX23"/>
      <node id="1597" label="CWC27"/>
      <node id="1596" label="CWC25"/>
      <node id="1595" label="CWC22"/>
      <node id="1594" label="CWC15"/>
      <node id="1593" label="CTNNBL1"/>
      <node id="1592" label="CSTF3"/>
      <node id="1591" label="CSTF2"/>
      <node id="1590" label="CSTF1"/>
      <node id="1589" label="CRNKL1"/>
      <node id="1588" label="CPSF7"/>
      <node id="1587" label="CPSF4"/>
      <node id="1586" label="CPSF3"/>
      <node id="1585" label="CPSF2"/>
      <node id="1584" label="CPSF1"/>
      <node id="1583" label="CLP1"/>
      <node id="1582" label="CHTOP"/>
      <node id="1581" label="CHERP"/>
      <node id="1580" label="CDC5L"/>
      <node id="1579" label="CD2BP2"/>
      <node id="1578" label="CCAR1"/>
      <node id="1577" label="CASC3"/>
      <node id="1576" label="BUD31"/>
      <node id="1575" label="BCAS2"/>
      <node id="1574" label="AQR"/>
      <node id="1573" label="APOBEC1"/>
      <node id="1572" label="ALYREF"/>
      <node id="1571" label="AAAS"/>
      <node id="1570" label="A1CF"/>
      <node id="1569" label="CDC40"/>
      <node id="1568" label="ZWINT"/>
      <node id="1567" label="ZWILCH"/>
      <node id="1566" label="ZW10"/>
      <node id="1565" label="XPO1"/>
      <node id="1564" label="WAPL"/>
      <node id="1563" label="UBE2E1"/>
      <node id="1562" label="UBE2D1"/>
      <node id="1561" label="TAOK1"/>
      <node id="1560" label="STAG2"/>
      <node id="1559" label="STAG1"/>
      <node id="1558" label="SPDL1"/>
      <node id="1557" label="SPC25"/>
      <node id="1556" label="SPC24"/>
      <node id="1555" label="SMC3"/>
      <node id="1554" label="SKP1"/>
      <node id="1553" label="SKA2"/>
      <node id="1552" label="SKA1"/>
      <node id="1551" label="SGO2"/>
      <node id="1550" label="SGO1"/>
      <node id="1549" label="SEH1L"/>
      <node id="1548" label="RCC2"/>
      <node id="1547" label="RANGAP1"/>
      <node id="1546" label="RANBP2"/>
      <node id="1545" label="RAD21"/>
      <node id="1544" label="PPP1CC"/>
      <node id="1543" label="PMF1"/>
      <node id="1542" label="PLK1"/>
      <node id="1541" label="PDS5B"/>
      <node id="1540" label="PDS5A"/>
      <node id="1539" label="PAFAH1B1"/>
      <node id="1538" label="NUP98"/>
      <node id="1537" label="NUP85"/>
      <node id="1536" label="NUP43"/>
      <node id="1535" label="NUP37"/>
      <node id="1534" label="NUP160"/>
      <node id="1533" label="NUP133"/>
      <node id="1532" label="NUP107"/>
      <node id="1531" label="NUF2"/>
      <node id="1530" label="NUDC"/>
      <node id="1529" label="NSL1"/>
      <node id="1528" label="NEK2"/>
      <node id="1527" label="NDEL1"/>
      <node id="1526" label="NDE1"/>
      <node id="1525" label="NDC80"/>
      <node id="1524" label="MIS12"/>
      <node id="1523" label="MAPRE1"/>
      <node id="1522" label="MAML3"/>
      <node id="1521" label="MAD2L2"/>
      <node id="1520" label="MAD2L1"/>
      <node id="1519" label="MAD1L1"/>
      <node id="1518" label="KRTAP9-3"/>
      <node id="1517" label="KRTAP9-2"/>
      <node id="1516" label="KRTAP19-5"/>
      <node id="1515" label="KRT85"/>
      <node id="1514" label="KNTC1"/>
      <node id="1513" label="KNL1"/>
      <node id="1512" label="KIF2C"/>
      <node id="1511" label="KIF2B"/>
      <node id="1510" label="KIF2A"/>
      <node id="1509" label="KIF18A"/>
      <node id="1508" label="ITGB3BP"/>
      <node id="1507" label="HDAC8"/>
      <node id="1506" label="FZR1"/>
      <node id="1505" label="FBXO5"/>
      <node id="1504" label="ESPL1"/>
      <node id="1503" label="ERCC6L"/>
      <node id="1502" label="DIAPH2"/>
      <node id="1501" label="CUL1"/>
      <node id="1500" label="CLIP1"/>
      <node id="1499" label="CLASP2"/>
      <node id="1498" label="CLASP1"/>
      <node id="1497" label="CKAP5"/>
      <node id="1496" label="CENPU"/>
      <node id="1495" label="CENPT"/>
      <node id="1494" label="CENPS"/>
      <node id="1493" label="CENPQ"/>
      <node id="1492" label="CENPP"/>
      <node id="1491" label="CENPO"/>
      <node id="1490" label="CENPN"/>
      <node id="1489" label="CENPM"/>
      <node id="1488" label="CENPL"/>
      <node id="1487" label="CENPK"/>
      <node id="1486" label="CENPI"/>
      <node id="1485" label="CENPH"/>
      <node id="1484" label="CENPF"/>
      <node id="1483" label="CENPE"/>
      <node id="1482" label="CENPC"/>
      <node id="1481" label="CENPA"/>
      <node id="1480" label="CDK1"/>
      <node id="1479" label="CDCA8"/>
      <node id="1478" label="CDCA5"/>
      <node id="1477" label="CDC27"/>
      <node id="1476" label="CDC25C"/>
      <node id="1475" label="CDC25B"/>
      <node id="1474" label="CDC25A"/>
      <node id="1473" label="CDC23"/>
      <node id="1472" label="CCNB2"/>
      <node id="1471" label="CCNB1"/>
      <node id="1470" label="BUB3"/>
      <node id="1469" label="BUB1B"/>
      <node id="1468" label="BTRC"/>
      <node id="1467" label="BIRC5"/>
      <node id="1466" label="B9D2"/>
      <node id="1465" label="AXIN2"/>
      <node id="1464" label="AURKB"/>
      <node id="1463" label="AHCTF1"/>
      <node id="1462" label="CDC20"/>
      <node id="1461" label="YKT6"/>
      <node id="1460" label="TMED9"/>
      <node id="1459" label="TMED7"/>
      <node id="1458" label="TMED3"/>
      <node id="1457" label="SPTBN5"/>
      <node id="1456" label="SPTBN4"/>
      <node id="1455" label="SPTBN2"/>
      <node id="1454" label="SPTBN1"/>
      <node id="1453" label="SPTB"/>
      <node id="1452" label="SPTAN1"/>
      <node id="1451" label="KDELR1"/>
      <node id="1450" label="INS"/>
      <node id="1449" label="GOSR1"/>
      <node id="1448" label="GBF1"/>
      <node id="1447" label="DYNLL2"/>
      <node id="1446" label="DYNLL1"/>
      <node id="1445" label="DYNC2LI1"/>
      <node id="1444" label="DYNC2H1"/>
      <node id="1443" label="DYNC1LI2"/>
      <node id="1442" label="DYNC1I2"/>
      <node id="1441" label="DYNC1I1"/>
      <node id="1440" label="DYNC1H1"/>
      <node id="1439" label="DCTN6"/>
      <node id="1438" label="DCTN5"/>
      <node id="1437" label="DCTN4"/>
      <node id="1436" label="DCTN3"/>
      <node id="1435" label="COPZ2"/>
      <node id="1434" label="COPZ1"/>
      <node id="1433" label="COPG2"/>
      <node id="1432" label="COPG1"/>
      <node id="1431" label="COPE"/>
      <node id="1430" label="COPB2"/>
      <node id="1429" label="COPB1"/>
      <node id="1428" label="COPA"/>
      <node id="1427" label="COG7"/>
      <node id="1426" label="COG6"/>
      <node id="1425" label="COG5"/>
      <node id="1424" label="COG4"/>
      <node id="1423" label="COG3"/>
      <node id="1422" label="COG2"/>
      <node id="1421" label="COG1"/>
      <node id="1420" label="CFD"/>
      <node id="1419" label="CFB"/>
      <node id="1418" label="C3"/>
      <node id="1417" label="BET1L"/>
      <node id="1416" label="BET1"/>
      <node id="1415" label="ARFGAP3"/>
      <node id="1414" label="ARFGAP2"/>
      <node id="1413" label="ARCN1"/>
      <node id="1412" label="ANK3"/>
      <node id="1411" label="MYD88"/>
      <node id="1410" label="MAP3K1"/>
      <node id="1409" label="ITGB5"/>
      <node id="1408" label="IRAK4"/>
      <node id="1407" label="IRAK2"/>
      <node id="1406" label="IRAK1"/>
      <node id="1405" label="CHRD"/>
      <node id="1404" label="CD36"/>
      <node id="1403" label="KRT40"/>
      <node id="1402" label="KRT35"/>
      <node id="1401" label="CD33"/>
      <node id="1400" label="PTGES3"/>
      <node id="1399" label="PDCD6IP"/>
      <node id="1398" label="NR4A1"/>
      <node id="1397" label="NR2C2"/>
      <node id="1396" label="IQGAP1"/>
      <node id="1395" label="TIGIT"/>
      <node id="1394" label="PVR"/>
      <node id="1393" label="CD226"/>
      <node id="1392" label="PLEC"/>
      <node id="1391" label="LAMC2"/>
      <node id="1390" label="LAMB3"/>
      <node id="1389" label="LAMA3"/>
      <node id="1388" label="ITGB4"/>
      <node id="1387" label="ITGA6"/>
      <node id="1386" label="COL17A1"/>
      <node id="1385" label="BCL7A"/>
      <node id="1384" label="CD151"/>
      <node id="1383" label="TRAF2"/>
      <node id="1382" label="REL"/>
      <node id="1381" label="C1orf94"/>
      <node id="1380" label="AES"/>
      <node id="1379" label="CCNJL"/>
      <node id="1378" label="TFIP11"/>
      <node id="1377" label="CCDC96"/>
      <node id="1376" label="WDYHV1"/>
      <node id="1375" label="TRAF5"/>
      <node id="1374" label="TRAF3"/>
      <node id="1373" label="STX11"/>
      <node id="1372" label="RPL9"/>
      <node id="1371" label="GPANK1"/>
      <node id="1370" label="CCDC184"/>
      <node id="1369" label="NUP62"/>
      <node id="1368" label="NECAB2"/>
      <node id="1367" label="GORASP2"/>
      <node id="1366" label="CDR2"/>
      <node id="1365" label="CCDC153"/>
      <node id="1364" label="WHSC1L1"/>
      <node id="1363" label="TRIM28"/>
      <node id="1362" label="TCEB3B"/>
      <node id="1361" label="TCEB1"/>
      <node id="1360" label="SUV39H1"/>
      <node id="1359" label="SP100"/>
      <node id="1358" label="RBBP4"/>
      <node id="1357" label="POGZ"/>
      <node id="1356" label="NIPBL"/>
      <node id="1355" label="MAU2"/>
      <node id="1354" label="LRIF1"/>
      <node id="1353" label="LBR"/>
      <node id="1352" label="KPNA4"/>
      <node id="1351" label="KPNA3"/>
      <node id="1350" label="INCENP"/>
      <node id="1349" label="H3F3B"/>
      <node id="1348" label="H3F3A"/>
      <node id="1347" label="ENO1"/>
      <node id="1346" label="DSN1"/>
      <node id="1345" label="DNMT3A"/>
      <node id="1344" label="CHAF1A"/>
      <node id="1343" label="CBX3"/>
      <node id="1342" label="CBX1"/>
      <node id="1341" label="ATRX"/>
      <node id="1340" label="ASXL1"/>
      <node id="1339" label="ADNP"/>
      <node id="1338" label="CBX5"/>
      <node id="1337" label="YWHAQ"/>
      <node id="1336" label="YWHAH"/>
      <node id="1335" label="YWHAE"/>
      <node id="1334" label="YWHAB"/>
      <node id="1333" label="TRAF4"/>
      <node id="1332" label="TGFBR2"/>
      <node id="1331" label="STAT5A"/>
      <node id="1330" label="STAT3"/>
      <node id="1329" label="STAM2"/>
      <node id="1328" label="SHC1"/>
      <node id="1327" label="SGTA"/>
      <node id="1326" label="SFN"/>
      <node id="1325" label="RET"/>
      <node id="1324" label="RAPGEF1"/>
      <node id="1323" label="PPP2R1A"/>
      <node id="1322" label="PPP2CB"/>
      <node id="1321" label="PPP2CA"/>
      <node id="1320" label="PLCG2"/>
      <node id="1319" label="PIK3CD"/>
      <node id="1318" label="NEDD8"/>
      <node id="1317" label="MST1R"/>
      <node id="1316" label="MET"/>
      <node id="1315" label="KLB"/>
      <node id="1314" label="KL"/>
      <node id="1313" label="KITLG"/>
      <node id="1312" label="KIT"/>
      <node id="1311" label="KHDRBS1"/>
      <node id="1310" label="JAK2"/>
      <node id="1309" label="JAK1"/>
      <node id="1308" label="ITPR3"/>
      <node id="1307" label="ITPR2"/>
      <node id="1306" label="ITPR1"/>
      <node id="1305" label="ITCH"/>
      <node id="1304" label="IL6ST"/>
      <node id="1303" label="IL6R"/>
      <node id="1302" label="IL6"/>
      <node id="1301" label="HGS"/>
      <node id="1300" label="FRS2"/>
      <node id="1299" label="FLT1"/>
      <node id="1298" label="FGFR4"/>
      <node id="1297" label="FGFR2"/>
      <node id="1296" label="FGFR1"/>
      <node id="1295" label="FGF9"/>
      <node id="1294" label="FGF8"/>
      <node id="1293" label="FGF7"/>
      <node id="1292" label="FGF6"/>
      <node id="1291" label="FGF5"/>
      <node id="1290" label="FGF4"/>
      <node id="1289" label="FGF3"/>
      <node id="1288" label="FGF23"/>
      <node id="1287" label="FGF22"/>
      <node id="1286" label="FGF20"/>
      <node id="1285" label="FGF2"/>
      <node id="1284" label="FGF19"/>
      <node id="1283" label="FGF18"/>
      <node id="1282" label="FGF17"/>
      <node id="1281" label="FGF16"/>
      <node id="1280" label="FGF10"/>
      <node id="1279" label="FGF1"/>
      <node id="1278" label="F2RL1"/>
      <node id="1277" label="EPS8"/>
      <node id="1276" label="EPS15L1"/>
      <node id="1275" label="CD79B"/>
      <node id="1274" label="CD79A"/>
      <node id="1273" label="CD2AP"/>
      <node id="1272" label="BTK"/>
      <node id="1271" label="BLNK"/>
      <node id="1270" label="BLK"/>
      <node id="1269" label="PLXNA3"/>
      <node id="1268" label="ATN1"/>
      <node id="1267" label="CBFA2T3"/>
      <node id="1266" label="CATSPERG"/>
      <node id="1265" label="HSF1"/>
      <node id="1264" label="UIMC1"/>
      <node id="1263" label="RIPK3"/>
      <node id="1262" label="MRPL20"/>
      <node id="1261" label="MAP3K3"/>
      <node id="1260" label="GH1"/>
      <node id="1259" label="DMWD"/>
      <node id="1258" label="BCCIP"/>
      <node id="1257" label="TWF2"/>
      <node id="1256" label="SAA1"/>
      <node id="1255" label="RPGRIP1L"/>
      <node id="1254" label="HMGB1"/>
      <node id="1253" label="DCTN2"/>
      <node id="1252" label="DCTN1"/>
      <node id="1251" label="CARMIL1"/>
      <node id="1250" label="CAPZB"/>
      <node id="1249" label="CAPZA1"/>
      <node id="1248" label="AGER"/>
      <node id="1247" label="CAPZA2"/>
      <node id="1246" label="WEE1"/>
      <node id="1245" label="CDK5"/>
      <node id="1244" label="CABLES1"/>
      <node id="1243" label="PDHB"/>
      <node id="1242" label="OGDH"/>
      <node id="1241" label="IDH3G"/>
      <node id="1240" label="IDH3A"/>
      <node id="1239" label="DLST"/>
      <node id="1238" label="DLD"/>
      <node id="1237" label="CA14"/>
      <node id="1236" label="PTPN6"/>
      <node id="1235" label="PTPN11"/>
      <node id="1234" label="C6orf25"/>
      <node id="1233" label="PROS1"/>
      <node id="1232" label="CFI"/>
      <node id="1231" label="C4B"/>
      <node id="1230" label="C4A"/>
      <node id="1229" label="C2"/>
      <node id="1228" label="C4BPB"/>
      <node id="1227" label="UBQLN2"/>
      <node id="1226" label="UBQLN1"/>
      <node id="1225" label="C1QTNF4"/>
      <node id="1224" label="UBE2I"/>
      <node id="1223" label="C18orf25"/>
      <node id="1222" label="SUMO1"/>
      <node id="1221" label="CALML3"/>
      <node id="1220" label="CALM3"/>
      <node id="1219" label="CALM2"/>
      <node id="1218" label="CALM1"/>
      <node id="1217" label="C11orf65"/>
      <node id="1216" label="TXLNA"/>
      <node id="1215" label="PINX1"/>
      <node id="1214" label="PAK2"/>
      <node id="1213" label="EIF6"/>
      <node id="1212" label="ARF6"/>
      <node id="1211" label="BTF3"/>
      <node id="1210" label="RBX1"/>
      <node id="1209" label="DAXX"/>
      <node id="1208" label="BTBD6"/>
      <node id="1207" label="UNC119"/>
      <node id="1206" label="TDP2"/>
      <node id="1205" label="SETDB1"/>
      <node id="1204" label="RBM48"/>
      <node id="1203" label="GDF9"/>
      <node id="1202" label="GBP2"/>
      <node id="1201" label="GAPDH"/>
      <node id="1200" label="EEF1A1"/>
      <node id="1199" label="DPPA4"/>
      <node id="1198" label="CRMP1"/>
      <node id="1197" label="COPS6"/>
      <node id="1196" label="COPS5"/>
      <node id="1195" label="CDK2"/>
      <node id="1194" label="BTBD2"/>
      <node id="1193" label="SMARCA4"/>
      <node id="1192" label="HIST2H3D"/>
      <node id="1191" label="HIST2H3C"/>
      <node id="1190" label="HIST2H3A"/>
      <node id="1189" label="BRWD1"/>
      <node id="1188" label="TBP"/>
      <node id="1187" label="POLR3K"/>
      <node id="1186" label="POLR3H"/>
      <node id="1185" label="POLR3GL"/>
      <node id="1184" label="POLR3G"/>
      <node id="1183" label="POLR3F"/>
      <node id="1182" label="POLR3E"/>
      <node id="1181" label="POLR3D"/>
      <node id="1180" label="POLR3C"/>
      <node id="1179" label="POLR3B"/>
      <node id="1178" label="POLR3A"/>
      <node id="1177" label="POLR2L"/>
      <node id="1176" label="POLR2K"/>
      <node id="1175" label="POLR2H"/>
      <node id="1174" label="POLR2F"/>
      <node id="1173" label="POLR2E"/>
      <node id="1172" label="POLR1D"/>
      <node id="1171" label="POLR1C"/>
      <node id="1170" label="MEF2C"/>
      <node id="1169" label="GTF3C6"/>
      <node id="1168" label="GTF3C5"/>
      <node id="1167" label="GTF3C4"/>
      <node id="1166" label="GTF3C3"/>
      <node id="1165" label="GTF3C2"/>
      <node id="1164" label="GTF3C1"/>
      <node id="1163" label="GTF3A"/>
      <node id="1162" label="DTNBP1"/>
      <node id="1161" label="CRCP"/>
      <node id="1160" label="BDP1"/>
      <node id="1159" label="BRF1"/>
      <node id="1158" label="MYC"/>
      <node id="1157" label="BRD7"/>
      <node id="1156" label="BRD3"/>
      <node id="1155" label="ZNF479"/>
      <node id="1154" label="UBE2H"/>
      <node id="1153" label="TRIM8"/>
      <node id="1152" label="TRIM41"/>
      <node id="1151" label="SMARCE1"/>
      <node id="1150" label="PHLPP1"/>
      <node id="1149" label="NUMA1"/>
      <node id="1148" label="NRAS"/>
      <node id="1147" label="MARK3"/>
      <node id="1146" label="KSR1"/>
      <node id="1145" label="KRAS"/>
      <node id="1144" label="HRAS"/>
      <node id="1143" label="HMG20A"/>
      <node id="1142" label="DNMT1"/>
      <node id="1141" label="DDB1"/>
      <node id="1140" label="BRCA1"/>
      <node id="1139" label="BRAP"/>
      <node id="1138" label="TEX11"/>
      <node id="1137" label="P2RX5"/>
      <node id="1136" label="BORCS8"/>
      <node id="1135" label="ZHX1"/>
      <node id="1134" label="UHRF2"/>
      <node id="1133" label="UBR1"/>
      <node id="1132" label="TP53BP2"/>
      <node id="1131" label="TLE1"/>
      <node id="1130" label="SPNS1"/>
      <node id="1129" label="RBM5"/>
      <node id="1128" label="RAF1"/>
      <node id="1127" label="PTN"/>
      <node id="1126" label="PSEN2"/>
      <node id="1125" label="PPP1CA"/>
      <node id="1124" label="PPHLN1"/>
      <node id="1123" label="PDIA4"/>
      <node id="1122" label="MAPK8"/>
      <node id="1121" label="LARP1"/>
      <node id="1120" label="FKBP8"/>
      <node id="1119" label="DOCK7"/>
      <node id="1118" label="CASP9"/>
      <node id="1117" label="CASP1"/>
      <node id="1116" label="BMF"/>
      <node id="1115" label="BIK"/>
      <node id="1114" label="BCAP31"/>
      <node id="1113" label="BAD"/>
      <node id="1112" label="VDAC2"/>
      <node id="1111" label="VDAC1"/>
      <node id="1110" label="UBE3A"/>
      <node id="1109" label="SRRM2"/>
      <node id="1108" label="NMT1"/>
      <node id="1107" label="KRT31"/>
      <node id="1106" label="FBL"/>
      <node id="1105" label="DIABLO"/>
      <node id="1104" label="DFFA"/>
      <node id="1103" label="DBN1"/>
      <node id="1102" label="BID"/>
      <node id="1101" label="BECN1"/>
      <node id="1100" label="BCL2L11"/>
      <node id="1099" label="BCL2L1"/>
      <node id="1098" label="BAK1"/>
      <node id="1097" label="SLC35D2"/>
      <node id="1096" label="B3GNT4"/>
      <node id="1095" label="USP22"/>
      <node id="1094" label="UCHL3"/>
      <node id="1093" label="TRRAP"/>
      <node id="1092" label="TAF9"/>
      <node id="1091" label="TAF6L"/>
      <node id="1090" label="TAF5L"/>
      <node id="1089" label="TAF12"/>
      <node id="1088" label="TAF10"/>
      <node id="1087" label="TADA3"/>
      <node id="1086" label="TADA2B"/>
      <node id="1085" label="TADA1"/>
      <node id="1084" label="SUPT7L"/>
      <node id="1083" label="SUPT3H"/>
      <node id="1082" label="SUPT20H"/>
      <node id="1081" label="SGF29"/>
      <node id="1080" label="SECISBP2"/>
      <node id="1079" label="SAP130"/>
      <node id="1078" label="KAT2A"/>
      <node id="1077" label="ENY2"/>
      <node id="1076" label="ATXN7L3"/>
      <node id="1075" label="ZNRD1"/>
      <node id="1074" label="SH3GL3"/>
      <node id="1073" label="RBFOX1"/>
      <node id="1072" label="PLS3"/>
      <node id="1071" label="PABPC1"/>
      <node id="1070" label="KIF1BP"/>
      <node id="1069" label="IDH3B"/>
      <node id="1068" label="G3BP1"/>
      <node id="1067" label="DDX6"/>
      <node id="1066" label="CHGB"/>
      <node id="1065" label="BAG6"/>
      <node id="1064" label="ATXN1"/>
      <node id="1063" label="ACTN2"/>
      <node id="1062" label="VHL"/>
      <node id="1061" label="TSG101"/>
      <node id="1060" label="IKBKE"/>
      <node id="1059" label="CLIC1"/>
      <node id="1058" label="UBE2N"/>
      <node id="1057" label="SGK1"/>
      <node id="1056" label="RIPK2"/>
      <node id="1055" label="PSMD6"/>
      <node id="1054" label="NOTCH2NL"/>
      <node id="1053" label="MDFI"/>
      <node id="1052" label="KRTAP10-8"/>
      <node id="1051" label="EIF1B"/>
      <node id="1050" label="YWHAZ"/>
      <node id="1049" label="YWHAG"/>
      <node id="1048" label="UQCRQ"/>
      <node id="1047" label="UQCRH"/>
      <node id="1046" label="UQCRFS1"/>
      <node id="1045" label="UQCRC2"/>
      <node id="1044" label="UQCRC1"/>
      <node id="1043" label="UQCRB"/>
      <node id="1042" label="UQCR11"/>
      <node id="1041" label="UQCR10"/>
      <node id="1040" label="SMURF2"/>
      <node id="1039" label="SMN2"/>
      <node id="1038" label="SMN1"/>
      <node id="1037" label="SLC25A5"/>
      <node id="1036" label="SLC25A4"/>
      <node id="1035" label="SIRT3"/>
      <node id="1034" label="RPP14"/>
      <node id="1033" label="PSME3"/>
      <node id="1032" label="PIN1"/>
      <node id="1031" label="NDUFV3"/>
      <node id="1030" label="NDUFV2"/>
      <node id="1029" label="NDUFV1"/>
      <node id="1028" label="NDUFS8"/>
      <node id="1027" label="NDUFS7"/>
      <node id="1026" label="NDUFS6"/>
      <node id="1025" label="NDUFS5"/>
      <node id="1024" label="NDUFS4"/>
      <node id="1023" label="NDUFS3"/>
      <node id="1022" label="NDUFS2"/>
      <node id="1021" label="NDUFS1"/>
      <node id="1020" label="NDUFC2"/>
      <node id="1019" label="NDUFC1"/>
      <node id="1018" label="NDUFB9"/>
      <node id="1017" label="NDUFB8"/>
      <node id="1016" label="NDUFB7"/>
      <node id="1015" label="NDUFB6"/>
      <node id="1014" label="NDUFB5"/>
      <node id="1013" label="NDUFB4"/>
      <node id="1012" label="NDUFB3"/>
      <node id="1011" label="NDUFB2"/>
      <node id="1010" label="NDUFB11"/>
      <node id="1009" label="NDUFB10"/>
      <node id="1008" label="NDUFB1"/>
      <node id="1007" label="NDUFAB1"/>
      <node id="1006" label="NDUFA9"/>
      <node id="1005" label="NDUFA8"/>
      <node id="1004" label="NDUFA7"/>
      <node id="1003" label="NDUFA6"/>
      <node id="1002" label="NDUFA5"/>
      <node id="1001" label="NDUFA4"/>
      <node id="1000" label="NDUFA3"/>
      <node id="999" label="NDUFA2"/>
      <node id="998" label="NDUFA13"/>
      <node id="997" label="NDUFA12"/>
      <node id="996" label="NDUFA11"/>
      <node id="995" label="NDUFA10"/>
      <node id="994" label="NDUFA1"/>
      <node id="993" label="MT-ND6"/>
      <node id="992" label="MT-ND5"/>
      <node id="991" label="MT-ND4"/>
      <node id="990" label="MT-ND3"/>
      <node id="989" label="MT-ND2"/>
      <node id="988" label="MT-ND1"/>
      <node id="987" label="MT-CYB"/>
      <node id="986" label="MT-CO3"/>
      <node id="985" label="MT-CO2"/>
      <node id="984" label="MT-CO1"/>
      <node id="983" label="MT-ATP8"/>
      <node id="982" label="MT-ATP6"/>
      <node id="981" label="HMOX2"/>
      <node id="980" label="GRB7"/>
      <node id="979" label="CYCS"/>
      <node id="978" label="CYC1"/>
      <node id="977" label="COX8A"/>
      <node id="976" label="COX7C"/>
      <node id="975" label="COX7B"/>
      <node id="974" label="COX7A2L"/>
      <node id="973" label="COX6C"/>
      <node id="972" label="COX6B1"/>
      <node id="971" label="COX6A1"/>
      <node id="970" label="COX5B"/>
      <node id="969" label="COX5A"/>
      <node id="968" label="COX4I1"/>
      <node id="967" label="CDKN1A"/>
      <node id="966" label="CDK4"/>
      <node id="965" label="ATP5S"/>
      <node id="964" label="ATP5O"/>
      <node id="963" label="ATP5L"/>
      <node id="962" label="ATP5J2"/>
      <node id="961" label="ATP5J"/>
      <node id="960" label="ATP5I"/>
      <node id="959" label="ATP5H"/>
      <node id="958" label="ATP5G3"/>
      <node id="957" label="ATP5G2"/>
      <node id="956" label="ATP5G1"/>
      <node id="955" label="ATP5F1"/>
      <node id="954" label="ATP5E"/>
      <node id="953" label="ATP5D"/>
      <node id="952" label="ATP5C1"/>
      <node id="951" label="ATP5A1"/>
      <node id="950" label="ARL2BP"/>
      <node id="949" label="ARL2"/>
      <node id="948" label="ANXA7"/>
      <node id="947" label="ATP5B"/>
      <node id="946" label="ARHGEF5"/>
      <node id="945" label="ATP13A1"/>
      <node id="944" label="USP11"/>
      <node id="943" label="SPTLC1"/>
      <node id="942" label="SMC1A"/>
      <node id="941" label="PSMD2"/>
      <node id="940" label="PSMC5"/>
      <node id="939" label="PSMC4"/>
      <node id="938" label="PSMC2"/>
      <node id="937" label="PSMC1"/>
      <node id="936" label="PRKDC"/>
      <node id="935" label="ATG4C"/>
      <node id="934" label="TK1"/>
      <node id="933" label="ATG16L2"/>
      <node id="932" label="WIPI2"/>
      <node id="931" label="TRIP11"/>
      <node id="930" label="TRAF3IP3"/>
      <node id="929" label="SNAPC4"/>
      <node id="928" label="RB1CC1"/>
      <node id="927" label="NOD2"/>
      <node id="926" label="MAP1LC3C"/>
      <node id="925" label="MAP1LC3B"/>
      <node id="924" label="MAP1LC3A"/>
      <node id="923" label="IKBKG"/>
      <node id="922" label="GABARAPL2"/>
      <node id="921" label="GABARAPL1"/>
      <node id="920" label="GABARAP"/>
      <node id="919" label="CCT7"/>
      <node id="918" label="CCT3"/>
      <node id="917" label="CCT2"/>
      <node id="916" label="ATG5"/>
      <node id="915" label="ATG12"/>
      <node id="914" label="ATG10"/>
      <node id="913" label="AGPS"/>
      <node id="912" label="ATG16L1"/>
      <node id="911" label="ZDHHC17"/>
      <node id="910" label="VPS28"/>
      <node id="909" label="PAFAH1B2"/>
      <node id="908" label="MCM2"/>
      <node id="907" label="HMGA2"/>
      <node id="906" label="HMGA1"/>
      <node id="905" label="HIST4H4"/>
      <node id="904" label="HIST2H4B"/>
      <node id="903" label="HIST2H4A"/>
      <node id="902" label="HIST1H4L"/>
      <node id="901" label="HIST1H4K"/>
      <node id="900" label="HIST1H4J"/>
      <node id="899" label="HIST1H4I"/>
      <node id="898" label="HIST1H4H"/>
      <node id="897" label="HIST1H4F"/>
      <node id="896" label="HIST1H4E"/>
      <node id="895" label="HIST1H4D"/>
      <node id="894" label="HIST1H4C"/>
      <node id="893" label="HIST1H4B"/>
      <node id="892" label="HIST1H4A"/>
      <node id="891" label="HIST1H3J"/>
      <node id="890" label="HIST1H3I"/>
      <node id="889" label="HIST1H3H"/>
      <node id="888" label="HIST1H3G"/>
      <node id="887" label="HIST1H3F"/>
      <node id="886" label="HIST1H3E"/>
      <node id="885" label="HIST1H3D"/>
      <node id="884" label="HIST1H3C"/>
      <node id="883" label="HIST1H3B"/>
      <node id="882" label="HIST1H3A"/>
      <node id="881" label="ESR1"/>
      <node id="880" label="ASF1A"/>
      <node id="879" label="TEC"/>
      <node id="878" label="STAM"/>
      <node id="877" label="SH3KBP1"/>
      <node id="876" label="RHO"/>
      <node id="875" label="RAB8A"/>
      <node id="874" label="RAB3IP"/>
      <node id="873" label="RAB11FIP3"/>
      <node id="872" label="PSTPIP1"/>
      <node id="871" label="PKD1"/>
      <node id="870" label="NPHP1"/>
      <node id="869" label="GRAP2"/>
      <node id="868" label="EXOC8"/>
      <node id="867" label="EXOC7"/>
      <node id="866" label="EXOC6"/>
      <node id="865" label="EXOC5"/>
      <node id="864" label="EXOC4"/>
      <node id="863" label="EXOC3"/>
      <node id="862" label="EXOC2"/>
      <node id="861" label="EXOC1"/>
      <node id="860" label="DNAJB6"/>
      <node id="859" label="DLG1"/>
      <node id="858" label="CNGB1"/>
      <node id="857" label="CNGA4"/>
      <node id="856" label="CNGA2"/>
      <node id="855" label="ARF4"/>
      <node id="854" label="ASAP1"/>
      <node id="853" label="TJP2"/>
      <node id="852" label="CDH1"/>
      <node id="851" label="ARVCF"/>
      <node id="850" label="ARSB"/>
      <node id="849" label="TRIP13"/>
      <node id="848" label="SUMF1"/>
      <node id="847" label="CETN2"/>
      <node id="846" label="ARSA"/>
      <node id="845" label="VCL"/>
      <node id="844" label="HLA-B"/>
      <node id="843" label="CORO1B"/>
      <node id="842" label="TRIM23"/>
      <node id="841" label="TAGAP"/>
      <node id="840" label="SYDE2"/>
      <node id="839" label="SYDE1"/>
      <node id="838" label="STARD8"/>
      <node id="837" label="STARD13"/>
      <node id="836" label="SRGAP3"/>
      <node id="835" label="SRGAP1"/>
      <node id="834" label="ROCK2"/>
      <node id="833" label="ROCK1"/>
      <node id="832" label="RALBP1"/>
      <node id="831" label="RACGAP1"/>
      <node id="830" label="OPHN1"/>
      <node id="829" label="MYO9B"/>
      <node id="828" label="MYO9A"/>
      <node id="827" label="INPP5B"/>
      <node id="826" label="GNA13"/>
      <node id="825" label="GNA12"/>
      <node id="824" label="GMIP"/>
      <node id="823" label="FAM13B"/>
      <node id="822" label="FAM13A"/>
      <node id="821" label="DLC1"/>
      <node id="820" label="DEPDC7"/>
      <node id="819" label="DEPDC1B"/>
      <node id="818" label="CHN2"/>
      <node id="817" label="CHN1"/>
      <node id="816" label="CEP70"/>
      <node id="815" label="BCR"/>
      <node id="814" label="ARHGEF1"/>
      <node id="813" label="ARHGAP8"/>
      <node id="812" label="ARHGAP6"/>
      <node id="811" label="ARHGAP5"/>
      <node id="810" label="ARHGAP44"/>
      <node id="809" label="ARHGAP40"/>
      <node id="808" label="ARHGAP39"/>
      <node id="807" label="ARHGAP36"/>
      <node id="806" label="ARHGAP35"/>
      <node id="805" label="ARHGAP33"/>
      <node id="804" label="ARHGAP32"/>
      <node id="803" label="ARHGAP31"/>
      <node id="802" label="ARHGAP30"/>
      <node id="801" label="ARHGAP29"/>
      <node id="800" label="ARHGAP28"/>
      <node id="799" label="ARHGAP26"/>
      <node id="798" label="ARHGAP24"/>
      <node id="797" label="ARHGAP23"/>
      <node id="796" label="ARHGAP22"/>
      <node id="795" label="ARHGAP20"/>
      <node id="794" label="ARHGAP19"/>
      <node id="793" label="ARHGAP18"/>
      <node id="792" label="ARHGAP17"/>
      <node id="791" label="ARHGAP12"/>
      <node id="790" label="ARHGAP11B"/>
      <node id="789" label="ARHGAP11A"/>
      <node id="788" label="ARHGAP10"/>
      <node id="787" label="ARHGAP1"/>
      <node id="786" label="ARAP3"/>
      <node id="785" label="ARAP2"/>
      <node id="784" label="TSC22D4"/>
      <node id="783" label="SNRPC"/>
      <node id="782" label="SMAD9"/>
      <node id="781" label="RBPMS"/>
      <node id="780" label="NME7"/>
      <node id="779" label="MAPK14"/>
      <node id="778" label="GOLGA6L9"/>
      <node id="777" label="FHL2"/>
      <node id="776" label="FASLG"/>
      <node id="775" label="CYSRT1"/>
      <node id="774" label="ABI3"/>
      <node id="773" label="ARHGAP9"/>
      <node id="772" label="RINT1"/>
      <node id="771" label="PPP1R13B"/>
      <node id="770" label="HSF2BP"/>
      <node id="769" label="ARHGAP45"/>
      <node id="768" label="HTT"/>
      <node id="767" label="ARHGAP25"/>
      <node id="766" label="PRNP"/>
      <node id="765" label="KDM1A"/>
      <node id="764" label="ARHGAP15"/>
      <node id="763" label="XRCC6"/>
      <node id="762" label="TRIO"/>
      <node id="761" label="TIAM2"/>
      <node id="760" label="TIAM1"/>
      <node id="759" label="TAB1"/>
      <node id="758" label="SOS2"/>
      <node id="757" label="RHOV"/>
      <node id="756" label="RHOU"/>
      <node id="755" label="RHOT2"/>
      <node id="754" label="RHOT1"/>
      <node id="753" label="RHOQ"/>
      <node id="752" label="RHOJ"/>
      <node id="751" label="RHOH"/>
      <node id="750" label="RHOG"/>
      <node id="749" label="RHOF"/>
      <node id="748" label="RHOD"/>
      <node id="747" label="RHOC"/>
      <node id="746" label="RHOBTB2"/>
      <node id="745" label="RHOBTB1"/>
      <node id="744" label="RHOB"/>
      <node id="743" label="RHOA"/>
      <node id="742" label="RASGRF2"/>
      <node id="741" label="RAC3"/>
      <node id="740" label="RAC2"/>
      <node id="739" label="PTK6"/>
      <node id="738" label="PREX1"/>
      <node id="737" label="PLEKHG5"/>
      <node id="736" label="PLEKHG2"/>
      <node id="735" label="OBSCN"/>
      <node id="734" label="NRG4"/>
      <node id="733" label="NRG2"/>
      <node id="732" label="NRG1"/>
      <node id="731" label="NGEF"/>
      <node id="730" label="NET1"/>
      <node id="729" label="MCF2L"/>
      <node id="728" label="MCF2"/>
      <node id="727" label="KALRN"/>
      <node id="726" label="HBEGF"/>
      <node id="725" label="GDI2"/>
      <node id="724" label="GDI1"/>
      <node id="723" label="FGFR3"/>
      <node id="722" label="FGD4"/>
      <node id="721" label="FGD3"/>
      <node id="720" label="FGD2"/>
      <node id="719" label="FGD1"/>
      <node id="718" label="EREG"/>
      <node id="717" label="ERBB4"/>
      <node id="716" label="ERBB3"/>
      <node id="715" label="ERBB2"/>
      <node id="714" label="ECT2"/>
      <node id="713" label="BTC"/>
      <node id="712" label="ARIH2"/>
      <node id="711" label="ARHGEF9"/>
      <node id="710" label="ARHGEF7"/>
      <node id="709" label="ARHGEF6"/>
      <node id="708" label="ARHGEF4"/>
      <node id="707" label="ARHGEF3"/>
      <node id="706" label="ARHGEF19"/>
      <node id="705" label="ARHGEF18"/>
      <node id="704" label="ARHGEF17"/>
      <node id="703" label="ARHGEF16"/>
      <node id="702" label="ARHGEF12"/>
      <node id="701" label="ARHGEF11"/>
      <node id="700" label="ARHGDIG"/>
      <node id="699" label="ARHGDIB"/>
      <node id="698" label="ARHGDIA"/>
      <node id="697" label="ARHGAP4"/>
      <node id="696" label="AKAP13"/>
      <node id="695" label="ABR"/>
      <node id="694" label="ARAP1"/>
      <node id="693" label="TP53"/>
      <node id="692" label="RBBP6"/>
      <node id="691" label="PLG"/>
      <node id="690" label="PF4"/>
      <node id="689" label="GEM"/>
      <node id="688" label="CLEC4G"/>
      <node id="687" label="AKT1"/>
      <node id="686" label="APOH"/>
      <node id="685" label="TMCC2"/>
      <node id="684" label="PDCD4"/>
      <node id="683" label="IFIT3"/>
      <node id="682" label="HP"/>
      <node id="681" label="GCDH"/>
      <node id="680" label="ECSIT"/>
      <node id="679" label="CDC37"/>
      <node id="678" label="ARFGAP1"/>
      <node id="677" label="APP"/>
      <node id="676" label="A2M"/>
      <node id="675" label="SDC3"/>
      <node id="674" label="SDC2"/>
      <node id="673" label="SDC1"/>
      <node id="672" label="RBP1"/>
      <node id="671" label="LRP8"/>
      <node id="670" label="LRP1"/>
      <node id="669" label="HSPG2"/>
      <node id="668" label="GPIHBP1"/>
      <node id="667" label="GPC6"/>
      <node id="666" label="GPC5"/>
      <node id="665" label="GPC4"/>
      <node id="664" label="GPC3"/>
      <node id="663" label="GPC2"/>
      <node id="662" label="GPC1"/>
      <node id="661" label="APOE"/>
      <node id="660" label="APOC3"/>
      <node id="659" label="APOA4"/>
      <node id="658" label="APOA2"/>
      <node id="657" label="APOA1"/>
      <node id="656" label="AGRN"/>
      <node id="655" label="APOC2"/>
      <node id="654" label="APOC4"/>
      <node id="653" label="APOC1"/>
      <node id="652" label="APOBR"/>
      <node id="651" label="WNT5A"/>
      <node id="650" label="VLDLR"/>
      <node id="649" label="VAMP8"/>
      <node id="648" label="VAMP7"/>
      <node id="647" label="VAMP4"/>
      <node id="646" label="VAMP3"/>
      <node id="645" label="VAMP2"/>
      <node id="644" label="UBC"/>
      <node id="643" label="UBB"/>
      <node id="642" label="UBA52"/>
      <node id="641" label="U2AF1"/>
      <node id="640" label="TXN2"/>
      <node id="639" label="TRIP10"/>
      <node id="638" label="THAP1"/>
      <node id="637" label="TGOLN2"/>
      <node id="636" label="TFRC"/>
      <node id="635" label="TF"/>
      <node id="634" label="TERF2IP"/>
      <node id="633" label="SYT9"/>
      <node id="632" label="SYT2"/>
      <node id="631" label="SYT1"/>
      <node id="630" label="SYNJ2"/>
      <node id="629" label="SYNJ1"/>
      <node id="628" label="STON2"/>
      <node id="627" label="SNX9"/>
      <node id="626" label="SLC2A8"/>
      <node id="625" label="SLC25A6"/>
      <node id="624" label="SLC18A3"/>
      <node id="623" label="SH3GL2"/>
      <node id="622" label="SGIP1"/>
      <node id="621" label="SCARB2"/>
      <node id="620" label="RPS6KA5"/>
      <node id="619" label="RPS6KA3"/>
      <node id="618" label="RPS6KA2"/>
      <node id="617" label="RPS6KA1"/>
      <node id="616" label="RPS27A"/>
      <node id="615" label="RNPS1"/>
      <node id="614" label="RIBC2"/>
      <node id="613" label="REPS2"/>
      <node id="612" label="REPS1"/>
      <node id="611" label="RAB5A"/>
      <node id="610" label="PRKCG"/>
      <node id="609" label="PRKCB"/>
      <node id="608" label="PRKCA"/>
      <node id="607" label="POM121"/>
      <node id="606" label="PIP5K1C"/>
      <node id="605" label="PIK3C2A"/>
      <node id="604" label="PICK1"/>
      <node id="603" label="PICALM"/>
      <node id="602" label="PACSIN2"/>
      <node id="601" label="OSBPL10"/>
      <node id="600" label="OCRL"/>
      <node id="599" label="NUP54"/>
      <node id="598" label="NTRK1"/>
      <node id="597" label="NSF"/>
      <node id="596" label="NGF"/>
      <node id="595" label="NECAP1"/>
      <node id="594" label="MLH1"/>
      <node id="593" label="M6PR"/>
      <node id="592" label="LRP2"/>
      <node id="591" label="LDLRAP1"/>
      <node id="590" label="LDLR"/>
      <node id="589" label="L1CAM"/>
      <node id="588" label="KIF4B"/>
      <node id="587" label="KIF4A"/>
      <node id="586" label="KIAA0319"/>
      <node id="585" label="ITSN1"/>
      <node id="584" label="IGF2R"/>
      <node id="583" label="HLA-DRB5"/>
      <node id="582" label="HLA-DRB1"/>
      <node id="581" label="HLA-DRA"/>
      <node id="580" label="HLA-DQB2"/>
      <node id="579" label="HLA-DQA2"/>
      <node id="578" label="HLA-DQA1"/>
      <node id="577" label="HLA-DPB1"/>
      <node id="576" label="HLA-DPA1"/>
      <node id="575" label="HIP1R"/>
      <node id="574" label="HIP1"/>
      <node id="573" label="GRIP1"/>
      <node id="572" label="GRIA2"/>
      <node id="571" label="GAPVD1"/>
      <node id="570" label="GAK"/>
      <node id="569" label="FZD4"/>
      <node id="568" label="FNBP1L"/>
      <node id="567" label="FNBP1"/>
      <node id="566" label="FCHO2"/>
      <node id="565" label="FCHO1"/>
      <node id="564" label="FAM46C"/>
      <node id="563" label="EZR"/>
      <node id="562" label="EPS15"/>
      <node id="561" label="EPN2"/>
      <node id="560" label="EPN1"/>
      <node id="559" label="EPHB6"/>
      <node id="558" label="EPHB4"/>
      <node id="557" label="EPHB3"/>
      <node id="556" label="EPHB2"/>
      <node id="555" label="EPHB1"/>
      <node id="554" label="EGFR"/>
      <node id="553" label="EGF"/>
      <node id="552" label="EFNB3"/>
      <node id="551" label="EFNB2"/>
      <node id="550" label="EFNB1"/>
      <node id="549" label="DVL2"/>
      <node id="548" label="DNM3"/>
      <node id="547" label="DNM2"/>
      <node id="546" label="DNM1"/>
      <node id="545" label="DNAL4"/>
      <node id="544" label="DNAJC6"/>
      <node id="543" label="DAB2"/>
      <node id="542" label="CTTN"/>
      <node id="541" label="CLTCL1"/>
      <node id="540" label="CLTC"/>
      <node id="539" label="CLTB"/>
      <node id="538" label="CLTA"/>
      <node id="537" label="CHRM2"/>
      <node id="536" label="CFTR"/>
      <node id="535" label="CD8B"/>
      <node id="534" label="CD74"/>
      <node id="533" label="CD4"/>
      <node id="532" label="CD3D"/>
      <node id="531" label="CBL"/>
      <node id="530" label="BIN1"/>
      <node id="529" label="ATP6V1H"/>
      <node id="528" label="ATP6V1G1"/>
      <node id="527" label="ARRB2"/>
      <node id="526" label="ARRB1"/>
      <node id="525" label="APOB"/>
      <node id="524" label="AP2S1"/>
      <node id="523" label="AP2M1"/>
      <node id="522" label="AP2A2"/>
      <node id="521" label="AP2A1"/>
      <node id="520" label="AP1M2"/>
      <node id="519" label="AP1M1"/>
      <node id="518" label="AMPH"/>
      <node id="517" label="AGFG1"/>
      <node id="516" label="AAK1"/>
      <node id="515" label="AP2B1"/>
      <node id="514" label="VCAM1"/>
      <node id="513" label="TLR2"/>
      <node id="512" label="SMARCD1"/>
      <node id="511" label="SMAD2"/>
      <node id="510" label="SDCBP"/>
      <node id="509" label="PTPRJ"/>
      <node id="508" label="PTPN12"/>
      <node id="507" label="PTEN"/>
      <node id="506" label="PMS2"/>
      <node id="505" label="PHB"/>
      <node id="504" label="MLH3"/>
      <node id="503" label="MCC"/>
      <node id="502" label="KPNA1"/>
      <node id="501" label="HNF4A"/>
      <node id="500" label="FBXW7"/>
      <node id="499" label="DCC"/>
      <node id="498" label="BUB1"/>
      <node id="497" label="BCL10"/>
      <node id="496" label="BAX"/>
      <node id="495" label="AURKA"/>
      <node id="494" label="ANP32B"/>
      <node id="493" label="ZNF512B"/>
      <node id="492" label="YTHDC1"/>
      <node id="491" label="WHRN"/>
      <node id="490" label="USP49"/>
      <node id="489" label="USP21"/>
      <node id="488" label="USO1"/>
      <node id="487" label="TRAPPC9"/>
      <node id="486" label="TRAPPC6B"/>
      <node id="485" label="TRAPPC6A"/>
      <node id="484" label="TRAPPC5"/>
      <node id="483" label="TRAPPC4"/>
      <node id="482" label="TRAPPC3"/>
      <node id="481" label="TRAPPC2L"/>
      <node id="480" label="TRAPPC2"/>
      <node id="479" label="TRAPPC10"/>
      <node id="478" label="TRAPPC1"/>
      <node id="477" label="TMED2"/>
      <node id="476" label="TMED10"/>
      <node id="475" label="THAP7"/>
      <node id="474" label="TGM2"/>
      <node id="473" label="TGFA"/>
      <node id="472" label="STX5"/>
      <node id="471" label="SNX18"/>
      <node id="470" label="SERPINA1"/>
      <node id="469" label="SEC31A"/>
      <node id="468" label="SEC24D"/>
      <node id="467" label="SEC24C"/>
      <node id="466" label="SEC24B"/>
      <node id="465" label="SEC24A"/>
      <node id="464" label="SEC23IP"/>
      <node id="463" label="SEC23A"/>
      <node id="462" label="SEC22B"/>
      <node id="461" label="SEC13"/>
      <node id="460" label="RAB1B"/>
      <node id="459" label="RAB1A"/>
      <node id="458" label="PPP6R3"/>
      <node id="457" label="PPP6R2"/>
      <node id="456" label="PPP6R1"/>
      <node id="455" label="PPP6C"/>
      <node id="454" label="PIBF1"/>
      <node id="453" label="NOTCH3"/>
      <node id="452" label="NOTCH2"/>
      <node id="451" label="NFKBIE"/>
      <node id="450" label="NCL"/>
      <node id="449" label="MOB1B"/>
      <node id="448" label="MOB1A"/>
      <node id="447" label="MCFD2"/>
      <node id="446" label="LMAN1"/>
      <node id="445" label="INCA1"/>
      <node id="444" label="HNRNPR"/>
      <node id="443" label="GRIA1"/>
      <node id="442" label="GOSR2"/>
      <node id="441" label="GORASP1"/>
      <node id="440" label="GOLGA2"/>
      <node id="439" label="GADD45GIP1"/>
      <node id="438" label="FOLR1"/>
      <node id="437" label="F8"/>
      <node id="436" label="F5"/>
      <node id="435" label="EIF3D"/>
      <node id="434" label="EHMT2"/>
      <node id="433" label="EEF1G"/>
      <node id="432" label="CTSZ"/>
      <node id="431" label="CTSC"/>
      <node id="430" label="CSNK2B"/>
      <node id="429" label="CSNK1D"/>
      <node id="428" label="COL7A1"/>
      <node id="427" label="CNIH3"/>
      <node id="426" label="CNIH2"/>
      <node id="425" label="CNIH1"/>
      <node id="424" label="CD59"/>
      <node id="423" label="CCDC187"/>
      <node id="422" label="BCL3"/>
      <node id="421" label="ARHGEF2"/>
      <node id="420" label="AREG"/>
      <node id="419" label="ANKFY1"/>
      <node id="418" label="ANK2"/>
      <node id="417" label="ABCF2"/>
      <node id="416" label="ANKRD28"/>
      <node id="415" label="LPL"/>
      <node id="414" label="ITGAV"/>
      <node id="413" label="ANGPTL3"/>
      <node id="412" label="ADSL"/>
      <node id="411" label="AMPD3"/>
      <node id="410" label="TRIM21"/>
      <node id="409" label="LTC4S"/>
      <node id="408" label="CTAG1B"/>
      <node id="407" label="CTAG1A"/>
      <node id="406" label="ALOX5AP"/>
      <node id="405" label="ALOX5"/>
      <node id="404" label="ALOX15B"/>
      <node id="403" label="ALG3"/>
      <node id="402" label="RPL13A"/>
      <node id="401" label="PRDX4"/>
      <node id="400" label="ALG9"/>
      <node id="399" label="ALG12"/>
      <node id="398" label="RAB11A"/>
      <node id="397" label="PRKAR2B"/>
      <node id="396" label="PRKAR2A"/>
      <node id="395" label="PRKAR1B"/>
      <node id="394" label="PRKAR1A"/>
      <node id="393" label="PRKACG"/>
      <node id="392" label="PRKACB"/>
      <node id="391" label="PRKACA"/>
      <node id="390" label="AKAP10"/>
      <node id="389" label="WDR48"/>
      <node id="388" label="TRAF6"/>
      <node id="387" label="BAP1"/>
      <node id="386" label="AHCYL2"/>
      <node id="385" label="CDK9"/>
      <node id="384" label="AFF3"/>
      <node id="383" label="VIPR2"/>
      <node id="382" label="VIPR1"/>
      <node id="381" label="VIP"/>
      <node id="380" label="TSHR"/>
      <node id="379" label="TSHB"/>
      <node id="378" label="TAAR1"/>
      <node id="377" label="SCTR"/>
      <node id="376" label="SCT"/>
      <node id="375" label="RXFP2"/>
      <node id="374" label="RXFP1"/>
      <node id="373" label="RLN3"/>
      <node id="372" label="RLN2"/>
      <node id="371" label="RAMP3"/>
      <node id="370" label="RAMP2"/>
      <node id="369" label="RAMP1"/>
      <node id="368" label="PTHLH"/>
      <node id="367" label="PTH2R"/>
      <node id="366" label="PTH2"/>
      <node id="365" label="PTH1R"/>
      <node id="364" label="PTH"/>
      <node id="363" label="PTGIR"/>
      <node id="362" label="PTGER4"/>
      <node id="361" label="PTGER2"/>
      <node id="360" label="PTGDR"/>
      <node id="359" label="POMC"/>
      <node id="358" label="PLCB3"/>
      <node id="357" label="PLCB2"/>
      <node id="356" label="PLCB1"/>
      <node id="355" label="PIK3R6"/>
      <node id="354" label="PIK3R5"/>
      <node id="353" label="PIK3CG"/>
      <node id="352" label="P2RY11"/>
      <node id="351" label="NPSR1"/>
      <node id="350" label="NPS"/>
      <node id="349" label="MC5R"/>
      <node id="348" label="MC4R"/>
      <node id="347" label="MC3R"/>
      <node id="346" label="MC2R"/>
      <node id="345" label="MC1R"/>
      <node id="344" label="LHCGR"/>
      <node id="343" label="LHB"/>
      <node id="342" label="INSL3"/>
      <node id="341" label="IAPP"/>
      <node id="340" label="HTR7"/>
      <node id="339" label="HTR6"/>
      <node id="338" label="HTR4"/>
      <node id="337" label="HRH2"/>
      <node id="336" label="GPR84"/>
      <node id="335" label="GPR83"/>
      <node id="334" label="GPR45"/>
      <node id="333" label="GPR32"/>
      <node id="332" label="GPR27"/>
      <node id="331" label="GPR25"/>
      <node id="330" label="GPR20"/>
      <node id="329" label="GPR176"/>
      <node id="328" label="GPR150"/>
      <node id="327" label="GPR15"/>
      <node id="326" label="GPBAR1"/>
      <node id="325" label="GNG2"/>
      <node id="324" label="GNB1"/>
      <node id="323" label="GNAS"/>
      <node id="322" label="GLP2R"/>
      <node id="321" label="GLP1R"/>
      <node id="320" label="GIPR"/>
      <node id="319" label="GIP"/>
      <node id="318" label="GHRHR"/>
      <node id="317" label="GHRH"/>
      <node id="316" label="GCGR"/>
      <node id="315" label="GCG"/>
      <node id="314" label="FSHR"/>
      <node id="313" label="FSHB"/>
      <node id="312" label="DRD5"/>
      <node id="311" label="DRD1"/>
      <node id="310" label="CRHR2"/>
      <node id="309" label="CRHR1"/>
      <node id="308" label="CRH"/>
      <node id="307" label="CGA"/>
      <node id="306" label="CALCRL"/>
      <node id="305" label="CALCR"/>
      <node id="304" label="CALCB"/>
      <node id="303" label="CALCA"/>
      <node id="302" label="AVPR2"/>
      <node id="301" label="AVP"/>
      <node id="300" label="ADRB3"/>
      <node id="299" label="ADRB2"/>
      <node id="298" label="ADRB1"/>
      <node id="297" label="ADORA2B"/>
      <node id="296" label="ADORA2A"/>
      <node id="295" label="ADM2"/>
      <node id="294" label="ADCYAP1R1"/>
      <node id="293" label="ADCYAP1"/>
      <node id="292" label="ADCY9"/>
      <node id="291" label="ADCY8"/>
      <node id="290" label="ADCY7"/>
      <node id="289" label="ADCY6"/>
      <node id="288" label="ADCY5"/>
      <node id="287" label="ADCY4"/>
      <node id="286" label="ADCY3"/>
      <node id="285" label="ADCY2"/>
      <node id="284" label="ADCY1"/>
      <node id="283" label="ADM"/>
      <node id="282" label="STK11"/>
      <node id="281" label="NFKBIL1"/>
      <node id="280" label="DPH3"/>
      <node id="279" label="APPL1"/>
      <node id="278" label="ADIPOR1"/>
      <node id="277" label="GNAQ"/>
      <node id="276" label="ADHFE1"/>
      <node id="275" label="CD55"/>
      <node id="274" label="ADGRE5"/>
      <node id="273" label="TUBGCP4"/>
      <node id="272" label="THBS1"/>
      <node id="271" label="STK16"/>
      <node id="270" label="SPRY2"/>
      <node id="269" label="SORBS3"/>
      <node id="268" label="PLSCR1"/>
      <node id="267" label="OTX1"/>
      <node id="266" label="KRTAP4-12"/>
      <node id="265" label="FHL3"/>
      <node id="264" label="FBLN1"/>
      <node id="263" label="CTSB"/>
      <node id="262" label="COL8A1"/>
      <node id="261" label="CATSPER1"/>
      <node id="260" label="AQP1"/>
      <node id="259" label="ADAMTS13"/>
      <node id="258" label="ADAMTSL4"/>
      <node id="257" label="ZYX"/>
      <node id="256" label="XRCC4"/>
      <node id="255" label="USP2"/>
      <node id="254" label="SPERT"/>
      <node id="253" label="SDC4"/>
      <node id="252" label="RPS27"/>
      <node id="251" label="PSEN1"/>
      <node id="250" label="PLEK"/>
      <node id="249" label="PIAS4"/>
      <node id="248" label="PDHX"/>
      <node id="247" label="OAS1"/>
      <node id="246" label="NUMBL"/>
      <node id="245" label="NPHS1"/>
      <node id="244" label="MYOZ2"/>
      <node id="243" label="MTNR1B"/>
      <node id="242" label="MTNR1A"/>
      <node id="241" label="MAGEA11"/>
      <node id="240" label="LNX1"/>
      <node id="239" label="KPNA2"/>
      <node id="238" label="KIRREL"/>
      <node id="237" label="HSPB1"/>
      <node id="236" label="GTF2H1"/>
      <node id="235" label="GIT2"/>
      <node id="234" label="GFI1B"/>
      <node id="233" label="FXN"/>
      <node id="232" label="ESR2"/>
      <node id="231" label="EIF2S1"/>
      <node id="230" label="CTNNA1"/>
      <node id="229" label="COIL"/>
      <node id="228" label="CAMK2A"/>
      <node id="227" label="C11orf57"/>
      <node id="226" label="ATXN7"/>
      <node id="225" label="ATXN2"/>
      <node id="224" label="APC"/>
      <node id="223" label="ACTN3"/>
      <node id="222" label="ACTN1"/>
      <node id="221" label="ELOVL7"/>
      <node id="220" label="ELOVL3"/>
      <node id="219" label="CREB3"/>
      <node id="218" label="ACSL5"/>
      <node id="217" label="HSD17B4"/>
      <node id="216" label="DYNLT1"/>
      <node id="215" label="ACOX2"/>
      <node id="214" label="HADHB"/>
      <node id="213" label="HADHA"/>
      <node id="212" label="ETFB"/>
      <node id="211" label="ETFA"/>
      <node id="210" label="ECHS1"/>
      <node id="209" label="ACADS"/>
      <node id="208" label="YES1"/>
      <node id="207" label="WIPF3"/>
      <node id="206" label="WIPF2"/>
      <node id="205" label="WIPF1"/>
      <node id="204" label="WASL"/>
      <node id="203" label="WASF2"/>
      <node id="202" label="WASF1"/>
      <node id="201" label="WAS"/>
      <node id="200" label="VEGFA"/>
      <node id="199" label="VAV3"/>
      <node id="198" label="VAV2"/>
      <node id="197" label="VAV1"/>
      <node id="196" label="TLN1"/>
      <node id="195" label="SYNE2"/>
      <node id="194" label="SYK"/>
      <node id="193" label="SRRM1"/>
      <node id="192" label="SRP68"/>
      <node id="191" label="SRC"/>
      <node id="190" label="SPTA1"/>
      <node id="189" label="SOS1"/>
      <node id="188" label="SORBS1"/>
      <node id="187" label="SHB"/>
      <node id="186" label="RASA1"/>
      <node id="185" label="RAC1"/>
      <node id="184" label="PXN"/>
      <node id="183" label="PTK2"/>
      <node id="182" label="PRKAA1"/>
      <node id="181" label="PLCG1"/>
      <node id="180" label="PIK3R3"/>
      <node id="179" label="PIK3R2"/>
      <node id="178" label="PIK3R1"/>
      <node id="177" label="PIK3CB"/>
      <node id="176" label="PIK3CA"/>
      <node id="175" label="NXN"/>
      <node id="174" label="NIN"/>
      <node id="173" label="NEB"/>
      <node id="172" label="NCKIPSD"/>
      <node id="171" label="NCKAP1L"/>
      <node id="170" label="NCKAP1"/>
      <node id="169" label="NCK1"/>
      <node id="168" label="NCF1"/>
      <node id="167" label="MYO1C"/>
      <node id="166" label="MYO10"/>
      <node id="165" label="MYH2"/>
      <node id="164" label="MRFAP1"/>
      <node id="163" label="MAPK3"/>
      <node id="162" label="MAPK1"/>
      <node id="161" label="LYN"/>
      <node id="160" label="LCP2"/>
      <node id="159" label="LCK"/>
      <node id="158" label="KTN1"/>
      <node id="157" label="KIAA0408"/>
      <node id="156" label="KDR"/>
      <node id="155" label="ITK"/>
      <node id="154" label="INPPL1"/>
      <node id="153" label="IGLV1-51"/>
      <node id="152" label="IGKV4-1"/>
      <node id="151" label="IGKV1D-16"/>
      <node id="150" label="IGKV1-5"/>
      <node id="149" label="IGHV3-23"/>
      <node id="148" label="IGHV2-5"/>
      <node id="147" label="IGHG4"/>
      <node id="146" label="IGHG2"/>
      <node id="145" label="IGHG1"/>
      <node id="144" label="HSPA8"/>
      <node id="143" label="HSP90AA1"/>
      <node id="142" label="HNRNPK"/>
      <node id="141" label="HCK"/>
      <node id="140" label="GRB2"/>
      <node id="139" label="GAS7"/>
      <node id="138" label="FYN"/>
      <node id="137" label="FES"/>
      <node id="136" label="FCGR3A"/>
      <node id="135" label="FCGR2A"/>
      <node id="134" label="FCGR1A"/>
      <node id="133" label="ELMO2"/>
      <node id="132" label="ELMO1"/>
      <node id="131" label="DST"/>
      <node id="130" label="DOCK1"/>
      <node id="129" label="CYFIP2"/>
      <node id="128" label="CYFIP1"/>
      <node id="127" label="CRKL"/>
      <node id="126" label="CRK"/>
      <node id="125" label="CDH23"/>
      <node id="124" label="CDC42"/>
      <node id="123" label="CD3G"/>
      <node id="122" label="CD247"/>
      <node id="121" label="CBLB"/>
      <node id="120" label="CACNA1A"/>
      <node id="119" label="BRK1"/>
      <node id="118" label="BCAR1"/>
      <node id="117" label="BAIAP2"/>
      <node id="116" label="ARPC5"/>
      <node id="115" label="ARPC4"/>
      <node id="114" label="ARPC3"/>
      <node id="113" label="ARPC2"/>
      <node id="112" label="ARPC1B"/>
      <node id="111" label="ARPC1A"/>
      <node id="110" label="ACTR3"/>
      <node id="109" label="ACTR2"/>
      <node id="108" label="ACTG1"/>
      <node id="107" label="ACTB"/>
      <node id="106" label="ABL2"/>
      <node id="105" label="ABL1"/>
      <node id="104" label="ABI1"/>
      <node id="103" label="SAT1"/>
      <node id="102" label="KRT34"/>
      <node id="101" label="ABHD15"/>
      <node id="100" label="TRIM27"/>
      <node id="99" label="TOE1"/>
      <node id="98" label="TBPL1"/>
      <node id="97" label="SPP1"/>
      <node id="96" label="SLC35E1"/>
      <node id="95" label="NOA1"/>
      <node id="94" label="HIRIP3"/>
      <node id="93" label="FCHSD2"/>
      <node id="92" label="DLEU1"/>
      <node id="91" label="ACIN1"/>
      <node id="90" label="ABCF3"/>
      <node id="89" label="TUFT1"/>
      <node id="88" label="STOM"/>
      <node id="87" label="PTP4A3"/>
      <node id="86" label="PSMA1"/>
      <node id="85" label="PGRMC1"/>
      <node id="84" label="PEX19"/>
      <node id="83" label="PELO"/>
      <node id="82" label="MEST"/>
      <node id="81" label="CLN3"/>
      <node id="80" label="C20orf24"/>
      <node id="79" label="BRF2"/>
      <node id="78" label="ABCD1"/>
      <node id="77" label="ABCD3"/>
      <node id="76" label="SMC2"/>
      <node id="75" label="RBP5"/>
      <node id="74" label="HMMR"/>
      <node id="73" label="CD44"/>
      <node id="72" label="ABCC5"/>
      <edge id="22856" label="ZPR1 (intact) MPP3" source="4306" target="3278" cy:directed="1"/>
      <edge id="22855" label="ZPR1 (intact) CDK5RAP2" source="4306" target="1910" cy:directed="1"/>
      <edge id="22854" label="ZNF385A (intact) UBB" source="4305" target="643" cy:directed="1"/>
      <edge id="22853" label="ZNF385A (reactome) TP53" source="4305" target="693" cy:directed="1"/>
      <edge id="22852" label="ZFPM1 (intact) RBBP4" source="4303" target="1358" cy:directed="1"/>
      <edge id="22851" label="ZFPM1 (intact) GSK3B" source="4303" target="1994" cy:directed="1"/>
      <edge id="22850" label="ZFPM1 (reactome) GATA3" source="4303" target="4095" cy:directed="1"/>
      <edge id="22849" label="ZFPM1 (intact) CTBP2" source="4303" target="3013" cy:directed="1"/>
      <edge id="22848" label="ZFP36L2 (intact) SF1" source="4302" target="1697" cy:directed="1"/>
      <edge id="22847" label="ZFP36L2 (intact) CBY1" source="4302" target="2368" cy:directed="1"/>
      <edge id="22846" label="ZC3HC1 (intact) YWHAG" source="4301" target="1049" cy:directed="1"/>
      <edge id="22845" label="ZC3HC1 (intact) TSC22D1" source="4301" target="2029" cy:directed="1"/>
      <edge id="22844" label="ZC3HC1 (intact) TNFSF11" source="4301" target="2358" cy:directed="1"/>
      <edge id="22843" label="ZC3HC1 (intact) PDPK1" source="4301" target="1841" cy:directed="1"/>
      <edge id="22842" label="ZC2HC1C (intact) VPS52" source="4300" target="2720" cy:directed="1"/>
      <edge id="22841" label="ZC2HC1C (intact) TRIM27" source="4300" target="100" cy:directed="1"/>
      <edge id="22840" label="ZC2HC1C (intact) TRIM23" source="4300" target="842" cy:directed="1"/>
      <edge id="22839" label="ZC2HC1C (intact) TRAF2" source="4300" target="1383" cy:directed="1"/>
      <edge id="22838" label="ZC2HC1C (intact) TRAF1" source="4300" target="1861" cy:directed="1"/>
      <edge id="22837" label="ZC2HC1C (intact) TFIP11" source="4300" target="1378" cy:directed="1"/>
      <edge id="22836" label="ZC2HC1C (intact) SPERT" source="4300" target="254" cy:directed="1"/>
      <edge id="22835" label="ZC2HC1C (intact) SORBS3" source="4300" target="269" cy:directed="1"/>
      <edge id="22834" label="ZC2HC1C (intact) SFN" source="4300" target="1326" cy:directed="1"/>
      <edge id="22833" label="ZC2HC1C (intact) RINT1" source="4300" target="772" cy:directed="1"/>
      <edge id="22832" label="ZC2HC1C (intact) RABGEF1" source="4300" target="3816" cy:directed="1"/>
      <edge id="22831" label="ZC2HC1C (intact) PSTPIP1" source="4300" target="872" cy:directed="1"/>
      <edge id="22830" label="ZC2HC1C (intact) PNMA1" source="4300" target="2939" cy:directed="1"/>
      <edge id="22829" label="ZC2HC1C (intact) MTUS2" source="4300" target="2240" cy:directed="1"/>
      <edge id="22828" label="ZC2HC1C (intact) LZTS2" source="4300" target="1813" cy:directed="1"/>
      <edge id="22827" label="ZC2HC1C (intact) KRT40" source="4300" target="1403" cy:directed="1"/>
      <edge id="22826" label="ZC2HC1C (intact) KRT20" source="4300" target="4276" cy:directed="1"/>
      <edge id="22825" label="ZC2HC1C (intact) KRT15" source="4300" target="1942" cy:directed="1"/>
      <edge id="22824" label="ZC2HC1C (intact) HSF2BP" source="4300" target="770" cy:directed="1"/>
      <edge id="22823" label="ZC2HC1C (intact) HOOK2" source="4300" target="4220" cy:directed="1"/>
      <edge id="22822" label="ZC2HC1C (intact) GOLGA2" source="4300" target="440" cy:directed="1"/>
      <edge id="22821" label="ZC2HC1C (intact) GFAP" source="4300" target="4109" cy:directed="1"/>
      <edge id="22820" label="ZC2HC1C (intact) FSD2" source="4300" target="3384" cy:directed="1"/>
      <edge id="22819" label="ZC2HC1C (intact) CCDC85B" source="4300" target="1773" cy:directed="1"/>
      <edge id="22818" label="ZC2HC1C (intact) CCDC155" source="4300" target="3314" cy:directed="1"/>
      <edge id="22817" label="ZC2HC1C (intact) CCDC102B" source="4300" target="3881" cy:directed="1"/>
      <edge id="22816" label="ZC2HC1C (intact) CALCOCO2" source="4300" target="2339" cy:directed="1"/>
      <edge id="22815" label="ZC2HC1C (intact) BANP" source="4300" target="3919" cy:directed="1"/>
      <edge id="22814" label="ZC2HC1C (intact) ACTN2" source="4300" target="1063" cy:directed="1"/>
      <edge id="22813" label="ZBTB39 (intact) TSGA10" source="4299" target="3541" cy:directed="1"/>
      <edge id="22812" label="ZBTB39 (intact) TRIM41" source="4299" target="1152" cy:directed="1"/>
      <edge id="22811" label="ZBTB39 (intact) PSMD2" source="4299" target="941" cy:directed="1"/>
      <edge id="22810" label="ZBTB39 (intact) PLK4" source="4299" target="1952" cy:directed="1"/>
      <edge id="22809" label="ZBTB39 (intact) KDM1A" source="4299" target="765" cy:directed="1"/>
      <edge id="22808" label="ZBTB39 (intact) AQP1" source="4299" target="260" cy:directed="1"/>
      <edge id="22807" label="YTHDF2 (intact) VCAM1" source="4298" target="514" cy:directed="1"/>
      <edge id="22806" label="YTHDF2 (intact) IRAK2" source="4298" target="1407" cy:directed="1"/>
      <edge id="22805" label="YME1L1 (intact) SQSTM1" source="4297" target="3410" cy:directed="1"/>
      <edge id="22804" label="YME1L1 (intact) MYOG" source="4297" target="3340" cy:directed="1"/>
      <edge id="22803" label="YME1L1 (intact) INTU" source="4297" target="3918" cy:directed="1"/>
      <edge id="22802" label="WNT2B (reactome) WNT5A" source="4293" target="651" cy:directed="1"/>
      <edge id="22801" label="WDR77 (intact) ZNF207" source="4289" target="4265" cy:directed="1"/>
      <edge id="22800" label="WDR77 (intact) YWHAZ" source="4289" target="1050" cy:directed="1"/>
      <edge id="22799" label="WDR77 (intact) YWHAQ" source="4289" target="1337" cy:directed="1"/>
      <edge id="22798" label="WDR77 (intact) YWHAB" source="4289" target="1334" cy:directed="1"/>
      <edge id="22797" label="WDR77 (reactome) WDR5" source="4289" target="3396" cy:directed="1"/>
      <edge id="22796" label="WDR77 (intact) UBE2F" source="4289" target="4129" cy:directed="1"/>
      <edge id="22795" label="WDR77 (intact) TOE1" source="4289" target="99" cy:directed="1"/>
      <edge id="22794" label="WDR77 (intact) THOC1" source="4289" target="1738" cy:directed="1"/>
      <edge id="22793" label="WDR77 (reactome) SNRPG" source="4289" target="1722" cy:directed="1"/>
      <edge id="22792" label="WDR77 (reactome) SNRPF" source="4289" target="1721" cy:directed="1"/>
      <edge id="22791" label="WDR77 (reactome) SNRPE" source="4289" target="1720" cy:directed="1"/>
      <edge id="22790" label="WDR77 (reactome) SNRPD3" source="4289" target="1719" cy:directed="1"/>
      <edge id="22789" label="WDR77 (reactome) SNRPD2" source="4289" target="1718" cy:directed="1"/>
      <edge id="22788" label="WDR77 (reactome) SNRPD1" source="4289" target="1717" cy:directed="1"/>
      <edge id="22787" label="WDR77 (intact) SNRPC" source="4289" target="783" cy:directed="1"/>
      <edge id="22786" label="WDR77 (reactome) SNRPB" source="4289" target="1715" cy:directed="1"/>
      <edge id="22785" label="WDR77 (reactome) SMN2" source="4289" target="1039" cy:directed="1"/>
      <edge id="22784" label="WDR77 (reactome) SMN1" source="4289" target="1038" cy:directed="1"/>
      <edge id="22783" label="WDR77 (reactome) SMARCC2" source="4289" target="3992" cy:directed="1"/>
      <edge id="22782" label="WDR77 (reactome) SMARCB1" source="4289" target="2683" cy:directed="1"/>
      <edge id="22781" label="WDR77 (reactome) SMARCA4" source="4289" target="1193" cy:directed="1"/>
      <edge id="22780" label="WDR77 (reactome) SMARCA2" source="4289" target="2624" cy:directed="1"/>
      <edge id="22779" label="WDR77 (intact) SF3B4" source="4289" target="1704" cy:directed="1"/>
      <edge id="22778" label="WDR77 (intact) SF3A1" source="4289" target="1698" cy:directed="1"/>
      <edge id="22777" label="WDR77 (intact) SF1" source="4289" target="1697" cy:directed="1"/>
      <edge id="22776" label="WDR77 (intact) RBM5" source="4289" target="1129" cy:directed="1"/>
      <edge id="22775" label="WDR77 (intact) QKI" source="4289" target="3780" cy:directed="1"/>
      <edge id="22774" label="WDR77 (reactome) PRMT5" source="4289" target="2634" cy:directed="1"/>
      <edge id="22773" label="WDR77 (intact) PQBP1" source="4289" target="1678" cy:directed="1"/>
      <edge id="22772" label="WDR77 (intact) PPIL1" source="4289" target="1676" cy:directed="1"/>
      <edge id="22771" label="WDR77 (intact) PCBP2" source="4289" target="1662" cy:directed="1"/>
      <edge id="22770" label="WDR77 (intact) LSM3" source="4289" target="1633" cy:directed="1"/>
      <edge id="22769" label="WDR77 (intact) HNRNPM" source="4289" target="1628" cy:directed="1"/>
      <edge id="22768" label="WDR77 (reactome) HIST4H4" source="4289" target="905" cy:directed="1"/>
      <edge id="22767" label="WDR77 (reactome) HIST2H4B" source="4289" target="904" cy:directed="1"/>
      <edge id="22766" label="WDR77 (reactome) HIST2H4A" source="4289" target="903" cy:directed="1"/>
      <edge id="22765" label="WDR77 (reactome) HIST1H4L" source="4289" target="902" cy:directed="1"/>
      <edge id="22764" label="WDR77 (reactome) HIST1H4K" source="4289" target="901" cy:directed="1"/>
      <edge id="22763" label="WDR77 (reactome) HIST1H4J" source="4289" target="900" cy:directed="1"/>
      <edge id="22762" label="WDR77 (reactome) HIST1H4I" source="4289" target="899" cy:directed="1"/>
      <edge id="22761" label="WDR77 (reactome) HIST1H4H" source="4289" target="898" cy:directed="1"/>
      <edge id="22760" label="WDR77 (reactome) HIST1H4F" source="4289" target="897" cy:directed="1"/>
      <edge id="22759" label="WDR77 (reactome) HIST1H4E" source="4289" target="896" cy:directed="1"/>
      <edge id="22758" label="WDR77 (reactome) HIST1H4D" source="4289" target="895" cy:directed="1"/>
      <edge id="22757" label="WDR77 (reactome) HIST1H4C" source="4289" target="894" cy:directed="1"/>
      <edge id="22756" label="WDR77 (reactome) HIST1H4B" source="4289" target="893" cy:directed="1"/>
      <edge id="22755" label="WDR77 (reactome) HIST1H4A" source="4289" target="892" cy:directed="1"/>
      <edge id="22754" label="WDR77 (intact) GPKOW" source="4289" target="1615" cy:directed="1"/>
      <edge id="22753" label="WDR77 (reactome) GEMIN7" source="4289" target="3572" cy:directed="1"/>
      <edge id="22752" label="WDR77 (reactome) GEMIN6" source="4289" target="3571" cy:directed="1"/>
      <edge id="22751" label="WDR77 (reactome) GEMIN5" source="4289" target="3570" cy:directed="1"/>
      <edge id="22750" label="WDR77 (reactome) GEMIN4" source="4289" target="3569" cy:directed="1"/>
      <edge id="22749" label="WDR77 (reactome) GEMIN2" source="4289" target="3568" cy:directed="1"/>
      <edge id="22748" label="WDR77 (reactome) DNMT3A" source="4289" target="1345" cy:directed="1"/>
      <edge id="22747" label="WDR77 (reactome) DDX20" source="4289" target="3366" cy:directed="1"/>
      <edge id="22746" label="WDR77 (intact) CTDP1" source="4289" target="3555" cy:directed="1"/>
      <edge id="22745" label="WDR77 (reactome) COPRS" source="4289" target="4255" cy:directed="1"/>
      <edge id="22744" label="WDR77 (reactome) CDK4" source="4289" target="966" cy:directed="1"/>
      <edge id="22743" label="WDR77 (reactome) CCND1" source="4289" target="1776" cy:directed="1"/>
      <edge id="22742" label="WDR77 (intact) BAG2" source="4289" target="3147" cy:directed="1"/>
      <edge id="22741" label="WDR77 (intact) AQR" source="4289" target="1574" cy:directed="1"/>
      <edge id="22740" label="WDR66 (intact) HSPB1" source="4288" target="237" cy:directed="1"/>
      <edge id="22739" label="WBSCR22 (intact) VCP" source="4286" target="3122" cy:directed="1"/>
      <edge id="22738" label="WBSCR22 (reactome) TRMT112" source="4286" target="3116" cy:directed="1"/>
      <edge id="22737" label="WBSCR22 (intact) PRKAB1" source="4286" target="3350" cy:directed="1"/>
      <edge id="22736" label="WBSCR22 (intact) PKN1" source="4286" target="2567" cy:directed="1"/>
      <edge id="22735" label="WBSCR22 (intact) OAS1" source="4286" target="247" cy:directed="1"/>
      <edge id="22734" label="WBSCR22 (intact) FOS" source="4286" target="3847" cy:directed="1"/>
      <edge id="22733" label="WBSCR22 (reactome) DIMT1" source="4286" target="4287" cy:directed="1"/>
      <edge id="22732" label="VWA5B2 (intact) XRN1" source="4280" target="3142" cy:directed="1"/>
      <edge id="22731" label="VPS45 (intact) RB1CC1" source="4279" target="928" cy:directed="1"/>
      <edge id="22730" label="VPS45 (reactome) RAB5A" source="4279" target="611" cy:directed="1"/>
      <edge id="22729" label="VPS45 (intact) PTPN1" source="4279" target="3232" cy:directed="1"/>
      <edge id="22728" label="VPS45 (intact) IGF1R" source="4279" target="2108" cy:directed="1"/>
      <edge id="22727" label="VPS45 (reactome) EHD2" source="4279" target="4156" cy:directed="1"/>
      <edge id="22726" label="VPS45 (reactome) EHD1" source="4279" target="3413" cy:directed="1"/>
      <edge id="22725" label="VPS45 (reactome) COG7" source="4279" target="1427" cy:directed="1"/>
      <edge id="22724" label="VPS45 (reactome) COG6" source="4279" target="1426" cy:directed="1"/>
      <edge id="22723" label="VPS45 (reactome) COG5" source="4279" target="1425" cy:directed="1"/>
      <edge id="22722" label="VPS45 (reactome) COG4" source="4279" target="1424" cy:directed="1"/>
      <edge id="22721" label="VPS45 (reactome) COG3" source="4279" target="1423" cy:directed="1"/>
      <edge id="22720" label="VPS45 (reactome) COG2" source="4279" target="1422" cy:directed="1"/>
      <edge id="22719" label="VPS45 (reactome) COG1" source="4279" target="1421" cy:directed="1"/>
      <edge id="22718" label="VPS45 (intact) CASP8" source="4279" target="1982" cy:directed="1"/>
      <edge id="22717" label="VPS45 (intact) BCAR3" source="4279" target="3777" cy:directed="1"/>
      <edge id="22716" label="UTP4 (reactome) WDR36" source="4266" target="3755" cy:directed="1"/>
      <edge id="22715" label="UTP4 (reactome) UTP14A" source="4266" target="2233" cy:directed="1"/>
      <edge id="22714" label="UTP4 (reactome) TBL3" source="4266" target="3752" cy:directed="1"/>
      <edge id="22713" label="UTP4 (reactome) SNU13" source="4266" target="1724" cy:directed="1"/>
      <edge id="22712" label="UTP4 (reactome) RRP9" source="4266" target="4271" cy:directed="1"/>
      <edge id="22711" label="UTP4 (reactome) RPS9" source="4266" target="3094" cy:directed="1"/>
      <edge id="22710" label="UTP4 (reactome) RPS7" source="4266" target="3673" cy:directed="1"/>
      <edge id="22709" label="UTP4 (reactome) RPS6" source="4266" target="3672" cy:directed="1"/>
      <edge id="22708" label="UTP4 (reactome) RPS2" source="4266" target="1850" cy:directed="1"/>
      <edge id="22707" label="UTP4 (reactome) RPS14" source="4266" target="3093" cy:directed="1"/>
      <edge id="22706" label="UTP4 (reactome) PWP2" source="4266" target="4270" cy:directed="1"/>
      <edge id="22705" label="UTP4 (intact) PRNP" source="4266" target="766" cy:directed="1"/>
      <edge id="22704" label="UTP4 (reactome) PDCD11" source="4266" target="3999" cy:directed="1"/>
      <edge id="22703" label="UTP4 (reactome) NOP58" source="4266" target="3841" cy:directed="1"/>
      <edge id="22702" label="UTP4 (reactome) NOP56" source="4266" target="3840" cy:directed="1"/>
      <edge id="22701" label="UTP4 (reactome) NOP10" source="4266" target="3839" cy:directed="1"/>
      <edge id="22700" label="UTP4 (reactome) NOC4L" source="4266" target="4229" cy:directed="1"/>
      <edge id="22699" label="UTP4 (reactome) NHP2" source="4266" target="3838" cy:directed="1"/>
      <edge id="22698" label="UTP4 (reactome) IMP3" source="4266" target="3304" cy:directed="1"/>
      <edge id="22697" label="UTP4 (intact) HIVEP1" source="4266" target="2673" cy:directed="1"/>
      <edge id="22696" label="UTP4 (reactome) HEATR1" source="4266" target="3936" cy:directed="1"/>
      <edge id="22695" label="UTP4 (reactome) GAR1" source="4266" target="3837" cy:directed="1"/>
      <edge id="22694" label="UTP4 (reactome) FCF1" source="4266" target="4269" cy:directed="1"/>
      <edge id="22693" label="UTP4 (reactome) FBL" source="4266" target="1106" cy:directed="1"/>
      <edge id="22692" label="UTP4 (reactome) EMG1" source="4266" target="3898" cy:directed="1"/>
      <edge id="22691" label="UTP4 (reactome) DKC1" source="4266" target="3836" cy:directed="1"/>
      <edge id="22690" label="UTP4 (reactome) DDX49" source="4266" target="4135" cy:directed="1"/>
      <edge id="22689" label="UTP4 (reactome) DDX47" source="4266" target="4268" cy:directed="1"/>
      <edge id="22688" label="UTP4 (reactome) BMS1" source="4266" target="4267" cy:directed="1"/>
      <edge id="22687" label="YLPM1 (intact) WDR48" source="4264" target="389" cy:directed="1"/>
      <edge id="22686" label="YLPM1 (intact) PRMT1" source="4264" target="3190" cy:directed="1"/>
      <edge id="22685" label="YLPM1 (intact) PPP1CA" source="4264" target="1125" cy:directed="1"/>
      <edge id="22684" label="YLPM1 (intact) NONO" source="4264" target="4296" cy:directed="1"/>
      <edge id="22683" label="YLPM1 (intact) GRB2" source="4264" target="140" cy:directed="1"/>
      <edge id="22682" label="YLPM1 (intact) CHGB" source="4264" target="1066" cy:directed="1"/>
      <edge id="22681" label="YLPM1 (intact) CACNA1A" source="4264" target="120" cy:directed="1"/>
      <edge id="22680" label="YLPM1 (intact) BMP1" source="4264" target="4295" cy:directed="1"/>
      <edge id="22679" label="USP30 (reactome) TOMM20" source="4254" target="4183" cy:directed="1"/>
      <edge id="22678" label="USP30 (intact) SF3A1" source="4254" target="1698" cy:directed="1"/>
      <edge id="22677" label="USP30 (reactome) RHOT1" source="4254" target="754" cy:directed="1"/>
      <edge id="22676" label="USP30 (intact) QKI" source="4254" target="3780" cy:directed="1"/>
      <edge id="22675" label="USP30 (intact) CLPB" source="4254" target="4242" cy:directed="1"/>
      <edge id="22674" label="UNC119B (intact) GNAT1" source="4245" target="2908" cy:directed="1"/>
      <edge id="22673" label="UQCC2 (intact) VHL" source="4244" target="1062" cy:directed="1"/>
      <edge id="22672" label="UQCC2 (intact) IKBKE" source="4244" target="1060" cy:directed="1"/>
      <edge id="22671" label="UQCC2 (intact) HSPB1" source="4244" target="237" cy:directed="1"/>
      <edge id="22670" label="UQCC2 (intact) GRB2" source="4244" target="140" cy:directed="1"/>
      <edge id="22669" label="UQCC2 (intact) CDR2" source="4244" target="1366" cy:directed="1"/>
      <edge id="22668" label="UHRF1BP1 (intact) UQCC2" source="4243" target="4244" cy:directed="1"/>
      <edge id="22667" label="UHRF1BP1 (intact) TSG101" source="4243" target="1061" cy:directed="1"/>
      <edge id="22666" label="UHRF1BP1 (intact) CEP76" source="4243" target="1922" cy:directed="1"/>
      <edge id="22665" label="UHRF1BP1 (intact) CBY1" source="4243" target="2368" cy:directed="1"/>
      <edge id="22664" label="UBAP2L (intact) UBE2E3" source="4241" target="4017" cy:directed="1"/>
      <edge id="22663" label="UBAP2L (intact) PRRC2A" source="4241" target="4009" cy:directed="1"/>
      <edge id="22662" label="UBAP2L (intact) PLXNA2" source="4241" target="2569" cy:directed="1"/>
      <edge id="22661" label="UBAP2L (intact) MTNR1B" source="4241" target="243" cy:directed="1"/>
      <edge id="22660" label="UBAP2L (intact) MTNR1A" source="4241" target="242" cy:directed="1"/>
      <edge id="22659" label="UBAP2L (intact) FXR2" source="4241" target="3385" cy:directed="1"/>
      <edge id="22658" label="UBAP2L (intact) ATXN1" source="4241" target="1064" cy:directed="1"/>
      <edge id="22657" label="TSTD2 (intact) ZRANB1" source="4231" target="2257" cy:directed="1"/>
      <edge id="22656" label="TSTD2 (intact) ZFPL1" source="4231" target="4145" cy:directed="1"/>
      <edge id="22655" label="TSTD2 (intact) VPS52" source="4231" target="2720" cy:directed="1"/>
      <edge id="22654" label="TSTD2 (intact) TCF4" source="4231" target="1858" cy:directed="1"/>
      <edge id="22653" label="TSTD2 (intact) SMAD4" source="4231" target="1856" cy:directed="1"/>
      <edge id="22652" label="TSTD2 (intact) REL" source="4231" target="1382" cy:directed="1"/>
      <edge id="22651" label="TSTD2 (intact) PTPRJ" source="4231" target="509" cy:directed="1"/>
      <edge id="22650" label="TSTD2 (intact) PICK1" source="4231" target="604" cy:directed="1"/>
      <edge id="22649" label="TSTD2 (intact) ODC1" source="4231" target="2204" cy:directed="1"/>
      <edge id="22648" label="TSTD2 (intact) MUTYH" source="4231" target="4232" cy:directed="1"/>
      <edge id="22647" label="TSTD2 (intact) MLH3" source="4231" target="504" cy:directed="1"/>
      <edge id="22646" label="TSTD2 (intact) MCC" source="4231" target="503" cy:directed="1"/>
      <edge id="22645" label="TSTD2 (intact) LZTS2" source="4231" target="1813" cy:directed="1"/>
      <edge id="22644" label="TSTD2 (intact) IKZF3" source="4231" target="1809" cy:directed="1"/>
      <edge id="22643" label="TSTD2 (intact) FLCN" source="4231" target="3008" cy:directed="1"/>
      <edge id="22642" label="TSTD2 (intact) EGFR" source="4231" target="554" cy:directed="1"/>
      <edge id="22641" label="TSTD2 (intact) DCC" source="4231" target="499" cy:directed="1"/>
      <edge id="22640" label="TSTD2 (intact) CCND1" source="4231" target="1776" cy:directed="1"/>
      <edge id="22639" label="TSTD2 (intact) BUB1" source="4231" target="498" cy:directed="1"/>
      <edge id="22638" label="TSTD2 (intact) AURKA" source="4231" target="495" cy:directed="1"/>
      <edge id="22637" label="TSTD2 (intact) APC" source="4231" target="224" cy:directed="1"/>
      <edge id="22636" label="TRMO (intact) TGFBR2" source="4224" target="1332" cy:directed="1"/>
      <edge id="22635" label="TRMO (intact) STK11" source="4224" target="282" cy:directed="1"/>
      <edge id="22634" label="TRMO (intact) SRC" source="4224" target="191" cy:directed="1"/>
      <edge id="22633" label="TRMO (intact) SMAD2" source="4224" target="511" cy:directed="1"/>
      <edge id="22632" label="TRMO (intact) RB1" source="4224" target="1846" cy:directed="1"/>
      <edge id="22631" label="TRMO (intact) PTPRJ" source="4224" target="509" cy:directed="1"/>
      <edge id="22630" label="TRMO (intact) PTEN" source="4224" target="507" cy:directed="1"/>
      <edge id="22629" label="TRMO (intact) PMS2" source="4224" target="506" cy:directed="1"/>
      <edge id="22628" label="TRMO (intact) NRAS" source="4224" target="1148" cy:directed="1"/>
      <edge id="22627" label="TRMO (intact) MLH1" source="4224" target="594" cy:directed="1"/>
      <edge id="22626" label="TRMO (intact) MCC" source="4224" target="503" cy:directed="1"/>
      <edge id="22625" label="TRMO (intact) ERBB2" source="4224" target="715" cy:directed="1"/>
      <edge id="22624" label="TRMO (intact) EGFR" source="4224" target="554" cy:directed="1"/>
      <edge id="22623" label="TRMO (intact) DLC1" source="4224" target="821" cy:directed="1"/>
      <edge id="22622" label="TRMO (intact) DCC" source="4224" target="499" cy:directed="1"/>
      <edge id="22621" label="TRMO (intact) CCND1" source="4224" target="1776" cy:directed="1"/>
      <edge id="22620" label="TRMO (intact) BUB1" source="4224" target="498" cy:directed="1"/>
      <edge id="22619" label="TRMO (intact) BMPR1A" source="4224" target="4225" cy:directed="1"/>
      <edge id="22618" label="TRMO (intact) BCL10" source="4224" target="497" cy:directed="1"/>
      <edge id="22617" label="TRMO (intact) AURKA" source="4224" target="495" cy:directed="1"/>
      <edge id="22616" label="TRIM5 (intact) ZWINT" source="4223" target="1568" cy:directed="1"/>
      <edge id="22615" label="TRIM5 (intact) UBE2V2" source="4223" target="2307" cy:directed="1"/>
      <edge id="22614" label="TRIM5 (intact) UBE2V1" source="4223" target="4019" cy:directed="1"/>
      <edge id="22613" label="TRIM5 (intact) UBE2U" source="4223" target="4018" cy:directed="1"/>
      <edge id="22612" label="TRIM5 (intact) UBE2N" source="4223" target="1058" cy:directed="1"/>
      <edge id="22611" label="TRIM5 (intact) UBE2H" source="4223" target="1154" cy:directed="1"/>
      <edge id="22610" label="TRIM5 (intact) UBE2D4" source="4223" target="4016" cy:directed="1"/>
      <edge id="22609" label="TRIM5 (intact) UBE2D3" source="4223" target="3118" cy:directed="1"/>
      <edge id="22608" label="TRIM5 (intact) UBE2D1" source="4223" target="1562" cy:directed="1"/>
      <edge id="22607" label="TRIM5 (intact) TRIM32" source="4223" target="3921" cy:directed="1"/>
      <edge id="22606" label="TRIM5 (intact) SNAI1" source="4223" target="4002" cy:directed="1"/>
      <edge id="22605" label="TRIM5 (intact) MNAT1" source="4223" target="1825" cy:directed="1"/>
      <edge id="22604" label="TRIM5 (intact) MKRN3" source="4223" target="4044" cy:directed="1"/>
      <edge id="22603" label="TRABD (intact) BECN1" source="4221" target="1101" cy:directed="1"/>
      <edge id="22602" label="TNFSF13B (reactome) TRAF3" source="4196" target="1374" cy:directed="1"/>
      <edge id="22601" label="TNFSF13B (reactome) TRAF2" source="4196" target="1383" cy:directed="1"/>
      <edge id="22600" label="TNFSF13B (reactome) MAP3K14" source="4196" target="2695" cy:directed="1"/>
      <edge id="22599" label="TNFSF13B (reactome) BIRC3" source="4196" target="3318" cy:directed="1"/>
      <edge id="22598" label="TNFSF13B (reactome) BIRC2" source="4196" target="3317" cy:directed="1"/>
      <edge id="22597" label="TNFRSF13B (intact) TRAF6" source="4195" target="388" cy:directed="1"/>
      <edge id="22596" label="TNFRSF13B (intact) TRAF5" source="4195" target="1375" cy:directed="1"/>
      <edge id="22595" label="TNFRSF13B (intact) TRAF2" source="4195" target="1383" cy:directed="1"/>
      <edge id="22594" label="TNFRSF13B (reactome) TNFSF13B" source="4195" target="4196" cy:directed="1"/>
      <edge id="22593" label="TNFRSF13B (intact) SGTA" source="4195" target="1327" cy:directed="1"/>
      <edge id="22592" label="TNFRSF13B (intact) MYD88" source="4195" target="1411" cy:directed="1"/>
      <edge id="22591" label="TNFRSF13B (intact) IRAK4" source="4195" target="1408" cy:directed="1"/>
      <edge id="22590" label="TMPRSS6 (reactome) LAMC2" source="4194" target="1391" cy:directed="1"/>
      <edge id="22589" label="TMPRSS6 (reactome) LAMB3" source="4194" target="1390" cy:directed="1"/>
      <edge id="22588" label="TMPRSS6 (reactome) LAMB1" source="4194" target="2740" cy:directed="1"/>
      <edge id="22587" label="TMPRSS6 (reactome) LAMA5" source="4194" target="2109" cy:directed="1"/>
      <edge id="22586" label="TMPRSS6 (reactome) LAMA3" source="4194" target="1389" cy:directed="1"/>
      <edge id="22585" label="TMPRSS6 (reactome) DCN" source="4194" target="4052" cy:directed="1"/>
      <edge id="22584" label="TMEM242 (intact) RNF5" source="4192" target="4193" cy:directed="1"/>
      <edge id="22583" label="TMEM242 (intact) GGT7" source="4192" target="3934" cy:directed="1"/>
      <edge id="22582" label="TMEM190 (intact) LDLRAD1" source="4190" target="4191" cy:directed="1"/>
      <edge id="22581" label="TMEM190 (intact) KRTAP2-3" source="4190" target="2239" cy:directed="1"/>
      <edge id="22580" label="TMEM174 (intact) SGTA" source="4189" target="1327" cy:directed="1"/>
      <edge id="22579" label="TMEM174 (intact) KRT31" source="4189" target="1107" cy:directed="1"/>
      <edge id="22578" label="TMEM174 (intact) CYSRT1" source="4189" target="775" cy:directed="1"/>
      <edge id="22577" label="TMEM150A (intact) NOTCH2NL" source="4188" target="1054" cy:directed="1"/>
      <edge id="22576" label="TMEM150A (intact) KRTAP10-8" source="4188" target="1052" cy:directed="1"/>
      <edge id="22575" label="TMEM14A (intact) USP18" source="4186" target="4187" cy:directed="1"/>
      <edge id="22574" label="TMEM14A (intact) MTNR1B" source="4186" target="243" cy:directed="1"/>
      <edge id="22573" label="TMEM14A (intact) MTNR1A" source="4186" target="242" cy:directed="1"/>
      <edge id="22572" label="TMEM14A (intact) LXN" source="4186" target="2050" cy:directed="1"/>
      <edge id="22571" label="TMEM14A (intact) CREB3" source="4186" target="219" cy:directed="1"/>
      <edge id="22570" label="TM9SF4 (intact) RAB5A" source="4184" target="611" cy:directed="1"/>
      <edge id="22569" label="TIMM10 (reactome) TOMM40" source="4181" target="3113" cy:directed="1"/>
      <edge id="22568" label="TIMM10 (reactome) TOMM22" source="4181" target="3945" cy:directed="1"/>
      <edge id="22567" label="TIMM10 (reactome) TOMM20" source="4181" target="4183" cy:directed="1"/>
      <edge id="22566" label="TIMM10 (reactome) SLC25A6" source="4181" target="625" cy:directed="1"/>
      <edge id="22565" label="TIMM10 (intact) C19orf52" source="4181" target="4182" cy:directed="1"/>
      <edge id="22564" label="THPO (intact) NUMBL" source="4180" target="246" cy:directed="1"/>
      <edge id="22563" label="THPO (reactome) MPL" source="4180" target="3270" cy:directed="1"/>
      <edge id="22562" label="THPO (intact) EP300" source="4180" target="2272" cy:directed="1"/>
      <edge id="22561" label="THPO (intact) APH1A" source="4180" target="2941" cy:directed="1"/>
      <edge id="22560" label="TET2 (reactome) TET3" source="4178" target="4179" cy:directed="1"/>
      <edge id="22559" label="TET2 (reactome) TDG" source="4178" target="2363" cy:directed="1"/>
      <edge id="22558" label="TET2 (intact) TBC1D4" source="4178" target="3950" cy:directed="1"/>
      <edge id="22557" label="TET2 (intact) OGT" source="4178" target="3390" cy:directed="1"/>
      <edge id="22556" label="TET2 (intact) HCFC1" source="4178" target="3386" cy:directed="1"/>
      <edge id="22555" label="TESC (intact) WBP11" source="4172" target="1752" cy:directed="1"/>
      <edge id="22554" label="TESC (intact) RAI1" source="4172" target="1845" cy:directed="1"/>
      <edge id="22553" label="TESC (intact) HMG20A" source="4172" target="1143" cy:directed="1"/>
      <edge id="22552" label="TERT (intact) UPF1" source="4170" target="2232" cy:directed="1"/>
      <edge id="22551" label="TERT (reactome) TLE2" source="4170" target="3753" cy:directed="1"/>
      <edge id="22550" label="TERT (reactome) TLE1" source="4170" target="1131" cy:directed="1"/>
      <edge id="22549" label="TERT (reactome) TCF7L2" source="4170" target="3014" cy:directed="1"/>
      <edge id="22548" label="TERT (intact) SMG6" source="4170" target="3680" cy:directed="1"/>
      <edge id="22547" label="TERT (intact) SMG5" source="4170" target="3679" cy:directed="1"/>
      <edge id="22546" label="TERT (reactome) SMARCA4" source="4170" target="1193" cy:directed="1"/>
      <edge id="22545" label="TERT (intact) RUVBL2" source="4170" target="2582" cy:directed="1"/>
      <edge id="22544" label="TERT (intact) RUVBL1" source="4170" target="2581" cy:directed="1"/>
      <edge id="22543" label="TERT (intact) PML" source="4170" target="3005" cy:directed="1"/>
      <edge id="22542" label="TERT (intact) PINX1" source="4170" target="1215" cy:directed="1"/>
      <edge id="22541" label="TERT (reactome) LEF1" source="4170" target="3983" cy:directed="1"/>
      <edge id="22540" label="TERT (reactome) HDAC1" source="4170" target="1806" cy:directed="1"/>
      <edge id="22539" label="TERT (intact) GNL3" source="4170" target="4171" cy:directed="1"/>
      <edge id="22538" label="TERT (reactome) DKC1" source="4170" target="3836" cy:directed="1"/>
      <edge id="22537" label="TERT (reactome) CTNNB1" source="4170" target="1763" cy:directed="1"/>
      <edge id="22536" label="TERT (intact) AKT1" source="4170" target="687" cy:directed="1"/>
      <edge id="22535" label="TUBB1 (intact) YWHAZ" source="4168" target="1050" cy:directed="1"/>
      <edge id="22534" label="TUBB1 (reactome) VBP1" source="4168" target="4239" cy:directed="1"/>
      <edge id="22533" label="TUBB1 (reactome) TUBB6" source="4168" target="4169" cy:directed="1"/>
      <edge id="22532" label="TUBB1 (reactome) TUBB4B" source="4168" target="1967" cy:directed="1"/>
      <edge id="22531" label="TUBB1 (reactome) TUBB4A" source="4168" target="1966" cy:directed="1"/>
      <edge id="22530" label="TUBB1 (reactome) TUBB3" source="4168" target="1866" cy:directed="1"/>
      <edge id="22529" label="TUBB1 (reactome) TUBB2B" source="4168" target="1865" cy:directed="1"/>
      <edge id="22528" label="TUBB1 (reactome) TUBB2A" source="4168" target="2401" cy:directed="1"/>
      <edge id="22527" label="TUBB1 (reactome) TUBAL3" source="4168" target="4167" cy:directed="1"/>
      <edge id="22526" label="TUBB1 (reactome) TUBA8" source="4168" target="4166" cy:directed="1"/>
      <edge id="22525" label="TUBB1 (reactome) TUBA3E" source="4168" target="4164" cy:directed="1"/>
      <edge id="22524" label="TUBB1 (reactome) TUBA3D" source="4168" target="4163" cy:directed="1"/>
      <edge id="22523" label="TUBB1 (reactome) TUBA3C" source="4168" target="4162" cy:directed="1"/>
      <edge id="22522" label="TUBB1 (reactome) TUBA1B" source="4168" target="4160" cy:directed="1"/>
      <edge id="22521" label="TUBB1 (reactome) TUBA1A" source="4168" target="1864" cy:directed="1"/>
      <edge id="22520" label="TUBB1 (reactome) TCP1" source="4168" target="2230" cy:directed="1"/>
      <edge id="22519" label="TUBB1 (reactome) TBCE" source="4168" target="3110" cy:directed="1"/>
      <edge id="22518" label="TUBB1 (reactome) TBCD" source="4168" target="4159" cy:directed="1"/>
      <edge id="22517" label="TUBB1 (reactome) TBCC" source="4168" target="4238" cy:directed="1"/>
      <edge id="22516" label="TUBB1 (reactome) TBCB" source="4168" target="4237" cy:directed="1"/>
      <edge id="22515" label="TUBB1 (intact) SNW1" source="4168" target="1725" cy:directed="1"/>
      <edge id="22514" label="TUBB1 (intact) PSMD2" source="4168" target="941" cy:directed="1"/>
      <edge id="22513" label="TUBB1 (reactome) PFDN6" source="4168" target="4236" cy:directed="1"/>
      <edge id="22512" label="TUBB1 (reactome) PFDN5" source="4168" target="2621" cy:directed="1"/>
      <edge id="22511" label="TUBB1 (reactome) PFDN4" source="4168" target="4235" cy:directed="1"/>
      <edge id="22510" label="TUBB1 (reactome) PFDN2" source="4168" target="4234" cy:directed="1"/>
      <edge id="22509" label="TUBB1 (reactome) PFDN1" source="4168" target="3832" cy:directed="1"/>
      <edge id="22508" label="TUBB1 (intact) NPHP4" source="4168" target="1947" cy:directed="1"/>
      <edge id="22507" label="TUBB1 (intact) NEK4" source="4168" target="4240" cy:directed="1"/>
      <edge id="22506" label="TUBB1 (intact) LRRK2" source="4168" target="2608" cy:directed="1"/>
      <edge id="22505" label="TUBB1 (intact) DYNC1I1" source="4168" target="1441" cy:directed="1"/>
      <edge id="22504" label="TUBB1 (intact) CDC37" source="4168" target="679" cy:directed="1"/>
      <edge id="22503" label="TUBB1 (reactome) CCT8" source="4168" target="2179" cy:directed="1"/>
      <edge id="22502" label="TUBB1 (reactome) CCT7" source="4168" target="919" cy:directed="1"/>
      <edge id="22501" label="TUBB1 (reactome) CCT6A" source="4168" target="2178" cy:directed="1"/>
      <edge id="22500" label="TUBB1 (reactome) CCT5" source="4168" target="2177" cy:directed="1"/>
      <edge id="22499" label="TUBB1 (reactome) CCT4" source="4168" target="2176" cy:directed="1"/>
      <edge id="22498" label="TUBB1 (reactome) CCT3" source="4168" target="918" cy:directed="1"/>
      <edge id="22497" label="TUBB1 (reactome) CCT2" source="4168" target="917" cy:directed="1"/>
      <edge id="22496" label="TUBB1 (reactome) ACTB" source="4168" target="107" cy:directed="1"/>
      <edge id="22495" label="TUBA4B (reactome) VBP1" source="4165" target="4239" cy:directed="1"/>
      <edge id="22494" label="TUBA4B (reactome) TUBB6" source="4165" target="4169" cy:directed="1"/>
      <edge id="22493" label="TUBA4B (reactome) TUBB4B" source="4165" target="1967" cy:directed="1"/>
      <edge id="22492" label="TUBA4B (reactome) TUBB4A" source="4165" target="1966" cy:directed="1"/>
      <edge id="22491" label="TUBA4B (reactome) TUBB3" source="4165" target="1866" cy:directed="1"/>
      <edge id="22490" label="TUBA4B (reactome) TUBB2B" source="4165" target="1865" cy:directed="1"/>
      <edge id="22489" label="TUBA4B (reactome) TUBB2A" source="4165" target="2401" cy:directed="1"/>
      <edge id="22488" label="TUBA4B (reactome) TUBB1" source="4165" target="4168" cy:directed="1"/>
      <edge id="22487" label="TUBA4B (reactome) TUBAL3" source="4165" target="4167" cy:directed="1"/>
      <edge id="22486" label="TUBA4B (reactome) TUBA8" source="4165" target="4166" cy:directed="1"/>
      <edge id="22485" label="TUBA4B (reactome) TUBA3E" source="4165" target="4164" cy:directed="1"/>
      <edge id="22484" label="TUBA4B (reactome) TUBA3D" source="4165" target="4163" cy:directed="1"/>
      <edge id="22483" label="TUBA4B (reactome) TUBA3C" source="4165" target="4162" cy:directed="1"/>
      <edge id="22482" label="TUBA4B (reactome) TUBA1B" source="4165" target="4160" cy:directed="1"/>
      <edge id="22481" label="TUBA4B (reactome) TUBA1A" source="4165" target="1864" cy:directed="1"/>
      <edge id="22480" label="TUBA4B (reactome) TCP1" source="4165" target="2230" cy:directed="1"/>
      <edge id="22479" label="TUBA4B (reactome) TBCE" source="4165" target="3110" cy:directed="1"/>
      <edge id="22478" label="TUBA4B (reactome) TBCD" source="4165" target="4159" cy:directed="1"/>
      <edge id="22477" label="TUBA4B (reactome) TBCC" source="4165" target="4238" cy:directed="1"/>
      <edge id="22476" label="TUBA4B (reactome) TBCB" source="4165" target="4237" cy:directed="1"/>
      <edge id="22475" label="TUBA4B (reactome) PFDN6" source="4165" target="4236" cy:directed="1"/>
      <edge id="22474" label="TUBA4B (reactome) PFDN5" source="4165" target="2621" cy:directed="1"/>
      <edge id="22473" label="TUBA4B (reactome) PFDN4" source="4165" target="4235" cy:directed="1"/>
      <edge id="22472" label="TUBA4B (reactome) PFDN2" source="4165" target="4234" cy:directed="1"/>
      <edge id="22471" label="TUBA4B (reactome) PFDN1" source="4165" target="3832" cy:directed="1"/>
      <edge id="22470" label="TUBA4B (intact) IKBKG" source="4165" target="923" cy:directed="1"/>
      <edge id="22469" label="TUBA4B (reactome) CCT8" source="4165" target="2179" cy:directed="1"/>
      <edge id="22468" label="TUBA4B (reactome) CCT7" source="4165" target="919" cy:directed="1"/>
      <edge id="22467" label="TUBA4B (reactome) CCT6A" source="4165" target="2178" cy:directed="1"/>
      <edge id="22466" label="TUBA4B (reactome) CCT5" source="4165" target="2177" cy:directed="1"/>
      <edge id="22465" label="TUBA4B (reactome) CCT4" source="4165" target="2176" cy:directed="1"/>
      <edge id="22464" label="TUBA4B (reactome) CCT3" source="4165" target="918" cy:directed="1"/>
      <edge id="22463" label="TUBA4B (reactome) CCT2" source="4165" target="917" cy:directed="1"/>
      <edge id="22462" label="TUBA4B (reactome) ACTB" source="4165" target="107" cy:directed="1"/>
      <edge id="22461" label="TUBA1C (intact) VIM" source="4161" target="1871" cy:directed="1"/>
      <edge id="22460" label="TUBA1C (reactome) VBP1" source="4161" target="4239" cy:directed="1"/>
      <edge id="22459" label="TUBA1C (reactome) TUBB6" source="4161" target="4169" cy:directed="1"/>
      <edge id="22458" label="TUBA1C (reactome) TUBB4B" source="4161" target="1967" cy:directed="1"/>
      <edge id="22457" label="TUBA1C (reactome) TUBB4A" source="4161" target="1966" cy:directed="1"/>
      <edge id="22456" label="TUBA1C (reactome) TUBB3" source="4161" target="1866" cy:directed="1"/>
      <edge id="22455" label="TUBA1C (reactome) TUBB2B" source="4161" target="1865" cy:directed="1"/>
      <edge id="22454" label="TUBA1C (reactome) TUBB2A" source="4161" target="2401" cy:directed="1"/>
      <edge id="22453" label="TUBA1C (reactome) TUBB1" source="4161" target="4168" cy:directed="1"/>
      <edge id="22452" label="TUBA1C (reactome) TUBAL3" source="4161" target="4167" cy:directed="1"/>
      <edge id="22451" label="TUBA1C (reactome) TUBA8" source="4161" target="4166" cy:directed="1"/>
      <edge id="22450" label="TUBA1C (reactome) TUBA4B" source="4161" target="4165" cy:directed="1"/>
      <edge id="22449" label="TUBA1C (reactome) TUBA4A" source="4161" target="1964" cy:directed="1"/>
      <edge id="22448" label="TUBA1C (reactome) TUBA3E" source="4161" target="4164" cy:directed="1"/>
      <edge id="22447" label="TUBA1C (reactome) TUBA3D" source="4161" target="4163" cy:directed="1"/>
      <edge id="22446" label="TUBA1C (reactome) TUBA3C" source="4161" target="4162" cy:directed="1"/>
      <edge id="22445" label="TUBA1C (reactome) TUBA1B" source="4161" target="4160" cy:directed="1"/>
      <edge id="22444" label="TUBA1C (reactome) TUBA1A" source="4161" target="1864" cy:directed="1"/>
      <edge id="22443" label="TUBA1C (reactome) TCP1" source="4161" target="2230" cy:directed="1"/>
      <edge id="22442" label="TUBA1C (reactome) TBCE" source="4161" target="3110" cy:directed="1"/>
      <edge id="22441" label="TUBA1C (reactome) TBCD" source="4161" target="4159" cy:directed="1"/>
      <edge id="22440" label="TUBA1C (reactome) TBCC" source="4161" target="4238" cy:directed="1"/>
      <edge id="22439" label="TUBA1C (reactome) TBCB" source="4161" target="4237" cy:directed="1"/>
      <edge id="22438" label="TUBA1C (reactome) PFDN6" source="4161" target="4236" cy:directed="1"/>
      <edge id="22437" label="TUBA1C (reactome) PFDN5" source="4161" target="2621" cy:directed="1"/>
      <edge id="22436" label="TUBA1C (reactome) PFDN4" source="4161" target="4235" cy:directed="1"/>
      <edge id="22435" label="TUBA1C (reactome) PFDN2" source="4161" target="4234" cy:directed="1"/>
      <edge id="22434" label="TUBA1C (reactome) PFDN1" source="4161" target="3832" cy:directed="1"/>
      <edge id="22433" label="TUBA1C (intact) CRK" source="4161" target="126" cy:directed="1"/>
      <edge id="22432" label="TUBA1C (reactome) CCT8" source="4161" target="2179" cy:directed="1"/>
      <edge id="22431" label="TUBA1C (reactome) CCT7" source="4161" target="919" cy:directed="1"/>
      <edge id="22430" label="TUBA1C (reactome) CCT6A" source="4161" target="2178" cy:directed="1"/>
      <edge id="22429" label="TUBA1C (reactome) CCT5" source="4161" target="2177" cy:directed="1"/>
      <edge id="22428" label="TUBA1C (reactome) CCT4" source="4161" target="2176" cy:directed="1"/>
      <edge id="22427" label="TUBA1C (reactome) CCT3" source="4161" target="918" cy:directed="1"/>
      <edge id="22426" label="TUBA1C (reactome) CCT2" source="4161" target="917" cy:directed="1"/>
      <edge id="22425" label="TUBA1C (reactome) ACTB" source="4161" target="107" cy:directed="1"/>
      <edge id="22424" label="TBCA (reactome) TUBB6" source="4158" target="4169" cy:directed="1"/>
      <edge id="22423" label="TBCA (reactome) TUBB4B" source="4158" target="1967" cy:directed="1"/>
      <edge id="22422" label="TBCA (reactome) TUBB4A" source="4158" target="1966" cy:directed="1"/>
      <edge id="22421" label="TBCA (reactome) TUBB3" source="4158" target="1866" cy:directed="1"/>
      <edge id="22420" label="TBCA (reactome) TUBB2B" source="4158" target="1865" cy:directed="1"/>
      <edge id="22419" label="TBCA (reactome) TUBB2A" source="4158" target="2401" cy:directed="1"/>
      <edge id="22418" label="TBCA (reactome) TUBB1" source="4158" target="4168" cy:directed="1"/>
      <edge id="22417" label="TBCA (reactome) TUBAL3" source="4158" target="4167" cy:directed="1"/>
      <edge id="22416" label="TBCA (reactome) TUBA8" source="4158" target="4166" cy:directed="1"/>
      <edge id="22415" label="TBCA (reactome) TUBA4B" source="4158" target="4165" cy:directed="1"/>
      <edge id="22414" label="TBCA (reactome) TUBA4A" source="4158" target="1964" cy:directed="1"/>
      <edge id="22413" label="TBCA (reactome) TUBA3E" source="4158" target="4164" cy:directed="1"/>
      <edge id="22412" label="TBCA (reactome) TUBA3D" source="4158" target="4163" cy:directed="1"/>
      <edge id="22411" label="TBCA (reactome) TUBA3C" source="4158" target="4162" cy:directed="1"/>
      <edge id="22410" label="TBCA (reactome) TUBA1C" source="4158" target="4161" cy:directed="1"/>
      <edge id="22409" label="TBCA (reactome) TUBA1B" source="4158" target="4160" cy:directed="1"/>
      <edge id="22408" label="TBCA (reactome) TUBA1A" source="4158" target="1864" cy:directed="1"/>
      <edge id="22407" label="TBCA (intact) TERF2IP" source="4158" target="634" cy:directed="1"/>
      <edge id="22406" label="TBCA (reactome) TCP1" source="4158" target="2230" cy:directed="1"/>
      <edge id="22405" label="TBCA (reactome) TBCE" source="4158" target="3110" cy:directed="1"/>
      <edge id="22404" label="TBCA (reactome) TBCD" source="4158" target="4159" cy:directed="1"/>
      <edge id="22403" label="TBCA (intact) TAF9" source="4158" target="1092" cy:directed="1"/>
      <edge id="22402" label="TBCA (intact) MDM2" source="4158" target="1822" cy:directed="1"/>
      <edge id="22401" label="TBCA (reactome) CCT8" source="4158" target="2179" cy:directed="1"/>
      <edge id="22400" label="TBCA (reactome) CCT7" source="4158" target="919" cy:directed="1"/>
      <edge id="22399" label="TBCA (reactome) CCT6A" source="4158" target="2178" cy:directed="1"/>
      <edge id="22398" label="TBCA (reactome) CCT5" source="4158" target="2177" cy:directed="1"/>
      <edge id="22397" label="TBCA (reactome) CCT4" source="4158" target="2176" cy:directed="1"/>
      <edge id="22396" label="TBCA (reactome) CCT3" source="4158" target="918" cy:directed="1"/>
      <edge id="22395" label="TBCA (reactome) CCT2" source="4158" target="917" cy:directed="1"/>
      <edge id="22394" label="TBC1D2 (intact) PDGFRL" source="4157" target="3346" cy:directed="1"/>
      <edge id="22393" label="TBC1D2 (intact) MLH3" source="4157" target="504" cy:directed="1"/>
      <edge id="22392" label="TBC1D2 (intact) DCC" source="4157" target="499" cy:directed="1"/>
      <edge id="22391" label="TBC1D2 (intact) CCND1" source="4157" target="1776" cy:directed="1"/>
      <edge id="22390" label="TBC1D2 (intact) BUB1" source="4157" target="498" cy:directed="1"/>
      <edge id="22389" label="TBC1D2 (intact) AURKA" source="4157" target="495" cy:directed="1"/>
      <edge id="22388" label="SVEP1 (intact) ZFYVE9" source="4151" target="4152" cy:directed="1"/>
      <edge id="22387" label="SVEP1 (intact) SMAD9" source="4151" target="782" cy:directed="1"/>
      <edge id="22386" label="SVEP1 (intact) SMAD3" source="4151" target="2046" cy:directed="1"/>
      <edge id="22385" label="SVEP1 (intact) SKIL" source="4151" target="2023" cy:directed="1"/>
      <edge id="22384" label="SVEP1 (intact) MTNR1A" source="4151" target="242" cy:directed="1"/>
      <edge id="22383" label="SUV39H2 (intact) WIZ" source="4147" target="1873" cy:directed="1"/>
      <edge id="22382" label="SUV39H2 (intact) UBE2V2" source="4147" target="2307" cy:directed="1"/>
      <edge id="22381" label="SUV39H2 (intact) SNF8" source="4147" target="4150" cy:directed="1"/>
      <edge id="22380" label="SUV39H2 (intact) SHC1" source="4147" target="1328" cy:directed="1"/>
      <edge id="22379" label="SUV39H2 (intact) RASSF1" source="4147" target="4149" cy:directed="1"/>
      <edge id="22378" label="SUV39H2 (intact) RAB3IP" source="4147" target="874" cy:directed="1"/>
      <edge id="22377" label="SUV39H2 (intact) POLR3F" source="4147" target="1183" cy:directed="1"/>
      <edge id="22376" label="SUV39H2 (intact) PNMA1" source="4147" target="2939" cy:directed="1"/>
      <edge id="22375" label="SUV39H2 (intact) PLCG1" source="4147" target="181" cy:directed="1"/>
      <edge id="22374" label="SUV39H2 (intact) PIK3R1" source="4147" target="178" cy:directed="1"/>
      <edge id="22373" label="SUV39H2 (intact) PHF19" source="4147" target="2552" cy:directed="1"/>
      <edge id="22372" label="SUV39H2 (intact) NCK1" source="4147" target="169" cy:directed="1"/>
      <edge id="22371" label="SUV39H2 (intact) MYL12A" source="4147" target="2602" cy:directed="1"/>
      <edge id="22370" label="SUV39H2 (intact) MTF2" source="4147" target="2548" cy:directed="1"/>
      <edge id="22369" label="SUV39H2 (intact) MRFAP1" source="4147" target="164" cy:directed="1"/>
      <edge id="22368" label="SUV39H2 (intact) LRIF1" source="4147" target="1354" cy:directed="1"/>
      <edge id="22367" label="SUV39H2 (intact) LNX1" source="4147" target="240" cy:directed="1"/>
      <edge id="22366" label="SUV39H2 (intact) LCA5L" source="4147" target="4148" cy:directed="1"/>
      <edge id="22365" label="SUV39H2 (reactome) HIST4H4" source="4147" target="905" cy:directed="1"/>
      <edge id="22364" label="SUV39H2 (reactome) HIST2H4B" source="4147" target="904" cy:directed="1"/>
      <edge id="22363" label="SUV39H2 (reactome) HIST2H4A" source="4147" target="903" cy:directed="1"/>
      <edge id="22362" label="SUV39H2 (reactome) HIST1H4L" source="4147" target="902" cy:directed="1"/>
      <edge id="22361" label="SUV39H2 (reactome) HIST1H4K" source="4147" target="901" cy:directed="1"/>
      <edge id="22360" label="SUV39H2 (reactome) HIST1H4J" source="4147" target="900" cy:directed="1"/>
      <edge id="22359" label="SUV39H2 (reactome) HIST1H4I" source="4147" target="899" cy:directed="1"/>
      <edge id="22358" label="SUV39H2 (reactome) HIST1H4H" source="4147" target="898" cy:directed="1"/>
      <edge id="22357" label="SUV39H2 (reactome) HIST1H4F" source="4147" target="897" cy:directed="1"/>
      <edge id="22356" label="SUV39H2 (reactome) HIST1H4E" source="4147" target="896" cy:directed="1"/>
      <edge id="22355" label="SUV39H2 (reactome) HIST1H4D" source="4147" target="895" cy:directed="1"/>
      <edge id="22354" label="SUV39H2 (reactome) HIST1H4C" source="4147" target="894" cy:directed="1"/>
      <edge id="22353" label="SUV39H2 (reactome) HIST1H4B" source="4147" target="893" cy:directed="1"/>
      <edge id="22352" label="SUV39H2 (reactome) HIST1H4A" source="4147" target="892" cy:directed="1"/>
      <edge id="22351" label="SUV39H2 (intact) GRB2" source="4147" target="140" cy:directed="1"/>
      <edge id="22350" label="SUV39H2 (intact) FYN" source="4147" target="138" cy:directed="1"/>
      <edge id="22349" label="SUV39H2 (intact) EWSR1" source="4147" target="3239" cy:directed="1"/>
      <edge id="22348" label="SUV39H2 (intact) CRK" source="4147" target="126" cy:directed="1"/>
      <edge id="22347" label="SUV39H2 (intact) CEP70" source="4147" target="816" cy:directed="1"/>
      <edge id="22346" label="SUV39H2 (intact) BLZF1" source="4147" target="2057" cy:directed="1"/>
      <edge id="22345" label="SUV39H2 (intact) AKAP9" source="4147" target="1903" cy:directed="1"/>
      <edge id="22344" label="SUV39H2 (intact) ABL1" source="4147" target="105" cy:directed="1"/>
      <edge id="22343" label="SUCO (intact) PSTPIP1" source="4146" target="872" cy:directed="1"/>
      <edge id="22342" label="TRDMT1 (intact) UTP14A" source="4143" target="2233" cy:directed="1"/>
      <edge id="22341" label="TRDMT1 (intact) UNC119" source="4143" target="1207" cy:directed="1"/>
      <edge id="22340" label="TRDMT1 (intact) SNRPD3" source="4143" target="1719" cy:directed="1"/>
      <edge id="22339" label="TRDMT1 (intact) SNRPA1" source="4143" target="1714" cy:directed="1"/>
      <edge id="22338" label="TRDMT1 (intact) SETDB1" source="4143" target="1205" cy:directed="1"/>
      <edge id="22337" label="TRDMT1 (intact) RIF1" source="4143" target="2977" cy:directed="1"/>
      <edge id="22336" label="TRDMT1 (intact) RBM48" source="4143" target="1204" cy:directed="1"/>
      <edge id="22335" label="TRDMT1 (intact) NFRKB" source="4143" target="2604" cy:directed="1"/>
      <edge id="22334" label="TRDMT1 (intact) GBE1" source="4143" target="2600" cy:directed="1"/>
      <edge id="22333" label="TRDMT1 (intact) EEF1A1" source="4143" target="1200" cy:directed="1"/>
      <edge id="22332" label="TRDMT1 (intact) DDX24" source="4143" target="4222" cy:directed="1"/>
      <edge id="22331" label="TRDMT1 (intact) COPS6" source="4143" target="1197" cy:directed="1"/>
      <edge id="22330" label="STK38 (intact) YWHAZ" source="4131" target="1050" cy:directed="1"/>
      <edge id="22329" label="STK38 (intact) YWHAB" source="4131" target="1334" cy:directed="1"/>
      <edge id="22328" label="STK38 (intact) MOB1A" source="4131" target="448" cy:directed="1"/>
      <edge id="22327" label="STK38 (intact) HSP90AB1" source="4131" target="1808" cy:directed="1"/>
      <edge id="22326" label="STK38 (intact) GTF2F2" source="4131" target="1617" cy:directed="1"/>
      <edge id="22325" label="STK38 (intact) CTDP1" source="4131" target="3555" cy:directed="1"/>
      <edge id="22324" label="STK38 (intact) ARRB2" source="4131" target="527" cy:directed="1"/>
      <edge id="22323" label="STK38 (intact) ARRB1" source="4131" target="526" cy:directed="1"/>
      <edge id="22322" label="TYK2 (intact) UBE2F" source="4128" target="4129" cy:directed="1"/>
      <edge id="22321" label="TYK2 (intact) TRAF4" source="4128" target="1333" cy:directed="1"/>
      <edge id="22320" label="TYK2 (intact) TK1" source="4128" target="934" cy:directed="1"/>
      <edge id="22319" label="TYK2 (reactome) STAT2" source="4128" target="2674" cy:directed="1"/>
      <edge id="22318" label="TYK2 (reactome) SOCS3" source="4128" target="3273" cy:directed="1"/>
      <edge id="22317" label="TYK2 (reactome) SOCS1" source="4128" target="2120" cy:directed="1"/>
      <edge id="22316" label="TYK2 (reactome) PTPN6" source="4128" target="1236" cy:directed="1"/>
      <edge id="22315" label="TYK2 (reactome) PTPN11" source="4128" target="1235" cy:directed="1"/>
      <edge id="22314" label="TYK2 (reactome) PTPN1" source="4128" target="3232" cy:directed="1"/>
      <edge id="22313" label="TYK2 (intact) PRKCA" source="4128" target="608" cy:directed="1"/>
      <edge id="22312" label="TYK2 (intact) KRT40" source="4128" target="1403" cy:directed="1"/>
      <edge id="22311" label="TYK2 (intact) KRT31" source="4128" target="1107" cy:directed="1"/>
      <edge id="22310" label="TYK2 (intact) KHDRBS3" source="4128" target="3347" cy:directed="1"/>
      <edge id="22309" label="TYK2 (intact) KHDRBS2" source="4128" target="2049" cy:directed="1"/>
      <edge id="22308" label="TYK2 (reactome) JAK1" source="4128" target="1309" cy:directed="1"/>
      <edge id="22307" label="TYK2 (reactome) IRF9" source="4128" target="4126" cy:directed="1"/>
      <edge id="22306" label="TYK2 (reactome) IFNB1" source="4128" target="4125" cy:directed="1"/>
      <edge id="22305" label="TYK2 (reactome) IFNAR2" source="4128" target="4124" cy:directed="1"/>
      <edge id="22304" label="TYK2 (reactome) IFNAR1" source="4128" target="4123" cy:directed="1"/>
      <edge id="22303" label="TYK2 (reactome) IFNA8" source="4128" target="4122" cy:directed="1"/>
      <edge id="22302" label="TYK2 (reactome) IFNA7" source="4128" target="4121" cy:directed="1"/>
      <edge id="22301" label="TYK2 (reactome) IFNA6" source="4128" target="4120" cy:directed="1"/>
      <edge id="22300" label="TYK2 (reactome) IFNA5" source="4128" target="4119" cy:directed="1"/>
      <edge id="22299" label="TYK2 (reactome) IFNA4" source="4128" target="4118" cy:directed="1"/>
      <edge id="22298" label="TYK2 (reactome) IFNA21" source="4128" target="4117" cy:directed="1"/>
      <edge id="22297" label="TYK2 (reactome) IFNA2" source="4128" target="4116" cy:directed="1"/>
      <edge id="22296" label="TYK2 (reactome) IFNA17" source="4128" target="4115" cy:directed="1"/>
      <edge id="22295" label="TYK2 (reactome) IFNA16" source="4128" target="4114" cy:directed="1"/>
      <edge id="22294" label="TYK2 (reactome) IFNA14" source="4128" target="4113" cy:directed="1"/>
      <edge id="22293" label="TYK2 (reactome) IFNA13" source="4128" target="4112" cy:directed="1"/>
      <edge id="22292" label="TYK2 (reactome) IFNA10" source="4128" target="4111" cy:directed="1"/>
      <edge id="22291" label="TYK2 (reactome) IFNA1" source="4128" target="4110" cy:directed="1"/>
      <edge id="22290" label="TYK2 (intact) HSP90AB1" source="4128" target="1808" cy:directed="1"/>
      <edge id="22289" label="TYK2 (intact) GOLGA6L9" source="4128" target="778" cy:directed="1"/>
      <edge id="22288" label="TYK2 (intact) FHL3" source="4128" target="265" cy:directed="1"/>
      <edge id="22287" label="TYK2 (intact) DNM2" source="4128" target="547" cy:directed="1"/>
      <edge id="22286" label="TYK2 (intact) CYSRT1" source="4128" target="775" cy:directed="1"/>
      <edge id="22285" label="STARD10 (intact) PRMT6" source="4105" target="3429" cy:directed="1"/>
      <edge id="22284" label="STAC3 (intact) ZGPAT" source="4103" target="4104" cy:directed="1"/>
      <edge id="22283" label="STAC3 (intact) ZCCHC10" source="4103" target="3759" cy:directed="1"/>
      <edge id="22282" label="STAC3 (intact) WHSC1L1" source="4103" target="1364" cy:directed="1"/>
      <edge id="22281" label="STAC3 (intact) TCEA2" source="4103" target="3540" cy:directed="1"/>
      <edge id="22280" label="STAC3 (intact) RPL9" source="4103" target="1372" cy:directed="1"/>
      <edge id="22279" label="STAC3 (intact) RPL22" source="4103" target="3627" cy:directed="1"/>
      <edge id="22278" label="STAC3 (intact) MFAP1" source="4103" target="3888" cy:directed="1"/>
      <edge id="22277" label="STAC3 (intact) MAB21L3" source="4103" target="3198" cy:directed="1"/>
      <edge id="22276" label="STAC3 (intact) GIGYF1" source="4103" target="2376" cy:directed="1"/>
      <edge id="22275" label="STAC3 (intact) FAM90A1" source="4103" target="1887" cy:directed="1"/>
      <edge id="22274" label="STAC3 (intact) FAM124A" source="4103" target="3193" cy:directed="1"/>
      <edge id="22273" label="STAC3 (intact) ENKD1" source="4103" target="1886" cy:directed="1"/>
      <edge id="22272" label="STAC3 (intact) EAF1" source="4103" target="3367" cy:directed="1"/>
      <edge id="22271" label="STAC3 (intact) CSNK2A1" source="4103" target="2184" cy:directed="1"/>
      <edge id="22270" label="STAC3 (intact) C11orf57" source="4103" target="227" cy:directed="1"/>
      <edge id="22269" label="SSH1 (intact) YWHAQ" source="4100" target="1337" cy:directed="1"/>
      <edge id="22268" label="SSH1 (intact) YWHAB" source="4100" target="1334" cy:directed="1"/>
      <edge id="22267" label="SSH1 (intact) LIMK1" source="4100" target="2601" cy:directed="1"/>
      <edge id="22266" label="SSH1 (intact) CORO1B" source="4100" target="843" cy:directed="1"/>
      <edge id="22265" label="SSH1 (intact) CFL1" source="4100" target="2585" cy:directed="1"/>
      <edge id="22264" label="SPAG7 (intact) LXN" source="4096" target="2050" cy:directed="1"/>
      <edge id="22263" label="SOX4 (intact) USP15" source="4094" target="3405" cy:directed="1"/>
      <edge id="22262" label="SOX4 (reactome) TCF7L2" source="4094" target="3014" cy:directed="1"/>
      <edge id="22261" label="SOX4 (intact) SPAG9" source="4094" target="1767" cy:directed="1"/>
      <edge id="22260" label="SOX4 (intact) MCM6" source="4094" target="1819" cy:directed="1"/>
      <edge id="22259" label="SOX4 (intact) MCM4" source="4094" target="1817" cy:directed="1"/>
      <edge id="22258" label="SOX4 (intact) MCM2" source="4094" target="908" cy:directed="1"/>
      <edge id="22257" label="SOX4 (reactome) LEF1" source="4094" target="3983" cy:directed="1"/>
      <edge id="22256" label="SOX4 (intact) GATA3" source="4094" target="4095" cy:directed="1"/>
      <edge id="22255" label="SOX4 (intact) EPS15L1" source="4094" target="1276" cy:directed="1"/>
      <edge id="22254" label="SOX4 (reactome) CTNNB1" source="4094" target="1763" cy:directed="1"/>
      <edge id="22253" label="SOWAHA (intact) RNF2" source="4090" target="2215" cy:directed="1"/>
      <edge id="22252" label="SOWAHA (intact) POM121" source="4090" target="607" cy:directed="1"/>
      <edge id="22251" label="SOWAHA (intact) PAN2" source="4090" target="3607" cy:directed="1"/>
      <edge id="22250" label="SOWAHA (intact) NUP50" source="4090" target="1652" cy:directed="1"/>
      <edge id="22249" label="SOWAHA (intact) LSM1" source="4090" target="2060" cy:directed="1"/>
      <edge id="22248" label="SOWAHA (intact) KIAA1671" source="4090" target="4093" cy:directed="1"/>
      <edge id="22247" label="SOWAHA (intact) EIF4ENIF1" source="4090" target="4092" cy:directed="1"/>
      <edge id="22246" label="SOWAHA (intact) ECSIT" source="4090" target="680" cy:directed="1"/>
      <edge id="22245" label="SOWAHA (intact) CTBP1" source="4090" target="1987" cy:directed="1"/>
      <edge id="22244" label="SOWAHA (intact) CREBBP" source="4090" target="1790" cy:directed="1"/>
      <edge id="22243" label="SOWAHA (intact) ARID3A" source="4090" target="4091" cy:directed="1"/>
      <edge id="22242" label="VAMP1 (intact) STX4" source="4088" target="4139" cy:directed="1"/>
      <edge id="22241" label="VAMP1 (intact) CCDC155" source="4088" target="3314" cy:directed="1"/>
      <edge id="22240" label="STX1A (intact) ZNF479" source="4085" target="1155" cy:directed="1"/>
      <edge id="22239" label="STX1A (intact) ZFPL1" source="4085" target="4145" cy:directed="1"/>
      <edge id="22238" label="STX1A (intact) VTI1B" source="4085" target="4144" cy:directed="1"/>
      <edge id="22237" label="STX1A (intact) VIM" source="4085" target="1871" cy:directed="1"/>
      <edge id="22236" label="STX1A (intact) VAMP5" source="4085" target="4089" cy:directed="1"/>
      <edge id="22235" label="STX1A (intact) VAMP4" source="4085" target="647" cy:directed="1"/>
      <edge id="22234" label="STX1A (intact) VAMP3" source="4085" target="646" cy:directed="1"/>
      <edge id="22233" label="STX1A (reactome) VAMP2" source="4085" target="645" cy:directed="1"/>
      <edge id="22232" label="STX1A (intact) USE1" source="4085" target="3293" cy:directed="1"/>
      <edge id="22231" label="STX1A (reactome) TXLNA" source="4085" target="1216" cy:directed="1"/>
      <edge id="22230" label="STX1A (intact) TSGA10IP" source="4085" target="3542" cy:directed="1"/>
      <edge id="22229" label="STX1A (intact) TRDMT1" source="4085" target="4143" cy:directed="1"/>
      <edge id="22228" label="STX1A (intact) TRAF3IP3" source="4085" target="930" cy:directed="1"/>
      <edge id="22227" label="STX1A (intact) TMEM120A" source="4085" target="2922" cy:directed="1"/>
      <edge id="22226" label="STX1A (reactome) SYT5" source="4085" target="3871" cy:directed="1"/>
      <edge id="22225" label="STX1A (reactome) SYT1" source="4085" target="631" cy:directed="1"/>
      <edge id="22224" label="STX1A (reactome) STXBP1" source="4085" target="4142" cy:directed="1"/>
      <edge id="22223" label="STX1A (intact) STX8" source="4085" target="4141" cy:directed="1"/>
      <edge id="22222" label="STX1A (intact) STX7" source="4085" target="4140" cy:directed="1"/>
      <edge id="22221" label="STX1A (intact) STX6" source="4085" target="2718" cy:directed="1"/>
      <edge id="22220" label="STX1A (intact) STX5" source="4085" target="472" cy:directed="1"/>
      <edge id="22219" label="STX1A (intact) STX4" source="4085" target="4139" cy:directed="1"/>
      <edge id="22218" label="STX1A (intact) STX3" source="4085" target="4087" cy:directed="1"/>
      <edge id="22217" label="STX1A (reactome) STX1B" source="4085" target="4086" cy:directed="1"/>
      <edge id="22216" label="STX1A (intact) STX12" source="4085" target="4083" cy:directed="1"/>
      <edge id="22215" label="STX1A (intact) STX11" source="4085" target="1373" cy:directed="1"/>
      <edge id="22214" label="STX1A (intact) SNAP47" source="4085" target="3305" cy:directed="1"/>
      <edge id="22213" label="STX1A (intact) SNAP23" source="4085" target="4138" cy:directed="1"/>
      <edge id="22212" label="STX1A (reactome) SLC18A3" source="4085" target="624" cy:directed="1"/>
      <edge id="22211" label="STX1A (reactome) SLC17A7" source="4085" target="2760" cy:directed="1"/>
      <edge id="22210" label="STX1A (intact) SEC22B" source="4085" target="462" cy:directed="1"/>
      <edge id="22209" label="STX1A (intact) RMDN2" source="4085" target="4137" cy:directed="1"/>
      <edge id="22208" label="STX1A (reactome) RAB3A" source="4085" target="2758" cy:directed="1"/>
      <edge id="22207" label="STX1A (intact) NAPB" source="4085" target="4082" cy:directed="1"/>
      <edge id="22206" label="STX1A (intact) MDM2" source="4085" target="1822" cy:directed="1"/>
      <edge id="22205" label="STX1A (intact) MAL" source="4085" target="4136" cy:directed="1"/>
      <edge id="22204" label="STX1A (intact) KIFC3" source="4085" target="1889" cy:directed="1"/>
      <edge id="22203" label="STX1A (reactome) HSPA8" source="4085" target="144" cy:directed="1"/>
      <edge id="22202" label="STX1A (intact) GOSR2" source="4085" target="442" cy:directed="1"/>
      <edge id="22201" label="STX1A (intact) DDX49" source="4085" target="4135" cy:directed="1"/>
      <edge id="22200" label="STX1A (intact) CYB5B" source="4085" target="3041" cy:directed="1"/>
      <edge id="22199" label="STX1A (intact) CLN6" source="4085" target="4134" cy:directed="1"/>
      <edge id="22198" label="STX1A (intact) CDC37" source="4085" target="679" cy:directed="1"/>
      <edge id="22197" label="STX1A (intact) CD81" source="4085" target="2180" cy:directed="1"/>
      <edge id="22196" label="STX1A (reactome) CACNA1A" source="4085" target="120" cy:directed="1"/>
      <edge id="22195" label="STX1A (intact) BET1" source="4085" target="1416" cy:directed="1"/>
      <edge id="22194" label="STX1A (intact) APOL2" source="4085" target="4133" cy:directed="1"/>
      <edge id="22193" label="STX1A (intact) ABI3" source="4085" target="774" cy:directed="1"/>
      <edge id="22192" label="SMCO1 (intact) CREB1" source="4080" target="1986" cy:directed="1"/>
      <edge id="22191" label="SLC35B4 (intact) CCDC155" source="4079" target="3314" cy:directed="1"/>
      <edge id="22190" label="SLC25A15 (reactome) OTC" source="4078" target="2092" cy:directed="1"/>
      <edge id="22189" label="SLC25A15 (reactome) OAT" source="4078" target="3066" cy:directed="1"/>
      <edge id="22188" label="SLC25A15 (reactome) NMRAL1" source="4078" target="2919" cy:directed="1"/>
      <edge id="22187" label="SLC25A15 (reactome) ASS1" source="4078" target="2918" cy:directed="1"/>
      <edge id="22186" label="SLC22A7 (intact) RAPGEF4" source="4077" target="2915" cy:directed="1"/>
      <edge id="22185" label="SLC22A5 (intact) NOTCH2NL" source="4076" target="1054" cy:directed="1"/>
      <edge id="22184" label="SLC22A5 (intact) KRT34" source="4076" target="102" cy:directed="1"/>
      <edge id="22183" label="SLC22A5 (intact) KRT27" source="4076" target="4043" cy:directed="1"/>
      <edge id="22182" label="SLC22A23 (intact) NOTCH2NL" source="4075" target="1054" cy:directed="1"/>
      <edge id="22181" label="SLC22A23 (intact) KRTAP5-9" source="4075" target="2044" cy:directed="1"/>
      <edge id="22180" label="SLC22A23 (intact) KRTAP10-8" source="4075" target="1052" cy:directed="1"/>
      <edge id="22179" label="SKI (reactome) UBC" source="4074" target="644" cy:directed="1"/>
      <edge id="22178" label="SKI (reactome) UBB" source="4074" target="643" cy:directed="1"/>
      <edge id="22177" label="SKI (reactome) UBA52" source="4074" target="642" cy:directed="1"/>
      <edge id="22176" label="SKI (intact) TBL1XR1" source="4074" target="3000" cy:directed="1"/>
      <edge id="22175" label="SKI (reactome) SMAD9" source="4074" target="782" cy:directed="1"/>
      <edge id="22174" label="SKI (reactome) SMAD4" source="4074" target="1856" cy:directed="1"/>
      <edge id="22173" label="SKI (reactome) SMAD3" source="4074" target="2046" cy:directed="1"/>
      <edge id="22172" label="SKI (reactome) SMAD2" source="4074" target="511" cy:directed="1"/>
      <edge id="22171" label="SKI (reactome) SMAD1" source="4074" target="3168" cy:directed="1"/>
      <edge id="22170" label="SKI (reactome) SKIL" source="4074" target="2023" cy:directed="1"/>
      <edge id="22169" label="SKI (intact) SIN3A" source="4074" target="4050" cy:directed="1"/>
      <edge id="22168" label="SKI (reactome) RPS27A" source="4074" target="616" cy:directed="1"/>
      <edge id="22167" label="SKI (intact) PRMT5" source="4074" target="2634" cy:directed="1"/>
      <edge id="22166" label="SKI (reactome) NCOR2" source="4074" target="2997" cy:directed="1"/>
      <edge id="22165" label="SKI (reactome) NCOR1" source="4074" target="2549" cy:directed="1"/>
      <edge id="22164" label="SKI (intact) HDAC3" source="4074" target="2547" cy:directed="1"/>
      <edge id="22163" label="SIT1 (intact) PTPN11" source="4073" target="1235" cy:directed="1"/>
      <edge id="22162" label="SIRPD (intact) TERF1" source="4072" target="2705" cy:directed="1"/>
      <edge id="22161" label="SIRPB1 (intact) SYK" source="4071" target="194" cy:directed="1"/>
      <edge id="22160" label="SIK3 (intact) YWHAZ" source="4069" target="1050" cy:directed="1"/>
      <edge id="22159" label="SIK3 (intact) TRIP6" source="4069" target="2631" cy:directed="1"/>
      <edge id="22158" label="SIK3 (intact) PRKACA" source="4069" target="391" cy:directed="1"/>
      <edge id="22157" label="SHROOM1 (intact) SFN" source="4068" target="1326" cy:directed="1"/>
      <edge id="22156" label="SH3BP5L (intact) YWHAZ" source="4067" target="1050" cy:directed="1"/>
      <edge id="22155" label="SH3BP5L (intact) YWHAG" source="4067" target="1049" cy:directed="1"/>
      <edge id="22154" label="SH3BP5L (intact) YWHAB" source="4067" target="1334" cy:directed="1"/>
      <edge id="22153" label="SH3BP5L (intact) PLEKHA5" source="4067" target="3823" cy:directed="1"/>
      <edge id="22152" label="SH3BP5L (intact) NINL" source="4067" target="1946" cy:directed="1"/>
      <edge id="22151" label="SERPINI1 (intact) DEDD" source="4065" target="4066" cy:directed="1"/>
      <edge id="22150" label="TMEM120B (intact) TMEM120A" source="4064" target="2922" cy:directed="1"/>
      <edge id="22149" label="TMEM120B (intact) NOMO1" source="4064" target="4063" cy:directed="1"/>
      <edge id="22148" label="TMEM120B (intact) NCLN" source="4064" target="4062" cy:directed="1"/>
      <edge id="22147" label="TMEM120B (intact) METTL9" source="4064" target="4061" cy:directed="1"/>
      <edge id="22146" label="TMEM120B (intact) CCNDBP1" source="4064" target="4020" cy:directed="1"/>
      <edge id="22145" label="TMEM120B (intact) ARL15" source="4064" target="2688" cy:directed="1"/>
      <edge id="22144" label="TMEM120B (intact) AGPAT3" source="4064" target="4060" cy:directed="1"/>
      <edge id="22143" label="SERINC1 (intact) ZMYND10" source="4059" target="3738" cy:directed="1"/>
      <edge id="22142" label="SERINC1 (intact) TMEM120B" source="4059" target="4064" cy:directed="1"/>
      <edge id="22141" label="SERINC1 (intact) TMEM120A" source="4059" target="2922" cy:directed="1"/>
      <edge id="22140" label="SERINC1 (intact) TFCP2" source="4059" target="2418" cy:directed="1"/>
      <edge id="22139" label="SERINC1 (intact) TAF9" source="4059" target="1092" cy:directed="1"/>
      <edge id="22138" label="SERINC1 (intact) NOMO1" source="4059" target="4063" cy:directed="1"/>
      <edge id="22137" label="SERINC1 (intact) NCLN" source="4059" target="4062" cy:directed="1"/>
      <edge id="22136" label="SERINC1 (intact) METTL9" source="4059" target="4061" cy:directed="1"/>
      <edge id="22135" label="SERINC1 (intact) MAK" source="4059" target="3167" cy:directed="1"/>
      <edge id="22134" label="SERINC1 (intact) CREB3" source="4059" target="219" cy:directed="1"/>
      <edge id="22133" label="SERINC1 (intact) ARL15" source="4059" target="2688" cy:directed="1"/>
      <edge id="22132" label="SERINC1 (intact) AGPAT3" source="4059" target="4060" cy:directed="1"/>
      <edge id="22131" label="SEPT8 (intact) SH3GL3" source="4057" target="1074" cy:directed="1"/>
      <edge id="22130" label="SEPT8 (intact) SH3GL1" source="4057" target="4058" cy:directed="1"/>
      <edge id="22129" label="SEPT8 (intact) SEPT2" source="4057" target="3098" cy:directed="1"/>
      <edge id="22128" label="SEPT8 (intact) PPHLN1" source="4057" target="1124" cy:directed="1"/>
      <edge id="22127" label="SEPT8 (intact) KMT2B" source="4057" target="1812" cy:directed="1"/>
      <edge id="22126" label="SEPT8 (intact) A2M" source="4057" target="676" cy:directed="1"/>
      <edge id="22125" label="SEPN1 (intact) SRC" source="4056" target="191" cy:directed="1"/>
      <edge id="22124" label="SEPN1 (intact) NCK1" source="4056" target="169" cy:directed="1"/>
      <edge id="22123" label="SEPN1 (intact) GRB2" source="4056" target="140" cy:directed="1"/>
      <edge id="22122" label="SEPN1 (intact) FYN" source="4056" target="138" cy:directed="1"/>
      <edge id="22121" label="SEPN1 (intact) ABL1" source="4056" target="105" cy:directed="1"/>
      <edge id="22120" label="SDHB (reactome) UQCRQ" source="4053" target="1048" cy:directed="1"/>
      <edge id="22119" label="SDHB (reactome) UQCRH" source="4053" target="1047" cy:directed="1"/>
      <edge id="22118" label="SDHB (reactome) UQCRFS1" source="4053" target="1046" cy:directed="1"/>
      <edge id="22117" label="SDHB (reactome) UQCRC2" source="4053" target="1045" cy:directed="1"/>
      <edge id="22116" label="SDHB (reactome) UQCRC1" source="4053" target="1044" cy:directed="1"/>
      <edge id="22115" label="SDHB (reactome) UQCRB" source="4053" target="1043" cy:directed="1"/>
      <edge id="22114" label="SDHB (reactome) UQCR11" source="4053" target="1042" cy:directed="1"/>
      <edge id="22113" label="SDHB (reactome) UQCR10" source="4053" target="1041" cy:directed="1"/>
      <edge id="22112" label="SDHB (reactome) SUCLG2" source="4053" target="2400" cy:directed="1"/>
      <edge id="22111" label="SDHB (reactome) SUCLG1" source="4053" target="2399" cy:directed="1"/>
      <edge id="22110" label="SDHB (reactome) SUCLA2" source="4053" target="2398" cy:directed="1"/>
      <edge id="22109" label="SDHB (intact) SPRY2" source="4053" target="270" cy:directed="1"/>
      <edge id="22108" label="SDHB (reactome) SDHD" source="4053" target="4055" cy:directed="1"/>
      <edge id="22107" label="SDHB (reactome) SDHC" source="4053" target="4054" cy:directed="1"/>
      <edge id="22106" label="SDHB (reactome) SDHA" source="4053" target="2220" cy:directed="1"/>
      <edge id="22105" label="SDHB (intact) PIK3R5" source="4053" target="354" cy:directed="1"/>
      <edge id="22104" label="SDHB (reactome) MT-CYB" source="4053" target="987" cy:directed="1"/>
      <edge id="22103" label="SDHB (intact) MCC" source="4053" target="503" cy:directed="1"/>
      <edge id="22102" label="SDHB (intact) IKBKE" source="4053" target="1060" cy:directed="1"/>
      <edge id="22101" label="SDHB (intact) GEM" source="4053" target="689" cy:directed="1"/>
      <edge id="22100" label="SDHB (intact) FXN" source="4053" target="233" cy:directed="1"/>
      <edge id="22099" label="SDHB (reactome) CYCS" source="4053" target="979" cy:directed="1"/>
      <edge id="22098" label="SDHB (reactome) CYC1" source="4053" target="978" cy:directed="1"/>
      <edge id="22097" label="SCAMP1 (intact) UBE3A" source="4051" target="1110" cy:directed="1"/>
      <edge id="22096" label="SCAMP1 (intact) TP53" source="4051" target="693" cy:directed="1"/>
      <edge id="22095" label="SAP25 (intact) SIN3A" source="4049" target="4050" cy:directed="1"/>
      <edge id="22094" label="SAMD4A (intact) YWHAG" source="4048" target="1049" cy:directed="1"/>
      <edge id="22093" label="SAMD4A (intact) SFN" source="4048" target="1326" cy:directed="1"/>
      <edge id="22092" label="SAMD4A (intact) GOLGA2" source="4048" target="440" cy:directed="1"/>
      <edge id="22091" label="RWDD3 (intact) UBE2I" source="4046" target="1224" cy:directed="1"/>
      <edge id="22090" label="RWDD3 (intact) SUMO1" source="4046" target="1222" cy:directed="1"/>
      <edge id="22089" label="RWDD3 (intact) NFKBIA" source="4046" target="3157" cy:directed="1"/>
      <edge id="22088" label="RWDD3 (intact) HIF1A" source="4046" target="4047" cy:directed="1"/>
      <edge id="22087" label="RSRP1 (intact) PRMT5" source="4039" target="2634" cy:directed="1"/>
      <edge id="22086" label="RSRP1 (intact) CLK3" source="4039" target="4041" cy:directed="1"/>
      <edge id="22085" label="RSRP1 (intact) CLK2" source="4039" target="4040" cy:directed="1"/>
      <edge id="22084" label="RRS1 (intact) LYAR" source="4038" target="2051" cy:directed="1"/>
      <edge id="22083" label="RRS1 (intact) APPBP2" source="4038" target="3011" cy:directed="1"/>
      <edge id="22082" label="RNF14 (intact) UBE2W" source="4014" target="2560" cy:directed="1"/>
      <edge id="22081" label="RNF14 (intact) UBE2V1" source="4014" target="4019" cy:directed="1"/>
      <edge id="22080" label="RNF14 (intact) UBE2U" source="4014" target="4018" cy:directed="1"/>
      <edge id="22079" label="RNF14 (intact) UBE2E3" source="4014" target="4017" cy:directed="1"/>
      <edge id="22078" label="RNF14 (intact) UBE2E1" source="4014" target="1563" cy:directed="1"/>
      <edge id="22077" label="RNF14 (intact) UBE2D4" source="4014" target="4016" cy:directed="1"/>
      <edge id="22076" label="RNF14 (intact) UBE2D3" source="4014" target="3118" cy:directed="1"/>
      <edge id="22075" label="RNF14 (intact) UBE2D2" source="4014" target="3826" cy:directed="1"/>
      <edge id="22074" label="RNF14 (intact) UBE2D1" source="4014" target="1562" cy:directed="1"/>
      <edge id="22073" label="RNF14 (intact) FAM46A" source="4014" target="4015" cy:directed="1"/>
      <edge id="22072" label="RNF14 (intact) AR" source="4014" target="2606" cy:directed="1"/>
      <edge id="22071" label="RIN2 (intact) ERBB2" source="4013" target="715" cy:directed="1"/>
      <edge id="22070" label="RIN2 (intact) EGFR" source="4013" target="554" cy:directed="1"/>
      <edge id="22069" label="RFX2 (intact) MDFI" source="4012" target="1053" cy:directed="1"/>
      <edge id="22068" label="ZMYND8 (intact) ZFYVE9" source="4011" target="4152" cy:directed="1"/>
      <edge id="22067" label="ZMYND8 (intact) SF1" source="4011" target="1697" cy:directed="1"/>
      <edge id="22066" label="ZMYND8 (intact) MBD3" source="4011" target="2007" cy:directed="1"/>
      <edge id="22065" label="ZMYND8 (intact) HTT" source="4011" target="768" cy:directed="1"/>
      <edge id="22064" label="ZMYND8 (intact) HDAC1" source="4011" target="1806" cy:directed="1"/>
      <edge id="22063" label="ZMYND8 (intact) CSNK1E" source="4011" target="1928" cy:directed="1"/>
      <edge id="22062" label="ZMYND8 (intact) BCL6" source="4011" target="4304" cy:directed="1"/>
      <edge id="22061" label="ZMYND8 (intact) ATN1" source="4011" target="1268" cy:directed="1"/>
      <edge id="22060" label="RERE (intact) ZMYND8" source="4007" target="4011" cy:directed="1"/>
      <edge id="22059" label="RERE (intact) VIM" source="4007" target="1871" cy:directed="1"/>
      <edge id="22058" label="RERE (intact) TRIM22" source="4007" target="4010" cy:directed="1"/>
      <edge id="22057" label="RERE (intact) TLE1" source="4007" target="1131" cy:directed="1"/>
      <edge id="22056" label="RERE (intact) SUMO2" source="4007" target="2025" cy:directed="1"/>
      <edge id="22055" label="RERE (intact) RBFOX2" source="4007" target="3612" cy:directed="1"/>
      <edge id="22054" label="RERE (intact) PSMA3" source="4007" target="2746" cy:directed="1"/>
      <edge id="22053" label="RERE (intact) PRRC2A" source="4007" target="4009" cy:directed="1"/>
      <edge id="22052" label="RERE (intact) PLSCR1" source="4007" target="268" cy:directed="1"/>
      <edge id="22051" label="RERE (intact) KRTAP4-12" source="4007" target="266" cy:directed="1"/>
      <edge id="22050" label="RERE (intact) KAT7" source="4007" target="4008" cy:directed="1"/>
      <edge id="22049" label="RERE (intact) HDAC1" source="4007" target="1806" cy:directed="1"/>
      <edge id="22048" label="RERE (intact) EHMT2" source="4007" target="434" cy:directed="1"/>
      <edge id="22047" label="RERE (intact) EFEMP2" source="4007" target="2735" cy:directed="1"/>
      <edge id="22046" label="RERE (intact) EFEMP1" source="4007" target="2734" cy:directed="1"/>
      <edge id="22045" label="RERE (akkerman) BAX" source="4007" target="496" cy:directed="1"/>
      <edge id="22044" label="RERE (intact) ATN1" source="4007" target="1268" cy:directed="1"/>
      <edge id="22043" label="RERE (intact) ALG13" source="4007" target="2415" cy:directed="1"/>
      <edge id="22042" label="RER1 (intact) SH3GL3" source="4005" target="1074" cy:directed="1"/>
      <edge id="22041" label="RER1 (intact) IMMT" source="4005" target="2000" cy:directed="1"/>
      <edge id="22040" label="RER1 (intact) HAP1" source="4005" target="4006" cy:directed="1"/>
      <edge id="22039" label="REEP3 (intact) ZBTB21" source="3994" target="2389" cy:directed="1"/>
      <edge id="22038" label="REEP3 (intact) SFN" source="3994" target="1326" cy:directed="1"/>
      <edge id="22037" label="REEP3 (intact) LRFN1" source="3994" target="2380" cy:directed="1"/>
      <edge id="22036" label="REEP3 (intact) KSR1" source="3994" target="1146" cy:directed="1"/>
      <edge id="22035" label="REEP3 (intact) KIF13B" source="3994" target="2378" cy:directed="1"/>
      <edge id="22034" label="REEP3 (intact) KCTD3" source="3994" target="2377" cy:directed="1"/>
      <edge id="22033" label="REEP3 (intact) GIGYF1" source="3994" target="2376" cy:directed="1"/>
      <edge id="22032" label="REEP3 (intact) CBY1" source="3994" target="2368" cy:directed="1"/>
      <edge id="22031" label="SNAP29 (intact) ZWINT" source="3993" target="1568" cy:directed="1"/>
      <edge id="22030" label="SNAP29 (intact) VAMP5" source="3993" target="4089" cy:directed="1"/>
      <edge id="22029" label="SNAP29 (intact) VAMP3" source="3993" target="646" cy:directed="1"/>
      <edge id="22028" label="SNAP29 (intact) VAMP2" source="3993" target="645" cy:directed="1"/>
      <edge id="22027" label="SNAP29 (intact) VAMP1" source="3993" target="4088" cy:directed="1"/>
      <edge id="22026" label="SNAP29 (intact) STX5" source="3993" target="472" cy:directed="1"/>
      <edge id="22025" label="SNAP29 (intact) STX3" source="3993" target="4087" cy:directed="1"/>
      <edge id="22024" label="SNAP29 (intact) STX1B" source="3993" target="4086" cy:directed="1"/>
      <edge id="22023" label="SNAP29 (intact) STX1A" source="3993" target="4085" cy:directed="1"/>
      <edge id="22022" label="SNAP29 (intact) STX17" source="3993" target="4084" cy:directed="1"/>
      <edge id="22021" label="SNAP29 (intact) STX12" source="3993" target="4083" cy:directed="1"/>
      <edge id="22020" label="SNAP29 (intact) NSF" source="3993" target="597" cy:directed="1"/>
      <edge id="22019" label="SNAP29 (intact) NAPB" source="3993" target="4082" cy:directed="1"/>
      <edge id="22018" label="SNAP29 (intact) LURAP1" source="3993" target="4081" cy:directed="1"/>
      <edge id="22017" label="SNAP29 (intact) KIFC3" source="3993" target="1889" cy:directed="1"/>
      <edge id="22016" label="SNAP29 (intact) FAM9B" source="3993" target="2337" cy:directed="1"/>
      <edge id="22015" label="SNAP29 (intact) EXOC4" source="3993" target="864" cy:directed="1"/>
      <edge id="22014" label="SNAP29 (intact) EXOC1" source="3993" target="861" cy:directed="1"/>
      <edge id="22013" label="SNAP29 (intact) EHD1" source="3993" target="3413" cy:directed="1"/>
      <edge id="22012" label="SNAP29 (reactome) COG7" source="3993" target="1427" cy:directed="1"/>
      <edge id="22011" label="SNAP29 (reactome) COG6" source="3993" target="1426" cy:directed="1"/>
      <edge id="22010" label="SNAP29 (reactome) COG5" source="3993" target="1425" cy:directed="1"/>
      <edge id="22009" label="SNAP29 (reactome) COG4" source="3993" target="1424" cy:directed="1"/>
      <edge id="22008" label="SNAP29 (reactome) COG3" source="3993" target="1423" cy:directed="1"/>
      <edge id="22007" label="SNAP29 (reactome) COG2" source="3993" target="1422" cy:directed="1"/>
      <edge id="22006" label="SNAP29 (reactome) COG1" source="3993" target="1421" cy:directed="1"/>
      <edge id="22005" label="REST (intact) SMARCE1" source="3991" target="1151" cy:directed="1"/>
      <edge id="22004" label="REST (intact) SMARCC2" source="3991" target="3992" cy:directed="1"/>
      <edge id="22003" label="REST (intact) SMARCA4" source="3991" target="1193" cy:directed="1"/>
      <edge id="22002" label="REST (reactome) KDM1A" source="3991" target="765" cy:directed="1"/>
      <edge id="22001" label="REST (akkerman) HTT" source="3991" target="768" cy:directed="1"/>
      <edge id="22000" label="REST (reactome) HIST4H4" source="3991" target="905" cy:directed="1"/>
      <edge id="21999" label="REST (reactome) HIST2H4B" source="3991" target="904" cy:directed="1"/>
      <edge id="21998" label="REST (reactome) HIST2H4A" source="3991" target="903" cy:directed="1"/>
      <edge id="21997" label="REST (reactome) HIST1H4L" source="3991" target="902" cy:directed="1"/>
      <edge id="21996" label="REST (reactome) HIST1H4K" source="3991" target="901" cy:directed="1"/>
      <edge id="21995" label="REST (reactome) HIST1H4J" source="3991" target="900" cy:directed="1"/>
      <edge id="21994" label="REST (reactome) HIST1H4I" source="3991" target="899" cy:directed="1"/>
      <edge id="21993" label="REST (reactome) HIST1H4H" source="3991" target="898" cy:directed="1"/>
      <edge id="21992" label="REST (reactome) HIST1H4F" source="3991" target="897" cy:directed="1"/>
      <edge id="21991" label="REST (reactome) HIST1H4E" source="3991" target="896" cy:directed="1"/>
      <edge id="21990" label="REST (reactome) HIST1H4D" source="3991" target="895" cy:directed="1"/>
      <edge id="21989" label="REST (reactome) HIST1H4C" source="3991" target="894" cy:directed="1"/>
      <edge id="21988" label="REST (reactome) HIST1H4B" source="3991" target="893" cy:directed="1"/>
      <edge id="21987" label="REST (reactome) HIST1H4A" source="3991" target="892" cy:directed="1"/>
      <edge id="21986" label="REST (reactome) HDAC2" source="3991" target="1996" cy:directed="1"/>
      <edge id="21985" label="REST (reactome) HDAC1" source="3991" target="1806" cy:directed="1"/>
      <edge id="21984" label="SBF2 (intact) FOS" source="3989" target="3847" cy:directed="1"/>
      <edge id="21983" label="RTP5 (intact) USHBP1" source="3988" target="1869" cy:directed="1"/>
      <edge id="21982" label="RTP5 (intact) TSGA10" source="3988" target="3541" cy:directed="1"/>
      <edge id="21981" label="RTP5 (intact) TRIM23" source="3988" target="842" cy:directed="1"/>
      <edge id="21980" label="RTP5 (intact) TRAF1" source="3988" target="1861" cy:directed="1"/>
      <edge id="21979" label="RTP5 (intact) SPERT" source="3988" target="254" cy:directed="1"/>
      <edge id="21978" label="RTP5 (intact) SPDL1" source="3988" target="1558" cy:directed="1"/>
      <edge id="21977" label="RTP5 (intact) SP100" source="3988" target="1359" cy:directed="1"/>
      <edge id="21976" label="RTP5 (intact) RINT1" source="3988" target="772" cy:directed="1"/>
      <edge id="21975" label="RTP5 (intact) PSTPIP1" source="3988" target="872" cy:directed="1"/>
      <edge id="21974" label="RTP5 (intact) PSMA6" source="3988" target="3070" cy:directed="1"/>
      <edge id="21973" label="RTP5 (intact) PSMA3" source="3988" target="2746" cy:directed="1"/>
      <edge id="21972" label="RTP5 (intact) PNMA2" source="3988" target="4045" cy:directed="1"/>
      <edge id="21971" label="RTP5 (intact) PNMA1" source="3988" target="2939" cy:directed="1"/>
      <edge id="21970" label="RTP5 (intact) PDE4DIP" source="3988" target="1840" cy:directed="1"/>
      <edge id="21969" label="RTP5 (intact) MTUS2" source="3988" target="2240" cy:directed="1"/>
      <edge id="21968" label="RTP5 (intact) MKRN3" source="3988" target="4044" cy:directed="1"/>
      <edge id="21967" label="RTP5 (intact) MDFI" source="3988" target="1053" cy:directed="1"/>
      <edge id="21966" label="RTP5 (intact) LZTS2" source="3988" target="1813" cy:directed="1"/>
      <edge id="21965" label="RTP5 (intact) KRT40" source="3988" target="1403" cy:directed="1"/>
      <edge id="21964" label="RTP5 (intact) KRT31" source="3988" target="1107" cy:directed="1"/>
      <edge id="21963" label="RTP5 (intact) KRT27" source="3988" target="4043" cy:directed="1"/>
      <edge id="21962" label="RTP5 (intact) HSF2BP" source="3988" target="770" cy:directed="1"/>
      <edge id="21961" label="RTP5 (intact) GOLGA6L9" source="3988" target="778" cy:directed="1"/>
      <edge id="21960" label="RTP5 (intact) GOLGA2" source="3988" target="440" cy:directed="1"/>
      <edge id="21959" label="RTP5 (intact) COG6" source="3988" target="1426" cy:directed="1"/>
      <edge id="21958" label="RTP5 (intact) CARD9" source="3988" target="4042" cy:directed="1"/>
      <edge id="21957" label="RTP5 (intact) CALCOCO2" source="3988" target="2339" cy:directed="1"/>
      <edge id="21956" label="RTP5 (intact) BEND5" source="3988" target="2731" cy:directed="1"/>
      <edge id="21955" label="RTP5 (intact) ACTN3" source="3988" target="223" cy:directed="1"/>
      <edge id="21954" label="RTP5 (intact) ACTN2" source="3988" target="1063" cy:directed="1"/>
      <edge id="21953" label="RBMS2 (intact) SF1" source="3985" target="1697" cy:directed="1"/>
      <edge id="21952" label="RASSF3 (intact) STK4" source="3981" target="3982" cy:directed="1"/>
      <edge id="21951" label="RASSF3 (intact) STK3" source="3981" target="2357" cy:directed="1"/>
      <edge id="21950" label="RASSF3 (intact) MAP1LC3B" source="3981" target="925" cy:directed="1"/>
      <edge id="21949" label="RASSF3 (intact) KDM1A" source="3981" target="765" cy:directed="1"/>
      <edge id="21948" label="RASSF3 (intact) GABARAP" source="3981" target="920" cy:directed="1"/>
      <edge id="21947" label="RASIP1 (intact) ARFGAP1" source="3980" target="678" cy:directed="1"/>
      <edge id="21946" label="XRCC2 (reactome) XRCC3" source="3978" target="3979" cy:directed="1"/>
      <edge id="21945" label="XRCC2 (reactome) WRN" source="3978" target="2988" cy:directed="1"/>
      <edge id="21944" label="XRCC2 (reactome) TOPBP1" source="3978" target="3977" cy:directed="1"/>
      <edge id="21943" label="XRCC2 (reactome) TOP3A" source="3978" target="3519" cy:directed="1"/>
      <edge id="21942" label="XRCC2 (reactome) SPIDR" source="3978" target="3976" cy:directed="1"/>
      <edge id="21941" label="XRCC2 (reactome) SLX4" source="3978" target="3975" cy:directed="1"/>
      <edge id="21940" label="XRCC2 (reactome) SLX1B" source="3978" target="3974" cy:directed="1"/>
      <edge id="21939" label="XRCC2 (reactome) SLX1A" source="3978" target="3973" cy:directed="1"/>
      <edge id="21938" label="XRCC2 (reactome) RTEL1" source="3978" target="3972" cy:directed="1"/>
      <edge id="21937" label="XRCC2 (reactome) RPA3" source="3978" target="2304" cy:directed="1"/>
      <edge id="21936" label="XRCC2 (reactome) RPA2" source="3978" target="2303" cy:directed="1"/>
      <edge id="21935" label="XRCC2 (reactome) RPA1" source="3978" target="2216" cy:directed="1"/>
      <edge id="21934" label="XRCC2 (reactome) RMI2" source="3978" target="3971" cy:directed="1"/>
      <edge id="21933" label="XRCC2 (reactome) RMI1" source="3978" target="3970" cy:directed="1"/>
      <edge id="21932" label="XRCC2 (reactome) RHNO1" source="3978" target="3969" cy:directed="1"/>
      <edge id="21931" label="XRCC2 (reactome) RFC5" source="3978" target="2301" cy:directed="1"/>
      <edge id="21930" label="XRCC2 (reactome) RFC4" source="3978" target="2300" cy:directed="1"/>
      <edge id="21929" label="XRCC2 (reactome) RFC3" source="3978" target="2299" cy:directed="1"/>
      <edge id="21928" label="XRCC2 (reactome) RFC2" source="3978" target="2298" cy:directed="1"/>
      <edge id="21927" label="XRCC2 (reactome) RBBP8" source="3978" target="2976" cy:directed="1"/>
      <edge id="21926" label="XRCC2 (reactome) RAD9B" source="3978" target="3968" cy:directed="1"/>
      <edge id="21925" label="XRCC2 (reactome) RAD9A" source="3978" target="3967" cy:directed="1"/>
      <edge id="21924" label="XRCC2 (reactome) RAD51D" source="3978" target="3965" cy:directed="1"/>
      <edge id="21923" label="XRCC2 (reactome) RAD51C" source="3978" target="3964" cy:directed="1"/>
      <edge id="21922" label="XRCC2 (reactome) RAD51B" source="3978" target="3963" cy:directed="1"/>
      <edge id="21921" label="XRCC2 (reactome) RAD51AP1" source="3978" target="3962" cy:directed="1"/>
      <edge id="21920" label="XRCC2 (reactome) RAD51" source="3978" target="2015" cy:directed="1"/>
      <edge id="21919" label="XRCC2 (reactome) RAD17" source="3978" target="3961" cy:directed="1"/>
      <edge id="21918" label="XRCC2 (reactome) RAD1" source="3978" target="3960" cy:directed="1"/>
      <edge id="21917" label="XRCC2 (reactome) PALB2" source="3978" target="2972" cy:directed="1"/>
      <edge id="21916" label="XRCC2 (reactome) NBN" source="3978" target="2971" cy:directed="1"/>
      <edge id="21915" label="XRCC2 (reactome) MUS81" source="3978" target="3957" cy:directed="1"/>
      <edge id="21914" label="XRCC2 (reactome) MRE11A" source="3978" target="2970" cy:directed="1"/>
      <edge id="21913" label="XRCC2 (reactome) KAT5" source="3978" target="2577" cy:directed="1"/>
      <edge id="21912" label="XRCC2 (reactome) HUS1" source="3978" target="3956" cy:directed="1"/>
      <edge id="21911" label="XRCC2 (reactome) GEN1" source="3978" target="3955" cy:directed="1"/>
      <edge id="21910" label="XRCC2 (reactome) EXO1" source="3978" target="3953" cy:directed="1"/>
      <edge id="21909" label="XRCC2 (reactome) EME1" source="3978" target="3952" cy:directed="1"/>
      <edge id="21908" label="XRCC2 (reactome) DNA2" source="3978" target="3883" cy:directed="1"/>
      <edge id="21907" label="XRCC2 (reactome) BRIP1" source="3978" target="3951" cy:directed="1"/>
      <edge id="21906" label="XRCC2 (reactome) BRCA2" source="3978" target="2957" cy:directed="1"/>
      <edge id="21905" label="XRCC2 (reactome) BRCA1" source="3978" target="1140" cy:directed="1"/>
      <edge id="21904" label="XRCC2 (reactome) BLM" source="3978" target="3518" cy:directed="1"/>
      <edge id="21903" label="XRCC2 (reactome) BARD1" source="3978" target="1978" cy:directed="1"/>
      <edge id="21902" label="XRCC2 (reactome) ATRIP" source="3978" target="3361" cy:directed="1"/>
      <edge id="21901" label="XRCC2 (reactome) ATR" source="3978" target="2954" cy:directed="1"/>
      <edge id="21900" label="XRCC2 (reactome) ATM" source="3978" target="2953" cy:directed="1"/>
      <edge id="21899" label="PTPRH (intact) MLH1" source="3948" target="594" cy:directed="1"/>
      <edge id="21898" label="PTPRH (intact) KRTAP10-8" source="3948" target="1052" cy:directed="1"/>
      <edge id="21897" label="PTPRH (intact) GHR" source="3948" target="3266" cy:directed="1"/>
      <edge id="21896" label="PTPN4 (intact) TK1" source="3947" target="934" cy:directed="1"/>
      <edge id="21895" label="PTPN4 (intact) PIK3R1" source="3947" target="178" cy:directed="1"/>
      <edge id="21894" label="PTPN4 (intact) NCK1" source="3947" target="169" cy:directed="1"/>
      <edge id="21893" label="PTPN4 (intact) LPL" source="3947" target="415" cy:directed="1"/>
      <edge id="21892" label="PTPN4 (intact) KAT5" source="3947" target="2577" cy:directed="1"/>
      <edge id="21891" label="PTPN4 (intact) GRB2" source="3947" target="140" cy:directed="1"/>
      <edge id="21890" label="PTPN4 (intact) FYN" source="3947" target="138" cy:directed="1"/>
      <edge id="21889" label="PTPN4 (intact) EEF1G" source="3947" target="433" cy:directed="1"/>
      <edge id="21888" label="PTPN4 (intact) EEF1A1" source="3947" target="1200" cy:directed="1"/>
      <edge id="21887" label="PTPN4 (intact) CRK" source="3947" target="126" cy:directed="1"/>
      <edge id="21886" label="PTPN4 (intact) ATRX" source="3947" target="1341" cy:directed="1"/>
      <edge id="21885" label="PTPN4 (intact) ABL1" source="3947" target="105" cy:directed="1"/>
      <edge id="21884" label="RFXANK (intact) PHLDA3" source="3922" target="2288" cy:directed="1"/>
      <edge id="21883" label="RFXANK (intact) NFKBIL1" source="3922" target="281" cy:directed="1"/>
      <edge id="21882" label="RFXANK (intact) HNRNPM" source="3922" target="1628" cy:directed="1"/>
      <edge id="21881" label="RFXANK (intact) DDOST" source="3922" target="3042" cy:directed="1"/>
      <edge id="21880" label="RFXANK (intact) DCTN1" source="3922" target="1252" cy:directed="1"/>
      <edge id="21879" label="RFXANK (intact) C20orf24" source="3922" target="80" cy:directed="1"/>
      <edge id="21878" label="RFXANK (intact) ACTR6" source="3922" target="3356" cy:directed="1"/>
      <edge id="21877" label="PTCD2 (intact) TRIM32" source="3920" target="3921" cy:directed="1"/>
      <edge id="21876" label="PSMD8 (reactome) USP14" source="3914" target="3119" cy:directed="1"/>
      <edge id="21875" label="PSMD8 (reactome) UCHL5" source="3914" target="3200" cy:directed="1"/>
      <edge id="21874" label="PSMD8 (intact) TRAF6" source="3914" target="388" cy:directed="1"/>
      <edge id="21873" label="PSMD8 (intact) SMAD9" source="3914" target="782" cy:directed="1"/>
      <edge id="21872" label="PSMD8 (intact) SMAD2" source="3914" target="511" cy:directed="1"/>
      <edge id="21871" label="PSMD8 (reactome) SHFM1" source="3914" target="3784" cy:directed="1"/>
      <edge id="21870" label="PSMD8 (reactome) PSMF1" source="3914" target="3917" cy:directed="1"/>
      <edge id="21869" label="PSMD8 (reactome) PSME4" source="3914" target="3916" cy:directed="1"/>
      <edge id="21868" label="PSMD8 (reactome) PSME3" source="3914" target="1033" cy:directed="1"/>
      <edge id="21867" label="PSMD8 (reactome) PSME2" source="3914" target="3915" cy:directed="1"/>
      <edge id="21866" label="PSMD8 (reactome) PSME1" source="3914" target="2014" cy:directed="1"/>
      <edge id="21865" label="PSMD8 (reactome) PSMD9" source="3914" target="3812" cy:directed="1"/>
      <edge id="21864" label="PSMD8 (reactome) PSMD7" source="3914" target="3913" cy:directed="1"/>
      <edge id="21863" label="PSMD8 (reactome) PSMD6" source="3914" target="1055" cy:directed="1"/>
      <edge id="21862" label="PSMD8 (reactome) PSMD5" source="3914" target="3912" cy:directed="1"/>
      <edge id="21861" label="PSMD8 (reactome) PSMD4" source="3914" target="3080" cy:directed="1"/>
      <edge id="21860" label="PSMD8 (reactome) PSMD3" source="3914" target="3079" cy:directed="1"/>
      <edge id="21859" label="PSMD8 (reactome) PSMD2" source="3914" target="941" cy:directed="1"/>
      <edge id="21858" label="PSMD8 (reactome) PSMD14" source="3914" target="3911" cy:directed="1"/>
      <edge id="21857" label="PSMD8 (reactome) PSMD13" source="3914" target="3078" cy:directed="1"/>
      <edge id="21856" label="PSMD8 (reactome) PSMD12" source="3914" target="3910" cy:directed="1"/>
      <edge id="21855" label="PSMD8 (reactome) PSMD11" source="3914" target="2702" cy:directed="1"/>
      <edge id="21854" label="PSMD8 (reactome) PSMD10" source="3914" target="2573" cy:directed="1"/>
      <edge id="21853" label="PSMD8 (reactome) PSMD1" source="3914" target="3077" cy:directed="1"/>
      <edge id="21852" label="PSMD8 (reactome) PSMC6" source="3914" target="3076" cy:directed="1"/>
      <edge id="21851" label="PSMD8 (reactome) PSMC5" source="3914" target="940" cy:directed="1"/>
      <edge id="21850" label="PSMD8 (reactome) PSMC4" source="3914" target="939" cy:directed="1"/>
      <edge id="21849" label="PSMD8 (reactome) PSMC3" source="3914" target="3909" cy:directed="1"/>
      <edge id="21848" label="PSMD8 (reactome) PSMC2" source="3914" target="938" cy:directed="1"/>
      <edge id="21847" label="PSMD8 (reactome) PSMC1" source="3914" target="937" cy:directed="1"/>
      <edge id="21846" label="PSMD8 (reactome) PSMB8" source="3914" target="3907" cy:directed="1"/>
      <edge id="21845" label="PSMD8 (reactome) PSMB6" source="3914" target="3075" cy:directed="1"/>
      <edge id="21844" label="PSMD8 (reactome) PSMB5" source="3914" target="3906" cy:directed="1"/>
      <edge id="21843" label="PSMD8 (reactome) PSMB4" source="3914" target="3074" cy:directed="1"/>
      <edge id="21842" label="PSMD8 (reactome) PSMB3" source="3914" target="3073" cy:directed="1"/>
      <edge id="21841" label="PSMD8 (reactome) PSMB2" source="3914" target="3905" cy:directed="1"/>
      <edge id="21840" label="PSMD8 (reactome) PSMB11" source="3914" target="3904" cy:directed="1"/>
      <edge id="21839" label="PSMD8 (reactome) PSMB10" source="3914" target="3903" cy:directed="1"/>
      <edge id="21838" label="PSMD8 (reactome) PSMB1" source="3914" target="3072" cy:directed="1"/>
      <edge id="21837" label="PSMD8 (reactome) PSMA8" source="3914" target="3902" cy:directed="1"/>
      <edge id="21836" label="PSMD8 (reactome) PSMA7" source="3914" target="3071" cy:directed="1"/>
      <edge id="21835" label="PSMD8 (reactome) PSMA6" source="3914" target="3070" cy:directed="1"/>
      <edge id="21834" label="PSMD8 (reactome) PSMA5" source="3914" target="3901" cy:directed="1"/>
      <edge id="21833" label="PSMD8 (reactome) PSMA4" source="3914" target="3900" cy:directed="1"/>
      <edge id="21832" label="PSMD8 (reactome) PSMA3" source="3914" target="2746" cy:directed="1"/>
      <edge id="21831" label="PSMD8 (reactome) PSMA2" source="3914" target="3899" cy:directed="1"/>
      <edge id="21830" label="PSMD8 (reactome) PSMA1" source="3914" target="86" cy:directed="1"/>
      <edge id="21829" label="PSMD8 (intact) PAAF1" source="3914" target="2627" cy:directed="1"/>
      <edge id="21828" label="PSMD8 (intact) MTNR1B" source="3914" target="243" cy:directed="1"/>
      <edge id="21827" label="PSMD8 (intact) MCC" source="3914" target="503" cy:directed="1"/>
      <edge id="21826" label="PSMD8 (intact) INTU" source="3914" target="3918" cy:directed="1"/>
      <edge id="21825" label="PSMD8 (intact) BBS5" source="3914" target="3302" cy:directed="1"/>
      <edge id="21824" label="PSMD8 (intact) ARF6" source="3914" target="1212" cy:directed="1"/>
      <edge id="21823" label="PSMD8 (reactome) ADRM1" source="3914" target="3897" cy:directed="1"/>
      <edge id="21822" label="PSMB9 (reactome) USP14" source="3908" target="3119" cy:directed="1"/>
      <edge id="21821" label="PSMB9 (reactome) UCHL5" source="3908" target="3200" cy:directed="1"/>
      <edge id="21820" label="PSMB9 (intact) TAP2" source="3908" target="3028" cy:directed="1"/>
      <edge id="21819" label="PSMB9 (intact) TAP1" source="3908" target="3027" cy:directed="1"/>
      <edge id="21818" label="PSMB9 (reactome) SHFM1" source="3908" target="3784" cy:directed="1"/>
      <edge id="21817" label="PSMB9 (reactome) PSMF1" source="3908" target="3917" cy:directed="1"/>
      <edge id="21816" label="PSMB9 (reactome) PSME4" source="3908" target="3916" cy:directed="1"/>
      <edge id="21815" label="PSMB9 (reactome) PSME3" source="3908" target="1033" cy:directed="1"/>
      <edge id="21814" label="PSMB9 (reactome) PSME2" source="3908" target="3915" cy:directed="1"/>
      <edge id="21813" label="PSMB9 (reactome) PSME1" source="3908" target="2014" cy:directed="1"/>
      <edge id="21812" label="PSMB9 (reactome) PSMD9" source="3908" target="3812" cy:directed="1"/>
      <edge id="21811" label="PSMB9 (reactome) PSMD8" source="3908" target="3914" cy:directed="1"/>
      <edge id="21810" label="PSMB9 (reactome) PSMD7" source="3908" target="3913" cy:directed="1"/>
      <edge id="21809" label="PSMB9 (reactome) PSMD6" source="3908" target="1055" cy:directed="1"/>
      <edge id="21808" label="PSMB9 (reactome) PSMD5" source="3908" target="3912" cy:directed="1"/>
      <edge id="21807" label="PSMB9 (reactome) PSMD4" source="3908" target="3080" cy:directed="1"/>
      <edge id="21806" label="PSMB9 (reactome) PSMD3" source="3908" target="3079" cy:directed="1"/>
      <edge id="21805" label="PSMB9 (reactome) PSMD2" source="3908" target="941" cy:directed="1"/>
      <edge id="21804" label="PSMB9 (reactome) PSMD14" source="3908" target="3911" cy:directed="1"/>
      <edge id="21803" label="PSMB9 (reactome) PSMD13" source="3908" target="3078" cy:directed="1"/>
      <edge id="21802" label="PSMB9 (reactome) PSMD12" source="3908" target="3910" cy:directed="1"/>
      <edge id="21801" label="PSMB9 (reactome) PSMD11" source="3908" target="2702" cy:directed="1"/>
      <edge id="21800" label="PSMB9 (reactome) PSMD10" source="3908" target="2573" cy:directed="1"/>
      <edge id="21799" label="PSMB9 (reactome) PSMD1" source="3908" target="3077" cy:directed="1"/>
      <edge id="21798" label="PSMB9 (reactome) PSMC6" source="3908" target="3076" cy:directed="1"/>
      <edge id="21797" label="PSMB9 (reactome) PSMC5" source="3908" target="940" cy:directed="1"/>
      <edge id="21796" label="PSMB9 (reactome) PSMC4" source="3908" target="939" cy:directed="1"/>
      <edge id="21795" label="PSMB9 (reactome) PSMC3" source="3908" target="3909" cy:directed="1"/>
      <edge id="21794" label="PSMB9 (reactome) PSMC2" source="3908" target="938" cy:directed="1"/>
      <edge id="21793" label="PSMB9 (reactome) PSMC1" source="3908" target="937" cy:directed="1"/>
      <edge id="21792" label="PSMB9 (reactome) PSMB8" source="3908" target="3907" cy:directed="1"/>
      <edge id="21791" label="PSMB9 (reactome) PSMB6" source="3908" target="3075" cy:directed="1"/>
      <edge id="21790" label="PSMB9 (reactome) PSMB5" source="3908" target="3906" cy:directed="1"/>
      <edge id="21789" label="PSMB9 (reactome) PSMB4" source="3908" target="3074" cy:directed="1"/>
      <edge id="21788" label="PSMB9 (reactome) PSMB3" source="3908" target="3073" cy:directed="1"/>
      <edge id="21787" label="PSMB9 (reactome) PSMB2" source="3908" target="3905" cy:directed="1"/>
      <edge id="21786" label="PSMB9 (reactome) PSMB11" source="3908" target="3904" cy:directed="1"/>
      <edge id="21785" label="PSMB9 (reactome) PSMB10" source="3908" target="3903" cy:directed="1"/>
      <edge id="21784" label="PSMB9 (reactome) PSMB1" source="3908" target="3072" cy:directed="1"/>
      <edge id="21783" label="PSMB9 (reactome) PSMA8" source="3908" target="3902" cy:directed="1"/>
      <edge id="21782" label="PSMB9 (reactome) PSMA7" source="3908" target="3071" cy:directed="1"/>
      <edge id="21781" label="PSMB9 (reactome) PSMA6" source="3908" target="3070" cy:directed="1"/>
      <edge id="21780" label="PSMB9 (reactome) PSMA5" source="3908" target="3901" cy:directed="1"/>
      <edge id="21779" label="PSMB9 (reactome) PSMA4" source="3908" target="3900" cy:directed="1"/>
      <edge id="21778" label="PSMB9 (reactome) PSMA3" source="3908" target="2746" cy:directed="1"/>
      <edge id="21777" label="PSMB9 (reactome) PSMA2" source="3908" target="3899" cy:directed="1"/>
      <edge id="21776" label="PSMB9 (reactome) PSMA1" source="3908" target="86" cy:directed="1"/>
      <edge id="21775" label="PSMB9 (intact) POMP" source="3908" target="3300" cy:directed="1"/>
      <edge id="21774" label="PSMB9 (intact) NCOA3" source="3908" target="3857" cy:directed="1"/>
      <edge id="21773" label="PSMB9 (intact) GRIP1" source="3908" target="573" cy:directed="1"/>
      <edge id="21772" label="PSMB9 (intact) ESR1" source="3908" target="881" cy:directed="1"/>
      <edge id="21771" label="PSMB9 (reactome) ADRM1" source="3908" target="3897" cy:directed="1"/>
      <edge id="21770" label="PSMB7 (reactome) USP14" source="3896" target="3119" cy:directed="1"/>
      <edge id="21769" label="PSMB7 (reactome) UCHL5" source="3896" target="3200" cy:directed="1"/>
      <edge id="21768" label="PSMB7 (reactome) SHFM1" source="3896" target="3784" cy:directed="1"/>
      <edge id="21767" label="PSMB7 (reactome) PSMF1" source="3896" target="3917" cy:directed="1"/>
      <edge id="21766" label="PSMB7 (reactome) PSME4" source="3896" target="3916" cy:directed="1"/>
      <edge id="21765" label="PSMB7 (reactome) PSME3" source="3896" target="1033" cy:directed="1"/>
      <edge id="21764" label="PSMB7 (reactome) PSME2" source="3896" target="3915" cy:directed="1"/>
      <edge id="21763" label="PSMB7 (reactome) PSME1" source="3896" target="2014" cy:directed="1"/>
      <edge id="21762" label="PSMB7 (reactome) PSMD9" source="3896" target="3812" cy:directed="1"/>
      <edge id="21761" label="PSMB7 (reactome) PSMD8" source="3896" target="3914" cy:directed="1"/>
      <edge id="21760" label="PSMB7 (reactome) PSMD7" source="3896" target="3913" cy:directed="1"/>
      <edge id="21759" label="PSMB7 (reactome) PSMD6" source="3896" target="1055" cy:directed="1"/>
      <edge id="21758" label="PSMB7 (reactome) PSMD5" source="3896" target="3912" cy:directed="1"/>
      <edge id="21757" label="PSMB7 (reactome) PSMD4" source="3896" target="3080" cy:directed="1"/>
      <edge id="21756" label="PSMB7 (reactome) PSMD3" source="3896" target="3079" cy:directed="1"/>
      <edge id="21755" label="PSMB7 (reactome) PSMD2" source="3896" target="941" cy:directed="1"/>
      <edge id="21754" label="PSMB7 (reactome) PSMD14" source="3896" target="3911" cy:directed="1"/>
      <edge id="21753" label="PSMB7 (reactome) PSMD13" source="3896" target="3078" cy:directed="1"/>
      <edge id="21752" label="PSMB7 (reactome) PSMD12" source="3896" target="3910" cy:directed="1"/>
      <edge id="21751" label="PSMB7 (reactome) PSMD11" source="3896" target="2702" cy:directed="1"/>
      <edge id="21750" label="PSMB7 (reactome) PSMD10" source="3896" target="2573" cy:directed="1"/>
      <edge id="21749" label="PSMB7 (reactome) PSMD1" source="3896" target="3077" cy:directed="1"/>
      <edge id="21748" label="PSMB7 (reactome) PSMC6" source="3896" target="3076" cy:directed="1"/>
      <edge id="21747" label="PSMB7 (reactome) PSMC5" source="3896" target="940" cy:directed="1"/>
      <edge id="21746" label="PSMB7 (reactome) PSMC4" source="3896" target="939" cy:directed="1"/>
      <edge id="21745" label="PSMB7 (reactome) PSMC3" source="3896" target="3909" cy:directed="1"/>
      <edge id="21744" label="PSMB7 (reactome) PSMC2" source="3896" target="938" cy:directed="1"/>
      <edge id="21743" label="PSMB7 (reactome) PSMC1" source="3896" target="937" cy:directed="1"/>
      <edge id="21742" label="PSMB7 (reactome) PSMB9" source="3896" target="3908" cy:directed="1"/>
      <edge id="21741" label="PSMB7 (reactome) PSMB8" source="3896" target="3907" cy:directed="1"/>
      <edge id="21740" label="PSMB7 (reactome) PSMB6" source="3896" target="3075" cy:directed="1"/>
      <edge id="21739" label="PSMB7 (reactome) PSMB5" source="3896" target="3906" cy:directed="1"/>
      <edge id="21738" label="PSMB7 (reactome) PSMB4" source="3896" target="3074" cy:directed="1"/>
      <edge id="21737" label="PSMB7 (reactome) PSMB3" source="3896" target="3073" cy:directed="1"/>
      <edge id="21736" label="PSMB7 (reactome) PSMB2" source="3896" target="3905" cy:directed="1"/>
      <edge id="21735" label="PSMB7 (reactome) PSMB11" source="3896" target="3904" cy:directed="1"/>
      <edge id="21734" label="PSMB7 (reactome) PSMB10" source="3896" target="3903" cy:directed="1"/>
      <edge id="21733" label="PSMB7 (reactome) PSMB1" source="3896" target="3072" cy:directed="1"/>
      <edge id="21732" label="PSMB7 (reactome) PSMA8" source="3896" target="3902" cy:directed="1"/>
      <edge id="21731" label="PSMB7 (reactome) PSMA7" source="3896" target="3071" cy:directed="1"/>
      <edge id="21730" label="PSMB7 (reactome) PSMA6" source="3896" target="3070" cy:directed="1"/>
      <edge id="21729" label="PSMB7 (reactome) PSMA5" source="3896" target="3901" cy:directed="1"/>
      <edge id="21728" label="PSMB7 (reactome) PSMA4" source="3896" target="3900" cy:directed="1"/>
      <edge id="21727" label="PSMB7 (reactome) PSMA3" source="3896" target="2746" cy:directed="1"/>
      <edge id="21726" label="PSMB7 (reactome) PSMA2" source="3896" target="3899" cy:directed="1"/>
      <edge id="21725" label="PSMB7 (reactome) PSMA1" source="3896" target="86" cy:directed="1"/>
      <edge id="21724" label="PSMB7 (intact) POMP" source="3896" target="3300" cy:directed="1"/>
      <edge id="21723" label="PSMB7 (intact) PAK2" source="3896" target="1214" cy:directed="1"/>
      <edge id="21722" label="PSMB7 (intact) HTT" source="3896" target="768" cy:directed="1"/>
      <edge id="21721" label="PSMB7 (intact) FUS" source="3896" target="1614" cy:directed="1"/>
      <edge id="21720" label="PSMB7 (intact) EPB41" source="3896" target="2059" cy:directed="1"/>
      <edge id="21719" label="PSMB7 (intact) EMG1" source="3896" target="3898" cy:directed="1"/>
      <edge id="21718" label="PSMB7 (intact) EIF1B" source="3896" target="1051" cy:directed="1"/>
      <edge id="21717" label="PSMB7 (intact) AFP" source="3896" target="3030" cy:directed="1"/>
      <edge id="21716" label="PSMB7 (reactome) ADRM1" source="3896" target="3897" cy:directed="1"/>
      <edge id="21715" label="PRRC2C (intact) NR3C1" source="3894" target="3895" cy:directed="1"/>
      <edge id="21714" label="PRRC2C (intact) MDM2" source="3894" target="1822" cy:directed="1"/>
      <edge id="21713" label="PROSER2 (intact) YTHDC1" source="3885" target="492" cy:directed="1"/>
      <edge id="21712" label="PROSER2 (intact) POT1" source="3885" target="2206" cy:directed="1"/>
      <edge id="21711" label="PROSER2 (intact) EPS8" source="3885" target="1277" cy:directed="1"/>
      <edge id="21710" label="PROSER2 (intact) ACTB" source="3885" target="107" cy:directed="1"/>
      <edge id="21709" label="PPP1R35 (intact) PPP1CA" source="3882" target="1125" cy:directed="1"/>
      <edge id="21708" label="TAF7 (reactome) TP53" source="3877" target="693" cy:directed="1"/>
      <edge id="21707" label="TAF7 (reactome) TBP" source="3877" target="1188" cy:directed="1"/>
      <edge id="21706" label="TAF7 (reactome) TAF9B" source="3877" target="3878" cy:directed="1"/>
      <edge id="21705" label="TAF7 (reactome) TAF9" source="3877" target="1092" cy:directed="1"/>
      <edge id="21704" label="TAF7 (reactome) TAF6" source="3877" target="3692" cy:directed="1"/>
      <edge id="21703" label="TAF7 (reactome) TAF5" source="3877" target="3691" cy:directed="1"/>
      <edge id="21702" label="TAF7 (reactome) TAF4B" source="3877" target="3876" cy:directed="1"/>
      <edge id="21701" label="TAF7 (reactome) TAF4" source="3877" target="3875" cy:directed="1"/>
      <edge id="21700" label="TAF7 (reactome) TAF3" source="3877" target="3874" cy:directed="1"/>
      <edge id="21699" label="TAF7 (reactome) TAF2" source="3877" target="3873" cy:directed="1"/>
      <edge id="21698" label="TAF7 (reactome) TAF1L" source="3877" target="3872" cy:directed="1"/>
      <edge id="21697" label="TAF7 (reactome) TAF13" source="3877" target="3690" cy:directed="1"/>
      <edge id="21696" label="TAF7 (reactome) TAF11" source="3877" target="3689" cy:directed="1"/>
      <edge id="21695" label="TAF7 (reactome) TAF10" source="3877" target="1088" cy:directed="1"/>
      <edge id="21694" label="TAF7 (reactome) TAF1" source="3877" target="2748" cy:directed="1"/>
      <edge id="21693" label="TAF7 (intact) RBM6" source="3877" target="4155" cy:directed="1"/>
      <edge id="21692" label="TAF7 (reactome) POLR2L" source="3877" target="1177" cy:directed="1"/>
      <edge id="21691" label="TAF7 (reactome) POLR2K" source="3877" target="1176" cy:directed="1"/>
      <edge id="21690" label="TAF7 (reactome) POLR2J" source="3877" target="1673" cy:directed="1"/>
      <edge id="21689" label="TAF7 (reactome) POLR2I" source="3877" target="1672" cy:directed="1"/>
      <edge id="21688" label="TAF7 (reactome) POLR2H" source="3877" target="1175" cy:directed="1"/>
      <edge id="21687" label="TAF7 (reactome) POLR2G" source="3877" target="1671" cy:directed="1"/>
      <edge id="21686" label="TAF7 (reactome) POLR2F" source="3877" target="1174" cy:directed="1"/>
      <edge id="21685" label="TAF7 (reactome) POLR2D" source="3877" target="1670" cy:directed="1"/>
      <edge id="21684" label="TAF7 (reactome) POLR2C" source="3877" target="1669" cy:directed="1"/>
      <edge id="21683" label="TAF7 (reactome) POLR2B" source="3877" target="1668" cy:directed="1"/>
      <edge id="21682" label="TAF7 (reactome) POLR2A" source="3877" target="1667" cy:directed="1"/>
      <edge id="21681" label="TAF7 (reactome) MNAT1" source="3877" target="1825" cy:directed="1"/>
      <edge id="21680" label="TAF7 (intact) MAP1LC3B" source="3877" target="925" cy:directed="1"/>
      <edge id="21679" label="TAF7 (reactome) GTF2H5" source="3877" target="2283" cy:directed="1"/>
      <edge id="21678" label="TAF7 (reactome) GTF2H4" source="3877" target="2282" cy:directed="1"/>
      <edge id="21677" label="TAF7 (reactome) GTF2H3" source="3877" target="2281" cy:directed="1"/>
      <edge id="21676" label="TAF7 (reactome) GTF2H2" source="3877" target="2280" cy:directed="1"/>
      <edge id="21675" label="TAF7 (reactome) GTF2H1" source="3877" target="236" cy:directed="1"/>
      <edge id="21674" label="TAF7 (reactome) GTF2F2" source="3877" target="1617" cy:directed="1"/>
      <edge id="21673" label="TAF7 (reactome) GTF2F1" source="3877" target="1616" cy:directed="1"/>
      <edge id="21672" label="TAF7 (reactome) GTF2E2" source="3877" target="3578" cy:directed="1"/>
      <edge id="21671" label="TAF7 (reactome) GTF2E1" source="3877" target="3577" cy:directed="1"/>
      <edge id="21670" label="TAF7 (reactome) GTF2B" source="3877" target="3576" cy:directed="1"/>
      <edge id="21669" label="TAF7 (reactome) GTF2A2" source="3877" target="3575" cy:directed="1"/>
      <edge id="21668" label="TAF7 (reactome) GTF2A1" source="3877" target="3574" cy:directed="1"/>
      <edge id="21667" label="TAF7 (intact) FAU" source="3877" target="3567" cy:directed="1"/>
      <edge id="21666" label="TAF7 (reactome) ERCC3" source="3877" target="2275" cy:directed="1"/>
      <edge id="21665" label="TAF7 (reactome) ERCC2" source="3877" target="2274" cy:directed="1"/>
      <edge id="21664" label="TAF7 (reactome) CDK7" source="3877" target="1785" cy:directed="1"/>
      <edge id="21663" label="TAF7 (reactome) CCNH" source="3877" target="1779" cy:directed="1"/>
      <edge id="21662" label="POP5 (intact) USHBP1" source="3864" target="1869" cy:directed="1"/>
      <edge id="21661" label="POP5 (intact) TRAF1" source="3864" target="1861" cy:directed="1"/>
      <edge id="21660" label="POP5 (reactome) RPP40" source="3864" target="3870" cy:directed="1"/>
      <edge id="21659" label="POP5 (reactome) RPP38" source="3864" target="3869" cy:directed="1"/>
      <edge id="21658" label="POP5 (reactome) RPP30" source="3864" target="3868" cy:directed="1"/>
      <edge id="21657" label="POP5 (reactome) RPP25" source="3864" target="3867" cy:directed="1"/>
      <edge id="21656" label="POP5 (reactome) RPP21" source="3864" target="3866" cy:directed="1"/>
      <edge id="21655" label="POP5 (reactome) RPP14" source="3864" target="1034" cy:directed="1"/>
      <edge id="21654" label="POP5 (intact) REL" source="3864" target="1382" cy:directed="1"/>
      <edge id="21653" label="POP5 (reactome) POP7" source="3864" target="3865" cy:directed="1"/>
      <edge id="21652" label="POP5 (reactome) POP4" source="3864" target="3863" cy:directed="1"/>
      <edge id="21651" label="POP5 (reactome) POP1" source="3864" target="3862" cy:directed="1"/>
      <edge id="21650" label="POP5 (reactome) POLR3K" source="3864" target="1187" cy:directed="1"/>
      <edge id="21649" label="POP5 (reactome) POLR3H" source="3864" target="1186" cy:directed="1"/>
      <edge id="21648" label="POP5 (reactome) POLR3GL" source="3864" target="1185" cy:directed="1"/>
      <edge id="21647" label="POP5 (reactome) POLR3G" source="3864" target="1184" cy:directed="1"/>
      <edge id="21646" label="POP5 (reactome) POLR3F" source="3864" target="1183" cy:directed="1"/>
      <edge id="21645" label="POP5 (reactome) POLR3E" source="3864" target="1182" cy:directed="1"/>
      <edge id="21644" label="POP5 (reactome) POLR3D" source="3864" target="1181" cy:directed="1"/>
      <edge id="21643" label="POP5 (reactome) POLR3C" source="3864" target="1180" cy:directed="1"/>
      <edge id="21642" label="POP5 (reactome) POLR3B" source="3864" target="1179" cy:directed="1"/>
      <edge id="21641" label="POP5 (reactome) POLR3A" source="3864" target="1178" cy:directed="1"/>
      <edge id="21640" label="POP5 (reactome) POLR2L" source="3864" target="1177" cy:directed="1"/>
      <edge id="21639" label="POP5 (reactome) POLR2K" source="3864" target="1176" cy:directed="1"/>
      <edge id="21638" label="POP5 (reactome) POLR2H" source="3864" target="1175" cy:directed="1"/>
      <edge id="21637" label="POP5 (reactome) POLR2F" source="3864" target="1174" cy:directed="1"/>
      <edge id="21636" label="POP5 (reactome) POLR1D" source="3864" target="1172" cy:directed="1"/>
      <edge id="21635" label="POP5 (reactome) POLR1C" source="3864" target="1171" cy:directed="1"/>
      <edge id="21634" label="POP5 (intact) KRT40" source="3864" target="1403" cy:directed="1"/>
      <edge id="21633" label="POP5 (intact) KRT34" source="3864" target="102" cy:directed="1"/>
      <edge id="21632" label="POP5 (reactome) ELAC2" source="3864" target="2318" cy:directed="1"/>
      <edge id="21631" label="POP5 (reactome) CRCP" source="3864" target="1161" cy:directed="1"/>
      <edge id="21630" label="POP5 (intact) CEP44" source="3864" target="3381" cy:directed="1"/>
      <edge id="21629" label="POP5 (intact) CCDC102B" source="3864" target="3881" cy:directed="1"/>
      <edge id="21628" label="POP5 (intact) CAMK2B" source="3864" target="2128" cy:directed="1"/>
      <edge id="21627" label="PNPLA3 (reactome) CEPT1" source="3833" target="3835" cy:directed="1"/>
      <edge id="21626" label="PNPLA3 (intact) AKT2" source="3833" target="3834" cy:directed="1"/>
      <edge id="21625" label="PLXNB2 (intact) PTN" source="3831" target="1127" cy:directed="1"/>
      <edge id="21624" label="PLXNB2 (intact) PFDN1" source="3831" target="3832" cy:directed="1"/>
      <edge id="21623" label="PLXNB2 (intact) MST1R" source="3831" target="1317" cy:directed="1"/>
      <edge id="21622" label="PLXNB2 (intact) MET" source="3831" target="1316" cy:directed="1"/>
      <edge id="21621" label="PLXNB2 (intact) HMOX2" source="3831" target="981" cy:directed="1"/>
      <edge id="21620" label="PLXNB2 (intact) CENPU" source="3831" target="1496" cy:directed="1"/>
      <edge id="21619" label="PLOD1 (reactome) PLOD3" source="3829" target="3537" cy:directed="1"/>
      <edge id="21618" label="PLOD1 (reactome) P4HB" source="3829" target="3830" cy:directed="1"/>
      <edge id="21617" label="PLOD1 (intact) MAP3K3" source="3829" target="1261" cy:directed="1"/>
      <edge id="21616" label="PLGRKT (intact) XRCC6" source="3828" target="763" cy:directed="1"/>
      <edge id="21615" label="PLGRKT (intact) SAT1" source="3828" target="103" cy:directed="1"/>
      <edge id="21614" label="PLGRKT (intact) PLG" source="3828" target="691" cy:directed="1"/>
      <edge id="21613" label="PLEKHA6 (intact) PLEKHA5" source="3827" target="3823" cy:directed="1"/>
      <edge id="21612" label="PLCE1 (reactome) SYNJ1" source="3819" target="629" cy:directed="1"/>
      <edge id="21611" label="PLCE1 (reactome) PTEN" source="3819" target="507" cy:directed="1"/>
      <edge id="21610" label="PLCE1 (reactome) PRKCD" source="3819" target="3271" cy:directed="1"/>
      <edge id="21609" label="PLCE1 (reactome) PIP5K1C" source="3819" target="606" cy:directed="1"/>
      <edge id="21608" label="PLCE1 (reactome) PIP5K1B" source="3819" target="3209" cy:directed="1"/>
      <edge id="21607" label="PLCE1 (reactome) PIP5K1A" source="3819" target="3208" cy:directed="1"/>
      <edge id="21606" label="PLCE1 (reactome) PIP4K2B" source="3819" target="3207" cy:directed="1"/>
      <edge id="21605" label="PLCE1 (reactome) PIP4K2A" source="3819" target="3206" cy:directed="1"/>
      <edge id="21604" label="PLCE1 (reactome) OCRL" source="3819" target="600" cy:directed="1"/>
      <edge id="21603" label="PLCE1 (intact) NRAS" source="3819" target="1148" cy:directed="1"/>
      <edge id="21602" label="PLCE1 (reactome) ITPR3" source="3819" target="1308" cy:directed="1"/>
      <edge id="21601" label="PLCE1 (reactome) ITPR2" source="3819" target="1307" cy:directed="1"/>
      <edge id="21600" label="PLCE1 (reactome) ITPR1" source="3819" target="1306" cy:directed="1"/>
      <edge id="21599" label="PLCE1 (reactome) ITPKC" source="3819" target="3259" cy:directed="1"/>
      <edge id="21598" label="PLCE1 (reactome) ITPKB" source="3819" target="3258" cy:directed="1"/>
      <edge id="21597" label="PLCE1 (reactome) ITPKA" source="3819" target="3257" cy:directed="1"/>
      <edge id="21596" label="PLCE1 (reactome) INPP5J" source="3819" target="3202" cy:directed="1"/>
      <edge id="21595" label="PLCE1 (reactome) INPP5B" source="3819" target="827" cy:directed="1"/>
      <edge id="21594" label="PLCE1 (reactome) INPP5A" source="3819" target="3820" cy:directed="1"/>
      <edge id="21593" label="PLCE1 (reactome) CALM3" source="3819" target="1220" cy:directed="1"/>
      <edge id="21592" label="PLCE1 (reactome) CALM2" source="3819" target="1219" cy:directed="1"/>
      <edge id="21591" label="PLCE1 (reactome) CALM1" source="3819" target="1218" cy:directed="1"/>
      <edge id="21590" label="RCOR1 (intact) YEATS4" source="3817" target="2583" cy:directed="1"/>
      <edge id="21589" label="RCOR1 (intact) VPS53" source="3817" target="2721" cy:directed="1"/>
      <edge id="21588" label="RCOR1 (intact) VPS51" source="3817" target="1872" cy:directed="1"/>
      <edge id="21587" label="RCOR1 (intact) VPS50" source="3817" target="3818" cy:directed="1"/>
      <edge id="21586" label="RCOR1 (intact) TUFT1" source="3817" target="89" cy:directed="1"/>
      <edge id="21585" label="RCOR1 (intact) TSSC1" source="3817" target="3754" cy:directed="1"/>
      <edge id="21584" label="RCOR1 (intact) THAP11" source="3817" target="3781" cy:directed="1"/>
      <edge id="21583" label="RCOR1 (intact) TFPT" source="3817" target="3199" cy:directed="1"/>
      <edge id="21582" label="RCOR1 (intact) SNAP29" source="3817" target="3993" cy:directed="1"/>
      <edge id="21581" label="RCOR1 (intact) SMARCC2" source="3817" target="3992" cy:directed="1"/>
      <edge id="21580" label="RCOR1 (intact) SMARCA4" source="3817" target="1193" cy:directed="1"/>
      <edge id="21579" label="RCOR1 (intact) RPRD1A" source="3817" target="3648" cy:directed="1"/>
      <edge id="21578" label="RCOR1 (reactome) REST" source="3817" target="3991" cy:directed="1"/>
      <edge id="21577" label="RCOR1 (intact) RABGEF1" source="3817" target="3816" cy:directed="1"/>
      <edge id="21576" label="RCOR1 (intact) RABGAP1L" source="3817" target="3815" cy:directed="1"/>
      <edge id="21575" label="RCOR1 (intact) RABEP1" source="3817" target="3814" cy:directed="1"/>
      <edge id="21574" label="RCOR1 (intact) PTRF" source="3817" target="3813" cy:directed="1"/>
      <edge id="21573" label="RCOR1 (intact) PHLDB3" source="3817" target="3811" cy:directed="1"/>
      <edge id="21572" label="RCOR1 (reactome) PHF21A" source="3817" target="3810" cy:directed="1"/>
      <edge id="21571" label="RCOR1 (intact) OIP5" source="3817" target="3809" cy:directed="1"/>
      <edge id="21570" label="RCOR1 (intact) NUF2" source="3817" target="1531" cy:directed="1"/>
      <edge id="21569" label="RCOR1 (intact) NCKAP5L" source="3817" target="3808" cy:directed="1"/>
      <edge id="21568" label="RCOR1 (intact) MAX" source="3817" target="2323" cy:directed="1"/>
      <edge id="21567" label="RCOR1 (reactome) KDM1A" source="3817" target="765" cy:directed="1"/>
      <edge id="21566" label="RCOR1 (akkerman) HTT" source="3817" target="768" cy:directed="1"/>
      <edge id="21565" label="RCOR1 (reactome) HMG20B" source="3817" target="3990" cy:directed="1"/>
      <edge id="21564" label="RCOR1 (intact) HMG20A" source="3817" target="1143" cy:directed="1"/>
      <edge id="21563" label="RCOR1 (reactome) HIST4H4" source="3817" target="905" cy:directed="1"/>
      <edge id="21562" label="RCOR1 (intact) HIST3H3" source="3817" target="2965" cy:directed="1"/>
      <edge id="21561" label="RCOR1 (reactome) HIST2H4B" source="3817" target="904" cy:directed="1"/>
      <edge id="21560" label="RCOR1 (reactome) HIST2H4A" source="3817" target="903" cy:directed="1"/>
      <edge id="21559" label="RCOR1 (reactome) HIST1H4L" source="3817" target="902" cy:directed="1"/>
      <edge id="21558" label="RCOR1 (reactome) HIST1H4K" source="3817" target="901" cy:directed="1"/>
      <edge id="21557" label="RCOR1 (reactome) HIST1H4J" source="3817" target="900" cy:directed="1"/>
      <edge id="21556" label="RCOR1 (reactome) HIST1H4I" source="3817" target="899" cy:directed="1"/>
      <edge id="21555" label="RCOR1 (reactome) HIST1H4H" source="3817" target="898" cy:directed="1"/>
      <edge id="21554" label="RCOR1 (reactome) HIST1H4F" source="3817" target="897" cy:directed="1"/>
      <edge id="21553" label="RCOR1 (reactome) HIST1H4E" source="3817" target="896" cy:directed="1"/>
      <edge id="21552" label="RCOR1 (reactome) HIST1H4D" source="3817" target="895" cy:directed="1"/>
      <edge id="21551" label="RCOR1 (reactome) HIST1H4C" source="3817" target="894" cy:directed="1"/>
      <edge id="21550" label="RCOR1 (reactome) HIST1H4B" source="3817" target="893" cy:directed="1"/>
      <edge id="21549" label="RCOR1 (reactome) HIST1H4A" source="3817" target="892" cy:directed="1"/>
      <edge id="21548" label="RCOR1 (reactome) HDAC2" source="3817" target="1996" cy:directed="1"/>
      <edge id="21547" label="RCOR1 (reactome) HDAC1" source="3817" target="1806" cy:directed="1"/>
      <edge id="21546" label="RCOR1 (intact) HAUS6" source="3817" target="1937" cy:directed="1"/>
      <edge id="21545" label="RCOR1 (intact) GRIPAP1" source="3817" target="3807" cy:directed="1"/>
      <edge id="21544" label="RCOR1 (intact) GOLGA5" source="3817" target="2321" cy:directed="1"/>
      <edge id="21543" label="RCOR1 (intact) GIT2" source="3817" target="235" cy:directed="1"/>
      <edge id="21542" label="RCOR1 (intact) DZIP3" source="3817" target="3806" cy:directed="1"/>
      <edge id="21541" label="RCOR1 (intact) CLOCK" source="3817" target="3805" cy:directed="1"/>
      <edge id="21540" label="RCOR1 (intact) CCHCR1" source="3817" target="3804" cy:directed="1"/>
      <edge id="21539" label="RCOR1 (intact) CCDC93" source="3817" target="3803" cy:directed="1"/>
      <edge id="21538" label="RCOR1 (intact) ARNTL" source="3817" target="3802" cy:directed="1"/>
      <edge id="21537" label="PSMD9 (intact) YEATS4" source="3812" target="2583" cy:directed="1"/>
      <edge id="21536" label="PSMD9 (intact) VPS53" source="3812" target="2721" cy:directed="1"/>
      <edge id="21535" label="PSMD9 (intact) VPS51" source="3812" target="1872" cy:directed="1"/>
      <edge id="21534" label="PSMD9 (intact) VPS50" source="3812" target="3818" cy:directed="1"/>
      <edge id="21533" label="PSMD9 (reactome) USP14" source="3812" target="3119" cy:directed="1"/>
      <edge id="21532" label="PSMD9 (reactome) UCHL5" source="3812" target="3200" cy:directed="1"/>
      <edge id="21531" label="PSMD9 (intact) TUFT1" source="3812" target="89" cy:directed="1"/>
      <edge id="21530" label="PSMD9 (intact) TSSC1" source="3812" target="3754" cy:directed="1"/>
      <edge id="21529" label="PSMD9 (intact) TRIM39" source="3812" target="3793" cy:directed="1"/>
      <edge id="21528" label="PSMD9 (intact) TRAF2" source="3812" target="1383" cy:directed="1"/>
      <edge id="21527" label="PSMD9 (intact) TNIP2" source="3812" target="1860" cy:directed="1"/>
      <edge id="21526" label="PSMD9 (intact) THAP11" source="3812" target="3781" cy:directed="1"/>
      <edge id="21525" label="PSMD9 (intact) TFPT" source="3812" target="3199" cy:directed="1"/>
      <edge id="21524" label="PSMD9 (reactome) SHFM1" source="3812" target="3784" cy:directed="1"/>
      <edge id="21523" label="PSMD9 (intact) RPRD1A" source="3812" target="3648" cy:directed="1"/>
      <edge id="21522" label="PSMD9 (intact) RIN3" source="3812" target="2118" cy:directed="1"/>
      <edge id="21521" label="PSMD9 (intact) RCOR1" source="3812" target="3817" cy:directed="1"/>
      <edge id="21520" label="PSMD9 (intact) RABGEF1" source="3812" target="3816" cy:directed="1"/>
      <edge id="21519" label="PSMD9 (intact) RABGAP1L" source="3812" target="3815" cy:directed="1"/>
      <edge id="21518" label="PSMD9 (intact) RABEP1" source="3812" target="3814" cy:directed="1"/>
      <edge id="21517" label="PSMD9 (intact) PTRF" source="3812" target="3813" cy:directed="1"/>
      <edge id="21516" label="PSMD9 (reactome) PSMF1" source="3812" target="3917" cy:directed="1"/>
      <edge id="21515" label="PSMD9 (reactome) PSME4" source="3812" target="3916" cy:directed="1"/>
      <edge id="21514" label="PSMD9 (reactome) PSME3" source="3812" target="1033" cy:directed="1"/>
      <edge id="21513" label="PSMD9 (reactome) PSME2" source="3812" target="3915" cy:directed="1"/>
      <edge id="21512" label="PSMD9 (reactome) PSME1" source="3812" target="2014" cy:directed="1"/>
      <edge id="21511" label="PSMD9 (reactome) PSMD7" source="3812" target="3913" cy:directed="1"/>
      <edge id="21510" label="PSMD9 (reactome) PSMD6" source="3812" target="1055" cy:directed="1"/>
      <edge id="21509" label="PSMD9 (reactome) PSMD5" source="3812" target="3912" cy:directed="1"/>
      <edge id="21508" label="PSMD9 (reactome) PSMD4" source="3812" target="3080" cy:directed="1"/>
      <edge id="21507" label="PSMD9 (reactome) PSMD3" source="3812" target="3079" cy:directed="1"/>
      <edge id="21506" label="PSMD9 (reactome) PSMD2" source="3812" target="941" cy:directed="1"/>
      <edge id="21505" label="PSMD9 (reactome) PSMD14" source="3812" target="3911" cy:directed="1"/>
      <edge id="21504" label="PSMD9 (reactome) PSMD13" source="3812" target="3078" cy:directed="1"/>
      <edge id="21503" label="PSMD9 (reactome) PSMD12" source="3812" target="3910" cy:directed="1"/>
      <edge id="21502" label="PSMD9 (reactome) PSMD11" source="3812" target="2702" cy:directed="1"/>
      <edge id="21501" label="PSMD9 (reactome) PSMD10" source="3812" target="2573" cy:directed="1"/>
      <edge id="21500" label="PSMD9 (reactome) PSMD1" source="3812" target="3077" cy:directed="1"/>
      <edge id="21499" label="PSMD9 (reactome) PSMC6" source="3812" target="3076" cy:directed="1"/>
      <edge id="21498" label="PSMD9 (reactome) PSMC5" source="3812" target="940" cy:directed="1"/>
      <edge id="21497" label="PSMD9 (reactome) PSMC4" source="3812" target="939" cy:directed="1"/>
      <edge id="21496" label="PSMD9 (reactome) PSMC3" source="3812" target="3909" cy:directed="1"/>
      <edge id="21495" label="PSMD9 (reactome) PSMC2" source="3812" target="938" cy:directed="1"/>
      <edge id="21494" label="PSMD9 (reactome) PSMC1" source="3812" target="937" cy:directed="1"/>
      <edge id="21493" label="PSMD9 (reactome) PSMB8" source="3812" target="3907" cy:directed="1"/>
      <edge id="21492" label="PSMD9 (reactome) PSMB6" source="3812" target="3075" cy:directed="1"/>
      <edge id="21491" label="PSMD9 (reactome) PSMB5" source="3812" target="3906" cy:directed="1"/>
      <edge id="21490" label="PSMD9 (reactome) PSMB4" source="3812" target="3074" cy:directed="1"/>
      <edge id="21489" label="PSMD9 (reactome) PSMB3" source="3812" target="3073" cy:directed="1"/>
      <edge id="21488" label="PSMD9 (reactome) PSMB2" source="3812" target="3905" cy:directed="1"/>
      <edge id="21487" label="PSMD9 (reactome) PSMB11" source="3812" target="3904" cy:directed="1"/>
      <edge id="21486" label="PSMD9 (reactome) PSMB10" source="3812" target="3903" cy:directed="1"/>
      <edge id="21485" label="PSMD9 (reactome) PSMB1" source="3812" target="3072" cy:directed="1"/>
      <edge id="21484" label="PSMD9 (reactome) PSMA8" source="3812" target="3902" cy:directed="1"/>
      <edge id="21483" label="PSMD9 (reactome) PSMA7" source="3812" target="3071" cy:directed="1"/>
      <edge id="21482" label="PSMD9 (reactome) PSMA6" source="3812" target="3070" cy:directed="1"/>
      <edge id="21481" label="PSMD9 (reactome) PSMA5" source="3812" target="3901" cy:directed="1"/>
      <edge id="21480" label="PSMD9 (reactome) PSMA4" source="3812" target="3900" cy:directed="1"/>
      <edge id="21479" label="PSMD9 (reactome) PSMA3" source="3812" target="2746" cy:directed="1"/>
      <edge id="21478" label="PSMD9 (reactome) PSMA2" source="3812" target="3899" cy:directed="1"/>
      <edge id="21477" label="PSMD9 (reactome) PSMA1" source="3812" target="86" cy:directed="1"/>
      <edge id="21476" label="PSMD9 (intact) PHLDB3" source="3812" target="3811" cy:directed="1"/>
      <edge id="21475" label="PSMD9 (intact) PHF21A" source="3812" target="3810" cy:directed="1"/>
      <edge id="21474" label="PSMD9 (intact) OIP5" source="3812" target="3809" cy:directed="1"/>
      <edge id="21473" label="PSMD9 (intact) NUF2" source="3812" target="1531" cy:directed="1"/>
      <edge id="21472" label="PSMD9 (intact) NCKIPSD" source="3812" target="172" cy:directed="1"/>
      <edge id="21471" label="PSMD9 (intact) NCKAP5L" source="3812" target="3808" cy:directed="1"/>
      <edge id="21470" label="PSMD9 (intact) MAX" source="3812" target="2323" cy:directed="1"/>
      <edge id="21469" label="PSMD9 (intact) KDM1A" source="3812" target="765" cy:directed="1"/>
      <edge id="21468" label="PSMD9 (intact) HMG20A" source="3812" target="1143" cy:directed="1"/>
      <edge id="21467" label="PSMD9 (intact) HAUS6" source="3812" target="1937" cy:directed="1"/>
      <edge id="21466" label="PSMD9 (intact) GRIPAP1" source="3812" target="3807" cy:directed="1"/>
      <edge id="21465" label="PSMD9 (intact) GOLGA5" source="3812" target="2321" cy:directed="1"/>
      <edge id="21464" label="PSMD9 (intact) GIT2" source="3812" target="235" cy:directed="1"/>
      <edge id="21463" label="PSMD9 (intact) DZIP3" source="3812" target="3806" cy:directed="1"/>
      <edge id="21462" label="PSMD9 (intact) CLOCK" source="3812" target="3805" cy:directed="1"/>
      <edge id="21461" label="PSMD9 (intact) CCHCR1" source="3812" target="3804" cy:directed="1"/>
      <edge id="21460" label="PSMD9 (intact) CCDC93" source="3812" target="3803" cy:directed="1"/>
      <edge id="21459" label="PSMD9 (intact) BANP" source="3812" target="3919" cy:directed="1"/>
      <edge id="21458" label="PSMD9 (intact) ARNTL" source="3812" target="3802" cy:directed="1"/>
      <edge id="21457" label="PSMD9 (reactome) ADRM1" source="3812" target="3897" cy:directed="1"/>
      <edge id="21456" label="PKN3 (intact) YEATS4" source="3801" target="2583" cy:directed="1"/>
      <edge id="21455" label="PKN3 (intact) VPS53" source="3801" target="2721" cy:directed="1"/>
      <edge id="21454" label="PKN3 (intact) VPS52" source="3801" target="2720" cy:directed="1"/>
      <edge id="21453" label="PKN3 (intact) VPS51" source="3801" target="1872" cy:directed="1"/>
      <edge id="21452" label="PKN3 (intact) VPS50" source="3801" target="3818" cy:directed="1"/>
      <edge id="21451" label="PKN3 (intact) TUFT1" source="3801" target="89" cy:directed="1"/>
      <edge id="21450" label="PKN3 (intact) TSSC1" source="3801" target="3754" cy:directed="1"/>
      <edge id="21449" label="PKN3 (intact) THAP11" source="3801" target="3781" cy:directed="1"/>
      <edge id="21448" label="PKN3 (intact) TFPT" source="3801" target="3199" cy:directed="1"/>
      <edge id="21447" label="PKN3 (intact) TFIP11" source="3801" target="1378" cy:directed="1"/>
      <edge id="21446" label="PKN3 (intact) STRN" source="3801" target="2254" cy:directed="1"/>
      <edge id="21445" label="PKN3 (intact) RPRD1A" source="3801" target="3648" cy:directed="1"/>
      <edge id="21444" label="PKN3 (intact) RCOR1" source="3801" target="3817" cy:directed="1"/>
      <edge id="21443" label="PKN3 (intact) RABGEF1" source="3801" target="3816" cy:directed="1"/>
      <edge id="21442" label="PKN3 (intact) RABGAP1L" source="3801" target="3815" cy:directed="1"/>
      <edge id="21441" label="PKN3 (intact) RABEP1" source="3801" target="3814" cy:directed="1"/>
      <edge id="21440" label="PKN3 (intact) PTRF" source="3801" target="3813" cy:directed="1"/>
      <edge id="21439" label="PKN3 (intact) PSMD9" source="3801" target="3812" cy:directed="1"/>
      <edge id="21438" label="PKN3 (intact) PNMA1" source="3801" target="2939" cy:directed="1"/>
      <edge id="21437" label="PKN3 (intact) PHLDB3" source="3801" target="3811" cy:directed="1"/>
      <edge id="21436" label="PKN3 (intact) PHF21A" source="3801" target="3810" cy:directed="1"/>
      <edge id="21435" label="PKN3 (intact) OIP5" source="3801" target="3809" cy:directed="1"/>
      <edge id="21434" label="PKN3 (intact) NUF2" source="3801" target="1531" cy:directed="1"/>
      <edge id="21433" label="PKN3 (intact) NCKAP5L" source="3801" target="3808" cy:directed="1"/>
      <edge id="21432" label="PKN3 (intact) MOB4" source="3801" target="2249" cy:directed="1"/>
      <edge id="21431" label="PKN3 (intact) MAX" source="3801" target="2323" cy:directed="1"/>
      <edge id="21430" label="PKN3 (intact) KRT31" source="3801" target="1107" cy:directed="1"/>
      <edge id="21429" label="PKN3 (intact) HMG20A" source="3801" target="1143" cy:directed="1"/>
      <edge id="21428" label="PKN3 (intact) HAUS6" source="3801" target="1937" cy:directed="1"/>
      <edge id="21427" label="PKN3 (intact) GRIPAP1" source="3801" target="3807" cy:directed="1"/>
      <edge id="21426" label="PKN3 (intact) GOLGA5" source="3801" target="2321" cy:directed="1"/>
      <edge id="21425" label="PKN3 (intact) GOLGA2" source="3801" target="440" cy:directed="1"/>
      <edge id="21424" label="PKN3 (intact) GIT2" source="3801" target="235" cy:directed="1"/>
      <edge id="21423" label="PKN3 (intact) GIT1" source="3801" target="1992" cy:directed="1"/>
      <edge id="21422" label="PKN3 (intact) DZIP3" source="3801" target="3806" cy:directed="1"/>
      <edge id="21421" label="PKN3 (intact) CLOCK" source="3801" target="3805" cy:directed="1"/>
      <edge id="21420" label="PKN3 (intact) CCHCR1" source="3801" target="3804" cy:directed="1"/>
      <edge id="21419" label="PKN3 (intact) CCDC93" source="3801" target="3803" cy:directed="1"/>
      <edge id="21418" label="PKN3 (intact) ARNTL" source="3801" target="3802" cy:directed="1"/>
      <edge id="21417" label="PKN3 (intact) ARHGAP26" source="3801" target="799" cy:directed="1"/>
      <edge id="21416" label="PKN3 (intact) ARHGAP10" source="3801" target="788" cy:directed="1"/>
      <edge id="21415" label="PKIB (intact) PIN1" source="3800" target="1032" cy:directed="1"/>
      <edge id="21414" label="PIM3 (intact) HSP90AB1" source="3799" target="1808" cy:directed="1"/>
      <edge id="21413" label="PIGC (intact) ZHX1" source="3798" target="1135" cy:directed="1"/>
      <edge id="21412" label="PI4KA (intact) VCAM1" source="3795" target="514" cy:directed="1"/>
      <edge id="21411" label="PI4KA (intact) TNNT1" source="3795" target="2028" cy:directed="1"/>
      <edge id="21410" label="PI4KA (intact) STRN4" source="3795" target="2256" cy:directed="1"/>
      <edge id="21409" label="PI4KA (reactome) SACM1L" source="3795" target="2666" cy:directed="1"/>
      <edge id="21408" label="PI4KA (reactome) PIK3C2G" source="3795" target="3205" cy:directed="1"/>
      <edge id="21407" label="PI4KA (reactome) PIK3C2A" source="3795" target="605" cy:directed="1"/>
      <edge id="21406" label="PI4KA (intact) MTNR1B" source="3795" target="243" cy:directed="1"/>
      <edge id="21405" label="PI4KA (intact) MRPL44" source="3795" target="3469" cy:directed="1"/>
      <edge id="21404" label="PI4KA (reactome) MBOAT7" source="3795" target="3797" cy:directed="1"/>
      <edge id="21403" label="PI4KA (reactome) CDIPT" source="3795" target="3796" cy:directed="1"/>
      <edge id="21402" label="PI4KA (intact) C8orf33" source="3795" target="2096" cy:directed="1"/>
      <edge id="21401" label="PEX12 (intact) PEX19" source="3794" target="84" cy:directed="1"/>
      <edge id="21400" label="PDLIM4 (intact) RBPMS" source="3792" target="781" cy:directed="1"/>
      <edge id="21399" label="PDGFC (reactome) PLG" source="3791" target="691" cy:directed="1"/>
      <edge id="21398" label="PDGFC (intact) PDGFRA" source="3791" target="2114" cy:directed="1"/>
      <edge id="21397" label="PDGFC (reactome) PDGFB" source="3791" target="2113" cy:directed="1"/>
      <edge id="21396" label="PDGFC (reactome) PDGFA" source="3791" target="2112" cy:directed="1"/>
      <edge id="21395" label="PDGFC (reactome) FURIN" source="3791" target="2080" cy:directed="1"/>
      <edge id="21394" label="PDE7A (reactome) ADCY9" source="3790" target="292" cy:directed="1"/>
      <edge id="21393" label="PDE7A (reactome) ADCY8" source="3790" target="291" cy:directed="1"/>
      <edge id="21392" label="PDE7A (reactome) ADCY7" source="3790" target="290" cy:directed="1"/>
      <edge id="21391" label="PDE7A (reactome) ADCY6" source="3790" target="289" cy:directed="1"/>
      <edge id="21390" label="PDE7A (reactome) ADCY5" source="3790" target="288" cy:directed="1"/>
      <edge id="21389" label="PDE7A (reactome) ADCY4" source="3790" target="287" cy:directed="1"/>
      <edge id="21388" label="PDE7A (reactome) ADCY3" source="3790" target="286" cy:directed="1"/>
      <edge id="21387" label="PDE7A (reactome) ADCY2" source="3790" target="285" cy:directed="1"/>
      <edge id="21386" label="PDE7A (reactome) ADCY1" source="3790" target="284" cy:directed="1"/>
      <edge id="21385" label="PDCD10 (intact) VCAM1" source="3786" target="514" cy:directed="1"/>
      <edge id="21384" label="PDCD10 (intact) STRN3" source="3786" target="2255" cy:directed="1"/>
      <edge id="21383" label="PDCD10 (intact) STRN" source="3786" target="2254" cy:directed="1"/>
      <edge id="21382" label="PDCD10 (intact) STK26" source="3786" target="2252" cy:directed="1"/>
      <edge id="21381" label="PDCD10 (intact) STK25" source="3786" target="2251" cy:directed="1"/>
      <edge id="21380" label="PDCD10 (intact) STK24" source="3786" target="2250" cy:directed="1"/>
      <edge id="21379" label="PDCD10 (intact) SLMAP" source="3786" target="3789" cy:directed="1"/>
      <edge id="21378" label="PDCD10 (intact) PTPN13" source="3786" target="3788" cy:directed="1"/>
      <edge id="21377" label="PDCD10 (intact) MCC" source="3786" target="503" cy:directed="1"/>
      <edge id="21376" label="PDCD10 (intact) FGFR1OP2" source="3786" target="2320" cy:directed="1"/>
      <edge id="21375" label="PDCD10 (intact) CHMP5" source="3786" target="3787" cy:directed="1"/>
      <edge id="21374" label="PCIF1 (intact) PPP1CA" source="3785" target="1125" cy:directed="1"/>
      <edge id="21373" label="PCIF1 (intact) HDAC3" source="3785" target="2547" cy:directed="1"/>
      <edge id="21372" label="PCID2 (intact) SHFM1" source="3783" target="3784" cy:directed="1"/>
      <edge id="21371" label="PCID2 (intact) NEK6" source="3783" target="3522" cy:directed="1"/>
      <edge id="21370" label="PCID2 (intact) ILK" source="3783" target="3349" cy:directed="1"/>
      <edge id="21369" label="PCID2 (intact) IKZF3" source="3783" target="1809" cy:directed="1"/>
      <edge id="21368" label="PCID2 (intact) BRF2" source="3783" target="79" cy:directed="1"/>
      <edge id="21367" label="PCDH12 (intact) MYBPC2" source="3782" target="3244" cy:directed="1"/>
      <edge id="21366" label="PACS2 (intact) SFN" source="3774" target="1326" cy:directed="1"/>
      <edge id="21365" label="P2RX3 (reactome) PRKCG" source="3773" target="610" cy:directed="1"/>
      <edge id="21364" label="P2RX3 (reactome) PRKCB" source="3773" target="609" cy:directed="1"/>
      <edge id="21363" label="P2RX3 (reactome) PRKCA" source="3773" target="608" cy:directed="1"/>
      <edge id="21362" label="P2RX3 (reactome) P2RX5" source="3773" target="1137" cy:directed="1"/>
      <edge id="21361" label="OSBPL11 (intact) OSBPL9" source="3771" target="3772" cy:directed="1"/>
      <edge id="21360" label="OR1I1 (reactome) GNGT1" source="3770" target="2671" cy:directed="1"/>
      <edge id="21359" label="OR1I1 (reactome) GNB1" source="3770" target="324" cy:directed="1"/>
      <edge id="21358" label="OR1I1 (reactome) GNAL" source="3770" target="2907" cy:directed="1"/>
      <edge id="21357" label="OR1C1 (reactome) GNGT1" source="3769" target="2671" cy:directed="1"/>
      <edge id="21356" label="OR1C1 (reactome) GNB1" source="3769" target="324" cy:directed="1"/>
      <edge id="21355" label="OR1C1 (reactome) GNAL" source="3769" target="2907" cy:directed="1"/>
      <edge id="21354" label="OR14A2 (reactome) GNGT1" source="3768" target="2671" cy:directed="1"/>
      <edge id="21353" label="OR14A2 (reactome) GNB1" source="3768" target="324" cy:directed="1"/>
      <edge id="21352" label="OR14A2 (reactome) GNAL" source="3768" target="2907" cy:directed="1"/>
      <edge id="21351" label="OR13G1 (reactome) GNGT1" source="3767" target="2671" cy:directed="1"/>
      <edge id="21350" label="OR13G1 (reactome) GNB1" source="3767" target="324" cy:directed="1"/>
      <edge id="21349" label="OR13G1 (reactome) GNAL" source="3767" target="2907" cy:directed="1"/>
      <edge id="21348" label="OR11L1 (reactome) GNGT1" source="3766" target="2671" cy:directed="1"/>
      <edge id="21347" label="OR11L1 (reactome) GNB1" source="3766" target="324" cy:directed="1"/>
      <edge id="21346" label="OR11L1 (reactome) GNAL" source="3766" target="2907" cy:directed="1"/>
      <edge id="21345" label="ODF3 (intact) DYNLL1" source="3764" target="1446" cy:directed="1"/>
      <edge id="21344" label="OAZ2 (reactome) ODC1" source="3763" target="2204" cy:directed="1"/>
      <edge id="21343" label="NUFIP2 (intact) PEAR1" source="3760" target="3762" cy:directed="1"/>
      <edge id="21342" label="NUFIP2 (intact) MDFI" source="3760" target="1053" cy:directed="1"/>
      <edge id="21341" label="NUFIP2 (intact) LCE2C" source="3760" target="3761" cy:directed="1"/>
      <edge id="21340" label="NUFIP2 (intact) KRTAP9-3" source="3760" target="1518" cy:directed="1"/>
      <edge id="21339" label="NUFIP2 (intact) KRTAP9-2" source="3760" target="1517" cy:directed="1"/>
      <edge id="21338" label="NUFIP2 (intact) KRTAP4-2" source="3760" target="2043" cy:directed="1"/>
      <edge id="21337" label="NUFIP2 (intact) KRTAP4-12" source="3760" target="266" cy:directed="1"/>
      <edge id="21336" label="NUFIP2 (intact) KRTAP2-3" source="3760" target="2239" cy:directed="1"/>
      <edge id="21335" label="NUFIP2 (intact) KRTAP12-3" source="3760" target="2042" cy:directed="1"/>
      <edge id="21334" label="NUFIP2 (intact) KRTAP10-8" source="3760" target="1052" cy:directed="1"/>
      <edge id="21333" label="NUFIP2 (intact) KRTAP10-5" source="3760" target="2038" cy:directed="1"/>
      <edge id="21332" label="NUFIP2 (intact) KRT31" source="3760" target="1107" cy:directed="1"/>
      <edge id="21331" label="NUFIP2 (intact) GRN" source="3760" target="2107" cy:directed="1"/>
      <edge id="21330" label="NUFIP2 (intact) G3BP2" source="3760" target="2360" cy:directed="1"/>
      <edge id="21329" label="NUFIP2 (intact) G3BP1" source="3760" target="1068" cy:directed="1"/>
      <edge id="21328" label="NUFIP2 (intact) EFEMP2" source="3760" target="2735" cy:directed="1"/>
      <edge id="21327" label="NUFIP2 (intact) CYSRT1" source="3760" target="775" cy:directed="1"/>
      <edge id="21326" label="NUFIP2 (intact) COMP" source="3760" target="3226" cy:directed="1"/>
      <edge id="21325" label="NUDT14 (intact) ZCCHC10" source="3757" target="3759" cy:directed="1"/>
      <edge id="21324" label="NUDT14 (intact) WDYHV1" source="3757" target="1376" cy:directed="1"/>
      <edge id="21323" label="NUDT14 (intact) TERF2IP" source="3757" target="634" cy:directed="1"/>
      <edge id="21322" label="NUDT14 (intact) TERF1" source="3757" target="2705" cy:directed="1"/>
      <edge id="21321" label="NUDT14 (intact) REL" source="3757" target="1382" cy:directed="1"/>
      <edge id="21320" label="NUDT14 (intact) RAF1" source="3757" target="1128" cy:directed="1"/>
      <edge id="21319" label="NUDT14 (intact) NIF3L1" source="3757" target="3215" cy:directed="1"/>
      <edge id="21318" label="NUDT14 (intact) LNX2" source="3757" target="3758" cy:directed="1"/>
      <edge id="21317" label="NUDT14 (intact) LNX1" source="3757" target="240" cy:directed="1"/>
      <edge id="21316" label="NUDT14 (intact) ARAF" source="3757" target="2091" cy:directed="1"/>
      <edge id="21315" label="NLE1 (intact) EWSR1" source="3735" target="3239" cy:directed="1"/>
      <edge id="21314" label="STIM1 (reactome) PRKCB" source="3734" target="609" cy:directed="1"/>
      <edge id="21313" label="STIM1 (intact) PRKAA2" source="3734" target="3538" cy:directed="1"/>
      <edge id="21312" label="STIM1 (reactome) PPP3R1" source="3734" target="3733" cy:directed="1"/>
      <edge id="21311" label="STIM1 (reactome) PPP3CB" source="3734" target="3732" cy:directed="1"/>
      <edge id="21310" label="STIM1 (reactome) PPP3CA" source="3734" target="3731" cy:directed="1"/>
      <edge id="21309" label="STIM1 (intact) PDIA3" source="3734" target="3026" cy:directed="1"/>
      <edge id="21308" label="STIM1 (reactome) ORAI1" source="3734" target="3730" cy:directed="1"/>
      <edge id="21307" label="STIM1 (reactome) NFATC2" source="3734" target="4130" cy:directed="1"/>
      <edge id="21306" label="STIM1 (intact) MAPRE1" source="3734" target="1523" cy:directed="1"/>
      <edge id="21305" label="STIM1 (reactome) ITPR3" source="3734" target="1308" cy:directed="1"/>
      <edge id="21304" label="STIM1 (reactome) ITPR2" source="3734" target="1307" cy:directed="1"/>
      <edge id="21303" label="STIM1 (reactome) ITPR1" source="3734" target="1306" cy:directed="1"/>
      <edge id="21302" label="STIM1 (intact) EXOC5" source="3734" target="865" cy:directed="1"/>
      <edge id="21301" label="STIM1 (reactome) CALM3" source="3734" target="1220" cy:directed="1"/>
      <edge id="21300" label="STIM1 (reactome) CALM2" source="3734" target="1219" cy:directed="1"/>
      <edge id="21299" label="STIM1 (reactome) CALM1" source="3734" target="1218" cy:directed="1"/>
      <edge id="21298" label="NFATC1 (intact) YWHAZ" source="3729" target="1050" cy:directed="1"/>
      <edge id="21297" label="NFATC1 (reactome) STIM1" source="3729" target="3734" cy:directed="1"/>
      <edge id="21296" label="NFATC1 (reactome) PPP3R1" source="3729" target="3733" cy:directed="1"/>
      <edge id="21295" label="NFATC1 (reactome) PPP3CB" source="3729" target="3732" cy:directed="1"/>
      <edge id="21294" label="NFATC1 (reactome) PPP3CA" source="3729" target="3731" cy:directed="1"/>
      <edge id="21293" label="NFATC1 (reactome) ORAI1" source="3729" target="3730" cy:directed="1"/>
      <edge id="21292" label="NFATC1 (intact) OGT" source="3729" target="3390" cy:directed="1"/>
      <edge id="21291" label="NFATC1 (intact) JUN" source="3729" target="2615" cy:directed="1"/>
      <edge id="21290" label="NFATC1 (intact) HOXC13" source="3729" target="2563" cy:directed="1"/>
      <edge id="21289" label="NFATC1 (intact) CREB1" source="3729" target="1986" cy:directed="1"/>
      <edge id="21288" label="NFATC1 (reactome) CALM3" source="3729" target="1220" cy:directed="1"/>
      <edge id="21287" label="NFATC1 (reactome) CALM2" source="3729" target="1219" cy:directed="1"/>
      <edge id="21286" label="NFATC1 (reactome) CALM1" source="3729" target="1218" cy:directed="1"/>
      <edge id="21285" label="NFATC1 (intact) ATF2" source="3729" target="3326" cy:directed="1"/>
      <edge id="21284" label="NFATC1 (intact) ATF1" source="3729" target="3325" cy:directed="1"/>
      <edge id="21283" label="NEK9 (reactome) TPR" source="3726" target="1744" cy:directed="1"/>
      <edge id="21282" label="NEK9 (intact) SSRP1" source="3726" target="2225" cy:directed="1"/>
      <edge id="21281" label="NEK9 (reactome) SEH1L" source="3726" target="1549" cy:directed="1"/>
      <edge id="21280" label="NEK9 (reactome) RANBP2" source="3726" target="1546" cy:directed="1"/>
      <edge id="21279" label="NEK9 (reactome) RAE1" source="3726" target="1690" cy:directed="1"/>
      <edge id="21278" label="NEK9 (reactome) POM121" source="3726" target="607" cy:directed="1"/>
      <edge id="21277" label="NEK9 (reactome) PLK1" source="3726" target="1542" cy:directed="1"/>
      <edge id="21276" label="NEK9 (reactome) NUPL2" source="3726" target="1656" cy:directed="1"/>
      <edge id="21275" label="NEK9 (reactome) NUP98" source="3726" target="1538" cy:directed="1"/>
      <edge id="21274" label="NEK9 (reactome) NUP93" source="3726" target="1655" cy:directed="1"/>
      <edge id="21273" label="NEK9 (reactome) NUP88" source="3726" target="1654" cy:directed="1"/>
      <edge id="21272" label="NEK9 (reactome) NUP85" source="3726" target="1537" cy:directed="1"/>
      <edge id="21271" label="NEK9 (reactome) NUP62" source="3726" target="1369" cy:directed="1"/>
      <edge id="21270" label="NEK9 (reactome) NUP58" source="3726" target="1653" cy:directed="1"/>
      <edge id="21269" label="NEK9 (reactome) NUP54" source="3726" target="599" cy:directed="1"/>
      <edge id="21268" label="NEK9 (reactome) NUP50" source="3726" target="1652" cy:directed="1"/>
      <edge id="21267" label="NEK9 (reactome) NUP43" source="3726" target="1536" cy:directed="1"/>
      <edge id="21266" label="NEK9 (reactome) NUP37" source="3726" target="1535" cy:directed="1"/>
      <edge id="21265" label="NEK9 (reactome) NUP35" source="3726" target="1651" cy:directed="1"/>
      <edge id="21264" label="NEK9 (reactome) NUP214" source="3726" target="1650" cy:directed="1"/>
      <edge id="21263" label="NEK9 (reactome) NUP210" source="3726" target="1649" cy:directed="1"/>
      <edge id="21262" label="NEK9 (reactome) NUP205" source="3726" target="1648" cy:directed="1"/>
      <edge id="21261" label="NEK9 (reactome) NUP188" source="3726" target="1647" cy:directed="1"/>
      <edge id="21260" label="NEK9 (reactome) NUP160" source="3726" target="1534" cy:directed="1"/>
      <edge id="21259" label="NEK9 (reactome) NUP155" source="3726" target="1646" cy:directed="1"/>
      <edge id="21258" label="NEK9 (reactome) NUP153" source="3726" target="1645" cy:directed="1"/>
      <edge id="21257" label="NEK9 (reactome) NUP133" source="3726" target="1533" cy:directed="1"/>
      <edge id="21256" label="NEK9 (reactome) NUP107" source="3726" target="1532" cy:directed="1"/>
      <edge id="21255" label="NEK9 (intact) NUDCD2" source="3726" target="2637" cy:directed="1"/>
      <edge id="21254" label="NEK9 (intact) NSMAF" source="3726" target="3727" cy:directed="1"/>
      <edge id="21253" label="NEK9 (reactome) NEK6" source="3726" target="3522" cy:directed="1"/>
      <edge id="21252" label="NEK9 (reactome) NDC1" source="3726" target="1643" cy:directed="1"/>
      <edge id="21251" label="NEK9 (intact) MAP1LC3C" source="3726" target="926" cy:directed="1"/>
      <edge id="21250" label="NEK9 (intact) MAP1LC3B" source="3726" target="925" cy:directed="1"/>
      <edge id="21249" label="NEK9 (intact) HSP90AB1" source="3726" target="1808" cy:directed="1"/>
      <edge id="21248" label="NEK9 (intact) GABARAPL2" source="3726" target="922" cy:directed="1"/>
      <edge id="21247" label="NEK9 (intact) GABARAPL1" source="3726" target="921" cy:directed="1"/>
      <edge id="21246" label="NEK9 (intact) GABARAP" source="3726" target="920" cy:directed="1"/>
      <edge id="21245" label="NEK9 (intact) DYNLL2" source="3726" target="1447" cy:directed="1"/>
      <edge id="21244" label="NEK9 (intact) DYNLL1" source="3726" target="1446" cy:directed="1"/>
      <edge id="21243" label="NEK9 (intact) CHEK1" source="3726" target="3362" cy:directed="1"/>
      <edge id="21242" label="NEK9 (reactome) CDK1" source="3726" target="1480" cy:directed="1"/>
      <edge id="21241" label="NEK9 (reactome) CCNB2" source="3726" target="1472" cy:directed="1"/>
      <edge id="21240" label="NEK9 (reactome) CCNB1" source="3726" target="1471" cy:directed="1"/>
      <edge id="21239" label="NEK9 (reactome) AAAS" source="3726" target="1571" cy:directed="1"/>
      <edge id="21238" label="TNPO1 (reactome) ZFP36" source="3699" target="2365" cy:directed="1"/>
      <edge id="21237" label="TNPO1 (intact) YWHAZ" source="3699" target="1050" cy:directed="1"/>
      <edge id="21236" label="TNPO1 (reactome) YWHAB" source="3699" target="1334" cy:directed="1"/>
      <edge id="21235" label="TNPO1 (reactome) XRN1" source="3699" target="3142" cy:directed="1"/>
      <edge id="21234" label="TNPO1 (reactome) UPF3B" source="3699" target="1750" cy:directed="1"/>
      <edge id="21233" label="TNPO1 (reactome) TPR" source="3699" target="1744" cy:directed="1"/>
      <edge id="21232" label="TNPO1 (intact) STOM" source="3699" target="88" cy:directed="1"/>
      <edge id="21231" label="TNPO1 (reactome) SEH1L" source="3699" target="1549" cy:directed="1"/>
      <edge id="21230" label="TNPO1 (reactome) RNPS1" source="3699" target="615" cy:directed="1"/>
      <edge id="21229" label="TNPO1 (reactome) RBM8A" source="3699" target="1693" cy:directed="1"/>
      <edge id="21228" label="TNPO1 (reactome) RANBP2" source="3699" target="1546" cy:directed="1"/>
      <edge id="21227" label="TNPO1 (intact) RAN" source="3699" target="2259" cy:directed="1"/>
      <edge id="21226" label="TNPO1 (reactome) RAE1" source="3699" target="1690" cy:directed="1"/>
      <edge id="21225" label="TNPO1 (reactome) POM121" source="3699" target="607" cy:directed="1"/>
      <edge id="21224" label="TNPO1 (reactome) POLDIP3" source="3699" target="1666" cy:directed="1"/>
      <edge id="21223" label="TNPO1 (reactome) NXT1" source="3699" target="1658" cy:directed="1"/>
      <edge id="21222" label="TNPO1 (reactome) NXF1" source="3699" target="1657" cy:directed="1"/>
      <edge id="21221" label="TNPO1 (reactome) NUPL2" source="3699" target="1656" cy:directed="1"/>
      <edge id="21220" label="TNPO1 (reactome) NUP98" source="3699" target="1538" cy:directed="1"/>
      <edge id="21219" label="TNPO1 (reactome) NUP93" source="3699" target="1655" cy:directed="1"/>
      <edge id="21218" label="TNPO1 (reactome) NUP88" source="3699" target="1654" cy:directed="1"/>
      <edge id="21217" label="TNPO1 (reactome) NUP85" source="3699" target="1537" cy:directed="1"/>
      <edge id="21216" label="TNPO1 (reactome) NUP62" source="3699" target="1369" cy:directed="1"/>
      <edge id="21215" label="TNPO1 (reactome) NUP58" source="3699" target="1653" cy:directed="1"/>
      <edge id="21214" label="TNPO1 (reactome) NUP54" source="3699" target="599" cy:directed="1"/>
      <edge id="21213" label="TNPO1 (reactome) NUP50" source="3699" target="1652" cy:directed="1"/>
      <edge id="21212" label="TNPO1 (reactome) NUP43" source="3699" target="1536" cy:directed="1"/>
      <edge id="21211" label="TNPO1 (reactome) NUP37" source="3699" target="1535" cy:directed="1"/>
      <edge id="21210" label="TNPO1 (reactome) NUP35" source="3699" target="1651" cy:directed="1"/>
      <edge id="21209" label="TNPO1 (reactome) NUP214" source="3699" target="1650" cy:directed="1"/>
      <edge id="21208" label="TNPO1 (reactome) NUP210" source="3699" target="1649" cy:directed="1"/>
      <edge id="21207" label="TNPO1 (reactome) NUP205" source="3699" target="1648" cy:directed="1"/>
      <edge id="21206" label="TNPO1 (reactome) NUP188" source="3699" target="1647" cy:directed="1"/>
      <edge id="21205" label="TNPO1 (reactome) NUP160" source="3699" target="1534" cy:directed="1"/>
      <edge id="21204" label="TNPO1 (reactome) NUP155" source="3699" target="1646" cy:directed="1"/>
      <edge id="21203" label="TNPO1 (reactome) NUP153" source="3699" target="1645" cy:directed="1"/>
      <edge id="21202" label="TNPO1 (reactome) NUP133" source="3699" target="1533" cy:directed="1"/>
      <edge id="21201" label="TNPO1 (reactome) NUP107" source="3699" target="1532" cy:directed="1"/>
      <edge id="21200" label="TNPO1 (reactome) NDC1" source="3699" target="1643" cy:directed="1"/>
      <edge id="21199" label="TNPO1 (reactome) NCBP2" source="3699" target="1642" cy:directed="1"/>
      <edge id="21198" label="TNPO1 (reactome) MAPKAPK2" source="3699" target="3335" cy:directed="1"/>
      <edge id="21197" label="TNPO1 (reactome) MAGOHB" source="3699" target="1640" cy:directed="1"/>
      <edge id="21196" label="TNPO1 (reactome) MAGOH" source="3699" target="1639" cy:directed="1"/>
      <edge id="21195" label="TNPO1 (intact) LRRK2" source="3699" target="2608" cy:directed="1"/>
      <edge id="21194" label="TNPO1 (reactome) KIF17" source="3699" target="2739" cy:directed="1"/>
      <edge id="21193" label="TNPO1 (intact) GRB2" source="3699" target="140" cy:directed="1"/>
      <edge id="21192" label="TNPO1 (reactome) EXOSC9" source="3699" target="2351" cy:directed="1"/>
      <edge id="21191" label="TNPO1 (reactome) EXOSC8" source="3699" target="2079" cy:directed="1"/>
      <edge id="21190" label="TNPO1 (reactome) EXOSC7" source="3699" target="2350" cy:directed="1"/>
      <edge id="21189" label="TNPO1 (reactome) EXOSC6" source="3699" target="2349" cy:directed="1"/>
      <edge id="21188" label="TNPO1 (reactome) EXOSC5" source="3699" target="2348" cy:directed="1"/>
      <edge id="21187" label="TNPO1 (reactome) EXOSC4" source="3699" target="2347" cy:directed="1"/>
      <edge id="21186" label="TNPO1 (reactome) EXOSC3" source="3699" target="2346" cy:directed="1"/>
      <edge id="21185" label="TNPO1 (reactome) EXOSC2" source="3699" target="2345" cy:directed="1"/>
      <edge id="21184" label="TNPO1 (reactome) EXOSC1" source="3699" target="2344" cy:directed="1"/>
      <edge id="21183" label="TNPO1 (reactome) EIF4A3" source="3699" target="1610" cy:directed="1"/>
      <edge id="21182" label="TNPO1 (reactome) DIS3" source="3699" target="2343" cy:directed="1"/>
      <edge id="21181" label="TNPO1 (reactome) DCP2" source="3699" target="4198" cy:directed="1"/>
      <edge id="21180" label="TNPO1 (reactome) DCP1A" source="3699" target="4197" cy:directed="1"/>
      <edge id="21179" label="TNPO1 (reactome) CASC3" source="3699" target="1577" cy:directed="1"/>
      <edge id="21178" label="TNPO1 (reactome) ALYREF" source="3699" target="1572" cy:directed="1"/>
      <edge id="21177" label="TNPO1 (intact) ACTB" source="3699" target="107" cy:directed="1"/>
      <edge id="21176" label="TNPO1 (reactome) AAAS" source="3699" target="1571" cy:directed="1"/>
      <edge id="21175" label="RPRD2 (reactome) ZNF143" source="3650" target="3706" cy:directed="1"/>
      <edge id="21174" label="RPRD2 (reactome) ZC3H8" source="3650" target="3704" cy:directed="1"/>
      <edge id="21173" label="RPRD2 (reactome) VWA9" source="3650" target="3701" cy:directed="1"/>
      <edge id="21172" label="RPRD2 (intact) UPF1" source="3650" target="2232" cy:directed="1"/>
      <edge id="21171" label="RPRD2 (reactome) TBP" source="3650" target="1188" cy:directed="1"/>
      <edge id="21170" label="RPRD2 (reactome) TAF9" source="3650" target="1092" cy:directed="1"/>
      <edge id="21169" label="RPRD2 (reactome) TAF8" source="3650" target="3693" cy:directed="1"/>
      <edge id="21168" label="RPRD2 (reactome) TAF6" source="3650" target="3692" cy:directed="1"/>
      <edge id="21167" label="RPRD2 (reactome) TAF5" source="3650" target="3691" cy:directed="1"/>
      <edge id="21166" label="RPRD2 (reactome) TAF13" source="3650" target="3690" cy:directed="1"/>
      <edge id="21165" label="RPRD2 (reactome) TAF11" source="3650" target="3689" cy:directed="1"/>
      <edge id="21164" label="RPRD2 (reactome) SRRT" source="3650" target="1726" cy:directed="1"/>
      <edge id="21163" label="RPRD2 (reactome) SP1" source="3650" target="2024" cy:directed="1"/>
      <edge id="21162" label="RPRD2 (reactome) SNAPC5" source="3650" target="3687" cy:directed="1"/>
      <edge id="21161" label="RPRD2 (reactome) SNAPC4" source="3650" target="929" cy:directed="1"/>
      <edge id="21160" label="RPRD2 (reactome) SNAPC3" source="3650" target="3686" cy:directed="1"/>
      <edge id="21159" label="RPRD2 (reactome) SNAPC2" source="3650" target="3685" cy:directed="1"/>
      <edge id="21158" label="RPRD2 (reactome) SNAPC1" source="3650" target="3684" cy:directed="1"/>
      <edge id="21157" label="RPRD2 (reactome) RPRD1B" source="3650" target="3649" cy:directed="1"/>
      <edge id="21156" label="RPRD2 (reactome) RPRD1A" source="3650" target="3648" cy:directed="1"/>
      <edge id="21155" label="RPRD2 (reactome) RPAP2" source="3650" target="3617" cy:directed="1"/>
      <edge id="21154" label="RPRD2 (intact) PPP1CA" source="3650" target="1125" cy:directed="1"/>
      <edge id="21153" label="RPRD2 (reactome) POU2F2" source="3650" target="3610" cy:directed="1"/>
      <edge id="21152" label="RPRD2 (reactome) POU2F1" source="3650" target="3609" cy:directed="1"/>
      <edge id="21151" label="RPRD2 (reactome) POLR2L" source="3650" target="1177" cy:directed="1"/>
      <edge id="21150" label="RPRD2 (reactome) POLR2K" source="3650" target="1176" cy:directed="1"/>
      <edge id="21149" label="RPRD2 (reactome) POLR2J" source="3650" target="1673" cy:directed="1"/>
      <edge id="21148" label="RPRD2 (reactome) POLR2I" source="3650" target="1672" cy:directed="1"/>
      <edge id="21147" label="RPRD2 (reactome) POLR2H" source="3650" target="1175" cy:directed="1"/>
      <edge id="21146" label="RPRD2 (reactome) POLR2G" source="3650" target="1671" cy:directed="1"/>
      <edge id="21145" label="RPRD2 (reactome) POLR2F" source="3650" target="1174" cy:directed="1"/>
      <edge id="21144" label="RPRD2 (reactome) POLR2D" source="3650" target="1670" cy:directed="1"/>
      <edge id="21143" label="RPRD2 (reactome) POLR2C" source="3650" target="1669" cy:directed="1"/>
      <edge id="21142" label="RPRD2 (reactome) POLR2B" source="3650" target="1668" cy:directed="1"/>
      <edge id="21141" label="RPRD2 (reactome) POLR2A" source="3650" target="1667" cy:directed="1"/>
      <edge id="21140" label="RPRD2 (reactome) PHAX" source="3650" target="2681" cy:directed="1"/>
      <edge id="21139" label="RPRD2 (reactome) NCBP2" source="3650" target="1642" cy:directed="1"/>
      <edge id="21138" label="RPRD2 (reactome) NABP2" source="3650" target="1828" cy:directed="1"/>
      <edge id="21137" label="RPRD2 (reactome) NABP1" source="3650" target="3599" cy:directed="1"/>
      <edge id="21136" label="RPRD2 (intact) MTNR1B" source="3650" target="243" cy:directed="1"/>
      <edge id="21135" label="RPRD2 (reactome) INTS9" source="3650" target="3593" cy:directed="1"/>
      <edge id="21134" label="RPRD2 (reactome) INTS8" source="3650" target="3592" cy:directed="1"/>
      <edge id="21133" label="RPRD2 (reactome) INTS7" source="3650" target="3591" cy:directed="1"/>
      <edge id="21132" label="RPRD2 (reactome) INTS6" source="3650" target="3590" cy:directed="1"/>
      <edge id="21131" label="RPRD2 (reactome) INTS5" source="3650" target="3589" cy:directed="1"/>
      <edge id="21130" label="RPRD2 (reactome) INTS4" source="3650" target="3588" cy:directed="1"/>
      <edge id="21129" label="RPRD2 (reactome) INTS3" source="3650" target="3587" cy:directed="1"/>
      <edge id="21128" label="RPRD2 (reactome) INTS2" source="3650" target="3586" cy:directed="1"/>
      <edge id="21127" label="RPRD2 (reactome) INTS12" source="3650" target="3585" cy:directed="1"/>
      <edge id="21126" label="RPRD2 (reactome) INTS10" source="3650" target="3584" cy:directed="1"/>
      <edge id="21125" label="RPRD2 (reactome) INTS1" source="3650" target="3583" cy:directed="1"/>
      <edge id="21124" label="RPRD2 (reactome) ICE2" source="3650" target="3580" cy:directed="1"/>
      <edge id="21123" label="RPRD2 (reactome) ICE1" source="3650" target="3579" cy:directed="1"/>
      <edge id="21122" label="RPRD2 (reactome) GTF2F2" source="3650" target="1617" cy:directed="1"/>
      <edge id="21121" label="RPRD2 (reactome) GTF2F1" source="3650" target="1616" cy:directed="1"/>
      <edge id="21120" label="RPRD2 (reactome) GTF2E2" source="3650" target="3578" cy:directed="1"/>
      <edge id="21119" label="RPRD2 (reactome) GTF2E1" source="3650" target="3577" cy:directed="1"/>
      <edge id="21118" label="RPRD2 (reactome) GTF2B" source="3650" target="3576" cy:directed="1"/>
      <edge id="21117" label="RPRD2 (reactome) GTF2A2" source="3650" target="3575" cy:directed="1"/>
      <edge id="21116" label="RPRD2 (reactome) GTF2A1" source="3650" target="3574" cy:directed="1"/>
      <edge id="21115" label="RPRD2 (reactome) ELL3" source="3650" target="3563" cy:directed="1"/>
      <edge id="21114" label="RPRD2 (reactome) ELL2" source="3650" target="3562" cy:directed="1"/>
      <edge id="21113" label="RPRD2 (reactome) ELL" source="3650" target="3561" cy:directed="1"/>
      <edge id="21112" label="RPRD2 (reactome) CPSF3L" source="3650" target="2183" cy:directed="1"/>
      <edge id="21111" label="RPRD2 (reactome) CDK9" source="3650" target="385" cy:directed="1"/>
      <edge id="21110" label="RPRD2 (reactome) CDK7" source="3650" target="1785" cy:directed="1"/>
      <edge id="21109" label="RPRD2 (reactome) CCNT2" source="3650" target="3554" cy:directed="1"/>
      <edge id="21108" label="RPRD2 (reactome) CCNT1" source="3650" target="3553" cy:directed="1"/>
      <edge id="21107" label="RPRD2 (reactome) CCNK" source="3650" target="3552" cy:directed="1"/>
      <edge id="21106" label="RPRD2 (reactome) ASUN" source="3650" target="3551" cy:directed="1"/>
      <edge id="21105" label="RPL28 (reactome) UPF3B" source="3632" target="1750" cy:directed="1"/>
      <edge id="21104" label="RPL28 (reactome) UPF3A" source="3632" target="3172" cy:directed="1"/>
      <edge id="21103" label="RPL28 (reactome) UPF2" source="3632" target="3700" cy:directed="1"/>
      <edge id="21102" label="RPL28 (reactome) UPF1" source="3632" target="2232" cy:directed="1"/>
      <edge id="21101" label="RPL28 (intact) UBE2D3" source="3632" target="3118" cy:directed="1"/>
      <edge id="21100" label="RPL28 (intact) UBE2D1" source="3632" target="1562" cy:directed="1"/>
      <edge id="21099" label="RPL28 (reactome) UBA52" source="3632" target="642" cy:directed="1"/>
      <edge id="21098" label="RPL28 (reactome) TRMT112" source="3632" target="3116" cy:directed="1"/>
      <edge id="21097" label="RPL28 (reactome) TRAM1" source="3632" target="4037" cy:directed="1"/>
      <edge id="21096" label="RPL28 (reactome) SSR4" source="3632" target="3942" cy:directed="1"/>
      <edge id="21095" label="RPL28 (reactome) SSR3" source="3632" target="3941" cy:directed="1"/>
      <edge id="21094" label="RPL28 (reactome) SSR2" source="3632" target="4036" cy:directed="1"/>
      <edge id="21093" label="RPL28 (reactome) SSR1" source="3632" target="3105" cy:directed="1"/>
      <edge id="21092" label="RPL28 (reactome) SRPRB" source="3632" target="3940" cy:directed="1"/>
      <edge id="21091" label="RPL28 (reactome) SRPRA" source="3632" target="4035" cy:directed="1"/>
      <edge id="21090" label="RPL28 (reactome) SRP9" source="3632" target="4034" cy:directed="1"/>
      <edge id="21089" label="RPL28 (reactome) SRP72" source="3632" target="3104" cy:directed="1"/>
      <edge id="21088" label="RPL28 (reactome) SRP68" source="3632" target="192" cy:directed="1"/>
      <edge id="21087" label="RPL28 (reactome) SRP54" source="3632" target="4033" cy:directed="1"/>
      <edge id="21086" label="RPL28 (reactome) SRP19" source="3632" target="4032" cy:directed="1"/>
      <edge id="21085" label="RPL28 (reactome) SRP14" source="3632" target="3103" cy:directed="1"/>
      <edge id="21084" label="RPL28 (reactome) SPCS3" source="3632" target="4031" cy:directed="1"/>
      <edge id="21083" label="RPL28 (reactome) SPCS2" source="3632" target="4030" cy:directed="1"/>
      <edge id="21082" label="RPL28 (reactome) SPCS1" source="3632" target="4029" cy:directed="1"/>
      <edge id="21081" label="RPL28 (reactome) SMG9" source="3632" target="3683" cy:directed="1"/>
      <edge id="21080" label="RPL28 (reactome) SMG8" source="3632" target="3682" cy:directed="1"/>
      <edge id="21079" label="RPL28 (reactome) SMG7" source="3632" target="3681" cy:directed="1"/>
      <edge id="21078" label="RPL28 (reactome) SMG6" source="3632" target="3680" cy:directed="1"/>
      <edge id="21077" label="RPL28 (reactome) SMG5" source="3632" target="3679" cy:directed="1"/>
      <edge id="21076" label="RPL28 (reactome) SMG1" source="3632" target="3678" cy:directed="1"/>
      <edge id="21075" label="RPL28 (intact) SMAD4" source="3632" target="1856" cy:directed="1"/>
      <edge id="21074" label="RPL28 (reactome) SECISBP2" source="3632" target="1080" cy:directed="1"/>
      <edge id="21073" label="RPL28 (reactome) SEC61G" source="3632" target="4028" cy:directed="1"/>
      <edge id="21072" label="RPL28 (reactome) SEC61B" source="3632" target="4027" cy:directed="1"/>
      <edge id="21071" label="RPL28 (reactome) SEC11C" source="3632" target="4026" cy:directed="1"/>
      <edge id="21070" label="RPL28 (reactome) SEC11A" source="3632" target="2221" cy:directed="1"/>
      <edge id="21069" label="RPL28 (intact) RTCA" source="3632" target="3096" cy:directed="1"/>
      <edge id="21068" label="RPL28 (reactome) RPSA" source="3632" target="3675" cy:directed="1"/>
      <edge id="21067" label="RPL28 (reactome) RPS9" source="3632" target="3094" cy:directed="1"/>
      <edge id="21066" label="RPL28 (reactome) RPS8" source="3632" target="3674" cy:directed="1"/>
      <edge id="21065" label="RPL28 (reactome) RPS7" source="3632" target="3673" cy:directed="1"/>
      <edge id="21064" label="RPL28 (reactome) RPS6" source="3632" target="3672" cy:directed="1"/>
      <edge id="21063" label="RPL28 (reactome) RPS5" source="3632" target="3671" cy:directed="1"/>
      <edge id="21062" label="RPL28 (reactome) RPS4Y1" source="3632" target="3670" cy:directed="1"/>
      <edge id="21061" label="RPL28 (reactome) RPS4X" source="3632" target="3669" cy:directed="1"/>
      <edge id="21060" label="RPL28 (reactome) RPS3A" source="3632" target="3668" cy:directed="1"/>
      <edge id="21059" label="RPL28 (reactome) RPS3" source="3632" target="3667" cy:directed="1"/>
      <edge id="21058" label="RPL28 (reactome) RPS29" source="3632" target="3666" cy:directed="1"/>
      <edge id="21057" label="RPL28 (reactome) RPS28" source="3632" target="3665" cy:directed="1"/>
      <edge id="21056" label="RPL28 (reactome) RPS27A" source="3632" target="616" cy:directed="1"/>
      <edge id="21055" label="RPL28 (reactome) RPS27" source="3632" target="252" cy:directed="1"/>
      <edge id="21054" label="RPL28 (reactome) RPS26" source="3632" target="3664" cy:directed="1"/>
      <edge id="21053" label="RPL28 (reactome) RPS25" source="3632" target="3663" cy:directed="1"/>
      <edge id="21052" label="RPL28 (reactome) RPS24" source="3632" target="3662" cy:directed="1"/>
      <edge id="21051" label="RPL28 (reactome) RPS23" source="3632" target="3661" cy:directed="1"/>
      <edge id="21050" label="RPL28 (reactome) RPS21" source="3632" target="3660" cy:directed="1"/>
      <edge id="21049" label="RPL28 (reactome) RPS20" source="3632" target="3659" cy:directed="1"/>
      <edge id="21048" label="RPL28 (reactome) RPS2" source="3632" target="1850" cy:directed="1"/>
      <edge id="21047" label="RPL28 (reactome) RPS19" source="3632" target="3658" cy:directed="1"/>
      <edge id="21046" label="RPL28 (reactome) RPS18" source="3632" target="3657" cy:directed="1"/>
      <edge id="21045" label="RPL28 (reactome) RPS17" source="3632" target="3656" cy:directed="1"/>
      <edge id="21044" label="RPL28 (reactome) RPS16" source="3632" target="3655" cy:directed="1"/>
      <edge id="21043" label="RPL28 (reactome) RPS15A" source="3632" target="2362" cy:directed="1"/>
      <edge id="21042" label="RPL28 (reactome) RPS15" source="3632" target="3654" cy:directed="1"/>
      <edge id="21041" label="RPL28 (reactome) RPS14" source="3632" target="3093" cy:directed="1"/>
      <edge id="21040" label="RPL28 (reactome) RPS13" source="3632" target="3653" cy:directed="1"/>
      <edge id="21039" label="RPL28 (reactome) RPS12" source="3632" target="3652" cy:directed="1"/>
      <edge id="21038" label="RPL28 (reactome) RPS11" source="3632" target="3651" cy:directed="1"/>
      <edge id="21037" label="RPL28 (reactome) RPS10" source="3632" target="2557" cy:directed="1"/>
      <edge id="21036" label="RPL28 (reactome) RPN2" source="3632" target="4025" cy:directed="1"/>
      <edge id="21035" label="RPL28 (reactome) RPN1" source="3632" target="3092" cy:directed="1"/>
      <edge id="21034" label="RPL28 (reactome) RPLP2" source="3632" target="3647" cy:directed="1"/>
      <edge id="21033" label="RPL28 (reactome) RPLP1" source="3632" target="2061" cy:directed="1"/>
      <edge id="21032" label="RPL28 (reactome) RPLP0" source="3632" target="3646" cy:directed="1"/>
      <edge id="21031" label="RPL28 (reactome) RPL9" source="3632" target="1372" cy:directed="1"/>
      <edge id="21030" label="RPL28 (reactome) RPL8" source="3632" target="3645" cy:directed="1"/>
      <edge id="21029" label="RPL28 (reactome) RPL7A" source="3632" target="3644" cy:directed="1"/>
      <edge id="21028" label="RPL28 (reactome) RPL7" source="3632" target="3643" cy:directed="1"/>
      <edge id="21027" label="RPL28 (reactome) RPL6" source="3632" target="3642" cy:directed="1"/>
      <edge id="21026" label="RPL28 (reactome) RPL5" source="3632" target="2218" cy:directed="1"/>
      <edge id="21025" label="RPL28 (reactome) RPL41" source="3632" target="3641" cy:directed="1"/>
      <edge id="21024" label="RPL28 (reactome) RPL4" source="3632" target="3640" cy:directed="1"/>
      <edge id="21023" label="RPL28 (reactome) RPL39" source="3632" target="3639" cy:directed="1"/>
      <edge id="21022" label="RPL28 (reactome) RPL38" source="3632" target="3091" cy:directed="1"/>
      <edge id="21021" label="RPL28 (reactome) RPL37A" source="3632" target="3090" cy:directed="1"/>
      <edge id="21020" label="RPL28 (reactome) RPL37" source="3632" target="3638" cy:directed="1"/>
      <edge id="21019" label="RPL28 (reactome) RPL36A" source="3632" target="3637" cy:directed="1"/>
      <edge id="21018" label="RPL28 (reactome) RPL36" source="3632" target="3636" cy:directed="1"/>
      <edge id="21017" label="RPL28 (reactome) RPL35A" source="3632" target="3635" cy:directed="1"/>
      <edge id="21016" label="RPL28 (reactome) RPL35" source="3632" target="1849" cy:directed="1"/>
      <edge id="21015" label="RPL28 (reactome) RPL34" source="3632" target="3634" cy:directed="1"/>
      <edge id="21014" label="RPL28 (reactome) RPL32" source="3632" target="3089" cy:directed="1"/>
      <edge id="21013" label="RPL28 (reactome) RPL31" source="3632" target="2119" cy:directed="1"/>
      <edge id="21012" label="RPL28 (reactome) RPL30" source="3632" target="3633" cy:directed="1"/>
      <edge id="21011" label="RPL28 (reactome) RPL3" source="3632" target="3088" cy:directed="1"/>
      <edge id="21010" label="RPL28 (reactome) RPL29" source="3632" target="2017" cy:directed="1"/>
      <edge id="21009" label="RPL28 (reactome) RPL27A" source="3632" target="3631" cy:directed="1"/>
      <edge id="21008" label="RPL28 (reactome) RPL27" source="3632" target="3630" cy:directed="1"/>
      <edge id="21007" label="RPL28 (reactome) RPL26" source="3632" target="3629" cy:directed="1"/>
      <edge id="21006" label="RPL28 (reactome) RPL24" source="3632" target="3087" cy:directed="1"/>
      <edge id="21005" label="RPL28 (reactome) RPL23A" source="3632" target="3086" cy:directed="1"/>
      <edge id="21004" label="RPL28 (reactome) RPL23" source="3632" target="3628" cy:directed="1"/>
      <edge id="21003" label="RPL28 (reactome) RPL22" source="3632" target="3627" cy:directed="1"/>
      <edge id="21002" label="RPL28 (reactome) RPL21" source="3632" target="3136" cy:directed="1"/>
      <edge id="21001" label="RPL28 (reactome) RPL19" source="3632" target="3626" cy:directed="1"/>
      <edge id="21000" label="RPL28 (reactome) RPL18A" source="3632" target="3625" cy:directed="1"/>
      <edge id="20999" label="RPL28 (reactome) RPL18" source="3632" target="1848" cy:directed="1"/>
      <edge id="20998" label="RPL28 (reactome) RPL17" source="3632" target="3624" cy:directed="1"/>
      <edge id="20997" label="RPL28 (reactome) RPL15" source="3632" target="3623" cy:directed="1"/>
      <edge id="20996" label="RPL28 (reactome) RPL14" source="3632" target="3622" cy:directed="1"/>
      <edge id="20995" label="RPL28 (reactome) RPL13A" source="3632" target="402" cy:directed="1"/>
      <edge id="20994" label="RPL28 (reactome) RPL13" source="3632" target="2217" cy:directed="1"/>
      <edge id="20993" label="RPL28 (reactome) RPL12" source="3632" target="3621" cy:directed="1"/>
      <edge id="20992" label="RPL28 (reactome) RPL11" source="3632" target="3620" cy:directed="1"/>
      <edge id="20991" label="RPL28 (reactome) RPL10A" source="3632" target="3619" cy:directed="1"/>
      <edge id="20990" label="RPL28 (reactome) RPL10" source="3632" target="3618" cy:directed="1"/>
      <edge id="20989" label="RPL28 (reactome) RNPS1" source="3632" target="615" cy:directed="1"/>
      <edge id="20988" label="RPL28 (reactome) RBM8A" source="3632" target="1693" cy:directed="1"/>
      <edge id="20987" label="RPL28 (intact) PSTPIP1" source="3632" target="872" cy:directed="1"/>
      <edge id="20986" label="RPL28 (reactome) PPP2R2A" source="3632" target="3611" cy:directed="1"/>
      <edge id="20985" label="RPL28 (reactome) PPP2R1A" source="3632" target="1323" cy:directed="1"/>
      <edge id="20984" label="RPL28 (reactome) PPP2CA" source="3632" target="1321" cy:directed="1"/>
      <edge id="20983" label="RPL28 (reactome) PABPC1" source="3632" target="1071" cy:directed="1"/>
      <edge id="20982" label="RPL28 (reactome) NCBP2" source="3632" target="1642" cy:directed="1"/>
      <edge id="20981" label="RPL28 (reactome) MAGOHB" source="3632" target="1640" cy:directed="1"/>
      <edge id="20980" label="RPL28 (reactome) MAGOH" source="3632" target="1639" cy:directed="1"/>
      <edge id="20979" label="RPL28 (intact) MAGEB2" source="3632" target="2199" cy:directed="1"/>
      <edge id="20978" label="RPL28 (intact) LYAR" source="3632" target="2051" cy:directed="1"/>
      <edge id="20977" label="RPL28 (reactome) INS" source="3632" target="1450" cy:directed="1"/>
      <edge id="20976" label="RPL28 (reactome) GSPT2" source="3632" target="3573" cy:directed="1"/>
      <edge id="20975" label="RPL28 (reactome) GSPT1" source="3632" target="3053" cy:directed="1"/>
      <edge id="20974" label="RPL28 (reactome) FAU" source="3632" target="3567" cy:directed="1"/>
      <edge id="20973" label="RPL28 (reactome) ETF1" source="3632" target="3566" cy:directed="1"/>
      <edge id="20972" label="RPL28 (reactome) ERO1A" source="3632" target="4024" cy:directed="1"/>
      <edge id="20971" label="RPL28 (reactome) EIF5B" source="3632" target="2613" cy:directed="1"/>
      <edge id="20970" label="RPL28 (reactome) EIF4G1" source="3632" target="3152" cy:directed="1"/>
      <edge id="20969" label="RPL28 (reactome) EIF4E" source="3632" target="3560" cy:directed="1"/>
      <edge id="20968" label="RPL28 (reactome) EIF4B" source="3632" target="3559" cy:directed="1"/>
      <edge id="20967" label="RPL28 (reactome) EIF4A3" source="3632" target="1610" cy:directed="1"/>
      <edge id="20966" label="RPL28 (reactome) EIF4A2" source="3632" target="3526" cy:directed="1"/>
      <edge id="20965" label="RPL28 (reactome) EIF4A1" source="3632" target="3558" cy:directed="1"/>
      <edge id="20964" label="RPL28 (reactome) EIF3K" source="3632" target="4023" cy:directed="1"/>
      <edge id="20963" label="RPL28 (reactome) EIF3I" source="3632" target="3050" cy:directed="1"/>
      <edge id="20962" label="RPL28 (reactome) EIF3H" source="3632" target="2188" cy:directed="1"/>
      <edge id="20961" label="RPL28 (reactome) EIF3G" source="3632" target="2678" cy:directed="1"/>
      <edge id="20960" label="RPL28 (reactome) EIF3F" source="3632" target="3049" cy:directed="1"/>
      <edge id="20959" label="RPL28 (reactome) EIF3D" source="3632" target="435" cy:directed="1"/>
      <edge id="20958" label="RPL28 (reactome) EIF3B" source="3632" target="3557" cy:directed="1"/>
      <edge id="20957" label="RPL28 (reactome) EIF3A" source="3632" target="2612" cy:directed="1"/>
      <edge id="20956" label="RPL28 (reactome) EIF2S3" source="3632" target="3048" cy:directed="1"/>
      <edge id="20955" label="RPL28 (reactome) EIF2S2" source="3632" target="4022" cy:directed="1"/>
      <edge id="20954" label="RPL28 (reactome) EIF2S1" source="3632" target="231" cy:directed="1"/>
      <edge id="20953" label="RPL28 (reactome) EEFSEC" source="3632" target="4021" cy:directed="1"/>
      <edge id="20952" label="RPL28 (reactome) EEF2" source="3632" target="2417" cy:directed="1"/>
      <edge id="20951" label="RPL28 (reactome) EEF1G" source="3632" target="433" cy:directed="1"/>
      <edge id="20950" label="RPL28 (reactome) EEF1D" source="3632" target="3047" cy:directed="1"/>
      <edge id="20949" label="RPL28 (reactome) EEF1B2" source="3632" target="3046" cy:directed="1"/>
      <edge id="20948" label="RPL28 (reactome) EEF1A1" source="3632" target="1200" cy:directed="1"/>
      <edge id="20947" label="RPL28 (reactome) DDOST" source="3632" target="3042" cy:directed="1"/>
      <edge id="20946" label="RPL28 (intact) DCC" source="3632" target="499" cy:directed="1"/>
      <edge id="20945" label="RPL28 (intact) CCNDBP1" source="3632" target="4020" cy:directed="1"/>
      <edge id="20944" label="RPL28 (reactome) CASC3" source="3632" target="1577" cy:directed="1"/>
      <edge id="20943" label="RPL28 (reactome) APEH" source="3632" target="3036" cy:directed="1"/>
      <edge id="20942" label="NELFCD (intact) ZNF638" source="3603" target="2390" cy:directed="1"/>
      <edge id="20941" label="NELFCD (reactome) WDR61" source="3603" target="3702" cy:directed="1"/>
      <edge id="20940" label="NELFCD (intact) UBE3A" source="3603" target="1110" cy:directed="1"/>
      <edge id="20939" label="NELFCD (intact) TSG101" source="3603" target="1061" cy:directed="1"/>
      <edge id="20938" label="NELFCD (reactome) TCEB3C" source="3603" target="3696" cy:directed="1"/>
      <edge id="20937" label="NELFCD (reactome) TCEB3B" source="3603" target="1362" cy:directed="1"/>
      <edge id="20936" label="NELFCD (reactome) TCEB3" source="3603" target="3695" cy:directed="1"/>
      <edge id="20935" label="NELFCD (reactome) TCEB2" source="3603" target="3694" cy:directed="1"/>
      <edge id="20934" label="NELFCD (reactome) TCEB1" source="3603" target="1361" cy:directed="1"/>
      <edge id="20933" label="NELFCD (reactome) TCEA1" source="3603" target="2305" cy:directed="1"/>
      <edge id="20932" label="NELFCD (reactome) SUPT5H" source="3603" target="1893" cy:directed="1"/>
      <edge id="20931" label="NELFCD (reactome) SUPT4H1" source="3603" target="3688" cy:directed="1"/>
      <edge id="20930" label="NELFCD (reactome) SUPT16H" source="3603" target="2227" cy:directed="1"/>
      <edge id="20929" label="NELFCD (reactome) SSRP1" source="3603" target="2225" cy:directed="1"/>
      <edge id="20928" label="NELFCD (intact) SMAD4" source="3603" target="1856" cy:directed="1"/>
      <edge id="20927" label="NELFCD (intact) SERF2" source="3603" target="2021" cy:directed="1"/>
      <edge id="20926" label="NELFCD (reactome) RTF1" source="3603" target="3676" cy:directed="1"/>
      <edge id="20925" label="NELFCD (intact) PRMT5" source="3603" target="2634" cy:directed="1"/>
      <edge id="20924" label="NELFCD (reactome) POLR2L" source="3603" target="1177" cy:directed="1"/>
      <edge id="20923" label="NELFCD (reactome) POLR2K" source="3603" target="1176" cy:directed="1"/>
      <edge id="20922" label="NELFCD (reactome) POLR2J" source="3603" target="1673" cy:directed="1"/>
      <edge id="20921" label="NELFCD (reactome) POLR2I" source="3603" target="1672" cy:directed="1"/>
      <edge id="20920" label="NELFCD (reactome) POLR2H" source="3603" target="1175" cy:directed="1"/>
      <edge id="20919" label="NELFCD (reactome) POLR2G" source="3603" target="1671" cy:directed="1"/>
      <edge id="20918" label="NELFCD (reactome) POLR2F" source="3603" target="1174" cy:directed="1"/>
      <edge id="20917" label="NELFCD (reactome) POLR2E" source="3603" target="1173" cy:directed="1"/>
      <edge id="20916" label="NELFCD (reactome) POLR2D" source="3603" target="1670" cy:directed="1"/>
      <edge id="20915" label="NELFCD (reactome) POLR2C" source="3603" target="1669" cy:directed="1"/>
      <edge id="20914" label="NELFCD (reactome) POLR2B" source="3603" target="1668" cy:directed="1"/>
      <edge id="20913" label="NELFCD (reactome) POLR2A" source="3603" target="1667" cy:directed="1"/>
      <edge id="20912" label="NELFCD (reactome) PAF1" source="3603" target="3605" cy:directed="1"/>
      <edge id="20911" label="NELFCD (reactome) NELFE" source="3603" target="3604" cy:directed="1"/>
      <edge id="20910" label="NELFCD (reactome) NELFB" source="3603" target="3602" cy:directed="1"/>
      <edge id="20909" label="NELFCD (reactome) NELFA" source="3603" target="3601" cy:directed="1"/>
      <edge id="20908" label="NELFCD (reactome) NCBP2" source="3603" target="1642" cy:directed="1"/>
      <edge id="20907" label="NELFCD (intact) MTA1" source="3603" target="2008" cy:directed="1"/>
      <edge id="20906" label="NELFCD (reactome) MNAT1" source="3603" target="1825" cy:directed="1"/>
      <edge id="20905" label="NELFCD (reactome) LEO1" source="3603" target="3594" cy:directed="1"/>
      <edge id="20904" label="NELFCD (intact) HDAC11" source="3603" target="1807" cy:directed="1"/>
      <edge id="20903" label="NELFCD (reactome) GTF2H5" source="3603" target="2283" cy:directed="1"/>
      <edge id="20902" label="NELFCD (reactome) GTF2H4" source="3603" target="2282" cy:directed="1"/>
      <edge id="20901" label="NELFCD (reactome) GTF2H3" source="3603" target="2281" cy:directed="1"/>
      <edge id="20900" label="NELFCD (reactome) GTF2H2" source="3603" target="2280" cy:directed="1"/>
      <edge id="20899" label="NELFCD (reactome) GTF2H1" source="3603" target="236" cy:directed="1"/>
      <edge id="20898" label="NELFCD (reactome) GTF2F2" source="3603" target="1617" cy:directed="1"/>
      <edge id="20897" label="NELFCD (reactome) GTF2F1" source="3603" target="1616" cy:directed="1"/>
      <edge id="20896" label="NELFCD (intact) FRMD5" source="3603" target="3241" cy:directed="1"/>
      <edge id="20895" label="NELFCD (reactome) ERCC3" source="3603" target="2275" cy:directed="1"/>
      <edge id="20894" label="NELFCD (reactome) ERCC2" source="3603" target="2274" cy:directed="1"/>
      <edge id="20893" label="NELFCD (intact) EPRS" source="3603" target="2614" cy:directed="1"/>
      <edge id="20892" label="NELFCD (reactome) ELL" source="3603" target="3561" cy:directed="1"/>
      <edge id="20891" label="NELFCD (intact) DNAJA1" source="3603" target="3044" cy:directed="1"/>
      <edge id="20890" label="NELFCD (reactome) CTR9" source="3603" target="3556" cy:directed="1"/>
      <edge id="20889" label="NELFCD (reactome) CTDP1" source="3603" target="3555" cy:directed="1"/>
      <edge id="20888" label="NELFCD (reactome) CDK9" source="3603" target="385" cy:directed="1"/>
      <edge id="20887" label="NELFCD (reactome) CDK7" source="3603" target="1785" cy:directed="1"/>
      <edge id="20886" label="NELFCD (reactome) CDK12" source="3603" target="3728" cy:directed="1"/>
      <edge id="20885" label="NELFCD (reactome) CDC73" source="3603" target="2353" cy:directed="1"/>
      <edge id="20884" label="NELFCD (reactome) CCNT2" source="3603" target="3554" cy:directed="1"/>
      <edge id="20883" label="NELFCD (reactome) CCNT1" source="3603" target="3553" cy:directed="1"/>
      <edge id="20882" label="NELFCD (reactome) CCNK" source="3603" target="3552" cy:directed="1"/>
      <edge id="20881" label="NELFCD (reactome) CCNH" source="3603" target="1779" cy:directed="1"/>
      <edge id="20880" label="NELFCD (intact) CACNA1A" source="3603" target="120" cy:directed="1"/>
      <edge id="20879" label="NELFCD (intact) ARPC4" source="3603" target="115" cy:directed="1"/>
      <edge id="20878" label="NELFCD (intact) ARAF" source="3603" target="2091" cy:directed="1"/>
      <edge id="20877" label="NELFCD (intact) AAMP" source="3603" target="3416" cy:directed="1"/>
      <edge id="20876" label="NCAPG2 (reactome) SMC4" source="3548" target="2224" cy:directed="1"/>
      <edge id="20875" label="NCAPG2 (reactome) SMC2" source="3548" target="76" cy:directed="1"/>
      <edge id="20874" label="NCAPG2 (reactome) SET" source="3548" target="2623" cy:directed="1"/>
      <edge id="20873" label="NCAPG2 (reactome) RB1" source="3548" target="1846" cy:directed="1"/>
      <edge id="20872" label="NCAPG2 (intact) RAF1" source="3548" target="1128" cy:directed="1"/>
      <edge id="20871" label="NCAPG2 (reactome) PLK1" source="3548" target="1542" cy:directed="1"/>
      <edge id="20870" label="NCAPG2 (intact) PHLDA3" source="3548" target="2288" cy:directed="1"/>
      <edge id="20869" label="NCAPG2 (reactome) PHF8" source="3548" target="3549" cy:directed="1"/>
      <edge id="20868" label="NCAPG2 (intact) NEK6" source="3548" target="3522" cy:directed="1"/>
      <edge id="20867" label="NCAPG2 (intact) MYC" source="3548" target="1158" cy:directed="1"/>
      <edge id="20866" label="NCAPG2 (reactome) HIST4H4" source="3548" target="905" cy:directed="1"/>
      <edge id="20865" label="NCAPG2 (reactome) HIST2H4B" source="3548" target="904" cy:directed="1"/>
      <edge id="20864" label="NCAPG2 (reactome) HIST2H4A" source="3548" target="903" cy:directed="1"/>
      <edge id="20863" label="NCAPG2 (reactome) HIST1H4L" source="3548" target="902" cy:directed="1"/>
      <edge id="20862" label="NCAPG2 (reactome) HIST1H4K" source="3548" target="901" cy:directed="1"/>
      <edge id="20861" label="NCAPG2 (reactome) HIST1H4J" source="3548" target="900" cy:directed="1"/>
      <edge id="20860" label="NCAPG2 (reactome) HIST1H4I" source="3548" target="899" cy:directed="1"/>
      <edge id="20859" label="NCAPG2 (reactome) HIST1H4H" source="3548" target="898" cy:directed="1"/>
      <edge id="20858" label="NCAPG2 (reactome) HIST1H4F" source="3548" target="897" cy:directed="1"/>
      <edge id="20857" label="NCAPG2 (reactome) HIST1H4E" source="3548" target="896" cy:directed="1"/>
      <edge id="20856" label="NCAPG2 (reactome) HIST1H4D" source="3548" target="895" cy:directed="1"/>
      <edge id="20855" label="NCAPG2 (reactome) HIST1H4C" source="3548" target="894" cy:directed="1"/>
      <edge id="20854" label="NCAPG2 (reactome) HIST1H4B" source="3548" target="893" cy:directed="1"/>
      <edge id="20853" label="NCAPG2 (reactome) HIST1H4A" source="3548" target="892" cy:directed="1"/>
      <edge id="20852" label="NCAPG2 (reactome) CDK1" source="3548" target="1480" cy:directed="1"/>
      <edge id="20851" label="NCAPG2 (reactome) CDC25C" source="3548" target="1476" cy:directed="1"/>
      <edge id="20850" label="NCAPG2 (reactome) CDC25B" source="3548" target="1475" cy:directed="1"/>
      <edge id="20849" label="NCAPG2 (reactome) CDC25A" source="3548" target="1474" cy:directed="1"/>
      <edge id="20848" label="NCAPG2 (intact) CCP110" source="3548" target="1909" cy:directed="1"/>
      <edge id="20847" label="NCAPG2 (reactome) CCNB1" source="3548" target="1471" cy:directed="1"/>
      <edge id="20846" label="NBL1 (intact) UBQLN1" source="3547" target="1226" cy:directed="1"/>
      <edge id="20845" label="NAV3 (intact) APC" source="3546" target="224" cy:directed="1"/>
      <edge id="20844" label="NANS (intact) UBE2N" source="3543" target="1058" cy:directed="1"/>
      <edge id="20843" label="NANS (intact) TRAP1" source="3543" target="3115" cy:directed="1"/>
      <edge id="20842" label="NANS (intact) TNIK" source="3543" target="2923" cy:directed="1"/>
      <edge id="20841" label="NANS (intact) TLR2" source="3543" target="513" cy:directed="1"/>
      <edge id="20840" label="NANS (intact) STK11" source="3543" target="282" cy:directed="1"/>
      <edge id="20839" label="NANS (intact) SRC" source="3543" target="191" cy:directed="1"/>
      <edge id="20838" label="NANS (intact) SND1" source="3543" target="3101" cy:directed="1"/>
      <edge id="20837" label="NANS (intact) PTPRJ" source="3543" target="509" cy:directed="1"/>
      <edge id="20836" label="NANS (intact) PLS3" source="3543" target="1072" cy:directed="1"/>
      <edge id="20835" label="NANS (intact) PDGFRL" source="3543" target="3346" cy:directed="1"/>
      <edge id="20834" label="NANS (intact) PA2G4" source="3543" target="3067" cy:directed="1"/>
      <edge id="20833" label="NANS (intact) ODC1" source="3543" target="2204" cy:directed="1"/>
      <edge id="20832" label="NANS (reactome) NANP" source="3543" target="3545" cy:directed="1"/>
      <edge id="20831" label="NANS (intact) MLH3" source="3543" target="504" cy:directed="1"/>
      <edge id="20830" label="NANS (intact) MCC" source="3543" target="503" cy:directed="1"/>
      <edge id="20829" label="NANS (intact) HPRT1" source="3543" target="3054" cy:directed="1"/>
      <edge id="20828" label="NANS (intact) FLCN" source="3543" target="3008" cy:directed="1"/>
      <edge id="20827" label="NANS (intact) FBXW7" source="3543" target="500" cy:directed="1"/>
      <edge id="20826" label="NANS (intact) EGFR" source="3543" target="554" cy:directed="1"/>
      <edge id="20825" label="NANS (intact) DDA1" source="3543" target="2341" cy:directed="1"/>
      <edge id="20824" label="NANS (intact) CTNNA1" source="3543" target="230" cy:directed="1"/>
      <edge id="20823" label="NANS (intact) CDH1" source="3543" target="852" cy:directed="1"/>
      <edge id="20822" label="NANS (intact) BUB1" source="3543" target="498" cy:directed="1"/>
      <edge id="20821" label="NANS (intact) BCL10" source="3543" target="497" cy:directed="1"/>
      <edge id="20820" label="NANS (intact) AURKA" source="3543" target="495" cy:directed="1"/>
      <edge id="20819" label="NANS (intact) APC" source="3543" target="224" cy:directed="1"/>
      <edge id="20818" label="NANS (intact) ANXA5" source="3543" target="3544" cy:directed="1"/>
      <edge id="20817" label="POLR1A (reactome) ZNRD1" source="3528" target="1075" cy:directed="1"/>
      <edge id="20816" label="POLR1A (intact) USP11" source="3528" target="944" cy:directed="1"/>
      <edge id="20815" label="POLR1A (reactome) UBTF" source="3528" target="3843" cy:directed="1"/>
      <edge id="20814" label="POLR1A (reactome) TWISTNB" source="3528" target="3534" cy:directed="1"/>
      <edge id="20813" label="POLR1A (reactome) TTF1" source="3528" target="2030" cy:directed="1"/>
      <edge id="20812" label="POLR1A (intact) TCF4" source="3528" target="1858" cy:directed="1"/>
      <edge id="20811" label="POLR1A (reactome) TBP" source="3528" target="1188" cy:directed="1"/>
      <edge id="20810" label="POLR1A (reactome) TAF1D" source="3528" target="2229" cy:directed="1"/>
      <edge id="20809" label="POLR1A (reactome) TAF1C" source="3528" target="2983" cy:directed="1"/>
      <edge id="20808" label="POLR1A (reactome) TAF1B" source="3528" target="3533" cy:directed="1"/>
      <edge id="20807" label="POLR1A (reactome) TAF1A" source="3528" target="3532" cy:directed="1"/>
      <edge id="20806" label="POLR1A (reactome) SNU13" source="3528" target="1724" cy:directed="1"/>
      <edge id="20805" label="POLR1A (reactome) SMARCA5" source="3528" target="2982" cy:directed="1"/>
      <edge id="20804" label="POLR1A (reactome) SF3B1" source="3528" target="1701" cy:directed="1"/>
      <edge id="20803" label="POLR1A (reactome) RRN3" source="3528" target="3842" cy:directed="1"/>
      <edge id="20802" label="POLR1A (intact) REL" source="3528" target="1382" cy:directed="1"/>
      <edge id="20801" label="POLR1A (reactome) PTRF" source="3528" target="3813" cy:directed="1"/>
      <edge id="20800" label="POLR1A (reactome) POLR2L" source="3528" target="1177" cy:directed="1"/>
      <edge id="20799" label="POLR1A (reactome) POLR2K" source="3528" target="1176" cy:directed="1"/>
      <edge id="20798" label="POLR1A (reactome) POLR2H" source="3528" target="1175" cy:directed="1"/>
      <edge id="20797" label="POLR1A (reactome) POLR2F" source="3528" target="1174" cy:directed="1"/>
      <edge id="20796" label="POLR1A (reactome) POLR2E" source="3528" target="1173" cy:directed="1"/>
      <edge id="20795" label="POLR1A (reactome) POLR1E" source="3528" target="3530" cy:directed="1"/>
      <edge id="20794" label="POLR1A (reactome) POLR1D" source="3528" target="1172" cy:directed="1"/>
      <edge id="20793" label="POLR1A (reactome) POLR1C" source="3528" target="1171" cy:directed="1"/>
      <edge id="20792" label="POLR1A (reactome) POLR1B" source="3528" target="3529" cy:directed="1"/>
      <edge id="20791" label="POLR1A (reactome) NOP58" source="3528" target="3841" cy:directed="1"/>
      <edge id="20790" label="POLR1A (reactome) NOP56" source="3528" target="3840" cy:directed="1"/>
      <edge id="20789" label="POLR1A (reactome) NOP10" source="3528" target="3839" cy:directed="1"/>
      <edge id="20788" label="POLR1A (reactome) NHP2" source="3528" target="3838" cy:directed="1"/>
      <edge id="20787" label="POLR1A (intact) NFKBIB" source="3528" target="3158" cy:directed="1"/>
      <edge id="20786" label="POLR1A (reactome) MYBBP1A" source="3528" target="3527" cy:directed="1"/>
      <edge id="20785" label="POLR1A (reactome) MNAT1" source="3528" target="1825" cy:directed="1"/>
      <edge id="20784" label="POLR1A (reactome) KAT2B" source="3528" target="2994" cy:directed="1"/>
      <edge id="20783" label="POLR1A (reactome) KAT2A" source="3528" target="1078" cy:directed="1"/>
      <edge id="20782" label="POLR1A (reactome) HIST4H4" source="3528" target="905" cy:directed="1"/>
      <edge id="20781" label="POLR1A (reactome) HIST2H4B" source="3528" target="904" cy:directed="1"/>
      <edge id="20780" label="POLR1A (reactome) HIST2H4A" source="3528" target="903" cy:directed="1"/>
      <edge id="20779" label="POLR1A (reactome) HIST2H3D" source="3528" target="1192" cy:directed="1"/>
      <edge id="20778" label="POLR1A (reactome) HIST2H3C" source="3528" target="1191" cy:directed="1"/>
      <edge id="20777" label="POLR1A (reactome) HIST2H3A" source="3528" target="1190" cy:directed="1"/>
      <edge id="20776" label="POLR1A (reactome) HIST1H4L" source="3528" target="902" cy:directed="1"/>
      <edge id="20775" label="POLR1A (reactome) HIST1H4K" source="3528" target="901" cy:directed="1"/>
      <edge id="20774" label="POLR1A (reactome) HIST1H4J" source="3528" target="900" cy:directed="1"/>
      <edge id="20773" label="POLR1A (reactome) HIST1H4I" source="3528" target="899" cy:directed="1"/>
      <edge id="20772" label="POLR1A (reactome) HIST1H4H" source="3528" target="898" cy:directed="1"/>
      <edge id="20771" label="POLR1A (reactome) HIST1H4F" source="3528" target="897" cy:directed="1"/>
      <edge id="20770" label="POLR1A (reactome) HIST1H4E" source="3528" target="896" cy:directed="1"/>
      <edge id="20769" label="POLR1A (reactome) HIST1H4D" source="3528" target="895" cy:directed="1"/>
      <edge id="20768" label="POLR1A (reactome) HIST1H4C" source="3528" target="894" cy:directed="1"/>
      <edge id="20767" label="POLR1A (reactome) HIST1H4B" source="3528" target="893" cy:directed="1"/>
      <edge id="20766" label="POLR1A (reactome) HIST1H4A" source="3528" target="892" cy:directed="1"/>
      <edge id="20765" label="POLR1A (reactome) HIST1H3J" source="3528" target="891" cy:directed="1"/>
      <edge id="20764" label="POLR1A (reactome) HIST1H3I" source="3528" target="890" cy:directed="1"/>
      <edge id="20763" label="POLR1A (reactome) HIST1H3H" source="3528" target="889" cy:directed="1"/>
      <edge id="20762" label="POLR1A (reactome) HIST1H3G" source="3528" target="888" cy:directed="1"/>
      <edge id="20761" label="POLR1A (reactome) HIST1H3F" source="3528" target="887" cy:directed="1"/>
      <edge id="20760" label="POLR1A (reactome) HIST1H3E" source="3528" target="886" cy:directed="1"/>
      <edge id="20759" label="POLR1A (reactome) HIST1H3D" source="3528" target="885" cy:directed="1"/>
      <edge id="20758" label="POLR1A (reactome) HIST1H3C" source="3528" target="884" cy:directed="1"/>
      <edge id="20757" label="POLR1A (reactome) HIST1H3B" source="3528" target="883" cy:directed="1"/>
      <edge id="20756" label="POLR1A (reactome) HIST1H3A" source="3528" target="882" cy:directed="1"/>
      <edge id="20755" label="POLR1A (reactome) H3F3B" source="3528" target="1349" cy:directed="1"/>
      <edge id="20754" label="POLR1A (reactome) H3F3A" source="3528" target="1348" cy:directed="1"/>
      <edge id="20753" label="POLR1A (reactome) GTF2H5" source="3528" target="2283" cy:directed="1"/>
      <edge id="20752" label="POLR1A (reactome) GTF2H4" source="3528" target="2282" cy:directed="1"/>
      <edge id="20751" label="POLR1A (reactome) GTF2H3" source="3528" target="2281" cy:directed="1"/>
      <edge id="20750" label="POLR1A (reactome) GTF2H2" source="3528" target="2280" cy:directed="1"/>
      <edge id="20749" label="POLR1A (reactome) GTF2H1" source="3528" target="236" cy:directed="1"/>
      <edge id="20748" label="POLR1A (reactome) GAR1" source="3528" target="3837" cy:directed="1"/>
      <edge id="20747" label="POLR1A (reactome) FBL" source="3528" target="1106" cy:directed="1"/>
      <edge id="20746" label="POLR1A (reactome) ERCC6" source="3528" target="1988" cy:directed="1"/>
      <edge id="20745" label="POLR1A (reactome) ERCC3" source="3528" target="2275" cy:directed="1"/>
      <edge id="20744" label="POLR1A (reactome) ERCC2" source="3528" target="2274" cy:directed="1"/>
      <edge id="20743" label="POLR1A (intact) ERBB2" source="3528" target="715" cy:directed="1"/>
      <edge id="20742" label="POLR1A (reactome) EP300" source="3528" target="2272" cy:directed="1"/>
      <edge id="20741" label="POLR1A (reactome) DKC1" source="3528" target="3836" cy:directed="1"/>
      <edge id="20740" label="POLR1A (reactome) DEK" source="3528" target="3525" cy:directed="1"/>
      <edge id="20739" label="POLR1A (reactome) DDX21" source="3528" target="3043" cy:directed="1"/>
      <edge id="20738" label="POLR1A (intact) CSTF1" source="3528" target="1590" cy:directed="1"/>
      <edge id="20737" label="POLR1A (reactome) CDK7" source="3528" target="1785" cy:directed="1"/>
      <edge id="20736" label="POLR1A (reactome) CD3EAP" source="3528" target="3524" cy:directed="1"/>
      <edge id="20735" label="POLR1A (reactome) CCNH" source="3528" target="1779" cy:directed="1"/>
      <edge id="20734" label="POLR1A (reactome) BAZ1B" source="3528" target="2956" cy:directed="1"/>
      <edge id="20733" label="POLR1A (intact) BARD1" source="3528" target="1978" cy:directed="1"/>
      <edge id="20732" label="POLR1A (reactome) ACTB" source="3528" target="107" cy:directed="1"/>
      <edge id="20731" label="MYO1A (intact) USP20" source="3521" target="3523" cy:directed="1"/>
      <edge id="20730" label="MYO1A (intact) PHLDA3" source="3521" target="2288" cy:directed="1"/>
      <edge id="20729" label="MYO1A (intact) NEK6" source="3521" target="3522" cy:directed="1"/>
      <edge id="20728" label="MYO1A (intact) MAP3K3" source="3521" target="1261" cy:directed="1"/>
      <edge id="20727" label="MTAP (intact) RELB" source="3520" target="3160" cy:directed="1"/>
      <edge id="20726" label="MTAP (intact) CENPH" source="3520" target="1485" cy:directed="1"/>
      <edge id="20725" label="MTAP (intact) CDC25A" source="3520" target="1474" cy:directed="1"/>
      <edge id="20724" label="MSH5 (reactome) TOP3A" source="3517" target="3519" cy:directed="1"/>
      <edge id="20723" label="MSH5 (reactome) RPA3" source="3517" target="2304" cy:directed="1"/>
      <edge id="20722" label="MSH5 (reactome) RPA2" source="3517" target="2303" cy:directed="1"/>
      <edge id="20721" label="MSH5 (reactome) RPA1" source="3517" target="2216" cy:directed="1"/>
      <edge id="20720" label="MSH5 (reactome) CDK4" source="3517" target="966" cy:directed="1"/>
      <edge id="20719" label="MSH5 (reactome) BRCA2" source="3517" target="2957" cy:directed="1"/>
      <edge id="20718" label="MSH5 (reactome) BLM" source="3517" target="3518" cy:directed="1"/>
      <edge id="20717" label="MSH5 (reactome) ATM" source="3517" target="2953" cy:directed="1"/>
      <edge id="20716" label="MSH5 (intact) ABL1" source="3517" target="105" cy:directed="1"/>
      <edge id="20715" label="MRVI1 (reactome) ITPR1" source="3516" target="1306" cy:directed="1"/>
      <edge id="20714" label="MRPS27 (intact) YWHAZ" source="3499" target="1050" cy:directed="1"/>
      <edge id="20713" label="MRPS27 (reactome) TUFM" source="3499" target="3117" cy:directed="1"/>
      <edge id="20712" label="MRPS27 (reactome) TSFM" source="3499" target="3514" cy:directed="1"/>
      <edge id="20711" label="MRPS27 (reactome) PTCD3" source="3499" target="3171" cy:directed="1"/>
      <edge id="20710" label="MRPS27 (intact) NOA1" source="3499" target="95" cy:directed="1"/>
      <edge id="20709" label="MRPS27 (reactome) MTRF1L" source="3499" target="3513" cy:directed="1"/>
      <edge id="20708" label="MRPS27 (reactome) MTIF3" source="3499" target="3512" cy:directed="1"/>
      <edge id="20707" label="MRPS27 (reactome) MTIF2" source="3499" target="2201" cy:directed="1"/>
      <edge id="20706" label="MRPS27 (reactome) MTFMT" source="3499" target="3515" cy:directed="1"/>
      <edge id="20705" label="MRPS27 (reactome) MRRF" source="3499" target="3511" cy:directed="1"/>
      <edge id="20704" label="MRPS27 (reactome) MRPS9" source="3499" target="3510" cy:directed="1"/>
      <edge id="20703" label="MRPS27 (reactome) MRPS7" source="3499" target="3509" cy:directed="1"/>
      <edge id="20702" label="MRPS27 (reactome) MRPS6" source="3499" target="3508" cy:directed="1"/>
      <edge id="20701" label="MRPS27 (reactome) MRPS5" source="3499" target="3507" cy:directed="1"/>
      <edge id="20700" label="MRPS27 (reactome) MRPS36" source="3499" target="3506" cy:directed="1"/>
      <edge id="20699" label="MRPS27 (reactome) MRPS35" source="3499" target="3505" cy:directed="1"/>
      <edge id="20698" label="MRPS27 (reactome) MRPS34" source="3499" target="3504" cy:directed="1"/>
      <edge id="20697" label="MRPS27 (reactome) MRPS33" source="3499" target="3503" cy:directed="1"/>
      <edge id="20696" label="MRPS27 (reactome) MRPS31" source="3499" target="3502" cy:directed="1"/>
      <edge id="20695" label="MRPS27 (reactome) MRPS30" source="3499" target="3501" cy:directed="1"/>
      <edge id="20694" label="MRPS27 (reactome) MRPS28" source="3499" target="3500" cy:directed="1"/>
      <edge id="20693" label="MRPS27 (reactome) MRPS26" source="3499" target="3498" cy:directed="1"/>
      <edge id="20692" label="MRPS27 (reactome) MRPS25" source="3499" target="3497" cy:directed="1"/>
      <edge id="20691" label="MRPS27 (reactome) MRPS24" source="3499" target="3496" cy:directed="1"/>
      <edge id="20690" label="MRPS27 (reactome) MRPS23" source="3499" target="3495" cy:directed="1"/>
      <edge id="20689" label="MRPS27 (reactome) MRPS22" source="3499" target="3494" cy:directed="1"/>
      <edge id="20688" label="MRPS27 (reactome) MRPS2" source="3499" target="3493" cy:directed="1"/>
      <edge id="20687" label="MRPS27 (reactome) MRPS18C" source="3499" target="3492" cy:directed="1"/>
      <edge id="20686" label="MRPS27 (reactome) MRPS18B" source="3499" target="3491" cy:directed="1"/>
      <edge id="20685" label="MRPS27 (reactome) MRPS18A" source="3499" target="3490" cy:directed="1"/>
      <edge id="20684" label="MRPS27 (reactome) MRPS17" source="3499" target="3489" cy:directed="1"/>
      <edge id="20683" label="MRPS27 (reactome) MRPS16" source="3499" target="3488" cy:directed="1"/>
      <edge id="20682" label="MRPS27 (reactome) MRPS15" source="3499" target="3487" cy:directed="1"/>
      <edge id="20681" label="MRPS27 (reactome) MRPS14" source="3499" target="3486" cy:directed="1"/>
      <edge id="20680" label="MRPS27 (reactome) MRPS12" source="3499" target="3485" cy:directed="1"/>
      <edge id="20679" label="MRPS27 (reactome) MRPS11" source="3499" target="3484" cy:directed="1"/>
      <edge id="20678" label="MRPS27 (reactome) MRPS10" source="3499" target="3483" cy:directed="1"/>
      <edge id="20677" label="MRPS27 (reactome) MRPL9" source="3499" target="3482" cy:directed="1"/>
      <edge id="20676" label="MRPS27 (reactome) MRPL58" source="3499" target="3481" cy:directed="1"/>
      <edge id="20675" label="MRPS27 (reactome) MRPL57" source="3499" target="3480" cy:directed="1"/>
      <edge id="20674" label="MRPS27 (reactome) MRPL55" source="3499" target="3479" cy:directed="1"/>
      <edge id="20673" label="MRPS27 (reactome) MRPL54" source="3499" target="3478" cy:directed="1"/>
      <edge id="20672" label="MRPS27 (reactome) MRPL53" source="3499" target="3477" cy:directed="1"/>
      <edge id="20671" label="MRPS27 (reactome) MRPL52" source="3499" target="3476" cy:directed="1"/>
      <edge id="20670" label="MRPS27 (reactome) MRPL51" source="3499" target="3475" cy:directed="1"/>
      <edge id="20669" label="MRPS27 (reactome) MRPL50" source="3499" target="3474" cy:directed="1"/>
      <edge id="20668" label="MRPS27 (reactome) MRPL49" source="3499" target="3473" cy:directed="1"/>
      <edge id="20667" label="MRPS27 (reactome) MRPL48" source="3499" target="3472" cy:directed="1"/>
      <edge id="20666" label="MRPS27 (reactome) MRPL47" source="3499" target="3471" cy:directed="1"/>
      <edge id="20665" label="MRPS27 (reactome) MRPL46" source="3499" target="3470" cy:directed="1"/>
      <edge id="20664" label="MRPS27 (reactome) MRPL44" source="3499" target="3469" cy:directed="1"/>
      <edge id="20663" label="MRPS27 (reactome) MRPL43" source="3499" target="3468" cy:directed="1"/>
      <edge id="20662" label="MRPS27 (reactome) MRPL42" source="3499" target="3467" cy:directed="1"/>
      <edge id="20661" label="MRPS27 (reactome) MRPL41" source="3499" target="3466" cy:directed="1"/>
      <edge id="20660" label="MRPS27 (reactome) MRPL40" source="3499" target="3061" cy:directed="1"/>
      <edge id="20659" label="MRPS27 (reactome) MRPL4" source="3499" target="3465" cy:directed="1"/>
      <edge id="20658" label="MRPS27 (reactome) MRPL39" source="3499" target="3464" cy:directed="1"/>
      <edge id="20657" label="MRPS27 (reactome) MRPL38" source="3499" target="3463" cy:directed="1"/>
      <edge id="20656" label="MRPS27 (reactome) MRPL36" source="3499" target="3462" cy:directed="1"/>
      <edge id="20655" label="MRPS27 (reactome) MRPL35" source="3499" target="3461" cy:directed="1"/>
      <edge id="20654" label="MRPS27 (reactome) MRPL34" source="3499" target="3460" cy:directed="1"/>
      <edge id="20653" label="MRPS27 (reactome) MRPL33" source="3499" target="3459" cy:directed="1"/>
      <edge id="20652" label="MRPS27 (reactome) MRPL32" source="3499" target="3458" cy:directed="1"/>
      <edge id="20651" label="MRPS27 (reactome) MRPL30" source="3499" target="3457" cy:directed="1"/>
      <edge id="20650" label="MRPS27 (reactome) MRPL3" source="3499" target="3456" cy:directed="1"/>
      <edge id="20649" label="MRPS27 (reactome) MRPL28" source="3499" target="3455" cy:directed="1"/>
      <edge id="20648" label="MRPS27 (reactome) MRPL27" source="3499" target="3454" cy:directed="1"/>
      <edge id="20647" label="MRPS27 (reactome) MRPL24" source="3499" target="3453" cy:directed="1"/>
      <edge id="20646" label="MRPS27 (reactome) MRPL23" source="3499" target="3452" cy:directed="1"/>
      <edge id="20645" label="MRPS27 (reactome) MRPL22" source="3499" target="3451" cy:directed="1"/>
      <edge id="20644" label="MRPS27 (reactome) MRPL21" source="3499" target="3450" cy:directed="1"/>
      <edge id="20643" label="MRPS27 (reactome) MRPL20" source="3499" target="1262" cy:directed="1"/>
      <edge id="20642" label="MRPS27 (reactome) MRPL2" source="3499" target="3449" cy:directed="1"/>
      <edge id="20641" label="MRPS27 (reactome) MRPL19" source="3499" target="3448" cy:directed="1"/>
      <edge id="20640" label="MRPS27 (reactome) MRPL18" source="3499" target="3447" cy:directed="1"/>
      <edge id="20639" label="MRPS27 (reactome) MRPL17" source="3499" target="3446" cy:directed="1"/>
      <edge id="20638" label="MRPS27 (reactome) MRPL16" source="3499" target="3445" cy:directed="1"/>
      <edge id="20637" label="MRPS27 (reactome) MRPL15" source="3499" target="3444" cy:directed="1"/>
      <edge id="20636" label="MRPS27 (reactome) MRPL14" source="3499" target="3443" cy:directed="1"/>
      <edge id="20635" label="MRPS27 (reactome) MRPL13" source="3499" target="3442" cy:directed="1"/>
      <edge id="20634" label="MRPS27 (reactome) MRPL12" source="3499" target="3441" cy:directed="1"/>
      <edge id="20633" label="MRPS27 (reactome) MRPL11" source="3499" target="3440" cy:directed="1"/>
      <edge id="20632" label="MRPS27 (reactome) MRPL10" source="3499" target="3439" cy:directed="1"/>
      <edge id="20631" label="MRPS27 (reactome) MRPL1" source="3499" target="3438" cy:directed="1"/>
      <edge id="20630" label="MRPS27 (reactome) GFM2" source="3499" target="3437" cy:directed="1"/>
      <edge id="20629" label="MRPS27 (reactome) GFM1" source="3499" target="3436" cy:directed="1"/>
      <edge id="20628" label="MRPS27 (reactome) GADD45GIP1" source="3499" target="439" cy:directed="1"/>
      <edge id="20627" label="MRPS27 (reactome) DAP3" source="3499" target="3435" cy:directed="1"/>
      <edge id="20626" label="MRPS27 (reactome) CHCHD1" source="3499" target="3434" cy:directed="1"/>
      <edge id="20625" label="MRPS27 (reactome) AURKAIP1" source="3499" target="3433" cy:directed="1"/>
      <edge id="20624" label="MRPL37 (reactome) TUFM" source="3432" target="3117" cy:directed="1"/>
      <edge id="20623" label="MRPL37 (reactome) TSFM" source="3432" target="3514" cy:directed="1"/>
      <edge id="20622" label="MRPL37 (intact) TK1" source="3432" target="934" cy:directed="1"/>
      <edge id="20621" label="MRPL37 (intact) SMN2" source="3432" target="1039" cy:directed="1"/>
      <edge id="20620" label="MRPL37 (intact) SMN1" source="3432" target="1038" cy:directed="1"/>
      <edge id="20619" label="MRPL37 (reactome) PTCD3" source="3432" target="3171" cy:directed="1"/>
      <edge id="20618" label="MRPL37 (reactome) MTRF1L" source="3432" target="3513" cy:directed="1"/>
      <edge id="20617" label="MRPL37 (reactome) MTIF3" source="3432" target="3512" cy:directed="1"/>
      <edge id="20616" label="MRPL37 (reactome) MTIF2" source="3432" target="2201" cy:directed="1"/>
      <edge id="20615" label="MRPL37 (reactome) MRRF" source="3432" target="3511" cy:directed="1"/>
      <edge id="20614" label="MRPL37 (reactome) MRPS9" source="3432" target="3510" cy:directed="1"/>
      <edge id="20613" label="MRPL37 (reactome) MRPS7" source="3432" target="3509" cy:directed="1"/>
      <edge id="20612" label="MRPL37 (reactome) MRPS6" source="3432" target="3508" cy:directed="1"/>
      <edge id="20611" label="MRPL37 (reactome) MRPS5" source="3432" target="3507" cy:directed="1"/>
      <edge id="20610" label="MRPL37 (reactome) MRPS36" source="3432" target="3506" cy:directed="1"/>
      <edge id="20609" label="MRPL37 (reactome) MRPS35" source="3432" target="3505" cy:directed="1"/>
      <edge id="20608" label="MRPL37 (reactome) MRPS34" source="3432" target="3504" cy:directed="1"/>
      <edge id="20607" label="MRPL37 (reactome) MRPS33" source="3432" target="3503" cy:directed="1"/>
      <edge id="20606" label="MRPL37 (reactome) MRPS31" source="3432" target="3502" cy:directed="1"/>
      <edge id="20605" label="MRPL37 (reactome) MRPS30" source="3432" target="3501" cy:directed="1"/>
      <edge id="20604" label="MRPL37 (reactome) MRPS28" source="3432" target="3500" cy:directed="1"/>
      <edge id="20603" label="MRPL37 (reactome) MRPS27" source="3432" target="3499" cy:directed="1"/>
      <edge id="20602" label="MRPL37 (reactome) MRPS26" source="3432" target="3498" cy:directed="1"/>
      <edge id="20601" label="MRPL37 (reactome) MRPS25" source="3432" target="3497" cy:directed="1"/>
      <edge id="20600" label="MRPL37 (reactome) MRPS24" source="3432" target="3496" cy:directed="1"/>
      <edge id="20599" label="MRPL37 (reactome) MRPS23" source="3432" target="3495" cy:directed="1"/>
      <edge id="20598" label="MRPL37 (reactome) MRPS22" source="3432" target="3494" cy:directed="1"/>
      <edge id="20597" label="MRPL37 (reactome) MRPS2" source="3432" target="3493" cy:directed="1"/>
      <edge id="20596" label="MRPL37 (reactome) MRPS18C" source="3432" target="3492" cy:directed="1"/>
      <edge id="20595" label="MRPL37 (reactome) MRPS18B" source="3432" target="3491" cy:directed="1"/>
      <edge id="20594" label="MRPL37 (reactome) MRPS18A" source="3432" target="3490" cy:directed="1"/>
      <edge id="20593" label="MRPL37 (reactome) MRPS17" source="3432" target="3489" cy:directed="1"/>
      <edge id="20592" label="MRPL37 (reactome) MRPS16" source="3432" target="3488" cy:directed="1"/>
      <edge id="20591" label="MRPL37 (reactome) MRPS15" source="3432" target="3487" cy:directed="1"/>
      <edge id="20590" label="MRPL37 (reactome) MRPS14" source="3432" target="3486" cy:directed="1"/>
      <edge id="20589" label="MRPL37 (reactome) MRPS12" source="3432" target="3485" cy:directed="1"/>
      <edge id="20588" label="MRPL37 (reactome) MRPS11" source="3432" target="3484" cy:directed="1"/>
      <edge id="20587" label="MRPL37 (reactome) MRPS10" source="3432" target="3483" cy:directed="1"/>
      <edge id="20586" label="MRPL37 (reactome) MRPL9" source="3432" target="3482" cy:directed="1"/>
      <edge id="20585" label="MRPL37 (reactome) MRPL58" source="3432" target="3481" cy:directed="1"/>
      <edge id="20584" label="MRPL37 (reactome) MRPL57" source="3432" target="3480" cy:directed="1"/>
      <edge id="20583" label="MRPL37 (reactome) MRPL55" source="3432" target="3479" cy:directed="1"/>
      <edge id="20582" label="MRPL37 (reactome) MRPL54" source="3432" target="3478" cy:directed="1"/>
      <edge id="20581" label="MRPL37 (reactome) MRPL53" source="3432" target="3477" cy:directed="1"/>
      <edge id="20580" label="MRPL37 (reactome) MRPL52" source="3432" target="3476" cy:directed="1"/>
      <edge id="20579" label="MRPL37 (reactome) MRPL51" source="3432" target="3475" cy:directed="1"/>
      <edge id="20578" label="MRPL37 (reactome) MRPL50" source="3432" target="3474" cy:directed="1"/>
      <edge id="20577" label="MRPL37 (reactome) MRPL49" source="3432" target="3473" cy:directed="1"/>
      <edge id="20576" label="MRPL37 (reactome) MRPL48" source="3432" target="3472" cy:directed="1"/>
      <edge id="20575" label="MRPL37 (reactome) MRPL47" source="3432" target="3471" cy:directed="1"/>
      <edge id="20574" label="MRPL37 (reactome) MRPL46" source="3432" target="3470" cy:directed="1"/>
      <edge id="20573" label="MRPL37 (reactome) MRPL44" source="3432" target="3469" cy:directed="1"/>
      <edge id="20572" label="MRPL37 (reactome) MRPL43" source="3432" target="3468" cy:directed="1"/>
      <edge id="20571" label="MRPL37 (reactome) MRPL42" source="3432" target="3467" cy:directed="1"/>
      <edge id="20570" label="MRPL37 (reactome) MRPL41" source="3432" target="3466" cy:directed="1"/>
      <edge id="20569" label="MRPL37 (reactome) MRPL40" source="3432" target="3061" cy:directed="1"/>
      <edge id="20568" label="MRPL37 (reactome) MRPL4" source="3432" target="3465" cy:directed="1"/>
      <edge id="20567" label="MRPL37 (reactome) MRPL39" source="3432" target="3464" cy:directed="1"/>
      <edge id="20566" label="MRPL37 (reactome) MRPL38" source="3432" target="3463" cy:directed="1"/>
      <edge id="20565" label="MRPL37 (reactome) MRPL36" source="3432" target="3462" cy:directed="1"/>
      <edge id="20564" label="MRPL37 (reactome) MRPL35" source="3432" target="3461" cy:directed="1"/>
      <edge id="20563" label="MRPL37 (reactome) MRPL34" source="3432" target="3460" cy:directed="1"/>
      <edge id="20562" label="MRPL37 (reactome) MRPL33" source="3432" target="3459" cy:directed="1"/>
      <edge id="20561" label="MRPL37 (reactome) MRPL32" source="3432" target="3458" cy:directed="1"/>
      <edge id="20560" label="MRPL37 (reactome) MRPL30" source="3432" target="3457" cy:directed="1"/>
      <edge id="20559" label="MRPL37 (reactome) MRPL3" source="3432" target="3456" cy:directed="1"/>
      <edge id="20558" label="MRPL37 (reactome) MRPL28" source="3432" target="3455" cy:directed="1"/>
      <edge id="20557" label="MRPL37 (reactome) MRPL27" source="3432" target="3454" cy:directed="1"/>
      <edge id="20556" label="MRPL37 (reactome) MRPL24" source="3432" target="3453" cy:directed="1"/>
      <edge id="20555" label="MRPL37 (reactome) MRPL23" source="3432" target="3452" cy:directed="1"/>
      <edge id="20554" label="MRPL37 (reactome) MRPL22" source="3432" target="3451" cy:directed="1"/>
      <edge id="20553" label="MRPL37 (reactome) MRPL21" source="3432" target="3450" cy:directed="1"/>
      <edge id="20552" label="MRPL37 (reactome) MRPL20" source="3432" target="1262" cy:directed="1"/>
      <edge id="20551" label="MRPL37 (reactome) MRPL2" source="3432" target="3449" cy:directed="1"/>
      <edge id="20550" label="MRPL37 (reactome) MRPL19" source="3432" target="3448" cy:directed="1"/>
      <edge id="20549" label="MRPL37 (reactome) MRPL18" source="3432" target="3447" cy:directed="1"/>
      <edge id="20548" label="MRPL37 (reactome) MRPL17" source="3432" target="3446" cy:directed="1"/>
      <edge id="20547" label="MRPL37 (reactome) MRPL16" source="3432" target="3445" cy:directed="1"/>
      <edge id="20546" label="MRPL37 (reactome) MRPL15" source="3432" target="3444" cy:directed="1"/>
      <edge id="20545" label="MRPL37 (reactome) MRPL14" source="3432" target="3443" cy:directed="1"/>
      <edge id="20544" label="MRPL37 (reactome) MRPL13" source="3432" target="3442" cy:directed="1"/>
      <edge id="20543" label="MRPL37 (reactome) MRPL12" source="3432" target="3441" cy:directed="1"/>
      <edge id="20542" label="MRPL37 (reactome) MRPL11" source="3432" target="3440" cy:directed="1"/>
      <edge id="20541" label="MRPL37 (reactome) MRPL10" source="3432" target="3439" cy:directed="1"/>
      <edge id="20540" label="MRPL37 (reactome) MRPL1" source="3432" target="3438" cy:directed="1"/>
      <edge id="20539" label="MRPL37 (reactome) GFM2" source="3432" target="3437" cy:directed="1"/>
      <edge id="20538" label="MRPL37 (reactome) GFM1" source="3432" target="3436" cy:directed="1"/>
      <edge id="20537" label="MRPL37 (reactome) GADD45GIP1" source="3432" target="439" cy:directed="1"/>
      <edge id="20536" label="MRPL37 (reactome) DAP3" source="3432" target="3435" cy:directed="1"/>
      <edge id="20535" label="MRPL37 (reactome) CHCHD1" source="3432" target="3434" cy:directed="1"/>
      <edge id="20534" label="MRPL37 (reactome) AURKAIP1" source="3432" target="3433" cy:directed="1"/>
      <edge id="20533" label="MLEC (intact) TRAF6" source="3430" target="388" cy:directed="1"/>
      <edge id="20532" label="MLEC (intact) STT3B" source="3430" target="2073" cy:directed="1"/>
      <edge id="20531" label="MLEC (reactome) PRKCSH" source="3430" target="3431" cy:directed="1"/>
      <edge id="20530" label="MLEC (intact) MCC" source="3430" target="503" cy:directed="1"/>
      <edge id="20529" label="MLEC (intact) IKBKE" source="3430" target="1060" cy:directed="1"/>
      <edge id="20528" label="MLEC (reactome) GANAB" source="3430" target="2095" cy:directed="1"/>
      <edge id="20527" label="MLEC (reactome) CANX" source="3430" target="3018" cy:directed="1"/>
      <edge id="20526" label="MLEC (reactome) CALR" source="3430" target="3017" cy:directed="1"/>
      <edge id="20525" label="MLC1 (intact) PRMT6" source="3428" target="3429" cy:directed="1"/>
      <edge id="20524" label="MLC1 (intact) KDM1A" source="3428" target="765" cy:directed="1"/>
      <edge id="20523" label="MLC1 (intact) ATP1B1" source="3428" target="2352" cy:directed="1"/>
      <edge id="20522" label="MKLN1 (intact) ZMYND19" source="3415" target="2948" cy:directed="1"/>
      <edge id="20521" label="MKLN1 (intact) YPEL5" source="3415" target="3427" cy:directed="1"/>
      <edge id="20520" label="MKLN1 (intact) WDR26" source="3415" target="3426" cy:directed="1"/>
      <edge id="20519" label="MKLN1 (intact) SOAT1" source="3415" target="3425" cy:directed="1"/>
      <edge id="20518" label="MKLN1 (intact) RNPS1" source="3415" target="615" cy:directed="1"/>
      <edge id="20517" label="MKLN1 (intact) RMND5B" source="3415" target="3424" cy:directed="1"/>
      <edge id="20516" label="MKLN1 (intact) RMND5A" source="3415" target="3423" cy:directed="1"/>
      <edge id="20515" label="MKLN1 (intact) RANBP9" source="3415" target="3422" cy:directed="1"/>
      <edge id="20514" label="MKLN1 (intact) RANBP10" source="3415" target="3421" cy:directed="1"/>
      <edge id="20513" label="MKLN1 (intact) RAB8A" source="3415" target="875" cy:directed="1"/>
      <edge id="20512" label="MKLN1 (intact) NUDCD2" source="3415" target="2637" cy:directed="1"/>
      <edge id="20511" label="MKLN1 (intact) NDUFS2" source="3415" target="1022" cy:directed="1"/>
      <edge id="20510" label="MKLN1 (intact) MYC" source="3415" target="1158" cy:directed="1"/>
      <edge id="20509" label="MKLN1 (intact) MAEA" source="3415" target="3420" cy:directed="1"/>
      <edge id="20508" label="MKLN1 (intact) LAMTOR5" source="3415" target="2694" cy:directed="1"/>
      <edge id="20507" label="MKLN1 (intact) HTRA2" source="3415" target="3419" cy:directed="1"/>
      <edge id="20506" label="MKLN1 (intact) GID8" source="3415" target="3418" cy:directed="1"/>
      <edge id="20505" label="MKLN1 (intact) ARMC8" source="3415" target="3417" cy:directed="1"/>
      <edge id="20504" label="MKLN1 (intact) AAMP" source="3415" target="3416" cy:directed="1"/>
      <edge id="20503" label="MICALL1 (intact) ZBTB21" source="3412" target="2389" cy:directed="1"/>
      <edge id="20502" label="MICALL1 (intact) YWHAG" source="3412" target="1049" cy:directed="1"/>
      <edge id="20501" label="MICALL1 (intact) YWHAB" source="3412" target="1334" cy:directed="1"/>
      <edge id="20500" label="MICALL1 (intact) RAB10" source="3412" target="3414" cy:directed="1"/>
      <edge id="20499" label="MICALL1 (intact) KSR1" source="3412" target="1146" cy:directed="1"/>
      <edge id="20498" label="MICALL1 (intact) KIF13B" source="3412" target="2378" cy:directed="1"/>
      <edge id="20497" label="MICALL1 (intact) KCTD3" source="3412" target="2377" cy:directed="1"/>
      <edge id="20496" label="MICALL1 (intact) EHD1" source="3412" target="3413" cy:directed="1"/>
      <edge id="20495" label="MICALL1 (intact) CGN" source="3412" target="3002" cy:directed="1"/>
      <edge id="20494" label="MICALL1 (intact) CBY1" source="3412" target="2368" cy:directed="1"/>
      <edge id="20493" label="MICALL1 (intact) ARF6" source="3412" target="1212" cy:directed="1"/>
      <edge id="20492" label="METTL13 (intact) VPS52" source="3406" target="2720" cy:directed="1"/>
      <edge id="20491" label="METTL13 (intact) TRAF2" source="3406" target="1383" cy:directed="1"/>
      <edge id="20490" label="METTL13 (intact) THAP1" source="3406" target="638" cy:directed="1"/>
      <edge id="20489" label="METTL13 (intact) SNRPA" source="3406" target="1713" cy:directed="1"/>
      <edge id="20488" label="METTL13 (intact) MYC" source="3406" target="1158" cy:directed="1"/>
      <edge id="20487" label="USP15 (intact) WEE1" source="3405" target="1246" cy:directed="1"/>
      <edge id="20486" label="USP15 (reactome) UCHL5" source="3405" target="3200" cy:directed="1"/>
      <edge id="20485" label="USP15 (intact) UBE2G2" source="3405" target="2992" cy:directed="1"/>
      <edge id="20484" label="USP15 (reactome) UBC" source="3405" target="644" cy:directed="1"/>
      <edge id="20483" label="USP15 (reactome) UBB" source="3405" target="643" cy:directed="1"/>
      <edge id="20482" label="USP15 (reactome) UBA52" source="3405" target="642" cy:directed="1"/>
      <edge id="20481" label="USP15 (intact) TRIM21" source="3405" target="410" cy:directed="1"/>
      <edge id="20480" label="USP15 (reactome) TGFBR2" source="3405" target="1332" cy:directed="1"/>
      <edge id="20479" label="USP15 (reactome) TGFB1" source="3405" target="3234" cy:directed="1"/>
      <edge id="20478" label="USP15 (intact) SPDL1" source="3405" target="1558" cy:directed="1"/>
      <edge id="20477" label="USP15 (intact) SPAG9" source="3405" target="1767" cy:directed="1"/>
      <edge id="20476" label="USP15 (reactome) SMURF2" source="3405" target="1040" cy:directed="1"/>
      <edge id="20475" label="USP15 (intact) SMC3" source="3405" target="1555" cy:directed="1"/>
      <edge id="20474" label="USP15 (intact) SMC1A" source="3405" target="942" cy:directed="1"/>
      <edge id="20473" label="USP15 (reactome) SMAD3" source="3405" target="2046" cy:directed="1"/>
      <edge id="20472" label="USP15 (reactome) SMAD2" source="3405" target="511" cy:directed="1"/>
      <edge id="20471" label="USP15 (reactome) SMAD1" source="3405" target="3168" cy:directed="1"/>
      <edge id="20470" label="USP15 (intact) SELENBP1" source="3405" target="2558" cy:directed="1"/>
      <edge id="20469" label="USP15 (reactome) RPS27A" source="3405" target="616" cy:directed="1"/>
      <edge id="20468" label="USP15 (intact) RNF40" source="3405" target="3614" cy:directed="1"/>
      <edge id="20467" label="USP15 (intact) PSMD11" source="3405" target="2702" cy:directed="1"/>
      <edge id="20466" label="USP15 (intact) PRPF4" source="3405" target="1684" cy:directed="1"/>
      <edge id="20465" label="USP15 (intact) PRPF31" source="3405" target="1682" cy:directed="1"/>
      <edge id="20464" label="USP15 (intact) PPP4R2" source="3405" target="3959" cy:directed="1"/>
      <edge id="20463" label="USP15 (intact) PPIH" source="3405" target="1675" cy:directed="1"/>
      <edge id="20462" label="USP15 (intact) PLK1" source="3405" target="1542" cy:directed="1"/>
      <edge id="20461" label="USP15 (intact) PHB2" source="3405" target="4251" cy:directed="1"/>
      <edge id="20460" label="USP15 (reactome) NEDD4L" source="3405" target="2650" cy:directed="1"/>
      <edge id="20459" label="USP15 (intact) MYH2" source="3405" target="165" cy:directed="1"/>
      <edge id="20458" label="USP15 (intact) ME2" source="3405" target="4250" cy:directed="1"/>
      <edge id="20457" label="USP15 (intact) MCM7" source="3405" target="1820" cy:directed="1"/>
      <edge id="20456" label="USP15 (intact) MCM6" source="3405" target="1819" cy:directed="1"/>
      <edge id="20455" label="USP15 (intact) MCM4" source="3405" target="1817" cy:directed="1"/>
[truncated: 1,591,848 more chars]
