# Supplementary material for: Platelet function is modified by common sequence variation in megakaryocyte super enhancers
Source: Nat Commun. 2017 Jul 13;8:16058. doi: 10.1038/ncomms16058 (PMC5511350; doi:10.1038/ncomms16058)
Supplement: Supplementary Data 10 [file ncomms16058-s10.zip › CytoscapeSession-2016_12_13-09_08/views/62-22878-t_complete_network.txt.xgmml]

<?xml version="1.0" encoding="UTF-8" standalone="yes"?>
<graph id="22878" label="22878" cy:view="1" cy:networkId="62" cy:visualStyle="john_poster" cy:rendererId="org.cytoscape.ding" cy:documentVersion="3.0" xmlns:dc="http://purl.org/dc/elements/1.1/" xmlns:xlink="http://www.w3.org/1999/xlink" xmlns:rdf="http://www.w3.org/1999/02/22-rdf-syntax-ns#" xmlns:cy="http://www.cytoscape.org" xmlns="http://www.cs.rpi.edu/XGMML">
  <graphics>
    <att name="NETWORK_TITLE" value="" type="string" cy:type="String"/>
    <att name="NETWORK_NODE_SELECTION" value="true" type="string" cy:type="String"/>
    <att name="NETWORK_HEIGHT" value="656.0" type="string" cy:type="String"/>
    <att name="NETWORK_WIDTH" value="1481.0" type="string" cy:type="String"/>
    <att name="NETWORK_EDGE_SELECTION" value="true" type="string" cy:type="String"/>
    <att name="NETWORK_CENTER_Z_LOCATION" value="0.0" type="string" cy:type="String"/>
    <att name="NETWORK_CENTER_Y_LOCATION" value="25644.3115234375" type="string" cy:type="String"/>
    <att name="NETWORK_SCALE_FACTOR" value="0.16746504255995495" type="string" cy:type="String"/>
    <att name="NETWORK_CENTER_X_LOCATION" value="14999.8037109375" type="string" cy:type="String"/>
    <att name="NETWORK_DEPTH" value="0.0" type="string" cy:type="String"/>
  </graphics>
  <node id="27114" label="ABCC5" cy:nodeId="72">
    <graphics y="26576.69334285161" x="14850.624869479238" z="100.0">
      <att name="lockedVisualProperties" type="list" cy:type="List">
        <att name="NODE_BORDER_WIDTH" value="0.0" type="string" cy:type="String"/>
      </att>
    </graphics>
  </node>
  <node id="27113" label="CD44" cy:nodeId="73">
    <graphics y="26960.021406816453" x="14813.181082858144" z="0.0"/>
  </node>
  <node id="27112" label="HMMR" cy:nodeId="74">
    <graphics y="26469.44254939458" x="14980.999274386464" z="0.0"/>
  </node>
  <node id="27111" label="RBP5" cy:nodeId="75">
    <graphics y="26529.24754207036" x="15141.977591647206" z="0.0"/>
  </node>
  <node id="27110" label="SMC2" cy:nodeId="76">
    <graphics y="25829.9988810291" x="14757.27962411791" z="0.0"/>
  </node>
  <node id="27109" label="ABCD3" cy:nodeId="77">
    <graphics y="25160.038313554734" x="14861.966223849355" z="100.0">
      <att name="lockedVisualProperties" type="list" cy:type="List">
        <att name="NODE_BORDER_WIDTH" value="0.0" type="string" cy:type="String"/>
      </att>
    </graphics>
  </node>
  <node id="27108" label="ABCD1" cy:nodeId="78">
    <graphics y="24792.696638750047" x="14688.608939303456" z="0.0"/>
  </node>
  <node id="27107" label="BRF2" cy:nodeId="79">
    <graphics y="25417.60383479497" x="14858.764578951894" z="0.0"/>
  </node>
  <node id="27106" label="C20orf24" cy:nodeId="80">
    <graphics y="25114.701521562547" x="15120.315742625295" z="0.0"/>
  </node>
  <node id="27105" label="CLN3" cy:nodeId="81">
    <graphics y="25155.746687578172" x="14940.352088107167" z="0.0"/>
  </node>
  <node id="27104" label="MEST" cy:nodeId="82">
    <graphics y="25446.935591386766" x="14832.676718844472" z="0.0"/>
  </node>
  <node id="27103" label="PELO" cy:nodeId="83">
    <graphics y="24641.72868220708" x="14875.979209078847" z="0.0"/>
  </node>
  <node id="27102" label="PEX19" cy:nodeId="84">
    <graphics y="24653.389692949266" x="14719.800528658925" z="0.0"/>
  </node>
  <node id="27101" label="PGRMC1" cy:nodeId="85">
    <graphics y="24989.093489335984" x="14909.224204196034" z="0.0"/>
  </node>
  <node id="27100" label="PSMA1" cy:nodeId="86">
    <graphics y="25421.81620662114" x="14943.522833956777" z="0.0"/>
  </node>
  <node id="27099" label="PTP4A3" cy:nodeId="87">
    <graphics y="25466.71385066411" x="14663.558280123769" z="100.0">
      <att name="lockedVisualProperties" type="list" cy:type="List">
        <att name="NODE_BORDER_WIDTH" value="0.0" type="string" cy:type="String"/>
      </att>
    </graphics>
  </node>
  <node id="27098" label="STOM" cy:nodeId="88">
    <graphics y="25793.00851218602" x="14798.705588473378" z="0.0"/>
  </node>
  <node id="27097" label="TUFT1" cy:nodeId="89">
    <graphics y="25250.39237849614" x="14950.950171603261" z="0.0"/>
  </node>
  <node id="27096" label="ABCF3" cy:nodeId="90">
    <graphics y="25001.123091386766" x="14713.547110690175" z="100.0">
      <att name="lockedVisualProperties" type="list" cy:type="List">
        <att name="NODE_BORDER_WIDTH" value="0.0" type="string" cy:type="String"/>
      </att>
    </graphics>
  </node>
  <node id="27095" label="ACIN1" cy:nodeId="91">
    <graphics y="24971.165449785203" x="14518.807059420644" z="0.0"/>
  </node>
  <node id="27094" label="DLEU1" cy:nodeId="92">
    <graphics y="24971.24442927739" x="14635.660422457753" z="0.0"/>
  </node>
  <node id="27093" label="FCHSD2" cy:nodeId="93">
    <graphics y="25097.745833085984" x="14850.25325693041" z="0.0"/>
  </node>
  <node id="27092" label="HIRIP3" cy:nodeId="94">
    <graphics y="24670.98222224614" x="14537.403739108144" z="100.0">
      <att name="lockedVisualProperties" type="list" cy:type="List">
        <att name="NODE_BORDER_WIDTH" value="0.0" type="string" cy:type="String"/>
      </att>
    </graphics>
  </node>
  <node id="27091" label="NOA1" cy:nodeId="95">
    <graphics y="24703.11491267583" x="14366.614798678456" z="0.0"/>
  </node>
  <node id="27090" label="SLC35E1" cy:nodeId="96">
    <graphics y="24667.913496660203" x="14472.983573092519" z="0.0"/>
  </node>
  <node id="27089" label="SPP1" cy:nodeId="97">
    <graphics y="25516.307356523484" x="15020.201827181874" z="0.0"/>
  </node>
  <node id="27088" label="TBPL1" cy:nodeId="98">
    <graphics y="24674.821821855516" x="14411.187308444081" z="0.0"/>
  </node>
  <node id="27087" label="TOE1" cy:nodeId="99">
    <graphics y="25090.316816972703" x="14740.040335787831" z="0.0"/>
  </node>
  <node id="27086" label="TRIM27" cy:nodeId="100">
    <graphics y="25808.328489946336" x="15364.75910104662" z="0.0"/>
  </node>
  <node id="27085" label="ABHD15" cy:nodeId="101">
    <graphics y="25026.69254939458" x="14949.56836618334">
      <att name="lockedVisualProperties" type="list" cy:type="List">
        <att name="NODE_SIZE" value="120.0" type="string" cy:type="String"/>
        <att name="NODE_Z_LOCATION" value="250.0" type="string" cy:type="String"/>
      </att>
    </graphics>
  </node>
  <node id="27084" label="KRT34" cy:nodeId="102">
    <graphics y="25533.419462846727" x="14853.26839364916" z="0.0"/>
  </node>
  <node id="27083" label="SAT1" cy:nodeId="103">
    <graphics y="25297.137709306688" x="14888.983573092519" z="0.0"/>
  </node>
  <node id="27082" label="ABI1" cy:nodeId="104">
    <graphics y="25951.417982744188" x="15445.83821786791" z="100.0">
      <att name="lockedVisualProperties" type="list" cy:type="List">
        <att name="NODE_BORDER_WIDTH" value="0.0" type="string" cy:type="String"/>
      </att>
    </graphics>
  </node>
  <node id="27081" label="ABL1" cy:nodeId="105">
    <graphics y="26009.760664628953" x="15186.890029086171" z="0.0"/>
  </node>
  <node id="27080" label="ABL2" cy:nodeId="106">
    <graphics y="26423.675703691453" x="15500.698996676503" z="0.0"/>
  </node>
  <node id="27079" label="ACTB" cy:nodeId="107">
    <graphics y="25866.535658525438" x="15036.287696017323" z="0.0"/>
  </node>
  <node id="27078" label="ACTG1" cy:nodeId="108">
    <graphics y="25940.74963252446" x="15407.74642099291" z="0.0"/>
  </node>
  <node id="27077" label="ACTR2" cy:nodeId="109">
    <graphics y="25721.073416398973" x="15433.747641696034" z="0.0"/>
  </node>
  <node id="27076" label="ACTR3" cy:nodeId="110">
    <graphics y="26045.878035234422" x="15464.356955660878" z="0.0"/>
  </node>
  <node id="27075" label="ARPC1A" cy:nodeId="111">
    <graphics y="25815.663632081956" x="15690.584159030019" z="0.0"/>
  </node>
  <node id="27074" label="ARPC1B" cy:nodeId="112">
    <graphics y="26060.49149958989" x="15430.283774508534" z="0.0"/>
  </node>
  <node id="27073" label="ARPC2" cy:nodeId="113">
    <graphics y="25848.358584093065" x="15476.150015963613" z="100.0">
      <att name="lockedVisualProperties" type="list" cy:type="List">
        <att name="NODE_BORDER_WIDTH" value="0.0" type="string" cy:type="String"/>
      </att>
    </graphics>
  </node>
  <node id="27072" label="ARPC3" cy:nodeId="114">
    <graphics y="25860.36373774907" x="15513.228812350331" z="0.0"/>
  </node>
  <node id="27071" label="ARPC4" cy:nodeId="115">
    <graphics y="25800.6517483463" x="15329.990988864003" z="0.0"/>
  </node>
  <node id="27070" label="ARPC5" cy:nodeId="116">
    <graphics y="25894.509382890672" x="15549.778494967519" z="0.0"/>
  </node>
  <node id="27069" label="BAIAP2" cy:nodeId="117">
    <graphics y="25939.98954646489" x="15431.646170748769" z="0.0"/>
  </node>
  <node id="27068" label="BCAR1" cy:nodeId="118">
    <graphics y="25808.704981492967" x="15397.451377047597" z="0.0"/>
  </node>
  <node id="27067" label="BRK1" cy:nodeId="119">
    <graphics y="26113.286879228563" x="15296.36928476244" z="0.0"/>
  </node>
  <node id="27066" label="CACNA1A" cy:nodeId="120">
    <graphics y="25929.14401118657" x="15362.44237436205" z="0.0"/>
  </node>
  <node id="27065" label="CBLB" cy:nodeId="121">
    <graphics y="26143.273512529344" x="15457.524039401113" z="0.0"/>
  </node>
  <node id="27064" label="CD247" cy:nodeId="122">
    <graphics y="25522.268263505906" x="15394.010825289784" z="0.0"/>
  </node>
  <node id="27063" label="CD3G" cy:nodeId="123">
    <graphics y="25682.056196855516" x="15498.81444467455" z="0.0"/>
  </node>
  <node id="27062" label="CDC42" cy:nodeId="124">
    <graphics y="26105.41645686528" x="15368.256140841542" z="0.0"/>
  </node>
  <node id="27061" label="CDH23" cy:nodeId="125">
    <graphics y="25735.102629350633" x="15754.4291907683" z="0.0"/>
  </node>
  <node id="27060" label="CRK" cy:nodeId="126">
    <graphics y="25884.984076189012" x="15306.40102304369" z="0.0"/>
  </node>
  <node id="27059" label="CRKL" cy:nodeId="127">
    <graphics y="25864.920958208055" x="15463.7504798308">
      <att name="lockedVisualProperties" type="list" cy:type="List">
        <att name="NODE_Z_LOCATION" value="250.0" type="string" cy:type="String"/>
      </att>
    </graphics>
  </node>
  <node id="27058" label="CYFIP1" cy:nodeId="128">
    <graphics y="26041.787947343797" x="15359.935111178456" z="0.0"/>
  </node>
  <node id="27057" label="CYFIP2" cy:nodeId="129">
    <graphics y="26191.562758134813" x="15220.171996249257" z="0.0"/>
  </node>
  <node id="27056" label="DOCK1" cy:nodeId="130">
    <graphics y="25732.215880083055" x="15686.364554537831" z="0.0"/>
  </node>
  <node id="27055" label="DST" cy:nodeId="131">
    <graphics y="26533.81230037114" x="15269.820349825917" z="0.0"/>
  </node>
  <node id="27054" label="ELMO1" cy:nodeId="132">
    <graphics y="26009.1125780811" x="15483.803733004628">
      <att name="lockedVisualProperties" type="list" cy:type="List">
        <att name="NODE_SIZE" value="120.0" type="string" cy:type="String"/>
        <att name="NODE_Z_LOCATION" value="250.0" type="string" cy:type="String"/>
      </att>
    </graphics>
  </node>
  <node id="27053" label="ELMO2" cy:nodeId="133">
    <graphics y="26170.845625566453" x="15372.635855807363" z="0.0"/>
  </node>
  <node id="27052" label="FCGR1A" cy:nodeId="134">
    <graphics y="25706.6994921436" x="15567.414115084706" z="0.0"/>
  </node>
  <node id="27051" label="FCGR2A" cy:nodeId="135">
    <graphics y="25940.548887895555" x="15696.102347506581" z="0.0"/>
  </node>
  <node id="27050" label="FCGR3A" cy:nodeId="136">
    <graphics y="25625.120482133836" x="15467.646384371816" z="0.0"/>
  </node>
  <node id="27049" label="FES" cy:nodeId="137">
    <graphics y="26229.834059404344" x="15508.004782809316" z="0.0"/>
  </node>
  <node id="27048" label="FYN" cy:nodeId="138">
    <graphics y="26017.85282771489" x="15542.159720553456" z="0.0"/>
  </node>
  <node id="27047" label="GAS7" cy:nodeId="139">
    <graphics y="25647.83267085454" x="15646.688346041738" z="0.0"/>
  </node>
  <node id="27046" label="GRB2" cy:nodeId="140">
    <graphics y="25842.555197404832" x="15352.188071383534" z="0.0"/>
  </node>
  <node id="27045" label="HCK" cy:nodeId="141">
    <graphics y="26179.673872636766" x="15568.213278903066" z="0.0"/>
  </node>
  <node id="27044" label="HNRNPK" cy:nodeId="142">
    <graphics y="25684.12544124028" x="14638.37367929369" z="0.0"/>
  </node>
  <node id="27043" label="HSP90AA1" cy:nodeId="143">
    <graphics y="25945.45670955083" x="15144.909039629994" z="0.0"/>
  </node>
  <node id="27042" label="HSPA8" cy:nodeId="144">
    <graphics y="25716.846365617723" x="14919.375937594472" z="0.0"/>
  </node>
  <node id="27041" label="IGHG1" cy:nodeId="145">
    <graphics y="26194.24946467778" x="15529.284842623769" z="0.0"/>
  </node>
  <node id="27040" label="IGHG2" cy:nodeId="146">
    <graphics y="25867.89362208745" x="15603.483908785878" z="0.0"/>
  </node>
  <node id="27039" label="IGHG4" cy:nodeId="147">
    <graphics y="25735.199190782518" x="15447.029746188222" z="0.0"/>
  </node>
  <node id="27038" label="IGHV2-5" cy:nodeId="148">
    <graphics y="26150.789625810594" x="15562.730094088613" z="0.0"/>
  </node>
  <node id="27037" label="IGHV3-23" cy:nodeId="149">
    <graphics y="25908.384962724656" x="15669.7348548308" z="0.0"/>
  </node>
  <node id="27036" label="IGKV1-5" cy:nodeId="150">
    <graphics y="25803.357538866014" x="15553.964774264394" z="0.0"/>
  </node>
  <node id="27035" label="IGKV1D-16" cy:nodeId="151">
    <graphics y="25919.79113643071" x="15650.167166842519" z="0.0"/>
  </node>
  <node id="27034" label="IGKV4-1" cy:nodeId="152">
    <graphics y="26003.384962724656" x="15676.617545260488" z="0.0"/>
  </node>
  <node id="27033" label="IGLV1-51" cy:nodeId="153">
    <graphics y="25892.266104387254" x="15646.431815280019" z="0.0"/>
  </node>
  <node id="27032" label="INPPL1" cy:nodeId="154">
    <graphics y="26131.112410234422" x="15604.687308444081" z="0.0"/>
  </node>
  <node id="27031" label="ITK" cy:nodeId="155">
    <graphics y="25883.124357866258" x="15787.555411471425" z="0.0"/>
  </node>
  <node id="27030" label="KDR" cy:nodeId="156">
    <graphics y="25885.788328813524" x="15730.820426119863" z="0.0"/>
  </node>
  <node id="27029" label="KIAA0408" cy:nodeId="157">
    <graphics y="26042.27717463872" x="15320.043387545644" z="0.0"/>
  </node>
  <node id="27028" label="KTN1" cy:nodeId="158">
    <graphics y="26303.20622126958" x="15389.676016940175" z="0.0"/>
  </node>
  <node id="27027" label="LCK" cy:nodeId="159">
    <graphics y="25917.360396074266" x="15584.318411959706" z="0.0"/>
  </node>
  <node id="27026" label="LCP2" cy:nodeId="160">
    <graphics y="25659.900046037645" x="15453.576621188222" z="0.0"/>
  </node>
  <node id="27025" label="LYN" cy:nodeId="161">
    <graphics y="25894.476248430223" x="15610.777457369863">
      <att name="lockedVisualProperties" type="list" cy:type="List">
        <att name="NODE_SIZE" value="120.0" type="string" cy:type="String"/>
        <att name="NODE_Z_LOCATION" value="250.0" type="string" cy:type="String"/>
      </att>
    </graphics>
  </node>
  <node id="27024" label="MAPK1" cy:nodeId="162">
    <graphics y="25951.461149858445" x="15449.197928561269" z="0.0"/>
  </node>
  <node id="27023" label="MAPK3" cy:nodeId="163">
    <graphics y="26225.014662431688" x="15874.731803072988" z="0.0"/>
  </node>
  <node id="27022" label="MRFAP1" cy:nodeId="164">
    <graphics y="26223.380476640672" x="15263.621329440175" z="0.0"/>
  </node>
  <node id="27021" label="MYH2" cy:nodeId="165">
    <graphics y="26207.329176591844" x="15389.530875338613" z="0.0"/>
  </node>
  <node id="27020" label="MYO10" cy:nodeId="166">
    <graphics y="26094.43598811528" x="15313.74965585619" z="0.0"/>
  </node>
  <node id="27019" label="MYO1C" cy:nodeId="167">
    <graphics y="25923.39030330083" x="14933.336936129628" z="100.0">
      <att name="lockedVisualProperties" type="list" cy:type="List">
        <att name="NODE_BORDER_WIDTH" value="0.0" type="string" cy:type="String"/>
      </att>
    </graphics>
  </node>
  <node id="27018" label="NCF1" cy:nodeId="168">
    <graphics y="25877.78261439702" x="15198.776709689198" z="0.0"/>
  </node>
  <node id="27017" label="NCK1" cy:nodeId="169">
    <graphics y="26042.168074296922" x="15373.768942965566" z="0.0"/>
  </node>
  <node id="27016" label="NCKAP1" cy:nodeId="170">
    <graphics y="25895.33312861821" x="15384.115653170644" z="0.0"/>
  </node>
  <node id="27015" label="NCKAP1L" cy:nodeId="171">
    <graphics y="25692.17517726323" x="15350.919058932363" z="0.0"/>
  </node>
  <node id="27014" label="NCKIPSD" cy:nodeId="172">
    <graphics y="25615.663176225633" x="15311.73371042162" z="0.0"/>
  </node>
  <node id="27013" label="NEB" cy:nodeId="173">
    <graphics y="25832.936987565965" x="15322.057074679433" z="0.0"/>
  </node>
  <node id="27012" label="NIN" cy:nodeId="174">
    <graphics y="26143.599623369188" x="15506.731375826894" z="100.0">
      <att name="lockedVisualProperties" type="list" cy:type="List">
        <att name="NODE_BORDER_WIDTH" value="0.0" type="string" cy:type="String"/>
      </att>
    </graphics>
  </node>
  <node id="27011" label="NXN" cy:nodeId="175">
    <graphics y="25732.47661464116" x="15735.318167819081" z="0.0"/>
  </node>
  <node id="27010" label="PIK3CA" cy:nodeId="176">
    <graphics y="26040.307799028367" x="15694.769461764394" z="0.0"/>
  </node>
  <node id="27009" label="PIK3CB" cy:nodeId="177">
    <graphics y="25946.027891801805" x="15744.426505221425" z="0.0"/>
  </node>
  <node id="27008" label="PIK3R1" cy:nodeId="178">
    <graphics y="26025.90734736821" x="15612.9301673308" z="0.0"/>
  </node>
  <node id="27007" label="PIK3R2" cy:nodeId="179">
    <graphics y="26078.090681718797" x="15695.394705905019" z="0.0"/>
  </node>
  <node id="27006" label="PIK3R3" cy:nodeId="180">
    <graphics y="26115.366560625047" x="15378.646597994863" z="0.0"/>
  </node>
  <node id="27005" label="PLCG1" cy:nodeId="181">
    <graphics y="25875.795889543504" x="15470.181357516347" z="0.0"/>
  </node>
  <node id="27004" label="PRKAA1" cy:nodeId="182">
    <graphics y="25774.52402179143" x="15149.15405191332" z="0.0"/>
  </node>
  <node id="27003" label="PTK2" cy:nodeId="183">
    <graphics y="25816.302445100755" x="15618.102469576894" z="0.0"/>
  </node>
  <node id="27002" label="PXN" cy:nodeId="184">
    <graphics y="25986.626021074266" x="15394.870017184316" z="0.0"/>
  </node>
  <node id="27001" label="RAC1" cy:nodeId="185">
    <graphics y="26003.471052812547" x="15541.781912936269" z="0.0"/>
  </node>
  <node id="27000" label="RASA1" cy:nodeId="186">
    <graphics y="25719.18120448491" x="15735.859244479238" z="0.0"/>
  </node>
  <node id="26999" label="SHB" cy:nodeId="187">
    <graphics y="26186.47163264653" x="15526.709647311269" z="0.0"/>
  </node>
  <node id="26998" label="SORBS1" cy:nodeId="188">
    <graphics y="26003.4719530811" x="15294.211997164784" z="0.0"/>
  </node>
  <node id="26997" label="SOS1" cy:nodeId="189">
    <graphics y="26070.034102128953" x="15699.642752780019" z="0.0"/>
  </node>
  <node id="26996" label="SPTA1" cy:nodeId="190">
    <graphics y="25679.904707597703" x="15824.7338782683" z="0.0"/>
  </node>
  <node id="26995" label="SRC" cy:nodeId="191">
    <graphics y="25950.707106279344" x="15326.261618746816" z="0.0"/>
  </node>
  <node id="26994" label="SRP68" cy:nodeId="192">
    <graphics y="25473.35917537114" x="14763.227561129628" z="0.0"/>
  </node>
  <node id="26993" label="SRRM1" cy:nodeId="193">
    <graphics y="25677.9333101978" x="14405.077567233144">
      <att name="lockedVisualProperties" type="list" cy:type="List">
        <att name="NODE_Z_LOCATION" value="250.0" type="string" cy:type="String"/>
      </att>
    </graphics>
  </node>
  <node id="26992" label="SYK" cy:nodeId="194">
    <graphics y="26051.361677812547" x="15697.366751803456" z="0.0"/>
  </node>
  <node id="26991" label="SYNE2" cy:nodeId="195">
    <graphics y="26289.50895564458" x="15504.5502845183" z="0.0"/>
  </node>
  <node id="26990" label="TLN1" cy:nodeId="196">
    <graphics y="25436.31590144536" x="15060.294333590566" z="0.0"/>
  </node>
  <node id="26989" label="VAV1" cy:nodeId="197">
    <graphics y="26164.055220293016" x="15609.100669039784" z="0.0"/>
  </node>
  <node id="26988" label="VAV2" cy:nodeId="198">
    <graphics y="26181.662336992234" x="15620.882559908925" z="0.0"/>
  </node>
  <node id="26987" label="VAV3" cy:nodeId="199">
    <graphics y="26140.549391435594" x="15722.892142428456" z="0.0"/>
  </node>
  <node id="26986" label="VEGFA" cy:nodeId="200">
    <graphics y="25778.450973199815" x="15768.9311438933" z="0.0"/>
  </node>
  <node id="26985" label="WAS" cy:nodeId="201">
    <graphics y="25767.819071458787" x="15222.905554904042" z="0.0"/>
  </node>
  <node id="26984" label="WASF1" cy:nodeId="202">
    <graphics y="25676.77387874028" x="15709.426383151113" z="100.0">
      <att name="lockedVisualProperties" type="list" cy:type="List">
        <att name="NODE_BORDER_WIDTH" value="0.0" type="string" cy:type="String"/>
      </att>
    </graphics>
  </node>
  <node id="26983" label="WASF2" cy:nodeId="203">
    <graphics y="25678.94334285161" x="15377.459097994863" z="0.0"/>
  </node>
  <node id="26982" label="WASL" cy:nodeId="204">
    <graphics y="25859.65123622319" x="15464.45033944994" z="100.0">
      <att name="lockedVisualProperties" type="list" cy:type="List">
        <att name="NODE_BORDER_WIDTH" value="0.0" type="string" cy:type="String"/>
      </att>
    </graphics>
  </node>
  <node id="26981" label="WIPF1" cy:nodeId="205">
    <graphics y="26026.58982722661" x="15339.263388766347" z="0.0"/>
  </node>
  <node id="26980" label="WIPF2" cy:nodeId="206">
    <graphics y="25927.01934687993" x="15352.427115572988" z="0.0"/>
  </node>
  <node id="26979" label="WIPF3" cy:nodeId="207">
    <graphics y="25863.013464616746" x="15512.847220553456" z="0.0"/>
  </node>
  <node id="26978" label="YES1" cy:nodeId="208">
    <graphics y="25751.02877681157" x="15597.7748938933" z="0.0"/>
  </node>
  <node id="26977" label="ACADS" cy:nodeId="209">
    <graphics y="24762.834517168016" x="15143.975081576406" z="100.0">
      <att name="lockedVisualProperties" type="list" cy:type="List">
        <att name="NODE_BORDER_WIDTH" value="0.0" type="string" cy:type="String"/>
      </att>
    </graphics>
  </node>
  <node id="26976" label="ECHS1" cy:nodeId="210">
    <graphics y="25091.174177812547" x="15376.793540133534" z="0.0"/>
  </node>
  <node id="26975" label="ETFA" cy:nodeId="211">
    <graphics y="24573.28886287114" x="15251.903525485097" z="0.0"/>
  </node>
  <node id="26974" label="ETFB" cy:nodeId="212">
    <graphics y="24505.437544511766" x="15300.418631686269" z="0.0"/>
  </node>
  <node id="26973" label="HADHA" cy:nodeId="213">
    <graphics y="24883.996016191453" x="15126.062980784474" z="0.0"/>
  </node>
  <node id="26972" label="HADHB" cy:nodeId="214">
    <graphics y="25046.59226863286" x="15159.878379000722" z="0.0"/>
  </node>
  <node id="26971" label="ACOX2" cy:nodeId="215">
    <graphics y="25489.340529130906" x="15913.458060397206" z="100.0">
      <att name="lockedVisualProperties" type="list" cy:type="List">
        <att name="NODE_BORDER_WIDTH" value="0.0" type="string" cy:type="String"/>
      </att>
    </graphics>
  </node>
  <node id="26970" label="DYNLT1" cy:nodeId="216">
    <graphics y="25578.787611650438" x="15489.15053476244" z="0.0"/>
  </node>
  <node id="26969" label="HSD17B4" cy:nodeId="217">
    <graphics y="25692.513930009813" x="15491.517295016347" z="0.0"/>
  </node>
  <node id="26968" label="ACSL5" cy:nodeId="218">
    <graphics y="24442.014204668016" x="14713.339133395253" z="100.0">
      <att name="lockedVisualProperties" type="list" cy:type="List">
        <att name="NODE_BORDER_WIDTH" value="0.0" type="string" cy:type="String"/>
      </att>
    </graphics>
  </node>
  <node id="26967" label="CREB3" cy:nodeId="219">
    <graphics y="24890.72459285161" x="14947.73158944994" z="0.0"/>
  </node>
  <node id="26966" label="ELOVL3" cy:nodeId="220">
    <graphics y="24251.51920955083" x="14770.373770846425" z="0.0"/>
  </node>
  <node id="26965" label="ELOVL7" cy:nodeId="221">
    <graphics y="24469.61686580083" x="14461.578238619863" z="100.0">
      <att name="lockedVisualProperties" type="list" cy:type="List">
        <att name="NODE_BORDER_WIDTH" value="0.0" type="string" cy:type="String"/>
      </att>
    </graphics>
  </node>
  <node id="26964" label="ACTN1" cy:nodeId="222">
    <graphics y="25638.360441850633" x="15213.250029696523" z="100.0">
      <att name="lockedVisualProperties" type="list" cy:type="List">
        <att name="NODE_BORDER_WIDTH" value="0.0" type="string" cy:type="String"/>
      </att>
    </graphics>
  </node>
  <node id="26963" label="ACTN3" cy:nodeId="223">
    <graphics y="25810.77950160405" x="15095.332781924306" z="0.0"/>
  </node>
  <node id="26962" label="APC" cy:nodeId="224">
    <graphics y="26149.569349931688" x="15235.035925997792" z="0.0"/>
  </node>
  <node id="26961" label="ATXN2" cy:nodeId="225">
    <graphics y="25444.536146806688" x="15053.371192111073">
      <att name="lockedVisualProperties" type="list" cy:type="List">
        <att name="NODE_SIZE" value="120.0" type="string" cy:type="String"/>
        <att name="NODE_Z_LOCATION" value="250.0" type="string" cy:type="String"/>
      </att>
    </graphics>
  </node>
  <node id="26960" label="ATXN7" cy:nodeId="226">
    <graphics y="25924.526915239305" x="15182.510642184316" z="0.0"/>
  </node>
  <node id="26959" label="C11orf57" cy:nodeId="227">
    <graphics y="25146.784224199266" x="14680.83885873705" z="0.0"/>
  </node>
  <node id="26958" label="CAMK2A" cy:nodeId="228">
    <graphics y="25594.38325374028" x="15987.665701998769" z="0.0"/>
  </node>
  <node id="26957" label="COIL" cy:nodeId="229">
    <graphics y="26123.935103105516" x="15410.575461520253" z="0.0"/>
  </node>
  <node id="26956" label="CTNNA1" cy:nodeId="230">
    <graphics y="26159.32307307622" x="15021.591040743886" z="0.0"/>
  </node>
  <node id="26955" label="EIF2S1" cy:nodeId="231">
    <graphics y="25330.306379960984" x="14795.189810885488" z="0.0"/>
  </node>
  <node id="26954" label="ESR2" cy:nodeId="232">
    <graphics y="25344.099226640672" x="14785.117423190175" z="0.0"/>
  </node>
  <node id="26953" label="FXN" cy:nodeId="233">
    <graphics y="25257.222090410203" x="15141.55159677416" z="0.0"/>
  </node>
  <node id="26952" label="GFI1B" cy:nodeId="234">
    <graphics y="25809.693701433152" x="15110.35063613802">
      <att name="lockedVisualProperties" type="list" cy:type="List">
        <att name="NODE_SIZE" value="120.0" type="string" cy:type="String"/>
        <att name="NODE_Z_LOCATION" value="250.0" type="string" cy:type="String"/>
      </att>
    </graphics>
  </node>
  <node id="26951" label="GIT2" cy:nodeId="235">
    <graphics y="25236.24345271489" x="15109.040733946858" z="0.0"/>
  </node>
  <node id="26950" label="GTF2H1" cy:nodeId="236">
    <graphics y="26042.952986406297" x="14541.410025729238" z="0.0"/>
  </node>
  <node id="26949" label="HSPB1" cy:nodeId="237">
    <graphics y="25513.13603083989" x="14955.397925509511" z="0.0"/>
  </node>
  <node id="26948" label="KIRREL" cy:nodeId="238">
    <graphics y="25802.31393115422" x="15595.923606051503" z="0.0"/>
  </node>
  <node id="26947" label="KPNA2" cy:nodeId="239">
    <graphics y="25895.924055742234" x="14855.540610446034" z="0.0"/>
  </node>
  <node id="26946" label="LNX1" cy:nodeId="240">
    <graphics y="25742.429255174608" x="14852.517630709706" z="0.0"/>
  </node>
  <node id="26945" label="MAGEA11" cy:nodeId="241">
    <graphics y="25558.940519975633" x="15002.946929110585" z="0.0"/>
  </node>
  <node id="26944" label="MTNR1A" cy:nodeId="242">
    <graphics y="25965.923704790086" x="15584.504965914784" z="0.0"/>
  </node>
  <node id="26943" label="MTNR1B" cy:nodeId="243">
    <graphics y="25971.0587298145" x="15485.013968600331" z="0.0"/>
  </node>
  <node id="26942" label="MYOZ2" cy:nodeId="244">
    <graphics y="25415.06120173833" x="15198.578910006581" z="0.0"/>
  </node>
  <node id="26941" label="NPHS1" cy:nodeId="245">
    <graphics y="25756.473467515916" x="15507.327384127675" z="0.0"/>
  </node>
  <node id="26940" label="NUMBL" cy:nodeId="246">
    <graphics y="25444.390211748094" x="15264.795004977284" z="0.0"/>
  </node>
  <node id="26939" label="OAS1" cy:nodeId="247">
    <graphics y="25302.85349910161" x="14660.078208102284" z="0.0"/>
  </node>
  <node id="26938" label="PDHX" cy:nodeId="248">
    <graphics y="24984.761274980516" x="15499.390158785878" z="0.0"/>
  </node>
  <node id="26937" label="PIAS4" cy:nodeId="249">
    <graphics y="25809.346987413377" x="14642.432822360097" z="0.0"/>
  </node>
  <node id="26936" label="PLEK" cy:nodeId="250">
    <graphics y="25584.359114335984" x="15952.348929537831">
      <att name="lockedVisualProperties" type="list" cy:type="List">
        <att name="NODE_SIZE" value="120.0" type="string" cy:type="String"/>
        <att name="NODE_Z_LOCATION" value="250.0" type="string" cy:type="String"/>
      </att>
    </graphics>
  </node>
  <node id="26935" label="PSEN1" cy:nodeId="251">
    <graphics y="25425.554701494188" x="15392.05696786791" z="0.0"/>
  </node>
  <node id="26934" label="RPS27" cy:nodeId="252">
    <graphics y="25709.78162257573" x="14570.301444186269" z="0.0"/>
  </node>
  <node id="26933" label="SDC4" cy:nodeId="253">
    <graphics y="25407.961958574266" x="15765.178458346425" z="100.0">
      <att name="lockedVisualProperties" type="list" cy:type="List">
        <att name="NODE_BORDER_WIDTH" value="0.0" type="string" cy:type="String"/>
      </att>
    </graphics>
  </node>
  <node id="26932" label="SPERT" cy:nodeId="254">
    <graphics y="25354.127974199266" x="15012.326796664296" z="0.0"/>
  </node>
  <node id="26931" label="USP2" cy:nodeId="255">
    <graphics y="25621.274107622117" x="15262.84340585619" z="0.0"/>
  </node>
  <node id="26930" label="XRCC4" cy:nodeId="256">
    <graphics y="25580.53205745122" x="15081.358214510976" z="0.0"/>
  </node>
  <node id="26929" label="ZYX" cy:nodeId="257">
    <graphics y="25548.857664751024" x="15725.557974947988" z="0.0"/>
  </node>
  <node id="26928" label="ADAMTSL4" cy:nodeId="258">
    <graphics y="25557.769117998094" x="15522.258505953847" z="100.0">
      <att name="lockedVisualProperties" type="list" cy:type="List">
        <att name="NODE_BORDER_WIDTH" value="0.0" type="string" cy:type="String"/>
      </att>
    </graphics>
  </node>
  <node id="26927" label="ADAMTS13" cy:nodeId="259">
    <graphics y="25026.164656328172" x="15815.978446139394" z="0.0"/>
  </node>
  <node id="26926" label="AQP1" cy:nodeId="260">
    <graphics y="25281.181685136766" x="15401.331504000722" z="0.0"/>
  </node>
  <node id="26925" label="CATSPER1" cy:nodeId="261">
    <graphics y="25322.141371416063" x="15755.210013522206" z="0.0"/>
  </node>
  <node id="26924" label="COL8A1" cy:nodeId="262">
    <graphics y="25448.380873369188" x="15340.40445627123" z="0.0"/>
  </node>
  <node id="26923" label="CTSB" cy:nodeId="263">
    <graphics y="25604.941801713914" x="15237.784148348866" z="0.0"/>
  </node>
  <node id="26922" label="FBLN1" cy:nodeId="264">
    <graphics y="25418.88688533208" x="15436.477133883534" z="0.0"/>
  </node>
  <node id="26921" label="FHL3" cy:nodeId="265">
    <graphics y="25949.75419490239" x="15455.57240976244" z="0.0"/>
  </node>
  <node id="26920" label="KRTAP4-12" cy:nodeId="266">
    <graphics y="25544.02683894536" x="15386.188223971425" z="0.0"/>
  </node>
  <node id="26919" label="OTX1" cy:nodeId="267">
    <graphics y="25378.78385798833" x="15471.7397376433" z="0.0"/>
  </node>
  <node id="26918" label="PLSCR1" cy:nodeId="268">
    <graphics y="25540.75288264653" x="15374.878684176503" z="0.0"/>
  </node>
  <node id="26917" label="SORBS3" cy:nodeId="269">
    <graphics y="25829.760813402147" x="15396.043418063222" z="0.0"/>
  </node>
  <node id="26916" label="SPRY2" cy:nodeId="270">
    <graphics y="25423.68549983403" x="15465.43178476244" z="0.0"/>
  </node>
  <node id="26915" label="STK16" cy:nodeId="271">
    <graphics y="25515.826521562547" x="15329.0053626433" z="0.0"/>
  </node>
  <node id="26914" label="THBS1" cy:nodeId="272">
    <graphics y="25482.506086992234" x="15720.742362155019" z="0.0"/>
  </node>
  <node id="26913" label="TUBGCP4" cy:nodeId="273">
    <graphics y="26138.12223689458" x="15346.707450045644" z="0.0"/>
  </node>
  <node id="26912" label="ADGRE5" cy:nodeId="274">
    <graphics y="25742.641749071092" x="15786.411551608144">
      <att name="lockedVisualProperties" type="list" cy:type="List">
        <att name="NODE_SIZE" value="120.0" type="string" cy:type="String"/>
        <att name="NODE_Z_LOCATION" value="250.0" type="string" cy:type="String"/>
      </att>
    </graphics>
  </node>
  <node id="26911" label="CD55" cy:nodeId="275">
    <graphics y="25499.594649003953" x="15597.181113375722" z="100.0">
      <att name="lockedVisualProperties" type="list" cy:type="List">
        <att name="NODE_BORDER_WIDTH" value="0.0" type="string" cy:type="String"/>
      </att>
    </graphics>
  </node>
  <node id="26910" label="ADHFE1" cy:nodeId="276">
    <graphics y="26116.80955378911" x="16682.190970553456" z="100.0">
      <att name="lockedVisualProperties" type="list" cy:type="List">
        <att name="NODE_BORDER_WIDTH" value="0.0" type="string" cy:type="String"/>
      </att>
    </graphics>
  </node>
  <node id="26909" label="GNAQ" cy:nodeId="277">
    <graphics y="26289.715071367234" x="16429.07927621752" z="0.0"/>
  </node>
  <node id="26908" label="ADIPOR1" cy:nodeId="278">
    <graphics y="25183.713728593797" x="15032.864142550527" z="100.0">
      <att name="lockedVisualProperties" type="list" cy:type="List">
        <att name="NODE_BORDER_WIDTH" value="0.0" type="string" cy:type="String"/>
      </att>
    </graphics>
  </node>
  <node id="26907" label="APPL1" cy:nodeId="279">
    <graphics y="25406.31736628911" x="15309.674170626698" z="0.0"/>
  </node>
  <node id="26906" label="DPH3" cy:nodeId="280">
    <graphics y="24825.564314531297" x="14933.958197726308" z="0.0"/>
  </node>
  <node id="26905" label="NFKBIL1" cy:nodeId="281">
    <graphics y="24971.664961503953" x="14593.594290865956" z="0.0"/>
  </node>
  <node id="26904" label="STK11" cy:nodeId="282">
    <graphics y="25774.945949243516" x="14867.994162692128" z="0.0"/>
  </node>
  <node id="26903" label="ADM" cy:nodeId="283">
    <graphics y="26664.24442927739" x="15876.655142916738" z="100.0">
      <att name="lockedVisualProperties" type="list" cy:type="List">
        <att name="NODE_BORDER_WIDTH" value="0.0" type="string" cy:type="String"/>
      </att>
    </graphics>
  </node>
  <node id="26902" label="ADCY1" cy:nodeId="284">
    <graphics y="26743.46873347661" x="16027.85448373705" z="0.0"/>
  </node>
  <node id="26901" label="ADCY2" cy:nodeId="285">
    <graphics y="26581.793379472703" x="16056.514884127675" z="0.0"/>
  </node>
  <node id="26900" label="ADCY3" cy:nodeId="286">
    <graphics y="26646.721785234422" x="16054.963004244863" z="0.0"/>
  </node>
  <node id="26899" label="ADCY4" cy:nodeId="287">
    <graphics y="26716.485762285203" x="16088.169608248769" z="0.0"/>
  </node>
  <node id="26898" label="ADCY5" cy:nodeId="288">
    <graphics y="26703.501387285203" x="16010.965262545644" z="0.0"/>
  </node>
  <node id="26897" label="ADCY6" cy:nodeId="289">
    <graphics y="26593.162520097703" x="15910.917410983144" z="0.0"/>
  </node>
  <node id="26896" label="ADCY7" cy:nodeId="290">
    <graphics y="26727.179243730516" x="15985.3793860808" z="0.0"/>
  </node>
  <node id="26895" label="ADCY8" cy:nodeId="291">
    <graphics y="26680.621504472703" x="16031.895682467519" z="0.0"/>
  </node>
  <node id="26894" label="ADCY9" cy:nodeId="292">
    <graphics y="26633.114485429734" x="16080.378348483144" z="0.0"/>
  </node>
  <node id="26893" label="ADCYAP1" cy:nodeId="293">
    <graphics y="26471.19352595708" x="15778.09862436205" z="0.0"/>
  </node>
  <node id="26892" label="ADCYAP1R1" cy:nodeId="294">
    <graphics y="26468.796736406297" x="15774.340994967519" z="0.0"/>
  </node>
  <node id="26891" label="ADM2" cy:nodeId="295">
    <graphics y="26861.668501543016" x="15853.383536471425" z="0.0"/>
  </node>
  <node id="26890" label="ADORA2A" cy:nodeId="296">
    <graphics y="26466.560896562547" x="15880.64842904955" z="0.0"/>
  </node>
  <node id="26889" label="ADORA2B" cy:nodeId="297">
    <graphics y="26575.527754472703" x="15884.590567721425" z="0.0"/>
  </node>
  <node id="26888" label="ADRB1" cy:nodeId="298">
    <graphics y="26927.48405330083" x="15810.76268686205" z="0.0"/>
  </node>
  <node id="26887" label="ADRB2" cy:nodeId="299">
    <graphics y="26197.291060136766" x="15623.883994235097" z="0.0"/>
  </node>
  <node id="26886" label="ADRB3" cy:nodeId="300">
    <graphics y="26697.154829668016" x="15824.362906588613" z="0.0"/>
  </node>
  <node id="26885" label="AVP" cy:nodeId="301">
    <graphics y="26155.06736628911" x="15789.459586276113" z="0.0"/>
  </node>
  <node id="26884" label="AVPR2" cy:nodeId="302">
    <graphics y="26106.060743974656" x="15616.576865328847" z="0.0"/>
  </node>
  <node id="26883" label="CALCA" cy:nodeId="303">
    <graphics y="26790.960371660203" x="15962.237967623769" z="0.0"/>
  </node>
  <node id="26882" label="CALCB" cy:nodeId="304">
    <graphics y="26813.67350642583" x="16016.435965670644" z="0.0"/>
  </node>
  <node id="26881" label="CALCR" cy:nodeId="305">
    <graphics y="26879.59440486333" x="15811.757620944081" z="0.0"/>
  </node>
  <node id="26880" label="CALCRL" cy:nodeId="306">
    <graphics y="26687.07585017583" x="15773.193228854238" z="0.0"/>
  </node>
  <node id="26879" label="CGA" cy:nodeId="307">
    <graphics y="26866.16630427739" x="15974.155509127675" z="0.0"/>
  </node>
  <node id="26878" label="CRH" cy:nodeId="308">
    <graphics y="26599.328230546922" x="15846.22850717455" z="100.0">
      <att name="lockedVisualProperties" type="list" cy:type="List">
        <att name="NODE_BORDER_WIDTH" value="0.0" type="string" cy:type="String"/>
      </att>
    </graphics>
  </node>
  <node id="26877" label="CRHR1" cy:nodeId="309">
    <graphics y="26735.48728816411" x="15957.010489596425" z="0.0"/>
  </node>
  <node id="26876" label="CRHR2" cy:nodeId="310">
    <graphics y="26757.541914628953" x="15718.470572604238" z="0.0"/>
  </node>
  <node id="26875" label="DRD1" cy:nodeId="311">
    <graphics y="26830.19254939458" x="16021.811881197988" z="0.0"/>
  </node>
  <node id="26874" label="DRD5" cy:nodeId="312">
    <graphics y="26818.20036189458" x="15716.522269381581" z="0.0"/>
  </node>
  <node id="26873" label="FSHB" cy:nodeId="313">
    <graphics y="26800.866255449266" x="15840.937735690175" z="0.0"/>
  </node>
  <node id="26872" label="FSHR" cy:nodeId="314">
    <graphics y="26617.429732011766" x="15737.909842623769" z="0.0"/>
  </node>
  <node id="26871" label="GCG" cy:nodeId="315">
    <graphics y="26685.237898515672" x="16096.6303626433" z="0.0"/>
  </node>
  <node id="26870" label="GCGR" cy:nodeId="316">
    <graphics y="26460.974653886766" x="16070.380301608144" z="0.0"/>
  </node>
  <node id="26869" label="GHRH" cy:nodeId="317">
    <graphics y="26856.25797908208" x="15807.843619479238" z="0.0"/>
  </node>
  <node id="26868" label="GHRHR" cy:nodeId="318">
    <graphics y="26783.424055742234" x="15855.317984713613" z="0.0"/>
  </node>
  <node id="26867" label="GIP" cy:nodeId="319">
    <graphics y="26716.572615312547" x="15825.035208834706" z="0.0"/>
  </node>
  <node id="26866" label="GIPR" cy:nodeId="320">
    <graphics y="26785.000837968797" x="15794.237601412831" z="0.0"/>
  </node>
  <node id="26865" label="GLP1R" cy:nodeId="321">
    <graphics y="26759.216719316453" x="15849.930533541738" z="0.0"/>
  </node>
  <node id="26864" label="GLP2R" cy:nodeId="322">
    <graphics y="26819.14030330083" x="15918.429862155019" z="0.0"/>
  </node>
  <node id="26863" label="GNAS" cy:nodeId="323">
    <graphics y="26569.333906816453" x="15769.945731295644">
      <att name="lockedVisualProperties" type="list" cy:type="List">
        <att name="NODE_SIZE" value="120.0" type="string" cy:type="String"/>
        <att name="NODE_Z_LOCATION" value="250.0" type="string" cy:type="String"/>
      </att>
    </graphics>
  </node>
  <node id="26862" label="GNB1" cy:nodeId="324">
    <graphics y="26643.797774003953" x="15939.812613619863" z="0.0"/>
  </node>
  <node id="26861" label="GNG2" cy:nodeId="325">
    <graphics y="26449.451216386766" x="15998.71288217455" z="0.0"/>
  </node>
  <node id="26860" label="GPBAR1" cy:nodeId="326">
    <graphics y="26600.044539140672" x="15827.101859225331" z="0.0"/>
  </node>
  <node id="26859" label="GPR15" cy:nodeId="327">
    <graphics y="26830.29264705083" x="15770.91210092455" z="0.0"/>
  </node>
  <node id="26858" label="GPR150" cy:nodeId="328">
    <graphics y="26691.70231501958" x="15844.840201510488" z="0.0"/>
  </node>
  <node id="26857" label="GPR176" cy:nodeId="329">
    <graphics y="26789.082441972703" x="15797.297721041738" z="0.0"/>
  </node>
  <node id="26856" label="GPR20" cy:nodeId="330">
    <graphics y="26846.410200761766" x="15849.836722506581" z="0.0"/>
  </node>
  <node id="26855" label="GPR25" cy:nodeId="331">
    <graphics y="26767.340742753953" x="15764.151541842519" z="0.0"/>
  </node>
  <node id="26854" label="GPR27" cy:nodeId="332">
    <graphics y="26699.062544511766" x="15784.034110201894" z="0.0"/>
  </node>
  <node id="26853" label="GPR32" cy:nodeId="333">
    <graphics y="26672.960554765672" x="15733.594962252675" z="0.0"/>
  </node>
  <node id="26852" label="GPR45" cy:nodeId="334">
    <graphics y="26783.500410722703" x="15887.976920260488" z="0.0"/>
  </node>
  <node id="26851" label="GPR83" cy:nodeId="335">
    <graphics y="26730.376204179734" x="15930.557242526113" z="0.0"/>
  </node>
  <node id="26850" label="GPR84" cy:nodeId="336">
    <graphics y="26682.767439531297" x="15891.91405404955" z="100.0">
      <att name="lockedVisualProperties" type="list" cy:type="List">
        <att name="NODE_BORDER_WIDTH" value="0.0" type="string" cy:type="String"/>
      </att>
    </graphics>
  </node>
  <node id="26849" label="HRH2" cy:nodeId="337">
    <graphics y="26729.225447343797" x="15948.1987220183" z="0.0"/>
  </node>
  <node id="26848" label="HTR4" cy:nodeId="338">
    <graphics y="26780.669539140672" x="15923.469046725331" z="0.0"/>
  </node>
  <node id="26847" label="HTR6" cy:nodeId="339">
    <graphics y="26697.763106035203" x="15760.395316256581" z="0.0"/>
  </node>
  <node id="26846" label="HTR7" cy:nodeId="340">
    <graphics y="26881.76725642583" x="15754.372794283925" z="0.0"/>
  </node>
  <node id="26845" label="IAPP" cy:nodeId="341">
    <graphics y="26710.86894099614" x="15733.492423190175" z="0.0"/>
  </node>
  <node id="26844" label="INSL3" cy:nodeId="342">
    <graphics y="26776.52128474614" x="15725.0590735808" z="0.0"/>
  </node>
  <node id="26843" label="LHB" cy:nodeId="343">
    <graphics y="26605.995711015672" x="15989.052542819081" z="0.0"/>
  </node>
  <node id="26842" label="LHCGR" cy:nodeId="344">
    <graphics y="26935.43717830083" x="15790.593985690175" z="0.0"/>
  </node>
  <node id="26841" label="MC1R" cy:nodeId="345">
    <graphics y="26586.642805742234" x="15885.597464694081" z="0.0"/>
  </node>
  <node id="26840" label="MC2R" cy:nodeId="346">
    <graphics y="26858.61930720708" x="15929.692130221425" z="0.0"/>
  </node>
  <node id="26839" label="MC3R" cy:nodeId="347">
    <graphics y="26684.027388261766" x="15701.370535983144" z="0.0"/>
  </node>
  <node id="26838" label="MC4R" cy:nodeId="348">
    <graphics y="26731.796797441453" x="15737.998343600331" z="0.0"/>
  </node>
  <node id="26837" label="MC5R" cy:nodeId="349">
    <graphics y="26835.75565974614" x="15877.032462252675" z="0.0"/>
  </node>
  <node id="26836" label="NPS" cy:nodeId="350">
    <graphics y="26476.64842097661" x="16016.152579440175" z="0.0"/>
  </node>
  <node id="26835" label="NPSR1" cy:nodeId="351">
    <graphics y="26490.199263261766" x="15991.911490572988" z="0.0"/>
  </node>
  <node id="26834" label="P2RY11" cy:nodeId="352">
    <graphics y="26442.363203691453" x="15955.603201998769" z="0.0"/>
  </node>
  <node id="26833" label="PIK3CG" cy:nodeId="353">
    <graphics y="26426.262068437547" x="15855.496939791738" z="0.0"/>
  </node>
  <node id="26832" label="PIK3R5" cy:nodeId="354">
    <graphics y="26317.26237361333" x="15971.538138522206" z="0.0"/>
  </node>
  <node id="26831" label="PIK3R6" cy:nodeId="355">
    <graphics y="26543.772688554734" x="15992.9057532683" z="0.0"/>
  </node>
  <node id="26830" label="PLCB1" cy:nodeId="356">
    <graphics y="26538.331953691453" x="16068.744803561269" z="0.0"/>
  </node>
  <node id="26829" label="PLCB2" cy:nodeId="357">
    <graphics y="26524.38651912114" x="16011.3129798308" z="0.0"/>
  </node>
  <node id="26828" label="PLCB3" cy:nodeId="358">
    <graphics y="26503.554915117234" x="16036.596915377675" z="0.0"/>
  </node>
  <node id="26827" label="POMC" cy:nodeId="359">
    <graphics y="26674.384199785203" x="16007.35057748705" z="0.0"/>
  </node>
  <node id="26826" label="PTGDR" cy:nodeId="360">
    <graphics y="26797.782271074266" x="15782.871939791738" z="0.0"/>
  </node>
  <node id="26825" label="PTGER2" cy:nodeId="361">
    <graphics y="26790.318281816453" x="15942.468070162831" z="0.0"/>
  </node>
  <node id="26824" label="PTGER4" cy:nodeId="362">
    <graphics y="26774.740584062547" x="15950.736075533925" z="0.0"/>
  </node>
  <node id="26823" label="PTGIR" cy:nodeId="363">
    <graphics y="26915.946211503953" x="15888.809134615956" z="0.0"/>
  </node>
  <node id="26822" label="PTH" cy:nodeId="364">
    <graphics y="26849.11344783208" x="15979.571158541738" z="0.0"/>
  </node>
  <node id="26821" label="PTH1R" cy:nodeId="365">
    <graphics y="26693.577681230516" x="15647.482779635488" z="0.0"/>
  </node>
  <node id="26820" label="PTH2" cy:nodeId="366">
    <graphics y="26683.32682673833" x="15953.354605807363" z="0.0"/>
  </node>
  <node id="26819" label="PTH2R" cy:nodeId="367">
    <graphics y="26865.31803767583" x="15898.543265475331" z="0.0"/>
  </node>
  <node id="26818" label="PTHLH" cy:nodeId="368">
    <graphics y="26665.58201472661" x="15917.80467904955" z="0.0"/>
  </node>
  <node id="26817" label="RAMP1" cy:nodeId="369">
    <graphics y="26772.208723710984" x="15899.365042819081" z="0.0"/>
  </node>
  <node id="26816" label="RAMP2" cy:nodeId="370">
    <graphics y="26801.986433671922" x="15990.042288912831" z="0.0"/>
  </node>
  <node id="26815" label="RAMP3" cy:nodeId="371">
    <graphics y="26658.48747126958" x="15850.069693697988" z="0.0"/>
  </node>
  <node id="26814" label="RLN2" cy:nodeId="372">
    <graphics y="26870.363691972703" x="15863.470023287831" z="0.0"/>
  </node>
  <node id="26813" label="RLN3" cy:nodeId="373">
    <graphics y="26592.532332109422" x="16020.802909030019" z="0.0"/>
  </node>
  <node id="26812" label="RXFP1" cy:nodeId="374">
    <graphics y="26874.31034724614" x="16049.88768686205" z="0.0"/>
  </node>
  <node id="26811" label="RXFP2" cy:nodeId="375">
    <graphics y="26899.42594783208" x="15929.780814303456" z="0.0"/>
  </node>
  <node id="26810" label="SCT" cy:nodeId="376">
    <graphics y="26762.66569392583" x="15695.916922701894" z="0.0"/>
  </node>
  <node id="26809" label="SCTR" cy:nodeId="377">
    <graphics y="26734.66862361333" x="15870.02342904955" z="0.0"/>
  </node>
  <node id="26808" label="TAAR1" cy:nodeId="378">
    <graphics y="26790.397200273484" x="15822.327201022206" z="0.0"/>
  </node>
  <node id="26807" label="TSHB" cy:nodeId="379">
    <graphics y="26702.151106523484" x="15682.674918307363" z="0.0"/>
  </node>
  <node id="26806" label="TSHR" cy:nodeId="380">
    <graphics y="26807.82731501958" x="15741.433829440175" z="0.0"/>
  </node>
  <node id="26805" label="VIP" cy:nodeId="381">
    <graphics y="26773.511152910203" x="15996.452567233144" z="0.0"/>
  </node>
  <node id="26804" label="VIPR1" cy:nodeId="382">
    <graphics y="26910.187544511766" x="15984.180350436269" z="0.0"/>
  </node>
  <node id="26803" label="VIPR2" cy:nodeId="383">
    <graphics y="26849.268965410203" x="15721.9018470183" z="0.0"/>
  </node>
  <node id="26802" label="AFF3" cy:nodeId="384">
    <graphics y="25756.45813243291" x="13644.968924655019" z="100.0">
      <att name="lockedVisualProperties" type="list" cy:type="List">
        <att name="NODE_BORDER_WIDTH" value="0.0" type="string" cy:type="String"/>
      </att>
    </graphics>
  </node>
  <node id="26801" label="CDK9" cy:nodeId="385">
    <graphics y="25771.873327897996" x="14117.749564303456" z="0.0"/>
  </node>
  <node id="26800" label="AHCYL2" cy:nodeId="386">
    <graphics y="25667.476500200242" x="14839.903342379628" z="100.0">
      <att name="lockedVisualProperties" type="list" cy:type="List">
        <att name="NODE_BORDER_WIDTH" value="0.0" type="string" cy:type="String"/>
      </att>
    </graphics>
  </node>
  <node id="26799" label="BAP1" cy:nodeId="387">
    <graphics y="25425.807478593797" x="14702.746268405019" z="0.0"/>
  </node>
  <node id="26798" label="TRAF6" cy:nodeId="388">
    <graphics y="25485.784529375047" x="15030.844824923573" z="0.0"/>
  </node>
  <node id="26797" label="WDR48" cy:nodeId="389">
    <graphics y="25493.935560869188" x="14939.670615328847" z="0.0"/>
  </node>
  <node id="26796" label="AKAP10" cy:nodeId="390">
    <graphics y="26502.046248125047" x="15311.319724215566" z="100.0">
      <att name="lockedVisualProperties" type="list" cy:type="List">
        <att name="NODE_BORDER_WIDTH" value="0.0" type="string" cy:type="String"/>
      </att>
    </graphics>
  </node>
  <node id="26795" label="PRKACA" cy:nodeId="391">
    <graphics y="26131.88606135747" x="15395.734274996816" z="0.0"/>
  </node>
  <node id="26794" label="PRKACB" cy:nodeId="392">
    <graphics y="26563.353377031297" x="15356.21256173998" z="0.0"/>
  </node>
  <node id="26793" label="PRKACG" cy:nodeId="393">
    <graphics y="26472.697188066453" x="15471.121298922597" z="0.0"/>
  </node>
  <node id="26792" label="PRKAR1A" cy:nodeId="394">
    <graphics y="26203.387831377" x="15047.848036898671" z="0.0"/>
  </node>
  <node id="26791" label="PRKAR1B" cy:nodeId="395">
    <graphics y="26384.767805742234" x="15416.64745248705" z="0.0"/>
  </node>
  <node id="26790" label="PRKAR2A" cy:nodeId="396">
    <graphics y="26757.619673418016" x="15511.020926608144" z="0.0"/>
  </node>
  <node id="26789" label="PRKAR2B" cy:nodeId="397">
    <graphics y="26375.389387773484" x="15362.194388522206" z="0.0"/>
  </node>
  <node id="26788" label="RAB11A" cy:nodeId="398">
    <graphics y="26365.43180720708" x="15203.1977454558" z="0.0"/>
  </node>
  <node id="26787" label="ALG12" cy:nodeId="399">
    <graphics y="24893.968489335984" x="14308.550223483144">
      <att name="lockedVisualProperties" type="list" cy:type="List">
        <att name="NODE_Z_LOCATION" value="250.0" type="string" cy:type="String"/>
      </att>
    </graphics>
  </node>
  <node id="26786" label="ALG9" cy:nodeId="400">
    <graphics y="24573.73612849614" x="14485.445670260488" z="0.0"/>
  </node>
  <node id="26785" label="PRDX4" cy:nodeId="401">
    <graphics y="24890.435286210984" x="14351.7495032683" z="0.0"/>
  </node>
  <node id="26784" label="RPL13A" cy:nodeId="402">
    <graphics y="25278.74070613286" x="14381.337088717519" z="0.0"/>
  </node>
  <node id="26783" label="ALG3" cy:nodeId="403">
    <graphics y="24546.01200740239" x="14715.311728610097" z="100.0">
      <att name="lockedVisualProperties" type="list" cy:type="List">
        <att name="NODE_BORDER_WIDTH" value="0.0" type="string" cy:type="String"/>
      </att>
    </graphics>
  </node>
  <node id="26782" label="ALOX15B" cy:nodeId="404">
    <graphics y="26702.769087480516" x="14454.165579928456" z="100.0">
      <att name="lockedVisualProperties" type="list" cy:type="List">
        <att name="NODE_BORDER_WIDTH" value="0.0" type="string" cy:type="String"/>
      </att>
    </graphics>
  </node>
  <node id="26781" label="ALOX5" cy:nodeId="405">
    <graphics y="26918.885664628953" x="14212.852286471425" z="0.0"/>
  </node>
  <node id="26780" label="ALOX5AP" cy:nodeId="406">
    <graphics y="26357.09568660161" x="14254.392996920644" z="0.0"/>
  </node>
  <node id="26779" label="CTAG1A" cy:nodeId="407">
    <graphics y="26514.901106523484" x="14884.832694186269" z="0.0"/>
  </node>
  <node id="26778" label="CTAG1B" cy:nodeId="408">
    <graphics y="26536.131880449266" x="14840.46385873705" z="0.0"/>
  </node>
  <node id="26777" label="LTC4S" cy:nodeId="409">
    <graphics y="26957.835493730516" x="14238.0121985808" z="0.0"/>
  </node>
  <node id="26776" label="TRIM21" cy:nodeId="410">
    <graphics y="26466.609785722703" x="14695.14174569994" z="0.0"/>
  </node>
  <node id="26775" label="AMPD3" cy:nodeId="411">
    <graphics y="26483.50974910161" x="13781.405326022206" z="100.0">
      <att name="lockedVisualProperties" type="list" cy:type="List">
        <att name="NODE_BORDER_WIDTH" value="0.0" type="string" cy:type="String"/>
      </att>
    </graphics>
  </node>
  <node id="26774" label="ADSL" cy:nodeId="412">
    <graphics y="26278.53190486333" x="14075.089285983144" z="0.0"/>
  </node>
  <node id="26773" label="ANGPTL3" cy:nodeId="413">
    <graphics y="25321.153456377" x="15860.921439303456" z="100.0">
      <att name="lockedVisualProperties" type="list" cy:type="List">
        <att name="NODE_BORDER_WIDTH" value="0.0" type="string" cy:type="String"/>
      </att>
    </graphics>
  </node>
  <node id="26772" label="ITGAV" cy:nodeId="414">
    <graphics y="25555.118361162156" x="15591.957724703847" z="0.0"/>
  </node>
  <node id="26771" label="LPL" cy:nodeId="415">
    <graphics y="25549.416411088914" x="15832.466422213613" z="0.0"/>
  </node>
  <node id="26770" label="ANKRD28" cy:nodeId="416">
    <graphics y="25433.27799861333" x="15485.101828707753" z="100.0">
      <att name="lockedVisualProperties" type="list" cy:type="List">
        <att name="NODE_BORDER_WIDTH" value="0.0" type="string" cy:type="String"/>
      </att>
    </graphics>
  </node>
  <node id="26769" label="ABCF2" cy:nodeId="417">
    <graphics y="25096.260359453172" x="15747.150015963613" z="0.0"/>
  </node>
  <node id="26768" label="ANK2" cy:nodeId="418">
    <graphics y="25351.00077693364" x="15778.679984225331" z="0.0"/>
  </node>
  <node id="26767" label="ANKFY1" cy:nodeId="419">
    <graphics y="25028.55644099614" x="15758.636649264394" z="0.0"/>
  </node>
  <node id="26766" label="AREG" cy:nodeId="420">
    <graphics y="25289.900252031297" x="15631.600882662831" z="0.0"/>
  </node>
  <node id="26765" label="ARHGEF2" cy:nodeId="421">
    <graphics y="26048.40327327153" x="15794.574515475331" z="0.0"/>
  </node>
  <node id="26764" label="BCL3" cy:nodeId="422">
    <graphics y="25009.770918535203" x="15802.431082858144" z="0.0"/>
  </node>
  <node id="26763" label="CCDC187" cy:nodeId="423">
    <graphics y="25530.105345415086" x="15417.037161959706" z="0.0"/>
  </node>
  <node id="26762" label="CD59" cy:nodeId="424">
    <graphics y="25219.083540605516" x="15719.087088717519" z="0.0"/>
  </node>
  <node id="26761" label="CNIH1" cy:nodeId="425">
    <graphics y="25208.11503474614" x="15742.186820162831" z="0.0"/>
  </node>
  <node id="26760" label="CNIH2" cy:nodeId="426">
    <graphics y="25374.71546809575" x="15513.185629977284" z="0.0"/>
  </node>
  <node id="26759" label="CNIH3" cy:nodeId="427">
    <graphics y="25362.68195979497" x="15804.77928842455" z="0.0"/>
  </node>
  <node id="26758" label="COL7A1" cy:nodeId="428">
    <graphics y="25117.087263750047" x="15497.148703707753" z="0.0"/>
  </node>
  <node id="26757" label="CSNK1D" cy:nodeId="429">
    <graphics y="25821.16417186162" x="15264.830512179433" z="0.0"/>
  </node>
  <node id="26756" label="CSNK2B" cy:nodeId="430">
    <graphics y="25926.622313188524" x="15005.13167489916" z="100.0">
      <att name="lockedVisualProperties" type="list" cy:type="List">
        <att name="NODE_BORDER_WIDTH" value="0.0" type="string" cy:type="String"/>
      </att>
    </graphics>
  </node>
  <node id="26755" label="CTSC" cy:nodeId="431">
    <graphics y="25205.254744218797" x="15728.653250826894" z="0.0"/>
  </node>
  <node id="26754" label="CTSZ" cy:nodeId="432">
    <graphics y="25431.520765947313" x="15562.879752291738" z="100.0">
      <att name="lockedVisualProperties" type="list" cy:type="List">
        <att name="NODE_BORDER_WIDTH" value="0.0" type="string" cy:type="String"/>
      </att>
    </graphics>
  </node>
  <node id="26753" label="EEF1G" cy:nodeId="433">
    <graphics y="25428.836134599656" x="14986.541777743398" z="0.0"/>
  </node>
  <node id="26752" label="EHMT2" cy:nodeId="434">
    <graphics y="25634.87565486333" x="15274.1274329558" z="0.0"/>
  </node>
  <node id="26751" label="EIF3D" cy:nodeId="435">
    <graphics y="25362.475844072313" x="14865.1020423308" z="0.0"/>
  </node>
  <node id="26750" label="F5" cy:nodeId="436">
    <graphics y="25615.1874987354" x="15679.889578951894" z="0.0"/>
  </node>
  <node id="26749" label="F8" cy:nodeId="437">
    <graphics y="25614.188978837938" x="15753.115347994863" z="0.0"/>
  </node>
  <node id="26748" label="FOLR1" cy:nodeId="438">
    <graphics y="25303.603071855516" x="15693.874564303456" z="0.0"/>
  </node>
  <node id="26747" label="GADD45GIP1" cy:nodeId="439">
    <graphics y="24837.263716386766" x="14554.537528170644" z="0.0"/>
  </node>
  <node id="26746" label="GOLGA2" cy:nodeId="440">
    <graphics y="25625.453169511766" x="15133.429431094228" z="0.0"/>
  </node>
  <node id="26745" label="GORASP1" cy:nodeId="441">
    <graphics y="25562.17933528325" x="15681.349295748769" z="0.0"/>
  </node>
  <node id="26744" label="GOSR2" cy:nodeId="442">
    <graphics y="25268.081892656297" x="15563.845114840566" z="0.0"/>
  </node>
  <node id="26743" label="GRIA1" cy:nodeId="443">
    <graphics y="25207.504316972703" x="15623.023551119863" z="0.0"/>
  </node>
  <node id="26742" label="HNRNPR" cy:nodeId="444">
    <graphics y="25678.342039751024" x="14590.097586764394" z="0.0"/>
  </node>
  <node id="26741" label="INCA1" cy:nodeId="445">
    <graphics y="25240.32987849614" x="15223.617743624745" z="0.0"/>
  </node>
  <node id="26740" label="LMAN1" cy:nodeId="446">
    <graphics y="25591.32356135747" x="15607.394461764394" z="0.0"/>
  </node>
  <node id="26739" label="MCFD2" cy:nodeId="447">
    <graphics y="25340.792402910203" x="15650.875174655019" z="0.0"/>
  </node>
  <node id="26738" label="MOB1A" cy:nodeId="448">
    <graphics y="25261.855208085984" x="15679.102774752675" z="0.0"/>
  </node>
  <node id="26737" label="MOB1B" cy:nodeId="449">
    <graphics y="25009.70133845708" x="15848.714285983144" z="0.0"/>
  </node>
  <node id="26736" label="NCL" cy:nodeId="450">
    <graphics y="25625.371306108445" x="15372.079215182363" z="0.0"/>
  </node>
  <node id="26735" label="NFKBIE" cy:nodeId="451">
    <graphics y="25396.65605037114" x="15279.080863131581" z="0.0"/>
  </node>
  <node id="26734" label="NOTCH2" cy:nodeId="452">
    <graphics y="25498.201765703172" x="15329.63443673998" z="0.0"/>
  </node>
  <node id="26733" label="NOTCH3" cy:nodeId="453">
    <graphics y="25664.1350390186" x="15256.698966158925" z="0.0"/>
  </node>
  <node id="26732" label="PIBF1" cy:nodeId="454">
    <graphics y="26048.459974931688" x="15247.756430758534" z="0.0"/>
  </node>
  <node id="26731" label="PPP6C" cy:nodeId="455">
    <graphics y="25219.714399980516" x="15804.522391451894" z="0.0"/>
  </node>
  <node id="26730" label="PPP6R1" cy:nodeId="456">
    <graphics y="25364.543837236375" x="15738.270133151113" z="0.0"/>
  </node>
  <node id="26729" label="PPP6R2" cy:nodeId="457">
    <graphics y="25035.513106035203" x="15856.631705416738" z="0.0"/>
  </node>
  <node id="26728" label="PPP6R3" cy:nodeId="458">
    <graphics y="25270.490461992234" x="15756.818411959706" z="0.0"/>
  </node>
  <node id="26727" label="RAB1A" cy:nodeId="459">
    <graphics y="25460.860579179734" x="15347.035224093495" z="0.0"/>
  </node>
  <node id="26726" label="RAB1B" cy:nodeId="460">
    <graphics y="25372.93244807622" x="15373.966971530019" z="0.0"/>
  </node>
  <node id="26725" label="SEC13" cy:nodeId="461">
    <graphics y="25638.002455400438" x="15157.033270968495" z="0.0"/>
  </node>
  <node id="26724" label="SEC22B" cy:nodeId="462">
    <graphics y="25322.520369218797" x="15470.958182467519" z="0.0"/>
  </node>
  <node id="26723" label="SEC23A" cy:nodeId="463">
    <graphics y="25333.169935869188" x="15369.390082491933" z="0.0"/>
  </node>
  <node id="26722" label="SEC23IP" cy:nodeId="464">
    <graphics y="25425.53303401372" x="15794.488516940175" z="0.0"/>
  </node>
  <node id="26721" label="SEC24A" cy:nodeId="465">
    <graphics y="25351.09745662114" x="15364.407996310292" z="0.0"/>
  </node>
  <node id="26720" label="SEC24B" cy:nodeId="466">
    <graphics y="25488.020613359422" x="15310.966391696034" z="0.0"/>
  </node>
  <node id="26719" label="SEC24C" cy:nodeId="467">
    <graphics y="25477.950453447313" x="15331.129920138417" z="0.0"/>
  </node>
  <node id="26718" label="SEC24D" cy:nodeId="468">
    <graphics y="25344.321486162156" x="15445.54360116869" z="0.0"/>
  </node>
  <node id="26717" label="SEC31A" cy:nodeId="469">
    <graphics y="25375.65690486333" x="15397.849661959706" z="0.0"/>
  </node>
  <node id="26716" label="SERPINA1" cy:nodeId="470">
    <graphics y="25409.635969804734" x="15511.958701266347" z="100.0">
      <att name="lockedVisualProperties" type="list" cy:type="List">
        <att name="NODE_BORDER_WIDTH" value="0.0" type="string" cy:type="String"/>
      </att>
    </graphics>
  </node>
  <node id="26715" label="SNX18" cy:nodeId="471">
    <graphics y="25527.30106990239" x="15607.558524264394" z="0.0"/>
  </node>
  <node id="26714" label="STX5" cy:nodeId="472">
    <graphics y="25378.401625322313" x="15632.550833834706" z="0.0"/>
  </node>
  <node id="26713" label="TGFA" cy:nodeId="473">
    <graphics y="25334.261152910203" x="15619.664786471425" z="0.0"/>
  </node>
  <node id="26712" label="TGM2" cy:nodeId="474">
    <graphics y="25334.20622126958" x="15112.258790029584" z="0.0"/>
  </node>
  <node id="26711" label="THAP7" cy:nodeId="475">
    <graphics y="25946.093489335984" x="16077.439505709706" z="0.0"/>
  </node>
  <node id="26710" label="TMED10" cy:nodeId="476">
    <graphics y="25618.59841792485" x="15690.250357760488" z="0.0"/>
  </node>
  <node id="26709" label="TMED2" cy:nodeId="477">
    <graphics y="25514.025252031297" x="15676.7709876433" z="0.0"/>
  </node>
  <node id="26708" label="TRAPPC1" cy:nodeId="478">
    <graphics y="25173.956282304734" x="15565.361106051503" z="0.0"/>
  </node>
  <node id="26707" label="TRAPPC10" cy:nodeId="479">
    <graphics y="25338.745314287156" x="15648.375540865956" z="0.0"/>
  </node>
  <node id="26706" label="TRAPPC2" cy:nodeId="480">
    <graphics y="25080.910383867234" x="15569.509635104238" z="0.0"/>
  </node>
  <node id="26705" label="TRAPPC2L" cy:nodeId="481">
    <graphics y="25306.695326494188" x="15389.929953707753" z="0.0"/>
  </node>
  <node id="26704" label="TRAPPC3" cy:nodeId="482">
    <graphics y="25128.551314043016" x="15646.864371432363" z="0.0"/>
  </node>
  <node id="26703" label="TRAPPC4" cy:nodeId="483">
    <graphics y="25362.699812578172" x="15695.138297213613" z="0.0"/>
  </node>
  <node id="26702" label="TRAPPC5" cy:nodeId="484">
    <graphics y="25174.544050859422" x="15737.412528170644" z="0.0"/>
  </node>
  <node id="26701" label="TRAPPC6A" cy:nodeId="485">
    <graphics y="25284.673597978563" x="15740.978201998769" z="0.0"/>
  </node>
  <node id="26700" label="TRAPPC6B" cy:nodeId="486">
    <graphics y="25169.258650468797" x="15662.048148287831" z="0.0"/>
  </node>
  <node id="26699" label="TRAPPC9" cy:nodeId="487">
    <graphics y="25259.12626521489" x="15591.255149020253" z="0.0"/>
  </node>
  <node id="26698" label="USO1" cy:nodeId="488">
    <graphics y="25403.196150468797" x="15350.20539010912" z="0.0"/>
  </node>
  <node id="26697" label="USP21" cy:nodeId="489">
    <graphics y="26101.73823420903" x="15251.71565927416" z="0.0"/>
  </node>
  <node id="26696" label="USP49" cy:nodeId="490">
    <graphics y="25459.62284724614" x="15160.163920535146" z="0.0"/>
  </node>
  <node id="26695" label="WHRN" cy:nodeId="491">
    <graphics y="25498.938215898484" x="15272.239493502675" z="0.0"/>
  </node>
  <node id="26694" label="YTHDC1" cy:nodeId="492">
    <graphics y="25142.302656816453" x="15686.140921725331" z="0.0"/>
  </node>
  <node id="26693" label="ZNF512B" cy:nodeId="493">
    <graphics y="25623.041243242234" x="15394.26790536791" z="0.0"/>
  </node>
  <node id="26692" label="ANP32B" cy:nodeId="494">
    <graphics y="26098.51090876958" x="15091.965577258168" z="100.0">
      <att name="lockedVisualProperties" type="list" cy:type="List">
        <att name="NODE_BORDER_WIDTH" value="0.0" type="string" cy:type="String"/>
      </att>
    </graphics>
  </node>
  <node id="26691" label="AURKA" cy:nodeId="495">
    <graphics y="25998.89515559575" x="15025.518492831288" z="0.0"/>
  </node>
  <node id="26690" label="BAX" cy:nodeId="496">
    <graphics y="25703.0539843311" x="15179.785796298085" z="0.0"/>
  </node>
  <node id="26689" label="BCL10" cy:nodeId="497">
    <graphics y="26048.458754228563" x="14969.782355441152" z="0.0"/>
  </node>
  <node id="26688" label="BUB1" cy:nodeId="498">
    <graphics y="26080.856947587938" x="14994.622122897206" z="0.0"/>
  </node>
  <node id="26687" label="DCC" cy:nodeId="499">
    <graphics y="25684.181685136766" x="15129.835623873769" z="0.0"/>
  </node>
  <node id="26686" label="FBXW7" cy:nodeId="500">
    <graphics y="25914.34225337407" x="14967.310950411855" z="0.0"/>
  </node>
  <node id="26685" label="HNF4A" cy:nodeId="501">
    <graphics y="26322.849959062547" x="14680.495535983144" z="0.0"/>
  </node>
  <node id="26684" label="KPNA1" cy:nodeId="502">
    <graphics y="26275.182203935594" x="14649.453238619863" z="0.0"/>
  </node>
  <node id="26683" label="MCC" cy:nodeId="503">
    <graphics y="25606.593107866258" x="15018.86019052416" z="0.0"/>
  </node>
  <node id="26682" label="MLH3" cy:nodeId="504">
    <graphics y="25758.864721940965" x="15271.850958956777" z="0.0"/>
  </node>
  <node id="26681" label="PHB" cy:nodeId="505">
    <graphics y="26576.785689043016" x="14807.515830172597" z="0.0"/>
  </node>
  <node id="26680" label="PMS2" cy:nodeId="506">
    <graphics y="25763.123942064256" x="15542.244071139394" z="0.0"/>
  </node>
  <node id="26679" label="PTEN" cy:nodeId="507">
    <graphics y="26189.14387385747" x="15073.099906100331" z="0.0"/>
  </node>
  <node id="26678" label="PTPN12" cy:nodeId="508">
    <graphics y="26706.514082597703" x="14825.794791354238" z="0.0"/>
  </node>
  <node id="26677" label="PTPRJ" cy:nodeId="509">
    <graphics y="26003.365339921922" x="15117.791913641988" z="0.0"/>
  </node>
  <node id="26676" label="SDCBP" cy:nodeId="510">
    <graphics y="25933.227583574266" x="14953.19661630541" z="0.0"/>
  </node>
  <node id="26675" label="SMAD2" cy:nodeId="511">
    <graphics y="25863.563490556688" x="15135.57111276537" z="0.0"/>
  </node>
  <node id="26674" label="SMARCD1" cy:nodeId="512">
    <graphics y="26057.59944026372" x="15393.484274996816" z="0.0"/>
  </node>
  <node id="26673" label="TLR2" cy:nodeId="513">
    <graphics y="25588.234633134813" x="15042.867118014394" z="0.0"/>
  </node>
  <node id="26672" label="VCAM1" cy:nodeId="514">
    <graphics y="25702.350058244676" x="15035.113600863515" z="0.0"/>
  </node>
  <node id="26671" label="AP2B1" cy:nodeId="515">
    <graphics y="25796.82502429387" x="15468.289328707753" z="100.0">
      <att name="lockedVisualProperties" type="list" cy:type="List">
        <att name="NODE_BORDER_WIDTH" value="0.0" type="string" cy:type="String"/>
      </att>
    </graphics>
  </node>
  <node id="26670" label="AAK1" cy:nodeId="516">
    <graphics y="25922.630919145555" x="15327.19628061205" z="0.0"/>
  </node>
  <node id="26669" label="AGFG1" cy:nodeId="517">
    <graphics y="25940.505263017625" x="15402.272055758534" z="0.0"/>
  </node>
  <node id="26668" label="AMPH" cy:nodeId="518">
    <graphics y="25736.742651628465" x="15586.625876559316" z="0.0"/>
  </node>
  <node id="26667" label="AP1M1" cy:nodeId="519">
    <graphics y="25605.120955156297" x="15633.997672213613" z="0.0"/>
  </node>
  <node id="26666" label="AP1M2" cy:nodeId="520">
    <graphics y="25479.193617509813" x="15692.465384615956" z="0.0"/>
  </node>
  <node id="26665" label="AP2A1" cy:nodeId="521">
    <graphics y="25738.469481157274" x="15644.682059420644" z="0.0"/>
  </node>
  <node id="26664" label="AP2A2" cy:nodeId="522">
    <graphics y="25688.541121171922" x="15593.462515963613" z="0.0"/>
  </node>
  <node id="26663" label="AP2M1" cy:nodeId="523">
    <graphics y="25762.500868486375" x="15460.268332614003" z="0.0"/>
  </node>
  <node id="26662" label="AP2S1" cy:nodeId="524">
    <graphics y="25767.626219438524" x="15420.283927096425" z="0.0"/>
  </node>
  <node id="26661" label="APOB" cy:nodeId="525">
    <graphics y="25652.51364009282" x="15702.0405188933" z="0.0"/>
  </node>
  <node id="26660" label="ARRB1" cy:nodeId="526">
    <graphics y="25946.58103816411" x="15506.218619479238" z="0.0"/>
  </node>
  <node id="26659" label="ARRB2" cy:nodeId="527">
    <graphics y="25854.861319231004" x="15397.359122408925" z="0.0"/>
  </node>
  <node id="26658" label="ATP6V1G1" cy:nodeId="528">
    <graphics y="25837.83181636235" x="16160.062186373769" z="0.0"/>
  </node>
  <node id="26657" label="ATP6V1H" cy:nodeId="529">
    <graphics y="25318.2931048145" x="15239.784682406484" z="0.0"/>
  </node>
  <node id="26656" label="BIN1" cy:nodeId="530">
    <graphics y="25963.921644853563" x="15453.226676119863" z="0.0"/>
  </node>
  <node id="26655" label="CBL" cy:nodeId="531">
    <graphics y="25902.602041887254" x="15541.44203866869" z="100.0">
      <att name="lockedVisualProperties" type="list" cy:type="List">
        <att name="NODE_BORDER_WIDTH" value="0.0" type="string" cy:type="String"/>
      </att>
    </graphics>
  </node>
  <node id="26654" label="CD3D" cy:nodeId="532">
    <graphics y="25599.554747270555" x="15491.743552340566" z="0.0"/>
  </node>
  <node id="26653" label="CD4" cy:nodeId="533">
    <graphics y="25716.262640642137" x="15622.692801608144" z="0.0"/>
  </node>
  <node id="26652" label="CD74" cy:nodeId="534">
    <graphics y="25589.00616328618" x="15868.755789889394" z="0.0"/>
  </node>
  <node id="26651" label="CD8B" cy:nodeId="535">
    <graphics y="25714.946821855516" x="15276.570441378652" z="0.0"/>
  </node>
  <node id="26650" label="CFTR" cy:nodeId="536">
    <graphics y="25627.677580522508" x="15476.26756967455" z="0.0"/>
  </node>
  <node id="26649" label="CHRM2" cy:nodeId="537">
    <graphics y="26098.53581111333" x="15822.139578951894" z="0.0"/>
  </node>
  <node id="26648" label="CLTA" cy:nodeId="538">
    <graphics y="25719.529066728563" x="15540.002127780019" z="0.0"/>
  </node>
  <node id="26647" label="CLTB" cy:nodeId="539">
    <graphics y="25707.53547541997" x="15427.994834078847" z="0.0"/>
  </node>
  <node id="26646" label="CLTC" cy:nodeId="540">
    <graphics y="25826.644114183397" x="15649.620535983144" z="0.0"/>
  </node>
  <node id="26645" label="CLTCL1" cy:nodeId="541">
    <graphics y="25939.871107744188" x="15482.911307467519" z="0.0"/>
  </node>
  <node id="26644" label="CTTN" cy:nodeId="542">
    <graphics y="25896.143850969285" x="15593.175223483144" z="0.0"/>
  </node>
  <node id="26643" label="DAB2" cy:nodeId="543">
    <graphics y="25802.1796156635" x="15596.285025729238" z="0.0"/>
  </node>
  <node id="26642" label="DNAJC6" cy:nodeId="544">
    <graphics y="25682.591643022508" x="15566.61507333666" z="0.0"/>
  </node>
  <node id="26641" label="DNAL4" cy:nodeId="545">
    <graphics y="25905.756758378953" x="15756.07421029955" z="0.0"/>
  </node>
  <node id="26640" label="DNM1" cy:nodeId="546">
    <graphics y="25876.507994340867" x="15819.621146334706" z="0.0"/>
  </node>
  <node id="26639" label="DNM2" cy:nodeId="547">
    <graphics y="25719.975157426805" x="15388.070822848378" z="0.0"/>
  </node>
  <node id="26638" label="DNM3" cy:nodeId="548">
    <graphics y="25601.252623247117" x="15523.688529147206" z="100.0">
      <att name="lockedVisualProperties" type="list" cy:type="List">
        <att name="NODE_BORDER_WIDTH" value="0.0" type="string" cy:type="String"/>
      </att>
    </graphics>
  </node>
  <node id="26637" label="DVL2" cy:nodeId="549">
    <graphics y="25797.528440164537" x="15157.926116122304" z="0.0"/>
  </node>
  <node id="26636" label="EFNB1" cy:nodeId="550">
    <graphics y="26029.990965532274" x="15681.164115084706" z="0.0"/>
  </node>
  <node id="26635" label="EFNB2" cy:nodeId="551">
    <graphics y="26085.035048173875" x="15834.064993990956" z="0.0"/>
  </node>
  <node id="26634" label="EFNB3" cy:nodeId="552">
    <graphics y="25967.077742265672" x="15726.974661959706" z="0.0"/>
  </node>
  <node id="26633" label="EGF" cy:nodeId="553">
    <graphics y="25942.302778886766" x="15556.409781588613" z="0.0"/>
  </node>
  <node id="26632" label="EGFR" cy:nodeId="554">
    <graphics y="25915.822844194383" x="15405.695609225331" z="0.0"/>
  </node>
  <node id="26631" label="EPHB1" cy:nodeId="555">
    <graphics y="26018.915175127" x="15589.342368258534" z="0.0"/>
  </node>
  <node id="26630" label="EPHB2" cy:nodeId="556">
    <graphics y="26003.945524858445" x="15546.338095797597" z="0.0"/>
  </node>
  <node id="26629" label="EPHB3" cy:nodeId="557">
    <graphics y="25958.847349809617" x="15641.907401217519" z="100.0">
      <att name="lockedVisualProperties" type="list" cy:type="List">
        <att name="NODE_BORDER_WIDTH" value="0.0" type="string" cy:type="String"/>
      </att>
    </graphics>
  </node>
  <node id="26628" label="EPHB4" cy:nodeId="558">
    <graphics y="25892.483572648973" x="15686.004141940175" z="0.0"/>
  </node>
  <node id="26627" label="EPHB6" cy:nodeId="559">
    <graphics y="25983.390074418992" x="15577.063437594472" z="0.0"/>
  </node>
  <node id="26626" label="EPN1" cy:nodeId="560">
    <graphics y="26006.785002397508" x="15486.425589694081" z="0.0"/>
  </node>
  <node id="26625" label="EPN2" cy:nodeId="561">
    <graphics y="25962.698286699266" x="15565.117148531972" z="0.0"/>
  </node>
  <node id="26624" label="EPS15" cy:nodeId="562">
    <graphics y="25789.001835512132" x="15477.461478365956" z="0.0"/>
  </node>
  <node id="26623" label="EZR" cy:nodeId="563">
    <graphics y="25774.893805192918" x="14854.330161227284" z="0.0"/>
  </node>
  <node id="26622" label="FAM46C" cy:nodeId="564">
    <graphics y="25801.779232667894" x="15034.884360446034" z="100.0">
      <att name="lockedVisualProperties" type="list" cy:type="List">
        <att name="NODE_BORDER_WIDTH" value="0.0" type="string" cy:type="String"/>
      </att>
    </graphics>
  </node>
  <node id="26621" label="FCHO1" cy:nodeId="565">
    <graphics y="25727.40824000737" x="15326.204306735097" z="0.0"/>
  </node>
  <node id="26620" label="FCHO2" cy:nodeId="566">
    <graphics y="25730.656988786668" x="15428.254630221425" z="0.0"/>
  </node>
  <node id="26619" label="FNBP1" cy:nodeId="567">
    <graphics y="25941.557661699266" x="15598.039115084706" z="0.0"/>
  </node>
  <node id="26618" label="FNBP1L" cy:nodeId="568">
    <graphics y="25852.960982011766" x="15693.635062350331" z="0.0"/>
  </node>
  <node id="26617" label="FZD4" cy:nodeId="569">
    <graphics y="25816.7075869312" x="15499.91274179369" z="0.0"/>
  </node>
  <node id="26616" label="GAK" cy:nodeId="570">
    <graphics y="25814.11319415471" x="15701.594901217519" z="0.0"/>
  </node>
  <node id="26615" label="GAPVD1" cy:nodeId="571">
    <graphics y="25666.385512041063" x="15450.22475351244" z="0.0"/>
  </node>
  <node id="26614" label="GRIA2" cy:nodeId="572">
    <graphics y="26373.254500078172" x="15547.950156344472" z="0.0"/>
  </node>
  <node id="26613" label="GRIP1" cy:nodeId="573">
    <graphics y="25212.16825740239" x="15204.291106356679" z="0.0"/>
  </node>
  <node id="26612" label="HIP1" cy:nodeId="574">
    <graphics y="25739.54899470708" x="15462.755423678456" z="0.0"/>
  </node>
  <node id="26611" label="HIP1R" cy:nodeId="575">
    <graphics y="25863.204161333055" x="15691.566031588613" z="0.0"/>
  </node>
  <node id="26610" label="HLA-DPA1" cy:nodeId="576">
    <graphics y="25519.47831599614" x="15752.370474947988" z="0.0"/>
  </node>
  <node id="26609" label="HLA-DPB1" cy:nodeId="577">
    <graphics y="25784.175006555528" x="15583.387564791738" z="0.0"/>
  </node>
  <node id="26608" label="HLA-DQA1" cy:nodeId="578">
    <graphics y="25527.622786210984" x="15916.071402682363" z="0.0"/>
  </node>
  <node id="26607" label="HLA-DQA2" cy:nodeId="579">
    <graphics y="25636.635832475633" x="16012.004080905019" z="0.0"/>
  </node>
  <node id="26606" label="HLA-DQB2" cy:nodeId="580">
    <graphics y="25369.734266923875" x="15713.226370944081" z="0.0"/>
  </node>
  <node id="26605" label="HLA-DRA" cy:nodeId="581">
    <graphics y="25603.270704912156" x="15570.980704440175" z="100.0">
      <att name="lockedVisualProperties" type="list" cy:type="List">
        <att name="NODE_BORDER_WIDTH" value="0.0" type="string" cy:type="String"/>
      </att>
    </graphics>
  </node>
  <node id="26604" label="HLA-DRB1" cy:nodeId="582">
    <graphics y="25637.455153154344" x="15816.178641451894" z="0.0"/>
  </node>
  <node id="26603" label="HLA-DRB5" cy:nodeId="583">
    <graphics y="25595.287489580125" x="15515.225150240956" z="0.0"/>
  </node>
  <node id="26602" label="IGF2R" cy:nodeId="584">
    <graphics y="25670.740545915574" x="15529.767447604238" z="0.0"/>
  </node>
  <node id="26601" label="ITSN1" cy:nodeId="585">
    <graphics y="26033.950880693406" x="15641.828360690175" z="0.0"/>
  </node>
  <node id="26600" label="KIAA0319" cy:nodeId="586">
    <graphics y="25823.389712022752" x="15584.586814059316" z="0.0"/>
  </node>
  <node id="26599" label="KIF4A" cy:nodeId="587">
    <graphics y="25322.903395341844" x="15926.856681002675" z="0.0"/>
  </node>
  <node id="26598" label="KIF4B" cy:nodeId="588">
    <graphics y="25437.401228593797" x="15547.833426608144" z="0.0"/>
  </node>
  <node id="26597" label="L1CAM" cy:nodeId="589">
    <graphics y="25944.0556627979" x="15312.91957773119" z="0.0"/>
  </node>
  <node id="26596" label="LDLR" cy:nodeId="590">
    <graphics y="25600.440809892625" x="15632.9135657683" z="0.0"/>
  </node>
  <node id="26595" label="LDLRAP1" cy:nodeId="591">
    <graphics y="25831.37435405156" x="15518.919852389394">
      <att name="lockedVisualProperties" type="list" cy:type="List">
        <att name="NODE_Z_LOCATION" value="250.0" type="string" cy:type="String"/>
      </att>
    </graphics>
  </node>
  <node id="26594" label="LRP2" cy:nodeId="592">
    <graphics y="25712.28286616704" x="15759.950003756581" z="0.0"/>
  </node>
  <node id="26593" label="M6PR" cy:nodeId="593">
    <graphics y="25691.987562822313" x="15603.1870032683" z="0.0"/>
  </node>
  <node id="26592" label="MLH1" cy:nodeId="594">
    <graphics y="25844.526465105027" x="15370.481558932363" z="0.0"/>
  </node>
  <node id="26591" label="NECAP1" cy:nodeId="595">
    <graphics y="25737.922728227586" x="15641.472830905019" z="0.0"/>
  </node>
  <node id="26590" label="NGF" cy:nodeId="596">
    <graphics y="25908.610968278856" x="15228.474997653066" z="0.0"/>
  </node>
  <node id="26589" label="NSF" cy:nodeId="597">
    <graphics y="25528.73075740239" x="15602.838919772206" z="0.0"/>
  </node>
  <node id="26588" label="NTRK1" cy:nodeId="598">
    <graphics y="25958.93081538579" x="15603.819266451894" z="100.0">
      <att name="lockedVisualProperties" type="list" cy:type="List">
        <att name="NODE_BORDER_WIDTH" value="0.0" type="string" cy:type="String"/>
      </att>
    </graphics>
  </node>
  <node id="26587" label="NUP54" cy:nodeId="599">
    <graphics y="25680.781355546922" x="14603.008170260488" z="0.0"/>
  </node>
  <node id="26586" label="OCRL" cy:nodeId="600">
    <graphics y="26105.610090898484" x="15539.092887057363" z="0.0"/>
  </node>
  <node id="26585" label="OSBPL10" cy:nodeId="601">
    <graphics y="25671.259741472215" x="15618.342948092519" z="0.0"/>
  </node>
  <node id="26584" label="PACSIN2" cy:nodeId="602">
    <graphics y="25939.38700740239" x="15402.07616342455" z="0.0"/>
  </node>
  <node id="26583" label="PICALM" cy:nodeId="603">
    <graphics y="25749.877070116014" x="15499.0502845183" z="0.0"/>
  </node>
  <node id="26582" label="PICK1" cy:nodeId="604">
    <graphics y="26104.48124568364" x="14900.043662203847" z="0.0"/>
  </node>
  <node id="26581" label="PIK3C2A" cy:nodeId="605">
    <graphics y="26057.899519609422" x="15556.73940194994" z="0.0"/>
  </node>
  <node id="26580" label="PIP5K1C" cy:nodeId="606">
    <graphics y="26424.99052302739" x="15667.294303072988" z="0.0"/>
  </node>
  <node id="26579" label="POM121" cy:nodeId="607">
    <graphics y="25642.4892565479" x="14589.06249154955" z="0.0"/>
  </node>
  <node id="26578" label="PRKCA" cy:nodeId="608">
    <graphics y="25790.743089364976" x="15811.679984225331" z="0.0"/>
  </node>
  <node id="26577" label="PRKCB" cy:nodeId="609">
    <graphics y="26059.069105791063" x="15567.291098727284" z="0.0"/>
  </node>
  <node id="26576" label="PRKCG" cy:nodeId="610">
    <graphics y="26378.351301835984" x="15553.78011239916" z="0.0"/>
  </node>
  <node id="26575" label="RAB5A" cy:nodeId="611">
    <graphics y="25787.227921174974" x="15633.3373938933" z="0.0"/>
  </node>
  <node id="26574" label="REPS1" cy:nodeId="612">
    <graphics y="25780.28748195073" x="15614.285452975331" z="0.0"/>
  </node>
  <node id="26573" label="REPS2" cy:nodeId="613">
    <graphics y="25797.526692079515" x="15639.142813815175" z="0.0"/>
  </node>
  <node id="26572" label="RIBC2" cy:nodeId="614">
    <graphics y="26121.586653398484" x="15212.158003939687" z="0.0"/>
  </node>
  <node id="26571" label="RNPS1" cy:nodeId="615">
    <graphics y="25805.029276536912" x="14641.120169772206" z="0.0"/>
  </node>
  <node id="26570" label="RPS27A" cy:nodeId="616">
    <graphics y="25823.512083696336" x="14961.17252267748" z="0.0"/>
  </node>
  <node id="26569" label="RPS6KA1" cy:nodeId="617">
    <graphics y="25451.284712480516" x="15408.196890963613" z="0.0"/>
  </node>
  <node id="26568" label="RPS6KA2" cy:nodeId="618">
    <graphics y="25996.29292170903" x="15433.264395846425" z="0.0"/>
  </node>
  <node id="26567" label="RPS6KA3" cy:nodeId="619">
    <graphics y="25703.891424821824" x="15389.0004798308" z="0.0"/>
  </node>
  <node id="26566" label="RPS6KA5" cy:nodeId="620">
    <graphics y="25801.866366075486" x="15006.203910006581" z="0.0"/>
  </node>
  <node id="26565" label="SCARB2" cy:nodeId="621">
    <graphics y="25766.746294664354" x="15362.24787057787" z="0.0"/>
  </node>
  <node id="26564" label="SGIP1" cy:nodeId="622">
    <graphics y="25841.46390406987" x="15613.53139413744" z="0.0"/>
  </node>
  <node id="26563" label="SH3GL2" cy:nodeId="623">
    <graphics y="25726.81746547124" x="15516.700736178456" z="0.0"/>
  </node>
  <node id="26562" label="SLC18A3" cy:nodeId="624">
    <graphics y="25820.43272654912" x="15436.65218271166" z="0.0"/>
  </node>
  <node id="26561" label="SLC25A6" cy:nodeId="625">
    <graphics y="25256.964766191453" x="15231.020522250234" z="0.0"/>
  </node>
  <node id="26560" label="SLC2A8" cy:nodeId="626">
    <graphics y="25802.20320575139" x="15543.914450778066" z="0.0"/>
  </node>
  <node id="26559" label="SNX9" cy:nodeId="627">
    <graphics y="25881.00648372075" x="15498.172629489003" z="100.0">
      <att name="lockedVisualProperties" type="list" cy:type="List">
        <att name="NODE_BORDER_WIDTH" value="0.0" type="string" cy:type="String"/>
      </att>
    </graphics>
  </node>
  <node id="26558" label="STON2" cy:nodeId="628">
    <graphics y="25830.1517817249" x="15396.896170748769">
      <att name="lockedVisualProperties" type="list" cy:type="List">
        <att name="NODE_SIZE" value="120.0" type="string" cy:type="String"/>
        <att name="NODE_Z_LOCATION" value="250.0" type="string" cy:type="String"/>
      </att>
    </graphics>
  </node>
  <node id="26557" label="SYNJ1" cy:nodeId="629">
    <graphics y="25837.32367198369" x="15652.767142428456" z="0.0"/>
  </node>
  <node id="26556" label="SYNJ2" cy:nodeId="630">
    <graphics y="26044.708052324266" x="15565.318137301503" z="0.0"/>
  </node>
  <node id="26555" label="SYT1" cy:nodeId="631">
    <graphics y="25690.427183793992" x="15512.066336764394" z="0.0"/>
  </node>
  <node id="26554" label="SYT2" cy:nodeId="632">
    <graphics y="25744.108473466844" x="15725.691031588613" z="0.0"/>
  </node>
  <node id="26553" label="SYT9" cy:nodeId="633">
    <graphics y="25643.303648637742" x="15567.000449313222" z="0.0"/>
  </node>
  <node id="26552" label="TERF2IP" cy:nodeId="634">
    <graphics y="26095.22965876958" x="14945.874732150136" z="0.0"/>
  </node>
  <node id="26551" label="TF" cy:nodeId="635">
    <graphics y="25768.263018297166" x="15629.603201998769" z="0.0"/>
  </node>
  <node id="26550" label="TFRC" cy:nodeId="636">
    <graphics y="25993.590422319383" x="15423.241507662831" z="0.0"/>
  </node>
  <node id="26549" label="TGOLN2" cy:nodeId="637">
    <graphics y="25781.671184228868" x="15354.778876437245" z="0.0"/>
  </node>
  <node id="26548" label="THAP1" cy:nodeId="638">
    <graphics y="25661.82145564458" x="15445.260764254628" z="0.0"/>
  </node>
  <node id="26547" label="TRIP10" cy:nodeId="639">
    <graphics y="26047.34651057622" x="15650.308951510488" z="0.0"/>
  </node>
  <node id="26546" label="TXN2" cy:nodeId="640">
    <graphics y="25483.495161699266" x="15533.21272958666" z="0.0"/>
  </node>
  <node id="26545" label="U2AF1" cy:nodeId="641">
    <graphics y="25625.9836718311" x="14566.980155123769" z="0.0"/>
  </node>
  <node id="26544" label="UBA52" cy:nodeId="642">
    <graphics y="25838.278830217332" x="14889.127738131581" z="0.0"/>
  </node>
  <node id="26543" label="UBB" cy:nodeId="643">
    <graphics y="25920.300322221727" x="14962.036368502675" z="0.0"/>
  </node>
  <node id="26542" label="UBC" cy:nodeId="644">
    <graphics y="25929.068419145555" x="15051.686869753896" z="0.0"/>
  </node>
  <node id="26541" label="VAMP2" cy:nodeId="645">
    <graphics y="25628.71058528325" x="15551.878470553456" z="0.0"/>
  </node>
  <node id="26540" label="VAMP3" cy:nodeId="646">
    <graphics y="25692.742094682664" x="15504.79769052416" z="0.0"/>
  </node>
  <node id="26539" label="VAMP4" cy:nodeId="647">
    <graphics y="25710.595678972215" x="15495.488974703847" z="100.0">
      <att name="lockedVisualProperties" type="list" cy:type="List">
        <att name="NODE_BORDER_WIDTH" value="0.0" type="string" cy:type="String"/>
      </att>
    </graphics>
  </node>
  <node id="26538" label="VAMP7" cy:nodeId="648">
    <graphics y="25727.869059251756" x="15508.663535250722" z="0.0"/>
  </node>
  <node id="26537" label="VAMP8" cy:nodeId="649">
    <graphics y="25809.7453943958" x="15489.748404635488" z="100.0">
      <att name="lockedVisualProperties" type="list" cy:type="List">
        <att name="NODE_BORDER_WIDTH" value="0.0" type="string" cy:type="String"/>
      </att>
    </graphics>
  </node>
  <node id="26536" label="VLDLR" cy:nodeId="650">
    <graphics y="25592.422712968797" x="16050.052542819081" z="0.0"/>
  </node>
  <node id="26535" label="WNT5A" cy:nodeId="651">
    <graphics y="25812.227499650926" x="15752.1655188933" z="0.0"/>
  </node>
  <node id="26534" label="APOBR" cy:nodeId="652">
    <graphics y="25378.082533525438" x="16057.726615084706" z="100.0">
      <att name="lockedVisualProperties" type="list" cy:type="List">
        <att name="NODE_BORDER_WIDTH" value="0.0" type="string" cy:type="String"/>
      </att>
    </graphics>
  </node>
  <node id="26533" label="APOC1" cy:nodeId="653">
    <graphics y="25483.26606624028" x="16128.632254733144" z="100.0">
      <att name="lockedVisualProperties" type="list" cy:type="List">
        <att name="NODE_BORDER_WIDTH" value="0.0" type="string" cy:type="String"/>
      </att>
    </graphics>
  </node>
  <node id="26532" label="APOC4" cy:nodeId="654">
    <graphics y="25511.497786210984" x="16196.062308444081" z="100.0">
      <att name="lockedVisualProperties" type="list" cy:type="List">
        <att name="NODE_BORDER_WIDTH" value="0.0" type="string" cy:type="String"/>
      </att>
    </graphics>
  </node>
  <node id="26531" label="APOC2" cy:nodeId="655">
    <graphics y="25385.07841365239" x="15845.552909030019" z="100.0">
      <att name="lockedVisualProperties" type="list" cy:type="List">
        <att name="NODE_BORDER_WIDTH" value="0.0" type="string" cy:type="String"/>
      </att>
    </graphics>
  </node>
  <node id="26530" label="AGRN" cy:nodeId="656">
    <graphics y="25417.548872636766" x="15600.829856051503" z="0.0"/>
  </node>
  <node id="26529" label="APOA1" cy:nodeId="657">
    <graphics y="25496.26170222661" x="15534.829367770253" z="0.0"/>
  </node>
  <node id="26528" label="APOA2" cy:nodeId="658">
    <graphics y="25346.00843684575" x="15996.966422213613" z="0.0"/>
  </node>
  <node id="26527" label="APOA4" cy:nodeId="659">
    <graphics y="25229.305281328172" x="16070.678519381581" z="0.0"/>
  </node>
  <node id="26526" label="APOC3" cy:nodeId="660">
    <graphics y="25194.70652644536" x="15936.846427096425" z="0.0"/>
  </node>
  <node id="26525" label="APOE" cy:nodeId="661">
    <graphics y="25358.718001054734" x="15761.9946204558" z="100.0">
      <att name="lockedVisualProperties" type="list" cy:type="List">
        <att name="NODE_BORDER_WIDTH" value="0.0" type="string" cy:type="String"/>
      </att>
    </graphics>
  </node>
  <node id="26524" label="GPC1" cy:nodeId="662">
    <graphics y="25242.504439043016" x="15975.83104623705" z="0.0"/>
  </node>
  <node id="26523" label="GPC2" cy:nodeId="663">
    <graphics y="25206.238386796922" x="15984.534903658925" z="0.0"/>
  </node>
  <node id="26522" label="GPC3" cy:nodeId="664">
    <graphics y="25315.70356624028" x="16011.887992037831" z="0.0"/>
  </node>
  <node id="26521" label="GPC4" cy:nodeId="665">
    <graphics y="25212.27018611333" x="15999.324759615956" z="0.0"/>
  </node>
  <node id="26520" label="GPC5" cy:nodeId="666">
    <graphics y="25207.236433671922" x="15439.936728610097" z="0.0"/>
  </node>
  <node id="26519" label="GPC6" cy:nodeId="667">
    <graphics y="25162.55692927739" x="15914.874198092519" z="0.0"/>
  </node>
  <node id="26518" label="GPIHBP1" cy:nodeId="668">
    <graphics y="25238.483442949266" x="15950.121939791738" z="0.0"/>
  </node>
  <node id="26517" label="HSPG2" cy:nodeId="669">
    <graphics y="25579.11764399907" x="15662.612540377675" z="0.0"/>
  </node>
  <node id="26516" label="LRP1" cy:nodeId="670">
    <graphics y="25230.151228593797" x="15997.878043307363" z="0.0"/>
  </node>
  <node id="26515" label="LRP8" cy:nodeId="671">
    <graphics y="25162.888106035203" x="15937.385306490956" z="0.0"/>
  </node>
  <node id="26514" label="RBP1" cy:nodeId="672">
    <graphics y="25228.97196833989" x="16039.741385592519" z="0.0"/>
  </node>
  <node id="26513" label="SDC1" cy:nodeId="673">
    <graphics y="25432.24690120122" x="15690.264823092519" z="0.0"/>
  </node>
  <node id="26512" label="SDC2" cy:nodeId="674">
    <graphics y="25407.327162431688" x="15881.167166842519" z="0.0"/>
  </node>
  <node id="26511" label="SDC3" cy:nodeId="675">
    <graphics y="25268.101423906297" x="15957.191153658925" z="0.0"/>
  </node>
  <node id="26510" label="A2M" cy:nodeId="676">
    <graphics y="26027.34550349614" x="15525.818442477284" z="0.0"/>
  </node>
  <node id="26509" label="APP" cy:nodeId="677">
    <graphics y="26229.089277910203" x="16001.069388522206" z="0.0"/>
  </node>
  <node id="26508" label="ARFGAP1" cy:nodeId="678">
    <graphics y="25143.795820878953" x="15749.849967135488" z="0.0"/>
  </node>
  <node id="26507" label="CDC37" cy:nodeId="679">
    <graphics y="25845.42301814458" x="15133.576796664296" z="0.0"/>
  </node>
  <node id="26506" label="ECSIT" cy:nodeId="680">
    <graphics y="25128.524641679734" x="15169.516226901113" z="0.0"/>
  </node>
  <node id="26505" label="GCDH" cy:nodeId="681">
    <graphics y="24901.052595781297" x="15725.239310397206" z="0.0"/>
  </node>
  <node id="26504" label="HP" cy:nodeId="682">
    <graphics y="25544.101149248094" x="15311.581076754628" z="0.0"/>
  </node>
  <node id="26503" label="IFIT3" cy:nodeId="683">
    <graphics y="25121.93144099614" x="15550.384940280019" z="0.0"/>
  </node>
  <node id="26502" label="PDCD4" cy:nodeId="684">
    <graphics y="25190.66825740239" x="15261.745246066152" z="0.0"/>
  </node>
  <node id="26501" label="TMCC2" cy:nodeId="685">
    <graphics y="25064.315169023484" x="16196.970511569081" z="100.0">
      <att name="lockedVisualProperties" type="list" cy:type="List">
        <att name="NODE_BORDER_WIDTH" value="0.0" type="string" cy:type="String"/>
      </att>
    </graphics>
  </node>
  <node id="26500" label="APOH" cy:nodeId="686">
    <graphics y="25982.264692949266" x="15301.449484957753" z="100.0">
      <att name="lockedVisualProperties" type="list" cy:type="List">
        <att name="NODE_BORDER_WIDTH" value="0.0" type="string" cy:type="String"/>
      </att>
    </graphics>
  </node>
  <node id="26499" label="AKT1" cy:nodeId="687">
    <graphics y="25826.474684404344" x="15026.100852145253" z="0.0"/>
  </node>
  <node id="26498" label="CLEC4G" cy:nodeId="688">
    <graphics y="26348.609785722703" x="15400.74315561205" z="0.0"/>
  </node>
  <node id="26497" label="GEM" cy:nodeId="689">
    <graphics y="25462.604078935594" x="15463.963797701894" z="0.0"/>
  </node>
  <node id="26496" label="PF4" cy:nodeId="690">
    <graphics y="26256.709822343797" x="16056.0375892058" z="0.0"/>
  </node>
  <node id="26495" label="PLG" cy:nodeId="691">
    <graphics y="25606.493513750047" x="15194.690817965566" z="0.0"/>
  </node>
  <node id="26494" label="RBBP6" cy:nodeId="692">
    <graphics y="26494.51316707036" x="15248.712134493886" z="0.0"/>
  </node>
  <node id="26493" label="TP53" cy:nodeId="693">
    <graphics y="25880.166937517137" x="14811.584708346425" z="0.0"/>
  </node>
  <node id="26492" label="ARAP1" cy:nodeId="694">
    <graphics y="26162.969832109422" x="15675.411673678456" z="100.0">
      <att name="lockedVisualProperties" type="list" cy:type="List">
        <att name="NODE_BORDER_WIDTH" value="0.0" type="string" cy:type="String"/>
      </att>
    </graphics>
  </node>
  <node id="26491" label="ABR" cy:nodeId="695">
    <graphics y="26202.114454912156" x="15893.4282142058" z="0.0"/>
  </node>
  <node id="26490" label="AKAP13" cy:nodeId="696">
    <graphics y="26211.93681208989" x="15799.607108248769" z="0.0"/>
  </node>
  <node id="26489" label="ARHGAP4" cy:nodeId="697">
    <graphics y="26199.59129207036" x="15841.009635104238" z="0.0"/>
  </node>
  <node id="26488" label="ARHGDIA" cy:nodeId="698">
    <graphics y="26116.93943660161" x="15376.189170016347" z="0.0"/>
  </node>
  <node id="26487" label="ARHGDIB" cy:nodeId="699">
    <graphics y="26105.60023372075" x="15898.573783053456" z="0.0"/>
  </node>
  <node id="26486" label="ARHGDIG" cy:nodeId="700">
    <graphics y="26344.143599199266" x="15805.960013522206" z="0.0"/>
  </node>
  <node id="26485" label="ARHGEF11" cy:nodeId="701">
    <graphics y="26348.623091386766" x="15674.551322115956" z="0.0"/>
  </node>
  <node id="26484" label="ARHGEF12" cy:nodeId="702">
    <graphics y="26404.481001543016" x="15839.697318209706" z="0.0"/>
  </node>
  <node id="26483" label="ARHGEF16" cy:nodeId="703">
    <graphics y="26274.913466142625" x="15804.802909030019" z="0.0"/>
  </node>
  <node id="26482" label="ARHGEF17" cy:nodeId="704">
    <graphics y="26289.963911699266" x="15702.201529635488" z="0.0"/>
  </node>
  <node id="26481" label="ARHGEF18" cy:nodeId="705">
    <graphics y="26295.361433671922" x="15726.126395358144" z="0.0"/>
  </node>
  <node id="26480" label="ARHGEF19" cy:nodeId="706">
    <graphics y="26332.96971003911" x="15726.129141940175" z="0.0"/>
  </node>
  <node id="26479" label="ARHGEF3" cy:nodeId="707">
    <graphics y="26224.75031916997" x="15760.604178561269" z="100.0">
      <att name="lockedVisualProperties" type="list" cy:type="List">
        <att name="NODE_BORDER_WIDTH" value="0.0" type="string" cy:type="String"/>
      </att>
    </graphics>
  </node>
  <node id="26478" label="ARHGEF4" cy:nodeId="708">
    <graphics y="26253.693709062547" x="15560.438101901113" z="0.0"/>
  </node>
  <node id="26477" label="ARHGEF6" cy:nodeId="709">
    <graphics y="26360.968611406297" x="15930.7329017058" z="0.0"/>
  </node>
  <node id="26476" label="ARHGEF7" cy:nodeId="710">
    <graphics y="26129.881361650438" x="15795.148978365956" z="0.0"/>
  </node>
  <node id="26475" label="ARHGEF9" cy:nodeId="711">
    <graphics y="26334.84452693364" x="15824.086295260488" z="0.0"/>
  </node>
  <node id="26474" label="ARIH2" cy:nodeId="712">
    <graphics y="25308.62092463872" x="15453.689231051503" z="0.0"/>
  </node>
  <node id="26473" label="BTC" cy:nodeId="713">
    <graphics y="25824.188158678026" x="15710.251395358144" z="0.0"/>
  </node>
  <node id="26472" label="ECT2" cy:nodeId="714">
    <graphics y="26312.616072343797" x="15760.81737436205" z="0.0"/>
  </node>
  <node id="26471" label="ERBB2" cy:nodeId="715">
    <graphics y="25973.527723955125" x="15426.786246432363" z="0.0"/>
  </node>
  <node id="26470" label="ERBB3" cy:nodeId="716">
    <graphics y="25875.46760432622" x="15561.714804781972" z="0.0"/>
  </node>
  <node id="26469" label="ERBB4" cy:nodeId="717">
    <graphics y="25998.13764827153" x="15634.379080905019" z="0.0"/>
  </node>
  <node id="26468" label="EREG" cy:nodeId="718">
    <graphics y="26072.380629228563" x="15590.088797701894" z="0.0"/>
  </node>
  <node id="26467" label="FGD1" cy:nodeId="719">
    <graphics y="26287.96577327153" x="15782.475516451894" z="0.0"/>
  </node>
  <node id="26466" label="FGD2" cy:nodeId="720">
    <graphics y="26235.208021806688" x="15783.296988619863" z="100.0">
      <att name="lockedVisualProperties" type="list" cy:type="List">
        <att name="NODE_BORDER_WIDTH" value="0.0" type="string" cy:type="String"/>
      </att>
    </graphics>
  </node>
  <node id="26465" label="FGD3" cy:nodeId="721">
    <graphics y="26273.65605037114" x="15794.115775240956" z="0.0"/>
  </node>
  <node id="26464" label="FGD4" cy:nodeId="722">
    <graphics y="26211.60932795903" x="15793.541373385488" z="100.0">
      <att name="lockedVisualProperties" type="list" cy:type="List">
        <att name="NODE_BORDER_WIDTH" value="0.0" type="string" cy:type="String"/>
      </att>
    </graphics>
  </node>
  <node id="26463" label="FGFR3" cy:nodeId="723">
    <graphics y="26114.467543291063" x="15819.522635592519" z="0.0"/>
  </node>
  <node id="26462" label="GDI1" cy:nodeId="724">
    <graphics y="26113.39451472661" x="15627.551627291738" z="0.0"/>
  </node>
  <node id="26461" label="GDI2" cy:nodeId="725">
    <graphics y="26157.26234309575" x="15931.330130709706" z="0.0"/>
  </node>
  <node id="26460" label="HBEGF" cy:nodeId="726">
    <graphics y="26033.210951494188" x="15761.934683932363" z="0.0"/>
  </node>
  <node id="26459" label="KALRN" cy:nodeId="727">
    <graphics y="26251.839064287156" x="15957.977957858144" z="100.0">
      <att name="lockedVisualProperties" type="list" cy:type="List">
        <att name="NODE_BORDER_WIDTH" value="0.0" type="string" cy:type="String"/>
      </att>
    </graphics>
  </node>
  <node id="26458" label="MCF2" cy:nodeId="728">
    <graphics y="26367.158064531297" x="15777.779532565175" z="0.0"/>
  </node>
  <node id="26457" label="MCF2L" cy:nodeId="729">
    <graphics y="26111.944838212938" x="15891.649039401113" z="0.0"/>
  </node>
  <node id="26456" label="NET1" cy:nodeId="730">
    <graphics y="26308.00407283208" x="15810.286063326894" z="0.0"/>
  </node>
  <node id="26455" label="NGEF" cy:nodeId="731">
    <graphics y="26259.96452205083" x="15805.843497408925" z="0.0"/>
  </node>
  <node id="26454" label="NRG1" cy:nodeId="732">
    <graphics y="26038.214613603563" x="15676.482352389394" z="0.0"/>
  </node>
  <node id="26453" label="NRG2" cy:nodeId="733">
    <graphics y="26065.626051591844" x="15774.162284030019" z="0.0"/>
  </node>
  <node id="26452" label="NRG4" cy:nodeId="734">
    <graphics y="25953.495253252" x="15672.852225436269" z="0.0"/>
  </node>
  <node id="26451" label="OBSCN" cy:nodeId="735">
    <graphics y="26373.043379472703" x="15812.946158541738" z="0.0"/>
  </node>
  <node id="26450" label="PLEKHG2" cy:nodeId="736">
    <graphics y="26279.22260920903" x="15769.054862155019" z="0.0"/>
  </node>
  <node id="26449" label="PLEKHG5" cy:nodeId="737">
    <graphics y="26218.701552080125" x="15860.7026282683" z="0.0"/>
  </node>
  <node id="26448" label="PREX1" cy:nodeId="738">
    <graphics y="26448.52830378911" x="15728.5688392058" z="0.0"/>
  </node>
  <node id="26447" label="PTK6" cy:nodeId="739">
    <graphics y="26136.855513261766" x="15558.917502535878" z="0.0"/>
  </node>
  <node id="26446" label="RAC2" cy:nodeId="740">
    <graphics y="26207.85493342778" x="15700.16307748705" z="0.0"/>
  </node>
  <node id="26445" label="RAC3" cy:nodeId="741">
    <graphics y="26188.86424128911" x="15869.004019869863" z="0.0"/>
  </node>
  <node id="26444" label="RASGRF2" cy:nodeId="742">
    <graphics y="26146.693434404344" x="15887.938712252675" z="0.0"/>
  </node>
  <node id="26443" label="RHOA" cy:nodeId="743">
    <graphics y="26046.02033870122" x="15639.72362436205" z="0.0"/>
  </node>
  <node id="26442" label="RHOB" cy:nodeId="744">
    <graphics y="26308.54081599614" x="15697.1391517058" z="0.0"/>
  </node>
  <node id="26441" label="RHOBTB1" cy:nodeId="745">
    <graphics y="26140.630140947313" x="15829.899222506581" z="0.0"/>
  </node>
  <node id="26440" label="RHOBTB2" cy:nodeId="746">
    <graphics y="26260.322493242234" x="15729.974417819081" z="0.0"/>
  </node>
  <node id="26439" label="RHOC" cy:nodeId="747">
    <graphics y="26316.133833574266" x="15737.990531100331" z="0.0"/>
  </node>
  <node id="26438" label="RHOD" cy:nodeId="748">
    <graphics y="26013.015806840867" x="15711.653433932363" z="0.0"/>
  </node>
  <node id="26437" label="RHOF" cy:nodeId="749">
    <graphics y="26232.512312578172" x="15755.124869479238">
      <att name="lockedVisualProperties" type="list" cy:type="List">
        <att name="NODE_SIZE" value="120.0" type="string" cy:type="String"/>
        <att name="NODE_Z_LOCATION" value="250.0" type="string" cy:type="String"/>
      </att>
    </graphics>
  </node>
  <node id="26436" label="RHOG" cy:nodeId="750">
    <graphics y="26218.502211259813" x="15684.752188815175" z="0.0"/>
  </node>
  <node id="26435" label="RHOH" cy:nodeId="751">
    <graphics y="26296.27311580083" x="15673.248709811269" z="0.0"/>
  </node>
  <node id="26434" label="RHOJ" cy:nodeId="752">
    <graphics y="26211.209181474656" x="15665.827078951894" z="0.0"/>
  </node>
  <node id="26433" label="RHOQ" cy:nodeId="753">
    <graphics y="26216.340437578172" x="15824.350821627675" z="0.0"/>
  </node>
  <node id="26432" label="RHOT1" cy:nodeId="754">
    <graphics y="26184.70719783208" x="15764.586722506581" z="0.0"/>
  </node>
  <node id="26431" label="RHOT2" cy:nodeId="755">
    <graphics y="26294.837996171922" x="15832.057974947988" z="0.0"/>
  </node>
  <node id="26430" label="RHOU" cy:nodeId="756">
    <graphics y="26225.62299983403" x="15832.620841158925" z="0.0"/>
  </node>
  <node id="26429" label="RHOV" cy:nodeId="757">
    <graphics y="26325.67429988286" x="15663.372122897206" z="0.0"/>
  </node>
  <node id="26428" label="SOS2" cy:nodeId="758">
    <graphics y="26297.19788997075" x="15696.767020358144" z="0.0"/>
  </node>
  <node id="26427" label="TAB1" cy:nodeId="759">
    <graphics y="26141.25309626958" x="15074.029463900624" z="0.0"/>
  </node>
  <node id="26426" label="TIAM1" cy:nodeId="760">
    <graphics y="26150.57353083989" x="15812.015982760488" z="0.0"/>
  </node>
  <node id="26425" label="TIAM2" cy:nodeId="761">
    <graphics y="26174.303297685594" x="15629.059439791738" z="0.0"/>
  </node>
  <node id="26424" label="TRIO" cy:nodeId="762">
    <graphics y="26312.25077693364" x="15817.128287447988" z="0.0"/>
  </node>
  <node id="26423" label="XRCC6" cy:nodeId="763">
    <graphics y="25952.51722590825" x="14689.157950533925" z="0.0"/>
  </node>
  <node id="26422" label="ARHGAP15" cy:nodeId="764">
    <graphics y="26174.41276423833" x="15700.056449069081" z="100.0">
      <att name="lockedVisualProperties" type="list" cy:type="List">
        <att name="NODE_BORDER_WIDTH" value="0.0" type="string" cy:type="String"/>
      </att>
    </graphics>
  </node>
  <node id="26421" label="KDM1A" cy:nodeId="765">
    <graphics y="25524.710982011766" x="14911.410285128652" z="0.0"/>
  </node>
  <node id="26420" label="PRNP" cy:nodeId="766">
    <graphics y="25879.855238603563" x="14985.923285616933" z="0.0"/>
  </node>
  <node id="26419" label="ARHGAP25" cy:nodeId="767">
    <graphics y="26214.773695634813" x="15700.161063326894">
      <att name="lockedVisualProperties" type="list" cy:type="List">
        <att name="NODE_SIZE" value="120.0" type="string" cy:type="String"/>
        <att name="NODE_Z_LOCATION" value="250.0" type="string" cy:type="String"/>
      </att>
    </graphics>
  </node>
  <node id="26418" label="HTT" cy:nodeId="768">
    <graphics y="25843.260298418016" x="15021.971083773671" z="0.0"/>
  </node>
  <node id="26417" label="ARHGAP45" cy:nodeId="769">
    <graphics y="26188.693403886766" x="15726.3823157683" z="100.0">
      <att name="lockedVisualProperties" type="list" cy:type="List">
        <att name="NODE_BORDER_WIDTH" value="0.0" type="string" cy:type="String"/>
      </att>
    </graphics>
  </node>
  <node id="26416" label="HSF2BP" cy:nodeId="770">
    <graphics y="25832.362082170457" x="15483.0493079558" z="0.0"/>
  </node>
  <node id="26415" label="PPP1R13B" cy:nodeId="771">
    <graphics y="25869.65532557866" x="15332.873099459706" z="0.0"/>
  </node>
  <node id="26414" label="RINT1" cy:nodeId="772">
    <graphics y="25690.798872636766" x="15349.175330294667" z="0.0"/>
  </node>
  <node id="26413" label="ARHGAP9" cy:nodeId="773">
    <graphics y="26136.916762041063" x="15624.023520602284" z="100.0">
      <att name="lockedVisualProperties" type="list" cy:type="List">
        <att name="NODE_BORDER_WIDTH" value="0.0" type="string" cy:type="String"/>
      </att>
    </graphics>
  </node>
  <node id="26412" label="ABI3" cy:nodeId="774">
    <graphics y="25692.347258256883" x="15435.061881197988" z="0.0"/>
  </node>
  <node id="26411" label="CYSRT1" cy:nodeId="775">
    <graphics y="25539.533308671922" x="15511.804923190175" z="0.0"/>
  </node>
  <node id="26410" label="FASLG" cy:nodeId="776">
    <graphics y="26141.172987627" x="15580.876975192128" z="0.0"/>
  </node>
  <node id="26409" label="FHL2" cy:nodeId="777">
    <graphics y="26054.47215144536" x="15970.161673678456" z="0.0"/>
  </node>
  <node id="26408" label="GOLGA6L9" cy:nodeId="778">
    <graphics y="25713.722632097215" x="15363.324957980214" z="0.0"/>
  </node>
  <node id="26407" label="MAPK14" cy:nodeId="779">
    <graphics y="26153.528364824266" x="14861.243079318105" z="0.0"/>
  </node>
  <node id="26406" label="NME7" cy:nodeId="780">
    <graphics y="26257.049849199266" x="15431.510153903066" z="0.0"/>
  </node>
  <node id="26405" label="RBPMS" cy:nodeId="781">
    <graphics y="25749.400881456346" x="14999.712683810292">
      <att name="lockedVisualProperties" type="list" cy:type="List">
        <att name="NODE_Z_LOCATION" value="250.0" type="string" cy:type="String"/>
      </att>
    </graphics>
  </node>
  <node id="26404" label="SMAD9" cy:nodeId="782">
    <graphics y="25734.01973597905" x="14921.32259286791" z="0.0"/>
  </node>
  <node id="26403" label="SNRPC" cy:nodeId="783">
    <graphics y="25726.563826250047" x="14604.887595309316" z="0.0"/>
  </node>
  <node id="26402" label="TSC22D4" cy:nodeId="784">
    <graphics y="25765.95227115056" x="14909.903998507558" z="100.0">
      <att name="lockedVisualProperties" type="list" cy:type="List">
        <att name="NODE_BORDER_WIDTH" value="0.0" type="string" cy:type="String"/>
      </att>
    </graphics>
  </node>
  <node id="26401" label="ARAP2" cy:nodeId="785">
    <graphics y="26284.80125300786" x="15980.493949069081" z="0.0"/>
  </node>
  <node id="26400" label="ARAP3" cy:nodeId="786">
    <graphics y="26392.090864824266" x="16007.845328463613" z="0.0"/>
  </node>
  <node id="26399" label="ARHGAP1" cy:nodeId="787">
    <graphics y="26384.459517168016" x="15902.978201998769" z="0.0"/>
  </node>
  <node id="26398" label="ARHGAP10" cy:nodeId="788">
    <graphics y="26179.064711259813" x="15593.97542489916" z="0.0"/>
  </node>
  <node id="26397" label="ARHGAP11A" cy:nodeId="789">
    <graphics y="26111.306868242234" x="15957.2582923308" z="0.0"/>
  </node>
  <node id="26396" label="ARHGAP11B" cy:nodeId="790">
    <graphics y="26063.329298662156" x="15924.338065280019" z="0.0"/>
  </node>
  <node id="26395" label="ARHGAP12" cy:nodeId="791">
    <graphics y="26396.678633378953" x="15867.698172701894" z="0.0"/>
  </node>
  <node id="26394" label="ARHGAP17" cy:nodeId="792">
    <graphics y="26431.846052812547" x="15690.592093600331" z="0.0"/>
  </node>
  <node id="26393" label="ARHGAP18" cy:nodeId="793">
    <graphics y="26135.322004960984" x="16040.296561373769" z="0.0"/>
  </node>
  <node id="26392" label="ARHGAP19" cy:nodeId="794">
    <graphics y="26260.33851497075" x="15925.283988131581" z="0.0"/>
  </node>
  <node id="26391" label="ARHGAP20" cy:nodeId="795">
    <graphics y="26345.368086503953" x="15806.583304537831" z="0.0"/>
  </node>
  <node id="26390" label="ARHGAP22" cy:nodeId="796">
    <graphics y="26120.54670588872" x="15983.105338229238" z="0.0"/>
  </node>
  <node id="26389" label="ARHGAP23" cy:nodeId="797">
    <graphics y="26330.181502031297" x="15869.831961764394" z="0.0"/>
  </node>
  <node id="26388" label="ARHGAP24" cy:nodeId="798">
    <graphics y="26142.57288997075" x="15971.046439303456" z="0.0"/>
  </node>
  <node id="26387" label="ARHGAP26" cy:nodeId="799">
    <graphics y="26149.643751787156" x="15689.63671029955" z="0.0"/>
  </node>
  <node id="26386" label="ARHGAP28" cy:nodeId="800">
    <graphics y="26322.308699296922" x="15977.081900729238" z="0.0"/>
  </node>
  <node id="26385" label="ARHGAP29" cy:nodeId="801">
    <graphics y="26414.06217830083" x="15787.100882662831" z="0.0"/>
  </node>
  <node id="26384" label="ARHGAP30" cy:nodeId="802">
    <graphics y="26456.982771562547" x="15795.699393405019" z="0.0"/>
  </node>
  <node id="26383" label="ARHGAP31" cy:nodeId="803">
    <graphics y="26145.35758845708" x="15854.300040377675" z="0.0"/>
  </node>
  <node id="26382" label="ARHGAP32" cy:nodeId="804">
    <graphics y="26215.97001521489" x="15968.076590670644" z="0.0"/>
  </node>
  <node id="26381" label="ARHGAP33" cy:nodeId="805">
    <graphics y="26319.411543535203" x="15892.409049166738" z="0.0"/>
  </node>
  <node id="26380" label="ARHGAP35" cy:nodeId="806">
    <graphics y="26167.08769099614" x="15823.558402194081" z="0.0"/>
  </node>
  <node id="26379" label="ARHGAP36" cy:nodeId="807">
    <graphics y="26462.239851640672" x="15879.509024752675" z="0.0"/>
  </node>
  <node id="26378" label="ARHGAP39" cy:nodeId="808">
    <graphics y="26519.166731523484" x="15751.626517428456" z="0.0"/>
  </node>
  <node id="26377" label="ARHGAP40" cy:nodeId="809">
    <graphics y="26222.731184648484" x="15912.439749850331" z="0.0"/>
  </node>
  <node id="26376" label="ARHGAP44" cy:nodeId="810">
    <graphics y="26259.27909724614" x="15986.95018686205" z="0.0"/>
  </node>
  <node id="26375" label="ARHGAP5" cy:nodeId="811">
    <graphics y="26155.877485918016" x="15891.0825110808" z="0.0"/>
  </node>
  <node id="26374" label="ARHGAP6" cy:nodeId="812">
    <graphics y="26351.00193660161" x="15926.978263033925" z="0.0"/>
  </node>
  <node id="26373" label="ARHGAP8" cy:nodeId="813">
    <graphics y="26199.30204646489" x="15918.632987155019" z="0.0"/>
  </node>
  <node id="26372" label="ARHGEF1" cy:nodeId="814">
    <graphics y="26394.495161699266" x="16036.059928072988" z="0.0"/>
  </node>
  <node id="26371" label="BCR" cy:nodeId="815">
    <graphics y="25932.38703791997" x="15618.606192721425" z="0.0"/>
  </node>
  <node id="26370" label="CEP70" cy:nodeId="816">
    <graphics y="26145.783095048875" x="14980.957053317128" z="0.0"/>
  </node>
  <node id="26369" label="CHN1" cy:nodeId="817">
    <graphics y="26544.330488847703" x="15741.370047701894" z="0.0"/>
  </node>
  <node id="26368" label="CHN2" cy:nodeId="818">
    <graphics y="26377.03190486333" x="15756.229361666738" z="0.0"/>
  </node>
  <node id="26367" label="DEPDC1B" cy:nodeId="819">
    <graphics y="26266.622603105516" x="15588.089896334706" z="100.0">
      <att name="lockedVisualProperties" type="list" cy:type="List">
        <att name="NODE_BORDER_WIDTH" value="0.0" type="string" cy:type="String"/>
      </att>
    </graphics>
  </node>
  <node id="26366" label="DEPDC7" cy:nodeId="820">
    <graphics y="26359.592207597703" x="15774.265494479238" z="0.0"/>
  </node>
  <node id="26365" label="DLC1" cy:nodeId="821">
    <graphics y="26151.611067460984" x="15448.448935641347" z="0.0"/>
  </node>
  <node id="26364" label="FAM13A" cy:nodeId="822">
    <graphics y="26288.18812434575" x="16045.768912447988" z="0.0"/>
  </node>
  <node id="26363" label="FAM13B" cy:nodeId="823">
    <graphics y="26238.484572099656" x="15593.02815927416" z="0.0"/>
  </node>
  <node id="26362" label="GMIP" cy:nodeId="824">
    <graphics y="26241.79960505864" x="15931.976615084706" z="0.0"/>
  </node>
  <node id="26361" label="GNA12" cy:nodeId="825">
    <graphics y="26437.821699785203" x="16135.269950045644">
      <att name="lockedVisualProperties" type="list" cy:type="List">
        <att name="NODE_SIZE" value="120.0" type="string" cy:type="String"/>
        <att name="NODE_Z_LOCATION" value="250.0" type="string" cy:type="String"/>
      </att>
    </graphics>
  </node>
  <node id="26360" label="GNA13" cy:nodeId="826">
    <graphics y="26362.259321855516" x="15990.835745944081" z="0.0"/>
  </node>
  <node id="26359" label="INPP5B" cy:nodeId="827">
    <graphics y="26404.63944880864" x="15701.092215670644" z="0.0"/>
  </node>
  <node id="26358" label="MYO9A" cy:nodeId="828">
    <graphics y="26345.883040117234" x="15904.611930026113" z="0.0"/>
  </node>
  <node id="26357" label="MYO9B" cy:nodeId="829">
    <graphics y="26176.54655330083" x="15702.885062350331">
      <att name="lockedVisualProperties" type="list" cy:type="List">
        <att name="NODE_SIZE" value="120.0" type="string" cy:type="String"/>
        <att name="NODE_Z_LOCATION" value="250.0" type="string" cy:type="String"/>
      </att>
    </graphics>
  </node>
  <node id="26356" label="OPHN1" cy:nodeId="830">
    <graphics y="26189.6309954395" x="15774.223746432363" z="0.0"/>
  </node>
  <node id="26355" label="RACGAP1" cy:nodeId="831">
    <graphics y="25906.8013369312" x="15804.162161959706" z="0.0"/>
  </node>
  <node id="26354" label="RALBP1" cy:nodeId="832">
    <graphics y="26137.828718828172" x="15667.807303561269" z="0.0"/>
  </node>
  <node id="26353" label="ROCK1" cy:nodeId="833">
    <graphics y="26145.38557307622" x="15676.919303072988" z="0.0"/>
  </node>
  <node id="26352" label="ROCK2" cy:nodeId="834">
    <graphics y="26052.945875810594" x="15808.090567721425" z="0.0"/>
  </node>
  <node id="26351" label="SRGAP1" cy:nodeId="835">
    <graphics y="26191.825056718797" x="15903.858817233144" z="0.0"/>
  </node>
  <node id="26350" label="SRGAP3" cy:nodeId="836">
    <graphics y="26358.36277644536" x="15859.058646334706" z="0.0"/>
  </node>
  <node id="26349" label="STARD13" cy:nodeId="837">
    <graphics y="26286.266157793016" x="15617.294852389394" z="0.0"/>
  </node>
  <node id="26348" label="STARD8" cy:nodeId="838">
    <graphics y="26372.21092097661" x="15826.774283541738" z="0.0"/>
  </node>
  <node id="26347" label="SYDE1" cy:nodeId="839">
    <graphics y="26436.039168046922" x="15707.519950045644" z="0.0"/>
  </node>
  <node id="26346" label="SYDE2" cy:nodeId="840">
    <graphics y="26247.46043269536" x="15999.823477877675" z="0.0"/>
  </node>
  <node id="26345" label="TAGAP" cy:nodeId="841">
    <graphics y="26380.159285234422" x="15925.083731783925" z="0.0"/>
  </node>
  <node id="26344" label="TRIM23" cy:nodeId="842">
    <graphics y="25818.04610316655" x="15394.84310068041" z="0.0"/>
  </node>
  <node id="26343" label="CORO1B" cy:nodeId="843">
    <graphics y="25756.742306398362" x="15867.294303072988" z="0.0"/>
  </node>
  <node id="26342" label="HLA-B" cy:nodeId="844">
    <graphics y="25428.76103083989" x="14942.101584567128" z="100.0">
      <att name="lockedVisualProperties" type="list" cy:type="List">
        <att name="NODE_BORDER_WIDTH" value="0.0" type="string" cy:type="String"/>
      </att>
    </graphics>
  </node>
  <node id="26341" label="VCL" cy:nodeId="845">
    <graphics y="25913.310164140672" x="15452.676566256581" z="0.0"/>
  </node>
  <node id="26340" label="ARSA" cy:nodeId="846">
    <graphics y="26535.803084062547" x="15257.498419894277" z="100.0">
      <att name="lockedVisualProperties" type="list" cy:type="List">
        <att name="NODE_BORDER_WIDTH" value="0.0" type="string" cy:type="String"/>
      </att>
    </graphics>
  </node>
  <node id="26339" label="CETN2" cy:nodeId="847">
    <graphics y="26280.22703425786" x="15045.626418246327" z="0.0"/>
  </node>
  <node id="26338" label="SUMF1" cy:nodeId="848">
    <graphics y="27062.174849199266" x="15181.85854257494" z="0.0"/>
  </node>
  <node id="26337" label="TRIP13" cy:nodeId="849">
    <graphics y="25778.8661019077" x="15211.715415133534" z="0.0"/>
  </node>
  <node id="26336" label="ARSB" cy:nodeId="850">
    <graphics y="27370.228560136766" x="15223.864630831777">
      <att name="lockedVisualProperties" type="list" cy:type="List">
        <att name="NODE_SIZE" value="120.0" type="string" cy:type="String"/>
        <att name="NODE_Z_LOCATION" value="250.0" type="string" cy:type="String"/>
      </att>
    </graphics>
  </node>
  <node id="26335" label="ARVCF" cy:nodeId="851">
    <graphics y="25744.719126390428" x="13762.162161959706" z="100.0">
      <att name="lockedVisualProperties" type="list" cy:type="List">
        <att name="NODE_BORDER_WIDTH" value="0.0" type="string" cy:type="String"/>
      </att>
    </graphics>
  </node>
  <node id="26334" label="CDH1" cy:nodeId="852">
    <graphics y="25577.011259721727" x="14460.952689303456" z="0.0"/>
  </node>
  <node id="26333" label="TJP2" cy:nodeId="853">
    <graphics y="26018.764586137742" x="13600.220023287831" z="0.0"/>
  </node>
  <node id="26332" label="ASAP1" cy:nodeId="854">
    <graphics y="26150.397871660203" x="15323.980918063222" z="100.0">
      <att name="lockedVisualProperties" type="list" cy:type="List">
        <att name="NODE_BORDER_WIDTH" value="0.0" type="string" cy:type="String"/>
      </att>
    </graphics>
  </node>
  <node id="26331" label="ARF4" cy:nodeId="855">
    <graphics y="25604.656279252977" x="15126.471465243398" z="0.0"/>
  </node>
  <node id="26330" label="CNGA2" cy:nodeId="856">
    <graphics y="26462.612898515672" x="15342.94515146166" z="0.0"/>
  </node>
  <node id="26329" label="CNGA4" cy:nodeId="857">
    <graphics y="26578.39921443364" x="15251.281714572011" z="0.0"/>
  </node>
  <node id="26328" label="CNGB1" cy:nodeId="858">
    <graphics y="26539.26121394536" x="15403.934744967519" z="0.0"/>
  </node>
  <node id="26327" label="DLG1" cy:nodeId="859">
    <graphics y="26582.56980769536" x="14997.007010592519" z="0.0"/>
  </node>
  <node id="26326" label="DNAJB6" cy:nodeId="860">
    <graphics y="26306.473982500047" x="14767.054892672597" z="0.0"/>
  </node>
  <node id="26325" label="EXOC1" cy:nodeId="861">
    <graphics y="26049.064222978563" x="15248.883704318105" z="0.0"/>
  </node>
  <node id="26324" label="EXOC2" cy:nodeId="862">
    <graphics y="26086.629988359422" x="15262.017676486073" z="0.0"/>
  </node>
  <node id="26323" label="EXOC3" cy:nodeId="863">
    <graphics y="26151.98481624028" x="15411.005759371816" z="0.0"/>
  </node>
  <node id="26322" label="EXOC4" cy:nodeId="864">
    <graphics y="25956.76627986333" x="15177.57847894579" z="0.0"/>
  </node>
  <node id="26321" label="EXOC5" cy:nodeId="865">
    <graphics y="26390.83756892583" x="14979.521903170644" z="0.0"/>
  </node>
  <node id="26320" label="EXOC6" cy:nodeId="866">
    <graphics y="25893.65860621831" x="15215.090506686269" z="0.0"/>
  </node>
  <node id="26319" label="EXOC7" cy:nodeId="867">
    <graphics y="26203.143080400438" x="15538.945181979238" z="0.0"/>
  </node>
  <node id="26318" label="EXOC8" cy:nodeId="868">
    <graphics y="25832.15673701665" x="15185.381438387929" z="0.0"/>
  </node>
  <node id="26317" label="GRAP2" cy:nodeId="869">
    <graphics y="25921.868086503953" x="15343.717200411855" z="0.0"/>
  </node>
  <node id="26316" label="NPHP1" cy:nodeId="870">
    <graphics y="26159.051344560594" x="15366.951560153066" z="0.0"/>
  </node>
  <node id="26315" label="PKD1" cy:nodeId="871">
    <graphics y="26488.173567460984" x="15309.322241915761" z="0.0"/>
  </node>
  <node id="26314" label="PSTPIP1" cy:nodeId="872">
    <graphics y="25740.574114488572" x="14804.151877535878" z="0.0"/>
  </node>
  <node id="26313" label="RAB11FIP3" cy:nodeId="873">
    <graphics y="26437.086165117234" x="15460.462149752675" z="0.0"/>
  </node>
  <node id="26312" label="RAB3IP" cy:nodeId="874">
    <graphics y="26324.64518611333" x="15275.77962411791" z="0.0"/>
  </node>
  <node id="26311" label="RAB8A" cy:nodeId="875">
    <graphics y="26187.20390193364" x="15130.908980502187">
      <att name="lockedVisualProperties" type="list" cy:type="List">
        <att name="NODE_SIZE" value="120.0" type="string" cy:type="String"/>
        <att name="NODE_Z_LOCATION" value="250.0" type="string" cy:type="String"/>
      </att>
    </graphics>
  </node>
  <node id="26310" label="RHO" cy:nodeId="876">
    <graphics y="26540.192122148484" x="15172.318801058827" z="0.0"/>
  </node>
  <node id="26309" label="SH3KBP1" cy:nodeId="877">
    <graphics y="26330.413923906297" x="15515.566794528066" z="0.0"/>
  </node>
  <node id="26308" label="STAM" cy:nodeId="878">
    <graphics y="25699.908934282274" x="15452.560294283925" z="0.0"/>
  </node>
  <node id="26307" label="TEC" cy:nodeId="879">
    <graphics y="26214.479994462938" x="15596.778617037831" z="0.0"/>
  </node>
  <node id="26306" label="ASF1A" cy:nodeId="880">
    <graphics y="25984.8028704395" x="14637.2133704558" z="100.0">
      <att name="lockedVisualProperties" type="list" cy:type="List">
        <att name="NODE_BORDER_WIDTH" value="0.0" type="string" cy:type="String"/>
      </att>
    </graphics>
  </node>
  <node id="26305" label="ESR1" cy:nodeId="881">
    <graphics y="25701.609709428758" x="14870.998587740956" z="0.0"/>
  </node>
  <node id="26304" label="HIST1H3A" cy:nodeId="882">
    <graphics y="25914.844862627" x="14598.044669283925" z="0.0"/>
  </node>
  <node id="26303" label="HIST1H3B" cy:nodeId="883">
    <graphics y="26044.90476863286" x="14526.324942721425" z="0.0"/>
  </node>
  <node id="26302" label="HIST1H3C" cy:nodeId="884">
    <graphics y="25776.722460435838" x="14705.530539645253" z="0.0"/>
  </node>
  <node id="26301" label="HIST1H3D" cy:nodeId="885">
    <graphics y="25896.841902421922" x="14618.061759127675" z="0.0"/>
  </node>
  <node id="26300" label="HIST1H3E" cy:nodeId="886">
    <graphics y="25966.659605668992" x="14630.633536471425" z="0.0"/>
  </node>
  <node id="26299" label="HIST1H3F" cy:nodeId="887">
    <graphics y="26035.773146318406" x="14715.832480563222" z="0.0"/>
  </node>
  <node id="26298" label="HIST1H3G" cy:nodeId="888">
    <graphics y="25831.0905367603" x="14676.15819467455" z="0.0"/>
  </node>
  <node id="26297" label="HIST1H3H" cy:nodeId="889">
    <graphics y="26035.456083940477" x="14669.36440194994" z="0.0"/>
  </node>
  <node id="26296" label="HIST1H3I" cy:nodeId="890">
    <graphics y="25910.95918910405" x="14729.526450289784" z="0.0"/>
  </node>
  <node id="26295" label="HIST1H3J" cy:nodeId="891">
    <graphics y="25878.25178401372" x="14810.16420663744" z="0.0"/>
  </node>
  <node id="26294" label="HIST1H4A" cy:nodeId="892">
    <graphics y="25961.668348955125" x="14717.91567148119" z="0.0"/>
  </node>
  <node id="26293" label="HIST1H4B" cy:nodeId="893">
    <graphics y="25998.347273515672" x="14762.204154147206" z="0.0"/>
  </node>
  <node id="26292" label="HIST1H4C" cy:nodeId="894">
    <graphics y="25903.638243364305" x="14686.125662936269" z="0.0"/>
  </node>
  <node id="26291" label="HIST1H4D" cy:nodeId="895">
    <graphics y="25988.369826005906" x="14779.009513033925" z="0.0"/>
  </node>
  <node id="26290" label="HIST1H4E" cy:nodeId="896">
    <graphics y="25933.45573298833" x="14685.333457125722" z="0.0"/>
  </node>
  <node id="26289" label="HIST1H4F" cy:nodeId="897">
    <graphics y="25906.67936580083" x="14744.911582125722" z="0.0"/>
  </node>
  <node id="26288" label="HIST1H4H" cy:nodeId="898">
    <graphics y="25959.545149492234" x="14788.298422946034" z="0.0"/>
  </node>
  <node id="26287" label="HIST1H4I" cy:nodeId="899">
    <graphics y="25947.611876176805" x="14681.679068697988" z="0.0"/>
  </node>
  <node id="26286" label="HIST1H4J" cy:nodeId="900">
    <graphics y="25902.695089982957" x="14710.321524752675" z="0.0"/>
  </node>
  <node id="26285" label="HIST1H4K" cy:nodeId="901">
    <graphics y="25905.221335100145" x="14754.19789804369" z="0.0"/>
  </node>
  <node id="26284" label="HIST1H4L" cy:nodeId="902">
    <graphics y="25987.077681230516" x="14702.596640719472" z="0.0"/>
  </node>
  <node id="26283" label="HIST2H4A" cy:nodeId="903">
    <graphics y="25872.717817949266" x="14746.198325289784" z="0.0"/>
  </node>
  <node id="26282" label="HIST2H4B" cy:nodeId="904">
    <graphics y="25934.78608577153" x="14713.490042819081" z="0.0"/>
  </node>
  <node id="26281" label="HIST4H4" cy:nodeId="905">
    <graphics y="25922.284742998094" x="14814.209586276113" z="0.0"/>
  </node>
  <node id="26280" label="HMGA1" cy:nodeId="906">
    <graphics y="26351.832136796922" x="14099.4311438933" z="0.0"/>
  </node>
  <node id="26279" label="HMGA2" cy:nodeId="907">
    <graphics y="26264.60676448247" x="13999.570609225331" z="0.0"/>
  </node>
  <node id="26278" label="MCM2" cy:nodeId="908">
    <graphics y="26076.66111628911" x="14955.998145236073" z="0.0"/>
  </node>
  <node id="26277" label="PAFAH1B2" cy:nodeId="909">
    <graphics y="25563.246779130906" x="14690.084769381581" z="100.0">
      <att name="lockedVisualProperties" type="list" cy:type="List">
        <att name="NODE_BORDER_WIDTH" value="0.0" type="string" cy:type="String"/>
      </att>
    </graphics>
  </node>
  <node id="26276" label="VPS28" cy:nodeId="910">
    <graphics y="26128.60249202153" x="14945.055243624745" z="0.0"/>
  </node>
  <node id="26275" label="ZDHHC17" cy:nodeId="911">
    <graphics y="25721.746809648484" x="14320.939505709706" z="0.0"/>
  </node>
  <node id="26274" label="ATG16L1" cy:nodeId="912">
    <graphics y="25765.260979341478" x="15061.198760165273" z="100.0">
      <att name="lockedVisualProperties" type="list" cy:type="List">
        <att name="NODE_BORDER_WIDTH" value="0.0" type="string" cy:type="String"/>
      </att>
    </graphics>
  </node>
  <node id="26273" label="AGPS" cy:nodeId="913">
    <graphics y="26467.25242488286" x="14813.511832369863" z="0.0"/>
  </node>
  <node id="26272" label="ATG10" cy:nodeId="914">
    <graphics y="26167.246199296922" x="14522.851493014394" z="0.0"/>
  </node>
  <node id="26271" label="ATG12" cy:nodeId="915">
    <graphics y="25621.16418330571" x="14837.766959322988" z="0.0"/>
  </node>
  <node id="26270" label="ATG5" cy:nodeId="916">
    <graphics y="25138.071821855516" x="14962.430869235097" z="0.0"/>
  </node>
  <node id="26269" label="CCT2" cy:nodeId="917">
    <graphics y="26129.475142168016" x="15200.268874301015" z="0.0"/>
  </node>
  <node id="26268" label="CCT3" cy:nodeId="918">
    <graphics y="26081.08558528325" x="14790.14955819994" z="0.0"/>
  </node>
  <node id="26267" label="CCT7" cy:nodeId="919">
    <graphics y="25985.03707759282" x="15278.95082773119" z="0.0"/>
  </node>
  <node id="26266" label="GABARAP" cy:nodeId="920">
    <graphics y="25493.53156916997" x="15039.904082430898" z="0.0"/>
  </node>
  <node id="26265" label="GABARAPL1" cy:nodeId="921">
    <graphics y="25765.41655604741" x="15020.460890902577" z="0.0"/>
  </node>
  <node id="26264" label="GABARAPL2" cy:nodeId="922">
    <graphics y="25840.01766078374" x="15204.3895713225" z="0.0"/>
  </node>
  <node id="26263" label="IKBKG" cy:nodeId="923">
    <graphics y="25616.491469072313" x="14868.903494967519" z="0.0"/>
  </node>
  <node id="26262" label="MAP1LC3A" cy:nodeId="924">
    <graphics y="25717.57954280278" x="15317.381583346425" z="0.0"/>
  </node>
  <node id="26261" label="MAP1LC3B" cy:nodeId="925">
    <graphics y="25712.472395585984" x="14953.256293429433" z="0.0"/>
  </node>
  <node id="26260" label="MAP1LC3C" cy:nodeId="926">
    <graphics y="25556.060103105516" x="14907.630927218495" z="0.0"/>
  </node>
  <node id="26259" label="NOD2" cy:nodeId="927">
    <graphics y="25448.19187800786" x="15120.447388781606" z="0.0"/>
  </node>
  <node id="26258" label="RB1CC1" cy:nodeId="928">
    <graphics y="25687.011168168992" x="15165.579939974843" z="0.0"/>
  </node>
  <node id="26257" label="SNAPC4" cy:nodeId="929">
    <graphics y="26102.71012751958" x="14426.1381751433" z="0.0"/>
  </node>
  <node id="26256" label="TRAF3IP3" cy:nodeId="930">
    <graphics y="25387.813002275438" x="15722.190116061269" z="0.0"/>
  </node>
  <node id="26255" label="TRIP11" cy:nodeId="931">
    <graphics y="25080.98417537114" x="14975.332984103261" z="0.0"/>
  </node>
  <node id="26254" label="WIPI2" cy:nodeId="932">
    <graphics y="26341.64402644536" x="14718.272483004628" z="0.0"/>
  </node>
  <node id="26253" label="ATG16L2" cy:nodeId="933">
    <graphics y="25318.055189775438" x="15097.340102328359" z="100.0">
      <att name="lockedVisualProperties" type="list" cy:type="List">
        <att name="NODE_BORDER_WIDTH" value="0.0" type="string" cy:type="String"/>
      </att>
    </graphics>
  </node>
  <node id="26252" label="TK1" cy:nodeId="934">
    <graphics y="25258.71794001958" x="15103.812425746022" z="0.0"/>
  </node>
  <node id="26251" label="ATG4C" cy:nodeId="935">
    <graphics y="25404.29487483403" x="14707.211661471425" z="100.0">
      <att name="lockedVisualProperties" type="list" cy:type="List">
        <att name="NODE_BORDER_WIDTH" value="0.0" type="string" cy:type="String"/>
      </att>
    </graphics>
  </node>
  <node id="26250" label="PRKDC" cy:nodeId="936">
    <graphics y="25923.475340532274" x="14609.87889779955" z="0.0"/>
  </node>
  <node id="26249" label="PSMC1" cy:nodeId="937">
    <graphics y="25296.381422685594" x="14760.359641207753" z="0.0"/>
  </node>
  <node id="26248" label="PSMC2" cy:nodeId="938">
    <graphics y="25233.91630427739" x="14988.358489169179" z="0.0"/>
  </node>
  <node id="26247" label="PSMC4" cy:nodeId="939">
    <graphics y="25100.407332109422" x="14728.832877291738" z="0.0"/>
  </node>
  <node id="26246" label="PSMC5" cy:nodeId="940">
    <graphics y="25212.907759355516" x="14763.023703707753" z="0.0"/>
  </node>
  <node id="26245" label="PSMD2" cy:nodeId="941">
    <graphics y="25414.1739641895" x="15019.157981051503" z="0.0"/>
  </node>
  <node id="26244" label="SMC1A" cy:nodeId="942">
    <graphics y="25688.23028437993" x="14525.601859225331" z="0.0"/>
  </node>
  <node id="26243" label="SPTLC1" cy:nodeId="943">
    <graphics y="25040.082564043016" x="14345.082450045644" z="0.0"/>
  </node>
  <node id="26242" label="USP11" cy:nodeId="944">
    <graphics y="26043.12858455083" x="14605.952017916738" z="0.0"/>
  </node>
  <node id="26241" label="ATP13A1" cy:nodeId="945">
    <graphics y="25545.198958085984" x="16421.96318735033" z="100.0">
      <att name="lockedVisualProperties" type="list" cy:type="List">
        <att name="NODE_BORDER_WIDTH" value="0.0" type="string" cy:type="String"/>
      </att>
    </graphics>
  </node>
  <node id="26240" label="ARHGEF5" cy:nodeId="946">
    <graphics y="25637.28643672368" x="16198.504080905019" z="0.0"/>
  </node>
  <node id="26239" label="ATP5B" cy:nodeId="947">
    <graphics y="24961.13554255864" x="15223.335906161366" z="100.0">
      <att name="lockedVisualProperties" type="list" cy:type="List">
        <att name="NODE_BORDER_WIDTH" value="0.0" type="string" cy:type="String"/>
      </att>
    </graphics>
  </node>
  <node id="26238" label="ANXA7" cy:nodeId="948">
    <graphics y="25510.261763261766" x="14861.470297946034" z="0.0"/>
  </node>
  <node id="26237" label="ARL2" cy:nodeId="949">
    <graphics y="24951.723677324266" x="15270.733649386464" z="0.0"/>
  </node>
  <node id="26236" label="ARL2BP" cy:nodeId="950">
    <graphics y="24787.184675859422" x="15083.743344439565" z="0.0"/>
  </node>
  <node id="26235" label="ATP5A1" cy:nodeId="951">
    <graphics y="24966.90281550786" x="15336.858603610097" z="0.0"/>
  </node>
  <node id="26234" label="ATP5C1" cy:nodeId="952">
    <graphics y="24850.80937068364" x="15516.198325289784" z="0.0"/>
  </node>
  <node id="26233" label="ATP5D" cy:nodeId="953">
    <graphics y="24910.391646074266" x="15302.669974459706" z="100.0">
      <att name="lockedVisualProperties" type="list" cy:type="List">
        <att name="NODE_BORDER_WIDTH" value="0.0" type="string" cy:type="String"/>
      </att>
    </graphics>
  </node>
  <node id="26232" label="ATP5E" cy:nodeId="954">
    <graphics y="24839.562422441453" x="15283.632102145253">
      <att name="lockedVisualProperties" type="list" cy:type="List">
        <att name="NODE_SIZE" value="120.0" type="string" cy:type="String"/>
        <att name="NODE_Z_LOCATION" value="250.0" type="string" cy:type="String"/>
      </att>
    </graphics>
  </node>
  <node id="26231" label="ATP5F1" cy:nodeId="955">
    <graphics y="24887.631209062547" x="15263.90721811205" z="100.0">
      <att name="lockedVisualProperties" type="list" cy:type="List">
        <att name="NODE_BORDER_WIDTH" value="0.0" type="string" cy:type="String"/>
      </att>
    </graphics>
  </node>
  <node id="26230" label="ATP5G1" cy:nodeId="956">
    <graphics y="24676.85917537114" x="15310.34699167162" z="0.0"/>
  </node>
  <node id="26229" label="ATP5G2" cy:nodeId="957">
    <graphics y="24791.161360429734" x="15137.03090585619" z="0.0"/>
  </node>
  <node id="26228" label="ATP5G3" cy:nodeId="958">
    <graphics y="24967.23271052739" x="15416.889823092519" z="0.0"/>
  </node>
  <node id="26227" label="ATP5H" cy:nodeId="959">
    <graphics y="24775.423262285203" x="15287.201727999745" z="0.0"/>
  </node>
  <node id="26226" label="ATP5I" cy:nodeId="960">
    <graphics y="24801.948469804734" x="15457.22670663744" z="0.0"/>
  </node>
  <node id="26225" label="ATP5J" cy:nodeId="961">
    <graphics y="24834.912031816453" x="15404.1674720183" z="0.0"/>
  </node>
  <node id="26224" label="ATP5J2" cy:nodeId="962">
    <graphics y="24715.03056208989" x="15281.644583834706" z="0.0"/>
  </node>
  <node id="26223" label="ATP5L" cy:nodeId="963">
    <graphics y="24828.331404375047" x="15092.296088351308" z="0.0"/>
  </node>
  <node id="26222" label="ATP5O" cy:nodeId="964">
    <graphics y="24646.20377986333" x="15205.420050753652" z="0.0"/>
  </node>
  <node id="26221" label="ATP5S" cy:nodeId="965">
    <graphics y="24747.16190974614" x="15265.487372530995" z="0.0"/>
  </node>
  <node id="26220" label="CDK4" cy:nodeId="966">
    <graphics y="25851.547423051805" x="14869.576438082753" z="0.0"/>
  </node>
  <node id="26219" label="CDKN1A" cy:nodeId="967">
    <graphics y="25714.035261796922" x="14874.851172579823" z="100.0">
      <att name="lockedVisualProperties" type="list" cy:type="List">
        <att name="NODE_BORDER_WIDTH" value="0.0" type="string" cy:type="String"/>
      </att>
    </graphics>
  </node>
  <node id="26218" label="COX4I1" cy:nodeId="968">
    <graphics y="24837.612654375047" x="15375.680136813222" z="0.0"/>
  </node>
  <node id="26217" label="COX5A" cy:nodeId="969">
    <graphics y="24769.018782304734" x="15250.107810153066" z="0.0"/>
  </node>
  <node id="26216" label="COX5B" cy:nodeId="970">
    <graphics y="24597.893965410203" x="15163.452231539784" z="0.0"/>
  </node>
  <node id="26215" label="COX6A1" cy:nodeId="971">
    <graphics y="24825.537153886766" x="15233.360755099355" z="0.0"/>
  </node>
  <node id="26214" label="COX6B1" cy:nodeId="972">
    <graphics y="24786.77799861333" x="15195.856291903554" z="0.0"/>
  </node>
  <node id="26213" label="COX6C" cy:nodeId="973">
    <graphics y="24951.223372148484" x="15245.822653903066" z="0.0"/>
  </node>
  <node id="26212" label="COX7A2L" cy:nodeId="974">
    <graphics y="24682.06364314458" x="15243.458060397206" z="0.0"/>
  </node>
  <node id="26211" label="COX7B" cy:nodeId="975">
    <graphics y="24889.504439043016" x="15395.319388522206" z="0.0"/>
  </node>
  <node id="26210" label="COX7C" cy:nodeId="976">
    <graphics y="24707.029707597703" x="15183.960684908925" z="0.0"/>
  </node>
  <node id="26209" label="COX8A" cy:nodeId="977">
    <graphics y="24860.794172929734" x="15411.754660739003" z="0.0"/>
  </node>
  <node id="26208" label="CYC1" cy:nodeId="978">
    <graphics y="24824.743879960984" x="15367.73403085619" z="0.0"/>
  </node>
  <node id="26207" label="CYCS" cy:nodeId="979">
    <graphics y="25140.308821367234" x="15201.20375741869" z="0.0"/>
  </node>
  <node id="26206" label="GRB7" cy:nodeId="980">
    <graphics y="24985.053633378953" x="15465.084494723378" z="0.0"/>
  </node>
  <node id="26205" label="HMOX2" cy:nodeId="981">
    <graphics y="25120.484480546922" x="15485.934378756581" z="0.0"/>
  </node>
  <node id="26204" label="MT-ATP6" cy:nodeId="982">
    <graphics y="24865.362715410203" x="15246.246817721425" z="0.0"/>
  </node>
  <node id="26203" label="MT-ATP8" cy:nodeId="983">
    <graphics y="24677.812422441453" x="15259.723105563222" z="0.0"/>
  </node>
  <node id="26202" label="MT-CO1" cy:nodeId="984">
    <graphics y="24725.474653886766" x="15268.429541720448" z="0.0"/>
  </node>
  <node id="26201" label="MT-CO2" cy:nodeId="985">
    <graphics y="25017.485884355516" x="15174.433856143056" z="0.0"/>
  </node>
  <node id="26200" label="MT-CO3" cy:nodeId="986">
    <graphics y="24629.173872636766" x="15359.382666720448" z="0.0"/>
  </node>
  <node id="26199" label="MT-CYB" cy:nodeId="987">
    <graphics y="24869.98124568364" x="15366.636618746816" z="0.0"/>
  </node>
  <node id="26198" label="MT-ND1" cy:nodeId="988">
    <graphics y="24846.12968318364" x="15425.9536048308" z="0.0"/>
  </node>
  <node id="26197" label="MT-ND2" cy:nodeId="989">
    <graphics y="24641.93730037114" x="15414.25780404955" z="0.0"/>
  </node>
  <node id="26196" label="MT-ND3" cy:nodeId="990">
    <graphics y="24739.89665095708" x="15386.951590670644" z="0.0"/>
  </node>
  <node id="26195" label="MT-ND4" cy:nodeId="991">
    <graphics y="24982.64726130864" x="15300.356879366933" z="0.0"/>
  </node>
  <node id="26194" label="MT-ND5" cy:nodeId="992">
    <graphics y="24767.37223689458" x="15195.821189059316" z="0.0"/>
  </node>
  <node id="26193" label="MT-ND6" cy:nodeId="993">
    <graphics y="24515.667036699266" x="15410.878928317128" z="0.0"/>
  </node>
  <node id="26192" label="NDUFA1" cy:nodeId="994">
    <graphics y="24803.60075251958" x="15518.39745248705" z="0.0"/>
  </node>
  <node id="26191" label="NDUFA10" cy:nodeId="995">
    <graphics y="25057.707380937547" x="15413.85286630541" z="0.0"/>
  </node>
  <node id="26190" label="NDUFA11" cy:nodeId="996">
    <graphics y="24688.42741267583" x="15214.868422640859" z="0.0"/>
  </node>
  <node id="26189" label="NDUFA12" cy:nodeId="997">
    <graphics y="24972.573591875047" x="15268.739813937245" z="0.0"/>
  </node>
  <node id="26188" label="NDUFA13" cy:nodeId="998">
    <graphics y="24819.58805720708" x="15323.246604098378" z="0.0"/>
  </node>
  <node id="26187" label="NDUFA2" cy:nodeId="999">
    <graphics y="24848.57829158208" x="15277.595511569081" z="0.0"/>
  </node>
  <node id="26186" label="NDUFA3" cy:nodeId="1000">
    <graphics y="24842.310652421922" x="15203.149283541738" z="0.0"/>
  </node>
  <node id="26185" label="NDUFA4" cy:nodeId="1001">
    <graphics y="24746.956465410203" x="15329.356162203847" z="0.0"/>
  </node>
  <node id="26184" label="NDUFA5" cy:nodeId="1002">
    <graphics y="24898.55485408208" x="15304.616110934316" z="100.0">
      <att name="lockedVisualProperties" type="list" cy:type="List">
        <att name="NODE_BORDER_WIDTH" value="0.0" type="string" cy:type="String"/>
      </att>
    </graphics>
  </node>
  <node id="26183" label="NDUFA6" cy:nodeId="1003">
    <graphics y="24832.03874080083" x="15182.799910677968" z="0.0"/>
  </node>
  <node id="26182" label="NDUFA7" cy:nodeId="1004">
    <graphics y="24793.637251543016" x="15441.84926523119" z="0.0"/>
  </node>
  <node id="26181" label="NDUFA8" cy:nodeId="1005">
    <graphics y="24712.446333574266" x="15329.787024630605" z="0.0"/>
  </node>
  <node id="26180" label="NDUFA9" cy:nodeId="1006">
    <graphics y="24864.339094804734" x="15468.064078463613" z="0.0"/>
  </node>
  <node id="26179" label="NDUFAB1" cy:nodeId="1007">
    <graphics y="24985.033064531297" x="15240.679740084706" z="0.0"/>
  </node>
  <node id="26178" label="NDUFB1" cy:nodeId="1008">
    <graphics y="24699.447188066453" x="15311.222251071034" z="0.0"/>
  </node>
  <node id="26177" label="NDUFB10" cy:nodeId="1009">
    <graphics y="24672.754927324266" x="15356.246558322011" z="0.0"/>
  </node>
  <node id="26176" label="NDUFB11" cy:nodeId="1010">
    <graphics y="25050.28935115239" x="15206.792754305898" z="0.0"/>
  </node>
  <node id="26175" label="NDUFB2" cy:nodeId="1011">
    <graphics y="24813.068403886766" x="15216.658103121816" z="0.0"/>
  </node>
  <node id="26174" label="NDUFB3" cy:nodeId="1012">
    <graphics y="24841.093001054734" x="15458.486991061269" z="0.0"/>
  </node>
  <node id="26173" label="NDUFB4" cy:nodeId="1013">
    <graphics y="24720.83231990239" x="15204.481413973866" z="0.0"/>
  </node>
  <node id="26172" label="NDUFB5" cy:nodeId="1014">
    <graphics y="24984.07585017583" x="15375.748465670644" z="0.0"/>
  </node>
  <node id="26171" label="NDUFB6" cy:nodeId="1015">
    <graphics y="24911.12760798833" x="15435.003958834706" z="0.0"/>
  </node>
  <node id="26170" label="NDUFB7" cy:nodeId="1016">
    <graphics y="24745.396528886766" x="15251.568564547597" z="0.0"/>
  </node>
  <node id="26169" label="NDUFB8" cy:nodeId="1017">
    <graphics y="24782.675032304734" x="15320.227469576894" z="0.0"/>
  </node>
  <node id="26168" label="NDUFB9" cy:nodeId="1018">
    <graphics y="24881.91630427739" x="15154.662196291982" z="0.0"/>
  </node>
  <node id="26167" label="NDUFC1" cy:nodeId="1019">
    <graphics y="24749.75895564458" x="15370.886588229238" z="0.0"/>
  </node>
  <node id="26166" label="NDUFC2" cy:nodeId="1020">
    <graphics y="24925.967878984422" x="15261.268332614003" z="0.0"/>
  </node>
  <node id="26165" label="NDUFS1" cy:nodeId="1021">
    <graphics y="25076.294478105516" x="15345.344855441152" z="0.0"/>
  </node>
  <node id="26164" label="NDUFS2" cy:nodeId="1022">
    <graphics y="25086.965559648484" x="15266.568640841542" z="0.0"/>
  </node>
  <node id="26163" label="NDUFS3" cy:nodeId="1023">
    <graphics y="24805.82762019536" x="15328.995185030995" z="100.0">
      <att name="lockedVisualProperties" type="list" cy:type="List">
        <att name="NODE_BORDER_WIDTH" value="0.0" type="string" cy:type="String"/>
      </att>
    </graphics>
  </node>
  <node id="26162" label="NDUFS4" cy:nodeId="1024">
    <graphics y="24816.113691972703" x="15260.74706186205" z="0.0"/>
  </node>
  <node id="26161" label="NDUFS5" cy:nodeId="1025">
    <graphics y="24799.75993220708" x="15494.422141207753" z="0.0"/>
  </node>
  <node id="26160" label="NDUFS6" cy:nodeId="1026">
    <graphics y="24905.422590898484" x="15163.815024508534" z="0.0"/>
  </node>
  <node id="26159" label="NDUFS7" cy:nodeId="1027">
    <graphics y="24718.69462458989" x="15238.743758334218" z="0.0"/>
  </node>
  <node id="26158" label="NDUFS8" cy:nodeId="1028">
    <graphics y="24799.335554765672" x="15253.963462008534" z="0.0"/>
  </node>
  <node id="26157" label="NDUFV1" cy:nodeId="1029">
    <graphics y="24756.211348222703" x="15207.813857211171" z="0.0"/>
  </node>
  <node id="26156" label="NDUFV2" cy:nodeId="1030">
    <graphics y="24820.27958552739" x="15403.522421969472" z="0.0"/>
  </node>
  <node id="26155" label="NDUFV3" cy:nodeId="1031">
    <graphics y="24907.974531816453" x="15418.9399329558" z="0.0"/>
  </node>
  <node id="26154" label="PIN1" cy:nodeId="1032">
    <graphics y="25557.532484697313" x="15102.24366392046" z="0.0"/>
  </node>
  <node id="26153" label="PSME3" cy:nodeId="1033">
    <graphics y="25097.543989824266" x="14919.851966036855" z="0.0"/>
  </node>
  <node id="26152" label="RPP14" cy:nodeId="1034">
    <graphics y="25251.78935115239" x="14651.838462008534" z="0.0"/>
  </node>
  <node id="26151" label="SIRT3" cy:nodeId="1035">
    <graphics y="25097.24265925786" x="15100.312941683827" z="0.0"/>
  </node>
  <node id="26150" label="SLC25A4" cy:nodeId="1036">
    <graphics y="24675.87858455083" x="15148.83705819994" z="0.0"/>
  </node>
  <node id="26149" label="SLC25A5" cy:nodeId="1037">
    <graphics y="24718.74687068364" x="15181.733183993398" z="0.0"/>
  </node>
  <node id="26148" label="SMN1" cy:nodeId="1038">
    <graphics y="25310.62907283208" x="14759.97640146166" z="0.0"/>
  </node>
  <node id="26147" label="SMN2" cy:nodeId="1039">
    <graphics y="25269.928938554734" x="14687.228781832753" z="0.0"/>
  </node>
  <node id="26146" label="SMURF2" cy:nodeId="1040">
    <graphics y="25813.474165605516" x="14978.60823739916" z="0.0"/>
  </node>
  <node id="26145" label="UQCR10" cy:nodeId="1041">
    <graphics y="24891.080488847703" x="15209.456000460683" z="0.0"/>
  </node>
  <node id="26144" label="UQCR11" cy:nodeId="1042">
    <graphics y="24710.797285722703" x="15351.85611642748" z="0.0"/>
  </node>
  <node id="26143" label="UQCRB" cy:nodeId="1043">
    <graphics y="24828.50260798833" x="15334.34732736498" z="0.0"/>
  </node>
  <node id="26142" label="UQCRC1" cy:nodeId="1044">
    <graphics y="24932.62791316411" x="15354.045462740956" z="0.0"/>
  </node>
  <node id="26141" label="UQCRC2" cy:nodeId="1045">
    <graphics y="25054.44462458989" x="15127.901510371266" z="0.0"/>
  </node>
  <node id="26140" label="UQCRFS1" cy:nodeId="1046">
    <graphics y="24798.918806718797" x="15447.353079928456" z="0.0"/>
  </node>
  <node id="26139" label="UQCRH" cy:nodeId="1047">
    <graphics y="24834.11552302739" x="15266.925345553456" z="0.0"/>
  </node>
  <node id="26138" label="UQCRQ" cy:nodeId="1048">
    <graphics y="24861.174177812547" x="15303.725516451894" z="100.0">
      <att name="lockedVisualProperties" type="list" cy:type="List">
        <att name="NODE_BORDER_WIDTH" value="0.0" type="string" cy:type="String"/>
      </att>
    </graphics>
  </node>
  <node id="26137" label="YWHAG" cy:nodeId="1049">
    <graphics y="25898.553488420457" x="14993.876021517812" z="0.0"/>
  </node>
  <node id="26136" label="YWHAZ" cy:nodeId="1050">
    <graphics y="25856.99014918706" x="15124.266382350026" z="0.0"/>
  </node>
  <node id="26135" label="EIF1B" cy:nodeId="1051">
    <graphics y="25517.92951838872" x="14820.282950533925" z="0.0"/>
  </node>
  <node id="26134" label="KRTAP10-8" cy:nodeId="1052">
    <graphics y="25663.474547075242" x="15485.890494479238" z="0.0"/>
  </node>
  <node id="26133" label="MDFI" cy:nodeId="1053">
    <graphics y="25658.855360673875" x="15594.894614352284" z="0.0"/>
  </node>
  <node id="26132" label="NOTCH2NL" cy:nodeId="1054">
    <graphics y="25693.07344691655" x="15625.061392916738" z="0.0"/>
  </node>
  <node id="26131" label="PSMD6" cy:nodeId="1055">
    <graphics y="25153.41044490239" x="14982.952567233144" z="0.0"/>
  </node>
  <node id="26130" label="RIPK2" cy:nodeId="1056">
    <graphics y="25578.45587031743" x="15313.42105783373" z="0.0"/>
  </node>
  <node id="26129" label="SGK1" cy:nodeId="1057">
    <graphics y="25220.79490535161" x="15267.208121432363" z="0.0"/>
  </node>
  <node id="26128" label="UBE2N" cy:nodeId="1058">
    <graphics y="25721.347853349656" x="14800.920218600331" z="0.0"/>
  </node>
  <node id="26127" label="CLIC1" cy:nodeId="1059">
    <graphics y="25350.470228837938" x="14753.162345065175">
      <att name="lockedVisualProperties" type="list" cy:type="List">
        <att name="NODE_SIZE" value="120.0" type="string" cy:type="String"/>
        <att name="NODE_Z_LOCATION" value="250.0" type="string" cy:type="String"/>
      </att>
    </graphics>
  </node>
  <node id="26126" label="IKBKE" cy:nodeId="1060">
    <graphics y="25301.319410966844" x="15038.843146456777" z="0.0"/>
  </node>
  <node id="26125" label="TSG101" cy:nodeId="1061">
    <graphics y="25631.557631181688" x="15155.187075747548" z="0.0"/>
  </node>
  <node id="26124" label="VHL" cy:nodeId="1062">
    <graphics y="25345.966353105516" x="14884.557059420644" z="0.0"/>
  </node>
  <node id="26123" label="ACTN2" cy:nodeId="1063">
    <graphics y="25739.924082445115" x="15336.198783053456" z="0.0"/>
  </node>
  <node id="26122" label="ATXN1" cy:nodeId="1064">
    <graphics y="25869.049681352586" x="14938.974997653066" z="0.0"/>
  </node>
  <node id="26121" label="BAG6" cy:nodeId="1065">
    <graphics y="25761.432564424485" x="14825.740012301503" z="0.0"/>
  </node>
  <node id="26120" label="CHGB" cy:nodeId="1066">
    <graphics y="25737.931742357225" x="14644.49510873705" z="0.0"/>
  </node>
  <node id="26119" label="DDX6" cy:nodeId="1067">
    <graphics y="25322.821303056688" x="15328.919119967519" z="0.0"/>
  </node>
  <node id="26118" label="G3BP1" cy:nodeId="1068">
    <graphics y="25551.07336299321" x="15550.183707369863" z="0.0"/>
  </node>
  <node id="26117" label="IDH3B" cy:nodeId="1069">
    <graphics y="24737.45329158208" x="15241.820525301991" z="0.0"/>
  </node>
  <node id="26116" label="KIF1BP" cy:nodeId="1070">
    <graphics y="25215.977888750047" x="14509.797721041738" z="0.0"/>
  </node>
  <node id="26115" label="PABPC1" cy:nodeId="1071">
    <graphics y="25537.369368242234" x="14565.997244967519" z="0.0"/>
  </node>
  <node id="26114" label="PLS3" cy:nodeId="1072">
    <graphics y="25437.238630937547" x="15278.87514413744" z="0.0"/>
  </node>
  <node id="26113" label="RBFOX1" cy:nodeId="1073">
    <graphics y="25505.531477617234" x="15103.082851542531" z="0.0"/>
  </node>
  <node id="26112" label="SH3GL3" cy:nodeId="1074">
    <graphics y="25406.91779963872" x="14726.282889498769" z="0.0"/>
  </node>
  <node id="26111" label="ZNRD1" cy:nodeId="1075">
    <graphics y="25621.150297807664" x="14733.808554781972" z="0.0"/>
  </node>
  <node id="26110" label="ATXN7L3" cy:nodeId="1076">
    <graphics y="26003.82223384282" x="14439.33104623705" z="100.0">
      <att name="lockedVisualProperties" type="list" cy:type="List">
        <att name="NODE_BORDER_WIDTH" value="0.0" type="string" cy:type="String"/>
      </att>
    </graphics>
  </node>
  <node id="26109" label="ENY2" cy:nodeId="1077">
    <graphics y="26204.567000078172" x="14278.249198092519" z="0.0"/>
  </node>
  <node id="26108" label="KAT2A" cy:nodeId="1078">
    <graphics y="26006.282942460984" x="14527.413626803456" z="0.0"/>
  </node>
  <node id="26107" label="SAP130" cy:nodeId="1079">
    <graphics y="26374.596541093797" x="14170.291678561269" z="0.0"/>
  </node>
  <node id="26106" label="SECISBP2" cy:nodeId="1080">
    <graphics y="25432.435164140672" x="14295.196463717519">
      <att name="lockedVisualProperties" type="list" cy:type="List">
        <att name="NODE_SIZE" value="120.0" type="string" cy:type="String"/>
        <att name="NODE_Z_LOCATION" value="250.0" type="string" cy:type="String"/>
      </att>
    </graphics>
  </node>
  <node id="26105" label="SGF29" cy:nodeId="1081">
    <graphics y="26192.67524592778" x="14083.049613131581" z="0.0"/>
  </node>
  <node id="26104" label="SUPT20H" cy:nodeId="1082">
    <graphics y="26194.03645198247" x="14242.026297701894" z="0.0"/>
  </node>
  <node id="26103" label="SUPT3H" cy:nodeId="1083">
    <graphics y="26091.68180720708" x="14328.625540865956" z="0.0"/>
  </node>
  <node id="26102" label="SUPT7L" cy:nodeId="1084">
    <graphics y="26232.864668535203" x="14181.383414401113" z="0.0"/>
  </node>
  <node id="26101" label="TADA1" cy:nodeId="1085">
    <graphics y="26146.524641679734" x="14229.370719088613" z="0.0"/>
  </node>
  <node id="26100" label="TADA2B" cy:nodeId="1086">
    <graphics y="26094.688887285203" x="14518.133597506581" z="100.0">
      <att name="lockedVisualProperties" type="list" cy:type="List">
        <att name="NODE_BORDER_WIDTH" value="0.0" type="string" cy:type="String"/>
      </att>
    </graphics>
  </node>
  <node id="26099" label="TADA3" cy:nodeId="1087">
    <graphics y="26183.990461992234" x="14165.345511569081" z="0.0"/>
  </node>
  <node id="26098" label="TAF10" cy:nodeId="1088">
    <graphics y="25940.372175859422" x="14226.763480319081" z="0.0"/>
  </node>
  <node id="26097" label="TAF12" cy:nodeId="1089">
    <graphics y="25939.49377314946" x="14349.191458834706">
      <att name="lockedVisualProperties" type="list" cy:type="List">
        <att name="NODE_SIZE" value="120.0" type="string" cy:type="String"/>
        <att name="NODE_Z_LOCATION" value="250.0" type="string" cy:type="String"/>
      </att>
    </graphics>
  </node>
  <node id="26096" label="TAF5L" cy:nodeId="1090">
    <graphics y="26133.219740556688" x="14380.767691744863" z="0.0"/>
  </node>
  <node id="26095" label="TAF6L" cy:nodeId="1091">
    <graphics y="26186.855086015672" x="14280.253836764394" z="0.0"/>
  </node>
  <node id="26094" label="TAF9" cy:nodeId="1092">
    <graphics y="25973.65444819829" x="14554.312857760488" z="0.0"/>
  </node>
  <node id="26093" label="TRRAP" cy:nodeId="1093">
    <graphics y="25883.43492762944" x="14861.742530001698" z="0.0"/>
  </node>
  <node id="26092" label="UCHL3" cy:nodeId="1094">
    <graphics y="25929.178938554734" x="14814.750113619863" z="100.0">
      <att name="lockedVisualProperties" type="list" cy:type="List">
        <att name="NODE_BORDER_WIDTH" value="0.0" type="string" cy:type="String"/>
      </att>
    </graphics>
  </node>
  <node id="26091" label="USP22" cy:nodeId="1095">
    <graphics y="25752.123388933152" x="14412.833914889394" z="0.0"/>
  </node>
  <node id="26090" label="B3GNT4" cy:nodeId="1096">
    <graphics y="24988.984297441453" x="16427.50505746752" z="100.0">
      <att name="lockedVisualProperties" type="list" cy:type="List">
        <att name="NODE_BORDER_WIDTH" value="0.0" type="string" cy:type="String"/>
      </att>
    </graphics>
  </node>
  <node id="26089" label="SLC35D2" cy:nodeId="1097">
    <graphics y="25143.991072343797" x="16203.870291842519" z="0.0"/>
  </node>
  <node id="26088" label="BAK1" cy:nodeId="1098">
    <graphics y="25522.750837968797" x="15235.359748019277" z="100.0">
      <att name="lockedVisualProperties" type="list" cy:type="List">
        <att name="NODE_BORDER_WIDTH" value="0.0" type="string" cy:type="String"/>
      </att>
    </graphics>
  </node>
  <node id="26087" label="BCL2L1" cy:nodeId="1099">
    <graphics y="25592.07926814458" x="15163.310492648183">
      <att name="lockedVisualProperties" type="list" cy:type="List">
        <att name="NODE_SIZE" value="120.0" type="string" cy:type="String"/>
        <att name="NODE_Z_LOCATION" value="250.0" type="string" cy:type="String"/>
      </att>
    </graphics>
  </node>
  <node id="26086" label="BCL2L11" cy:nodeId="1100">
    <graphics y="25242.513594316453" x="15446.70424569994" z="0.0"/>
  </node>
  <node id="26085" label="BECN1" cy:nodeId="1101">
    <graphics y="25933.86653010747" x="15310.729575289784" z="0.0"/>
  </node>
  <node id="26084" label="BID" cy:nodeId="1102">
    <graphics y="25328.855177568406" x="15130.948063983022" z="0.0"/>
  </node>
  <node id="26083" label="DBN1" cy:nodeId="1103">
    <graphics y="25451.739668535203" x="16032.862418307363" z="0.0"/>
  </node>
  <node id="26082" label="DFFA" cy:nodeId="1104">
    <graphics y="25526.950056718797" x="14983.495368136464" z="0.0"/>
  </node>
  <node id="26081" label="DIABLO" cy:nodeId="1105">
    <graphics y="25202.269087480516" x="15153.856795443593" z="0.0"/>
  </node>
  <node id="26080" label="FBL" cy:nodeId="1106">
    <graphics y="25372.9122454395" x="14593.965018405019" z="0.0"/>
  </node>
  <node id="26079" label="KRT31" cy:nodeId="1107">
    <graphics y="25816.413386033983" x="15209.594931735097" z="0.0"/>
  </node>
  <node id="26078" label="NMT1" cy:nodeId="1108">
    <graphics y="25099.939497636766" x="15652.723990572988" z="0.0"/>
  </node>
  <node id="26077" label="SRRM2" cy:nodeId="1109">
    <graphics y="25546.16288630864" x="14403.967154635488" z="0.0"/>
  </node>
  <node id="26076" label="UBE3A" cy:nodeId="1110">
    <graphics y="25406.39225642583" x="14504.835196627675" z="0.0"/>
  </node>
  <node id="26075" label="VDAC1" cy:nodeId="1111">
    <graphics y="25679.934431718797" x="15072.033316744863" z="0.0"/>
  </node>
  <node id="26074" label="VDAC2" cy:nodeId="1112">
    <graphics y="25134.927961992234" x="15609.466544283925" z="0.0"/>
  </node>
  <node id="26073" label="BAD" cy:nodeId="1113">
    <graphics y="25796.24394290349" x="14877.682654513417" z="0.0"/>
  </node>
  <node id="26072" label="BCAP31" cy:nodeId="1114">
    <graphics y="25462.59489314458" x="15403.755301608144" z="0.0"/>
  </node>
  <node id="26071" label="BIK" cy:nodeId="1115">
    <graphics y="25327.99214045903" x="15267.12433542162" z="0.0"/>
  </node>
  <node id="26070" label="BMF" cy:nodeId="1116">
    <graphics y="24929.400007890672" x="14874.750891818105" z="0.0"/>
  </node>
  <node id="26069" label="CASP1" cy:nodeId="1117">
    <graphics y="25226.734419511766" x="15620.228781832753" z="0.0"/>
  </node>
  <node id="26068" label="CASP9" cy:nodeId="1118">
    <graphics y="25515.713789628953" x="15058.882681979238" z="0.0"/>
  </node>
  <node id="26067" label="DOCK7" cy:nodeId="1119">
    <graphics y="25474.034376787156" x="14901.217871798573" z="100.0">
      <att name="lockedVisualProperties" type="list" cy:type="List">
        <att name="NODE_BORDER_WIDTH" value="0.0" type="string" cy:type="String"/>
      </att>
    </graphics>
  </node>
  <node id="26066" label="FKBP8" cy:nodeId="1120">
    <graphics y="25146.133650468797" x="15324.903540743886" z="0.0"/>
  </node>
  <node id="26065" label="LARP1" cy:nodeId="1121">
    <graphics y="25897.302099870652" x="15566.649039401113" z="0.0"/>
  </node>
  <node id="26064" label="MAPK8" cy:nodeId="1122">
    <graphics y="26224.498060869188" x="15193.809470309316" z="0.0"/>
  </node>
  <node id="26063" label="PDIA4" cy:nodeId="1123">
    <graphics y="25544.480528520555" x="15101.124421252309" z="0.0"/>
  </node>
  <node id="26062" label="PPHLN1" cy:nodeId="1124">
    <graphics y="26097.516462968797" x="15008.91821206957" z="0.0"/>
  </node>
  <node id="26061" label="PPP1CA" cy:nodeId="1125">
    <graphics y="26137.4415423145" x="14430.991568697988" z="0.0"/>
  </node>
  <node id="26060" label="PSEN2" cy:nodeId="1126">
    <graphics y="25786.56285731694" x="15113.618790759145" z="0.0"/>
  </node>
  <node id="26059" label="PTN" cy:nodeId="1127">
    <graphics y="25791.55024640462" x="15071.045138491689" z="0.0"/>
  </node>
  <node id="26058" label="RAF1" cy:nodeId="1128">
    <graphics y="25968.763701127977" x="15341.240897311269" z="0.0"/>
  </node>
  <node id="26057" label="RBM5" cy:nodeId="1129">
    <graphics y="25739.174261735887" x="14438.428092135488" z="0.0"/>
  </node>
  <node id="26056" label="SPNS1" cy:nodeId="1130">
    <graphics y="24963.60270564458" x="15169.832766665517" z="0.0"/>
  </node>
  <node id="26055" label="TLE1" cy:nodeId="1131">
    <graphics y="25533.69625728032" x="14914.857688082753" z="0.0"/>
  </node>
  <node id="26054" label="TP53BP2" cy:nodeId="1132">
    <graphics y="25505.69041316411" x="14783.595420016347" z="0.0"/>
  </node>
  <node id="26053" label="UBR1" cy:nodeId="1133">
    <graphics y="25358.37397639653" x="15125.522112978993" z="0.0"/>
  </node>
  <node id="26052" label="UHRF2" cy:nodeId="1134">
    <graphics y="25296.08445613286" x="15607.783499850331" z="0.0"/>
  </node>
  <node id="26051" label="ZHX1" cy:nodeId="1135">
    <graphics y="25304.99738948247" x="14871.286719454823" z="0.0"/>
  </node>
  <node id="26050" label="BORCS8" cy:nodeId="1136">
    <graphics y="26561.23271052739" x="14964.346228732167" z="100.0">
      <att name="lockedVisualProperties" type="list" cy:type="List">
        <att name="NODE_BORDER_WIDTH" value="0.0" type="string" cy:type="String"/>
      </att>
    </graphics>
  </node>
  <node id="26049" label="P2RX5" cy:nodeId="1137">
    <graphics y="26689.31901423833" x="15397.47719491869" z="0.0"/>
  </node>
  <node id="26048" label="TEX11" cy:nodeId="1138">
    <graphics y="25965.23893611333" x="14938.181449069081" z="0.0"/>
  </node>
  <node id="26047" label="BRAP" cy:nodeId="1139">
    <graphics y="25980.163130449266" x="15228.73079599291" z="100.0">
      <att name="lockedVisualProperties" type="list" cy:type="List">
        <att name="NODE_BORDER_WIDTH" value="0.0" type="string" cy:type="String"/>
      </att>
    </graphics>
  </node>
  <node id="26046" label="BRCA1" cy:nodeId="1140">
    <graphics y="25992.44706599614" x="14994.670004977284" z="0.0"/>
  </node>
  <node id="26045" label="DDB1" cy:nodeId="1141">
    <graphics y="26010.62678401372" x="14722.861136569081" z="0.0"/>
  </node>
  <node id="26044" label="DNMT1" cy:nodeId="1142">
    <graphics y="25885.08450953862" x="15026.558516635" z="0.0"/>
  </node>
  <node id="26043" label="HMG20A" cy:nodeId="1143">
    <graphics y="25443.83170955083" x="14975.147193087636" z="0.0"/>
  </node>
  <node id="26042" label="HRAS" cy:nodeId="1144">
    <graphics y="25927.164259599656" x="15629.650931490956" z="0.0"/>
  </node>
  <node id="26041" label="KRAS" cy:nodeId="1145">
    <graphics y="25990.735411333055" x="15357.194037570058" z="0.0"/>
  </node>
  <node id="26040" label="KSR1" cy:nodeId="1146">
    <graphics y="26285.11176936528" x="15311.759345187245" z="0.0"/>
  </node>
  <node id="26039" label="MARK3" cy:nodeId="1147">
    <graphics y="26490.25321833989" x="15471.190329684316" z="0.0"/>
  </node>
  <node id="26038" label="NRAS" cy:nodeId="1148">
    <graphics y="25849.696936296434" x="15553.391165865956" z="0.0"/>
  </node>
  <node id="26037" label="NUMA1" cy:nodeId="1149">
    <graphics y="26305.559797929734" x="15564.920859469472" z="0.0"/>
  </node>
  <node id="26036" label="PHLPP1" cy:nodeId="1150">
    <graphics y="26102.854353593797" x="14996.127356661855" z="0.0"/>
  </node>
  <node id="26035" label="SMARCE1" cy:nodeId="1151">
    <graphics y="26567.100996660203" x="14924.76595224291" z="0.0"/>
  </node>
  <node id="26034" label="TRIM41" cy:nodeId="1152">
    <graphics y="25617.30386226079" x="15370.811453951894" z="0.0"/>
  </node>
  <node id="26033" label="TRIM8" cy:nodeId="1153">
    <graphics y="26033.758162187547" x="14670.112174166738" z="0.0"/>
  </node>
  <node id="26032" label="UBE2H" cy:nodeId="1154">
    <graphics y="26458.317427324266" x="14807.821646822988" z="0.0"/>
  </node>
  <node id="26031" label="ZNF479" cy:nodeId="1155">
    <graphics y="25664.762884782762" x="15312.816290988027" z="0.0"/>
  </node>
  <node id="26030" label="BRD3" cy:nodeId="1156">
    <graphics y="25968.610289262742" x="15059.905898226796">
      <att name="lockedVisualProperties" type="list" cy:type="List">
        <att name="NODE_Z_LOCATION" value="250.0" type="string" cy:type="String"/>
      </att>
    </graphics>
  </node>
  <node id="26029" label="BRD7" cy:nodeId="1157">
    <graphics y="25900.707853960008" x="14858.743369235097" z="0.0"/>
  </node>
  <node id="26028" label="MYC" cy:nodeId="1158">
    <graphics y="25844.36559550664" x="14966.141486300527" z="0.0"/>
  </node>
  <node id="26027" label="BRF1" cy:nodeId="1159">
    <graphics y="26001.236876176805" x="14299.868094576894">
      <att name="lockedVisualProperties" type="list" cy:type="List">
        <att name="NODE_Z_LOCATION" value="250.0" type="string" cy:type="String"/>
      </att>
    </graphics>
  </node>
  <node id="26026" label="BDP1" cy:nodeId="1160">
    <graphics y="26135.01594416997" x="14151.462515963613" z="0.0"/>
  </node>
  <node id="26025" label="CRCP" cy:nodeId="1161">
    <graphics y="25867.773131059617" x="14165.714957369863" z="0.0"/>
  </node>
  <node id="26024" label="DTNBP1" cy:nodeId="1162">
    <graphics y="25107.213118242234" x="14290.170584811269" z="0.0"/>
  </node>
  <node id="26023" label="GTF3A" cy:nodeId="1163">
    <graphics y="26083.593123125047" x="13986.788748873769" z="0.0"/>
  </node>
  <node id="26022" label="GTF3C1" cy:nodeId="1164">
    <graphics y="26021.5383593311" x="13969.114920748769" z="0.0"/>
  </node>
  <node id="26021" label="GTF3C2" cy:nodeId="1165">
    <graphics y="26235.991957353563" x="14386.207327975331" z="0.0"/>
  </node>
  <node id="26020" label="GTF3C3" cy:nodeId="1166">
    <graphics y="26053.561049150438" x="13908.127493990956" z="0.0"/>
  </node>
  <node id="26019" label="GTF3C4" cy:nodeId="1167">
    <graphics y="26208.038954423875" x="14421.728629244863" z="0.0"/>
  </node>
  <node id="26018" label="GTF3C5" cy:nodeId="1168">
    <graphics y="26182.337782548875" x="14228.645743502675" z="0.0"/>
  </node>
  <node id="26017" label="GTF3C6" cy:nodeId="1169">
    <graphics y="25991.31982295415" x="13974.265921725331" z="0.0"/>
  </node>
  <node id="26016" label="MEF2C" cy:nodeId="1170">
    <graphics y="26297.487379716844" x="14817.725821627675" z="100.0">
      <att name="lockedVisualProperties" type="list" cy:type="List">
        <att name="NODE_BORDER_WIDTH" value="0.0" type="string" cy:type="String"/>
      </att>
    </graphics>
  </node>
  <node id="26015" label="POLR1C" cy:nodeId="1171">
    <graphics y="26150.20182673833" x="14616.300681246816" z="0.0"/>
  </node>
  <node id="26014" label="POLR1D" cy:nodeId="1172">
    <graphics y="25967.27439753911" x="14539.929251803456" z="0.0"/>
  </node>
  <node id="26013" label="POLR2E" cy:nodeId="1173">
    <graphics y="25820.259779619188" x="14392.424368990956" z="100.0">
      <att name="lockedVisualProperties" type="list" cy:type="List">
        <att name="NODE_BORDER_WIDTH" value="0.0" type="string" cy:type="String"/>
      </att>
    </graphics>
  </node>
  <node id="26012" label="POLR2F" cy:nodeId="1174">
    <graphics y="25826.641935991258" x="14546.522513522206" z="0.0"/>
  </node>
  <node id="26011" label="POLR2H" cy:nodeId="1175">
    <graphics y="25800.059101747484" x="14422.834891451894" z="0.0"/>
  </node>
  <node id="26010" label="POLR2K" cy:nodeId="1176">
    <graphics y="25838.034754442186" x="14374.052298678456" z="0.0"/>
  </node>
  <node id="26009" label="POLR2L" cy:nodeId="1177">
    <graphics y="25861.59454219243" x="14453.425467623769" z="0.0"/>
  </node>
  <node id="26008" label="POLR3A" cy:nodeId="1178">
    <graphics y="25946.790281938524" x="14330.382193697988" z="0.0"/>
  </node>
  <node id="26007" label="POLR3B" cy:nodeId="1179">
    <graphics y="25824.884367631883" x="14235.534964694081" z="0.0"/>
  </node>
  <node id="26006" label="POLR3C" cy:nodeId="1180">
    <graphics y="26031.531096147508" x="14194.632132662831" z="0.0"/>
  </node>
  <node id="26005" label="POLR3D" cy:nodeId="1181">
    <graphics y="26131.33561580083" x="14464.714163912831" z="0.0"/>
  </node>
  <node id="26004" label="POLR3E" cy:nodeId="1182">
    <graphics y="25960.919691728563" x="14204.147330416738" z="0.0"/>
  </node>
  <node id="26003" label="POLR3F" cy:nodeId="1183">
    <graphics y="25800.62332885167" x="14568.132743014394" z="0.0"/>
  </node>
  <node id="26002" label="POLR3G" cy:nodeId="1184">
    <graphics y="26062.170149492234" x="14297.979727877675" z="0.0"/>
  </node>
  <node id="26001" label="POLR3GL" cy:nodeId="1185">
    <graphics y="25861.039679216356" x="14077.590262545644" z="0.0"/>
  </node>
  <node id="26000" label="POLR3H" cy:nodeId="1186">
    <graphics y="25930.96824519536" x="14173.583670748769" z="0.0"/>
  </node>
  <node id="25999" label="POLR3K" cy:nodeId="1187">
    <graphics y="26029.59326045415" x="14175.589652194081" z="0.0"/>
  </node>
  <node id="25998" label="TBP" cy:nodeId="1188">
    <graphics y="25865.570372270555" x="14420.1059485808" z="0.0"/>
  </node>
  <node id="25997" label="BRWD1" cy:nodeId="1189">
    <graphics y="25937.078001665086" x="14659.826590670644" z="100.0">
      <att name="lockedVisualProperties" type="list" cy:type="List">
        <att name="NODE_BORDER_WIDTH" value="0.0" type="string" cy:type="String"/>
      </att>
    </graphics>
  </node>
  <node id="25996" label="HIST2H3A" cy:nodeId="1190">
    <graphics y="25961.226759599656" x="14401.47557748705" z="0.0"/>
  </node>
  <node id="25995" label="HIST2H3C" cy:nodeId="1191">
    <graphics y="26095.503767656297" x="14668.222952975331" z="0.0"/>
  </node>
  <node id="25994" label="HIST2H3D" cy:nodeId="1192">
    <graphics y="26180.512617753953" x="14899.566931857167" z="0.0"/>
  </node>
  <node id="25993" label="SMARCA4" cy:nodeId="1193">
    <graphics y="25911.444410966844" x="14638.403586520253" z="0.0"/>
  </node>
  <node id="25992" label="BTBD2" cy:nodeId="1194">
    <graphics y="25753.64475314519" x="14996.492491854726">
      <att name="lockedVisualProperties" type="list" cy:type="List">
        <att name="NODE_Z_LOCATION" value="250.0" type="string" cy:type="String"/>
      </att>
    </graphics>
  </node>
  <node id="25991" label="CDK2" cy:nodeId="1195">
    <graphics y="25833.164179491014" x="14832.990317477284" z="0.0"/>
  </node>
  <node id="25990" label="COPS5" cy:nodeId="1196">
    <graphics y="26108.70768611333" x="14911.148123873769" z="0.0"/>
  </node>
  <node id="25989" label="COPS6" cy:nodeId="1197">
    <graphics y="25807.421433137864" x="14702.7241126433" z="0.0"/>
  </node>
  <node id="25988" label="CRMP1" cy:nodeId="1198">
    <graphics y="25754.660086320848" x="15080.899390353261" z="0.0"/>
  </node>
  <node id="25987" label="DPPA4" cy:nodeId="1199">
    <graphics y="25555.910719560594" x="15120.24840749651" z="0.0"/>
  </node>
  <node id="25986" label="EEF1A1" cy:nodeId="1200">
    <graphics y="25379.299391435594" x="14855.37923349291" z="0.0"/>
  </node>
  <node id="25985" label="GAPDH" cy:nodeId="1201">
    <graphics y="25609.798262285203" x="15033.22404397875" z="100.0">
      <att name="lockedVisualProperties" type="list" cy:type="List">
        <att name="NODE_BORDER_WIDTH" value="0.0" type="string" cy:type="String"/>
      </att>
    </graphics>
  </node>
  <node id="25984" label="GBP2" cy:nodeId="1202">
    <graphics y="25817.966505693406" x="15067.189982546864" z="0.0"/>
  </node>
  <node id="25983" label="GDF9" cy:nodeId="1203">
    <graphics y="25352.665297197313" x="14909.909308566152" z="100.0">
      <att name="lockedVisualProperties" type="list" cy:type="List">
        <att name="NODE_BORDER_WIDTH" value="0.0" type="string" cy:type="String"/>
      </att>
    </graphics>
  </node>
  <node id="25982" label="RBM48" cy:nodeId="1204">
    <graphics y="25609.4670702686" x="14790.4243079558" z="0.0"/>
  </node>
  <node id="25981" label="SETDB1" cy:nodeId="1205">
    <graphics y="26038.713453935594" x="14900.33724130541" z="0.0"/>
  </node>
  <node id="25980" label="TDP2" cy:nodeId="1206">
    <graphics y="25461.364760087938" x="15155.991316927968" z="0.0"/>
  </node>
  <node id="25979" label="UNC119" cy:nodeId="1207">
    <graphics y="25748.63492839238" x="14966.08235849291" z="0.0"/>
  </node>
  <node id="25978" label="BTBD6" cy:nodeId="1208">
    <graphics y="26669.001692460984" x="14606.626486910878">
      <att name="lockedVisualProperties" type="list" cy:type="List">
        <att name="NODE_Z_LOCATION" value="250.0" type="string" cy:type="String"/>
      </att>
    </graphics>
  </node>
  <node id="25977" label="DAXX" cy:nodeId="1209">
    <graphics y="26192.60026423833" x="14922.653739108144" z="0.0"/>
  </node>
  <node id="25976" label="RBX1" cy:nodeId="1210">
    <graphics y="26209.469618486375" x="14783.682730807363" z="0.0"/>
  </node>
  <node id="25975" label="BTF3" cy:nodeId="1211">
    <graphics y="25455.801619218797" x="14992.841506136952" z="100.0">
      <att name="lockedVisualProperties" type="list" cy:type="List">
        <att name="NODE_BORDER_WIDTH" value="0.0" type="string" cy:type="String"/>
      </att>
    </graphics>
  </node>
  <node id="25974" label="ARF6" cy:nodeId="1212">
    <graphics y="25555.540236162156" x="15024.948828829823" z="0.0"/>
  </node>
  <node id="25973" label="EIF6" cy:nodeId="1213">
    <graphics y="25630.76412837407" x="14937.434165133534" z="0.0"/>
  </node>
  <node id="25972" label="PAK2" cy:nodeId="1214">
    <graphics y="25672.613943742723" x="15079.17991556078" z="0.0"/>
  </node>
  <node id="25971" label="PINX1" cy:nodeId="1215">
    <graphics y="25592.93420283696" x="14663.340506686269" z="0.0"/>
  </node>
  <node id="25970" label="TXLNA" cy:nodeId="1216">
    <graphics y="25335.178755449266" x="14951.371436251698" z="0.0"/>
  </node>
  <node id="25969" label="C11orf65" cy:nodeId="1217">
    <graphics y="26146.916212724656" x="15156.945517672597" z="100.0">
      <att name="lockedVisualProperties" type="list" cy:type="List">
        <att name="NODE_BORDER_WIDTH" value="0.0" type="string" cy:type="String"/>
      </att>
    </graphics>
  </node>
  <node id="25968" label="CALM1" cy:nodeId="1218">
    <graphics y="26022.68891780278" x="15299.94985116869" z="0.0"/>
  </node>
  <node id="25967" label="CALM2" cy:nodeId="1219">
    <graphics y="26054.432844804734" x="15360.915732516347" z="0.0"/>
  </node>
  <node id="25966" label="CALM3" cy:nodeId="1220">
    <graphics y="25945.601652788133" x="15283.501441134511" z="0.0"/>
  </node>
  <node id="25965" label="CALML3" cy:nodeId="1221">
    <graphics y="26145.661329912156" x="14640.798636569081" z="0.0"/>
  </node>
  <node id="25964" label="SUMO1" cy:nodeId="1222">
    <graphics y="26208.059279130906" x="14844.226279391347" z="0.0"/>
  </node>
  <node id="25963" label="C18orf25" cy:nodeId="1223">
    <graphics y="26551.201521562547" x="14577.310111178456" z="100.0">
      <att name="lockedVisualProperties" type="list" cy:type="List">
        <att name="NODE_BORDER_WIDTH" value="0.0" type="string" cy:type="String"/>
      </att>
    </graphics>
  </node>
  <node id="25962" label="UBE2I" cy:nodeId="1224">
    <graphics y="26149.676649736375" x="14547.958060397206" z="0.0"/>
  </node>
  <node id="25961" label="C1QTNF4" cy:nodeId="1225">
    <graphics y="26501.977278398484" x="13700.036185397206" z="100.0">
      <att name="lockedVisualProperties" type="list" cy:type="List">
        <att name="NODE_BORDER_WIDTH" value="0.0" type="string" cy:type="String"/>
      </att>
    </graphics>
  </node>
  <node id="25960" label="UBQLN1" cy:nodeId="1226">
    <graphics y="26683.42265193364" x="13397.893729342519" z="0.0"/>
  </node>
  <node id="25959" label="UBQLN2" cy:nodeId="1227">
    <graphics y="26232.26508967778" x="14230.447501315175" z="0.0"/>
  </node>
  <node id="25958" label="C4BPB" cy:nodeId="1228">
    <graphics y="25426.074293779344" x="16385.470145358144" z="100.0">
      <att name="lockedVisualProperties" type="list" cy:type="List">
        <att name="NODE_BORDER_WIDTH" value="0.0" type="string" cy:type="String"/>
      </att>
    </graphics>
  </node>
  <node id="25957" label="C2" cy:nodeId="1229">
    <graphics y="25401.202681230516" x="16197.925223483144" z="0.0"/>
  </node>
  <node id="25956" label="C4A" cy:nodeId="1230">
    <graphics y="25425.97733943364" x="16213.047049655019" z="0.0"/>
  </node>
  <node id="25955" label="C4B" cy:nodeId="1231">
    <graphics y="25368.32191340825" x="16203.436820162831" z="0.0"/>
  </node>
  <node id="25954" label="CFI" cy:nodeId="1232">
    <graphics y="25386.142286943406" x="16509.79509653002" z="0.0"/>
  </node>
  <node id="25953" label="PROS1" cy:nodeId="1233">
    <graphics y="25649.992689775438" x="16484.99968637377" z="0.0"/>
  </node>
  <node id="25952" label="C6orf25" cy:nodeId="1234">
    <graphics y="25651.745253252" x="16008.413443697988" z="100.0">
      <att name="lockedVisualProperties" type="list" cy:type="List">
        <att name="NODE_BORDER_WIDTH" value="0.0" type="string" cy:type="String"/>
      </att>
    </graphics>
  </node>
  <node id="25951" label="PTPN11" cy:nodeId="1235">
    <graphics y="25635.941023515672" x="15777.173087252675" z="0.0"/>
  </node>
  <node id="25950" label="PTPN6" cy:nodeId="1236">
    <graphics y="25775.019262002916" x="15566.718131197988" z="0.0"/>
  </node>
  <node id="25949" label="CA14" cy:nodeId="1237">
    <graphics y="24765.71189753911" x="15482.634513033925" z="100.0">
      <att name="lockedVisualProperties" type="list" cy:type="List">
        <att name="NODE_BORDER_WIDTH" value="0.0" type="string" cy:type="String"/>
      </att>
    </graphics>
  </node>
  <node id="25948" label="DLD" cy:nodeId="1238">
    <graphics y="24766.857832597703" x="15586.492697848378" z="0.0"/>
  </node>
  <node id="25947" label="DLST" cy:nodeId="1239">
    <graphics y="24944.725630449266" x="15329.932837618886" z="100.0">
      <att name="lockedVisualProperties" type="list" cy:type="List">
        <att name="NODE_BORDER_WIDTH" value="0.0" type="string" cy:type="String"/>
      </att>
    </graphics>
  </node>
  <node id="25946" label="IDH3A" cy:nodeId="1240">
    <graphics y="24765.351301835984" x="15311.4047767058" z="0.0"/>
  </node>
  <node id="25945" label="IDH3G" cy:nodeId="1241">
    <graphics y="24826.58054988286" x="15493.716666354238" z="0.0"/>
  </node>
  <node id="25944" label="OGDH" cy:nodeId="1242">
    <graphics y="24728.24772517583" x="15447.821066989003" z="0.0"/>
  </node>
  <node id="25943" label="PDHB" cy:nodeId="1243">
    <graphics y="25180.924544023484" x="15212.161353243886" z="0.0"/>
  </node>
  <node id="25942" label="CABLES1" cy:nodeId="1244">
    <graphics y="25829.587298082322" x="14832.586112155019">
      <att name="lockedVisualProperties" type="list" cy:type="List">
        <att name="NODE_Z_LOCATION" value="250.0" type="string" cy:type="String"/>
      </att>
    </graphics>
  </node>
  <node id="25941" label="CDK5" cy:nodeId="1245">
    <graphics y="25444.505720781297" x="14606.952048434316" z="0.0"/>
  </node>
  <node id="25940" label="WEE1" cy:nodeId="1246">
    <graphics y="26037.364393877" x="14956.205680026113" z="100.0">
      <att name="lockedVisualProperties" type="list" cy:type="List">
        <att name="NODE_BORDER_WIDTH" value="0.0" type="string" cy:type="String"/>
      </att>
    </graphics>
  </node>
  <node id="25939" label="CAPZA2" cy:nodeId="1247">
    <graphics y="25732.191607164354" x="15378.705588473378">
      <att name="lockedVisualProperties" type="list" cy:type="List">
        <att name="NODE_Z_LOCATION" value="250.0" type="string" cy:type="String"/>
      </att>
    </graphics>
  </node>
  <node id="25938" label="AGER" cy:nodeId="1248">
    <graphics y="26088.37773005864" x="15562.937216891347" z="0.0"/>
  </node>
  <node id="25937" label="CAPZA1" cy:nodeId="1249">
    <graphics y="25482.38911311528" x="15124.791554583608" z="0.0"/>
  </node>
  <node id="25936" label="CAPZB" cy:nodeId="1250">
    <graphics y="25491.165449785203" x="14976.485892428456" z="100.0">
      <att name="lockedVisualProperties" type="list" cy:type="List">
        <att name="NODE_BORDER_WIDTH" value="0.0" type="string" cy:type="String"/>
      </att>
    </graphics>
  </node>
  <node id="25935" label="CARMIL1" cy:nodeId="1251">
    <graphics y="25390.524672197313" x="15110.829562319814" z="100.0">
      <att name="lockedVisualProperties" type="list" cy:type="List">
        <att name="NODE_BORDER_WIDTH" value="0.0" type="string" cy:type="String"/>
      </att>
    </graphics>
  </node>
  <node id="25934" label="DCTN1" cy:nodeId="1252">
    <graphics y="25802.632191347093" x="15260.40332712084" z="0.0"/>
  </node>
  <node id="25933" label="DCTN2" cy:nodeId="1253">
    <graphics y="25980.84829585454" x="15256.469931735097" z="0.0"/>
  </node>
  <node id="25932" label="HMGB1" cy:nodeId="1254">
    <graphics y="25880.34543483159" x="15342.822608126698" z="0.0"/>
  </node>
  <node id="25931" label="RPGRIP1L" cy:nodeId="1255">
    <graphics y="26165.92707698247" x="15156.387389315663" z="0.0"/>
  </node>
  <node id="25930" label="SAA1" cy:nodeId="1256">
    <graphics y="26261.32371394536" x="16092.116324557363" z="0.0"/>
  </node>
  <node id="25929" label="TWF2" cy:nodeId="1257">
    <graphics y="25125.972029375047" x="15009.962454928456" z="0.0"/>
  </node>
  <node id="25928" label="BCCIP" cy:nodeId="1258">
    <graphics y="25614.901121782274" x="14839.226462496816" z="0.0"/>
  </node>
  <node id="25927" label="DMWD" cy:nodeId="1259">
    <graphics y="25251.81883113286" x="15154.314543856679" z="0.0"/>
  </node>
  <node id="25926" label="GH1" cy:nodeId="1260">
    <graphics y="25923.63636653325" x="15063.931796206532" z="0.0"/>
  </node>
  <node id="25925" label="MAP3K3" cy:nodeId="1261">
    <graphics y="25691.518500017137" x="15009.636847628652" z="0.0"/>
  </node>
  <node id="25924" label="MRPL20" cy:nodeId="1262">
    <graphics y="24772.70817439458" x="14449.699454440175" z="0.0"/>
  </node>
  <node id="25923" label="RIPK3" cy:nodeId="1263">
    <graphics y="25576.370451616258" x="14870.849326266347" z="0.0"/>
  </node>
  <node id="25922" label="UIMC1" cy:nodeId="1264">
    <graphics y="25584.88130061528" x="14820.176383151113" z="0.0"/>
  </node>
  <node id="25921" label="HSF1" cy:nodeId="1265">
    <graphics y="25724.49713771245" x="14906.47135080248" z="0.0"/>
  </node>
  <node id="25920" label="CATSPERG" cy:nodeId="1266">
    <graphics y="25037.747664140672" x="16152.910086764394" z="100.0">
      <att name="lockedVisualProperties" type="list" cy:type="List">
        <att name="NODE_BORDER_WIDTH" value="0.0" type="string" cy:type="String"/>
      </att>
    </graphics>
  </node>
  <node id="25919" label="CBFA2T3" cy:nodeId="1267">
    <graphics y="25546.029158281297" x="15374.865347994863">
      <att name="lockedVisualProperties" type="list" cy:type="List">
        <att name="NODE_SIZE" value="120.0" type="string" cy:type="String"/>
        <att name="NODE_Z_LOCATION" value="250.0" type="string" cy:type="String"/>
      </att>
    </graphics>
  </node>
  <node id="25918" label="ATN1" cy:nodeId="1268">
    <graphics y="25710.669127153367" x="15117.862172259389" z="0.0"/>
  </node>
  <node id="25917" label="PLXNA3" cy:nodeId="1269">
    <graphics y="26224.24735896489" x="15199.70018686205" z="0.0"/>
  </node>
  <node id="25916" label="BLK" cy:nodeId="1270">
    <graphics y="26021.41631953618" x="16062.1245032683" z="0.0"/>
  </node>
  <node id="25915" label="BLNK" cy:nodeId="1271">
    <graphics y="26152.81803767583" x="15678.289664401113" z="0.0"/>
  </node>
  <node id="25914" label="BTK" cy:nodeId="1272">
    <graphics y="25826.503760026902" x="15578.311331881581" z="0.0"/>
  </node>
  <node id="25913" label="CD2AP" cy:nodeId="1273">
    <graphics y="25995.627455400438" x="15501.968955172597" z="100.0">
      <att name="lockedVisualProperties" type="list" cy:type="List">
        <att name="NODE_BORDER_WIDTH" value="0.0" type="string" cy:type="String"/>
      </att>
    </graphics>
  </node>
  <node id="25912" label="CD79A" cy:nodeId="1274">
    <graphics y="25897.945006059617" x="15846.493277682363" z="0.0"/>
  </node>
  <node id="25911" label="CD79B" cy:nodeId="1275">
    <graphics y="25883.023398088426" x="15951.260489596425" z="0.0"/>
  </node>
  <node id="25910" label="EPS15L1" cy:nodeId="1276">
    <graphics y="25500.832441972703" x="14843.741934908925" z="0.0"/>
  </node>
  <node id="25909" label="EPS8" cy:nodeId="1277">
    <graphics y="25871.0422655811" x="15410.767691744863" z="0.0"/>
  </node>
  <node id="25908" label="F2RL1" cy:nodeId="1278">
    <graphics y="26367.23026912114" x="15888.7836829558" z="0.0"/>
  </node>
  <node id="25907" label="FGF1" cy:nodeId="1279">
    <graphics y="25842.159773515672" x="15844.918326510488" z="0.0"/>
  </node>
  <node id="25906" label="FGF10" cy:nodeId="1280">
    <graphics y="25807.716133760423" x="15832.947623385488" z="0.0"/>
  </node>
  <node id="25905" label="FGF16" cy:nodeId="1281">
    <graphics y="25749.254259752244" x="15751.697562350331" z="0.0"/>
  </node>
  <node id="25904" label="FGF17" cy:nodeId="1282">
    <graphics y="25848.213255571336" x="15522.019827975331" z="0.0"/>
  </node>
  <node id="25903" label="FGF18" cy:nodeId="1283">
    <graphics y="25792.756529497117" x="15837.5541907683" z="0.0"/>
  </node>
  <node id="25902" label="FGF19" cy:nodeId="1284">
    <graphics y="25974.041197465867" x="15641.585623873769" z="0.0"/>
  </node>
  <node id="25901" label="FGF2" cy:nodeId="1285">
    <graphics y="25551.270277666063" x="15776.837576998769" z="0.0"/>
  </node>
  <node id="25900" label="FGF20" cy:nodeId="1286">
    <graphics y="25851.28847377202" x="15836.077445162831" z="0.0"/>
  </node>
  <node id="25899" label="FGF22" cy:nodeId="1287">
    <graphics y="26120.079451250047" x="15766.182791842519" z="0.0"/>
  </node>
  <node id="25898" label="FGF23" cy:nodeId="1288">
    <graphics y="25694.178602861375" x="15731.836173190175" z="0.0"/>
  </node>
  <node id="25897" label="FGF3" cy:nodeId="1289">
    <graphics y="25919.609236406297" x="15841.798514498769" z="0.0"/>
  </node>
  <node id="25896" label="FGF4" cy:nodeId="1290">
    <graphics y="25842.7364641895" x="15737.0629798308" z="0.0"/>
  </node>
  <node id="25895" label="FGF5" cy:nodeId="1291">
    <graphics y="25699.443503068895" x="15634.951102389394" z="0.0"/>
  </node>
  <node id="25894" label="FGF6" cy:nodeId="1292">
    <graphics y="25767.575964616746" x="15933.025748385488" z="0.0"/>
  </node>
  <node id="25893" label="FGF7" cy:nodeId="1293">
    <graphics y="25995.239332841844" x="15900.88085092455" z="0.0"/>
  </node>
  <node id="25892" label="FGF8" cy:nodeId="1294">
    <graphics y="25785.789738344163" x="15779.328848971425" z="0.0"/>
  </node>
  <node id="25891" label="FGF9" cy:nodeId="1295">
    <graphics y="25682.418402360887" x="15770.499808444081" z="0.0"/>
  </node>
  <node id="25890" label="FGFR1" cy:nodeId="1296">
    <graphics y="25784.28945033452" x="15614.748465670644" z="0.0"/>
  </node>
  <node id="25889" label="FGFR2" cy:nodeId="1297">
    <graphics y="25646.521177934617" x="15755.397330416738" z="0.0"/>
  </node>
  <node id="25888" label="FGFR4" cy:nodeId="1298">
    <graphics y="26050.173536943406" x="15807.766715182363" z="0.0"/>
  </node>
  <node id="25887" label="FLT1" cy:nodeId="1299">
    <graphics y="25965.80583064458" x="15844.976187838613" z="0.0"/>
  </node>
  <node id="25886" label="FRS2" cy:nodeId="1300">
    <graphics y="25957.233534502" x="15613.954825533925" z="0.0"/>
  </node>
  <node id="25885" label="HGS" cy:nodeId="1301">
    <graphics y="25715.836065935106" x="15000.39826120287" z="0.0"/>
  </node>
  <node id="25884" label="IL6" cy:nodeId="1302">
    <graphics y="25549.77680842778" x="15729.465018405019" z="0.0"/>
  </node>
  <node id="25883" label="IL6R" cy:nodeId="1303">
    <graphics y="25809.197939561815" x="15905.096976412831" z="0.0"/>
  </node>
  <node id="25882" label="IL6ST" cy:nodeId="1304">
    <graphics y="25901.415548967332" x="15983.790396822988" z="0.0"/>
  </node>
  <node id="25881" label="ITCH" cy:nodeId="1305">
    <graphics y="25847.41076915166" x="15466.277365817128" z="0.0"/>
  </node>
  <node id="25880" label="ITPR1" cy:nodeId="1306">
    <graphics y="26507.528242753953" x="15637.51073373705" z="0.0"/>
  </node>
  <node id="25879" label="ITPR2" cy:nodeId="1307">
    <graphics y="26455.687727617234" x="15697.602896822988" z="0.0"/>
  </node>
  <node id="25878" label="ITPR3" cy:nodeId="1308">
    <graphics y="26366.576887773484" x="15763.305533541738" z="0.0"/>
  </node>
  <node id="25877" label="JAK1" cy:nodeId="1309">
    <graphics y="25648.00387446782" x="15880.154837740956" z="0.0"/>
  </node>
  <node id="25876" label="JAK2" cy:nodeId="1310">
    <graphics y="25868.32230250737" x="15651.149771822988" z="100.0">
      <att name="lockedVisualProperties" type="list" cy:type="List">
        <att name="NODE_BORDER_WIDTH" value="0.0" type="string" cy:type="String"/>
      </att>
    </graphics>
  </node>
  <node id="25875" label="KHDRBS1" cy:nodeId="1311">
    <graphics y="25884.823317216844" x="15159.240149630605" z="0.0"/>
  </node>
  <node id="25874" label="KIT" cy:nodeId="1312">
    <graphics y="25919.425032304734" x="15555.200003756581" z="0.0"/>
  </node>
  <node id="25873" label="KITLG" cy:nodeId="1313">
    <graphics y="25976.027067827195" x="15810.164115084706" z="0.0"/>
  </node>
  <node id="25872" label="KL" cy:nodeId="1314">
    <graphics y="25927.368269609422" x="15768.925528658925" z="0.0"/>
  </node>
  <node id="25871" label="KLB" cy:nodeId="1315">
    <graphics y="25730.812674211473" x="15426.007895602284" z="0.0"/>
  </node>
  <node id="25870" label="MET" cy:nodeId="1316">
    <graphics y="25836.179297136277" x="15572.406424655019" z="0.0"/>
  </node>
  <node id="25869" label="MST1R" cy:nodeId="1317">
    <graphics y="25489.44071833989" x="15447.078574313222" z="0.0"/>
  </node>
  <node id="25868" label="NEDD8" cy:nodeId="1318">
    <graphics y="25736.213679002733" x="15691.990103854238" z="0.0"/>
  </node>
  <node id="25867" label="PIK3CD" cy:nodeId="1319">
    <graphics y="26103.964888261766" x="15710.220023287831" z="0.0"/>
  </node>
  <node id="25866" label="PLCG2" cy:nodeId="1320">
    <graphics y="25989.678328203172" x="16054.745474947988" z="0.0"/>
  </node>
  <node id="25865" label="PPP2CA" cy:nodeId="1321">
    <graphics y="25685.069845842332" x="14950.743506564198" z="0.0"/>
  </node>
  <node id="25864" label="PPP2CB" cy:nodeId="1322">
    <graphics y="25283.062727617234" x="15015.304923190175" z="0.0"/>
  </node>
  <node id="25863" label="PPP2R1A" cy:nodeId="1323">
    <graphics y="25961.666517900438" x="15026.838530673085" z="0.0"/>
  </node>
  <node id="25862" label="RAPGEF1" cy:nodeId="1324">
    <graphics y="26206.67625300786" x="15743.071097506581" z="0.0"/>
  </node>
  <node id="25861" label="RET" cy:nodeId="1325">
    <graphics y="25809.829371141404" x="15972.6498938933" z="0.0"/>
  </node>
  <node id="25860" label="SFN" cy:nodeId="1326">
    <graphics y="26102.214613603563" x="15229.845412386952" z="0.0"/>
  </node>
  <node id="25859" label="SGTA" cy:nodeId="1327">
    <graphics y="25708.902907060594" x="15182.206526888906" z="0.0"/>
  </node>
  <node id="25858" label="SHC1" cy:nodeId="1328">
    <graphics y="25837.211859392137" x="15415.7192298308" z="0.0"/>
  </node>
  <node id="25857" label="STAM2" cy:nodeId="1329">
    <graphics y="26208.779219316453" x="15499.492270602284" z="0.0"/>
  </node>
  <node id="25856" label="STAT3" cy:nodeId="1330">
    <graphics y="25789.00399844548" x="15355.281333102284" z="0.0"/>
  </node>
  <node id="25855" label="STAT5A" cy:nodeId="1331">
    <graphics y="25692.99348323247" x="15462.31557382494" z="0.0"/>
  </node>
  <node id="25854" label="TGFBR2" cy:nodeId="1332">
    <graphics y="25875.273787187547" x="15284.864493502675" z="0.0"/>
  </node>
  <node id="25853" label="TRAF4" cy:nodeId="1333">
    <graphics y="25484.767805742234" x="15786.267630709706" z="0.0"/>
  </node>
  <node id="25852" label="YWHAB" cy:nodeId="1334">
    <graphics y="25984.486189531297" x="15175.445563448964" z="0.0"/>
  </node>
  <node id="25851" label="YWHAE" cy:nodeId="1335">
    <graphics y="26202.890211748094" x="15259.635642184316" z="0.0"/>
  </node>
  <node id="25850" label="YWHAH" cy:nodeId="1336">
    <graphics y="26302.792402910203" x="15057.555853976308" z="0.0"/>
  </node>
  <node id="25849" label="YWHAQ" cy:nodeId="1337">
    <graphics y="25888.257750200242" x="15108.151708258687" z="0.0"/>
  </node>
  <node id="25848" label="CBX5" cy:nodeId="1338">
    <graphics y="25984.480726884813" x="14652.770774020253">
      <att name="lockedVisualProperties" type="list" cy:type="List">
        <att name="NODE_SIZE" value="120.0" type="string" cy:type="String"/>
        <att name="NODE_Z_LOCATION" value="250.0" type="string" cy:type="String"/>
      </att>
    </graphics>
  </node>
  <node id="25847" label="ADNP" cy:nodeId="1339">
    <graphics y="26261.62614314458" x="14227.669547213613" z="0.0"/>
  </node>
  <node id="25846" label="ASXL1" cy:nodeId="1340">
    <graphics y="26208.998152421922" x="14307.463980807363" z="0.0"/>
  </node>
  <node id="25845" label="ATRX" cy:nodeId="1341">
    <graphics y="26248.65916316411" x="14671.770194186269" z="0.0"/>
  </node>
  <node id="25844" label="CBX1" cy:nodeId="1342">
    <graphics y="26169.85200374028" x="14171.093802584706" z="0.0"/>
  </node>
  <node id="25843" label="CBX3" cy:nodeId="1343">
    <graphics y="26040.665877031297" x="14353.631400240956" z="0.0"/>
  </node>
  <node id="25842" label="CHAF1A" cy:nodeId="1344">
    <graphics y="26388.54716365239" x="14838.0395423308" z="0.0"/>
  </node>
  <node id="25841" label="DNMT3A" cy:nodeId="1345">
    <graphics y="26262.154799150438" x="14302.428153170644" z="0.0"/>
  </node>
  <node id="25840" label="DSN1" cy:nodeId="1346">
    <graphics y="25937.9123827686" x="14764.33772958666" z="0.0"/>
  </node>
  <node id="25839" label="ENO1" cy:nodeId="1347">
    <graphics y="26209.91404597661" x="14041.401419772206" z="0.0"/>
  </node>
  <node id="25838" label="H3F3A" cy:nodeId="1348">
    <graphics y="26032.60656611821" x="14632.738577975331" z="0.0"/>
  </node>
  <node id="25837" label="H3F3B" cy:nodeId="1349">
    <graphics y="25970.062361406297" x="14737.1450110808" z="0.0"/>
  </node>
  <node id="25836" label="INCENP" cy:nodeId="1350">
    <graphics y="26104.926283525438" x="14760.799857272206" z="0.0"/>
  </node>
  <node id="25835" label="KPNA3" cy:nodeId="1351">
    <graphics y="25696.431898759813" x="14669.719931735097" z="0.0"/>
  </node>
  <node id="25834" label="KPNA4" cy:nodeId="1352">
    <graphics y="26256.327223466844" x="14097.680716647206" z="0.0"/>
  </node>
  <node id="25833" label="LBR" cy:nodeId="1353">
    <graphics y="26039.03056208989" x="15105.10667528063" z="100.0">
      <att name="lockedVisualProperties" type="list" cy:type="List">
        <att name="NODE_BORDER_WIDTH" value="0.0" type="string" cy:type="String"/>
      </att>
    </graphics>
  </node>
  <node id="25832" label="LRIF1" cy:nodeId="1354">
    <graphics y="25677.53914515874" x="14811.946494235097" z="0.0"/>
  </node>
  <node id="25831" label="MAU2" cy:nodeId="1355">
    <graphics y="26151.35316340825" x="14379.96678842455" z="0.0"/>
  </node>
  <node id="25830" label="NIPBL" cy:nodeId="1356">
    <graphics y="26306.18095271489" x="14686.013480319081" z="0.0"/>
  </node>
  <node id="25829" label="POGZ" cy:nodeId="1357">
    <graphics y="25502.93278376958" x="14603.977286471425" z="0.0"/>
  </node>
  <node id="25828" label="RBBP4" cy:nodeId="1358">
    <graphics y="25845.001440690965" x="14428.533743990956" z="0.0"/>
  </node>
  <node id="25827" label="SP100" cy:nodeId="1359">
    <graphics y="26123.33463923833" x="14875.66065133959" z="0.0"/>
  </node>
  <node id="25826" label="SUV39H1" cy:nodeId="1360">
    <graphics y="25653.59228389165" x="14750.72460092455" z="0.0"/>
  </node>
  <node id="25825" label="TCEB1" cy:nodeId="1361">
    <graphics y="26116.95783870122" x="14475.105582369863" z="0.0"/>
  </node>
  <node id="25824" label="TCEB3B" cy:nodeId="1362">
    <graphics y="25649.657774614305" x="14325.244254244863" z="0.0"/>
  </node>
  <node id="25823" label="TRIM28" cy:nodeId="1363">
    <graphics y="25902.24983088872" x="14728.223929537831" z="0.0"/>
  </node>
  <node id="25822" label="WHSC1L1" cy:nodeId="1364">
    <graphics y="25537.415938066453" x="14708.016867770253" z="0.0"/>
  </node>
  <node id="25821" label="CCDC153" cy:nodeId="1365">
    <graphics y="25213.27372615239" x="14492.78905404955" z="100.0">
      <att name="lockedVisualProperties" type="list" cy:type="List">
        <att name="NODE_BORDER_WIDTH" value="0.0" type="string" cy:type="String"/>
      </att>
    </graphics>
  </node>
  <node id="25820" label="CDR2" cy:nodeId="1366">
    <graphics y="25052.624434160203" x="14627.74803842455" z="0.0"/>
  </node>
  <node id="25819" label="GORASP2" cy:nodeId="1367">
    <graphics y="25357.46806208989" x="14535.015006197988" z="0.0"/>
  </node>
  <node id="25818" label="NECAB2" cy:nodeId="1368">
    <graphics y="25518.16081111333" x="14669.328024996816" z="0.0"/>
  </node>
  <node id="25817" label="NUP62" cy:nodeId="1369">
    <graphics y="25456.50092952153" x="14493.90624154955" z="0.0"/>
  </node>
  <node id="25816" label="CCDC184" cy:nodeId="1370">
    <graphics y="25398.30448787114" x="15056.048091067372" z="100.0">
      <att name="lockedVisualProperties" type="list" cy:type="List">
        <att name="NODE_BORDER_WIDTH" value="0.0" type="string" cy:type="String"/>
      </att>
    </graphics>
  </node>
  <node id="25815" label="GPANK1" cy:nodeId="1371">
    <graphics y="25553.75695674321" x="15203.77376474291" z="100.0">
      <att name="lockedVisualProperties" type="list" cy:type="List">
        <att name="NODE_BORDER_WIDTH" value="0.0" type="string" cy:type="String"/>
      </att>
    </graphics>
  </node>
  <node id="25814" label="RPL9" cy:nodeId="1372">
    <graphics y="25372.464125322313" x="14486.236930026113" z="0.0"/>
  </node>
  <node id="25813" label="STX11" cy:nodeId="1373">
    <graphics y="25511.46235530278" x="15148.182501925527" z="0.0"/>
  </node>
  <node id="25812" label="TRAF3" cy:nodeId="1374">
    <graphics y="25437.985365556688" x="15118.492025507985" z="0.0"/>
  </node>
  <node id="25811" label="TRAF5" cy:nodeId="1375">
    <graphics y="25085.102278398484" x="14900.175330294667" z="0.0"/>
  </node>
  <node id="25810" label="WDYHV1" cy:nodeId="1376">
    <graphics y="25689.855765031785" x="14777.98763193041" z="0.0"/>
  </node>
  <node id="25809" label="CCDC96" cy:nodeId="1377">
    <graphics y="25201.354841875047" x="15273.95246042162" z="100.0">
      <att name="lockedVisualProperties" type="list" cy:type="List">
        <att name="NODE_BORDER_WIDTH" value="0.0" type="string" cy:type="String"/>
      </att>
    </graphics>
  </node>
  <node id="25808" label="TFIP11" cy:nodeId="1378">
    <graphics y="25994.68034236333" x="15070.5002013579" z="0.0"/>
  </node>
  <node id="25807" label="CCNJL" cy:nodeId="1379">
    <graphics y="25636.39890925786" x="15348.605231417714" z="100.0">
      <att name="lockedVisualProperties" type="list" cy:type="List">
        <att name="NODE_BORDER_WIDTH" value="0.0" type="string" cy:type="String"/>
      </att>
    </graphics>
  </node>
  <node id="25806" label="AES" cy:nodeId="1380">
    <graphics y="25617.34568660161" x="15277.874564303456" z="0.0"/>
  </node>
  <node id="25805" label="C1orf94" cy:nodeId="1381">
    <graphics y="25844.218882249803" x="15251.399832858144" z="0.0"/>
  </node>
  <node id="25804" label="REL" cy:nodeId="1382">
    <graphics y="25888.280653642625" x="14931.707953585683" z="0.0"/>
  </node>
  <node id="25803" label="TRAF2" cy:nodeId="1383">
    <graphics y="25589.14665095708" x="14996.113486422597" z="0.0"/>
  </node>
  <node id="25802" label="CD151" cy:nodeId="1384">
    <graphics y="26788.22233455083" x="15181.067084445058">
      <att name="lockedVisualProperties" type="list" cy:type="List">
        <att name="NODE_SIZE" value="120.0" type="string" cy:type="String"/>
        <att name="NODE_Z_LOCATION" value="250.0" type="string" cy:type="String"/>
      </att>
    </graphics>
  </node>
  <node id="25801" label="BCL7A" cy:nodeId="1385">
    <graphics y="27072.06523005864" x="15151.779727114736" z="0.0"/>
  </node>
  <node id="25800" label="COL17A1" cy:nodeId="1386">
    <graphics y="26752.167341875047" x="14999.211074008046" z="0.0"/>
  </node>
  <node id="25799" label="ITGA6" cy:nodeId="1387">
    <graphics y="26805.75211970708" x="15121.210871829091" z="0.0"/>
  </node>
  <node id="25798" label="ITGB4" cy:nodeId="1388">
    <graphics y="26807.454817460984" x="15011.692969454823" z="0.0"/>
  </node>
  <node id="25797" label="LAMA3" cy:nodeId="1389">
    <graphics y="26727.85807673833" x="15241.697432650624" z="0.0"/>
  </node>
  <node id="25796" label="LAMB3" cy:nodeId="1390">
    <graphics y="26738.19090144536" x="15187.033385409413" z="0.0"/>
  </node>
  <node id="25795" label="LAMC2" cy:nodeId="1391">
    <graphics y="26688.81590144536" x="15259.774939669667" z="0.0"/>
  </node>
  <node id="25794" label="PLEC" cy:nodeId="1392">
    <graphics y="26255.788435625047" x="15008.482459200917" z="100.0">
      <att name="lockedVisualProperties" type="list" cy:type="List">
        <att name="NODE_BORDER_WIDTH" value="0.0" type="string" cy:type="String"/>
      </att>
    </graphics>
  </node>
  <node id="25793" label="CD226" cy:nodeId="1393">
    <graphics y="25737.938772844285" x="15933.987174166738" z="100.0">
      <att name="lockedVisualProperties" type="list" cy:type="List">
        <att name="NODE_BORDER_WIDTH" value="0.0" type="string" cy:type="String"/>
      </att>
    </graphics>
  </node>
  <node id="25792" label="PVR" cy:nodeId="1394">
    <graphics y="25717.022635148973" x="15680.337760104238" z="100.0">
      <att name="lockedVisualProperties" type="list" cy:type="List">
        <att name="NODE_BORDER_WIDTH" value="0.0" type="string" cy:type="String"/>
      </att>
    </graphics>
  </node>
  <node id="25791" label="TIGIT" cy:nodeId="1395">
    <graphics y="25567.764860795945" x="15939.604117526113" z="0.0"/>
  </node>
  <node id="25790" label="IQGAP1" cy:nodeId="1396">
    <graphics y="26203.364515947313" x="15455.362815035878" z="0.0"/>
  </node>
  <node id="25789" label="NR2C2" cy:nodeId="1397">
    <graphics y="26536.126021074266" x="15772.346488131581" z="0.0"/>
  </node>
  <node id="25788" label="NR4A1" cy:nodeId="1398">
    <graphics y="26102.71159236333" x="15071.233107699452" z="0.0"/>
  </node>
  <node id="25787" label="PDCD6IP" cy:nodeId="1399">
    <graphics y="25424.44514338872" x="14940.431830538808" z="0.0"/>
  </node>
  <node id="25786" label="PTGES3" cy:nodeId="1400">
    <graphics y="25602.547285722703" x="14908.690177096425" z="100.0">
      <att name="lockedVisualProperties" type="list" cy:type="List">
        <att name="NODE_BORDER_WIDTH" value="0.0" type="string" cy:type="String"/>
      </att>
    </graphics>
  </node>
  <node id="25785" label="CD33" cy:nodeId="1401">
    <graphics y="25826.57369868657" x="15454.452658785878" z="100.0">
      <att name="lockedVisualProperties" type="list" cy:type="List">
        <att name="NODE_BORDER_WIDTH" value="0.0" type="string" cy:type="String"/>
      </att>
    </graphics>
  </node>
  <node id="25784" label="KRT35" cy:nodeId="1402">
    <graphics y="25918.456434892625" x="15275.428168429433" z="0.0"/>
  </node>
  <node id="25783" label="KRT40" cy:nodeId="1403">
    <graphics y="25879.346167253465" x="15262.919852389394" z="0.0"/>
  </node>
  <node id="25782" label="CD36" cy:nodeId="1404">
    <graphics y="25471.282149003953" x="15295.219748629628">
      <att name="lockedVisualProperties" type="list" cy:type="List">
        <att name="NODE_Z_LOCATION" value="250.0" type="string" cy:type="String"/>
      </att>
    </graphics>
  </node>
  <node id="25781" label="CHRD" cy:nodeId="1405">
    <graphics y="25718.55401484868" x="15545.952231539784" z="100.0">
      <att name="lockedVisualProperties" type="list" cy:type="List">
        <att name="NODE_BORDER_WIDTH" value="0.0" type="string" cy:type="String"/>
      </att>
    </graphics>
  </node>
  <node id="25780" label="IRAK1" cy:nodeId="1406">
    <graphics y="25607.661162065477" x="14882.271124972402" z="0.0"/>
  </node>
  <node id="25779" label="IRAK2" cy:nodeId="1407">
    <graphics y="25343.989790605516" x="15297.081244601308" z="0.0"/>
  </node>
  <node id="25778" label="IRAK4" cy:nodeId="1408">
    <graphics y="25165.848189043016" x="15438.411582125722" z="0.0"/>
  </node>
  <node id="25777" label="ITGB5" cy:nodeId="1409">
    <graphics y="25801.173644708604" x="15220.454543246327" z="100.0">
      <att name="lockedVisualProperties" type="list" cy:type="List">
        <att name="NODE_BORDER_WIDTH" value="0.0" type="string" cy:type="String"/>
      </att>
    </graphics>
  </node>
  <node id="25776" label="MAP3K1" cy:nodeId="1410">
    <graphics y="25555.230162309617" x="15203.587607516347" z="0.0"/>
  </node>
  <node id="25775" label="MYD88" cy:nodeId="1411">
    <graphics y="25652.213453935594" x="15061.358649386464" z="0.0"/>
  </node>
  <node id="25774" label="ANK3" cy:nodeId="1412">
    <graphics y="25695.995863603563" x="15162.332507266103" z="0.0"/>
  </node>
  <node id="25773" label="ARCN1" cy:nodeId="1413">
    <graphics y="25216.686934160203" x="15488.18782724291" z="0.0"/>
  </node>
  <node id="25772" label="ARFGAP2" cy:nodeId="1414">
    <graphics y="25249.902754472703" x="15555.330283297597" z="0.0"/>
  </node>
  <node id="25771" label="ARFGAP3" cy:nodeId="1415">
    <graphics y="25541.017973588914" x="15338.41471017748" z="0.0"/>
  </node>
  <node id="25770" label="BET1" cy:nodeId="1416">
    <graphics y="25162.23338191411" x="15429.690390719472" z="0.0"/>
  </node>
  <node id="25769" label="BET1L" cy:nodeId="1417">
    <graphics y="25277.842695878953" x="15826.944144381581" z="0.0"/>
  </node>
  <node id="25768" label="C3" cy:nodeId="1418">
    <graphics y="26049.006972002" x="16142.350760592519" z="0.0"/>
  </node>
  <node id="25767" label="CFB" cy:nodeId="1419">
    <graphics y="25351.146223710984" x="16130.703299655019" z="0.0"/>
  </node>
  <node id="25766" label="CFD" cy:nodeId="1420">
    <graphics y="25435.329817460984" x="16136.9672767058" z="0.0"/>
  </node>
  <node id="25765" label="COG1" cy:nodeId="1421">
    <graphics y="25409.252791093797" x="15653.140494479238" z="0.0"/>
  </node>
  <node id="25764" label="COG2" cy:nodeId="1422">
    <graphics y="25459.038435625047" x="15475.269156588613" z="0.0"/>
  </node>
  <node id="25763" label="COG3" cy:nodeId="1423">
    <graphics y="25536.481520341844" x="15665.092459811269" z="0.0"/>
  </node>
  <node id="25762" label="COG4" cy:nodeId="1424">
    <graphics y="25540.50358455083" x="15705.239859713613" z="0.0"/>
  </node>
  <node id="25761" label="COG5" cy:nodeId="1425">
    <graphics y="25458.42738215825" x="15558.10546029955" z="0.0"/>
  </node>
  <node id="25760" label="COG6" cy:nodeId="1426">
    <graphics y="25363.980574296922" x="15512.141562594472" z="0.0"/>
  </node>
  <node id="25759" label="COG7" cy:nodeId="1427">
    <graphics y="25353.610212968797" x="15624.44466318041" z="0.0"/>
  </node>
  <node id="25758" label="COPA" cy:nodeId="1428">
    <graphics y="25244.790571855516" x="15123.652926577626" z="0.0"/>
  </node>
  <node id="25757" label="COPB1" cy:nodeId="1429">
    <graphics y="25307.95341365239" x="15661.374259127675" z="0.0"/>
  </node>
  <node id="25756" label="COPB2" cy:nodeId="1430">
    <graphics y="25330.11686580083" x="15680.37889779955" z="0.0"/>
  </node>
  <node id="25755" label="COPE" cy:nodeId="1431">
    <graphics y="25478.989851640672" x="15601.563162936269" z="0.0"/>
  </node>
  <node id="25754" label="COPG1" cy:nodeId="1432">
    <graphics y="25509.190992998094" x="15350.889685763417" z="0.0"/>
  </node>
  <node id="25753" label="COPG2" cy:nodeId="1433">
    <graphics y="25322.94999568364" x="15711.853568209706" z="0.0"/>
  </node>
  <node id="25752" label="COPZ1" cy:nodeId="1434">
    <graphics y="25247.144575761766" x="15616.696402682363" z="0.0"/>
  </node>
  <node id="25751" label="COPZ2" cy:nodeId="1435">
    <graphics y="25235.952864335984" x="15553.514334811269" z="0.0"/>
  </node>
  <node id="25750" label="DCTN3" cy:nodeId="1436">
    <graphics y="26226.192091630906" x="15223.549346102773" z="0.0"/>
  </node>
  <node id="25749" label="DCTN4" cy:nodeId="1437">
    <graphics y="25106.995527910203" x="15818.769705905019" z="0.0"/>
  </node>
  <node id="25748" label="DCTN5" cy:nodeId="1438">
    <graphics y="25793.95787875554" x="15311.128516329823" z="0.0"/>
  </node>
  <node id="25747" label="DCTN6" cy:nodeId="1439">
    <graphics y="25189.339949296922" x="16017.294303072988" z="0.0"/>
  </node>
  <node id="25746" label="DYNC1H1" cy:nodeId="1440">
    <graphics y="26053.23972957036" x="15307.558646334706" z="0.0"/>
  </node>
  <node id="25745" label="DYNC1I1" cy:nodeId="1441">
    <graphics y="25904.44763820073" x="15136.65661729723" z="0.0"/>
  </node>
  <node id="25744" label="DYNC1I2" cy:nodeId="1442">
    <graphics y="26085.19694392583" x="15113.290650500356" z="0.0"/>
  </node>
  <node id="25743" label="DYNC1LI2" cy:nodeId="1443">
    <graphics y="25164.390059160203" x="15846.653617037831" z="0.0"/>
  </node>
  <node id="25742" label="DYNC2H1" cy:nodeId="1444">
    <graphics y="25041.567488359422" x="15509.913870944081" z="0.0"/>
  </node>
  <node id="25741" label="DYNC2LI1" cy:nodeId="1445">
    <graphics y="25268.949324296922" x="15501.844535006581" z="0.0"/>
  </node>
  <node id="25740" label="DYNLL1" cy:nodeId="1446">
    <graphics y="25836.57869212529" x="15161.16017450243" z="0.0"/>
  </node>
  <node id="25739" label="DYNLL2" cy:nodeId="1447">
    <graphics y="25433.08329646489" x="15188.017424716054" z="0.0"/>
  </node>
  <node id="25738" label="GBF1" cy:nodeId="1448">
    <graphics y="25315.88249080083" x="15528.775076998769" z="0.0"/>
  </node>
  <node id="25737" label="GOSR1" cy:nodeId="1449">
    <graphics y="25426.056685136766" x="15873.539969576894" z="0.0"/>
  </node>
  <node id="25736" label="INS" cy:nodeId="1450">
    <graphics y="25065.231062578172" x="14834.626853121816" z="0.0"/>
  </node>
  <node id="25735" label="KDELR1" cy:nodeId="1451">
    <graphics y="25270.095442460984" x="15547.466391696034" z="0.0"/>
  </node>
  <node id="25734" label="SPTAN1" cy:nodeId="1452">
    <graphics y="25693.719160722703" x="15870.095084322988" z="0.0"/>
  </node>
  <node id="25733" label="SPTB" cy:nodeId="1453">
    <graphics y="25639.985579179734" x="15819.805228365956" z="0.0"/>
  </node>
  <node id="25732" label="SPTBN1" cy:nodeId="1454">
    <graphics y="25917.311400102586" x="15607.916922701894" z="0.0"/>
  </node>
  <node id="25731" label="SPTBN2" cy:nodeId="1455">
    <graphics y="25678.644240068406" x="15843.815360201894" z="0.0"/>
  </node>
  <node id="25730" label="SPTBN4" cy:nodeId="1456">
    <graphics y="25591.185255693406" x="15812.854178561269" z="0.0"/>
  </node>
  <node id="25729" label="SPTBN5" cy:nodeId="1457">
    <graphics y="25905.786360429734" x="15992.199942721425" z="0.0"/>
  </node>
  <node id="25728" label="TMED3" cy:nodeId="1458">
    <graphics y="25221.618208574266" x="15489.620841158925" z="0.0"/>
  </node>
  <node id="25727" label="TMED7" cy:nodeId="1459">
    <graphics y="25243.24003474614" x="15696.440726412831" z="0.0"/>
  </node>
  <node id="25726" label="TMED9" cy:nodeId="1460">
    <graphics y="25286.208418535203" x="15485.909262789784" z="0.0"/>
  </node>
  <node id="25725" label="YKT6" cy:nodeId="1461">
    <graphics y="25525.14207332036" x="15807.937308444081" z="0.0"/>
  </node>
  <node id="25724" label="CDC20" cy:nodeId="1462">
    <graphics y="26022.714262651414" x="14785.709921969472" z="100.0">
      <att name="lockedVisualProperties" type="list" cy:type="List">
        <att name="NODE_BORDER_WIDTH" value="0.0" type="string" cy:type="String"/>
      </att>
    </graphics>
  </node>
  <node id="25723" label="AHCTF1" cy:nodeId="1463">
    <graphics y="26237.537367509813" x="14651.898551119863" z="0.0"/>
  </node>
  <node id="25722" label="AURKB" cy:nodeId="1464">
    <graphics y="25942.3830858936" x="14761.940970553456" z="0.0"/>
  </node>
  <node id="25721" label="AXIN2" cy:nodeId="1465">
    <graphics y="25977.479597734422" x="14570.139273776113" z="0.0"/>
  </node>
  <node id="25720" label="B9D2" cy:nodeId="1466">
    <graphics y="26096.341688798875" x="14888.150199069081" z="0.0"/>
  </node>
  <node id="25719" label="BIRC5" cy:nodeId="1467">
    <graphics y="25705.1812197437" x="14739.61507333666" z="0.0"/>
  </node>
  <node id="25718" label="BTRC" cy:nodeId="1468">
    <graphics y="25969.245939897508" x="15057.275069369374" z="0.0"/>
  </node>
  <node id="25717" label="BUB1B" cy:nodeId="1469">
    <graphics y="26240.635481523484" x="14749.007041110097" z="0.0"/>
  </node>
  <node id="25716" label="BUB3" cy:nodeId="1470">
    <graphics y="26196.689222978563" x="14796.60903085619" z="0.0"/>
  </node>
  <node id="25715" label="CCNB1" cy:nodeId="1471">
    <graphics y="26036.34533564946" x="14827.882926119863" z="0.0"/>
  </node>
  <node id="25714" label="CCNB2" cy:nodeId="1472">
    <graphics y="26106.386610673875" x="14909.913458956777" z="0.0"/>
  </node>
  <node id="25713" label="CDC23" cy:nodeId="1473">
    <graphics y="26022.315931962938" x="15035.74674142748" z="0.0"/>
  </node>
  <node id="25712" label="CDC25A" cy:nodeId="1474">
    <graphics y="25962.913283037156" x="14890.170981539784" z="0.0"/>
  </node>
  <node id="25711" label="CDC25B" cy:nodeId="1475">
    <graphics y="26132.37107722661" x="15194.096121920644" z="0.0"/>
  </node>
  <node id="25710" label="CDC25C" cy:nodeId="1476">
    <graphics y="26214.266615556688" x="14969.866141451894" z="0.0"/>
  </node>
  <node id="25709" label="CDC27" cy:nodeId="1477">
    <graphics y="25405.97508113286" x="14700.36913217455" z="0.0"/>
  </node>
  <node id="25708" label="CDCA5" cy:nodeId="1478">
    <graphics y="25976.69691340825" x="15053.143557681142" z="0.0"/>
  </node>
  <node id="25707" label="CDCA8" cy:nodeId="1479">
    <graphics y="25966.61520259282" x="14960.917365206777" z="0.0"/>
  </node>
  <node id="25706" label="CDK1" cy:nodeId="1480">
    <graphics y="26057.437544511766" x="14948.606726779042" z="0.0"/>
  </node>
  <node id="25705" label="CENPA" cy:nodeId="1481">
    <graphics y="26283.329237627" x="14637.065177096425" z="0.0"/>
  </node>
  <node id="25704" label="CENPC" cy:nodeId="1482">
    <graphics y="26146.218855546922" x="14674.423606051503" z="0.0"/>
  </node>
  <node id="25703" label="CENPE" cy:nodeId="1483">
    <graphics y="25868.073973344774" x="14984.834097994863" z="0.0"/>
  </node>
  <node id="25702" label="CENPF" cy:nodeId="1484">
    <graphics y="26220.095625566453" x="14740.798880709706" z="0.0"/>
  </node>
  <node id="25701" label="CENPH" cy:nodeId="1485">
    <graphics y="26058.12348811528" x="14592.436453951894" z="0.0"/>
  </node>
  <node id="25700" label="CENPI" cy:nodeId="1486">
    <graphics y="25891.698858903856" x="14611.702231539784" z="0.0"/>
  </node>
  <node id="25699" label="CENPK" cy:nodeId="1487">
    <graphics y="25955.511168168992" x="14814.282767428456" z="0.0"/>
  </node>
  <node id="25698" label="CENPL" cy:nodeId="1488">
    <graphics y="26167.213148759813" x="14725.873068942128" z="0.0"/>
  </node>
  <node id="25697" label="CENPM" cy:nodeId="1489">
    <graphics y="26182.419966386766" x="14583.603079928456" z="0.0"/>
  </node>
  <node id="25696" label="CENPN" cy:nodeId="1490">
    <graphics y="26065.420271562547" x="14425.2807532683" z="0.0"/>
  </node>
  <node id="25695" label="CENPO" cy:nodeId="1491">
    <graphics y="26106.207075761766" x="14357.967337740956" z="0.0"/>
  </node>
  <node id="25694" label="CENPP" cy:nodeId="1492">
    <graphics y="25686.61009852788" x="14651.32323373705" z="0.0"/>
  </node>
  <node id="25693" label="CENPQ" cy:nodeId="1493">
    <graphics y="26242.60444514653" x="14786.913931979238" z="0.0"/>
  </node>
  <node id="25692" label="CENPS" cy:nodeId="1494">
    <graphics y="26189.522535966844" x="14617.34212411791" z="0.0"/>
  </node>
  <node id="25691" label="CENPT" cy:nodeId="1495">
    <graphics y="26232.25178401372" x="14765.377402438222" z="0.0"/>
  </node>
  <node id="25690" label="CENPU" cy:nodeId="1496">
    <graphics y="25989.46629207036" x="14619.267295016347" z="0.0"/>
  </node>
  <node id="25689" label="CKAP5" cy:nodeId="1497">
    <graphics y="26224.615614580125" x="15140.384581698476" z="0.0"/>
  </node>
  <node id="25688" label="CLASP1" cy:nodeId="1498">
    <graphics y="25845.884936021776" x="14943.747519625722" z="0.0"/>
  </node>
  <node id="25687" label="CLASP2" cy:nodeId="1499">
    <graphics y="26091.133558916063" x="14631.27831186205" z="0.0"/>
  </node>
  <node id="25686" label="CLIP1" cy:nodeId="1500">
    <graphics y="26056.11653010747" x="14884.015753878652" z="0.0"/>
  </node>
  <node id="25685" label="CUL1" cy:nodeId="1501">
    <graphics y="25872.22846858403" x="15054.306616915761" z="0.0"/>
  </node>
  <node id="25684" label="DIAPH2" cy:nodeId="1502">
    <graphics y="26253.8751360645" x="14666.108664645253" z="0.0"/>
  </node>
  <node id="25683" label="ERCC6L" cy:nodeId="1503">
    <graphics y="26324.885603593797" x="14785.063010348378" z="0.0"/>
  </node>
  <node id="25682" label="ESPL1" cy:nodeId="1504">
    <graphics y="25968.52699153325" x="14594.823538912831" z="0.0"/>
  </node>
  <node id="25681" label="FBXO5" cy:nodeId="1505">
    <graphics y="26053.23924128911" x="15136.176617754994" z="0.0"/>
  </node>
  <node id="25680" label="FZR1" cy:nodeId="1506">
    <graphics y="25535.26818721196" x="14580.969290865956" z="0.0"/>
  </node>
  <node id="25679" label="HDAC8" cy:nodeId="1507">
    <graphics y="26139.255140947313" x="14526.941825045644" z="0.0"/>
  </node>
  <node id="25678" label="ITGB3BP" cy:nodeId="1508">
    <graphics y="26118.028853105516" x="14473.673087252675" z="0.0"/>
  </node>
  <node id="25677" label="KIF18A" cy:nodeId="1509">
    <graphics y="26005.795180009813" x="15114.134972704946" z="0.0"/>
  </node>
  <node id="25676" label="KIF2A" cy:nodeId="1510">
    <graphics y="25602.47801082036" x="15155.714163912831" z="0.0"/>
  </node>
  <node id="25675" label="KIF2B" cy:nodeId="1511">
    <graphics y="25611.57972590825" x="15049.62344278246" z="0.0"/>
  </node>
  <node id="25674" label="KIF2C" cy:nodeId="1512">
    <graphics y="25998.99395625493" x="15014.33862222582" z="0.0"/>
  </node>
  <node id="25673" label="KNL1" cy:nodeId="1513">
    <graphics y="26345.283552812547" x="14619.233115328847" z="0.0"/>
  </node>
  <node id="25672" label="KNTC1" cy:nodeId="1514">
    <graphics y="26191.619154619188" x="14560.582694186269" z="0.0"/>
  </node>
  <node id="25671" label="KRT85" cy:nodeId="1515">
    <graphics y="26347.43455378911" x="14875.468238009511" z="0.0"/>
  </node>
  <node id="25670" label="KRTAP19-5" cy:nodeId="1516">
    <graphics y="26413.645064043016" x="14991.491416110097" z="0.0"/>
  </node>
  <node id="25669" label="KRTAP9-2" cy:nodeId="1517">
    <graphics y="25518.875044511766" x="15369.45687021166" z="0.0"/>
  </node>
  <node id="25668" label="KRTAP9-3" cy:nodeId="1518">
    <graphics y="26087.004805253953" x="15469.277609957753" z="0.0"/>
  </node>
  <node id="25667" label="MAD1L1" cy:nodeId="1519">
    <graphics y="26039.2600390186" x="14997.020865572988" z="0.0"/>
  </node>
  <node id="25666" label="MAD2L1" cy:nodeId="1520">
    <graphics y="25863.9806048145" x="14527.869559420644" z="0.0"/>
  </node>
  <node id="25665" label="MAD2L2" cy:nodeId="1521">
    <graphics y="26254.679884599656" x="14465.980399264394" z="0.0"/>
  </node>
  <node id="25664" label="MAML3" cy:nodeId="1522">
    <graphics y="26545.51512019536" x="14870.08316720873" z="0.0"/>
  </node>
  <node id="25663" label="MAPRE1" cy:nodeId="1523">
    <graphics y="26073.48142878911" x="14956.998099459706" z="0.0"/>
  </node>
  <node id="25662" label="MIS12" cy:nodeId="1524">
    <graphics y="25774.039268182725" x="14785.332755221425" z="0.0"/>
  </node>
  <node id="25661" label="NDC80" cy:nodeId="1525">
    <graphics y="26160.80125300786" x="14715.635306490956" z="0.0"/>
  </node>
  <node id="25660" label="NDE1" cy:nodeId="1526">
    <graphics y="26275.540632890672" x="14959.26724923998" z="0.0"/>
  </node>
  <node id="25659" label="NDEL1" cy:nodeId="1527">
    <graphics y="26084.386763261766" x="15034.836959017812" z="0.0"/>
  </node>
  <node id="25658" label="NEK2" cy:nodeId="1528">
    <graphics y="26088.500837968797" x="15076.509146822988" z="0.0"/>
  </node>
  <node id="25657" label="NSL1" cy:nodeId="1529">
    <graphics y="26164.46076838872" x="14962.717383517323" z="0.0"/>
  </node>
  <node id="25656" label="NUDC" cy:nodeId="1530">
    <graphics y="25913.75257747075" x="14815.459891451894" z="100.0">
      <att name="lockedVisualProperties" type="list" cy:type="List">
        <att name="NODE_BORDER_WIDTH" value="0.0" type="string" cy:type="String"/>
      </att>
    </graphics>
  </node>
  <node id="25655" label="NUF2" cy:nodeId="1531">
    <graphics y="25698.684591936082" x="14793.839621676503" z="0.0"/>
  </node>
  <node id="25654" label="NUP107" cy:nodeId="1532">
    <graphics y="25831.93839137456" x="14572.770438326894" z="0.0"/>
  </node>
  <node id="25653" label="NUP133" cy:nodeId="1533">
    <graphics y="25887.358824418992" x="14536.2895423308" z="0.0"/>
  </node>
  <node id="25652" label="NUP160" cy:nodeId="1534">
    <graphics y="25821.016493486375" x="14603.407248629628" z="0.0"/>
  </node>
  <node id="25651" label="NUP37" cy:nodeId="1535">
    <graphics y="25975.0899798145" x="14483.761954440175" z="0.0"/>
  </node>
  <node id="25650" label="NUP43" cy:nodeId="1536">
    <graphics y="25720.215475725145" x="14553.158560885488" z="0.0"/>
  </node>
  <node id="25649" label="NUP85" cy:nodeId="1537">
    <graphics y="25772.918375658006" x="14486.945853365956" z="0.0"/>
  </node>
  <node id="25648" label="NUP98" cy:nodeId="1538">
    <graphics y="25870.942404436082" x="14473.736991061269" z="0.0"/>
  </node>
  <node id="25647" label="PAFAH1B1" cy:nodeId="1539">
    <graphics y="26009.42886226079" x="15020.177260531484" z="0.0"/>
  </node>
  <node id="25646" label="PDS5A" cy:nodeId="1540">
    <graphics y="25870.080572771043" x="14481.030814303456" z="0.0"/>
  </node>
  <node id="25645" label="PDS5B" cy:nodeId="1541">
    <graphics y="26001.91093318364" x="14738.899924410878" z="100.0">
      <att name="lockedVisualProperties" type="list" cy:type="List">
        <att name="NODE_BORDER_WIDTH" value="0.0" type="string" cy:type="String"/>
      </att>
    </graphics>
  </node>
  <node id="25644" label="PLK1" cy:nodeId="1542">
    <graphics y="26029.9511706104" x="14871.64191354662" z="0.0"/>
  </node>
  <node id="25643" label="PMF1" cy:nodeId="1543">
    <graphics y="25709.441519426317" x="14691.21321786791" z="0.0"/>
  </node>
  <node id="25642" label="PPP1CC" cy:nodeId="1544">
    <graphics y="25867.855650590867" x="14614.79524911791" z="0.0"/>
  </node>
  <node id="25641" label="RAD21" cy:nodeId="1545">
    <graphics y="26122.356581377" x="14750.066916598378" z="0.0"/>
  </node>
  <node id="25640" label="RANBP2" cy:nodeId="1546">
    <graphics y="25815.81454532048" x="14496.149649752675" z="0.0"/>
  </node>
  <node id="25639" label="RANGAP1" cy:nodeId="1547">
    <graphics y="26055.551375078172" x="15111.77375806719" z="0.0"/>
  </node>
  <node id="25638" label="RCC2" cy:nodeId="1548">
    <graphics y="25879.02693812749" x="14829.494589938222" z="0.0"/>
  </node>
  <node id="25637" label="SEH1L" cy:nodeId="1549">
    <graphics y="25788.454179452867" x="14571.167777194081" z="0.0"/>
  </node>
  <node id="25636" label="SGO1" cy:nodeId="1550">
    <graphics y="26102.451704668016" x="14450.710868014394" z="0.0"/>
  </node>
  <node id="25635" label="SGO2" cy:nodeId="1551">
    <graphics y="26099.540602373094" x="14658.426871432363" z="0.0"/>
  </node>
  <node id="25634" label="SKA1" cy:nodeId="1552">
    <graphics y="26127.748610185594" x="14997.729811801015" z="0.0"/>
  </node>
  <node id="25633" label="SKA2" cy:nodeId="1553">
    <graphics y="26126.884382890672" x="14822.45702279955" z="0.0"/>
  </node>
  <node id="25632" label="SKP1" cy:nodeId="1554">
    <graphics y="25865.983320878953" x="14965.667838229238" z="0.0"/>
  </node>
  <node id="25631" label="SMC3" cy:nodeId="1555">
    <graphics y="26129.67545955083" x="14856.886435641347" z="0.0"/>
  </node>
  <node id="25630" label="SPC24" cy:nodeId="1556">
    <graphics y="26244.58430354497" x="14728.00716318041" z="0.0"/>
  </node>
  <node id="25629" label="SPC25" cy:nodeId="1557">
    <graphics y="26011.747923540086" x="14268.215018405019" z="0.0"/>
  </node>
  <node id="25628" label="SPDL1" cy:nodeId="1558">
    <graphics y="25869.4091784229" x="14687.223044528066" z="0.0"/>
  </node>
  <node id="25627" label="STAG1" cy:nodeId="1559">
    <graphics y="26063.39713923833" x="14477.254752291738" z="0.0"/>
  </node>
  <node id="25626" label="STAG2" cy:nodeId="1560">
    <graphics y="26059.99949519536" x="14763.015402926503" z="0.0"/>
  </node>
  <node id="25625" label="TAOK1" cy:nodeId="1561">
    <graphics y="25995.16143672368" x="14767.405295504628">
      <att name="lockedVisualProperties" type="list" cy:type="List">
        <att name="NODE_SIZE" value="120.0" type="string" cy:type="String"/>
        <att name="NODE_Z_LOCATION" value="250.0" type="string" cy:type="String"/>
      </att>
    </graphics>
  </node>
  <node id="25624" label="UBE2D1" cy:nodeId="1562">
    <graphics y="26128.087782548875" x="14552.8823157683" z="0.0"/>
  </node>
  <node id="25623" label="UBE2E1" cy:nodeId="1563">
    <graphics y="26557.10917537114" x="14505.226920260488" z="0.0"/>
  </node>
  <node id="25622" label="WAPL" cy:nodeId="1564">
    <graphics y="26207.198012041063" x="14608.704337252675" z="0.0"/>
  </node>
  <node id="25621" label="XPO1" cy:nodeId="1565">
    <graphics y="26248.70866267583" x="14713.05159677416" z="0.0"/>
  </node>
  <node id="25620" label="ZW10" cy:nodeId="1566">
    <graphics y="25709.529371904344" x="15140.84071458727" z="0.0"/>
  </node>
  <node id="25619" label="ZWILCH" cy:nodeId="1567">
    <graphics y="26181.42936580083" x="14728.25618661791" z="0.0"/>
  </node>
  <node id="25618" label="ZWINT" cy:nodeId="1568">
    <graphics y="25991.98469416997" x="14668.148306979238" z="0.0"/>
  </node>
  <node id="25617" label="CDC40" cy:nodeId="1569">
    <graphics y="25699.057593034715" x="14393.627555026113" z="100.0">
      <att name="lockedVisualProperties" type="list" cy:type="List">
        <att name="NODE_BORDER_WIDTH" value="0.0" type="string" cy:type="String"/>
      </att>
    </graphics>
  </node>
  <node id="25616" label="A1CF" cy:nodeId="1570">
    <graphics y="25696.150923418016" x="14217.343436373769" z="0.0"/>
  </node>
  <node id="25615" label="AAAS" cy:nodeId="1571">
    <graphics y="25707.63537471196" x="14475.1245032683" z="0.0"/>
  </node>
  <node id="25614" label="ALYREF" cy:nodeId="1572">
    <graphics y="25511.358473466844" x="14545.492056979238" z="0.0"/>
  </node>
  <node id="25613" label="APOBEC1" cy:nodeId="1573">
    <graphics y="25587.33755366704" x="14538.408133639394" z="0.0"/>
  </node>
  <node id="25612" label="AQR" cy:nodeId="1574">
    <graphics y="25872.81574885747" x="14367.903067721425" z="0.0"/>
  </node>
  <node id="25611" label="BCAS2" cy:nodeId="1575">
    <graphics y="25602.769713090867" x="14346.231803072988" z="0.0"/>
  </node>
  <node id="25610" label="BUD31" cy:nodeId="1576">
    <graphics y="25729.186720537156" x="14213.344535006581" z="0.0"/>
  </node>
  <node id="25609" label="CASC3" cy:nodeId="1577">
    <graphics y="25500.162459062547" x="14273.823538912831" z="0.0"/>
  </node>
  <node id="25608" label="CCAR1" cy:nodeId="1578">
    <graphics y="25624.287810014695" x="14376.87499154955" z="0.0"/>
  </node>
  <node id="25607" label="CD2BP2" cy:nodeId="1579">
    <graphics y="25617.712462114305" x="14273.211051119863" z="0.0"/>
  </node>
  <node id="25606" label="CDC5L" cy:nodeId="1580">
    <graphics y="25755.368334459276" x="14602.806326998769" z="0.0"/>
  </node>
  <node id="25605" label="CHERP" cy:nodeId="1581">
    <graphics y="25641.86616389653" x="14249.236014498769" z="0.0"/>
  </node>
  <node id="25604" label="CHTOP" cy:nodeId="1582">
    <graphics y="25530.778532670945" x="14250.762564791738" z="0.0"/>
  </node>
  <node id="25603" label="CLP1" cy:nodeId="1583">
    <graphics y="25800.25379245183" x="14262.556082858144" z="0.0"/>
  </node>
  <node id="25602" label="CPSF1" cy:nodeId="1584">
    <graphics y="25660.28172175786" x="14297.711051119863" z="0.0"/>
  </node>
  <node id="25601" label="CPSF2" cy:nodeId="1585">
    <graphics y="25693.004988359422" x="14159.984732760488" z="0.0"/>
  </node>
  <node id="25600" label="CPSF3" cy:nodeId="1586">
    <graphics y="25819.9621874561" x="14357.026236666738" z="0.0"/>
  </node>
  <node id="25599" label="CPSF4" cy:nodeId="1587">
    <graphics y="25631.88247554204" x="14200.286917819081" z="0.0"/>
  </node>
  <node id="25598" label="CPSF7" cy:nodeId="1588">
    <graphics y="25475.422712968797" x="14406.01268686205" z="0.0"/>
  </node>
  <node id="25597" label="CRNKL1" cy:nodeId="1589">
    <graphics y="25613.02419917485" x="14139.193656100331" z="0.0"/>
  </node>
  <node id="25596" label="CSTF1" cy:nodeId="1590">
    <graphics y="25947.930433916063" x="14536.722464694081" z="0.0"/>
  </node>
  <node id="25595" label="CSTF2" cy:nodeId="1591">
    <graphics y="25717.90224330327" x="14320.0239173308" z="0.0"/>
  </node>
  <node id="25594" label="CSTF3" cy:nodeId="1592">
    <graphics y="25610.805601762742" x="14208.8286048308" z="0.0"/>
  </node>
  <node id="25593" label="CTNNBL1" cy:nodeId="1593">
    <graphics y="25598.342619585008" x="14361.731192721425" z="0.0"/>
  </node>
  <node id="25592" label="CWC15" cy:nodeId="1594">
    <graphics y="25685.64835231206" x="14480.239676608144" z="0.0"/>
  </node>
  <node id="25591" label="CWC22" cy:nodeId="1595">
    <graphics y="25685.301451372117" x="14216.30858529955" z="0.0"/>
  </node>
  <node id="25590" label="CWC25" cy:nodeId="1596">
    <graphics y="25688.147642778367" x="14285.285330905019" z="0.0"/>
  </node>
  <node id="25589" label="CWC27" cy:nodeId="1597">
    <graphics y="25787.06585948369" x="14376.24999154955" z="0.0"/>
  </node>
  <node id="25588" label="DDX23" cy:nodeId="1598">
    <graphics y="25676.991285966844" x="14215.452384127675" z="0.0"/>
  </node>
  <node id="25587" label="DDX39A" cy:nodeId="1599">
    <graphics y="25706.657164262742" x="14301.596610201894" z="0.0"/>
  </node>
  <node id="25586" label="DDX39B" cy:nodeId="1600">
    <graphics y="25690.950545000047" x="14438.058646334706" z="100.0">
      <att name="lockedVisualProperties" type="list" cy:type="List">
        <att name="NODE_BORDER_WIDTH" value="0.0" type="string" cy:type="String"/>
      </att>
    </graphics>
  </node>
  <node id="25585" label="DDX42" cy:nodeId="1601">
    <graphics y="25673.882788347215" x="14440.400076998769" z="0.0"/>
  </node>
  <node id="25584" label="DDX46" cy:nodeId="1602">
    <graphics y="25701.04173915288" x="14195.754141940175" z="0.0"/>
  </node>
  <node id="25583" label="DDX5" cy:nodeId="1603">
    <graphics y="25743.479426073045" x="14268.022635592519" z="0.0"/>
  </node>
  <node id="25582" label="DHX15" cy:nodeId="1604">
    <graphics y="25820.58121745488" x="14502.208670748769" z="0.0"/>
  </node>
  <node id="25581" label="DHX16" cy:nodeId="1605">
    <graphics y="25928.029143022508" x="14456.807547701894" z="0.0"/>
  </node>
  <node id="25580" label="DHX38" cy:nodeId="1606">
    <graphics y="25768.628967927903" x="14423.724295748769" z="0.0"/>
  </node>
  <node id="25579" label="DHX9" cy:nodeId="1607">
    <graphics y="25588.104384111375" x="14517.0405188933" z="0.0"/>
  </node>
  <node id="25578" label="DNAJC8" cy:nodeId="1608">
    <graphics y="25578.127333330125" x="14408.302542819081" z="0.0"/>
  </node>
  <node id="25577" label="EFTUD2" cy:nodeId="1609">
    <graphics y="25771.56122176549" x="14282.536917819081" z="0.0"/>
  </node>
  <node id="25576" label="EIF4A3" cy:nodeId="1610">
    <graphics y="25537.9628893604" x="14271.953421725331" z="0.0"/>
  </node>
  <node id="25575" label="ELAVL1" cy:nodeId="1611">
    <graphics y="25835.81411616704" x="14341.043387545644" z="0.0"/>
  </node>
  <node id="25574" label="ELAVL2" cy:nodeId="1612">
    <graphics y="25552.703871416063" x="14285.1791907683" z="0.0"/>
  </node>
  <node id="25573" label="FIP1L1" cy:nodeId="1613">
    <graphics y="25615.47701899907" x="14265.684439791738" z="0.0"/>
  </node>
  <node id="25572" label="FUS" cy:nodeId="1614">
    <graphics y="25606.503325151414" x="14576.766287936269" z="0.0"/>
  </node>
  <node id="25571" label="GPKOW" cy:nodeId="1615">
    <graphics y="25628.534758256883" x="14455.384451998769" z="0.0"/>
  </node>
  <node id="25570" label="GTF2F1" cy:nodeId="1616">
    <graphics y="25723.410689043016" x="14522.620963229238" z="0.0"/>
  </node>
  <node id="25569" label="GTF2F2" cy:nodeId="1617">
    <graphics y="25755.657637285203" x="14235.88671029955" z="0.0"/>
  </node>
  <node id="25568" label="HNRNPA0" cy:nodeId="1618">
    <graphics y="25550.161665605516" x="14245.372000826894" z="0.0"/>
  </node>
  <node id="25567" label="HNRNPA1" cy:nodeId="1619">
    <graphics y="25681.065573381395" x="14400.597952975331">
      <att name="lockedVisualProperties" type="list" cy:type="List">
        <att name="NODE_SIZE" value="120.0" type="string" cy:type="String"/>
        <att name="NODE_Z_LOCATION" value="250.0" type="string" cy:type="String"/>
      </att>
    </graphics>
  </node>
  <node id="25566" label="HNRNPA2B1" cy:nodeId="1620">
    <graphics y="25825.48851268193" x="14342.646048678456" z="0.0"/>
  </node>
  <node id="25565" label="HNRNPA3" cy:nodeId="1621">
    <graphics y="25615.388609575242" x="14412.408621920644" z="0.0"/>
  </node>
  <node id="25564" label="HNRNPC" cy:nodeId="1622">
    <graphics y="25832.72131221196" x="14544.331168307363" z="0.0"/>
  </node>
  <node id="25563" label="HNRNPD" cy:nodeId="1623">
    <graphics y="25480.374861406297" x="14465.532889498769" z="0.0"/>
  </node>
  <node id="25562" label="HNRNPF" cy:nodeId="1624">
    <graphics y="25696.16347377202" x="14253.354788912831" z="0.0"/>
  </node>
  <node id="25561" label="HNRNPH1" cy:nodeId="1625">
    <graphics y="25885.32063166997" x="14404.592032565175" z="0.0"/>
  </node>
  <node id="25560" label="HNRNPH2" cy:nodeId="1626">
    <graphics y="25668.85242335698" x="14332.775321139394" z="0.0"/>
  </node>
  <node id="25559" label="HNRNPL" cy:nodeId="1627">
    <graphics y="25740.50479762456" x="14200.038626803456" z="0.0"/>
  </node>
  <node id="25558" label="HNRNPM" cy:nodeId="1628">
    <graphics y="25597.167021440477" x="14462.056204928456" z="0.0"/>
  </node>
  <node id="25557" label="HNRNPU" cy:nodeId="1629">
    <graphics y="25717.620939897508" x="14282.61034311205" z="0.0"/>
  </node>
  <node id="25556" label="HNRNPUL1" cy:nodeId="1630">
    <graphics y="25680.56061427495" x="14283.569876803456" z="0.0"/>
  </node>
  <node id="25555" label="ISY1" cy:nodeId="1631">
    <graphics y="25703.092261003465" x="14661.837851656972" z="0.0"/>
  </node>
  <node id="25554" label="LSM2" cy:nodeId="1632">
    <graphics y="25726.58212535283" x="14323.290091647206" z="0.0"/>
  </node>
  <node id="25553" label="LSM3" cy:nodeId="1633">
    <graphics y="25588.289656328172" x="14522.499198092519" z="0.0"/>
  </node>
  <node id="25552" label="LSM4" cy:nodeId="1634">
    <graphics y="25689.29353968999" x="14486.8413001433" z="0.0"/>
  </node>
  <node id="25551" label="LSM5" cy:nodeId="1635">
    <graphics y="25487.16142146489" x="14479.820609225331" z="0.0"/>
  </node>
  <node id="25550" label="LSM6" cy:nodeId="1636">
    <graphics y="25676.202818559617" x="14574.259513033925" z="0.0"/>
  </node>
  <node id="25549" label="LSM7" cy:nodeId="1637">
    <graphics y="25590.383894609422" x="14328.95995248705" z="0.0"/>
  </node>
  <node id="25548" label="LSM8" cy:nodeId="1638">
    <graphics y="25548.693449663133" x="14485.240531100331" z="0.0"/>
  </node>
  <node id="25547" label="MAGOH" cy:nodeId="1639">
    <graphics y="25762.000509904832" x="14293.802664889394" z="0.0"/>
  </node>
  <node id="25546" label="MAGOHB" cy:nodeId="1640">
    <graphics y="25609.82595698735" x="14232.990347994863" z="0.0"/>
  </node>
  <node id="25545" label="NCBP1" cy:nodeId="1641">
    <graphics y="25644.797560380906" x="14323.656790865956" z="100.0">
      <att name="lockedVisualProperties" type="list" cy:type="List">
        <att name="NODE_BORDER_WIDTH" value="0.0" type="string" cy:type="String"/>
      </att>
    </graphics>
  </node>
  <node id="25544" label="NCBP2" cy:nodeId="1642">
    <graphics y="25793.544941591234" x="14307.036002291738" z="0.0"/>
  </node>
  <node id="25543" label="NDC1" cy:nodeId="1643">
    <graphics y="25748.094114946336" x="14503.268668307363" z="0.0"/>
  </node>
  <node id="25542" label="NUDT21" cy:nodeId="1644">
    <graphics y="25627.738218950242" x="14374.207755221425" z="0.0"/>
  </node>
  <node id="25541" label="NUP153" cy:nodeId="1645">
    <graphics y="25772.959581064195" x="14224.27147592455" z="0.0"/>
  </node>
  <node id="25540" label="NUP155" cy:nodeId="1646">
    <graphics y="25627.888289140672" x="14539.187308444081" z="0.0"/>
  </node>
  <node id="25539" label="NUP188" cy:nodeId="1647">
    <graphics y="25543.392180131883" x="14379.221854342519" z="0.0"/>
  </node>
  <node id="25538" label="NUP205" cy:nodeId="1648">
    <graphics y="25883.215277360887" x="14523.989859713613" z="0.0"/>
  </node>
  <node id="25537" label="NUP210" cy:nodeId="1649">
    <graphics y="25519.889235185594" x="14593.647391451894" z="0.0"/>
  </node>
  <node id="25536" label="NUP214" cy:nodeId="1650">
    <graphics y="25689.685286210984" x="14231.8559485808" z="0.0"/>
  </node>
  <node id="25535" label="NUP35" cy:nodeId="1651">
    <graphics y="25821.360052751512" x="14273.272391451894" z="0.0"/>
  </node>
  <node id="25534" label="NUP50" cy:nodeId="1652">
    <graphics y="25692.147810625047" x="14326.327933444081" z="0.0"/>
  </node>
  <node id="25533" label="NUP58" cy:nodeId="1653">
    <graphics y="25509.723890947313" x="14441.473441256581" z="0.0"/>
  </node>
  <node id="25532" label="NUP88" cy:nodeId="1654">
    <graphics y="25789.132694887132" x="14362.730338229238" z="0.0"/>
  </node>
  <node id="25531" label="NUP93" cy:nodeId="1655">
    <graphics y="25485.10270564458" x="14432.267020358144" z="0.0"/>
  </node>
  <node id="25530" label="NUPL2" cy:nodeId="1656">
    <graphics y="25686.45171229741" x="14650.094962252675" z="0.0"/>
  </node>
  <node id="25529" label="NXF1" cy:nodeId="1657">
    <graphics y="25455.38261287114" x="14365.020377291738" z="0.0"/>
  </node>
  <node id="25528" label="NXT1" cy:nodeId="1658">
    <graphics y="25452.39695613286" x="14178.634940280019" z="0.0"/>
  </node>
  <node id="25527" label="PABPN1" cy:nodeId="1659">
    <graphics y="25832.47646205327" x="14327.239981783925" z="0.0"/>
  </node>
  <node id="25526" label="PAPOLA" cy:nodeId="1660">
    <graphics y="25713.025183366746" x="14551.243216647206" z="0.0"/>
  </node>
  <node id="25525" label="PCBP1" cy:nodeId="1661">
    <graphics y="25676.196127580613" x="14435.20702279955">
      <att name="lockedVisualProperties" type="list" cy:type="List">
        <att name="NODE_SIZE" value="120.0" type="string" cy:type="String"/>
        <att name="NODE_Z_LOCATION" value="250.0" type="string" cy:type="String"/>
      </att>
    </graphics>
  </node>
  <node id="25524" label="PCBP2" cy:nodeId="1662">
    <graphics y="25561.618208574266" x="14173.704337252675" z="0.0"/>
  </node>
  <node id="25523" label="PCF11" cy:nodeId="1663">
    <graphics y="25782.14200274846" x="14223.272147311269" z="0.0"/>
  </node>
  <node id="25522" label="PHF5A" cy:nodeId="1664">
    <graphics y="25620.669050859422" x="14487.869437350331" z="0.0"/>
  </node>
  <node id="25521" label="PLRG1" cy:nodeId="1665">
    <graphics y="25675.64523951909" x="14534.863150729238" z="0.0"/>
  </node>
  <node id="25520" label="POLDIP3" cy:nodeId="1666">
    <graphics y="25726.497702287645" x="14242.037161959706" z="0.0"/>
  </node>
  <node id="25519" label="POLR2A" cy:nodeId="1667">
    <graphics y="25746.700411485643" x="14523.188223971425" z="0.0"/>
  </node>
  <node id="25518" label="POLR2B" cy:nodeId="1668">
    <graphics y="25838.25723903081" x="14393.502738131581" z="0.0"/>
  </node>
  <node id="25517" label="POLR2C" cy:nodeId="1669">
    <graphics y="25880.384840654344" x="14435.103263033925" z="0.0"/>
  </node>
  <node id="25516" label="POLR2D" cy:nodeId="1670">
    <graphics y="25855.291845964402" x="14447.722037447988" z="0.0"/>
  </node>
  <node id="25515" label="POLR2G" cy:nodeId="1671">
    <graphics y="25788.109350847215" x="14482.382498873769" z="0.0"/>
  </node>
  <node id="25514" label="POLR2I" cy:nodeId="1672">
    <graphics y="25885.89274470708" x="14336.218863619863" z="0.0"/>
  </node>
  <node id="25513" label="POLR2J" cy:nodeId="1673">
    <graphics y="25827.749991106004" x="14372.559317721425" z="0.0"/>
  </node>
  <node id="25512" label="PPIE" cy:nodeId="1674">
    <graphics y="25970.490568803758" x="14336.282157076894" z="0.0"/>
  </node>
  <node id="25511" label="PPIH" cy:nodeId="1675">
    <graphics y="25891.95991389653" x="14380.213736666738" z="0.0"/>
  </node>
  <node id="25510" label="PPIL1" cy:nodeId="1676">
    <graphics y="25589.870711015672" x="14274.18553842455" z="0.0"/>
  </node>
  <node id="25509" label="PPWD1" cy:nodeId="1677">
    <graphics y="25504.43522517583" x="14224.152945651113" z="0.0"/>
  </node>
  <node id="25508" label="PQBP1" cy:nodeId="1678">
    <graphics y="25808.834501909227" x="14466.768485201894" z="0.0"/>
  </node>
  <node id="25507" label="PRCC" cy:nodeId="1679">
    <graphics y="25688.999540971727" x="14189.355704440175" z="0.0"/>
  </node>
  <node id="25506" label="PRPF19" cy:nodeId="1680">
    <graphics y="25829.379904436082" x="14458.979849947988" z="0.0"/>
  </node>
  <node id="25505" label="PRPF3" cy:nodeId="1681">
    <graphics y="25681.58064906499" x="14422.894583834706" z="100.0">
      <att name="lockedVisualProperties" type="list" cy:type="List">
        <att name="NODE_BORDER_WIDTH" value="0.0" type="string" cy:type="String"/>
      </att>
    </graphics>
  </node>
  <node id="25504" label="PRPF31" cy:nodeId="1682">
    <graphics y="25782.077070878953" x="14340.132987155019" z="0.0"/>
  </node>
  <node id="25503" label="PRPF38A" cy:nodeId="1683">
    <graphics y="25778.661432908983" x="14331.230521334706" z="0.0"/>
  </node>
  <node id="25502" label="PRPF4" cy:nodeId="1684">
    <graphics y="25608.597532915086" x="14312.104849947988" z="0.0"/>
  </node>
  <node id="25501" label="PRPF40A" cy:nodeId="1685">
    <graphics y="25764.00484912297" x="14560.171439303456" z="0.0"/>
  </node>
  <node id="25500" label="PRPF6" cy:nodeId="1686">
    <graphics y="25656.146666215867" x="14501.625785006581" z="0.0"/>
  </node>
  <node id="25499" label="PRPF8" cy:nodeId="1687">
    <graphics y="25682.8101259937" x="14309.404959811269" z="0.0"/>
  </node>
  <node id="25498" label="PTBP1" cy:nodeId="1688">
    <graphics y="25893.866285966844" x="14372.698538912831" z="0.0"/>
  </node>
  <node id="25497" label="PUF60" cy:nodeId="1689">
    <graphics y="25658.58393733403" x="14322.597403658925" z="0.0"/>
  </node>
  <node id="25496" label="RAE1" cy:nodeId="1690">
    <graphics y="25748.96678035161" x="14459.771292819081" z="0.0"/>
  </node>
  <node id="25495" label="RBM17" cy:nodeId="1691">
    <graphics y="25656.30351130864" x="14515.127493990956" z="0.0"/>
  </node>
  <node id="25494" label="RBM22" cy:nodeId="1692">
    <graphics y="25511.750746416063" x="14502.202811373769" z="0.0"/>
  </node>
  <node id="25493" label="RBM8A" cy:nodeId="1693">
    <graphics y="25515.843489335984" x="14333.125723971425" z="0.0"/>
  </node>
  <node id="25492" label="RBMX" cy:nodeId="1694">
    <graphics y="25695.91345851323" x="14666.027915133534" z="0.0"/>
  </node>
  <node id="25491" label="SARNP" cy:nodeId="1695">
    <graphics y="25793.427544282884" x="14424.796134127675" z="0.0"/>
  </node>
  <node id="25490" label="SART1" cy:nodeId="1696">
    <graphics y="25486.13426082036" x="14418.895316256581" z="0.0"/>
  </node>
  <node id="25489" label="SF1" cy:nodeId="1697">
    <graphics y="25740.100004838914" x="14568.621634615956" z="0.0"/>
  </node>
  <node id="25488" label="SF3A1" cy:nodeId="1698">
    <graphics y="25743.674627946824" x="14568.181265963613" z="0.0"/>
  </node>
  <node id="25487" label="SF3A2" cy:nodeId="1699">
    <graphics y="25714.794203447313" x="14566.684622897206" z="0.0"/>
  </node>
  <node id="25486" label="SF3A3" cy:nodeId="1700">
    <graphics y="25706.45681636235" x="14493.863944186269" z="0.0"/>
  </node>
  <node id="25485" label="SF3B1" cy:nodeId="1701">
    <graphics y="25860.20927302739" x="14293.672049655019" z="0.0"/>
  </node>
  <node id="25484" label="SF3B2" cy:nodeId="1702">
    <graphics y="25800.920553850145" x="14313.839530123769" z="0.0"/>
  </node>
  <node id="25483" label="SF3B3" cy:nodeId="1703">
    <graphics y="25607.940519975633" x="14429.295218600331" z="0.0"/>
  </node>
  <node id="25482" label="SF3B4" cy:nodeId="1704">
    <graphics y="25716.98710505864" x="14267.526419772206" z="0.0"/>
  </node>
  <node id="25481" label="SF3B5" cy:nodeId="1705">
    <graphics y="25671.288046525926" x="14372.376273287831" z="0.0"/>
  </node>
  <node id="25480" label="SF3B6" cy:nodeId="1706">
    <graphics y="25597.498579668016" x="14310.224784030019" z="0.0"/>
  </node>
  <node id="25479" label="SLU7" cy:nodeId="1707">
    <graphics y="25601.150938676805" x="14368.976859225331" z="0.0"/>
  </node>
  <node id="25478" label="SMNDC1" cy:nodeId="1708">
    <graphics y="25743.23481624028" x="14265.094351901113" z="0.0"/>
  </node>
  <node id="25477" label="SNRNP200" cy:nodeId="1709">
    <graphics y="25524.71043269536" x="14392.295767916738" z="0.0"/>
  </node>
  <node id="25476" label="SNRNP27" cy:nodeId="1710">
    <graphics y="25849.29197566411" x="14315.050406588613" z="0.0"/>
  </node>
  <node id="25475" label="SNRNP40" cy:nodeId="1711">
    <graphics y="25550.00633113286" x="14373.420767916738" z="0.0"/>
  </node>
  <node id="25474" label="SNRNP70" cy:nodeId="1712">
    <graphics y="25672.48250453374" x="14533.640311373769" z="0.0"/>
  </node>
  <node id="25473" label="SNRPA" cy:nodeId="1713">
    <graphics y="25696.01232783696" x="14468.207938326894" z="0.0"/>
  </node>
  <node id="25472" label="SNRPA1" cy:nodeId="1714">
    <graphics y="25645.156782793016" x="14551.547171725331" z="0.0"/>
  </node>
  <node id="25471" label="SNRPB" cy:nodeId="1715">
    <graphics y="25755.6126524677" x="14345.860709322988" z="0.0"/>
  </node>
  <node id="25470" label="SNRPB2" cy:nodeId="1716">
    <graphics y="25593.763914751024" x="14388.739981783925" z="0.0"/>
  </node>
  <node id="25469" label="SNRPD1" cy:nodeId="1717">
    <graphics y="25601.922712968797" x="14315.452201022206" z="0.0"/>
  </node>
  <node id="25468" label="SNRPD2" cy:nodeId="1718">
    <graphics y="25453.37922541997" x="14465.513297213613" z="0.0"/>
  </node>
  <node id="25467" label="SNRPD3" cy:nodeId="1719">
    <graphics y="25846.453406022996" x="14274.639945162831" z="0.0"/>
  </node>
  <node id="25466" label="SNRPE" cy:nodeId="1720">
    <graphics y="25616.416212724656" x="14250.686453951894" z="0.0"/>
  </node>
  <node id="25465" label="SNRPF" cy:nodeId="1721">
    <graphics y="25744.11308162114" x="14405.184683932363" z="0.0"/>
  </node>
  <node id="25464" label="SNRPG" cy:nodeId="1722">
    <graphics y="25577.10626094243" x="14429.170035494863" z="0.0"/>
  </node>
  <node id="25463" label="SNRPN" cy:nodeId="1723">
    <graphics y="25633.00178401372" x="14140.468497408925" z="0.0"/>
  </node>
  <node id="25462" label="SNU13" cy:nodeId="1724">
    <graphics y="25644.060805009813" x="14487.0678626433" z="0.0"/>
  </node>
  <node id="25461" label="SNW1" cy:nodeId="1725">
    <graphics y="25811.718611406297" x="14563.94237436205" z="0.0"/>
  </node>
  <node id="25460" label="SRRT" cy:nodeId="1726">
    <graphics y="25800.137368844957" x="14539.1538001433" z="0.0"/>
  </node>
  <node id="25459" label="SRSF1" cy:nodeId="1727">
    <graphics y="25637.710814165086" x="14278.123587740956" z="0.0"/>
  </node>
  <node id="25458" label="SRSF11" cy:nodeId="1728">
    <graphics y="25842.473772691697" x="14357.8471595183" z="0.0"/>
  </node>
  <node id="25457" label="SRSF2" cy:nodeId="1729">
    <graphics y="25831.973768877" x="14388.888297213613" z="0.0"/>
  </node>
  <node id="25456" label="SRSF3" cy:nodeId="1730">
    <graphics y="25675.974333452195" x="14406.179862155019" z="100.0">
      <att name="lockedVisualProperties" type="list" cy:type="List">
        <att name="NODE_BORDER_WIDTH" value="0.0" type="string" cy:type="String"/>
      </att>
    </graphics>
  </node>
  <node id="25455" label="SRSF4" cy:nodeId="1731">
    <graphics y="25684.845480607957" x="14397.688346041738">
      <att name="lockedVisualProperties" type="list" cy:type="List">
        <att name="NODE_SIZE" value="120.0" type="string" cy:type="String"/>
        <att name="NODE_Z_LOCATION" value="250.0" type="string" cy:type="String"/>
      </att>
    </graphics>
  </node>
  <node id="25454" label="SRSF5" cy:nodeId="1732">
    <graphics y="25731.084047960252" x="14160.391837252675" z="0.0"/>
  </node>
  <node id="25453" label="SRSF6" cy:nodeId="1733">
    <graphics y="25798.73005263707" x="14297.498404635488" z="0.0"/>
  </node>
  <node id="25452" label="SRSF7" cy:nodeId="1734">
    <graphics y="25673.61067073247" x="14266.803641451894" z="0.0"/>
  </node>
  <node id="25451" label="SRSF9" cy:nodeId="1735">
    <graphics y="25813.311264680833" x="14575.252127780019" z="0.0"/>
  </node>
  <node id="25450" label="SUGP1" cy:nodeId="1736">
    <graphics y="25572.43276851079" x="14393.906119479238" z="0.0"/>
  </node>
  <node id="25449" label="SYF2" cy:nodeId="1737">
    <graphics y="25707.684759782762" x="14372.060782565175" z="100.0">
      <att name="lockedVisualProperties" type="list" cy:type="List">
        <att name="NODE_BORDER_WIDTH" value="0.0" type="string" cy:type="String"/>
      </att>
    </graphics>
  </node>
  <node id="25448" label="THOC1" cy:nodeId="1738">
    <graphics y="25519.945357011766" x="14224.9164954558" z="0.0"/>
  </node>
  <node id="25447" label="THOC2" cy:nodeId="1739">
    <graphics y="25596.17265193364" x="14153.105521334706" z="0.0"/>
  </node>
  <node id="25446" label="THOC3" cy:nodeId="1740">
    <graphics y="25660.932913469285" x="14248.947379244863" z="0.0"/>
  </node>
  <node id="25445" label="THOC5" cy:nodeId="1741">
    <graphics y="25436.23029963872" x="14563.541190280019" z="0.0"/>
  </node>
  <node id="25444" label="THOC6" cy:nodeId="1742">
    <graphics y="25688.62516658208" x="14299.277884615956" z="0.0"/>
  </node>
  <node id="25443" label="THOC7" cy:nodeId="1743">
    <graphics y="25545.5782610645" x="14451.723685397206" z="0.0"/>
  </node>
  <node id="25442" label="TPR" cy:nodeId="1744">
    <graphics y="25893.60486476323" x="14269.953726901113" z="0.0"/>
  </node>
  <node id="25441" label="TRA2B" cy:nodeId="1745">
    <graphics y="25656.321196245164" x="14339.212454928456" z="0.0"/>
  </node>
  <node id="25440" label="TXNL4A" cy:nodeId="1746">
    <graphics y="25568.557646440477" x="14298.463919772206" z="0.0"/>
  </node>
  <node id="25439" label="U2AF1L4" cy:nodeId="1747">
    <graphics y="25652.887404130906" x="14380.279654635488" z="0.0"/>
  </node>
  <node id="25438" label="U2AF2" cy:nodeId="1748">
    <graphics y="25645.334211992234" x="14499.731681002675" z="0.0"/>
  </node>
  <node id="25437" label="U2SURP" cy:nodeId="1749">
    <graphics y="25970.81573359868" x="14325.039481295644" z="0.0"/>
  </node>
  <node id="25436" label="UPF3B" cy:nodeId="1750">
    <graphics y="25559.875715898484" x="14469.138846530019" z="0.0"/>
  </node>
  <node id="25435" label="USP39" cy:nodeId="1751">
    <graphics y="25704.404257463426" x="14388.618521822988" z="100.0">
      <att name="lockedVisualProperties" type="list" cy:type="List">
        <att name="NODE_BORDER_WIDTH" value="0.0" type="string" cy:type="String"/>
      </att>
    </graphics>
  </node>
  <node id="25434" label="WBP11" cy:nodeId="1752">
    <graphics y="25515.05042903325" x="14407.176139010488" z="0.0"/>
  </node>
  <node id="25433" label="WBP4" cy:nodeId="1753">
    <graphics y="25704.988615678758" x="14451.267752780019" z="100.0">
      <att name="lockedVisualProperties" type="list" cy:type="List">
        <att name="NODE_BORDER_WIDTH" value="0.0" type="string" cy:type="String"/>
      </att>
    </graphics>
  </node>
  <node id="25432" label="XAB2" cy:nodeId="1754">
    <graphics y="25696.135115312547" x="14488.214713229238" z="0.0"/>
  </node>
  <node id="25431" label="YBX1" cy:nodeId="1755">
    <graphics y="25654.710646318406" x="14296.560782565175" z="0.0"/>
  </node>
  <node id="25430" label="ZC3H11A" cy:nodeId="1756">
    <graphics y="25459.87251155278" x="14110.074027194081" z="0.0"/>
  </node>
  <node id="25429" label="CDH15" cy:nodeId="1757">
    <graphics y="26260.06721370122" x="14821.135825289784">
      <att name="lockedVisualProperties" type="list" cy:type="List">
        <att name="NODE_SIZE" value="120.0" type="string" cy:type="String"/>
        <att name="NODE_Z_LOCATION" value="250.0" type="string" cy:type="String"/>
      </att>
    </graphics>
  </node>
  <node id="25428" label="BNIP2" cy:nodeId="1758">
    <graphics y="26517.322127031297" x="14727.264884127675" z="0.0"/>
  </node>
  <node id="25427" label="BOC" cy:nodeId="1759">
    <graphics y="26469.497908281297" x="14782.096579684316" z="0.0"/>
  </node>
  <node id="25426" label="CDH2" cy:nodeId="1760">
    <graphics y="26400.036848710984" x="14770.502463473378" z="0.0"/>
  </node>
  <node id="25425" label="CDON" cy:nodeId="1761">
    <graphics y="26461.435652421922" x="14654.448508395253" z="0.0"/>
  </node>
  <node id="25424" label="CTNNA2" cy:nodeId="1762">
    <graphics y="26536.380110429734" x="14768.456748141347" z="0.0"/>
  </node>
  <node id="25423" label="CTNNB1" cy:nodeId="1763">
    <graphics y="26158.74885432622" x="14814.195517672597" z="0.0"/>
  </node>
  <node id="25422" label="JUP" cy:nodeId="1764">
    <graphics y="26437.236921953172" x="14640.740897311269" z="0.0"/>
  </node>
  <node id="25421" label="MAPK11" cy:nodeId="1765">
    <graphics y="26144.819563554734" x="14796.886252535878" z="100.0">
      <att name="lockedVisualProperties" type="list" cy:type="List">
        <att name="NODE_BORDER_WIDTH" value="0.0" type="string" cy:type="String"/>
      </att>
    </graphics>
  </node>
  <node id="25420" label="MAPK12" cy:nodeId="1766">
    <graphics y="26296.91728083989" x="14846.365836276113" z="100.0">
      <att name="lockedVisualProperties" type="list" cy:type="List">
        <att name="NODE_BORDER_WIDTH" value="0.0" type="string" cy:type="String"/>
      </att>
    </graphics>
  </node>
  <node id="25419" label="SPAG9" cy:nodeId="1767">
    <graphics y="26209.163984941453" x="14570.73143686205" z="0.0"/>
  </node>
  <node id="25418" label="ACTL6B" cy:nodeId="1768">
    <graphics y="26030.540587114305" x="14999.039321078359" z="0.0"/>
  </node>
  <node id="25417" label="ANGPT2" cy:nodeId="1769">
    <graphics y="25736.490111040086" x="14834.26283944994" z="0.0"/>
  </node>
  <node id="25416" label="APLP1" cy:nodeId="1770">
    <graphics y="26001.647856401414" x="15045.764113558827" z="0.0"/>
  </node>
  <node id="25415" label="ATP6V1A" cy:nodeId="1771">
    <graphics y="25135.922285722703" x="14828.939047946034" z="0.0"/>
  </node>
  <node id="25414" label="CASP3" cy:nodeId="1772">
    <graphics y="25701.39433162114" x="14877.429419650136" z="0.0"/>
  </node>
  <node id="25413" label="CCDC85B" cy:nodeId="1773">
    <graphics y="25520.233748125047" x="14948.954947604238" z="0.0"/>
  </node>
  <node id="25412" label="CCNA1" cy:nodeId="1774">
    <graphics y="25759.837210344285" x="15027.963339938222" z="0.0"/>
  </node>
  <node id="25411" label="CCNA2" cy:nodeId="1775">
    <graphics y="25441.831770585984" x="14678.415946139394" z="0.0"/>
  </node>
  <node id="25410" label="CCND1" cy:nodeId="1776">
    <graphics y="25796.3663098087" x="14970.090796603261" z="0.0"/>
  </node>
  <node id="25409" label="CCNE1" cy:nodeId="1777">
    <graphics y="26016.56051509282" x="14587.524527682363" z="0.0"/>
  </node>
  <node id="25408" label="CCNE2" cy:nodeId="1778">
    <graphics y="26016.36457698247" x="14805.223715914784" z="0.0"/>
  </node>
  <node id="25407" label="CCNH" cy:nodeId="1779">
    <graphics y="25849.97074000737" x="14709.9008704558" z="0.0"/>
  </node>
  <node id="25406" label="CDC45" cy:nodeId="1780">
    <graphics y="25572.616118120164" x="14598.38085092455" z="0.0"/>
  </node>
  <node id="25405" label="CDC6" cy:nodeId="1781">
    <graphics y="25497.360884355516" x="14633.185111178456" z="0.0"/>
  </node>
  <node id="25404" label="CDC7" cy:nodeId="1782">
    <graphics y="25653.646864580125" x="14534.5229407683" z="0.0"/>
  </node>
  <node id="25403" label="CDK3" cy:nodeId="1783">
    <graphics y="25673.305418657274" x="14748.838889254628" z="0.0"/>
  </node>
  <node id="25402" label="CDK6" cy:nodeId="1784">
    <graphics y="25376.022322343797" x="15507.666434420644" z="0.0"/>
  </node>
  <node id="25401" label="CDK7" cy:nodeId="1785">
    <graphics y="25919.50797908208" x="14494.669119967519" z="0.0"/>
  </node>
  <node id="25400" label="CDKN1B" cy:nodeId="1786">
    <graphics y="25725.789251970262" x="15311.09503854662" z="0.0"/>
  </node>
  <node id="25399" label="CDT1" cy:nodeId="1787">
    <graphics y="25504.35075251958" x="14505.86424936205" z="0.0"/>
  </node>
  <node id="25398" label="CENPB" cy:nodeId="1788">
    <graphics y="25659.28901545903" x="14762.84877694994" z="0.0"/>
  </node>
  <node id="25397" label="CPNE6" cy:nodeId="1789">
    <graphics y="26278.533583330125" x="14669.147574557363" z="0.0"/>
  </node>
  <node id="25396" label="CREBBP" cy:nodeId="1790">
    <graphics y="25701.407980607957" x="14945.955145968495" z="0.0"/>
  </node>
  <node id="25395" label="CRELD2" cy:nodeId="1791">
    <graphics y="25580.297728227586" x="14998.296340121327">
      <att name="lockedVisualProperties" type="list" cy:type="List">
        <att name="NODE_Z_LOCATION" value="250.0" type="string" cy:type="String"/>
      </att>
    </graphics>
  </node>
  <node id="25394" label="DDAH2" cy:nodeId="1792">
    <graphics y="25445.083265947313" x="14898.373709811269" z="100.0">
      <att name="lockedVisualProperties" type="list" cy:type="List">
        <att name="NODE_BORDER_WIDTH" value="0.0" type="string" cy:type="String"/>
      </att>
    </graphics>
  </node>
  <node id="25393" label="DEAF1" cy:nodeId="1793">
    <graphics y="25185.045759843797" x="15023.077239169179" z="0.0"/>
  </node>
  <node id="25392" label="E2F1" cy:nodeId="1794">
    <graphics y="25896.64660518071" x="15031.754271639882" z="0.0"/>
  </node>
  <node id="25391" label="E2F3" cy:nodeId="1795">
    <graphics y="25608.17741267583" x="14818.33705819994" z="0.0"/>
  </node>
  <node id="25390" label="EXT2" cy:nodeId="1796">
    <graphics y="25330.859114335984" x="15286.62775339037" z="0.0"/>
  </node>
  <node id="25389" label="F13A1" cy:nodeId="1797">
    <graphics y="25122.555281328172" x="14595.233634127675" z="0.0"/>
  </node>
  <node id="25388" label="FAF1" cy:nodeId="1798">
    <graphics y="26123.76948420903" x="14814.076865328847" z="0.0"/>
  </node>
  <node id="25387" label="FGB" cy:nodeId="1799">
    <graphics y="25678.962919877977" x="15183.225119723378" z="0.0"/>
  </node>
  <node id="25386" label="FKBPL" cy:nodeId="1800">
    <graphics y="25640.175535844774" x="15282.232230319081" z="0.0"/>
  </node>
  <node id="25385" label="FOXO1" cy:nodeId="1801">
    <graphics y="25396.86115901372" x="15007.889533175527" z="0.0"/>
  </node>
  <node id="25384" label="GMNN" cy:nodeId="1802">
    <graphics y="25764.19700877568" x="14664.262137545644" z="0.0"/>
  </node>
  <node id="25383" label="GNB2" cy:nodeId="1803">
    <graphics y="26305.74430720708" x="15635.87987436205" z="0.0"/>
  </node>
  <node id="25382" label="GNB5" cy:nodeId="1804">
    <graphics y="25992.913817094774" x="14966.725440157948" z="0.0"/>
  </node>
  <node id="25381" label="GTSE1" cy:nodeId="1805">
    <graphics y="25107.12626521489" x="14572.177603854238" z="0.0"/>
  </node>
  <node id="25380" label="HDAC1" cy:nodeId="1806">
    <graphics y="25831.278864549608" x="14801.225974215566" z="0.0"/>
  </node>
  <node id="25379" label="HDAC11" cy:nodeId="1807">
    <graphics y="25425.661268877" x="14526.730155123769" z="0.0"/>
  </node>
  <node id="25378" label="HSP90AB1" cy:nodeId="1808">
    <graphics y="25823.713301347703" x="15294.892813815175" z="0.0"/>
  </node>
  <node id="25377" label="IKZF3" cy:nodeId="1809">
    <graphics y="25545.02310054204" x="14976.726004733144" z="0.0"/>
  </node>
  <node id="25376" label="ING5" cy:nodeId="1810">
    <graphics y="26223.77616755864" x="14898.598380221425" z="0.0"/>
  </node>
  <node id="25375" label="INPP5K" cy:nodeId="1811">
    <graphics y="26242.960005449266" x="15147.400050295888" z="0.0"/>
  </node>
  <node id="25374" label="KMT2B" cy:nodeId="1812">
    <graphics y="25687.40404384038" x="14860.93408883959" z="0.0"/>
  </node>
  <node id="25373" label="LZTS2" cy:nodeId="1813">
    <graphics y="25804.7671572437" x="15269.584403170644" z="0.0"/>
  </node>
  <node id="25372" label="MAPKAP1" cy:nodeId="1814">
    <graphics y="26421.240461992234" x="15294.317404879628" z="0.0"/>
  </node>
  <node id="25371" label="MCM10" cy:nodeId="1815">
    <graphics y="25557.66338984868" x="14554.951956881581" z="0.0"/>
  </node>
  <node id="25370" label="MCM3" cy:nodeId="1816">
    <graphics y="25800.222676919908" x="14650.839926852284" z="100.0">
      <att name="lockedVisualProperties" type="list" cy:type="List">
        <att name="NODE_BORDER_WIDTH" value="0.0" type="string" cy:type="String"/>
      </att>
    </graphics>
  </node>
  <node id="25369" label="MCM4" cy:nodeId="1817">
    <graphics y="25900.983084367723" x="14598.923148287831" z="0.0"/>
  </node>
  <node id="25368" label="MCM5" cy:nodeId="1818">
    <graphics y="25992.207930253953" x="14380.344412936269" z="0.0"/>
  </node>
  <node id="25367" label="MCM6" cy:nodeId="1819">
    <graphics y="25835.97230403325" x="14620.013968600331" z="0.0"/>
  </node>
  <node id="25366" label="MCM7" cy:nodeId="1820">
    <graphics y="25732.150145219774" x="14888.179618014394" z="0.0"/>
  </node>
  <node id="25365" label="MCM8" cy:nodeId="1821">
    <graphics y="25900.180021928758" x="14680.36815561205" z="0.0"/>
  </node>
  <node id="25364" label="MDM2" cy:nodeId="1822">
    <graphics y="25716.253271745652" x="14977.38069833666" z="0.0"/>
  </node>
  <node id="25363" label="MED31" cy:nodeId="1823">
    <graphics y="25314.630720781297" x="14766.03890146166" z="0.0"/>
  </node>
  <node id="25362" label="MLST8" cy:nodeId="1824">
    <graphics y="25444.357680009813" x="15032.88889993578" z="0.0"/>
  </node>
  <node id="25361" label="MNAT1" cy:nodeId="1825">
    <graphics y="25912.88124720952" x="14488.9750892058" z="0.0"/>
  </node>
  <node id="25360" label="MSH2" cy:nodeId="1826">
    <graphics y="25255.96403376958" x="14461.119376315175" z="0.0"/>
  </node>
  <node id="25359" label="MTOR" cy:nodeId="1827">
    <graphics y="25621.71382014653" x="15347.430136813222" z="0.0"/>
  </node>
  <node id="25358" label="NABP2" cy:nodeId="1828">
    <graphics y="25652.801115678758" x="14183.2592688933" z="0.0"/>
  </node>
  <node id="25357" label="NGFR" cy:nodeId="1829">
    <graphics y="25958.962660478563" x="14788.895621432363" z="0.0"/>
  </node>
  <node id="25356" label="NR1H2" cy:nodeId="1830">
    <graphics y="25967.539412187547" x="15100.280409945546" z="0.0"/>
  </node>
  <node id="25355" label="NRBP1" cy:nodeId="1831">
    <graphics y="25653.78741328618" x="14781.758261813222" z="0.0"/>
  </node>
  <node id="25354" label="ORC1" cy:nodeId="1832">
    <graphics y="25355.135664628953" x="14608.578696383534" z="0.0"/>
  </node>
  <node id="25353" label="ORC2" cy:nodeId="1833">
    <graphics y="25515.663771318406" x="14399.861075533925" z="0.0"/>
  </node>
  <node id="25352" label="ORC3" cy:nodeId="1834">
    <graphics y="26069.37626521489" x="14720.801932467519" z="0.0"/>
  </node>
  <node id="25351" label="ORC4" cy:nodeId="1835">
    <graphics y="26034.232680009813" x="14623.639548434316" z="0.0"/>
  </node>
  <node id="25350" label="ORC5" cy:nodeId="1836">
    <graphics y="25521.321699785203" x="14620.86147226244" z="0.0"/>
  </node>
  <node id="25349" label="ORC6" cy:nodeId="1837">
    <graphics y="25575.58982722661" x="14554.313651217519" z="0.0"/>
  </node>
  <node id="25348" label="OTUB1" cy:nodeId="1838">
    <graphics y="26431.64909236333" x="14950.473425997792" z="0.0"/>
  </node>
  <node id="25347" label="PCNA" cy:nodeId="1839">
    <graphics y="25771.69801585576" x="14730.272513522206" z="0.0"/>
  </node>
  <node id="25346" label="PDE4DIP" cy:nodeId="1840">
    <graphics y="25553.12397639653" x="15298.017264498769" z="0.0"/>
  </node>
  <node id="25345" label="PDPK1" cy:nodeId="1841">
    <graphics y="25750.394797014207" x="15380.427939547597" z="0.0"/>
  </node>
  <node id="25344" label="PKM" cy:nodeId="1842">
    <graphics y="26029.982481645555" x="14539.599845065175" z="0.0"/>
  </node>
  <node id="25343" label="QARS" cy:nodeId="1843">
    <graphics y="25713.90298335454" x="14734.829550875722" z="0.0"/>
  </node>
  <node id="25342" label="RACK1" cy:nodeId="1844">
    <graphics y="25799.92833201787" x="15236.909888400136" z="0.0"/>
  </node>
  <node id="25341" label="RAI1" cy:nodeId="1845">
    <graphics y="25254.623884843797" x="14753.44237436205" z="0.0"/>
  </node>
  <node id="25340" label="RB1" cy:nodeId="1846">
    <graphics y="25877.885939287156" x="14908.51920236498" z="0.0"/>
  </node>
  <node id="25339" label="RICTOR" cy:nodeId="1847">
    <graphics y="25276.45844905278" x="14516.950247897206" z="0.0"/>
  </node>
  <node id="25338" label="RPL18" cy:nodeId="1848">
    <graphics y="25549.307966875047" x="14511.416068209706" z="0.0"/>
  </node>
  <node id="25337" label="RPL35" cy:nodeId="1849">
    <graphics y="25747.952768968553" x="14244.115042819081" z="0.0"/>
  </node>
  <node id="25336" label="RPS2" cy:nodeId="1850">
    <graphics y="25449.67497126958" x="14389.440848483144" z="0.0"/>
  </node>
  <node id="25335" label="S100A8" cy:nodeId="1851">
    <graphics y="25653.3740221729" x="14967.841529025136" z="0.0"/>
  </node>
  <node id="25334" label="SDF4" cy:nodeId="1852">
    <graphics y="25226.845747636766" x="14735.123465670644" z="0.0"/>
  </node>
  <node id="25333" label="SIPA1" cy:nodeId="1853">
    <graphics y="26249.50746028325" x="15410.179648531972" z="100.0">
      <att name="lockedVisualProperties" type="list" cy:type="List">
        <att name="NODE_BORDER_WIDTH" value="0.0" type="string" cy:type="String"/>
      </att>
    </graphics>
  </node>
  <node id="25332" label="SKP2" cy:nodeId="1854">
    <graphics y="26165.663313554734" x="14383.222830905019" z="0.0"/>
  </node>
  <node id="25331" label="SLC25A11" cy:nodeId="1855">
    <graphics y="25283.384199785203" x="14960.162573947011" z="100.0">
      <att name="lockedVisualProperties" type="list" cy:type="List">
        <att name="NODE_BORDER_WIDTH" value="0.0" type="string" cy:type="String"/>
      </att>
    </graphics>
  </node>
  <node id="25330" label="SMAD4" cy:nodeId="1856">
    <graphics y="25663.198752092332" x="14904.353903903066" z="0.0"/>
  </node>
  <node id="25329" label="SUMO3" cy:nodeId="1857">
    <graphics y="26176.30891291997" x="14903.925254000722" z="0.0"/>
  </node>
  <node id="25328" label="TCF4" cy:nodeId="1858">
    <graphics y="25742.44965999028" x="14598.277701510488" z="0.0"/>
  </node>
  <node id="25327" label="TNIP1" cy:nodeId="1859">
    <graphics y="25638.045622514695" x="15075.191504611073" z="0.0"/>
  </node>
  <node id="25326" label="TNIP2" cy:nodeId="1860">
    <graphics y="25297.072951005906" x="14601.203421725331" z="0.0"/>
  </node>
  <node id="25325" label="TRAF1" cy:nodeId="1861">
    <graphics y="25685.537672685594" x="15086.904620303212" z="0.0"/>
  </node>
  <node id="25324" label="TRIM54" cy:nodeId="1862">
    <graphics y="26108.650465654344" x="15157.338549746572" z="0.0"/>
  </node>
  <node id="25323" label="TRMT2A" cy:nodeId="1863">
    <graphics y="25795.06990687749" x="14866.451758517323" z="0.0"/>
  </node>
  <node id="25322" label="TUBA1A" cy:nodeId="1864">
    <graphics y="26222.5372454395" x="15060.911143435536" z="0.0"/>
  </node>
  <node id="25321" label="TUBB2B" cy:nodeId="1865">
    <graphics y="26344.71122615239" x="15049.025672091542" z="0.0"/>
  </node>
  <node id="25320" label="TUBB3" cy:nodeId="1866">
    <graphics y="26102.086317705125" x="15173.593199862538" z="0.0"/>
  </node>
  <node id="25319" label="TXN" cy:nodeId="1867">
    <graphics y="25255.021711992234" x="14685.871268405019" z="0.0"/>
  </node>
  <node id="25318" label="TXNDC11" cy:nodeId="1868">
    <graphics y="25604.594633745164" x="14990.096228732167" z="0.0"/>
  </node>
  <node id="25317" label="USHBP1" cy:nodeId="1869">
    <graphics y="25638.0548235645" x="14909.3559485808" z="0.0"/>
  </node>
  <node id="25316" label="USP4" cy:nodeId="1870">
    <graphics y="25769.29391543767" x="14335.477591647206" z="0.0"/>
  </node>
  <node id="25315" label="VIM" cy:nodeId="1871">
    <graphics y="25780.563003229112" x="14960.492621554433" z="100.0">
      <att name="lockedVisualProperties" type="list" cy:type="List">
        <att name="NODE_BORDER_WIDTH" value="0.0" type="string" cy:type="String"/>
      </att>
    </graphics>
  </node>
  <node id="25314" label="VPS51" cy:nodeId="1872">
    <graphics y="25560.89044062993" x="15215.15908731371" z="0.0"/>
  </node>
  <node id="25313" label="WIZ" cy:nodeId="1873">
    <graphics y="25705.412115739793" x="14826.865103854238" z="0.0"/>
  </node>
  <node id="25312" label="ZBTB16" cy:nodeId="1874">
    <graphics y="25124.509504960984" x="14835.903983248769" z="0.0"/>
  </node>
  <node id="25311" label="CDKN1C" cy:nodeId="1875">
    <graphics y="25821.394339250535" x="14830.642935885488" z="100.0">
      <att name="lockedVisualProperties" type="list" cy:type="List">
        <att name="NODE_BORDER_WIDTH" value="0.0" type="string" cy:type="String"/>
      </att>
    </graphics>
  </node>
  <node id="25310" label="FBXL12" cy:nodeId="1876">
    <graphics y="26137.376722978563" x="14561.393973483144" z="0.0"/>
  </node>
  <node id="25309" label="CELF1" cy:nodeId="1877">
    <graphics y="26214.23924128911" x="14547.128104342519" z="100.0">
      <att name="lockedVisualProperties" type="list" cy:type="List">
        <att name="NODE_BORDER_WIDTH" value="0.0" type="string" cy:type="String"/>
      </att>
    </graphics>
  </node>
  <node id="25308" label="FUBP1" cy:nodeId="1878">
    <graphics y="26056.08512751958" x="14476.6830970183" z="0.0"/>
  </node>
  <node id="25307" label="PPBP" cy:nodeId="1879">
    <graphics y="26311.65428035161" x="15743.947928561269" z="0.0"/>
  </node>
  <node id="25306" label="RALY" cy:nodeId="1880">
    <graphics y="25950.028822587938" x="14280.990347994863" z="0.0"/>
  </node>
  <node id="25305" label="USP10" cy:nodeId="1881">
    <graphics y="26809.81852595708" x="14719.545432223378" z="0.0"/>
  </node>
  <node id="25304" label="CEP55" cy:nodeId="1882">
    <graphics y="25646.46842830083" x="14992.511786593495" z="100.0">
      <att name="lockedVisualProperties" type="list" cy:type="List">
        <att name="NODE_BORDER_WIDTH" value="0.0" type="string" cy:type="String"/>
      </att>
    </graphics>
  </node>
  <node id="25303" label="C1orf216" cy:nodeId="1883">
    <graphics y="25825.44730250737" x="15147.249594821034" z="0.0"/>
  </node>
  <node id="25302" label="CCDC53" cy:nodeId="1884">
    <graphics y="25717.771185564012" x="14817.39369882494" z="0.0"/>
  </node>
  <node id="25301" label="CEP162" cy:nodeId="1885">
    <graphics y="25902.532560991258" x="15153.847087039052" z="0.0"/>
  </node>
  <node id="25300" label="ENKD1" cy:nodeId="1886">
    <graphics y="25615.361693071336" x="15195.352667941152" z="0.0"/>
  </node>
  <node id="25299" label="FAM90A1" cy:nodeId="1887">
    <graphics y="25291.29295222661" x="14670.67952646166" z="0.0"/>
  </node>
  <node id="25298" label="KANK2" cy:nodeId="1888">
    <graphics y="25348.00602595708" x="15175.366095675527" z="0.0"/>
  </node>
  <node id="25297" label="KIFC3" cy:nodeId="1889">
    <graphics y="25481.544935869188" x="15265.15331186205" z="0.0"/>
  </node>
  <node id="25296" label="MORF4L2" cy:nodeId="1890">
    <graphics y="25679.391287492723" x="15082.346930636464" z="0.0"/>
  </node>
  <node id="25295" label="PCM1" cy:nodeId="1891">
    <graphics y="25991.567930864305" x="15120.087391032277" z="0.0"/>
  </node>
  <node id="25294" label="PEF1" cy:nodeId="1892">
    <graphics y="25619.653502153367" x="14933.519889010488" z="0.0"/>
  </node>
  <node id="25293" label="SUPT5H" cy:nodeId="1893">
    <graphics y="25838.31969325444" x="14580.237113131581" z="0.0"/>
  </node>
  <node id="25292" label="TFG" cy:nodeId="1894">
    <graphics y="25492.297621416063" x="15390.87596811205" z="0.0"/>
  </node>
  <node id="25291" label="UTP14C" cy:nodeId="1895">
    <graphics y="25983.07095210454" x="15225.04181589037" z="0.0"/>
  </node>
  <node id="25290" label="VPS37B" cy:nodeId="1896">
    <graphics y="25995.042051958055" x="15352.619650973378" z="0.0"/>
  </node>
  <node id="25289" label="VPS37C" cy:nodeId="1897">
    <graphics y="25394.39155452153" x="15145.10155404955" z="0.0"/>
  </node>
  <node id="25288" label="VPS37D" cy:nodeId="1898">
    <graphics y="25859.216704057664" x="15066.033534182607" z="100.0">
      <att name="lockedVisualProperties" type="list" cy:type="List">
        <att name="NODE_BORDER_WIDTH" value="0.0" type="string" cy:type="String"/>
      </att>
    </graphics>
  </node>
  <node id="25287" label="CEP57" cy:nodeId="1899">
    <graphics y="26191.686628984422" x="15170.885188235341" z="100.0">
      <att name="lockedVisualProperties" type="list" cy:type="List">
        <att name="NODE_BORDER_WIDTH" value="0.0" type="string" cy:type="String"/>
      </att>
    </graphics>
  </node>
  <node id="25286" label="ACTR1A" cy:nodeId="1900">
    <graphics y="26133.370344804734" x="15066.982321871816" z="0.0"/>
  </node>
  <node id="25285" label="AHI1" cy:nodeId="1901">
    <graphics y="26241.25126521489" x="15308.133002413808" z="0.0"/>
  </node>
  <node id="25284" label="AJUBA" cy:nodeId="1902">
    <graphics y="26336.251021074266" x="15006.960921420156" z="0.0"/>
  </node>
  <node id="25283" label="AKAP9" cy:nodeId="1903">
    <graphics y="26177.863325761766" x="15351.877219332753" z="0.0"/>
  </node>
  <node id="25282" label="ALMS1" cy:nodeId="1904">
    <graphics y="26364.247786210984" x="14958.206504000722" z="0.0"/>
  </node>
  <node id="25281" label="B9D1" cy:nodeId="1905">
    <graphics y="26482.177839921922" x="15090.000991000234" z="0.0"/>
  </node>
  <node id="25280" label="BORA" cy:nodeId="1906">
    <graphics y="26557.170454668016" x="15126.150555743276" z="0.0"/>
  </node>
  <node id="25279" label="C2CD3" cy:nodeId="1907">
    <graphics y="26417.04618708989" x="15140.764760150014" z="0.0"/>
  </node>
  <node id="25278" label="CC2D2A" cy:nodeId="1908">
    <graphics y="26347.78886287114" x="15273.751898898183" z="0.0"/>
  </node>
  <node id="25277" label="CCP110" cy:nodeId="1909">
    <graphics y="26439.314802812547" x="15050.873046053945" z="0.0"/>
  </node>
  <node id="25276" label="CDK5RAP2" cy:nodeId="1910">
    <graphics y="26246.559126543016" x="15384.84471811205" z="0.0"/>
  </node>
  <node id="25275" label="CENPJ" cy:nodeId="1911">
    <graphics y="26091.897535966844" x="15084.545344485341" z="0.0"/>
  </node>
  <node id="25274" label="CEP131" cy:nodeId="1912">
    <graphics y="26368.633223222703" x="15095.954672946034" z="0.0"/>
  </node>
  <node id="25273" label="CEP135" cy:nodeId="1913">
    <graphics y="26366.22801082036" x="15247.831504000722" z="0.0"/>
  </node>
  <node id="25272" label="CEP152" cy:nodeId="1914">
    <graphics y="26322.98289363286" x="15387.474295748769" z="0.0"/>
  </node>
  <node id="25271" label="CEP164" cy:nodeId="1915">
    <graphics y="26304.687605546922" x="15172.871287478505" z="0.0"/>
  </node>
  <node id="25270" label="CEP192" cy:nodeId="1916">
    <graphics y="26417.810652421922" x="15081.261302126943" z="0.0"/>
  </node>
  <node id="25269" label="CEP250" cy:nodeId="1917">
    <graphics y="26467.14176814458" x="15125.812974108754" z="0.0"/>
  </node>
  <node id="25268" label="CEP290" cy:nodeId="1918">
    <graphics y="26317.39189021489" x="15235.64102090746" z="0.0"/>
  </node>
  <node id="25267" label="CEP41" cy:nodeId="1919">
    <graphics y="26328.65525691411" x="15095.940426959096" z="0.0"/>
  </node>
  <node id="25266" label="CEP63" cy:nodeId="1920">
    <graphics y="26279.44010798833" x="15205.762648715077" z="0.0"/>
  </node>
  <node id="25265" label="CEP72" cy:nodeId="1921">
    <graphics y="26330.178633378953" x="15342.634406222402" z="0.0"/>
  </node>
  <node id="25264" label="CEP76" cy:nodeId="1922">
    <graphics y="26134.382582353563" x="15053.195769442616" z="0.0"/>
  </node>
  <node id="25263" label="CEP78" cy:nodeId="1923">
    <graphics y="26328.863875078172" x="15158.428420199452" z="0.0"/>
  </node>
  <node id="25262" label="CEP83" cy:nodeId="1924">
    <graphics y="26378.09129207036" x="15284.158972872792" z="0.0"/>
  </node>
  <node id="25261" label="CEP89" cy:nodeId="1925">
    <graphics y="26358.167097734422" x="15143.44639314562" z="0.0"/>
  </node>
  <node id="25260" label="CEP97" cy:nodeId="1926">
    <graphics y="26469.00761287114" x="15149.015803469716" z="0.0"/>
  </node>
  <node id="25259" label="CNTRL" cy:nodeId="1927">
    <graphics y="26090.35526912114" x="15301.805060519277" z="0.0"/>
  </node>
  <node id="25258" label="CSNK1E" cy:nodeId="1928">
    <graphics y="26075.195540117234" x="15123.615437640248" z="0.0"/>
  </node>
  <node id="25257" label="FBF1" cy:nodeId="1929">
    <graphics y="26406.48466365239" x="15036.36408151537" z="0.0"/>
  </node>
  <node id="25256" label="FGFR1OP" cy:nodeId="1930">
    <graphics y="26114.105330156297" x="15204.591261996327" z="0.0"/>
  </node>
  <node id="25255" label="GCC1" cy:nodeId="1931">
    <graphics y="25638.567930864305" x="15390.255728854238" z="0.0"/>
  </node>
  <node id="25254" label="HAUS1" cy:nodeId="1932">
    <graphics y="26391.53123347661" x="14802.324027194081" z="0.0"/>
  </node>
  <node id="25253" label="HAUS2" cy:nodeId="1933">
    <graphics y="26347.59519832036" x="15137.109274996816" z="0.0"/>
  </node>
  <node id="25252" label="HAUS3" cy:nodeId="1934">
    <graphics y="26302.111433671922" x="15133.200287951528" z="0.0"/>
  </node>
  <node id="25251" label="HAUS4" cy:nodeId="1935">
    <graphics y="26416.47215144536" x="15040.16422189623" z="0.0"/>
  </node>
  <node id="25250" label="HAUS5" cy:nodeId="1936">
    <graphics y="26301.77030818364" x="15261.969977511464" z="0.0"/>
  </node>
  <node id="25249" label="HAUS6" cy:nodeId="1937">
    <graphics y="25898.89392726323" x="15186.750456942616" z="0.0"/>
  </node>
  <node id="25248" label="HAUS7" cy:nodeId="1938">
    <graphics y="26239.704024003953" x="15325.368277682363" z="0.0"/>
  </node>
  <node id="25247" label="HAUS8" cy:nodeId="1939">
    <graphics y="26222.02128474614" x="15363.9829017058" z="0.0"/>
  </node>
  <node id="25246" label="IQCB1" cy:nodeId="1940">
    <graphics y="26379.244063066453" x="15182.734633578359" z="0.0"/>
  </node>
  <node id="25245" label="KIF24" cy:nodeId="1941">
    <graphics y="26440.06071345708" x="15095.106665743886" z="0.0"/>
  </node>
  <node id="25244" label="KRT15" cy:nodeId="1942">
    <graphics y="25826.80456035039" x="15259.348044528066" z="0.0"/>
  </node>
  <node id="25243" label="MARK4" cy:nodeId="1943">
    <graphics y="26182.492933916063" x="15181.324134005605" z="100.0">
      <att name="lockedVisualProperties" type="list" cy:type="List">
        <att name="NODE_BORDER_WIDTH" value="0.0" type="string" cy:type="String"/>
      </att>
    </graphics>
  </node>
  <node id="25242" label="MKS1" cy:nodeId="1944">
    <graphics y="26443.50193660161" x="15196.277388705312" z="0.0"/>
  </node>
  <node id="25241" label="NEDD1" cy:nodeId="1945">
    <graphics y="26206.717207597703" x="15118.214284075795" z="0.0"/>
  </node>
  <node id="25240" label="NINL" cy:nodeId="1946">
    <graphics y="26411.504011796922" x="15086.392336978017" z="0.0"/>
  </node>
  <node id="25239" label="NPHP4" cy:nodeId="1947">
    <graphics y="26323.623274492234" x="15137.803593768178" z="0.0"/>
  </node>
  <node id="25238" label="ODF2" cy:nodeId="1948">
    <graphics y="26310.29752986333" x="15331.964240206777" z="0.0"/>
  </node>
  <node id="25237" label="OFD1" cy:nodeId="1949">
    <graphics y="26339.535994218797" x="15237.102957858144" z="0.0"/>
  </node>
  <node id="25236" label="OPTN" cy:nodeId="1950">
    <graphics y="25990.484099077195" x="15352.11084665209" z="0.0"/>
  </node>
  <node id="25235" label="PCNT" cy:nodeId="1951">
    <graphics y="26380.598677324266" x="15181.457457675038" z="0.0"/>
  </node>
  <node id="25234" label="PLK4" cy:nodeId="1952">
    <graphics y="25942.682341264695" x="15079.604468478261" z="0.0"/>
  </node>
  <node id="25233" label="SCLT1" cy:nodeId="1953">
    <graphics y="26434.069746660203" x="15265.023856295644" z="0.0"/>
  </node>
  <node id="25232" label="SDCCAG8" cy:nodeId="1954">
    <graphics y="26210.005934404344" x="15230.604140414296" z="0.0"/>
  </node>
  <node id="25231" label="SFI1" cy:nodeId="1955">
    <graphics y="26388.422224687547" x="15003.719908846913" z="0.0"/>
  </node>
  <node id="25230" label="SSNA1" cy:nodeId="1956">
    <graphics y="26263.160017656297" x="15120.66410268694" z="0.0"/>
  </node>
  <node id="25229" label="TCTN1" cy:nodeId="1957">
    <graphics y="26406.261580156297" x="15185.570502413808" z="0.0"/>
  </node>
  <node id="25228" label="TCTN2" cy:nodeId="1958">
    <graphics y="26027.13850276372" x="15162.232756747304" z="0.0"/>
  </node>
  <node id="25227" label="TCTN3" cy:nodeId="1959">
    <graphics y="26318.978071855516" x="14949.180045260488" z="0.0"/>
  </node>
  <node id="25226" label="TMEM216" cy:nodeId="1960">
    <graphics y="26197.99833552739" x="15052.814776553212" z="0.0"/>
  </node>
  <node id="25225" label="TMEM67" cy:nodeId="1961">
    <graphics y="25920.749449418992" x="15091.357043398915" z="0.0"/>
  </node>
  <node id="25224" label="TPX2" cy:nodeId="1962">
    <graphics y="26143.04344050786" x="15137.630608691274">
      <att name="lockedVisualProperties" type="list" cy:type="List">
        <att name="NODE_SIZE" value="120.0" type="string" cy:type="String"/>
        <att name="NODE_Z_LOCATION" value="250.0" type="string" cy:type="String"/>
      </att>
    </graphics>
  </node>
  <node id="25223" label="TTBK2" cy:nodeId="1963">
    <graphics y="26328.945723222703" x="15102.354096545278" z="0.0"/>
  </node>
  <node id="25222" label="TUBA4A" cy:nodeId="1964">
    <graphics y="26202.696303056688" x="15129.76464666277" z="100.0">
      <att name="lockedVisualProperties" type="list" cy:type="List">
        <att name="NODE_BORDER_WIDTH" value="0.0" type="string" cy:type="String"/>
      </att>
    </graphics>
  </node>
  <node id="25221" label="TUBB" cy:nodeId="1965">
    <graphics y="26332.96513240239" x="15314.563285006581" z="0.0"/>
  </node>
  <node id="25220" label="TUBB4A" cy:nodeId="1966">
    <graphics y="26092.21336238286" x="15017.75209726244" z="0.0"/>
  </node>
  <node id="25219" label="TUBB4B" cy:nodeId="1967">
    <graphics y="26281.572951005906" x="15155.967162264882" z="0.0"/>
  </node>
  <node id="25218" label="TUBG1" cy:nodeId="1968">
    <graphics y="26161.349165605516" x="15342.422568453847" z="0.0"/>
  </node>
  <node id="25217" label="TUBG2" cy:nodeId="1969">
    <graphics y="26200.521406816453" x="14897.500266207753" z="0.0"/>
  </node>
  <node id="25216" label="TUBGCP2" cy:nodeId="1970">
    <graphics y="26481.161848710984" x="15282.951087130605" z="0.0"/>
  </node>
  <node id="25215" label="TUBGCP3" cy:nodeId="1971">
    <graphics y="26447.87351863286" x="15151.63800729662" z="0.0"/>
  </node>
  <node id="25214" label="TUBGCP5" cy:nodeId="1972">
    <graphics y="26294.23289363286" x="15223.33463205248" z="0.0"/>
  </node>
  <node id="25213" label="TUBGCP6" cy:nodeId="1973">
    <graphics y="26206.576185869188" x="15154.204550875722" z="100.0">
      <att name="lockedVisualProperties" type="list" cy:type="List">
        <att name="NODE_BORDER_WIDTH" value="0.0" type="string" cy:type="String"/>
      </att>
    </graphics>
  </node>
  <node id="25212" label="CHD3" cy:nodeId="1974">
    <graphics y="25796.44398848912" x="14686.165915621816" z="100.0">
      <att name="lockedVisualProperties" type="list" cy:type="List">
        <att name="NODE_BORDER_WIDTH" value="0.0" type="string" cy:type="String"/>
      </att>
    </graphics>
  </node>
  <node id="25211" label="ACTR1B" cy:nodeId="1975">
    <graphics y="25536.223478960008" x="14630.197684420644" z="0.0"/>
  </node>
  <node id="25210" label="ADH5" cy:nodeId="1976">
    <graphics y="25820.398821519822" x="14475.706656588613" z="0.0"/>
  </node>
  <node id="25209" label="AIMP2" cy:nodeId="1977">
    <graphics y="25383.529524492234" x="14493.87987436205" z="0.0"/>
  </node>
  <node id="25208" label="BARD1" cy:nodeId="1978">
    <graphics y="26115.82026545903" x="14390.205741061269" z="0.0"/>
  </node>
  <node id="25207" label="BHLHE40" cy:nodeId="1979">
    <graphics y="26059.484907793016" x="14823.923728121816" z="0.0"/>
  </node>
  <node id="25206" label="C4orf17" cy:nodeId="1980">
    <graphics y="26320.292341875047" x="14774.546469821034" z="0.0"/>
  </node>
  <node id="25205" label="CASP6" cy:nodeId="1981">
    <graphics y="25559.200865434617" x="14187.476004733144" z="0.0"/>
  </node>
  <node id="25204" label="CASP8" cy:nodeId="1982">
    <graphics y="25846.220244096727" x="14898.600562228261" z="0.0"/>
  </node>
  <node id="25203" label="CDK2AP1" cy:nodeId="1983">
    <graphics y="25800.826870607347" x="14576.355277194081" z="0.0"/>
  </node>
  <node id="25202" label="CHD4" cy:nodeId="1984">
    <graphics y="26028.659086870164" x="14225.811820162831" z="0.0"/>
  </node>
  <node id="25201" label="CRCT1" cy:nodeId="1985">
    <graphics y="25524.55854670903" x="14691.044486178456" z="0.0"/>
  </node>
  <node id="25200" label="CREB1" cy:nodeId="1986">
    <graphics y="26401.04588191411" x="14874.570975436269" z="0.0"/>
  </node>
  <node id="25199" label="CTBP1" cy:nodeId="1987">
    <graphics y="26196.24461238286" x="14656.219321383534" z="0.0"/>
  </node>
  <node id="25198" label="ERCC6" cy:nodeId="1988">
    <graphics y="25925.393126176805" x="14734.458914889394" z="0.0"/>
  </node>
  <node id="25197" label="FABP4" cy:nodeId="1989">
    <graphics y="25991.523359941453" x="14960.492865695058" z="0.0"/>
  </node>
  <node id="25196" label="FAM134A" cy:nodeId="1990">
    <graphics y="26063.57972590825" x="14045.800833834706" z="0.0"/>
  </node>
  <node id="25195" label="GADD45A" cy:nodeId="1991">
    <graphics y="25618.03759639165" x="15072.909758700429" z="0.0"/>
  </node>
  <node id="25194" label="GIT1" cy:nodeId="1992">
    <graphics y="25720.773512529344" x="15067.638075961171" z="0.0"/>
  </node>
  <node id="25193" label="GPS2" cy:nodeId="1993">
    <graphics y="25885.556631731004" x="14769.276297701894" z="0.0"/>
  </node>
  <node id="25192" label="GSK3B" cy:nodeId="1994">
    <graphics y="26043.24333064458" x="15034.1254798308" z="0.0"/>
  </node>
  <node id="25191" label="HABP4" cy:nodeId="1995">
    <graphics y="25857.4761416187" x="14709.761984957753" z="0.0"/>
  </node>
  <node id="25190" label="HDAC2" cy:nodeId="1996">
    <graphics y="25989.414076494188" x="14860.643286837636" z="0.0"/>
  </node>
  <node id="25189" label="HSD17B10" cy:nodeId="1997">
    <graphics y="25430.064497636766" x="14758.475852145253" z="0.0"/>
  </node>
  <node id="25188" label="HSPH1" cy:nodeId="1998">
    <graphics y="25776.83120410344" x="13969.032767428456" z="0.0"/>
  </node>
  <node id="25187" label="IK" cy:nodeId="1999">
    <graphics y="25715.35204951665" x="14170.355582369863" z="0.0"/>
  </node>
  <node id="25186" label="IMMT" cy:nodeId="2000">
    <graphics y="25226.555403398484" x="14508.193472994863" z="0.0"/>
  </node>
  <node id="25185" label="IVNS1ABP" cy:nodeId="2001">
    <graphics y="25907.41401545903" x="14618.201529635488" z="0.0"/>
  </node>
  <node id="25184" label="KIF15" cy:nodeId="2002">
    <graphics y="25488.821547197313" x="15184.980589999257" z="0.0"/>
  </node>
  <node id="25183" label="KPNB1" cy:nodeId="2003">
    <graphics y="25617.97329585454" x="13933.337943209706" z="0.0"/>
  </node>
  <node id="25182" label="LUC7L2" cy:nodeId="2004">
    <graphics y="25090.15214412114" x="14654.402030123769" z="0.0"/>
  </node>
  <node id="25181" label="MAFG" cy:nodeId="2005">
    <graphics y="25813.011789964647" x="14848.459342135488" z="0.0"/>
  </node>
  <node id="25180" label="MAN2A2" cy:nodeId="2006">
    <graphics y="25948.08949153325" x="14775.127371920644" z="0.0"/>
  </node>
  <node id="25179" label="MBD3" cy:nodeId="2007">
    <graphics y="25449.316420244188" x="14699.54604257494" z="0.0"/>
  </node>
  <node id="25178" label="MTA1" cy:nodeId="2008">
    <graphics y="26004.381239580125" x="14363.14256967455" z="0.0"/>
  </node>
  <node id="25177" label="MTA2" cy:nodeId="2009">
    <graphics y="25759.126326250047" x="14143.673209322988" z="0.0"/>
  </node>
  <node id="25176" label="MTA3" cy:nodeId="2010">
    <graphics y="25530.161162065477" x="14140.3276282683" z="0.0"/>
  </node>
  <node id="25175" label="NEFL" cy:nodeId="2011">
    <graphics y="26037.337797807664" x="15220.491080416738" z="0.0"/>
  </node>
  <node id="25174" label="PAICS" cy:nodeId="2012">
    <graphics y="26008.888197587938" x="15081.420298708974" z="0.0"/>
  </node>
  <node id="25173" label="PCMT1" cy:nodeId="2013">
    <graphics y="25394.597914384813" x="14724.739676608144" z="0.0"/>
  </node>
  <node id="25172" label="PSME1" cy:nodeId="2014">
    <graphics y="25362.711500810594" x="14964.645865572988" z="0.0"/>
  </node>
  <node id="25171" label="RAD51" cy:nodeId="2015">
    <graphics y="26123.73661677739" x="14787.34471811205" z="0.0"/>
  </node>
  <node id="25170" label="RBBP7" cy:nodeId="2016">
    <graphics y="26143.412184404344" x="14562.868094576894" z="0.0"/>
  </node>
  <node id="25169" label="RPL29" cy:nodeId="2017">
    <graphics y="25509.95280330083" x="14483.600455416738" z="0.0"/>
  </node>
  <node id="25168" label="SAFB" cy:nodeId="2018">
    <graphics y="26023.17721431157" x="14109.094840182363" z="0.0"/>
  </node>
  <node id="25167" label="SDCCAG3" cy:nodeId="2019">
    <graphics y="25479.071699785203" x="14839.557852877675" z="0.0"/>
  </node>
  <node id="25166" label="SERBP1" cy:nodeId="2020">
    <graphics y="25586.43714778325" x="14782.330039156972" z="0.0"/>
  </node>
  <node id="25165" label="SERF2" cy:nodeId="2021">
    <graphics y="25571.11082332036" x="14499.734488619863" z="0.0"/>
  </node>
  <node id="25164" label="SIRT6" cy:nodeId="2022">
    <graphics y="26022.883833574266" x="14690.639945162831" z="0.0"/>
  </node>
  <node id="25163" label="SKIL" cy:nodeId="2023">
    <graphics y="25591.765989946336" x="14564.999259127675" z="0.0"/>
  </node>
  <node id="25162" label="SP1" cy:nodeId="2024">
    <graphics y="25929.545302080125" x="14520.154105319081" z="0.0"/>
  </node>
  <node id="25161" label="SUMO2" cy:nodeId="2025">
    <graphics y="25945.612669633836" x="14845.325614108144" z="0.0"/>
  </node>
  <node id="25160" label="TCERG1" cy:nodeId="2026">
    <graphics y="25455.592146562547" x="14440.399588717519" z="0.0"/>
  </node>
  <node id="25159" label="TNFRSF14" cy:nodeId="2027">
    <graphics y="25538.075758623094" x="14674.422537936269" z="0.0"/>
  </node>
  <node id="25158" label="TNNT1" cy:nodeId="2028">
    <graphics y="26025.984938310594" x="14986.033606661855" z="0.0"/>
  </node>
  <node id="25157" label="TSC22D1" cy:nodeId="2029">
    <graphics y="25733.57029597661" x="14919.445929659902" z="0.0"/>
  </node>
  <node id="25156" label="TTF1" cy:nodeId="2030">
    <graphics y="26139.93748347661" x="14329.0190345183" z="0.0"/>
  </node>
  <node id="25155" label="TTR" cy:nodeId="2031">
    <graphics y="25596.606321977586" x="14859.619025363027" z="0.0"/>
  </node>
  <node id="25154" label="TXNDC9" cy:nodeId="2032">
    <graphics y="26050.615278886766" x="14210.676566256581" z="0.0"/>
  </node>
  <node id="25153" label="UROD" cy:nodeId="2033">
    <graphics y="26005.040892290086" x="14582.77733529955" z="0.0"/>
  </node>
  <node id="25152" label="YAE1D1" cy:nodeId="2034">
    <graphics y="26196.449293779344" x="14705.823935641347" z="0.0"/>
  </node>
  <node id="25151" label="F2R" cy:nodeId="2035">
    <graphics y="26307.458601640672" x="16118.558341158925">
      <att name="lockedVisualProperties" type="list" cy:type="List">
        <att name="NODE_SIZE" value="120.0" type="string" cy:type="String"/>
        <att name="NODE_Z_LOCATION" value="250.0" type="string" cy:type="String"/>
      </att>
    </graphics>
  </node>
  <node id="25150" label="HOXA1" cy:nodeId="2036">
    <graphics y="25507.24998347661" x="15147.31909097582" z="0.0"/>
  </node>
  <node id="25149" label="KRTAP1-1" cy:nodeId="2037">
    <graphics y="25778.539038347215" x="15403.295828951894" z="0.0"/>
  </node>
  <node id="25148" label="KRTAP10-5" cy:nodeId="2038">
    <graphics y="25471.643751787156" x="15666.255728854238" z="0.0"/>
  </node>
  <node id="25147" label="KRTAP10-7" cy:nodeId="2039">
    <graphics y="25645.244993852586" x="15860.261588229238" z="0.0"/>
  </node>
  <node id="25146" label="KRTAP10-9" cy:nodeId="2040">
    <graphics y="25593.029982255906" x="15486.682303561269" z="0.0"/>
  </node>
  <node id="25145" label="KRTAP12-2" cy:nodeId="2041">
    <graphics y="25460.72245662114" x="15214.853156222402" z="0.0"/>
  </node>
  <node id="25144" label="KRTAP12-3" cy:nodeId="2042">
    <graphics y="25445.28690974614" x="15804.318900240956" z="0.0"/>
  </node>
  <node id="25143" label="KRTAP4-2" cy:nodeId="2043">
    <graphics y="25726.949850725145" x="15877.205741061269" z="0.0"/>
  </node>
  <node id="25142" label="KRTAP5-9" cy:nodeId="2044">
    <graphics y="25908.29334132573" x="15747.175894869863" z="0.0"/>
  </node>
  <node id="25141" label="NR0B2" cy:nodeId="2045">
    <graphics y="25794.20044867894" x="15091.596152438222" z="100.0">
      <att name="lockedVisualProperties" type="list" cy:type="List">
        <att name="NODE_BORDER_WIDTH" value="0.0" type="string" cy:type="String"/>
      </att>
    </graphics>
  </node>
  <node id="25140" label="SMAD3" cy:nodeId="2046">
    <graphics y="25716.122992204637" x="15102.723141802846" z="0.0"/>
  </node>
  <node id="25139" label="CIRBP" cy:nodeId="2047">
    <graphics y="25600.65832393071" x="14673.849143160878" z="100.0">
      <att name="lockedVisualProperties" type="list" cy:type="List">
        <att name="NODE_BORDER_WIDTH" value="0.0" type="string" cy:type="String"/>
      </att>
    </graphics>
  </node>
  <node id="25138" label="BAG5" cy:nodeId="2048">
    <graphics y="25846.347815202684" x="14202.295523776113" z="0.0"/>
  </node>
  <node id="25137" label="KHDRBS2" cy:nodeId="2049">
    <graphics y="25812.02732722661" x="15439.401938571034" z="0.0"/>
  </node>
  <node id="25136" label="LXN" cy:nodeId="2050">
    <graphics y="25255.238508867234" x="14648.551200045644" z="0.0"/>
  </node>
  <node id="25135" label="LYAR" cy:nodeId="2051">
    <graphics y="24991.569380449266" x="14362.011588229238" z="0.0"/>
  </node>
  <node id="25134" label="PSPH" cy:nodeId="2052">
    <graphics y="25232.48454158208" x="14699.33333505541" z="0.0"/>
  </node>
  <node id="25133" label="CKM" cy:nodeId="2053">
    <graphics y="26880.714277910203" x="14636.915061129628" z="100.0">
      <att name="lockedVisualProperties" type="list" cy:type="List">
        <att name="NODE_BORDER_WIDTH" value="0.0" type="string" cy:type="String"/>
      </att>
    </graphics>
  </node>
  <node id="25132" label="CKB" cy:nodeId="2054">
    <graphics y="26716.219771074266" x="14573.959036959706" z="0.0"/>
  </node>
  <node id="25131" label="GAMT" cy:nodeId="2055">
    <graphics y="26630.049849199266" x="14678.426688326894" z="0.0"/>
  </node>
  <node id="25130" label="CKS2" cy:nodeId="2056">
    <graphics y="25733.477240251512" x="15026.294379366933">
      <att name="lockedVisualProperties" type="list" cy:type="List">
        <att name="NODE_SIZE" value="120.0" type="string" cy:type="String"/>
        <att name="NODE_Z_LOCATION" value="250.0" type="string" cy:type="String"/>
      </att>
    </graphics>
  </node>
  <node id="25129" label="BLZF1" cy:nodeId="2057">
    <graphics y="26119.52522151372" x="14811.89290536791" z="0.0"/>
  </node>
  <node id="25128" label="VTN" cy:nodeId="2058">
    <graphics y="25826.375757860154" x="15505.303397311269" z="0.0"/>
  </node>
  <node id="25127" label="EPB41" cy:nodeId="2059">
    <graphics y="25420.06590144536" x="14788.880240572988" z="0.0"/>
  </node>
  <node id="25126" label="LSM1" cy:nodeId="2060">
    <graphics y="25250.106978105516" x="14230.739371432363" z="0.0"/>
  </node>
  <node id="25125" label="RPLP1" cy:nodeId="2061">
    <graphics y="25359.988875078172" x="14349.934500826894" z="0.0"/>
  </node>
  <node id="25124" label="ZNF302" cy:nodeId="2062">
    <graphics y="24858.87419001958" x="14509.315970553456" z="0.0"/>
  </node>
  <node id="25123" label="CLIC4" cy:nodeId="2063">
    <graphics y="25525.35984675786" x="15167.468501223622">
      <att name="lockedVisualProperties" type="list" cy:type="List">
        <att name="NODE_Z_LOCATION" value="250.0" type="string" cy:type="String"/>
      </att>
    </graphics>
  </node>
  <node id="25122" label="CLINT1" cy:nodeId="2064">
    <graphics y="25757.700668977708" x="15394.641776217519" z="100.0">
      <att name="lockedVisualProperties" type="list" cy:type="List">
        <att name="NODE_BORDER_WIDTH" value="0.0" type="string" cy:type="String"/>
      </att>
    </graphics>
  </node>
  <node id="25121" label="AP1B1" cy:nodeId="2065">
    <graphics y="25602.081801103563" x="15750.427054537831" z="0.0"/>
  </node>
  <node id="25120" label="AP1G1" cy:nodeId="2066">
    <graphics y="25599.12969844243" x="15669.790579928456" z="0.0"/>
  </node>
  <node id="25119" label="AP1S1" cy:nodeId="2067">
    <graphics y="25612.962248491258" x="15587.18685068041" z="0.0"/>
  </node>
  <node id="25118" label="AP1S2" cy:nodeId="2068">
    <graphics y="25696.23734156987" x="15587.189017428456" z="0.0"/>
  </node>
  <node id="25117" label="AP1S3" cy:nodeId="2069">
    <graphics y="25976.447783159227" x="15620.458457125722" z="0.0"/>
  </node>
  <node id="25116" label="FTH1" cy:nodeId="2070">
    <graphics y="25641.876799272508" x="14660.2299720183" z="0.0"/>
  </node>
  <node id="25115" label="STAMBPL1" cy:nodeId="2071">
    <graphics y="26090.985274003953" x="15668.827689303456" z="0.0"/>
  </node>
  <node id="25114" label="CLPTM1" cy:nodeId="2072">
    <graphics y="25640.06736628911" x="15397.084189547597" z="100.0">
      <att name="lockedVisualProperties" type="list" cy:type="List">
        <att name="NODE_BORDER_WIDTH" value="0.0" type="string" cy:type="String"/>
      </att>
    </graphics>
  </node>
  <node id="25113" label="STT3B" cy:nodeId="2073">
    <graphics y="25344.917402910203" x="15137.110013140737" z="0.0"/>
  </node>
  <node id="25112" label="CMIP" cy:nodeId="2074">
    <graphics y="25886.0996081104" x="15753.893241061269">
      <att name="lockedVisualProperties" type="list" cy:type="List">
        <att name="NODE_SIZE" value="120.0" type="string" cy:type="String"/>
        <att name="NODE_Z_LOCATION" value="250.0" type="string" cy:type="String"/>
      </att>
    </graphics>
  </node>
  <node id="25111" label="CNTN2" cy:nodeId="2075">
    <graphics y="26209.859419511766" x="15405.309378756581" z="100.0">
      <att name="lockedVisualProperties" type="list" cy:type="List">
        <att name="NODE_BORDER_WIDTH" value="0.0" type="string" cy:type="String"/>
      </att>
    </graphics>
  </node>
  <node id="25110" label="MAP3K7" cy:nodeId="2076">
    <graphics y="26072.93684260747" x="15241.684973849355" z="0.0"/>
  </node>
  <node id="25109" label="NCAM1" cy:nodeId="2077">
    <graphics y="26006.021528886766" x="15716.858451022206" z="0.0"/>
  </node>
  <node id="25108" label="COL23A1" cy:nodeId="2078">
    <graphics y="25170.01481501958" x="15053.922419680654" z="100.0">
      <att name="lockedVisualProperties" type="list" cy:type="List">
        <att name="NODE_BORDER_WIDTH" value="0.0" type="string" cy:type="String"/>
      </att>
    </graphics>
  </node>
  <node id="25107" label="EXOSC8" cy:nodeId="2079">
    <graphics y="24994.384504960984" x="14587.513114108144" z="0.0"/>
  </node>
  <node id="25106" label="FURIN" cy:nodeId="2080">
    <graphics y="25464.45408503911" x="15374.399008883534" z="0.0"/>
  </node>
  <node id="25105" label="ITGA2" cy:nodeId="2081">
    <graphics y="25477.112440752" x="15435.502677096425" z="0.0"/>
  </node>
  <node id="25104" label="ITGB1" cy:nodeId="2082">
    <graphics y="25370.186720537156" x="15476.111991061269" z="0.0"/>
  </node>
  <node id="25103" label="P3H1" cy:nodeId="2083">
    <graphics y="24888.65019099614" x="14864.118033541738" z="0.0"/>
  </node>
  <node id="25102" label="PPIB" cy:nodeId="2084">
    <graphics y="24954.98338191411" x="14992.115958346425" z="0.0"/>
  </node>
  <node id="25101" label="SERPINH1" cy:nodeId="2085">
    <graphics y="25086.324629472703" x="14919.78578866869" z="0.0"/>
  </node>
  <node id="25100" label="COMMD6" cy:nodeId="2086">
    <graphics y="24491.63358943364" x="15532.20473398119" z="100.0">
      <att name="lockedVisualProperties" type="list" cy:type="List">
        <att name="NODE_BORDER_WIDTH" value="0.0" type="string" cy:type="String"/>
      </att>
    </graphics>
  </node>
  <node id="25099" label="CCDC22" cy:nodeId="2087">
    <graphics y="24329.758345293016" x="15703.227469576894" z="0.0"/>
  </node>
  <node id="25098" label="COMMD1" cy:nodeId="2088">
    <graphics y="25088.190840410203" x="15209.807158602773" z="0.0"/>
  </node>
  <node id="25097" label="COMMD10" cy:nodeId="2089">
    <graphics y="24276.551314043016" x="15655.805472506581" z="0.0"/>
  </node>
  <node id="25096" label="CPS1" cy:nodeId="2090">
    <graphics y="26222.855848955125" x="15147.33730996996" z="100.0">
      <att name="lockedVisualProperties" type="list" cy:type="List">
        <att name="NODE_BORDER_WIDTH" value="0.0" type="string" cy:type="String"/>
      </att>
    </graphics>
  </node>
  <node id="25095" label="ARAF" cy:nodeId="2091">
    <graphics y="26062.4845110645" x="14871.321234835683" z="0.0"/>
  </node>
  <node id="25094" label="OTC" cy:nodeId="2092">
    <graphics y="26466.660078691453" x="15100.327939166127" z="0.0"/>
  </node>
  <node id="25093" label="CR1" cy:nodeId="2093">
    <graphics y="25529.587095903367" x="16288.827567233144" z="100.0">
      <att name="lockedVisualProperties" type="list" cy:type="List">
        <att name="NODE_BORDER_WIDTH" value="0.0" type="string" cy:type="String"/>
      </att>
    </graphics>
  </node>
  <node id="25092" label="CREB3L4" cy:nodeId="2094">
    <graphics y="24692.516646074266" x="14870.860037936269">
      <att name="lockedVisualProperties" type="list" cy:type="List">
        <att name="NODE_Z_LOCATION" value="250.0" type="string" cy:type="String"/>
      </att>
    </graphics>
  </node>
  <node id="25091" label="GANAB" cy:nodeId="2095">
    <graphics y="24908.853254960984" x="15000.880988253652" z="0.0"/>
  </node>
  <node id="25090" label="C8orf33" cy:nodeId="2096">
    <graphics y="26094.110426591844" x="14987.305945529042" z="0.0"/>
  </node>
  <node id="25089" label="CDKN2A" cy:nodeId="2097">
    <graphics y="25226.00340144536" x="15068.540759219228" z="0.0"/>
  </node>
  <node id="25088" label="CTSL" cy:nodeId="2098">
    <graphics y="25936.711165117234" x="14917.880469454823" z="0.0"/>
  </node>
  <node id="25087" label="DNAJB11" cy:nodeId="2099">
    <graphics y="25396.099135087938" x="14760.542716158925" z="0.0"/>
  </node>
  <node id="25086" label="IGF2" cy:nodeId="2100">
    <graphics y="25384.894636796922" x="14917.49170602709" z="0.0"/>
  </node>
  <node id="25085" label="MAPK6" cy:nodeId="2101">
    <graphics y="25962.25616328618" x="15198.995566500722" z="0.0"/>
  </node>
  <node id="25084" label="PLA2G2A" cy:nodeId="2102">
    <graphics y="25238.873640703172" x="14570.787955416738" z="0.0"/>
  </node>
  <node id="25083" label="RCC1" cy:nodeId="2103">
    <graphics y="25212.053755449266" x="14953.16420663744" z="0.0"/>
  </node>
  <node id="25082" label="TAC1" cy:nodeId="2104">
    <graphics y="26300.863325761766" x="15841.078726901113" z="0.0"/>
  </node>
  <node id="25081" label="BRAF" cy:nodeId="2105">
    <graphics y="26098.730971025438" x="15758.086600436269" z="0.0"/>
  </node>
  <node id="25080" label="GAB1" cy:nodeId="2106">
    <graphics y="25900.517416643113" x="15682.237174166738" z="0.0"/>
  </node>
  <node id="25079" label="GRN" cy:nodeId="2107">
    <graphics y="25367.370131181688" x="15414.619681490956" z="0.0"/>
  </node>
  <node id="25078" label="IGF1R" cy:nodeId="2108">
    <graphics y="25452.80937068364" x="15750.367484225331" z="0.0"/>
  </node>
  <node id="25077" label="LAMA5" cy:nodeId="2109">
    <graphics y="26367.050642656297" x="15497.479300631581" z="0.0"/>
  </node>
  <node id="25076" label="MAP4K1" cy:nodeId="2110">
    <graphics y="25735.017061876268" x="15808.106803072988" z="0.0"/>
  </node>
  <node id="25075" label="MEGF6" cy:nodeId="2111">
    <graphics y="26089.97587458989" x="15330.272421969472" z="0.0"/>
  </node>
  <node id="25074" label="PDGFA" cy:nodeId="2112">
    <graphics y="25869.774916337938" x="15743.140677584706" z="0.0"/>
  </node>
  <node id="25073" label="PDGFB" cy:nodeId="2113">
    <graphics y="25793.020958589525" x="15679.074820651113" z="0.0"/>
  </node>
  <node id="25072" label="PDGFRA" cy:nodeId="2114">
    <graphics y="25820.24328868291" x="15823.308158053456" z="0.0"/>
  </node>
  <node id="25071" label="PDGFRB" cy:nodeId="2115">
    <graphics y="25927.79569880864" x="15912.268485201894" z="0.0"/>
  </node>
  <node id="25070" label="PHC2" cy:nodeId="2116">
    <graphics y="25913.13116328618" x="15218.132605685292" z="0.0"/>
  </node>
  <node id="25069" label="RAP1A" cy:nodeId="2117">
    <graphics y="26038.214949296922" x="15562.631278170644" z="0.0"/>
  </node>
  <node id="25068" label="RIN3" cy:nodeId="2118">
    <graphics y="25485.189833330125" x="15415.455100192128" z="0.0"/>
  </node>
  <node id="25067" label="RPL31" cy:nodeId="2119">
    <graphics y="25577.793226884813" x="14644.553977145253" z="0.0"/>
  </node>
  <node id="25066" label="SOCS1" cy:nodeId="2120">
    <graphics y="25878.736502336473" x="15429.184012545644" z="0.0"/>
  </node>
  <node id="25065" label="TNS2" cy:nodeId="2121">
    <graphics y="25660.904631303758" x="15423.714621676503" z="0.0"/>
  </node>
  <node id="25064" label="USP7" cy:nodeId="2122">
    <graphics y="25930.0871874561" x="14626.40038217455" z="100.0">
      <att name="lockedVisualProperties" type="list" cy:type="List">
        <att name="NODE_BORDER_WIDTH" value="0.0" type="string" cy:type="String"/>
      </att>
    </graphics>
  </node>
  <node id="25063" label="WAC" cy:nodeId="2123">
    <graphics y="26171.365919755906" x="15237.587607516347" z="0.0"/>
  </node>
  <node id="25062" label="YY1" cy:nodeId="2124">
    <graphics y="25731.881308244676" x="14736.789603365956" z="0.0"/>
  </node>
  <node id="25061" label="CSF2" cy:nodeId="2125">
    <graphics y="25884.686567949266" x="15721.696463717519" z="100.0">
      <att name="lockedVisualProperties" type="list" cy:type="List">
        <att name="NODE_BORDER_WIDTH" value="0.0" type="string" cy:type="String"/>
      </att>
    </graphics>
  </node>
  <node id="25060" label="ANGPT1" cy:nodeId="2126">
    <graphics y="25937.574141191453" x="15868.442435397206" z="0.0"/>
  </node>
  <node id="25059" label="ARTN" cy:nodeId="2127">
    <graphics y="25859.070067094774" x="15878.453971041738" z="0.0"/>
  </node>
  <node id="25058" label="CAMK2B" cy:nodeId="2128">
    <graphics y="25935.383848833055" x="15353.905692233144" z="0.0"/>
  </node>
  <node id="25057" label="CAMK2D" cy:nodeId="2129">
    <graphics y="25689.54015986821" x="15890.130484713613" z="0.0"/>
  </node>
  <node id="25056" label="CAMK2G" cy:nodeId="2130">
    <graphics y="25577.114821123094" x="15802.113700045644" z="0.0"/>
  </node>
  <node id="25055" label="CSF2RA" cy:nodeId="2131">
    <graphics y="25923.40589778325" x="16000.523245944081" z="0.0"/>
  </node>
  <node id="25054" label="CSF2RB" cy:nodeId="2132">
    <graphics y="25785.70034472844" x="15972.866141451894" z="0.0"/>
  </node>
  <node id="25053" label="DLG4" cy:nodeId="2133">
    <graphics y="25958.621168779344" x="15877.539969576894" z="0.0"/>
  </node>
  <node id="25052" label="FRS3" cy:nodeId="2134">
    <graphics y="25840.81785457036" x="16016.28026498705" z="0.0"/>
  </node>
  <node id="25051" label="GAB2" cy:nodeId="2135">
    <graphics y="26168.051497148484" x="15814.692679537831" z="0.0"/>
  </node>
  <node id="25050" label="GDNF" cy:nodeId="2136">
    <graphics y="25763.611429857225" x="15743.74608529955" z="0.0"/>
  </node>
  <node id="25049" label="GFRA1" cy:nodeId="2137">
    <graphics y="25862.426664995164" x="15818.293265475331" z="0.0"/>
  </node>
  <node id="25048" label="GFRA2" cy:nodeId="2138">
    <graphics y="25747.19415156743" x="15856.456595553456" z="0.0"/>
  </node>
  <node id="25047" label="GFRA3" cy:nodeId="2139">
    <graphics y="25557.374403642625" x="16007.680228365956" z="0.0"/>
  </node>
  <node id="25046" label="GFRA4" cy:nodeId="2140">
    <graphics y="25783.224330591172" x="16082.442801608144" z="0.0"/>
  </node>
  <node id="25045" label="GRIN1" cy:nodeId="2141">
    <graphics y="25672.793783830613" x="15668.996878756581" z="0.0"/>
  </node>
  <node id="25044" label="GRIN2A" cy:nodeId="2142">
    <graphics y="25977.209547685594" x="15913.445059908925" z="0.0"/>
  </node>
  <node id="25043" label="GRIN2B" cy:nodeId="2143">
    <graphics y="25679.599112199754" x="15698.242240084706" z="0.0"/>
  </node>
  <node id="25042" label="GRIN2C" cy:nodeId="2144">
    <graphics y="26020.8528124561" x="15836.396720065175" z="0.0"/>
  </node>
  <node id="25041" label="GRIN2D" cy:nodeId="2145">
    <graphics y="25897.17654292485" x="15799.985587252675" z="0.0"/>
  </node>
  <node id="25040" label="IL2" cy:nodeId="2146">
    <graphics y="25725.177351640672" x="16117.587454928456" z="0.0"/>
  </node>
  <node id="25039" label="IL2RA" cy:nodeId="2147">
    <graphics y="25932.579359697313" x="15959.810477389394" z="0.0"/>
  </node>
  <node id="25038" label="IL2RB" cy:nodeId="2148">
    <graphics y="25951.83805720708" x="15932.280875338613" z="0.0"/>
  </node>
  <node id="25037" label="IL2RG" cy:nodeId="2149">
    <graphics y="26003.686079668016" x="15917.15331186205" z="0.0"/>
  </node>
  <node id="25036" label="IL3" cy:nodeId="2150">
    <graphics y="25872.646879838914" x="15725.132254733144" z="100.0">
      <att name="lockedVisualProperties" type="list" cy:type="List">
        <att name="NODE_BORDER_WIDTH" value="0.0" type="string" cy:type="String"/>
      </att>
    </graphics>
  </node>
  <node id="25035" label="IL3RA" cy:nodeId="2151">
    <graphics y="25979.04899470708" x="15722.2397376433" z="0.0"/>
  </node>
  <node id="25034" label="IL5" cy:nodeId="2152">
    <graphics y="25773.233140634507" x="15979.932059420644" z="0.0"/>
  </node>
  <node id="25033" label="IL5RA" cy:nodeId="2153">
    <graphics y="25979.950041460008" x="15827.5356360808" z="0.0"/>
  </node>
  <node id="25032" label="INPP5D" cy:nodeId="2154">
    <graphics y="26137.45603816411" x="15692.324149264394" z="0.0"/>
  </node>
  <node id="25031" label="IRS1" cy:nodeId="2155">
    <graphics y="26158.12840144536" x="15864.046500338613" z="0.0"/>
  </node>
  <node id="25030" label="IRS2" cy:nodeId="2156">
    <graphics y="25906.916548418016" x="15880.890372408925" z="0.0"/>
  </node>
  <node id="25029" label="JAK3" cy:nodeId="2157">
    <graphics y="25870.328947710008" x="16021.591544283925" z="0.0"/>
  </node>
  <node id="25028" label="LAT" cy:nodeId="2158">
    <graphics y="25832.991644548387" x="15763.098441256581" z="0.0"/>
  </node>
  <node id="25027" label="NRTN" cy:nodeId="2159">
    <graphics y="25756.30125300786" x="16023.689749850331" z="0.0"/>
  </node>
  <node id="25026" label="PSPN" cy:nodeId="2160">
    <graphics y="25840.849333452195" x="15968.4868079558" z="0.0"/>
  </node>
  <node id="25025" label="PTPRA" cy:nodeId="2161">
    <graphics y="25967.794539140672" x="15578.122580660878" z="0.0"/>
  </node>
  <node id="25024" label="RAPGEF2" cy:nodeId="2162">
    <graphics y="25987.3653704395" x="15862.312430514394" z="0.0"/>
  </node>
  <node id="25023" label="RASGEF1A" cy:nodeId="2163">
    <graphics y="25853.42184321782" x="15794.37108529955" z="0.0"/>
  </node>
  <node id="25022" label="RASGRF1" cy:nodeId="2164">
    <graphics y="25717.817557023973" x="16064.818717135488" z="0.0"/>
  </node>
  <node id="25021" label="RASGRP1" cy:nodeId="2165">
    <graphics y="26016.439528154344" x="15858.303763522206" z="0.0"/>
  </node>
  <node id="25020" label="RASGRP3" cy:nodeId="2166">
    <graphics y="25927.612196611375" x="15816.629569186269" z="0.0"/>
  </node>
  <node id="25019" label="RASGRP4" cy:nodeId="2167">
    <graphics y="25797.695773767442" x="15992.399100436269" z="0.0"/>
  </node>
  <node id="25018" label="SHC2" cy:nodeId="2168">
    <graphics y="25910.32218043706" x="15854.880667819081" z="0.0"/>
  </node>
  <node id="25017" label="SHC3" cy:nodeId="2169">
    <graphics y="25638.082884477586" x="15957.687369479238" z="0.0"/>
  </node>
  <node id="25016" label="STAT5B" cy:nodeId="2170">
    <graphics y="25780.622101472825" x="15722.753653658925" z="0.0"/>
  </node>
  <node id="25015" label="TEK" cy:nodeId="2171">
    <graphics y="25972.647017168016" x="16050.768912447988" z="0.0"/>
  </node>
  <node id="25014" label="ACTR5" cy:nodeId="2172">
    <graphics y="25889.338049577684" x="14985.1352454558" z="0.0"/>
  </node>
  <node id="25013" label="ADD1" cy:nodeId="2173">
    <graphics y="26707.871809648484" x="15303.81996835619" z="0.0"/>
  </node>
  <node id="25012" label="ATG101" cy:nodeId="2174">
    <graphics y="26079.40327327153" x="14551.685721530019" z="0.0"/>
  </node>
  <node id="25011" label="BMI1" cy:nodeId="2175">
    <graphics y="26036.09614436528" x="14757.254813326894" z="0.0"/>
  </node>
  <node id="25010" label="CCT4" cy:nodeId="2176">
    <graphics y="26492.238508867234" x="15051.704314364491" z="0.0"/>
  </node>
  <node id="25009" label="CCT5" cy:nodeId="2177">
    <graphics y="26360.518904375047" x="15045.09527505785" z="0.0"/>
  </node>
  <node id="25008" label="CCT6A" cy:nodeId="2178">
    <graphics y="26366.317244218797" x="15116.959389819203" z="0.0"/>
  </node>
  <node id="25007" label="CCT8" cy:nodeId="2179">
    <graphics y="26409.477583574266" x="14838.062888278066" z="0.0"/>
  </node>
  <node id="25006" label="CD81" cy:nodeId="2180">
    <graphics y="25399.757063554734" x="15260.109168185292" z="0.0"/>
  </node>
  <node id="25005" label="CEP170" cy:nodeId="2181">
    <graphics y="26519.54881160161" x="14993.088812960683" z="0.0"/>
  </node>
  <node id="25004" label="COL4A2" cy:nodeId="2182">
    <graphics y="25759.386219667405" x="15320.182547701894" z="0.0"/>
  </node>
  <node id="25003" label="CPSF3L" cy:nodeId="2183">
    <graphics y="25839.533598588914" x="14593.997916354238" z="0.0"/>
  </node>
  <node id="25002" label="CSNK2A1" cy:nodeId="2184">
    <graphics y="25625.13244502446" x="14737.192069186269" z="0.0"/>
  </node>
  <node id="25001" label="CSNK2A2" cy:nodeId="2185">
    <graphics y="25462.520582841844" x="14525.111930026113" z="0.0"/>
  </node>
  <node id="25000" label="DVL1" cy:nodeId="2186">
    <graphics y="26016.473967241258" x="15388.653769625722" z="0.0"/>
  </node>
  <node id="24999" label="DVL3" cy:nodeId="2187">
    <graphics y="26072.40461604497" x="14869.286673678456" z="0.0"/>
  </node>
  <node id="24998" label="EIF3H" cy:nodeId="2188">
    <graphics y="25480.747633623094" x="14684.352927340566" z="0.0"/>
  </node>
  <node id="24997" label="ERCC8" cy:nodeId="2189">
    <graphics y="25703.07450740239" x="14745.178580416738" z="0.0"/>
  </node>
  <node id="24996" label="EZH2" cy:nodeId="2190">
    <graphics y="25764.27141063115" x="14680.931937350331" z="0.0"/>
  </node>
  <node id="24995" label="FBXL15" cy:nodeId="2191">
    <graphics y="26559.174849199266" x="15075.868529452382" z="0.0"/>
  </node>
  <node id="24994" label="FBXL5" cy:nodeId="2192">
    <graphics y="26402.206282304734" x="14918.570883883534" z="0.0"/>
  </node>
  <node id="24993" label="GLB1" cy:nodeId="2193">
    <graphics y="26150.249891923875" x="14606.927909030019" z="0.0"/>
  </node>
  <node id="24992" label="GNB3" cy:nodeId="2194">
    <graphics y="26344.634382890672" x="15939.963553561269" z="0.0"/>
  </node>
  <node id="24991" label="GNB4" cy:nodeId="2195">
    <graphics y="26230.728407548875" x="15659.767508639394" z="0.0"/>
  </node>
  <node id="24990" label="GRK2" cy:nodeId="2196">
    <graphics y="26191.55662410161" x="15843.977225436269" z="0.0"/>
  </node>
  <node id="24989" label="LEPR" cy:nodeId="2197">
    <graphics y="25892.147604631395" x="15197.140982760488" z="0.0"/>
  </node>
  <node id="24988" label="LMO4" cy:nodeId="2198">
    <graphics y="25672.048262285203" x="14946.455527438222" z="0.0"/>
  </node>
  <node id="24987" label="MAGEB2" cy:nodeId="2199">
    <graphics y="25980.65200679204" x="14967.550223483144" z="0.0"/>
  </node>
  <node id="24986" label="MCRS1" cy:nodeId="2200">
    <graphics y="25808.786234544725" x="14916.53644479662" z="100.0">
      <att name="lockedVisualProperties" type="list" cy:type="List">
        <att name="NODE_BORDER_WIDTH" value="0.0" type="string" cy:type="String"/>
      </att>
    </graphics>
  </node>
  <node id="24985" label="MTIF2" cy:nodeId="2201">
    <graphics y="24869.539778398484" x="14395.15135873705" z="0.0"/>
  </node>
  <node id="24984" label="NAP1L1" cy:nodeId="2202">
    <graphics y="25622.170515703172" x="15291.369879855214" z="0.0"/>
  </node>
  <node id="24983" label="NCAPG" cy:nodeId="2203">
    <graphics y="25648.62075679204" x="14803.329886569081" z="0.0"/>
  </node>
  <node id="24982" label="ODC1" cy:nodeId="2204">
    <graphics y="26261.268110918016" x="15051.231982363759" z="0.0"/>
  </node>
  <node id="24981" label="PDCL" cy:nodeId="2205">
    <graphics y="26410.242415117234" x="15696.643485201894" z="0.0"/>
  </node>
  <node id="24980" label="POT1" cy:nodeId="2206">
    <graphics y="25726.557337449998" x="14978.272147311269" z="0.0"/>
  </node>
  <node id="24979" label="PPID" cy:nodeId="2207">
    <graphics y="26566.782149003953" x="14726.445700778066" z="0.0"/>
  </node>
  <node id="24978" label="PPP1CB" cy:nodeId="2208">
    <graphics y="25268.562910722703" x="14551.860526217519" z="0.0"/>
  </node>
  <node id="24977" label="PPP2R1B" cy:nodeId="2209">
    <graphics y="26507.43113582036" x="14921.04799569994" z="0.0"/>
  </node>
  <node id="24976" label="PPP2R5E" cy:nodeId="2210">
    <graphics y="26462.16776912114" x="14990.578696383534" z="0.0"/>
  </node>
  <node id="24975" label="PRKAB2" cy:nodeId="2211">
    <graphics y="25836.282023118943" x="14924.13590158373" z="0.0"/>
  </node>
  <node id="24974" label="PROC" cy:nodeId="2212">
    <graphics y="26176.52375666997" x="15954.570487155019" z="0.0"/>
  </node>
  <node id="24973" label="PTPRK" cy:nodeId="2213">
    <graphics y="25418.35526912114" x="14984.869422091542" z="0.0"/>
  </node>
  <node id="24972" label="RFC1" cy:nodeId="2214">
    <graphics y="26064.49638240239" x="14606.744437350331" z="0.0"/>
  </node>
  <node id="24971" label="RNF2" cy:nodeId="2215">
    <graphics y="25960.622984575242" x="14590.360953463613" z="0.0"/>
  </node>
  <node id="24970" label="RPA1" cy:nodeId="2216">
    <graphics y="26037.57548396489" x="14482.6127845183" z="0.0"/>
  </node>
  <node id="24969" label="RPL13" cy:nodeId="2217">
    <graphics y="25550.997404741258" x="14584.922660006581" z="0.0"/>
  </node>
  <node id="24968" label="RPL5" cy:nodeId="2218">
    <graphics y="25493.48139827153" x="14560.923209322988" z="0.0"/>
  </node>
  <node id="24967" label="RXRA" cy:nodeId="2219">
    <graphics y="25789.465712236375" x="14805.066916598378" z="0.0"/>
  </node>
  <node id="24966" label="SDHA" cy:nodeId="2220">
    <graphics y="25267.76414363286" x="15193.091963900624" z="0.0"/>
  </node>
  <node id="24965" label="SEC11A" cy:nodeId="2221">
    <graphics y="25583.985197710008" x="14615.399466647206" z="0.0"/>
  </node>
  <node id="24964" label="SIMC1" cy:nodeId="2222">
    <graphics y="26218.97752253911" x="14974.550040377675" z="0.0"/>
  </node>
  <node id="24963" label="SIRT1" cy:nodeId="2223">
    <graphics y="25691.955900835008" x="14594.578910006581" z="0.0"/>
  </node>
  <node id="24962" label="SMC4" cy:nodeId="2224">
    <graphics y="26125.492445634813" x="15319.651389254628" z="0.0"/>
  </node>
  <node id="24961" label="SSRP1" cy:nodeId="2225">
    <graphics y="25796.787907289476" x="14506.144400729238">
      <att name="lockedVisualProperties" type="list" cy:type="List">
        <att name="NODE_SIZE" value="120.0" type="string" cy:type="String"/>
        <att name="NODE_Z_LOCATION" value="250.0" type="string" cy:type="String"/>
      </att>
    </graphics>
  </node>
  <node id="24960" label="STAU1" cy:nodeId="2226">
    <graphics y="26180.115126298875" x="15194.356482638417" z="0.0"/>
  </node>
  <node id="24959" label="SUPT16H" cy:nodeId="2227">
    <graphics y="25778.172263788194" x="14727.703299655019" z="0.0"/>
  </node>
  <node id="24958" label="SYNE4" cy:nodeId="2228">
    <graphics y="25574.9365221729" x="15622.555441989003" z="0.0"/>
  </node>
  <node id="24957" label="TAF1D" cy:nodeId="2229">
    <graphics y="26044.45213191411" x="14882.754569186269" z="0.0"/>
  </node>
  <node id="24956" label="TCP1" cy:nodeId="2230">
    <graphics y="26224.28642146489" x="14995.114928378163" z="0.0"/>
  </node>
  <node id="24955" label="TCTEX1D2" cy:nodeId="2231">
    <graphics y="26404.188337968797" x="14367.341849459706" z="0.0"/>
  </node>
  <node id="24954" label="UPF1" cy:nodeId="2232">
    <graphics y="25548.143934892625" x="14498.634513033925" z="0.0"/>
  </node>
  <node id="24953" label="UTP14A" cy:nodeId="2233">
    <graphics y="25539.426481889695" x="14743.323599947988" z="0.0"/>
  </node>
  <node id="24952" label="WDR1" cy:nodeId="2234">
    <graphics y="26489.411665605516" x="14903.90413583666" z="0.0"/>
  </node>
  <node id="24951" label="ZNHIT1" cy:nodeId="2235">
    <graphics y="26322.288435625047" x="14863.32405771166" z="0.0"/>
  </node>
  <node id="24950" label="AGT" cy:nodeId="2236">
    <graphics y="26228.953657793016" x="16020.073660983144" z="0.0"/>
  </node>
  <node id="24949" label="ATP6AP2" cy:nodeId="2237">
    <graphics y="25083.560286210984" x="15909.706290377675" z="0.0"/>
  </node>
  <node id="24948" label="BACH2" cy:nodeId="2238">
    <graphics y="25297.244002031297" x="15473.216422213613" z="0.0"/>
  </node>
  <node id="24947" label="KRTAP2-3" cy:nodeId="2239">
    <graphics y="25353.36683528325" x="15285.316672457753" z="0.0"/>
  </node>
  <node id="24946" label="MTUS2" cy:nodeId="2240">
    <graphics y="25871.361082719774" x="15351.462088717519" z="0.0"/>
  </node>
  <node id="24945" label="NAPA" cy:nodeId="2241">
    <graphics y="25270.64189021489" x="15636.805411471425" z="0.0"/>
  </node>
  <node id="24944" label="PREB" cy:nodeId="2242">
    <graphics y="25543.249617265672" x="15249.159537447988" z="0.0"/>
  </node>
  <node id="24943" label="SAR1B" cy:nodeId="2243">
    <graphics y="25350.77485530278" x="15565.977255953847" z="0.0"/>
  </node>
  <node id="24942" label="SCFD1" cy:nodeId="2244">
    <graphics y="25388.10676448247" x="15540.662009371816" z="100.0">
      <att name="lockedVisualProperties" type="list" cy:type="List">
        <att name="NODE_BORDER_WIDTH" value="0.0" type="string" cy:type="String"/>
      </att>
    </graphics>
  </node>
  <node id="24941" label="SEC16A" cy:nodeId="2245">
    <graphics y="25184.98795955083" x="15695.610221041738" z="0.0"/>
  </node>
  <node id="24940" label="SEC16B" cy:nodeId="2246">
    <graphics y="25135.826704668016" x="15769.293143405019" z="0.0"/>
  </node>
  <node id="24939" label="CTTNBP2NL" cy:nodeId="2247">
    <graphics y="25289.87727229497" x="15080.049090518056" z="100.0">
      <att name="lockedVisualProperties" type="list" cy:type="List">
        <att name="NODE_BORDER_WIDTH" value="0.0" type="string" cy:type="String"/>
      </att>
    </graphics>
  </node>
  <node id="24938" label="CTTNBP2" cy:nodeId="2248">
    <graphics y="24745.016035722703" x="14955.548361910878" z="0.0"/>
  </node>
  <node id="24937" label="MOB4" cy:nodeId="2249">
    <graphics y="25562.88737361333" x="15407.044699801503" z="0.0"/>
  </node>
  <node id="24936" label="STK24" cy:nodeId="2250">
    <graphics y="25061.902876543016" x="15137.869700564443" z="0.0"/>
  </node>
  <node id="24935" label="STK25" cy:nodeId="2251">
    <graphics y="24898.842817949266" x="15438.846915377675" z="0.0"/>
  </node>
  <node id="24934" label="STK26" cy:nodeId="2252">
    <graphics y="24877.22508113286" x="15102.332568301259" z="0.0"/>
  </node>
  <node id="24933" label="STRIP1" cy:nodeId="2253">
    <graphics y="24746.67936580083" x="15099.678078784047" z="0.0"/>
  </node>
  <node id="24932" label="STRN" cy:nodeId="2254">
    <graphics y="25057.26023738286" x="15120.444692744313" z="0.0"/>
  </node>
  <node id="24931" label="STRN3" cy:nodeId="2255">
    <graphics y="25013.144575761766" x="15303.90004648119" z="0.0"/>
  </node>
  <node id="24930" label="STRN4" cy:nodeId="2256">
    <graphics y="25572.011595415086" x="14935.346625460683" z="0.0"/>
  </node>
  <node id="24929" label="ZRANB1" cy:nodeId="2257">
    <graphics y="25654.641691850633" x="15093.92401422411" z="0.0"/>
  </node>
  <node id="24928" label="CTU2" cy:nodeId="2258">
    <graphics y="25732.11916606328" x="14390.0239173308" z="100.0">
      <att name="lockedVisualProperties" type="list" cy:type="List">
        <att name="NODE_BORDER_WIDTH" value="0.0" type="string" cy:type="String"/>
      </att>
    </graphics>
  </node>
  <node id="24927" label="RAN" cy:nodeId="2259">
    <graphics y="25554.240980791063" x="14130.641715182363" z="0.0"/>
  </node>
  <node id="24926" label="XPOT" cy:nodeId="2260">
    <graphics y="25723.268965410203" x="13826.707450045644" z="0.0"/>
  </node>
  <node id="24925" label="CUL4A" cy:nodeId="2261">
    <graphics y="25956.805098222703" x="14587.924552096425" z="100.0">
      <att name="lockedVisualProperties" type="list" cy:type="List">
        <att name="NODE_BORDER_WIDTH" value="0.0" type="string" cy:type="String"/>
      </att>
    </graphics>
  </node>
  <node id="24924" label="CHD1L" cy:nodeId="2262">
    <graphics y="26287.943922685594" x="14413.442069186269" z="0.0"/>
  </node>
  <node id="24923" label="COPS2" cy:nodeId="2263">
    <graphics y="25776.317765878648" x="14657.048453463613" z="0.0"/>
  </node>
  <node id="24922" label="COPS3" cy:nodeId="2264">
    <graphics y="25558.25466792485" x="15095.998402728139" z="0.0"/>
  </node>
  <node id="24921" label="COPS4" cy:nodeId="2265">
    <graphics y="26307.658552812547" x="14571.077384127675" z="0.0"/>
  </node>
  <node id="24920" label="COPS7A" cy:nodeId="2266">
    <graphics y="25884.244688676805" x="14781.639762057363" z="0.0"/>
  </node>
  <node id="24919" label="COPS7B" cy:nodeId="2267">
    <graphics y="25915.04002253911" x="14851.505637301503" z="0.0"/>
  </node>
  <node id="24918" label="COPS8" cy:nodeId="2268">
    <graphics y="26097.041060136766" x="14609.350882662831" z="0.0"/>
  </node>
  <node id="24917" label="CUL4B" cy:nodeId="2269">
    <graphics y="25730.18558375737" x="14496.385672701894" z="0.0"/>
  </node>
  <node id="24916" label="DDB2" cy:nodeId="2270">
    <graphics y="26362.306013750047" x="14284.252371920644" z="0.0"/>
  </node>
  <node id="24915" label="DTL" cy:nodeId="2271">
    <graphics y="26204.41078059575" x="14337.601493014394" z="0.0"/>
  </node>
  <node id="24914" label="EP300" cy:nodeId="2272">
    <graphics y="25840.39847438237" x="14751.065207614003" z="0.0"/>
  </node>
  <node id="24913" label="ERCC1" cy:nodeId="2273">
    <graphics y="25949.319670366258" x="14472.729117526113" z="0.0"/>
  </node>
  <node id="24912" label="ERCC2" cy:nodeId="2274">
    <graphics y="25658.255163835496" x="14186.530203951894" z="0.0"/>
  </node>
  <node id="24911" label="ERCC3" cy:nodeId="2275">
    <graphics y="26040.45341365239" x="14288.367301119863" z="0.0"/>
  </node>
  <node id="24910" label="ERCC4" cy:nodeId="2276">
    <graphics y="25973.443953203172" x="14294.241385592519" z="0.0"/>
  </node>
  <node id="24909" label="ERCC5" cy:nodeId="2277">
    <graphics y="25947.785368608445" x="14652.035391940175" z="0.0"/>
  </node>
  <node id="24908" label="GPS1" cy:nodeId="2278">
    <graphics y="26192.941908525438" x="14750.941001071034" z="0.0"/>
  </node>
  <node id="24907" label="GSTK1" cy:nodeId="2279">
    <graphics y="25658.363104509324" x="14671.300009860097" z="0.0"/>
  </node>
  <node id="24906" label="GTF2H2" cy:nodeId="2280">
    <graphics y="25922.36144893071" x="14483.40819467455" z="0.0"/>
  </node>
  <node id="24905" label="GTF2H3" cy:nodeId="2281">
    <graphics y="25952.684752153367" x="14405.26561654955" z="0.0"/>
  </node>
  <node id="24904" label="GTF2H4" cy:nodeId="2282">
    <graphics y="25588.791350053758" x="14357.67772592455" z="0.0"/>
  </node>
  <node id="24903" label="GTF2H5" cy:nodeId="2283">
    <graphics y="25983.558012651414" x="14490.922171725331" z="0.0"/>
  </node>
  <node id="24902" label="HMGN1" cy:nodeId="2284">
    <graphics y="25876.398947404832" x="14540.639945162831" z="100.0">
      <att name="lockedVisualProperties" type="list" cy:type="List">
        <att name="NODE_BORDER_WIDTH" value="0.0" type="string" cy:type="String"/>
      </att>
    </graphics>
  </node>
  <node id="24901" label="LIG1" cy:nodeId="2285">
    <graphics y="25842.884310411424" x="14333.502982272206" z="0.0"/>
  </node>
  <node id="24900" label="LIG3" cy:nodeId="2286">
    <graphics y="26041.446150468797" x="14375.565787447988" z="0.0"/>
  </node>
  <node id="24899" label="PARP1" cy:nodeId="2287">
    <graphics y="25873.693220781297" x="14546.692679537831" z="0.0"/>
  </node>
  <node id="24898" label="PHLDA3" cy:nodeId="2288">
    <graphics y="25866.824881242723" x="14901.983298434316" z="0.0"/>
  </node>
  <node id="24897" label="POLD1" cy:nodeId="2289">
    <graphics y="25817.12576548955" x="14496.793509615956" z="0.0"/>
  </node>
  <node id="24896" label="POLD2" cy:nodeId="2290">
    <graphics y="25959.8049608936" x="14439.054495944081" z="0.0"/>
  </node>
  <node id="24895" label="POLD3" cy:nodeId="2291">
    <graphics y="25714.940054582567" x="14439.010367526113" z="0.0"/>
  </node>
  <node id="24894" label="POLD4" cy:nodeId="2292">
    <graphics y="25982.521391557664" x="14684.8549720183" z="0.0"/>
  </node>
  <node id="24893" label="POLH" cy:nodeId="2293">
    <graphics y="26212.88493220708" x="14051.191580905019" z="0.0"/>
  </node>
  <node id="24892" label="POLK" cy:nodeId="2294">
    <graphics y="26169.45277278325" x="14475.738150729238" z="0.0"/>
  </node>
  <node id="24891" label="RAD18" cy:nodeId="2295">
    <graphics y="26388.590193437547" x="14224.3989173308" z="0.0"/>
  </node>
  <node id="24890" label="RAD23B" cy:nodeId="2296">
    <graphics y="26045.056227373094" x="14762.302176608144" z="0.0"/>
  </node>
  <node id="24889" label="RBBP5" cy:nodeId="2297">
    <graphics y="25959.808043168992" x="14516.502493990956" z="100.0">
      <att name="lockedVisualProperties" type="list" cy:type="List">
        <att name="NODE_BORDER_WIDTH" value="0.0" type="string" cy:type="String"/>
      </att>
    </graphics>
  </node>
  <node id="24888" label="RFC2" cy:nodeId="2298">
    <graphics y="26043.28089778325" x="14560.523551119863" z="0.0"/>
  </node>
  <node id="24887" label="RFC3" cy:nodeId="2299">
    <graphics y="26073.19529597661" x="14468.981253756581" z="0.0"/>
  </node>
  <node id="24886" label="RFC4" cy:nodeId="2300">
    <graphics y="26096.474318193406" x="14488.082083834706" z="0.0"/>
  </node>
  <node id="24885" label="RFC5" cy:nodeId="2301">
    <graphics y="26085.947523759813" x="14492.544119967519" z="0.0"/>
  </node>
  <node id="24884" label="RNF111" cy:nodeId="2302">
    <graphics y="26265.955824541063" x="14530.756278170644" z="0.0"/>
  </node>
  <node id="24883" label="RPA2" cy:nodeId="2303">
    <graphics y="26057.30937068364" x="14564.652762545644" z="0.0"/>
  </node>
  <node id="24882" label="RPA3" cy:nodeId="2304">
    <graphics y="26023.026594804734" x="14408.340018405019" z="0.0"/>
  </node>
  <node id="24881" label="TCEA1" cy:nodeId="2305">
    <graphics y="25940.211622880906" x="14381.288321627675" z="0.0"/>
  </node>
  <node id="24880" label="UBE2B" cy:nodeId="2306">
    <graphics y="26191.630079912156" x="14563.672598971425" z="0.0"/>
  </node>
  <node id="24879" label="UBE2V2" cy:nodeId="2307">
    <graphics y="26303.37809626958" x="14625.233451022206" z="0.0"/>
  </node>
  <node id="24878" label="USP1" cy:nodeId="2308">
    <graphics y="26018.598997758836" x="14654.397910250722" z="100.0">
      <att name="lockedVisualProperties" type="list" cy:type="List">
        <att name="NODE_BORDER_WIDTH" value="0.0" type="string" cy:type="String"/>
      </att>
    </graphics>
  </node>
  <node id="24877" label="UVSSA" cy:nodeId="2309">
    <graphics y="26153.926680253953" x="14417.1284095183" z="0.0"/>
  </node>
  <node id="24876" label="XPA" cy:nodeId="2310">
    <graphics y="25939.83708064458" x="14679.392966403066" z="100.0">
      <att name="lockedVisualProperties" type="list" cy:type="List">
        <att name="NODE_BORDER_WIDTH" value="0.0" type="string" cy:type="String"/>
      </att>
    </graphics>
  </node>
  <node id="24875" label="XPC" cy:nodeId="2311">
    <graphics y="26231.34178035161" x="14439.887625826894" z="0.0"/>
  </node>
  <node id="24874" label="XRCC1" cy:nodeId="2312">
    <graphics y="26051.769758867234" x="14381.409964694081" z="0.0"/>
  </node>
  <node id="24873" label="ZBTB32" cy:nodeId="2313">
    <graphics y="26090.44135920903" x="14794.425559176503" z="0.0"/>
  </node>
  <node id="24872" label="ZNF830" cy:nodeId="2314">
    <graphics y="25888.33740107915" x="14488.647086276113" z="0.0"/>
  </node>
  <node id="24871" label="CUX1" cy:nodeId="2315">
    <graphics y="25637.133726762742" x="15583.186423434316" z="100.0">
      <att name="lockedVisualProperties" type="list" cy:type="List">
        <att name="NODE_BORDER_WIDTH" value="0.0" type="string" cy:type="String"/>
      </att>
    </graphics>
  </node>
  <node id="24870" label="CA12" cy:nodeId="2316">
    <graphics y="25068.24784724614" x="15633.379630221425" z="0.0"/>
  </node>
  <node id="24869" label="CNBP" cy:nodeId="2317">
    <graphics y="25684.975722002" x="15039.8491126433" z="0.0"/>
  </node>
  <node id="24868" label="ELAC2" cy:nodeId="2318">
    <graphics y="25404.50190608403" x="15135.519686831532" z="0.0"/>
  </node>
  <node id="24867" label="ERLIN2" cy:nodeId="2319">
    <graphics y="25260.029524492234" x="16043.797171725331" z="0.0"/>
  </node>
  <node id="24866" label="FGFR1OP2" cy:nodeId="2320">
    <graphics y="25396.8868548145" x="15902.109610690175" z="0.0"/>
  </node>
  <node id="24865" label="GOLGA5" cy:nodeId="2321">
    <graphics y="25406.404341386766" x="15395.22688974291" z="0.0"/>
  </node>
  <node id="24864" label="GOLIM4" cy:nodeId="2322">
    <graphics y="25410.264021562547" x="16023.532340182363" z="0.0"/>
  </node>
  <node id="24863" label="MAX" cy:nodeId="2323">
    <graphics y="25325.51545588872" x="15231.379531039296" z="0.0"/>
  </node>
  <node id="24862" label="STAT1" cy:nodeId="2324">
    <graphics y="25684.67394893071" x="15566.29085458666" z="100.0">
      <att name="lockedVisualProperties" type="list" cy:type="List">
        <att name="NODE_BORDER_WIDTH" value="0.0" type="string" cy:type="String"/>
      </att>
    </graphics>
  </node>
  <node id="24861" label="TRIM24" cy:nodeId="2325">
    <graphics y="25905.018179582567" x="15546.551962985097" z="0.0"/>
  </node>
  <node id="24860" label="ZMYM2" cy:nodeId="2326">
    <graphics y="25723.982283281297" x="15961.442191256581" z="0.0"/>
  </node>
  <node id="24859" label="CYP11A1" cy:nodeId="2327">
    <graphics y="25199.012251543016" x="15380.651328219472" z="100.0">
      <att name="lockedVisualProperties" type="list" cy:type="List">
        <att name="NODE_BORDER_WIDTH" value="0.0" type="string" cy:type="String"/>
      </att>
    </graphics>
  </node>
  <node id="24858" label="FDX1" cy:nodeId="2328">
    <graphics y="24749.34696833989" x="15706.667777194081" z="0.0"/>
  </node>
  <node id="24857" label="FDX2" cy:nodeId="2329">
    <graphics y="24845.009993242234" x="15723.194937838613">
      <att name="lockedVisualProperties" type="list" cy:type="List">
        <att name="NODE_SIZE" value="120.0" type="string" cy:type="String"/>
        <att name="NODE_Z_LOCATION" value="250.0" type="string" cy:type="String"/>
      </att>
    </graphics>
  </node>
  <node id="24856" label="FDXR" cy:nodeId="2330">
    <graphics y="24758.830488847703" x="15655.766715182363" z="0.0"/>
  </node>
  <node id="24855" label="STAR" cy:nodeId="2331">
    <graphics y="24791.826399492234" x="15709.441214694081" z="0.0"/>
  </node>
  <node id="24854" label="CYP1A2" cy:nodeId="2332">
    <graphics y="24313.769575761766" x="14969.760123385488" z="100.0">
      <att name="lockedVisualProperties" type="list" cy:type="List">
        <att name="NODE_BORDER_WIDTH" value="0.0" type="string" cy:type="String"/>
      </att>
    </graphics>
  </node>
  <node id="24853" label="MGST3" cy:nodeId="2333">
    <graphics y="24044.78593318364" x="15014.632704867421" z="0.0"/>
  </node>
  <node id="24852" label="PLA2G4A" cy:nodeId="2334">
    <graphics y="24659.634688066453" x="14931.815375460683" z="0.0"/>
  </node>
  <node id="24851" label="TPMT" cy:nodeId="2335">
    <graphics y="24485.25456111333" x="14961.10237802416" z="0.0"/>
  </node>
  <node id="24850" label="DAPK2" cy:nodeId="2336">
    <graphics y="26822.641157793016" x="15031.85791696459" z="100.0">
      <att name="lockedVisualProperties" type="list" cy:type="List">
        <att name="NODE_BORDER_WIDTH" value="0.0" type="string" cy:type="String"/>
      </att>
    </graphics>
  </node>
  <node id="24849" label="FAM9B" cy:nodeId="2337">
    <graphics y="26266.83378474614" x="14934.532691134511" z="0.0"/>
  </node>
  <node id="24848" label="DBNDD2" cy:nodeId="2338">
    <graphics y="26668.134382890672" x="15429.782248629628" z="100.0">
      <att name="lockedVisualProperties" type="list" cy:type="List">
        <att name="NODE_BORDER_WIDTH" value="0.0" type="string" cy:type="String"/>
      </att>
    </graphics>
  </node>
  <node id="24847" label="CALCOCO2" cy:nodeId="2339">
    <graphics y="26271.593123125047" x="15170.392535342275" z="0.0"/>
  </node>
  <node id="24846" label="DCAF5" cy:nodeId="2340">
    <graphics y="25789.634357141465" x="16355.641287936269">
      <att name="lockedVisualProperties" type="list" cy:type="List">
        <att name="NODE_Z_LOCATION" value="250.0" type="string" cy:type="String"/>
      </att>
    </graphics>
  </node>
  <node id="24845" label="DDA1" cy:nodeId="2341">
    <graphics y="25868.493025468797" x="16061.731131686269" z="0.0"/>
  </node>
  <node id="24844" label="DCPS" cy:nodeId="2342">
    <graphics y="25153.27763240239" x="14467.399161471425" z="100.0">
      <att name="lockedVisualProperties" type="list" cy:type="List">
        <att name="NODE_BORDER_WIDTH" value="0.0" type="string" cy:type="String"/>
      </att>
    </graphics>
  </node>
  <node id="24843" label="DIS3" cy:nodeId="2343">
    <graphics y="25150.754316972703" x="14384.851493014394" z="0.0"/>
  </node>
  <node id="24842" label="EXOSC1" cy:nodeId="2344">
    <graphics y="25053.500044511766" x="14327.215140475331" z="0.0"/>
  </node>
  <node id="24841" label="EXOSC2" cy:nodeId="2345">
    <graphics y="25113.605086015672" x="14328.136954440175" z="0.0"/>
  </node>
  <node id="24840" label="EXOSC3" cy:nodeId="2346">
    <graphics y="25170.442427324266" x="14492.305289401113" z="0.0"/>
  </node>
  <node id="24839" label="EXOSC4" cy:nodeId="2347">
    <graphics y="25163.045454668016" x="14601.969840182363" z="0.0"/>
  </node>
  <node id="24838" label="EXOSC5" cy:nodeId="2348">
    <graphics y="25144.703047441453" x="14287.470084322988" z="0.0"/>
  </node>
  <node id="24837" label="EXOSC6" cy:nodeId="2349">
    <graphics y="25092.47379939458" x="14312.880545748769" z="0.0"/>
  </node>
  <node id="24836" label="EXOSC7" cy:nodeId="2350">
    <graphics y="25146.940046953172" x="14243.327750338613" z="0.0"/>
  </node>
  <node id="24835" label="EXOSC9" cy:nodeId="2351">
    <graphics y="25245.668074296922" x="14340.217093600331" z="0.0"/>
  </node>
  <node id="24834" label="ATP1B1" cy:nodeId="2352">
    <graphics y="24976.655501054734" x="14734.067496432363" z="0.0"/>
  </node>
  <node id="24833" label="CDC73" cy:nodeId="2353">
    <graphics y="25754.168951677293" x="14292.466849459706" z="0.0"/>
  </node>
  <node id="24832" label="GADD45G" cy:nodeId="2354">
    <graphics y="25483.51985041997" x="14826.972678317128">
      <att name="lockedVisualProperties" type="list" cy:type="List">
        <att name="NODE_SIZE" value="120.0" type="string" cy:type="String"/>
        <att name="NODE_Z_LOCATION" value="250.0" type="string" cy:type="String"/>
      </att>
    </graphics>
  </node>
  <node id="24831" label="MKNK1" cy:nodeId="2355">
    <graphics y="24924.72392146489" x="14966.554175509511" z="0.0"/>
  </node>
  <node id="24830" label="RAP1B" cy:nodeId="2356">
    <graphics y="25641.94216792485" x="15317.858191622792" z="0.0"/>
  </node>
  <node id="24829" label="STK3" cy:nodeId="2357">
    <graphics y="25230.463789628953" x="14783.568869723378" z="0.0"/>
  </node>
  <node id="24828" label="TNFSF11" cy:nodeId="2358">
    <graphics y="25525.30662410161" x="14879.804968966542" z="0.0"/>
  </node>
  <node id="24827" label="DDX10" cy:nodeId="2359">
    <graphics y="25118.26414363286" x="16425.679740084706" z="100.0">
      <att name="lockedVisualProperties" type="list" cy:type="List">
        <att name="NODE_BORDER_WIDTH" value="0.0" type="string" cy:type="String"/>
      </att>
    </graphics>
  </node>
  <node id="24826" label="G3BP2" cy:nodeId="2360">
    <graphics y="25241.077864335984" x="16190.640433444081" z="0.0"/>
  </node>
  <node id="24825" label="HNRNPLL" cy:nodeId="2361">
    <graphics y="25692.188116716356" x="14462.953421725331" z="0.0"/>
  </node>
  <node id="24824" label="RPS15A" cy:nodeId="2362">
    <graphics y="25480.488661455125" x="14175.753470553456" z="0.0"/>
  </node>
  <node id="24823" label="TDG" cy:nodeId="2363">
    <graphics y="26286.546156572313" x="14388.745963229238" z="0.0"/>
  </node>
  <node id="24822" label="ZC3H10" cy:nodeId="2364">
    <graphics y="25710.98530452153" x="14626.372183932363" z="0.0"/>
  </node>
  <node id="24821" label="ZFP36" cy:nodeId="2365">
    <graphics y="25637.707579301805" x="14209.990286959706" z="0.0"/>
  </node>
  <node id="24820" label="AGAP1" cy:nodeId="2366">
    <graphics y="26503.537153886766" x="15482.249686373769" z="0.0"/>
  </node>
  <node id="24819" label="ANKRD34A" cy:nodeId="2367">
    <graphics y="26407.166853593797" x="15519.896201266347" z="0.0"/>
  </node>
  <node id="24818" label="CBY1" cy:nodeId="2368">
    <graphics y="25958.49558894536" x="15085.140841616689" z="0.0"/>
  </node>
  <node id="24817" label="CDK16" cy:nodeId="2369">
    <graphics y="26592.730391191453" x="15537.013419283925" z="0.0"/>
  </node>
  <node id="24816" label="DCLK1" cy:nodeId="2370">
    <graphics y="26518.761274980516" x="15372.660849703847" z="0.0"/>
  </node>
  <node id="24815" label="DENND1A" cy:nodeId="2371">
    <graphics y="26392.526472734422" x="15231.214629305898" z="0.0"/>
  </node>
  <node id="24814" label="EIF4E2" cy:nodeId="2372">
    <graphics y="26317.35172908208" x="15256.483771456777" z="0.0"/>
  </node>
  <node id="24813" label="FAM110A" cy:nodeId="2373">
    <graphics y="26469.87351863286" x="15515.699301852284" z="0.0"/>
  </node>
  <node id="24812" label="FAM110B" cy:nodeId="2374">
    <graphics y="26584.318220781297" x="15552.204978121816" z="0.0"/>
  </node>
  <node id="24811" label="FAM53C" cy:nodeId="2375">
    <graphics y="26338.488691972703" x="15425.888358248769" z="0.0"/>
  </node>
  <node id="24810" label="GIGYF1" cy:nodeId="2376">
    <graphics y="26057.636091875047" x="15199.918471468984" z="0.0"/>
  </node>
  <node id="24809" label="KCTD3" cy:nodeId="2377">
    <graphics y="26156.15476863286" x="15155.631957186757" z="0.0"/>
  </node>
  <node id="24808" label="KIF13B" cy:nodeId="2378">
    <graphics y="26102.951399492234" x="15278.954169405995" z="0.0"/>
  </node>
  <node id="24807" label="LIMA1" cy:nodeId="2379">
    <graphics y="26558.37614314458" x="15451.450003756581" z="0.0"/>
  </node>
  <node id="24806" label="LRFN1" cy:nodeId="2380">
    <graphics y="26416.402571367234" x="15410.997336520253" z="0.0"/>
  </node>
  <node id="24805" label="MAGI1" cy:nodeId="2381">
    <graphics y="26577.840193437547" x="15348.251258029042" z="0.0"/>
  </node>
  <node id="24804" label="MAST3" cy:nodeId="2382">
    <graphics y="26379.74754207036" x="15278.528754366933" z="0.0"/>
  </node>
  <node id="24803" label="PPM1H" cy:nodeId="2383">
    <graphics y="26731.682722734422" x="15217.810179843007" z="0.0"/>
  </node>
  <node id="24802" label="RTKN" cy:nodeId="2384">
    <graphics y="26313.03562800786" x="15305.859503878652" z="0.0"/>
  </node>
  <node id="24801" label="SH3PXD2A" cy:nodeId="2385">
    <graphics y="26353.592390703172" x="15329.782752169667" z="0.0"/>
  </node>
  <node id="24800" label="SIPA1L1" cy:nodeId="2386">
    <graphics y="26423.02879207036" x="15498.07616342455" z="0.0"/>
  </node>
  <node id="24799" label="SRSF12" cy:nodeId="2387">
    <graphics y="26604.918379472703" x="15561.22249521166" z="0.0"/>
  </node>
  <node id="24798" label="TESK2" cy:nodeId="2388">
    <graphics y="26336.080122636766" x="15374.450369967519" z="100.0">
      <att name="lockedVisualProperties" type="list" cy:type="List">
        <att name="NODE_BORDER_WIDTH" value="0.0" type="string" cy:type="String"/>
      </att>
    </graphics>
  </node>
  <node id="24797" label="ZBTB21" cy:nodeId="2389">
    <graphics y="26208.82465999028" x="15224.911841525136" z="0.0"/>
  </node>
  <node id="24796" label="ZNF638" cy:nodeId="2390">
    <graphics y="26249.388930009813" x="15000.450789584218" z="0.0"/>
  </node>
  <node id="24795" label="DIAPH1" cy:nodeId="2391">
    <graphics y="25937.337629960984" x="15454.0346595183">
      <att name="lockedVisualProperties" type="list" cy:type="List">
        <att name="NODE_SIZE" value="120.0" type="string" cy:type="String"/>
        <att name="NODE_Z_LOCATION" value="250.0" type="string" cy:type="String"/>
      </att>
    </graphics>
  </node>
  <node id="24794" label="PKD2" cy:nodeId="2392">
    <graphics y="25512.14469783208" x="15759.958304537831" z="0.0"/>
  </node>
  <node id="24793" label="PPM1F" cy:nodeId="2393">
    <graphics y="25523.837599443406" x="15229.924170626698" z="0.0"/>
  </node>
  <node id="24792" label="FLII" cy:nodeId="2394">
    <graphics y="24634.96562068364" x="15609.47084726244" z="0.0"/>
  </node>
  <node id="24791" label="PFN2" cy:nodeId="2395">
    <graphics y="25174.501082109422" x="15240.00121988207" z="0.0"/>
  </node>
  <node id="24790" label="RUSC2" cy:nodeId="2396">
    <graphics y="24584.66239802739" x="15569.538016451894" z="0.0"/>
  </node>
  <node id="24789" label="SLC25A21" cy:nodeId="2397">
    <graphics y="25138.178267168016" x="15252.197837008534" z="0.0"/>
  </node>
  <node id="24788" label="SUCLA2" cy:nodeId="2398">
    <graphics y="24837.937117265672" x="15657.865409030019" z="0.0"/>
  </node>
  <node id="24787" label="SUCLG1" cy:nodeId="2399">
    <graphics y="24788.473066972703" x="15572.099631442128" z="0.0"/>
  </node>
  <node id="24786" label="SUCLG2" cy:nodeId="2400">
    <graphics y="24926.93992488286" x="15522.28823007494" z="0.0"/>
  </node>
  <node id="24785" label="TUBB2A" cy:nodeId="2401">
    <graphics y="25992.37283198735" x="15182.201201571523" z="0.0"/>
  </node>
  <node id="24784" label="DNAJC30" cy:nodeId="2402">
    <graphics y="24482.170454668016" x="14899.523841036855" z="100.0">
      <att name="lockedVisualProperties" type="list" cy:type="List">
        <att name="NODE_BORDER_WIDTH" value="0.0" type="string" cy:type="String"/>
      </att>
    </graphics>
  </node>
  <node id="24783" label="DNAJC4" cy:nodeId="2403">
    <graphics y="26076.820875810594" x="15132.350300921498" z="100.0">
      <att name="lockedVisualProperties" type="list" cy:type="List">
        <att name="NODE_BORDER_WIDTH" value="0.0" type="string" cy:type="String"/>
      </att>
    </graphics>
  </node>
  <node id="24782" label="CACYBP" cy:nodeId="2404">
    <graphics y="25354.49491755864" x="15235.844016207753" z="0.0"/>
  </node>
  <node id="24781" label="FKBP5" cy:nodeId="2405">
    <graphics y="25171.223066972703" x="15803.031668795644" z="0.0"/>
  </node>
  <node id="24780" label="HSF2" cy:nodeId="2406">
    <graphics y="25610.97329585454" x="15225.889136447011" z="0.0"/>
  </node>
  <node id="24779" label="NUDCD3" cy:nodeId="2407">
    <graphics y="25385.861830400438" x="15687.917716158925" z="0.0"/>
  </node>
  <node id="24778" label="STUB1" cy:nodeId="2408">
    <graphics y="25532.761595415086" x="15253.196631564198" z="0.0"/>
  </node>
  <node id="24777" label="TTC1" cy:nodeId="2409">
    <graphics y="25614.749540971727" x="15644.42479623705" z="100.0">
      <att name="lockedVisualProperties" type="list" cy:type="List">
        <att name="NODE_BORDER_WIDTH" value="0.0" type="string" cy:type="String"/>
      </att>
    </graphics>
  </node>
  <node id="24776" label="SNCA" cy:nodeId="2410">
    <graphics y="25187.546309160203" x="15160.733565463124" z="0.0"/>
  </node>
  <node id="24775" label="USP19" cy:nodeId="2411">
    <graphics y="25296.082594560594" x="14608.675986422597" z="0.0"/>
  </node>
  <node id="24774" label="DOCK8" cy:nodeId="2412">
    <graphics y="25828.634878801317" x="15413.111685885488" z="100.0">
      <att name="lockedVisualProperties" type="list" cy:type="List">
        <att name="NODE_BORDER_WIDTH" value="0.0" type="string" cy:type="String"/>
      </att>
    </graphics>
  </node>
  <node id="24773" label="MFN2" cy:nodeId="2413">
    <graphics y="25600.333540605516" x="15044.150481356679" z="100.0">
      <att name="lockedVisualProperties" type="list" cy:type="List">
        <att name="NODE_BORDER_WIDTH" value="0.0" type="string" cy:type="String"/>
      </att>
    </graphics>
  </node>
  <node id="24772" label="DPAGT1" cy:nodeId="2414">
    <graphics y="27003.58085505864" x="14728.4389563933" z="100.0">
      <att name="lockedVisualProperties" type="list" cy:type="List">
        <att name="NODE_BORDER_WIDTH" value="0.0" type="string" cy:type="String"/>
      </att>
    </graphics>
  </node>
  <node id="24771" label="ALG13" cy:nodeId="2415">
    <graphics y="26597.21024958989" x="14901.129828585683" z="0.0"/>
  </node>
  <node id="24770" label="DPH1" cy:nodeId="2416">
    <graphics y="25049.162214921922" x="14828.157797946034" z="100.0">
      <att name="lockedVisualProperties" type="list" cy:type="List">
        <att name="NODE_BORDER_WIDTH" value="0.0" type="string" cy:type="String"/>
      </att>
    </graphics>
  </node>
  <node id="24769" label="EEF2" cy:nodeId="2417">
    <graphics y="24982.409773515672" x="14431.483084811269" z="0.0"/>
  </node>
  <node id="24768" label="TFCP2" cy:nodeId="2418">
    <graphics y="25616.556227373094" x="15031.937964572011" z="0.0"/>
  </node>
  <node id="24767" label="ECE2" cy:nodeId="2419">
    <graphics y="25432.53709285161" x="15876.360465182363" z="100.0">
      <att name="lockedVisualProperties" type="list" cy:type="List">
        <att name="NODE_BORDER_WIDTH" value="0.0" type="string" cy:type="String"/>
      </att>
    </graphics>
  </node>
  <node id="24766" label="CD86" cy:nodeId="2420">
    <graphics y="25513.355879472703" x="16048.572135104238" z="0.0"/>
  </node>
  <node id="24765" label="EDN3" cy:nodeId="2421">
    <graphics y="26330.17216365239" x="16156.076956881581" z="100.0">
      <att name="lockedVisualProperties" type="list" cy:type="List">
        <att name="NODE_BORDER_WIDTH" value="0.0" type="string" cy:type="String"/>
      </att>
    </graphics>
  </node>
  <node id="24764" label="ADRA1A" cy:nodeId="2422">
    <graphics y="26065.436110185594" x="16219.558035983144" z="0.0"/>
  </node>
  <node id="24763" label="ADRA1B" cy:nodeId="2423">
    <graphics y="26390.136274980516" x="16130.658377780019" z="0.0"/>
  </node>
  <node id="24762" label="ADRA1D" cy:nodeId="2424">
    <graphics y="26509.936567949266" x="16219.189505709706" z="0.0"/>
  </node>
  <node id="24761" label="AGTR1" cy:nodeId="2425">
    <graphics y="26499.539290117234" x="15998.383109225331" z="0.0"/>
  </node>
  <node id="24760" label="AGTR2" cy:nodeId="2426">
    <graphics y="26464.87644832036" x="16243.276908053456" z="0.0"/>
  </node>
  <node id="24759" label="ANXA1" cy:nodeId="2427">
    <graphics y="26197.790388750047" x="15898.158560885488" z="0.0"/>
  </node>
  <node id="24758" label="ARHGEF25" cy:nodeId="2428">
    <graphics y="26283.81965510747" x="16483.06902231127" z="0.0"/>
  </node>
  <node id="24757" label="AVPR1A" cy:nodeId="2429">
    <graphics y="26236.994246171922" x="16307.668875826894" z="0.0"/>
  </node>
  <node id="24756" label="AVPR1B" cy:nodeId="2430">
    <graphics y="26185.02406184575" x="16198.599784030019" z="0.0"/>
  </node>
  <node id="24755" label="BDKRB1" cy:nodeId="2431">
    <graphics y="26351.46140925786" x="16220.467703951894" z="0.0"/>
  </node>
  <node id="24754" label="BDKRB2" cy:nodeId="2432">
    <graphics y="26347.644880937547" x="16169.533377780019" z="0.0"/>
  </node>
  <node id="24753" label="CCK" cy:nodeId="2433">
    <graphics y="26266.933180498094" x="16283.206961764394" z="0.0"/>
  </node>
  <node id="24752" label="CCKAR" cy:nodeId="2434">
    <graphics y="26314.388411210984" x="16237.925467623769" z="0.0"/>
  </node>
  <node id="24751" label="CCKBR" cy:nodeId="2435">
    <graphics y="26254.98286311528" x="16366.703665865956" z="0.0"/>
  </node>
  <node id="24750" label="CCL23" cy:nodeId="2436">
    <graphics y="26392.49412410161" x="16347.776908053456" z="0.0"/>
  </node>
  <node id="24749" label="CHRM1" cy:nodeId="2437">
    <graphics y="26523.020125078172" x="16101.028861178456" z="0.0"/>
  </node>
  <node id="24748" label="CHRM3" cy:nodeId="2438">
    <graphics y="26370.42545955083" x="16191.402274264394" z="0.0"/>
  </node>
  <node id="24747" label="CHRM5" cy:nodeId="2439">
    <graphics y="26396.17802302739" x="16009.072684420644" z="0.0"/>
  </node>
  <node id="24746" label="CYSLTR1" cy:nodeId="2440">
    <graphics y="26183.24626033208" x="16164.622244967519" z="0.0"/>
  </node>
  <node id="24745" label="CYSLTR2" cy:nodeId="2441">
    <graphics y="26122.132826494188" x="16225.736380709706" z="0.0"/>
  </node>
  <node id="24744" label="EDN1" cy:nodeId="2442">
    <graphics y="26330.393660234422" x="16185.768485201894" z="0.0"/>
  </node>
  <node id="24743" label="EDN2" cy:nodeId="2443">
    <graphics y="26394.597029375047" x="16183.438162936269" z="0.0"/>
  </node>
  <node id="24742" label="EDNRA" cy:nodeId="2444">
    <graphics y="26324.68455378911" x="16151.560111178456" z="100.0">
      <att name="lockedVisualProperties" type="list" cy:type="List">
        <att name="NODE_BORDER_WIDTH" value="0.0" type="string" cy:type="String"/>
      </att>
    </graphics>
  </node>
  <node id="24741" label="EDNRB" cy:nodeId="2445">
    <graphics y="26487.206648515672" x="16198.695120944081" z="0.0"/>
  </node>
  <node id="24740" label="F2" cy:nodeId="2446">
    <graphics y="26069.145521806688" x="16011.432486666738" z="0.0"/>
  </node>
  <node id="24739" label="F2RL2" cy:nodeId="2447">
    <graphics y="26382.928633378953" x="16330.995413912831" z="0.0"/>
  </node>
  <node id="24738" label="F2RL3" cy:nodeId="2448">
    <graphics y="26401.561140703172" x="16225.926688326894" z="0.0"/>
  </node>
  <node id="24737" label="FFAR1" cy:nodeId="2449">
    <graphics y="26434.065779375047" x="15981.325492037831" z="0.0"/>
  </node>
  <node id="24736" label="FFAR2" cy:nodeId="2450">
    <graphics y="26284.058699296922" x="16248.817801608144" z="0.0"/>
  </node>
  <node id="24735" label="FFAR3" cy:nodeId="2451">
    <graphics y="26209.42283503911" x="16208.840994967519" z="0.0"/>
  </node>
  <node id="24734" label="FPR2" cy:nodeId="2452">
    <graphics y="26284.70262019536" x="16173.924979342519" z="0.0"/>
  </node>
  <node id="24733" label="GAST" cy:nodeId="2453">
    <graphics y="26075.20341365239" x="16157.743826998769" z="0.0"/>
  </node>
  <node id="24732" label="GHRL" cy:nodeId="2454">
    <graphics y="26356.65263240239" x="16038.104666842519" z="0.0"/>
  </node>
  <node id="24731" label="GHSR" cy:nodeId="2455">
    <graphics y="26437.293318437547" x="16080.500540865956" z="0.0"/>
  </node>
  <node id="24730" label="GNA11" cy:nodeId="2456">
    <graphics y="26166.11344783208" x="16191.358084811269" z="0.0"/>
  </node>
  <node id="24729" label="GNA14" cy:nodeId="2457">
    <graphics y="26415.412031816453" x="16271.815482272206" z="0.0"/>
  </node>
  <node id="24728" label="GNA15" cy:nodeId="2458">
    <graphics y="26319.858503984422" x="16110.3471595183" z="0.0"/>
  </node>
  <node id="24727" label="GNRH1" cy:nodeId="2459">
    <graphics y="26224.231642412156" x="16221.588065280019" z="0.0"/>
  </node>
  <node id="24726" label="GNRH2" cy:nodeId="2460">
    <graphics y="26263.57746760747" x="16093.090018405019" z="0.0"/>
  </node>
  <node id="24725" label="GNRHR" cy:nodeId="2461">
    <graphics y="26320.14872615239" x="16023.608512057363" z="0.0"/>
  </node>
  <node id="24724" label="GPR132" cy:nodeId="2462">
    <graphics y="26289.34599177739" x="16407.936942233144" z="0.0"/>
  </node>
  <node id="24723" label="GPR17" cy:nodeId="2463">
    <graphics y="26466.08024470708" x="16266.915335787831" z="0.0"/>
  </node>
  <node id="24722" label="GPR4" cy:nodeId="2464">
    <graphics y="26189.118239091844" x="16190.646659030019" z="0.0"/>
  </node>
  <node id="24721" label="GPR65" cy:nodeId="2465">
    <graphics y="26186.513685869188" x="16335.934500826894" z="0.0"/>
  </node>
  <node id="24720" label="GPR68" cy:nodeId="2466">
    <graphics y="26298.69413630864" x="16087.305960787831" z="0.0"/>
  </node>
  <node id="24719" label="GPRC6A" cy:nodeId="2467">
    <graphics y="26330.47636287114" x="16406.64433969408" z="0.0"/>
  </node>
  <node id="24718" label="GRK5" cy:nodeId="2468">
    <graphics y="26300.051497148484" x="16445.51592172533" z="0.0"/>
  </node>
  <node id="24717" label="GRM1" cy:nodeId="2469">
    <graphics y="26167.284590410203" x="16274.945853365956" z="0.0"/>
  </node>
  <node id="24716" label="GRM2" cy:nodeId="2470">
    <graphics y="26288.098707841844" x="16325.040335787831" z="0.0"/>
  </node>
  <node id="24715" label="GRM3" cy:nodeId="2471">
    <graphics y="26546.781355546922" x="16184.581961764394" z="0.0"/>
  </node>
  <node id="24714" label="GRM4" cy:nodeId="2472">
    <graphics y="26436.07890193364" x="16214.502127780019" z="100.0">
      <att name="lockedVisualProperties" type="list" cy:type="List">
        <att name="NODE_BORDER_WIDTH" value="0.0" type="string" cy:type="String"/>
      </att>
    </graphics>
  </node>
  <node id="24713" label="GRM5" cy:nodeId="2473">
    <graphics y="26349.61717097661" x="15985.304984225331" z="0.0"/>
  </node>
  <node id="24712" label="GRM6" cy:nodeId="2474">
    <graphics y="26480.659529375047" x="16221.730277194081" z="0.0"/>
  </node>
  <node id="24711" label="GRM7" cy:nodeId="2475">
    <graphics y="26385.008162187547" x="16144.399588717519" z="0.0"/>
  </node>
  <node id="24710" label="GRM8" cy:nodeId="2476">
    <graphics y="26337.996199296922" x="16244.356253756581" z="0.0"/>
  </node>
  <node id="24709" label="GRP" cy:nodeId="2477">
    <graphics y="26320.72294490239" x="16104.24608529955" z="0.0"/>
  </node>
  <node id="24708" label="GRPR" cy:nodeId="2478">
    <graphics y="26192.261336015672" x="16372.627127780019" z="0.0"/>
  </node>
  <node id="24707" label="HCRT" cy:nodeId="2479">
    <graphics y="26201.031508134813" x="16364.568411959706" z="0.0"/>
  </node>
  <node id="24706" label="HCRTR1" cy:nodeId="2480">
    <graphics y="26313.872297929734" x="16318.888114108144" z="0.0"/>
  </node>
  <node id="24705" label="HCRTR2" cy:nodeId="2481">
    <graphics y="26131.171248125047" x="16189.901175631581" z="0.0"/>
  </node>
  <node id="24704" label="HRH1" cy:nodeId="2482">
    <graphics y="26104.130385087938" x="16023.4184485808" z="0.0"/>
  </node>
  <node id="24703" label="HTR2A" cy:nodeId="2483">
    <graphics y="26473.549360918016" x="16059.748953951894" z="0.0"/>
  </node>
  <node id="24702" label="HTR2B" cy:nodeId="2484">
    <graphics y="26315.232649492234" x="16337.891532076894" z="0.0"/>
  </node>
  <node id="24701" label="HTR2C" cy:nodeId="2485">
    <graphics y="26576.456099199266" x="16196.926322115956" z="0.0"/>
  </node>
  <node id="24700" label="KISS1" cy:nodeId="2486">
    <graphics y="26408.89988582036" x="16181.401419772206" z="0.0"/>
  </node>
  <node id="24699" label="KISS1R" cy:nodeId="2487">
    <graphics y="26267.650892900438" x="16173.075492037831" z="0.0"/>
  </node>
  <node id="24698" label="KNG1" cy:nodeId="2488">
    <graphics y="26145.33415095708" x="16113.661917819081" z="0.0"/>
  </node>
  <node id="24697" label="LPAR1" cy:nodeId="2489">
    <graphics y="26388.860884355516" x="16187.366629733144" z="0.0"/>
  </node>
  <node id="24696" label="LPAR2" cy:nodeId="2490">
    <graphics y="26585.901289628953" x="16153.896292819081" z="0.0"/>
  </node>
  <node id="24695" label="LPAR3" cy:nodeId="2491">
    <graphics y="26427.657454179734" x="16286.733451022206" z="0.0"/>
  </node>
  <node id="24694" label="LPAR4" cy:nodeId="2492">
    <graphics y="26350.446638750047" x="16140.947196139394" z="0.0"/>
  </node>
  <node id="24693" label="LPAR5" cy:nodeId="2493">
    <graphics y="26332.499861406297" x="16121.663931979238" z="0.0"/>
  </node>
  <node id="24692" label="LPAR6" cy:nodeId="2494">
    <graphics y="26393.54850642583" x="16246.044730319081" z="0.0"/>
  </node>
  <node id="24691" label="LTB4R" cy:nodeId="2495">
    <graphics y="26226.583235429734" x="16377.692069186269" z="0.0"/>
  </node>
  <node id="24690" label="LTB4R2" cy:nodeId="2496">
    <graphics y="26384.915938066453" x="16415.14665903002" z="0.0"/>
  </node>
  <node id="24689" label="MCHR1" cy:nodeId="2497">
    <graphics y="26600.89530818364" x="16272.401419772206" z="0.0"/>
  </node>
  <node id="24688" label="MCHR2" cy:nodeId="2498">
    <graphics y="26430.56364314458" x="16045.860404147206" z="0.0"/>
  </node>
  <node id="24687" label="MLN" cy:nodeId="2499">
    <graphics y="26183.08393733403" x="16113.986441744863" z="0.0"/>
  </node>
  <node id="24686" label="MLNR" cy:nodeId="2500">
    <graphics y="26190.737379716844" x="16217.235037936269" z="0.0"/>
  </node>
  <node id="24685" label="NMB" cy:nodeId="2501">
    <graphics y="26491.373945878953" x="15979.2309485808" z="0.0"/>
  </node>
  <node id="24684" label="NMBR" cy:nodeId="2502">
    <graphics y="26446.938215898484" x="16051.659781588613" z="0.0"/>
  </node>
  <node id="24683" label="NMS" cy:nodeId="2503">
    <graphics y="26344.75858943364" x="16265.868949069081" z="0.0"/>
  </node>
  <node id="24682" label="NMU" cy:nodeId="2504">
    <graphics y="26464.070357011766" x="16349.233573092519" z="0.0"/>
  </node>
  <node id="24681" label="NMUR1" cy:nodeId="2505">
    <graphics y="26472.67594783208" x="16106.452017916738" z="0.0"/>
  </node>
  <node id="24680" label="NMUR2" cy:nodeId="2506">
    <graphics y="26176.7794329395" x="16338.980765475331" z="0.0"/>
  </node>
  <node id="24679" label="NPFF" cy:nodeId="2507">
    <graphics y="26161.376234697313" x="16206.498709811269" z="0.0"/>
  </node>
  <node id="24678" label="NPFFR1" cy:nodeId="2508">
    <graphics y="26401.80631892583" x="16326.631400240956" z="0.0"/>
  </node>
  <node id="24677" label="NPFFR2" cy:nodeId="2509">
    <graphics y="26469.030867265672" x="16371.173880709706" z="0.0"/>
  </node>
  <node id="24676" label="NTS" cy:nodeId="2510">
    <graphics y="26453.882063554734" x="16342.544119967519" z="0.0"/>
  </node>
  <node id="24675" label="NTSR1" cy:nodeId="2511">
    <graphics y="26209.260847734422" x="16232.810843600331" z="0.0"/>
  </node>
  <node id="24674" label="NTSR2" cy:nodeId="2512">
    <graphics y="26223.184706377" x="16268.843558444081" z="0.0"/>
  </node>
  <node id="24673" label="OPN4" cy:nodeId="2513">
    <graphics y="26355.326399492234" x="16211.506278170644" z="0.0"/>
  </node>
  <node id="24672" label="OXT" cy:nodeId="2514">
    <graphics y="26130.661055253953" x="16232.331717623769" z="0.0"/>
  </node>
  <node id="24671" label="OXTR" cy:nodeId="2515">
    <graphics y="26437.79441707036" x="16282.501761569081" z="0.0"/>
  </node>
  <node id="24670" label="P2RY1" cy:nodeId="2516">
    <graphics y="26426.81620662114" x="16005.538382662831" z="0.0"/>
  </node>
  <node id="24669" label="P2RY10" cy:nodeId="2517">
    <graphics y="26178.86665217778" x="16230.938285006581" z="0.0"/>
  </node>
  <node id="24668" label="P2RY2" cy:nodeId="2518">
    <graphics y="26207.06883113286" x="16263.360892428456" z="0.0"/>
  </node>
  <node id="24667" label="P2RY6" cy:nodeId="2519">
    <graphics y="26381.36552302739" x="16380.015433444081" z="0.0"/>
  </node>
  <node id="24666" label="PLCB4" cy:nodeId="2520">
    <graphics y="26253.262404130906" x="16255.321463717519" z="0.0"/>
  </node>
  <node id="24665" label="PMCH" cy:nodeId="2521">
    <graphics y="26233.150465654344" x="16179.974417819081" z="0.0"/>
  </node>
  <node id="24664" label="PROK1" cy:nodeId="2522">
    <graphics y="26409.318464921922" x="16100.494742526113" z="0.0"/>
  </node>
  <node id="24663" label="PROK2" cy:nodeId="2523">
    <graphics y="26235.170515703172" x="16293.453299655019" z="0.0"/>
  </node>
  <node id="24662" label="PROKR1" cy:nodeId="2524">
    <graphics y="26443.326887773484" x="16173.171561373769" z="0.0"/>
  </node>
  <node id="24661" label="PROKR2" cy:nodeId="2525">
    <graphics y="26192.336958574266" x="16258.045584811269" z="0.0"/>
  </node>
  <node id="24660" label="PTAFR" cy:nodeId="2526">
    <graphics y="26443.81669490239" x="16139.780448092519" z="0.0"/>
  </node>
  <node id="24659" label="PTGER1" cy:nodeId="2527">
    <graphics y="26576.59403865239" x="16101.501883639394" z="0.0"/>
  </node>
  <node id="24658" label="PTGFR" cy:nodeId="2528">
    <graphics y="26183.28123347661" x="16054.47069467455" z="0.0"/>
  </node>
  <node id="24657" label="QRFP" cy:nodeId="2529">
    <graphics y="26420.27879207036" x="16136.861136569081" z="0.0"/>
  </node>
  <node id="24656" label="QRFPR" cy:nodeId="2530">
    <graphics y="26526.871504472703" x="16348.677298678456" z="0.0"/>
  </node>
  <node id="24655" label="TAC3" cy:nodeId="2531">
    <graphics y="26308.042036699266" x="16096.839224947988" z="0.0"/>
  </node>
  <node id="24654" label="TACR1" cy:nodeId="2532">
    <graphics y="26408.805708574266" x="16235.120535983144" z="0.0"/>
  </node>
  <node id="24653" label="TACR2" cy:nodeId="2533">
    <graphics y="26312.280317949266" x="16222.809378756581" z="0.0"/>
  </node>
  <node id="24652" label="TACR3" cy:nodeId="2534">
    <graphics y="26145.28446833989" x="16137.551993502675" z="0.0"/>
  </node>
  <node id="24651" label="TBXA2R" cy:nodeId="2535">
    <graphics y="26477.977888750047" x="16269.982230319081" z="0.0"/>
  </node>
  <node id="24650" label="TRH" cy:nodeId="2536">
    <graphics y="26202.302260087938" x="16232.512625826894" z="0.0"/>
  </node>
  <node id="24649" label="TRHR" cy:nodeId="2537">
    <graphics y="26391.401411699266" x="16192.540091647206" z="0.0"/>
  </node>
  <node id="24648" label="UTS2" cy:nodeId="2538">
    <graphics y="26242.033430742234" x="16191.764090670644" z="0.0"/>
  </node>
  <node id="24647" label="UTS2B" cy:nodeId="2539">
    <graphics y="26257.94087092778" x="16264.753470553456" z="0.0"/>
  </node>
  <node id="24646" label="UTS2R" cy:nodeId="2540">
    <graphics y="26311.07438533208" x="16302.928763522206" z="0.0"/>
  </node>
  <node id="24645" label="XCL1" cy:nodeId="2541">
    <graphics y="26372.222700761766" x="16210.215262545644" z="0.0"/>
  </node>
  <node id="24644" label="XCL2" cy:nodeId="2542">
    <graphics y="26253.28559749028" x="16112.981864108144" z="0.0"/>
  </node>
  <node id="24643" label="XCR1" cy:nodeId="2543">
    <graphics y="26486.68846003911" x="16035.467215670644" z="0.0"/>
  </node>
  <node id="24642" label="EED" cy:nodeId="2544">
    <graphics y="25992.128935502977" x="14644.416464938222" z="100.0">
      <att name="lockedVisualProperties" type="list" cy:type="List">
        <att name="NODE_BORDER_WIDTH" value="0.0" type="string" cy:type="String"/>
      </att>
    </graphics>
  </node>
  <node id="24641" label="CTCF" cy:nodeId="2545">
    <graphics y="25921.88929622075" x="14278.625296725331" z="0.0"/>
  </node>
  <node id="24640" label="FHL1" cy:nodeId="2546">
    <graphics y="25600.986235307664" x="15018.397498263417" z="0.0"/>
  </node>
  <node id="24639" label="HDAC3" cy:nodeId="2547">
    <graphics y="26209.009352373094" x="14555.863333834706" z="0.0"/>
  </node>
  <node id="24638" label="MTF2" cy:nodeId="2548">
    <graphics y="26307.775801347703" x="14689.3627845183" z="0.0"/>
  </node>
  <node id="24637" label="NCOR1" cy:nodeId="2549">
    <graphics y="25985.13198726079" x="14752.973166598378" z="0.0"/>
  </node>
  <node id="24636" label="PCGF2" cy:nodeId="2550">
    <graphics y="26151.083082841844" x="14242.379447115956" z="0.0"/>
  </node>
  <node id="24635" label="PHF1" cy:nodeId="2551">
    <graphics y="25746.10813014409" x="14663.049979342519" z="0.0"/>
  </node>
  <node id="24634" label="PHF19" cy:nodeId="2552">
    <graphics y="25891.513121293992" x="14789.507620944081" z="0.0"/>
  </node>
  <node id="24633" label="PINK1" cy:nodeId="2553">
    <graphics y="26022.06768672368" x="15135.638867510854" z="0.0"/>
  </node>
  <node id="24632" label="RARA" cy:nodeId="2554">
    <graphics y="25805.893013643235" x="14899.159903658925" z="0.0"/>
  </node>
  <node id="24631" label="RARB" cy:nodeId="2555">
    <graphics y="26034.569075273484" x="14424.462088717519" z="0.0"/>
  </node>
  <node id="24630" label="RARG" cy:nodeId="2556">
    <graphics y="25966.636259721727" x="14388.517691744863" z="0.0"/>
  </node>
  <node id="24629" label="RPS10" cy:nodeId="2557">
    <graphics y="25343.040083574266" x="14559.259879244863" z="0.0"/>
  </node>
  <node id="24628" label="SELENBP1" cy:nodeId="2558">
    <graphics y="26245.937513994188" x="14477.564627780019" z="0.0"/>
  </node>
  <node id="24627" label="SUZ12" cy:nodeId="2559">
    <graphics y="26367.020125078172" x="14258.042838229238" z="0.0"/>
  </node>
  <node id="24626" label="UBE2W" cy:nodeId="2560">
    <graphics y="26472.612410234422" x="14367.427054537831" z="0.0"/>
  </node>
  <node id="24625" label="ZBED8" cy:nodeId="2561">
    <graphics y="26074.174544023484" x="14736.007498873769" z="0.0"/>
  </node>
  <node id="24624" label="ELF1" cy:nodeId="2562">
    <graphics y="26668.33903376958" x="14572.600821627675" z="100.0">
      <att name="lockedVisualProperties" type="list" cy:type="List">
        <att name="NODE_BORDER_WIDTH" value="0.0" type="string" cy:type="String"/>
      </att>
    </graphics>
  </node>
  <node id="24623" label="HOXC13" cy:nodeId="2563">
    <graphics y="26796.424910234422" x="14820.285117281972" z="0.0"/>
  </node>
  <node id="24622" label="IQGAP2" cy:nodeId="2564">
    <graphics y="25836.610117601365" x="15236.230017794667">
      <att name="lockedVisualProperties" type="list" cy:type="List">
        <att name="NODE_SIZE" value="120.0" type="string" cy:type="String"/>
        <att name="NODE_Z_LOCATION" value="250.0" type="string" cy:type="String"/>
      </att>
    </graphics>
  </node>
  <node id="24621" label="PAK1" cy:nodeId="2565">
    <graphics y="26169.328047441453" x="15744.832083834706" z="0.0"/>
  </node>
  <node id="24620" label="PAK3" cy:nodeId="2566">
    <graphics y="26295.22004573247" x="15625.91600717455" z="0.0"/>
  </node>
  <node id="24619" label="PKN1" cy:nodeId="2567">
    <graphics y="25919.98304622075" x="15107.304653300343" z="0.0"/>
  </node>
  <node id="24618" label="PKN2" cy:nodeId="2568">
    <graphics y="26061.99870173833" x="15958.278189791738" z="0.0"/>
  </node>
  <node id="24617" label="PLXNA2" cy:nodeId="2569">
    <graphics y="26408.94578425786" x="15427.961875094472" z="0.0"/>
  </node>
  <node id="24616" label="ELOVL1" cy:nodeId="2570">
    <graphics y="24611.79716365239" x="14946.079840792714" z="100.0">
      <att name="lockedVisualProperties" type="list" cy:type="List">
        <att name="NODE_BORDER_WIDTH" value="0.0" type="string" cy:type="String"/>
      </att>
    </graphics>
  </node>
  <node id="24615" label="ACSL4" cy:nodeId="2571">
    <graphics y="24303.024336503953" x="15001.062857760488" z="0.0"/>
  </node>
  <node id="24614" label="FADS1" cy:nodeId="2572">
    <graphics y="24347.77604548833" x="14842.78710092455">
      <att name="lockedVisualProperties" type="list" cy:type="List">
        <att name="NODE_SIZE" value="120.0" type="string" cy:type="String"/>
        <att name="NODE_Z_LOCATION" value="250.0" type="string" cy:type="String"/>
      </att>
    </graphics>
  </node>
  <node id="24613" label="PSMD10" cy:nodeId="2573">
    <graphics y="25002.381758378953" x="14971.671027316152" z="0.0"/>
  </node>
  <node id="24612" label="HSD17B12" cy:nodeId="2574">
    <graphics y="24137.64127986333" x="14401.891287936269" z="0.0"/>
  </node>
  <node id="24611" label="EPC1" cy:nodeId="2575">
    <graphics y="25922.71415583989" x="14888.07289804369" z="100.0">
      <att name="lockedVisualProperties" type="list" cy:type="List">
        <att name="NODE_BORDER_WIDTH" value="0.0" type="string" cy:type="String"/>
      </att>
    </graphics>
  </node>
  <node id="24610" label="ACTL6A" cy:nodeId="2576">
    <graphics y="25504.456129716844" x="14680.494040621816" z="0.0"/>
  </node>
  <node id="24609" label="KAT5" cy:nodeId="2577">
    <graphics y="26110.334028886766" x="14835.599295748769" z="0.0"/>
  </node>
  <node id="24608" label="MEAF6" cy:nodeId="2578">
    <graphics y="26452.869246171922" x="14787.33949960619" z="0.0"/>
  </node>
  <node id="24607" label="MORF4L1" cy:nodeId="2579">
    <graphics y="25623.42234675786" x="15264.861395968495" z="0.0"/>
  </node>
  <node id="24606" label="MRGBP" cy:nodeId="2580">
    <graphics y="26414.532576250047" x="14487.156485690175" z="0.0"/>
  </node>
  <node id="24605" label="RUVBL1" cy:nodeId="2581">
    <graphics y="25819.964613603563" x="15040.801337374745" z="0.0"/>
  </node>
  <node id="24604" label="RUVBL2" cy:nodeId="2582">
    <graphics y="25543.28059260747" x="15014.365286959706" z="0.0"/>
  </node>
  <node id="24603" label="YEATS4" cy:nodeId="2583">
    <graphics y="25496.446852373094" x="14972.559378756581" z="0.0"/>
  </node>
  <node id="24602" label="AFDN" cy:nodeId="2584">
    <graphics y="26414.93669001958" x="15596.87044443041" z="0.0"/>
  </node>
  <node id="24601" label="CFL1" cy:nodeId="2585">
    <graphics y="26275.198134111375" x="15404.445670260488" z="0.0"/>
  </node>
  <node id="24600" label="EFNA1" cy:nodeId="2586">
    <graphics y="25968.106489824266" x="15940.876334322988" z="0.0"/>
  </node>
  <node id="24599" label="EFNA2" cy:nodeId="2587">
    <graphics y="25914.95374934575" x="16039.525504244863" z="0.0"/>
  </node>
  <node id="24598" label="EFNA3" cy:nodeId="2588">
    <graphics y="25942.55093257329" x="15846.349661959706" z="0.0"/>
  </node>
  <node id="24597" label="EFNA4" cy:nodeId="2589">
    <graphics y="26139.22410457036" x="16050.226981295644" z="0.0"/>
  </node>
  <node id="24596" label="EFNA5" cy:nodeId="2590">
    <graphics y="25792.25014464757" x="15948.091483248769" z="0.0"/>
  </node>
  <node id="24595" label="EPHA1" cy:nodeId="2591">
    <graphics y="26029.342909502" x="15792.9184485808" z="0.0"/>
  </node>
  <node id="24594" label="EPHA10" cy:nodeId="2592">
    <graphics y="26020.694243120164" x="15947.292227877675" z="0.0"/>
  </node>
  <node id="24593" label="EPHA2" cy:nodeId="2593">
    <graphics y="25923.1669909229" x="16030.326590670644" z="0.0"/>
  </node>
  <node id="24592" label="EPHA3" cy:nodeId="2594">
    <graphics y="26007.55888240239" x="15827.740836276113" z="0.0"/>
  </node>
  <node id="24591" label="EPHA4" cy:nodeId="2595">
    <graphics y="26131.523939775438" x="15918.446036471425" z="0.0"/>
  </node>
  <node id="24590" label="EPHA5" cy:nodeId="2596">
    <graphics y="25896.7085634937" x="15993.859244479238" z="0.0"/>
  </node>
  <node id="24589" label="EPHA6" cy:nodeId="2597">
    <graphics y="25924.06802241704" x="15962.010611666738" z="0.0"/>
  </node>
  <node id="24588" label="EPHA7" cy:nodeId="2598">
    <graphics y="26007.192793535203" x="15985.488333834706" z="0.0"/>
  </node>
  <node id="24587" label="EPHA8" cy:nodeId="2599">
    <graphics y="26088.357313798875" x="15753.818289889394" z="0.0"/>
  </node>
  <node id="24586" label="GBE1" cy:nodeId="2600">
    <graphics y="25795.82978789708" x="15226.499808444081" z="0.0"/>
  </node>
  <node id="24585" label="LIMK1" cy:nodeId="2601">
    <graphics y="25958.67753474614" x="16076.478873385488" z="0.0"/>
  </node>
  <node id="24584" label="MYL12A" cy:nodeId="2602">
    <graphics y="25974.57615535161" x="15315.314536227284" z="0.0"/>
  </node>
  <node id="24583" label="NCK2" cy:nodeId="2603">
    <graphics y="25917.848662065477" x="15945.8110267058" z="0.0"/>
  </node>
  <node id="24582" label="NFRKB" cy:nodeId="2604">
    <graphics y="25548.08004634282" x="14923.81722177416" z="0.0"/>
  </node>
  <node id="24581" label="ERG" cy:nodeId="2605">
    <graphics y="25889.775969194383" x="14789.572714938222" z="100.0">
      <att name="lockedVisualProperties" type="list" cy:type="List">
        <att name="NODE_BORDER_WIDTH" value="0.0" type="string" cy:type="String"/>
      </att>
    </graphics>
  </node>
  <node id="24580" label="AR" cy:nodeId="2606">
    <graphics y="26296.12077205083" x="14972.250205172597" z="0.0"/>
  </node>
  <node id="24579" label="LMO2" cy:nodeId="2607">
    <graphics y="25964.41258113286" x="15093.382382525502" z="0.0"/>
  </node>
  <node id="24578" label="LRRK2" cy:nodeId="2608">
    <graphics y="25950.61505000493" x="14868.111914767323" z="0.0"/>
  </node>
  <node id="24577" label="ETS1" cy:nodeId="2609">
    <graphics y="25865.665793107957" x="14994.55932535082" z="100.0">
      <att name="lockedVisualProperties" type="list" cy:type="List">
        <att name="NODE_BORDER_WIDTH" value="0.0" type="string" cy:type="String"/>
      </att>
    </graphics>
  </node>
  <node id="24576" label="CHMP4A" cy:nodeId="2610">
    <graphics y="25795.014361070604" x="15122.906834734975" z="0.0"/>
  </node>
  <node id="24575" label="CYP51A1" cy:nodeId="2611">
    <graphics y="26062.1153704395" x="14598.845938815175" z="0.0"/>
  </node>
  <node id="24574" label="EIF3A" cy:nodeId="2612">
    <graphics y="25542.73776118657" x="14924.611899508534" z="0.0"/>
  </node>
  <node id="24573" label="EIF5B" cy:nodeId="2613">
    <graphics y="25922.32157771489" x="14413.562613619863" z="0.0"/>
  </node>
  <node id="24572" label="EPRS" cy:nodeId="2614">
    <graphics y="25647.793684648484" x="15031.171179904042" z="0.0"/>
  </node>
  <node id="24571" label="JUN" cy:nodeId="2615">
    <graphics y="26152.66975276372" x="14752.807303561269" z="0.0"/>
  </node>
  <node id="24570" label="JUND" cy:nodeId="2616">
    <graphics y="26232.219954179734" x="14685.928427828847" z="0.0"/>
  </node>
  <node id="24569" label="MEIS1" cy:nodeId="2617">
    <graphics y="25634.141340898484" x="14488.774954928456" z="0.0"/>
  </node>
  <node id="24568" label="NEFM" cy:nodeId="2618">
    <graphics y="25258.69804255864" x="15176.439379824697" z="0.0"/>
  </node>
  <node id="24567" label="NFKB1" cy:nodeId="2619">
    <graphics y="25795.305666612596" x="14865.620307101308" z="0.0"/>
  </node>
  <node id="24566" label="NOMO2" cy:nodeId="2620">
    <graphics y="25345.923231767625" x="15402.557974947988" z="0.0"/>
  </node>
  <node id="24565" label="PFDN5" cy:nodeId="2621">
    <graphics y="26214.863478349656" x="14953.273734225331" z="0.0"/>
  </node>
  <node id="24564" label="RFWD2" cy:nodeId="2622">
    <graphics y="26392.170637773484" x="14598.289603365956" z="0.0"/>
  </node>
  <node id="24563" label="SET" cy:nodeId="2623">
    <graphics y="25482.942915605516" x="14953.40460885912" z="0.0"/>
  </node>
  <node id="24562" label="SMARCA2" cy:nodeId="2624">
    <graphics y="26001.3408190479" x="14451.828971041738" z="0.0"/>
  </node>
  <node id="24561" label="ZMAT2" cy:nodeId="2625">
    <graphics y="26147.261244462938" x="14992.097136630116" z="0.0"/>
  </node>
  <node id="24560" label="ELOVL5" cy:nodeId="2626">
    <graphics y="24098.66581599614" x="14826.20052255541" z="0.0"/>
  </node>
  <node id="24559" label="PAAF1" cy:nodeId="2627">
    <graphics y="24612.278731035203" x="14787.25502694994" z="0.0"/>
  </node>
  <node id="24558" label="FAM109A" cy:nodeId="2628">
    <graphics y="25606.194594072313" x="15672.163504733144" z="100.0">
      <att name="lockedVisualProperties" type="list" cy:type="List">
        <att name="NODE_BORDER_WIDTH" value="0.0" type="string" cy:type="String"/>
      </att>
    </graphics>
  </node>
  <node id="24557" label="DAZAP2" cy:nodeId="2629">
    <graphics y="25585.565992998094" x="15124.733225001393" z="0.0"/>
  </node>
  <node id="24556" label="RHOXF2" cy:nodeId="2630">
    <graphics y="25870.540671037645" x="14864.245841158925" z="0.0"/>
  </node>
  <node id="24555" label="TRIP6" cy:nodeId="2631">
    <graphics y="26086.31049983403" x="15194.010825289784" z="0.0"/>
  </node>
  <node id="24554" label="FAM53B" cy:nodeId="2632">
    <graphics y="26160.801649736375" x="15302.319876803456">
      <att name="lockedVisualProperties" type="list" cy:type="List">
        <att name="NODE_SIZE" value="120.0" type="string" cy:type="String"/>
        <att name="NODE_Z_LOCATION" value="250.0" type="string" cy:type="String"/>
      </att>
    </graphics>
  </node>
  <node id="24553" label="FAM76B" cy:nodeId="2633">
    <graphics y="25529.974699663133" x="15464.19155038744" z="100.0">
      <att name="lockedVisualProperties" type="list" cy:type="List">
        <att name="NODE_BORDER_WIDTH" value="0.0" type="string" cy:type="String"/>
      </att>
    </graphics>
  </node>
  <node id="24552" label="PRMT5" cy:nodeId="2634">
    <graphics y="25691.70718257329" x="15045.842452181874" z="0.0"/>
  </node>
  <node id="24551" label="FAR2" cy:nodeId="2635">
    <graphics y="26911.81754939458" x="14569.423758639394">
      <att name="lockedVisualProperties" type="list" cy:type="List">
        <att name="NODE_Z_LOCATION" value="250.0" type="string" cy:type="String"/>
      </att>
    </graphics>
  </node>
  <node id="24550" label="FBXO24" cy:nodeId="2636">
    <graphics y="25650.71072261235" x="15109.616742266713" z="100.0">
      <att name="lockedVisualProperties" type="list" cy:type="List">
        <att name="NODE_BORDER_WIDTH" value="0.0" type="string" cy:type="String"/>
      </att>
    </graphics>
  </node>
  <node id="24549" label="NUDCD2" cy:nodeId="2637">
    <graphics y="25752.22686641118" x="14823.942984713613" z="0.0"/>
  </node>
  <node id="24548" label="FBXO34" cy:nodeId="2638">
    <graphics y="25830.493456529588" x="15408.986350192128" z="100.0">
      <att name="lockedVisualProperties" type="list" cy:type="List">
        <att name="NODE_BORDER_WIDTH" value="0.0" type="string" cy:type="String"/>
      </att>
    </graphics>
  </node>
  <node id="24547" label="FBXO9" cy:nodeId="2639">
    <graphics y="26176.26899592778" x="14857.177512301503" z="100.0">
      <att name="lockedVisualProperties" type="list" cy:type="List">
        <att name="NODE_BORDER_WIDTH" value="0.0" type="string" cy:type="String"/>
      </att>
    </graphics>
  </node>
  <node id="24546" label="FBXL18" cy:nodeId="2640">
    <graphics y="26363.62858455083" x="14868.126975192128" z="0.0"/>
  </node>
  <node id="24545" label="FBXL7" cy:nodeId="2641">
    <graphics y="25958.280958818406" x="14639.507010592519" z="0.0"/>
  </node>
  <node id="24544" label="FBXO30" cy:nodeId="2642">
    <graphics y="26836.132368730516" x="15122.75087083727" z="0.0"/>
  </node>
  <node id="24543" label="FBXW11" cy:nodeId="2643">
    <graphics y="26070.480848955125" x="14437.429862155019" z="0.0"/>
  </node>
  <node id="24542" label="FBXW2" cy:nodeId="2644">
    <graphics y="26358.57939021489" x="14561.602103365956" z="0.0"/>
  </node>
  <node id="24541" label="HERC5" cy:nodeId="2645">
    <graphics y="26029.219862627" x="15300.597281588613" z="0.0"/>
  </node>
  <node id="24540" label="HUWE1" cy:nodeId="2646">
    <graphics y="26098.650435136766" x="14774.270377291738" z="0.0"/>
  </node>
  <node id="24539" label="LMO7" cy:nodeId="2647">
    <graphics y="26668.13053767583" x="14762.223868502675" z="0.0"/>
  </node>
  <node id="24538" label="LONRF1" cy:nodeId="2648">
    <graphics y="26214.76215999028" x="14661.138144625722" z="0.0"/>
  </node>
  <node id="24537" label="MYLIP" cy:nodeId="2649">
    <graphics y="25665.782606767625" x="14907.093070162831" z="0.0"/>
  </node>
  <node id="24536" label="NEDD4L" cy:nodeId="2650">
    <graphics y="25979.93032710454" x="14833.555441989003" z="0.0"/>
  </node>
  <node id="24535" label="RNF213" cy:nodeId="2651">
    <graphics y="26623.99980037114" x="14974.954856051503" z="0.0"/>
  </node>
  <node id="24534" label="SIAH1" cy:nodeId="2652">
    <graphics y="26378.094099687547" x="14924.304755343495" z="0.0"/>
  </node>
  <node id="24533" label="TRIP12" cy:nodeId="2653">
    <graphics y="26413.992109941453" x="14666.614462985097" z="0.0"/>
  </node>
  <node id="24532" label="FCER1G" cy:nodeId="2654">
    <graphics y="25934.167540239305" x="15768.079398287831">
      <att name="lockedVisualProperties" type="list" cy:type="List">
        <att name="NODE_SIZE" value="120.0" type="string" cy:type="String"/>
        <att name="NODE_Z_LOCATION" value="250.0" type="string" cy:type="String"/>
      </att>
    </graphics>
  </node>
  <node id="24531" label="CLEC4E" cy:nodeId="2655">
    <graphics y="25719.072928117723" x="15762.372367037831" z="0.0"/>
  </node>
  <node id="24530" label="CLEC6A" cy:nodeId="2656">
    <graphics y="25856.344076799363" x="15991.427786959706" z="0.0"/>
  </node>
  <node id="24529" label="GP6" cy:nodeId="2657">
    <graphics y="26057.5313860645" x="15602.635550631581" z="100.0">
      <att name="lockedVisualProperties" type="list" cy:type="List">
        <att name="NODE_BORDER_WIDTH" value="0.0" type="string" cy:type="String"/>
      </att>
    </graphics>
  </node>
  <node id="24528" label="IGHE" cy:nodeId="2658">
    <graphics y="25938.93278376958" x="15978.334647311269" z="0.0"/>
  </node>
  <node id="24527" label="FIG4" cy:nodeId="2659">
    <graphics y="26546.73307673833" x="15688.332694186269" z="100.0">
      <att name="lockedVisualProperties" type="list" cy:type="List">
        <att name="NODE_BORDER_WIDTH" value="0.0" type="string" cy:type="String"/>
      </att>
    </graphics>
  </node>
  <node id="24526" label="INPP4A" cy:nodeId="2660">
    <graphics y="26693.71061580083" x="15434.42757333666" z="0.0"/>
  </node>
  <node id="24525" label="INPP4B" cy:nodeId="2661">
    <graphics y="26400.78727595708" x="15617.093985690175" z="100.0">
      <att name="lockedVisualProperties" type="list" cy:type="List">
        <att name="NODE_BORDER_WIDTH" value="0.0" type="string" cy:type="String"/>
      </att>
    </graphics>
  </node>
  <node id="24524" label="MTM1" cy:nodeId="2662">
    <graphics y="26829.84245173833" x="15567.237418307363" z="0.0"/>
  </node>
  <node id="24523" label="MTMR2" cy:nodeId="2663">
    <graphics y="26816.12370173833" x="15598.73827279955" z="0.0"/>
  </node>
  <node id="24522" label="MTMR4" cy:nodeId="2664">
    <graphics y="26793.342390703172" x="15518.018241061269" z="0.0"/>
  </node>
  <node id="24521" label="PIKFYVE" cy:nodeId="2665">
    <graphics y="26797.18797175786" x="15630.16503061205" z="0.0"/>
  </node>
  <node id="24520" label="SACM1L" cy:nodeId="2666">
    <graphics y="26589.019148515672" x="15356.506446017323" z="0.0"/>
  </node>
  <node id="24519" label="VAC14" cy:nodeId="2667">
    <graphics y="26761.45829646489" x="15577.500540865956" z="0.0"/>
  </node>
  <node id="24518" label="FLI1" cy:nodeId="2668">
    <graphics y="26464.71989314458" x="14888.481040133534" z="100.0">
      <att name="lockedVisualProperties" type="list" cy:type="List">
        <att name="NODE_BORDER_WIDTH" value="0.0" type="string" cy:type="String"/>
      </att>
    </graphics>
  </node>
  <node id="24517" label="FNTB" cy:nodeId="2669">
    <graphics y="26628.195051835984" x="15088.5102454558">
      <att name="lockedVisualProperties" type="list" cy:type="List">
        <att name="NODE_SIZE" value="120.0" type="string" cy:type="String"/>
        <att name="NODE_Z_LOCATION" value="250.0" type="string" cy:type="String"/>
      </att>
    </graphics>
  </node>
  <node id="24516" label="FNTA" cy:nodeId="2670">
    <graphics y="26579.78336970708" x="14770.029227389394" z="0.0"/>
  </node>
  <node id="24515" label="GNGT1" cy:nodeId="2671">
    <graphics y="27005.339888261766" x="15763.274344576894" z="0.0"/>
  </node>
  <node id="24514" label="GAA" cy:nodeId="2672">
    <graphics y="25271.00163142583" x="14900.789588107167" z="100.0">
      <att name="lockedVisualProperties" type="list" cy:type="List">
        <att name="NODE_BORDER_WIDTH" value="0.0" type="string" cy:type="String"/>
      </att>
    </graphics>
  </node>
  <node id="24513" label="HIVEP1" cy:nodeId="2673">
    <graphics y="25134.070723222703" x="14275.194205416738" z="0.0"/>
  </node>
  <node id="24512" label="STAT2" cy:nodeId="2674">
    <graphics y="25509.29768245122" x="15512.716361178456" z="0.0"/>
  </node>
  <node id="24511" label="ARPC5L" cy:nodeId="2675">
    <graphics y="25143.03922908208" x="14681.233908785878" z="0.0"/>
  </node>
  <node id="24510" label="CEP126" cy:nodeId="2676">
    <graphics y="25272.77879207036" x="14966.514578951894" z="0.0"/>
  </node>
  <node id="24509" label="CRIP2" cy:nodeId="2677">
    <graphics y="25265.98649470708" x="14738.686911715566" z="0.0"/>
  </node>
  <node id="24508" label="EIF3G" cy:nodeId="2678">
    <graphics y="25313.206953691453" x="14323.279105319081" z="0.0"/>
  </node>
  <node id="24507" label="MAP2K6" cy:nodeId="2679">
    <graphics y="25648.45246760747" x="14644.876029147206" z="0.0"/>
  </node>
  <node id="24506" label="MIDN" cy:nodeId="2680">
    <graphics y="25361.09846370122" x="14966.895972384511" z="100.0">
      <att name="lockedVisualProperties" type="list" cy:type="List">
        <att name="NODE_BORDER_WIDTH" value="0.0" type="string" cy:type="String"/>
      </att>
    </graphics>
  </node>
  <node id="24505" label="PHAX" cy:nodeId="2681">
    <graphics y="25514.09858577153" x="14207.021414889394" z="0.0"/>
  </node>
  <node id="24504" label="SH3GLB1" cy:nodeId="2682">
    <graphics y="25762.253187822313" x="14542.054007662831" z="0.0"/>
  </node>
  <node id="24503" label="SMARCB1" cy:nodeId="2683">
    <graphics y="25402.41645686528" x="14429.631522311269" z="0.0"/>
  </node>
  <node id="24502" label="TSNAX" cy:nodeId="2684">
    <graphics y="25903.636931108445" x="14813.243247164784" z="0.0"/>
  </node>
  <node id="24501" label="ACD" cy:nodeId="2685">
    <graphics y="25910.208891557664" x="14678.710257662831" z="0.0"/>
  </node>
  <node id="24500" label="ACTC1" cy:nodeId="2686">
    <graphics y="25313.082930253953" x="15197.121329440175" z="0.0"/>
  </node>
  <node id="24499" label="ALDOA" cy:nodeId="2687">
    <graphics y="25440.502669023484" x="14833.29393686205" z="0.0"/>
  </node>
  <node id="24498" label="ARL15" cy:nodeId="2688">
    <graphics y="25087.228132890672" x="14997.554137362538" z="0.0"/>
  </node>
  <node id="24497" label="DHRS2" cy:nodeId="2689">
    <graphics y="25418.743696855516" x="14673.71321786791" z="0.0"/>
  </node>
  <node id="24496" label="GOT2" cy:nodeId="2690">
    <graphics y="25017.206160234422" x="15031.45035470873" z="0.0"/>
  </node>
  <node id="24495" label="GSS" cy:nodeId="2691">
    <graphics y="25148.00974910161" x="14922.844275607167" z="0.0"/>
  </node>
  <node id="24494" label="HES1" cy:nodeId="2692">
    <graphics y="25124.38114802739" x="15322.432242526113" z="0.0"/>
  </node>
  <node id="24493" label="KARS" cy:nodeId="2693">
    <graphics y="25547.19904963872" x="15128.879196299611" z="0.0"/>
  </node>
  <node id="24492" label="LAMTOR5" cy:nodeId="2694">
    <graphics y="25952.633848833055" x="14962.496649874745" z="0.0"/>
  </node>
  <node id="24491" label="MAP3K14" cy:nodeId="2695">
    <graphics y="25342.923384355516" x="14982.148993624745" z="0.0"/>
  </node>
  <node id="24490" label="OSMR" cy:nodeId="2696">
    <graphics y="25524.53806941411" x="15302.335303439198" z="0.0"/>
  </node>
  <node id="24489" label="PAFAH1B3" cy:nodeId="2697">
    <graphics y="25402.50486628911" x="14781.372763766347" z="0.0"/>
  </node>
  <node id="24488" label="PCDHA4" cy:nodeId="2698">
    <graphics y="25392.658735918016" x="14843.186331881581" z="0.0"/>
  </node>
  <node id="24487" label="PGK1" cy:nodeId="2699">
    <graphics y="25204.689802812547" x="15237.037612093984" z="0.0"/>
  </node>
  <node id="24486" label="PGM1" cy:nodeId="2700">
    <graphics y="25764.306826280565" x="14888.355643405019" z="0.0"/>
  </node>
  <node id="24485" label="PREP" cy:nodeId="2701">
    <graphics y="25149.811445878953" x="14735.534476412831" z="0.0"/>
  </node>
  <node id="24484" label="PSMD11" cy:nodeId="2702">
    <graphics y="25382.973494218797" x="14705.916861666738" z="0.0"/>
  </node>
  <node id="24483" label="SERPINB9" cy:nodeId="2703">
    <graphics y="25230.178450273484" x="14860.218314303456" z="0.0"/>
  </node>
  <node id="24482" label="TBK1" cy:nodeId="2704">
    <graphics y="25017.46629207036" x="15295.804968966542" z="0.0"/>
  </node>
  <node id="24481" label="TERF1" cy:nodeId="2705">
    <graphics y="26066.519789384813" x="14639.338248385488" z="0.0"/>
  </node>
  <node id="24480" label="TINF2" cy:nodeId="2706">
    <graphics y="25967.99865596196" x="14595.530936373769" z="0.0"/>
  </node>
  <node id="24479" label="TNFRSF1B" cy:nodeId="2707">
    <graphics y="25594.96435420415" x="14985.465796603261" z="0.0"/>
  </node>
  <node id="24478" label="GAS2L1" cy:nodeId="2708">
    <graphics y="26430.306074785203" x="15598.814170016347" z="100.0">
      <att name="lockedVisualProperties" type="list" cy:type="List">
        <att name="NODE_BORDER_WIDTH" value="0.0" type="string" cy:type="String"/>
      </att>
    </graphics>
  </node>
  <node id="24477" label="GPSM2" cy:nodeId="2709">
    <graphics y="26798.60221736333" x="16057.084097994863" z="0.0"/>
  </node>
  <node id="24476" label="GCC2" cy:nodeId="2710">
    <graphics y="25497.22230403325" x="15504.554923190175" z="100.0">
      <att name="lockedVisualProperties" type="list" cy:type="List">
        <att name="NODE_BORDER_WIDTH" value="0.0" type="string" cy:type="String"/>
      </att>
    </graphics>
  </node>
  <node id="24475" label="ARFRP1" cy:nodeId="2711">
    <graphics y="25383.757094072313" x="15545.692984713613" z="0.0"/>
  </node>
  <node id="24474" label="ARL1" cy:nodeId="2712">
    <graphics y="25595.02682368657" x="15455.214865817128" z="0.0"/>
  </node>
  <node id="24473" label="RAB6A" cy:nodeId="2713">
    <graphics y="25582.83251826665" x="15290.509863986073" z="0.0"/>
  </node>
  <node id="24472" label="RGP1" cy:nodeId="2714">
    <graphics y="25466.801283525438" x="15679.637931002675" z="0.0"/>
  </node>
  <node id="24471" label="RHOBTB3" cy:nodeId="2715">
    <graphics y="25198.923201250047" x="15382.970236910878" z="0.0"/>
  </node>
  <node id="24470" label="RIC1" cy:nodeId="2716">
    <graphics y="25410.270918535203" x="15682.649527682363" z="0.0"/>
  </node>
  <node id="24469" label="STX16" cy:nodeId="2717">
    <graphics y="25536.27958552739" x="15762.705618990956" z="0.0"/>
  </node>
  <node id="24468" label="STX6" cy:nodeId="2718">
    <graphics y="25295.09242122075" x="15423.229910983144" z="0.0"/>
  </node>
  <node id="24467" label="SYS1" cy:nodeId="2719">
    <graphics y="25512.50877253911" x="15548.917655123769" z="100.0">
      <att name="lockedVisualProperties" type="list" cy:type="List">
        <att name="NODE_BORDER_WIDTH" value="0.0" type="string" cy:type="String"/>
      </att>
    </graphics>
  </node>
  <node id="24466" label="VPS52" cy:nodeId="2720">
    <graphics y="25462.37592952153" x="15271.176200045644" z="0.0"/>
  </node>
  <node id="24465" label="VPS53" cy:nodeId="2721">
    <graphics y="25492.49394099614" x="15205.775977267323" z="0.0"/>
  </node>
  <node id="24464" label="VPS54" cy:nodeId="2722">
    <graphics y="25604.363356279344" x="15362.991507662831" z="0.0"/>
  </node>
  <node id="24463" label="VTI1A" cy:nodeId="2723">
    <graphics y="25729.14517085454" x="15780.913016451894" z="0.0"/>
  </node>
  <node id="24462" label="FOXG1" cy:nodeId="2724">
    <graphics y="24868.771345781297" x="14727.900015963613" z="0.0"/>
  </node>
  <node id="24461" label="ILF3" cy:nodeId="2725">
    <graphics y="25738.6217867603" x="14508.839163912831" z="100.0">
      <att name="lockedVisualProperties" type="list" cy:type="List">
        <att name="NODE_BORDER_WIDTH" value="0.0" type="string" cy:type="String"/>
      </att>
    </graphics>
  </node>
  <node id="24460" label="KIF22" cy:nodeId="2726">
    <graphics y="25218.024458574266" x="15300.919608248769" z="0.0"/>
  </node>
  <node id="24459" label="MPHOSPH6" cy:nodeId="2727">
    <graphics y="25581.98986689946" x="15119.25399507433" z="0.0"/>
  </node>
  <node id="24458" label="MYCBP" cy:nodeId="2728">
    <graphics y="25386.731795000047" x="14645.775962008534" z="0.0"/>
  </node>
  <node id="24457" label="RSRC1" cy:nodeId="2729">
    <graphics y="24805.135969804734" x="14816.25423349291" z="0.0"/>
  </node>
  <node id="24456" label="TDGF1" cy:nodeId="2730">
    <graphics y="25127.34794490239" x="15227.39176095873" z="0.0"/>
  </node>
  <node id="24455" label="BEND5" cy:nodeId="2731">
    <graphics y="25385.477614091844" x="14965.125830782948" z="0.0"/>
  </node>
  <node id="24454" label="BRE" cy:nodeId="2732">
    <graphics y="26132.984236406297" x="14908.588782443105" z="0.0"/>
  </node>
  <node id="24453" label="DNAJA3" cy:nodeId="2733">
    <graphics y="25906.803770708055" x="15283.61456979662" z="0.0"/>
  </node>
  <node id="24452" label="EFEMP1" cy:nodeId="2734">
    <graphics y="26320.433821367234" x="14982.802924288808" z="0.0"/>
  </node>
  <node id="24451" label="EFEMP2" cy:nodeId="2735">
    <graphics y="25624.54946772954" x="15202.279021395741" z="0.0"/>
  </node>
  <node id="24450" label="FBLN5" cy:nodeId="2736">
    <graphics y="26240.52015559575" x="15279.612006320058" z="0.0"/>
  </node>
  <node id="24449" label="HECW1" cy:nodeId="2737">
    <graphics y="26296.094587968797" x="15002.437880648671" z="0.0"/>
  </node>
  <node id="24448" label="JAG2" cy:nodeId="2738">
    <graphics y="25638.342787431688" x="15056.610484255849">
      <att name="lockedVisualProperties" type="list" cy:type="List">
[truncated: 253,584 more chars]
