# Supplementary material for: Platelet function is modified by common sequence variation in megakaryocyte super enhancers
Source: Nat Commun. 2017 Jul 13;8:16058. doi: 10.1038/ncomms16058 (PMC5511350; doi:10.1038/ncomms16058)
Supplement: Supplementary Data 10 [file ncomms16058-s10.zip › CytoscapeSession-2016_12_13-09_08/tables/36-t_complete_network.txt/SHARED_ATTRS-org.cytoscape.model.CyEdge-36+shared+edge.cytable]

CyCSV-Version	1
SUID	db_id	miscore	shared interaction	shared name
java.lang.Long	java.lang.String	java.lang.String	java.lang.String	java.lang.String
	mutable	mutable
36 shared edge
4307	R-HSA-2142859.1<->R-HSA-2160915.1	\N	reactome	ABCC5 (reactome) CD44
4308	R-HSA-2142859.1<->R-HSA-2160915.1	\N	reactome	ABCC5 (reactome) HMMR
4309	EBI-3941489	0.2700000107	intact	ABCC5 (intact) RBP5
4310	EBI-3921955	0.2700000107	intact	ABCC5 (intact) SMC2
4311	R-HSA-1456460.1	\N	reactome	ABCD3 (reactome) ABCD1
4312	EBI-1067628	0.2700000107	intact	ABCD3 (intact) BRF2
4313	EBI-1076092	0.2700000107	intact	ABCD3 (intact) C20orf24
4314	EBI-3248480	0.2700000107	intact	ABCD3 (intact) CLN3
4315	EBI-1072735	0.2700000107	intact	ABCD3 (intact) MEST
4316	EBI-1071512	0.2700000107	intact	ABCD3 (intact) PELO
4317	R-HSA-382586.1	\N	reactome	ABCD3 (reactome) PEX19
4318	EBI-1084901	0.2700000107	intact	ABCD3 (intact) PGRMC1
4319	EBI-3933294	0.2700000107	intact	ABCD3 (intact) PSMA1
4320	EBI-1074083	0.2700000107	intact	ABCD3 (intact) PTP4A3
4321	EBI-11906496	0.3799999952	intact	ABCD3 (intact) STOM
4322	EBI-3912751	0.2700000107	intact	ABCD3 (intact) TUFT1
4384	EBI-733761	0.2700000107	intact	ABCF3 (intact) ACIN1
4385	EBI-734341	0.2700000107	intact	ABCF3 (intact) DLEU1
4386	EBI-10508994	0.3899999857	intact	ABCF3 (intact) FCHSD2
4387	EBI-736226	0.2700000107	intact	ABCF3 (intact) HIRIP3
4388	EBI-736223	0.2700000107	intact	ABCF3 (intact) NOA1
4389	EBI-736232	0.2700000107	intact	ABCF3 (intact) SLC35E1
4390	EBI-736235	0.2700000107	intact	ABCF3 (intact) SPP1
4391	EBI-736238	0.2700000107	intact	ABCF3 (intact) TBPL1
4392	EBI-733770	0.2700000107	intact	ABCF3 (intact) TOE1
4393	EBI-10314244	0.4799999893	intact	ABCF3 (intact) TRIM27
4394	EBI-12139981	0.349999994	intact	ABHD15 (intact) KRT34
4395	EBI-12184675	0.349999994	intact	ABHD15 (intact) SAT1
4396	R-HSA-2130194.1	\N	reactome	ABI1 (reactome) ABL1
4397	EBI-8050550	0.3100000024	intact	ABI1 (intact) ABL2
4398	R-HSA-442565.1	\N	reactome	ABI1 (reactome) ACTB
4399	R-HSA-442565.1	\N	reactome	ABI1 (reactome) ACTG1
4400	R-HSA-442565.1	\N	reactome	ABI1 (reactome) ACTR2
4401	R-HSA-442565.1	\N	reactome	ABI1 (reactome) ACTR3
4402	R-HSA-442565.1	\N	reactome	ABI1 (reactome) ARPC1A
4403	R-HSA-442565.1	\N	reactome	ABI1 (reactome) ARPC1B
4404	R-HSA-442565.1	\N	reactome	ABI1 (reactome) ARPC2
4405	R-HSA-442565.1	\N	reactome	ABI1 (reactome) ARPC3
4406	R-HSA-442565.1	\N	reactome	ABI1 (reactome) ARPC4
4407	R-HSA-442565.1	\N	reactome	ABI1 (reactome) ARPC5
4408	R-HSA-2029147.1	\N	reactome	ABI1 (reactome) BAIAP2
4409	R-HSA-2029465.2<->R-HSA-5218839.2	\N	reactome	ABI1 (reactome) BCAR1
4410	R-HSA-2029134.1	\N	reactome	ABI1 (reactome) BRK1
4411	EBI-3866787	0.349999994	intact	ABI1 (intact) CACNA1A
4412	EBI-8050780	0.3100000024	intact	ABI1 (intact) CBLB
4413	R-HSA-1861595.1<->R-HSA-2029271.1	\N	reactome	ABI1 (reactome) CD247
4414	R-HSA-1861595.1<->R-HSA-2029271.1	\N	reactome	ABI1 (reactome) CD3G
4415	R-HSA-2029466.1<->R-HSA-2197690.1	\N	reactome	ABI1 (reactome) CDC42
4416	EBI-11921884	0.2700000107	intact	ABI1 (intact) CDH23
4417	R-HSA-2029465.2<->R-HSA-2029467.1	\N	reactome	ABI1 (reactome) CRK
4418	EBI-8050752	0.3100000024	intact	ABI1 (intact) CRKL
4419	R-HSA-2029134.1	\N	reactome	ABI1 (reactome) CYFIP1
4420	R-HSA-2029134.1	\N	reactome	ABI1 (reactome) CYFIP2
4421	R-HSA-2029465.2<->R-HSA-2029467.1	\N	reactome	ABI1 (reactome) DOCK1
4422	EBI-5652673	0.2700000107	intact	ABI1 (intact) DST
4423	R-HSA-2029465.2<->R-HSA-2029467.1	\N	reactome	ABI1 (reactome) ELMO1
4424	R-HSA-2029465.2<->R-HSA-2029467.1	\N	reactome	ABI1 (reactome) ELMO2
4425	R-HSA-1861595.1<->R-HSA-2029271.1	\N	reactome	ABI1 (reactome) FCGR1A
4426	R-HSA-1861595.1<->R-HSA-2029271.1	\N	reactome	ABI1 (reactome) FCGR2A
4427	R-HSA-1861595.1<->R-HSA-2029271.1	\N	reactome	ABI1 (reactome) FCGR3A
4428	EBI-8050199	0.3100000024	intact	ABI1 (intact) FES
4429	EBI-8049509	0.3100000024	intact	ABI1 (intact) FYN
4430	EBI-7721594	0.2700000107	intact	ABI1 (intact) GAS7
4431	R-HSA-2029466.1<->R-HSA-2197690.1	\N	reactome	ABI1 (reactome) GRB2
4432	EBI-8049998	0.3100000024	intact	ABI1 (intact) HCK
4433	EBI-5652707	0.2700000107	intact	ABI1 (intact) HNRNPK
4434	R-HSA-2029465.2<->R-HSA-5218839.2	\N	reactome	ABI1 (reactome) HSP90AA1
4435	EBI-7160745	0.2700000107	intact	ABI1 (intact) HSPA8
4436	R-HSA-1861595.1<->R-HSA-2029271.1	\N	reactome	ABI1 (reactome) IGHG1
4437	R-HSA-1861595.1<->R-HSA-2029271.1	\N	reactome	ABI1 (reactome) IGHG2
4438	R-HSA-1861595.1<->R-HSA-2029271.1	\N	reactome	ABI1 (reactome) IGHG4
4439	R-HSA-1861595.1<->R-HSA-2029271.1	\N	reactome	ABI1 (reactome) IGHV2-5
4440	R-HSA-1861595.1<->R-HSA-2029271.1	\N	reactome	ABI1 (reactome) IGHV3-23
4441	R-HSA-1861595.1<->R-HSA-2029271.1	\N	reactome	ABI1 (reactome) IGKV1-5
4442	R-HSA-1861595.1<->R-HSA-2029271.1	\N	reactome	ABI1 (reactome) IGKV1D-16
4443	R-HSA-1861595.1<->R-HSA-2029271.1	\N	reactome	ABI1 (reactome) IGKV4-1
4444	R-HSA-1861595.1<->R-HSA-2029271.1	\N	reactome	ABI1 (reactome) IGLV1-51
4445	EBI-8051375	0.3100000024	intact	ABI1 (intact) INPPL1
4446	EBI-8050651	0.3100000024	intact	ABI1 (intact) ITK
4447	R-HSA-2029465.2<->R-HSA-5218839.2	\N	reactome	ABI1 (reactome) KDR
4448	EBI-5652724	0.2700000107	intact	ABI1 (intact) KIAA0408
4449	EBI-5652741	0.2700000107	intact	ABI1 (intact) KTN1
4450	EBI-8049840	0.3100000024	intact	ABI1 (intact) LCK
4451	R-HSA-430180.1<->R-HSA-442592.1	\N	reactome	ABI1 (reactome) LCP2
4452	EBI-8050357	0.3100000024	intact	ABI1 (intact) LYN
4453	R-HSA-2029469.1	\N	reactome	ABI1 (reactome) MAPK1
4454	R-HSA-2029469.1	\N	reactome	ABI1 (reactome) MAPK3
4455	EBI-5652758	0.2700000107	intact	ABI1 (intact) MRFAP1
4456	R-HSA-2029139.1	\N	reactome	ABI1 (reactome) MYH2
4457	R-HSA-1861625.1	\N	reactome	ABI1 (reactome) MYO10
4458	R-HSA-2029139.1	\N	reactome	ABI1 (reactome) MYO1C
4459	EBI-395069	0.3899999857	intact	ABI1 (intact) NCF1
4460	R-HSA-2029466.1<->R-HSA-2197690.1	\N	reactome	ABI1 (reactome) NCK1
4461	R-HSA-2029134.1	\N	reactome	ABI1 (reactome) NCKAP1
4462	R-HSA-2029134.1	\N	reactome	ABI1 (reactome) NCKAP1L
4463	R-HSA-2029466.1<->R-HSA-2197690.1	\N	reactome	ABI1 (reactome) NCKIPSD
4464	EBI-7160714	0.2700000107	intact	ABI1 (intact) NEB
4465	EBI-7160724	0.2700000107	intact	ABI1 (intact) NIN
4466	EBI-11917388	0.2700000107	intact	ABI1 (intact) NXN
4467	R-HSA-1861595.1<->R-HSA-2029271.1	\N	reactome	ABI1 (reactome) PIK3CA
4468	R-HSA-1861595.1<->R-HSA-2029271.1	\N	reactome	ABI1 (reactome) PIK3CB
4469	R-HSA-1861595.1<->R-HSA-2029271.1	\N	reactome	ABI1 (reactome) PIK3R1
4470	R-HSA-1861595.1<->R-HSA-2029271.1	\N	reactome	ABI1 (reactome) PIK3R2
4471	EBI-8050493	0.3100000024	intact	ABI1 (intact) PIK3R3
4472	EBI-8050385	0.3100000024	intact	ABI1 (intact) PLCG1
4473	EBI-2362242	0.2700000107	intact	ABI1 (intact) PRKAA1
4474	R-HSA-2029465.2<->R-HSA-5218839.2	\N	reactome	ABI1 (reactome) PTK2
4475	R-HSA-2029465.2<->R-HSA-5218839.2	\N	reactome	ABI1 (reactome) PXN
4476	R-HSA-2029147.1	\N	reactome	ABI1 (reactome) RAC1
4477	EBI-8050227	0.3100000024	intact	ABI1 (intact) RASA1
4478	R-HSA-2029465.2<->R-HSA-5218839.2	\N	reactome	ABI1 (reactome) SHB
4479	EBI-5652792	0.2700000107	intact	ABI1 (intact) SORBS1
4480	EBI-7087744	0.3600000143	intact	ABI1 (intact) SOS1
4481	EBI-375636	0.349999994	intact	ABI1 (intact) SPTA1
4482	R-HSA-2029465.2<->R-HSA-5218839.2	\N	reactome	ABI1 (reactome) SRC
4483	EBI-5652809	0.2700000107	intact	ABI1 (intact) SRP68
4484	EBI-3941349	0.2700000107	intact	ABI1 (intact) SRRM1
4485	R-HSA-1861595.1<->R-HSA-2029271.1	\N	reactome	ABI1 (reactome) SYK
4486	EBI-5652826	0.2700000107	intact	ABI1 (intact) SYNE2
4487	EBI-5652844	0.2700000107	intact	ABI1 (intact) TLN1
4488	R-HSA-2029451.1<->R-HSA-2029465.2	\N	reactome	ABI1 (reactome) VAV1
4489	R-HSA-2029451.1<->R-HSA-2029465.2	\N	reactome	ABI1 (reactome) VAV2
4490	R-HSA-2029451.1<->R-HSA-2029465.2	\N	reactome	ABI1 (reactome) VAV3
4491	R-HSA-2029465.2<->R-HSA-5218839.2	\N	reactome	ABI1 (reactome) VEGFA
4492	R-HSA-2029466.1<->R-HSA-2197690.1	\N	reactome	ABI1 (reactome) WAS
4493	EBI-11921875	0.3799999952	intact	ABI1 (intact) WASF1
4494	R-HSA-2029134.1	\N	reactome	ABI1 (reactome) WASF2
4495	R-HSA-2029466.1<->R-HSA-2197690.1	\N	reactome	ABI1 (reactome) WASL
4496	R-HSA-2029466.1<->R-HSA-2197690.1	\N	reactome	ABI1 (reactome) WIPF1
4497	R-HSA-2029466.1<->R-HSA-2197690.1	\N	reactome	ABI1 (reactome) WIPF2
4498	R-HSA-2029466.1<->R-HSA-2197690.1	\N	reactome	ABI1 (reactome) WIPF3
4499	EBI-8049970	0.3100000024	intact	ABI1 (intact) YES1
5379	R-HSA-77314.1<->R-HSA-77319.1	\N	reactome	ACADS (reactome) ECHS1
5380	R-HSA-169260.1<->R-HSA-77319.1	\N	reactome	ACADS (reactome) ETFA
5381	R-HSA-169260.1<->R-HSA-77319.1	\N	reactome	ACADS (reactome) ETFB
5382	R-HSA-77319.1<->R-HSA-77321.1	\N	reactome	ACADS (reactome) HADHA
5383	R-HSA-77319.1<->R-HSA-77321.1	\N	reactome	ACADS (reactome) HADHB
5384	EBI-12026478	0.349999994	intact	ACOX2 (intact) DYNLT1
5385	R-HSA-192331.1<->R-HSA-192335.1	\N	reactome	ACOX2 (reactome) HSD17B4
5386	EBI-8654089	0.2700000107	intact	ACSL5 (intact) CREB3
5387	R-HSA-201035.1<->R-HSA-548814.1	\N	reactome	ACSL5 (reactome) ELOVL3
5388	R-HSA-201035.1<->R-HSA-548814.1	\N	reactome	ACSL5 (reactome) ELOVL7
5391	EBI-12095650	0.349999994	intact	ACTN1 (intact) ACTN3
5392	EBI-3436656	0.2700000107	intact	ACTN1 (intact) APC
5393	EBI-952384	0.2700000107	intact	ACTN1 (intact) ATXN2
5394	EBI-3866219	0.2700000107	intact	ACTN1 (intact) ATXN7
5395	EBI-12362565	0.349999994	intact	ACTN1 (intact) C11orf57
5396	EBI-3866800	0.2700000107	intact	ACTN1 (intact) CACNA1A
5397	EBI-8526997	0.4099999964	intact	ACTN1 (intact) CAMK2A
5398	EBI-952546	0.2700000107	intact	ACTN1 (intact) COIL
5399	EBI-6590215	0.2700000107	intact	ACTN1 (intact) CTNNA1
5400	EBI-12282452	0.349999994	intact	ACTN1 (intact) DYNLT1
5401	EBI-12214461	0.349999994	intact	ACTN1 (intact) EIF2S1
5402	EBI-2880601	0.349999994	intact	ACTN1 (intact) ESR2
5403	EBI-952762	0.2700000107	intact	ACTN1 (intact) FXN
5404	EBI-952780	0.2700000107	intact	ACTN1 (intact) GFI1B
5405	EBI-3926210	0.2700000107	intact	ACTN1 (intact) GIT2
5406	EBI-3944045	0.2700000107	intact	ACTN1 (intact) GTF2H1
5407	EBI-6870899	0.2700000107	intact	ACTN1 (intact) HSPB1
5408	R-HSA-451387.1	\N	reactome	ACTN1 (reactome) KIRREL
5409	EBI-3944065	0.2700000107	intact	ACTN1 (intact) KPNA2
5410	EBI-12230431	0.349999994	intact	ACTN1 (intact) LNX1
5411	EBI-758080	0.2700000107	intact	ACTN1 (intact) MAGEA11
5412	EBI-11577953	0.2700000107	intact	ACTN1 (intact) MTNR1A
5413	EBI-11577146	0.2700000107	intact	ACTN1 (intact) MTNR1B
5414	EBI-10355327	0.5099999905	intact	ACTN1 (intact) MYOZ2
5415	R-HSA-451387.1	\N	reactome	ACTN1 (reactome) NPHS1
5416	EBI-3926200	0.2700000107	intact	ACTN1 (intact) NUMBL
5417	EBI-10510646	0.3899999857	intact	ACTN1 (intact) OAS1
5418	EBI-3944175	0.2700000107	intact	ACTN1 (intact) PDHX
5419	EBI-3944095	0.2700000107	intact	ACTN1 (intact) PIAS4
5420	EBI-2565499	0.2800000012	intact	ACTN1 (intact) PLEK
5421	EBI-3385363	0.2700000107	intact	ACTN1 (intact) PSEN1
5422	EBI-3944115	0.2700000107	intact	ACTN1 (intact) PSMA1
5423	EBI-3944135	0.2700000107	intact	ACTN1 (intact) RPS27
5424	R-HSA-2750171.1	\N	reactome	ACTN1 (reactome) SDC4
5425	EBI-10197921	0.3899999857	intact	ACTN1 (intact) SPERT
5426	EBI-968912	0.349999994	intact	ACTN1 (intact) SRC
5427	EBI-12087732	0.349999994	intact	ACTN1 (intact) USP2
5428	EBI-753832	0.2700000107	intact	ACTN1 (intact) XRCC4
5429	EBI-5920819	0.2700000107	intact	ACTN1 (intact) ZYX
5531	R-HSA-5173005.3<->R-HSA-5173192.1	\N	reactome	ADAMTSL4 (reactome) ADAMTS13
5532	EBI-2350115	0.349999994	intact	ADAMTSL4 (intact) AQP1
5533	EBI-755047	0.2700000107	intact	ADAMTSL4 (intact) CATSPER1
5534	EBI-2349846	0.349999994	intact	ADAMTSL4 (intact) COL8A1
5535	EBI-7970266	0.4199999869	intact	ADAMTSL4 (intact) CTSB
5536	EBI-3937687	0.2700000107	intact	ADAMTSL4 (intact) FBLN1
5537	EBI-757366	0.2700000107	intact	ADAMTSL4 (intact) FHL3
5538	EBI-756631	0.2700000107	intact	ADAMTSL4 (intact) KRTAP4-12
5539	EBI-8645061	0.2700000107	intact	ADAMTSL4 (intact) OTX1
5540	EBI-758659	0.2700000107	intact	ADAMTSL4 (intact) PLSCR1
5541	EBI-757255	0.2700000107	intact	ADAMTSL4 (intact) SORBS3
5542	EBI-757129	0.2700000107	intact	ADAMTSL4 (intact) SPRY2
5543	EBI-2350667	0.4499999881	intact	ADAMTSL4 (intact) STK16
5544	R-HSA-5173005.3<->R-HSA-5173192.1	\N	reactome	ADAMTSL4 (reactome) THBS1
5545	EBI-2350042	0.349999994	intact	ADAMTSL4 (intact) TUBGCP4
5546	R-HSA-879676.2	\N	reactome	ADGRE5 (reactome) CD55
5547	EBI-1961054	0.2700000107	intact	ADGRE5 (intact) SRC
5618	EBI-3923179	0.2700000107	intact	ADHFE1 (intact) GNAQ
5619	EBI-1750957	0.3899999857	intact	ADIPOR1 (intact) APPL1
5620	EBI-3925692	0.2700000107	intact	ADIPOR1 (intact) DPH3
5621	EBI-3919571	0.2700000107	intact	ADIPOR1 (intact) NFKBIL1
5622	EBI-9064767	0.2700000107	intact	ADIPOR1 (intact) STK11
5623	R-HSA-163617.1<->R-HSA-744886.1	\N	reactome	ADM (reactome) ADCY1
5624	R-HSA-163617.1<->R-HSA-744886.1	\N	reactome	ADM (reactome) ADCY2
5625	R-HSA-163617.1<->R-HSA-744886.1	\N	reactome	ADM (reactome) ADCY3
5626	R-HSA-163617.1<->R-HSA-744886.1	\N	reactome	ADM (reactome) ADCY4
5627	R-HSA-163617.1<->R-HSA-744886.1	\N	reactome	ADM (reactome) ADCY5
5628	R-HSA-163617.1<->R-HSA-744886.1	\N	reactome	ADM (reactome) ADCY6
5629	R-HSA-163617.1<->R-HSA-744886.1	\N	reactome	ADM (reactome) ADCY7
5630	R-HSA-163617.1<->R-HSA-744886.1	\N	reactome	ADM (reactome) ADCY8
5631	R-HSA-163617.1<->R-HSA-744886.1	\N	reactome	ADM (reactome) ADCY9
5632	R-HSA-379044.1	\N	reactome	ADM (reactome) ADCYAP1
5633	R-HSA-379044.1	\N	reactome	ADM (reactome) ADCYAP1R1
5634	R-HSA-379044.1	\N	reactome	ADM (reactome) ADM2
5635	R-HSA-379044.1	\N	reactome	ADM (reactome) ADORA2A
5636	R-HSA-379044.1	\N	reactome	ADM (reactome) ADORA2B
5637	R-HSA-379044.1	\N	reactome	ADM (reactome) ADRB1
5638	R-HSA-379044.1	\N	reactome	ADM (reactome) ADRB2
5639	R-HSA-379044.1	\N	reactome	ADM (reactome) ADRB3
5640	R-HSA-379044.1	\N	reactome	ADM (reactome) AVP
5641	R-HSA-379044.1	\N	reactome	ADM (reactome) AVPR2
5642	R-HSA-379044.1	\N	reactome	ADM (reactome) CALCA
5643	R-HSA-379044.1	\N	reactome	ADM (reactome) CALCB
5644	R-HSA-379044.1	\N	reactome	ADM (reactome) CALCR
5645	R-HSA-420062.2	\N	reactome	ADM (reactome) CALCRL
5646	R-HSA-379044.1	\N	reactome	ADM (reactome) CGA
5647	R-HSA-379044.1	\N	reactome	ADM (reactome) CRH
5648	R-HSA-379044.1	\N	reactome	ADM (reactome) CRHR1
5649	R-HSA-379044.1	\N	reactome	ADM (reactome) CRHR2
5650	R-HSA-379044.1	\N	reactome	ADM (reactome) DRD1
5651	R-HSA-379044.1	\N	reactome	ADM (reactome) DRD5
5652	R-HSA-379044.1	\N	reactome	ADM (reactome) FSHB
5653	R-HSA-379044.1	\N	reactome	ADM (reactome) FSHR
5654	R-HSA-379044.1	\N	reactome	ADM (reactome) GCG
5655	R-HSA-379044.1	\N	reactome	ADM (reactome) GCGR
5656	R-HSA-379044.1	\N	reactome	ADM (reactome) GHRH
5657	R-HSA-379044.1	\N	reactome	ADM (reactome) GHRHR
5658	R-HSA-379044.1	\N	reactome	ADM (reactome) GIP
5659	R-HSA-379044.1	\N	reactome	ADM (reactome) GIPR
5660	R-HSA-379044.1	\N	reactome	ADM (reactome) GLP1R
5661	R-HSA-379044.1	\N	reactome	ADM (reactome) GLP2R
5662	R-HSA-744885.1	\N	reactome	ADM (reactome) GNAS
5663	R-HSA-744885.1	\N	reactome	ADM (reactome) GNB1
5664	R-HSA-744885.1	\N	reactome	ADM (reactome) GNG2
5665	R-HSA-379044.1	\N	reactome	ADM (reactome) GPBAR1
5666	R-HSA-379044.1	\N	reactome	ADM (reactome) GPR15
5667	R-HSA-379044.1	\N	reactome	ADM (reactome) GPR150
5668	R-HSA-379044.1	\N	reactome	ADM (reactome) GPR176
5669	R-HSA-379044.1	\N	reactome	ADM (reactome) GPR20
5670	R-HSA-379044.1	\N	reactome	ADM (reactome) GPR25
5671	R-HSA-379044.1	\N	reactome	ADM (reactome) GPR27
5672	R-HSA-379044.1	\N	reactome	ADM (reactome) GPR32
5673	R-HSA-379044.1	\N	reactome	ADM (reactome) GPR45
5674	R-HSA-379044.1	\N	reactome	ADM (reactome) GPR83
5675	R-HSA-379044.1	\N	reactome	ADM (reactome) GPR84
5676	R-HSA-379044.1	\N	reactome	ADM (reactome) HRH2
5677	R-HSA-379044.1	\N	reactome	ADM (reactome) HTR4
5678	R-HSA-379044.1	\N	reactome	ADM (reactome) HTR6
5679	R-HSA-379044.1	\N	reactome	ADM (reactome) HTR7
5680	R-HSA-379044.1	\N	reactome	ADM (reactome) IAPP
5681	R-HSA-379044.1	\N	reactome	ADM (reactome) INSL3
5682	R-HSA-379044.1	\N	reactome	ADM (reactome) LHB
5683	R-HSA-379044.1	\N	reactome	ADM (reactome) LHCGR
5684	R-HSA-379044.1	\N	reactome	ADM (reactome) MC1R
5685	R-HSA-379044.1	\N	reactome	ADM (reactome) MC2R
5686	R-HSA-379044.1	\N	reactome	ADM (reactome) MC3R
5687	R-HSA-379044.1	\N	reactome	ADM (reactome) MC4R
5688	R-HSA-379044.1	\N	reactome	ADM (reactome) MC5R
5689	R-HSA-379044.1	\N	reactome	ADM (reactome) NPS
5690	R-HSA-379044.1	\N	reactome	ADM (reactome) NPSR1
5691	R-HSA-379044.1	\N	reactome	ADM (reactome) P2RY11
5692	R-HSA-379044.1<->R-HSA-392295.3	\N	reactome	ADM (reactome) PIK3CG
5693	R-HSA-379044.1<->R-HSA-392295.3	\N	reactome	ADM (reactome) PIK3R5
5694	R-HSA-379044.1<->R-HSA-392295.3	\N	reactome	ADM (reactome) PIK3R6
5695	R-HSA-379044.1<->R-HSA-398040.3	\N	reactome	ADM (reactome) PLCB1
5696	R-HSA-379044.1<->R-HSA-398040.3	\N	reactome	ADM (reactome) PLCB2
5697	R-HSA-379044.1<->R-HSA-398040.3	\N	reactome	ADM (reactome) PLCB3
5698	R-HSA-379044.1	\N	reactome	ADM (reactome) POMC
5699	R-HSA-379044.1	\N	reactome	ADM (reactome) PTGDR
5700	R-HSA-379044.1	\N	reactome	ADM (reactome) PTGER2
5701	R-HSA-379044.1	\N	reactome	ADM (reactome) PTGER4
5702	R-HSA-379044.1	\N	reactome	ADM (reactome) PTGIR
5703	R-HSA-379044.1	\N	reactome	ADM (reactome) PTH
5704	R-HSA-379044.1	\N	reactome	ADM (reactome) PTH1R
5705	R-HSA-379044.1	\N	reactome	ADM (reactome) PTH2
5706	R-HSA-379044.1	\N	reactome	ADM (reactome) PTH2R
5707	R-HSA-379044.1	\N	reactome	ADM (reactome) PTHLH
5708	R-HSA-379044.1	\N	reactome	ADM (reactome) RAMP1
5709	R-HSA-420062.2	\N	reactome	ADM (reactome) RAMP2
5710	R-HSA-420062.2	\N	reactome	ADM (reactome) RAMP3
5711	R-HSA-379044.1	\N	reactome	ADM (reactome) RLN2
5712	R-HSA-379044.1	\N	reactome	ADM (reactome) RLN3
5713	R-HSA-379044.1	\N	reactome	ADM (reactome) RXFP1
5714	R-HSA-379044.1	\N	reactome	ADM (reactome) RXFP2
5715	R-HSA-379044.1	\N	reactome	ADM (reactome) SCT
5716	R-HSA-379044.1	\N	reactome	ADM (reactome) SCTR
5717	R-HSA-379044.1	\N	reactome	ADM (reactome) TAAR1
5718	R-HSA-379044.1	\N	reactome	ADM (reactome) TSHB
5719	R-HSA-379044.1	\N	reactome	ADM (reactome) TSHR
5720	R-HSA-379044.1	\N	reactome	ADM (reactome) VIP
5721	R-HSA-379044.1	\N	reactome	ADM (reactome) VIPR1
5722	R-HSA-379044.1	\N	reactome	ADM (reactome) VIPR2
6049	EBI-6256156	0.349999994	intact	AFF3 (intact) CDK9
6050	EBI-2509989	0.2700000107	intact	AHCYL2 (intact) BAP1
6051	EBI-1078894	0.2700000107	intact	AHCYL2 (intact) TRAF6
6052	EBI-2515634	0.2700000107	intact	AHCYL2 (intact) WDR48
6053	R-HSA-992693.1	\N	reactome	AKAP10 (reactome) PRKACA
6054	R-HSA-992693.1	\N	reactome	AKAP10 (reactome) PRKACB
6055	R-HSA-992693.1	\N	reactome	AKAP10 (reactome) PRKACG
6056	R-HSA-992693.1	\N	reactome	AKAP10 (reactome) PRKAR1A
6057	R-HSA-992693.1	\N	reactome	AKAP10 (reactome) PRKAR1B
6058	R-HSA-992693.1	\N	reactome	AKAP10 (reactome) PRKAR2A
6059	R-HSA-992693.1	\N	reactome	AKAP10 (reactome) PRKAR2B
6060	no_db	\N	akkerman	AKAP10 (akkerman) RAB11A
6061	R-HSA-446198.1<->R-HSA-446215.1	\N	reactome	ALG12 (reactome) ALG9
6062	EBI-3941946	0.2700000107	intact	ALG12 (intact) PRDX4
6063	EBI-3942896	0.2700000107	intact	ALG12 (intact) RPL13A
6064	R-HSA-446188.1<->R-HSA-446215.1	\N	reactome	ALG3 (reactome) ALG9
6065	EBI-8638849	0.2700000107	intact	ALG3 (intact) CREB3
6066	R-HSA-2161917.1<->R-HSA-2162002.1	\N	reactome	ALOX15B (reactome) ALOX5
6067	R-HSA-2161917.1<->R-HSA-2162002.1	\N	reactome	ALOX15B (reactome) ALOX5AP
6068	EBI-12267176	0.349999994	intact	ALOX15B (intact) CTAG1A
6069	EBI-12267176	0.349999994	intact	ALOX15B (intact) CTAG1B
6070	R-HSA-2161917.1<->R-HSA-2162002.1	\N	reactome	ALOX15B (reactome) LTC4S
6071	EBI-12150559	0.349999994	intact	ALOX15B (intact) TRIM21
6072	R-HSA-73828.1<->R-HSA-76590.1	\N	reactome	AMPD3 (reactome) ADSL
6073	EBI-298293	0.2700000107	intact	ANGPTL3 (intact) ITGAV
6074	EBI-11572411	0.3100000024	intact	ANGPTL3 (intact) LPL
6075	EBI-5653551	0.2700000107	intact	ANKRD28 (intact) ABCF2
6076	EBI-5653569	0.2700000107	intact	ANKRD28 (intact) ANK2
6077	EBI-5653603	0.2700000107	intact	ANKRD28 (intact) ANKFY1
6078	R-HSA-5694421.1<->R-HSA-5694441.2	\N	reactome	ANKRD28 (reactome) AREG
6079	EBI-8797485	0.2800000012	intact	ANKRD28 (intact) ARHGEF2
6080	EBI-5653696	0.2700000107	intact	ANKRD28 (intact) BCL3
6081	EBI-12150389	0.349999994	intact	ANKRD28 (intact) CCDC187
6082	R-HSA-5694421.1<->R-HSA-5694441.2	\N	reactome	ANKRD28 (reactome) CD59
6083	R-HSA-5694421.1<->R-HSA-5694441.2	\N	reactome	ANKRD28 (reactome) CNIH1
6084	R-HSA-5694421.1<->R-HSA-5694441.2	\N	reactome	ANKRD28 (reactome) CNIH2
6085	R-HSA-5694421.1<->R-HSA-5694441.2	\N	reactome	ANKRD28 (reactome) CNIH3
6086	R-HSA-5694421.1<->R-HSA-5694441.2	\N	reactome	ANKRD28 (reactome) COL7A1
6087	R-HSA-5694421.1<->R-HSA-5694441.2	\N	reactome	ANKRD28 (reactome) CSNK1D
6088	EBI-3937131	0.2700000107	intact	ANKRD28 (intact) CSNK2B
6089	R-HSA-5694421.1<->R-HSA-5694441.2	\N	reactome	ANKRD28 (reactome) CTSC
6090	R-HSA-5694421.1<->R-HSA-5694441.2	\N	reactome	ANKRD28 (reactome) CTSZ
6091	EBI-8537259	0.2700000107	intact	ANKRD28 (intact) DOCK1
6092	EBI-5653731	0.2700000107	intact	ANKRD28 (intact) EEF1G
6093	EBI-5653749	0.2700000107	intact	ANKRD28 (intact) EHMT2
6094	EBI-12153657	0.349999994	intact	ANKRD28 (intact) EIF3D
6095	R-HSA-5694421.1<->R-HSA-5694441.2	\N	reactome	ANKRD28 (reactome) F5
6096	R-HSA-5694421.1<->R-HSA-5694441.2	\N	reactome	ANKRD28 (reactome) F8
6097	R-HSA-5694421.1<->R-HSA-5694441.2	\N	reactome	ANKRD28 (reactome) FOLR1
6098	EBI-12153395	0.349999994	intact	ANKRD28 (intact) GADD45GIP1
6099	R-HSA-5694421.1<->R-HSA-5694441.2	\N	reactome	ANKRD28 (reactome) GOLGA2
6100	R-HSA-5694421.1<->R-HSA-5694441.2	\N	reactome	ANKRD28 (reactome) GORASP1
6101	R-HSA-5694421.1<->R-HSA-5694441.2	\N	reactome	ANKRD28 (reactome) GOSR2
6102	R-HSA-5694421.1<->R-HSA-5694441.2	\N	reactome	ANKRD28 (reactome) GRIA1
6103	EBI-5653766	0.2700000107	intact	ANKRD28 (intact) HNRNPK
6104	EBI-5653783	0.2700000107	intact	ANKRD28 (intact) HNRNPR
6105	EBI-12149693	0.349999994	intact	ANKRD28 (intact) INCA1
6106	R-HSA-5694421.1<->R-HSA-5694441.2	\N	reactome	ANKRD28 (reactome) LMAN1
6107	R-HSA-5694421.1<->R-HSA-5694441.2	\N	reactome	ANKRD28 (reactome) MCFD2
6108	EBI-8796143	0.2800000012	intact	ANKRD28 (intact) MOB1A
6109	EBI-8796201	0.2800000012	intact	ANKRD28 (intact) MOB1B
6110	EBI-1549597	0.2700000107	intact	ANKRD28 (intact) NCL
6111	EBI-365376	0.2700000107	intact	ANKRD28 (intact) NFKBIE
6112	EBI-5653818	0.3799999952	intact	ANKRD28 (intact) NOTCH2
6113	EBI-5653835	0.2700000107	intact	ANKRD28 (intact) NOTCH3
6114	EBI-12141035	0.349999994	intact	ANKRD28 (intact) PIBF1
6115	R-HSA-5694294.1	\N	reactome	ANKRD28 (reactome) PPP6C
6116	R-HSA-5694294.1	\N	reactome	ANKRD28 (reactome) PPP6R1
6117	EBI-1996311	0.4199999869	intact	ANKRD28 (intact) PPP6R2
6118	R-HSA-5694294.1	\N	reactome	ANKRD28 (reactome) PPP6R3
6119	R-HSA-5694421.1<->R-HSA-5694441.2	\N	reactome	ANKRD28 (reactome) RAB1A
6120	R-HSA-5694421.1<->R-HSA-5694441.2	\N	reactome	ANKRD28 (reactome) RAB1B
6121	R-HSA-5694421.1<->R-HSA-5694441.2	\N	reactome	ANKRD28 (reactome) SEC13
6122	R-HSA-5694421.1<->R-HSA-5694441.2	\N	reactome	ANKRD28 (reactome) SEC22B
6123	R-HSA-5694421.1<->R-HSA-5694441.2	\N	reactome	ANKRD28 (reactome) SEC23A
6124	R-HSA-5694421.1<->R-HSA-5694441.2	\N	reactome	ANKRD28 (reactome) SEC23IP
6125	R-HSA-5694421.1	\N	reactome	ANKRD28 (reactome) SEC24A
6126	R-HSA-5694421.1	\N	reactome	ANKRD28 (reactome) SEC24B
6127	R-HSA-5694421.1	\N	reactome	ANKRD28 (reactome) SEC24C
6128	R-HSA-5694421.1	\N	reactome	ANKRD28 (reactome) SEC24D
6129	R-HSA-5694421.1<->R-HSA-5694441.2	\N	reactome	ANKRD28 (reactome) SEC31A
6130	R-HSA-5694421.1<->R-HSA-5694441.2	\N	reactome	ANKRD28 (reactome) SERPINA1
6131	EBI-8797485	0.2800000012	intact	ANKRD28 (intact) SNX18
6132	R-HSA-5694421.1<->R-HSA-5694441.2	\N	reactome	ANKRD28 (reactome) STX5
6133	R-HSA-5694421.1<->R-HSA-5694441.2	\N	reactome	ANKRD28 (reactome) TGFA
6134	EBI-3937934	0.2700000107	intact	ANKRD28 (intact) TGM2
6135	EBI-12149249	0.349999994	intact	ANKRD28 (intact) THAP7
6136	R-HSA-5694421.1<->R-HSA-5694441.2	\N	reactome	ANKRD28 (reactome) TMED10
6137	R-HSA-5694421.1<->R-HSA-5694441.2	\N	reactome	ANKRD28 (reactome) TMED2
6138	R-HSA-5694421.1<->R-HSA-5694441.2	\N	reactome	ANKRD28 (reactome) TRAPPC1
6139	R-HSA-5694421.1<->R-HSA-5694441.2	\N	reactome	ANKRD28 (reactome) TRAPPC10
6140	R-HSA-5694421.1<->R-HSA-5694441.2	\N	reactome	ANKRD28 (reactome) TRAPPC2
6141	R-HSA-5694421.1<->R-HSA-5694441.2	\N	reactome	ANKRD28 (reactome) TRAPPC2L
6142	R-HSA-5694421.1<->R-HSA-5694441.2	\N	reactome	ANKRD28 (reactome) TRAPPC3
6143	R-HSA-5694421.1<->R-HSA-5694441.2	\N	reactome	ANKRD28 (reactome) TRAPPC4
6144	R-HSA-5694421.1<->R-HSA-5694441.2	\N	reactome	ANKRD28 (reactome) TRAPPC5
6145	R-HSA-5694421.1<->R-HSA-5694441.2	\N	reactome	ANKRD28 (reactome) TRAPPC6A
6146	R-HSA-5694421.1<->R-HSA-5694441.2	\N	reactome	ANKRD28 (reactome) TRAPPC6B
6147	R-HSA-5694421.1<->R-HSA-5694441.2	\N	reactome	ANKRD28 (reactome) TRAPPC9
6148	R-HSA-5694421.1<->R-HSA-5694441.2	\N	reactome	ANKRD28 (reactome) USO1
6149	EBI-2512177	0.2700000107	intact	ANKRD28 (intact) USP21
6150	EBI-2512828	0.2700000107	intact	ANKRD28 (intact) USP49
6151	EBI-11900268	0.2700000107	intact	ANKRD28 (intact) WHRN
6152	EBI-12012788	0.349999994	intact	ANKRD28 (intact) YTHDC1
6153	EBI-7218383	0.2700000107	intact	ANKRD28 (intact) ZNF512B
6414	EBI-8994362	0.2700000107	intact	ANP32B (intact) APC
6415	EBI-8994607	0.2700000107	intact	ANP32B (intact) AURKA
6416	EBI-8995056	0.2700000107	intact	ANP32B (intact) BAX
6417	EBI-8995108	0.2700000107	intact	ANP32B (intact) BCL10
6418	EBI-8995643	0.2700000107	intact	ANP32B (intact) BUB1
6419	EBI-8997041	0.2700000107	intact	ANP32B (intact) DCC
6420	EBI-8997886	0.2700000107	intact	ANP32B (intact) FBXW7
6421	EBI-3914982	0.2700000107	intact	ANP32B (intact) HNF4A
6422	EBI-10279076	0.5799999833	intact	ANP32B (intact) KPNA1
6423	EBI-8998406	0.2700000107	intact	ANP32B (intact) MCC
6424	EBI-8998822	0.2700000107	intact	ANP32B (intact) MLH3
6425	EBI-2686236	0.2700000107	intact	ANP32B (intact) PHB
6426	EBI-9000357	0.2700000107	intact	ANP32B (intact) PMS2
6427	EBI-2691118	0.2700000107	intact	ANP32B (intact) PRKAR1A
6428	EBI-9000505	0.2700000107	intact	ANP32B (intact) PTEN
6429	EBI-9000557	0.2700000107	intact	ANP32B (intact) PTPN12
6430	EBI-9000687	0.2700000107	intact	ANP32B (intact) PTPRJ
6431	EBI-10279056	0.5099999905	intact	ANP32B (intact) SDCBP
6432	EBI-2685273	0.2700000107	intact	ANP32B (intact) SMAD2
6433	EBI-3935803	0.2700000107	intact	ANP32B (intact) SMARCD1
6434	EBI-9001779	0.2700000107	intact	ANP32B (intact) STK11
6435	EBI-9002135	0.2700000107	intact	ANP32B (intact) TLR2
6436	EBI-6189921	0.349999994	intact	ANP32B (intact) VCAM1
6437	R-HSA-8856806.1	\N	reactome	AP2B1 (reactome) AAK1
6438	R-HSA-8868232.1	\N	reactome	AP2B1 (reactome) ACTR2
6439	R-HSA-8868232.1	\N	reactome	AP2B1 (reactome) ACTR3
6440	R-HSA-8866265.1	\N	reactome	AP2B1 (reactome) ADRB2
6441	R-HSA-8867753.1	\N	reactome	AP2B1 (reactome) AGFG1
6442	R-HSA-8867751.1	\N	reactome	AP2B1 (reactome) AMPH
6443	EBI-540750	0.4099999964	intact	AP2B1 (intact) AP1M1
6444	EBI-10482467	0.4799999893	intact	AP2B1 (intact) AP1M2
6445	R-HSA-167712.1	\N	reactome	AP2B1 (reactome) AP2A1
6446	R-HSA-167712.1	\N	reactome	AP2B1 (reactome) AP2A2
6447	R-HSA-167712.1	\N	reactome	AP2B1 (reactome) AP2M1
6448	R-HSA-167712.1	\N	reactome	AP2B1 (reactome) AP2S1
6449	EBI-3436705	0.2700000107	intact	AP2B1 (intact) APC
6450	R-HSA-8867753.1	\N	reactome	AP2B1 (reactome) APOB
6451	R-HSA-8868232.1	\N	reactome	AP2B1 (reactome) ARPC1A
6452	R-HSA-8868232.1	\N	reactome	AP2B1 (reactome) ARPC2
6453	R-HSA-8868232.1	\N	reactome	AP2B1 (reactome) ARPC3
6454	R-HSA-8868232.1	\N	reactome	AP2B1 (reactome) ARPC4
6455	R-HSA-8868232.1	\N	reactome	AP2B1 (reactome) ARPC5
6456	R-HSA-8866265.1	\N	reactome	AP2B1 (reactome) ARRB1
6457	R-HSA-5138437.1	\N	reactome	AP2B1 (reactome) ARRB2
6458	EBI-757510	0.2700000107	intact	AP2B1 (intact) ATP6V1G1
6459	R-HSA-167544.1	\N	reactome	AP2B1 (reactome) ATP6V1H
6460	R-HSA-8866265.1	\N	reactome	AP2B1 (reactome) AVP
6461	R-HSA-8866265.1	\N	reactome	AP2B1 (reactome) AVPR2
6462	R-HSA-8867751.1	\N	reactome	AP2B1 (reactome) BIN1
6463	R-HSA-8867753.1	\N	reactome	AP2B1 (reactome) CBL
6464	R-HSA-8866238.1	\N	reactome	AP2B1 (reactome) CD3D
6465	R-HSA-8866238.1	\N	reactome	AP2B1 (reactome) CD3G
6466	R-HSA-167544.1	\N	reactome	AP2B1 (reactome) CD4
6467	R-HSA-2130309.1	\N	reactome	AP2B1 (reactome) CD74
6468	R-HSA-182158.1	\N	reactome	AP2B1 (reactome) CD8B
6469	R-HSA-8866238.1	\N	reactome	AP2B1 (reactome) CFTR
6470	R-HSA-8866265.1	\N	reactome	AP2B1 (reactome) CHRM2
6471	R-HSA-177505.1	\N	reactome	AP2B1 (reactome) CLTA
6472	R-HSA-8856806.1	\N	reactome	AP2B1 (reactome) CLTB
6473	R-HSA-177505.1	\N	reactome	AP2B1 (reactome) CLTC
6474	R-HSA-8856806.1	\N	reactome	AP2B1 (reactome) CLTCL1
6475	R-HSA-8868232.1	\N	reactome	AP2B1 (reactome) CTTN
6476	R-HSA-8867753.1	\N	reactome	AP2B1 (reactome) DAB2
6477	R-HSA-8868620.1	\N	reactome	AP2B1 (reactome) DNAJC6
6478	R-HSA-177479.1	\N	reactome	AP2B1 (reactome) DNAL4
6479	R-HSA-3928567.1	\N	reactome	AP2B1 (reactome) DNM1
6480	R-HSA-8868234.1	\N	reactome	AP2B1 (reactome) DNM2
6481	no_db	\N	akkerman	AP2B1 (akkerman) DNM3
6482	R-HSA-5138437.1	\N	reactome	AP2B1 (reactome) DVL2
6483	R-HSA-3928567.1	\N	reactome	AP2B1 (reactome) EFNB1
6484	R-HSA-3928567.1	\N	reactome	AP2B1 (reactome) EFNB2
6485	R-HSA-3928567.1	\N	reactome	AP2B1 (reactome) EFNB3
6486	R-HSA-8867753.1	\N	reactome	AP2B1 (reactome) EGF
6487	R-HSA-8867753.1	\N	reactome	AP2B1 (reactome) EGFR
6488	R-HSA-3928567.1	\N	reactome	AP2B1 (reactome) EPHB1
6489	R-HSA-3928567.1	\N	reactome	AP2B1 (reactome) EPHB2
6490	R-HSA-3928567.1	\N	reactome	AP2B1 (reactome) EPHB3
6491	R-HSA-3928567.1	\N	reactome	AP2B1 (reactome) EPHB4
6492	R-HSA-3928567.1	\N	reactome	AP2B1 (reactome) EPHB6
6493	R-HSA-8867753.1	\N	reactome	AP2B1 (reactome) EPN1
6494	R-HSA-8867753.1	\N	reactome	AP2B1 (reactome) EPN2
6495	R-HSA-8856806.1	\N	reactome	AP2B1 (reactome) EPS15
6496	R-HSA-392748.1<->R-HSA-445089.1	\N	reactome	AP2B1 (reactome) EZR
6497	EBI-759334	0.2700000107	intact	AP2B1 (intact) FAM46C
6498	R-HSA-8856806.1	\N	reactome	AP2B1 (reactome) FCHO1
6499	R-HSA-8856806.1	\N	reactome	AP2B1 (reactome) FCHO2
6500	R-HSA-8867751.1	\N	reactome	AP2B1 (reactome) FNBP1
6501	R-HSA-8867751.1	\N	reactome	AP2B1 (reactome) FNBP1L
6502	R-HSA-5138437.1	\N	reactome	AP2B1 (reactome) FZD4
6503	R-HSA-8868620.1	\N	reactome	AP2B1 (reactome) GAK
6504	R-HSA-8871149.1	\N	reactome	AP2B1 (reactome) GAPVD1
6505	R-HSA-8867753.1	\N	reactome	AP2B1 (reactome) GRB2
6506	R-HSA-416639.1	\N	reactome	AP2B1 (reactome) GRIA1
6507	R-HSA-416639.1	\N	reactome	AP2B1 (reactome) GRIA2
6508	R-HSA-416639.1	\N	reactome	AP2B1 (reactome) GRIP1
6509	R-HSA-8868232.1	\N	reactome	AP2B1 (reactome) HIP1
6510	R-HSA-8868232.1	\N	reactome	AP2B1 (reactome) HIP1R
6511	R-HSA-2130309.1	\N	reactome	AP2B1 (reactome) HLA-DPA1
6512	R-HSA-2130309.1	\N	reactome	AP2B1 (reactome) HLA-DPB1
6513	R-HSA-2130309.1	\N	reactome	AP2B1 (reactome) HLA-DQA1
6514	R-HSA-2130309.1	\N	reactome	AP2B1 (reactome) HLA-DQA2
6515	R-HSA-2130309.1	\N	reactome	AP2B1 (reactome) HLA-DQB2
6516	R-HSA-2130309.1	\N	reactome	AP2B1 (reactome) HLA-DRA
6517	R-HSA-2130309.1	\N	reactome	AP2B1 (reactome) HLA-DRB1
6518	R-HSA-2130309.1	\N	reactome	AP2B1 (reactome) HLA-DRB5
6519	R-HSA-8868627.1	\N	reactome	AP2B1 (reactome) HSPA8
6520	EBI-6872552	0.2700000107	intact	AP2B1 (intact) HSPB1
6521	R-HSA-8866238.1	\N	reactome	AP2B1 (reactome) IGF2R
6522	R-HSA-8856806.1	\N	reactome	AP2B1 (reactome) ITSN1
6523	R-HSA-8866238.1	\N	reactome	AP2B1 (reactome) KIAA0319
6524	EBI-753229	0.2700000107	intact	AP2B1 (intact) KIAA0408
6525	R-HSA-445022.1	\N	reactome	AP2B1 (reactome) KIF4A
6526	R-HSA-445022.1	\N	reactome	AP2B1 (reactome) KIF4B
6527	R-HSA-374597.1	\N	reactome	AP2B1 (reactome) L1CAM
6528	R-HSA-167537.1<->R-HSA-167566.1	\N	reactome	AP2B1 (reactome) LCK
6529	R-HSA-6784728.1	\N	reactome	AP2B1 (reactome) LDLR
6530	R-HSA-8867753.1	\N	reactome	AP2B1 (reactome) LDLRAP1
6531	R-HSA-8867753.1	\N	reactome	AP2B1 (reactome) LRP2
6532	R-HSA-8866238.1	\N	reactome	AP2B1 (reactome) M6PR
6533	R-HSA-445005.1	\N	reactome	AP2B1 (reactome) MAPK1
6534	EBI-753892	0.2700000107	intact	AP2B1 (intact) MLH1
6535	R-HSA-8856806.1	\N	reactome	AP2B1 (reactome) NECAP1
6536	R-HSA-177490.1	\N	reactome	AP2B1 (reactome) NGF
6537	R-HSA-416639.1<->R-HSA-416985.1	\N	reactome	AP2B1 (reactome) NSF
6538	R-HSA-177490.1	\N	reactome	AP2B1 (reactome) NTRK1
6539	EBI-757762	0.2700000107	intact	AP2B1 (intact) NUP54
6540	R-HSA-8868620.1	\N	reactome	AP2B1 (reactome) OCRL
6541	EBI-2514827	0.2700000107	intact	AP2B1 (intact) OSBPL10
6542	R-HSA-8867751.1	\N	reactome	AP2B1 (reactome) PACSIN2
6543	R-HSA-8867753.1	\N	reactome	AP2B1 (reactome) PICALM
6544	R-HSA-416639.1	\N	reactome	AP2B1 (reactome) PICK1
6545	R-HSA-8868051.1	\N	reactome	AP2B1 (reactome) PIK3C2A
6546	R-HSA-8856808.1<->R-HSA-8868066.1	\N	reactome	AP2B1 (reactome) PIP5K1C
6547	EBI-756691	0.2700000107	intact	AP2B1 (intact) POM121
6548	R-HSA-416639.1	\N	reactome	AP2B1 (reactome) PRKCA
6549	R-HSA-416639.1	\N	reactome	AP2B1 (reactome) PRKCB
6550	R-HSA-416639.1	\N	reactome	AP2B1 (reactome) PRKCG
6551	R-HSA-8871149.1	\N	reactome	AP2B1 (reactome) RAB5A
6552	R-HSA-8856806.1	\N	reactome	AP2B1 (reactome) REPS1
6553	R-HSA-8867753.1	\N	reactome	AP2B1 (reactome) REPS2
6554	EBI-760183	0.2700000107	intact	AP2B1 (intact) RIBC2
6555	EBI-1060809	0.2700000107	intact	AP2B1 (intact) RNPS1
6556	R-HSA-8867753.1	\N	reactome	AP2B1 (reactome) RPS27A
6557	R-HSA-374597.1	\N	reactome	AP2B1 (reactome) RPS6KA1
6558	R-HSA-374597.1	\N	reactome	AP2B1 (reactome) RPS6KA2
6559	R-HSA-374597.1	\N	reactome	AP2B1 (reactome) RPS6KA3
6560	R-HSA-374597.1	\N	reactome	AP2B1 (reactome) RPS6KA5
6561	R-HSA-8866238.1	\N	reactome	AP2B1 (reactome) SCARB2
6562	R-HSA-8856806.1	\N	reactome	AP2B1 (reactome) SGIP1
6563	R-HSA-177490.1	\N	reactome	AP2B1 (reactome) SH3GL2
6564	R-HSA-8866238.1	\N	reactome	AP2B1 (reactome) SLC18A3
6565	EBI-10535852	0.3899999857	intact	AP2B1 (intact) SLC25A6
6566	R-HSA-8866238.1	\N	reactome	AP2B1 (reactome) SLC2A8
6567	R-HSA-8867751.1	\N	reactome	AP2B1 (reactome) SNX9
6568	R-HSA-445071.1<->R-HSA-445084.1	\N	reactome	AP2B1 (reactome) SRC
6569	R-HSA-8867753.1	\N	reactome	AP2B1 (reactome) STON2
6570	R-HSA-8868620.1	\N	reactome	AP2B1 (reactome) SYNJ1
6571	R-HSA-8868620.1	\N	reactome	AP2B1 (reactome) SYNJ2
6572	R-HSA-8867753.1	\N	reactome	AP2B1 (reactome) SYT1
6573	R-HSA-8867753.1	\N	reactome	AP2B1 (reactome) SYT2
6574	R-HSA-8867753.1	\N	reactome	AP2B1 (reactome) SYT9
6575	EBI-757942	0.2700000107	intact	AP2B1 (intact) TERF2IP
6576	R-HSA-8866238.1	\N	reactome	AP2B1 (reactome) TF
6577	R-HSA-8866238.1	\N	reactome	AP2B1 (reactome) TFRC
6578	R-HSA-8866238.1	\N	reactome	AP2B1 (reactome) TGOLN2
6579	EBI-10535882	0.4799999893	intact	AP2B1 (intact) THAP1
6580	R-HSA-8867751.1	\N	reactome	AP2B1 (reactome) TRIP10
6581	EBI-10294962	0.3899999857	intact	AP2B1 (intact) TXN2
6582	EBI-10222344	0.3899999857	intact	AP2B1 (intact) U2AF1
6583	R-HSA-8867753.1	\N	reactome	AP2B1 (reactome) UBA52
6584	R-HSA-8867753.1	\N	reactome	AP2B1 (reactome) UBB
6585	R-HSA-8867753.1	\N	reactome	AP2B1 (reactome) UBC
6586	R-HSA-8867753.1	\N	reactome	AP2B1 (reactome) VAMP2
6587	R-HSA-8867753.1	\N	reactome	AP2B1 (reactome) VAMP3
6588	R-HSA-8866238.1	\N	reactome	AP2B1 (reactome) VAMP4
6589	R-HSA-8867753.1	\N	reactome	AP2B1 (reactome) VAMP7
6590	R-HSA-8867753.1	\N	reactome	AP2B1 (reactome) VAMP8
6591	EBI-6189921	0.349999994	intact	AP2B1 (intact) VCAM1
6592	R-HSA-8855134.1	\N	reactome	AP2B1 (reactome) VLDLR
6593	R-HSA-8868232.1	\N	reactome	AP2B1 (reactome) WASL
6594	R-HSA-5138437.1	\N	reactome	AP2B1 (reactome) WNT5A
7500	R-HSA-8856140.1	\N	reactome	APOBR (reactome) APOB
7501	R-HSA-8856140.1	\N	reactome	APOBR (reactome) APOC1
7502	R-HSA-8856140.1	\N	reactome	APOBR (reactome) APOC4
7503	R-HSA-8855875.1	\N	reactome	APOC1 (reactome) APOB
7504	R-HSA-8855875.1	\N	reactome	APOC1 (reactome) APOC4
7505	R-HSA-8854464.1	\N	reactome	APOC1 (reactome) VLDLR
7508	R-HSA-2423794.1	\N	reactome	APOC2 (reactome) AGRN
7509	R-HSA-174697.1	\N	reactome	APOC2 (reactome) APOA1
7510	R-HSA-174697.1	\N	reactome	APOC2 (reactome) APOA2
7511	R-HSA-174697.1	\N	reactome	APOC2 (reactome) APOA4
7512	R-HSA-174697.1	\N	reactome	APOC2 (reactome) APOB
7513	R-HSA-174643.1	\N	reactome	APOC2 (reactome) APOC3
7514	R-HSA-174643.1	\N	reactome	APOC2 (reactome) APOE
7515	R-HSA-2423794.1	\N	reactome	APOC2 (reactome) GPC1
7516	R-HSA-2423794.1	\N	reactome	APOC2 (reactome) GPC2
7517	R-HSA-2423794.1	\N	reactome	APOC2 (reactome) GPC3
7518	R-HSA-2423794.1	\N	reactome	APOC2 (reactome) GPC4
7519	R-HSA-2423794.1	\N	reactome	APOC2 (reactome) GPC5
7520	R-HSA-2423794.1	\N	reactome	APOC2 (reactome) GPC6
7521	R-HSA-174757.1	\N	reactome	APOC2 (reactome) GPIHBP1
7522	R-HSA-2423794.1	\N	reactome	APOC2 (reactome) HSPG2
7523	R-HSA-2424254.1	\N	reactome	APOC2 (reactome) LDLR
7524	R-HSA-174757.1	\N	reactome	APOC2 (reactome) LPL
7525	R-HSA-2404131.2	\N	reactome	APOC2 (reactome) LRP1
7526	R-HSA-2404131.2	\N	reactome	APOC2 (reactome) LRP2
7527	R-HSA-2404131.2	\N	reactome	APOC2 (reactome) LRP8
7528	R-HSA-2404140.1<->R-HSA-2855259.1	\N	reactome	APOC2 (reactome) RBP1
7529	R-HSA-2423794.1	\N	reactome	APOC2 (reactome) SDC1
7530	R-HSA-2423794.1	\N	reactome	APOC2 (reactome) SDC2
7531	R-HSA-2423794.1	\N	reactome	APOC2 (reactome) SDC3
7532	R-HSA-2423794.1	\N	reactome	APOC2 (reactome) SDC4
7506	R-HSA-8855875.1	\N	reactome	APOC4 (reactome) APOB
7507	R-HSA-8854464.1	\N	reactome	APOC4 (reactome) VLDLR
7533	EBI-3385441	0.2700000107	intact	APOE (intact) A2M
7534	R-HSA-2423794.1	\N	reactome	APOE (reactome) AGRN
7535	R-HSA-174697.1	\N	reactome	APOE (reactome) APOA1
7536	R-HSA-174697.1	\N	reactome	APOE (reactome) APOA2
7537	R-HSA-174697.1	\N	reactome	APOE (reactome) APOA4
7538	R-HSA-174594.1	\N	reactome	APOE (reactome) APOB
7539	R-HSA-174643.1	\N	reactome	APOE (reactome) APOC3
7540	EBI-11291061	0.2700000107	intact	APOE (intact) APP
7541	EBI-3931166	0.2700000107	intact	APOE (intact) ARFGAP1
7542	EBI-3385122	0.3199999928	intact	APOE (intact) CDC37
7543	EBI-3385734	0.3600000143	intact	APOE (intact) ECSIT
7544	EBI-3385554	0.2700000107	intact	APOE (intact) GCDH
7545	R-HSA-2423794.1	\N	reactome	APOE (reactome) GPC1
7546	R-HSA-2423794.1	\N	reactome	APOE (reactome) GPC2
7547	R-HSA-2423794.1	\N	reactome	APOE (reactome) GPC3
7548	R-HSA-2423794.1	\N	reactome	APOE (reactome) GPC4
7549	R-HSA-2423794.1	\N	reactome	APOE (reactome) GPC5
7550	R-HSA-2423794.1	\N	reactome	APOE (reactome) GPC6
7551	R-HSA-174757.1	\N	reactome	APOE (reactome) GPIHBP1
7552	EBI-7238561	0.4600000083	intact	APOE (intact) HP
7553	R-HSA-2423794.1	\N	reactome	APOE (reactome) HSPG2
7554	EBI-3385864	0.2700000107	intact	APOE (intact) IFIT3
7555	R-HSA-174658.1	\N	reactome	APOE (reactome) LDLR
7556	R-HSA-174757.1	\N	reactome	APOE (reactome) LPL
7557	R-HSA-2404131.2	\N	reactome	APOE (reactome) LRP1
7558	R-HSA-2404131.2	\N	reactome	APOE (reactome) LRP2
7559	R-HSA-2404131.2	\N	reactome	APOE (reactome) LRP8
7560	EBI-3385092	0.3199999928	intact	APOE (intact) PDCD4
7561	EBI-3386126	0.2700000107	intact	APOE (intact) PSEN1
7562	R-HSA-2404140.1<->R-HSA-2855259.1	\N	reactome	APOE (reactome) RBP1
7563	R-HSA-2423794.1	\N	reactome	APOE (reactome) SDC1
7564	R-HSA-2423794.1	\N	reactome	APOE (reactome) SDC2
7565	R-HSA-2423794.1	\N	reactome	APOE (reactome) SDC3
7566	R-HSA-2423794.1	\N	reactome	APOE (reactome) SDC4
7567	EBI-3894460	0.400000006	intact	APOE (intact) TMCC2
7569	EBI-2116287	0.2700000107	intact	APOH (intact) AKT1
7570	EBI-2116364	0.2700000107	intact	APOH (intact) CDC42
7571	EBI-2117347	0.2700000107	intact	APOH (intact) CLEC4G
7572	EBI-2114744	0.2700000107	intact	APOH (intact) GEM
7573	EBI-2115672	0.2700000107	intact	APOH (intact) GRB2
7574	EBI-11809938	0.3199999928	intact	APOH (intact) PF4
7575	EBI-9548365	0.3100000024	intact	APOH (intact) PLG
7576	EBI-2117096	0.2700000107	intact	APOH (intact) RBBP6
7577	EBI-2115436	0.2700000107	intact	APOH (intact) TP53
7578	R-HSA-194913.1<->R-HSA-194922.1	\N	reactome	ARAP1 (reactome) ABR
7579	R-HSA-194913.1<->R-HSA-194922.1	\N	reactome	ARAP1 (reactome) AKAP13
7580	R-HSA-194913.1<->R-HSA-194922.1	\N	reactome	ARAP1 (reactome) ARHGAP4
7581	R-HSA-194854.1<->R-HSA-194922.1	\N	reactome	ARAP1 (reactome) ARHGDIA
7582	R-HSA-194854.1<->R-HSA-194922.1	\N	reactome	ARAP1 (reactome) ARHGDIB
7583	R-HSA-194854.1<->R-HSA-194922.1	\N	reactome	ARAP1 (reactome) ARHGDIG
7584	R-HSA-194913.1<->R-HSA-194922.1	\N	reactome	ARAP1 (reactome) ARHGEF11
7585	R-HSA-194913.1<->R-HSA-194922.1	\N	reactome	ARAP1 (reactome) ARHGEF12
7586	R-HSA-194913.1<->R-HSA-194922.1	\N	reactome	ARAP1 (reactome) ARHGEF16
7587	R-HSA-194913.1<->R-HSA-194922.1	\N	reactome	ARAP1 (reactome) ARHGEF17
7588	R-HSA-194913.1<->R-HSA-194922.1	\N	reactome	ARAP1 (reactome) ARHGEF18
7589	R-HSA-194913.1<->R-HSA-194922.1	\N	reactome	ARAP1 (reactome) ARHGEF19
7590	R-HSA-194913.1<->R-HSA-194922.1	\N	reactome	ARAP1 (reactome) ARHGEF2
7591	R-HSA-194913.1<->R-HSA-194922.1	\N	reactome	ARAP1 (reactome) ARHGEF3
7592	R-HSA-194913.1<->R-HSA-194922.1	\N	reactome	ARAP1 (reactome) ARHGEF4
7593	R-HSA-194913.1<->R-HSA-194922.1	\N	reactome	ARAP1 (reactome) ARHGEF6
7594	R-HSA-194913.1<->R-HSA-194922.1	\N	reactome	ARAP1 (reactome) ARHGEF7
7595	R-HSA-194913.1<->R-HSA-194922.1	\N	reactome	ARAP1 (reactome) ARHGEF9
7596	EBI-729531	0.2700000107	intact	ARAP1 (intact) ARIH2
7597	EBI-733895	0.2700000107	intact	ARAP1 (intact) ARPC3
7598	R-HSA-8848005.1<->R-HSA-8848864.1	\N	reactome	ARAP1 (reactome) BTC
7599	R-HSA-194922.1	\N	reactome	ARAP1 (reactome) CDC42
7600	R-HSA-194913.1<->R-HSA-194922.1	\N	reactome	ARAP1 (reactome) ECT2
7601	R-HSA-8848005.1<->R-HSA-8848864.1	\N	reactome	ARAP1 (reactome) EGF
7602	R-HSA-8848005.1<->R-HSA-8848864.1	\N	reactome	ARAP1 (reactome) EGFR
7603	R-HSA-8848005.1<->R-HSA-8848864.1	\N	reactome	ARAP1 (reactome) ERBB2
7604	R-HSA-8848005.1<->R-HSA-8848864.1	\N	reactome	ARAP1 (reactome) ERBB3
7605	R-HSA-8848005.1<->R-HSA-8848864.1	\N	reactome	ARAP1 (reactome) ERBB4
7606	R-HSA-8848005.1<->R-HSA-8848864.1	\N	reactome	ARAP1 (reactome) EREG
7607	R-HSA-194913.1<->R-HSA-194922.1	\N	reactome	ARAP1 (reactome) FGD1
7608	R-HSA-194913.1<->R-HSA-194922.1	\N	reactome	ARAP1 (reactome) FGD2
7609	R-HSA-194913.1<->R-HSA-194922.1	\N	reactome	ARAP1 (reactome) FGD3
7610	R-HSA-194913.1<->R-HSA-194922.1	\N	reactome	ARAP1 (reactome) FGD4
7611	EBI-731866	0.2700000107	intact	ARAP1 (intact) FGFR3
7612	R-HSA-194854.1<->R-HSA-194922.1	\N	reactome	ARAP1 (reactome) GDI1
7613	R-HSA-194854.1<->R-HSA-194922.1	\N	reactome	ARAP1 (reactome) GDI2
7614	R-HSA-8848005.1<->R-HSA-8848864.1	\N	reactome	ARAP1 (reactome) HBEGF
7615	R-HSA-194913.1<->R-HSA-194922.1	\N	reactome	ARAP1 (reactome) ITSN1
7616	R-HSA-194913.1<->R-HSA-194922.1	\N	reactome	ARAP1 (reactome) KALRN
7617	R-HSA-194913.1<->R-HSA-194922.1	\N	reactome	ARAP1 (reactome) MCF2
7618	R-HSA-194913.1<->R-HSA-194922.1	\N	reactome	ARAP1 (reactome) MCF2L
7619	R-HSA-194913.1<->R-HSA-194922.1	\N	reactome	ARAP1 (reactome) NET1
7620	R-HSA-194913.1<->R-HSA-194922.1	\N	reactome	ARAP1 (reactome) NGEF
7621	R-HSA-8848005.1<->R-HSA-8848864.1	\N	reactome	ARAP1 (reactome) NRG1
7622	R-HSA-8848005.1<->R-HSA-8848864.1	\N	reactome	ARAP1 (reactome) NRG2
7623	R-HSA-8848005.1<->R-HSA-8848864.1	\N	reactome	ARAP1 (reactome) NRG4
7624	R-HSA-194913.1<->R-HSA-194922.1	\N	reactome	ARAP1 (reactome) OBSCN
7625	R-HSA-194913.1<->R-HSA-194922.1	\N	reactome	ARAP1 (reactome) PLEKHG2
7626	R-HSA-194913.1<->R-HSA-194922.1	\N	reactome	ARAP1 (reactome) PLEKHG5
7627	R-HSA-194913.1<->R-HSA-194922.1	\N	reactome	ARAP1 (reactome) PREX1
7628	R-HSA-8848862.1	\N	reactome	ARAP1 (reactome) PTK6
7629	R-HSA-194922.1	\N	reactome	ARAP1 (reactome) RAC1
7630	R-HSA-194922.1	\N	reactome	ARAP1 (reactome) RAC2
7631	R-HSA-194922.1	\N	reactome	ARAP1 (reactome) RAC3
7632	R-HSA-194913.1<->R-HSA-194922.1	\N	reactome	ARAP1 (reactome) RASGRF2
7633	R-HSA-194922.1	\N	reactome	ARAP1 (reactome) RHOA
7634	R-HSA-194922.1	\N	reactome	ARAP1 (reactome) RHOB
7635	R-HSA-194922.1	\N	reactome	ARAP1 (reactome) RHOBTB1
7636	R-HSA-194922.1	\N	reactome	ARAP1 (reactome) RHOBTB2
7637	R-HSA-194922.1	\N	reactome	ARAP1 (reactome) RHOC
7638	R-HSA-194922.1	\N	reactome	ARAP1 (reactome) RHOD
7639	R-HSA-194922.1	\N	reactome	ARAP1 (reactome) RHOF
7640	R-HSA-194922.1	\N	reactome	ARAP1 (reactome) RHOG
7641	R-HSA-194922.1	\N	reactome	ARAP1 (reactome) RHOH
7642	R-HSA-194922.1	\N	reactome	ARAP1 (reactome) RHOJ
7643	R-HSA-194922.1	\N	reactome	ARAP1 (reactome) RHOQ
7644	R-HSA-194922.1	\N	reactome	ARAP1 (reactome) RHOT1
7645	R-HSA-194922.1	\N	reactome	ARAP1 (reactome) RHOT2
7646	R-HSA-194922.1	\N	reactome	ARAP1 (reactome) RHOU
7647	R-HSA-194922.1	\N	reactome	ARAP1 (reactome) RHOV
7648	R-HSA-194913.1<->R-HSA-194922.1	\N	reactome	ARAP1 (reactome) SOS1
7649	R-HSA-194913.1<->R-HSA-194922.1	\N	reactome	ARAP1 (reactome) SOS2
7650	EBI-7194425	0.2700000107	intact	ARAP1 (intact) TAB1
7651	R-HSA-194913.1<->R-HSA-194922.1	\N	reactome	ARAP1 (reactome) TIAM1
7652	R-HSA-194913.1<->R-HSA-194922.1	\N	reactome	ARAP1 (reactome) TIAM2
7653	R-HSA-194913.1<->R-HSA-194922.1	\N	reactome	ARAP1 (reactome) TRIO
7654	R-HSA-194913.1<->R-HSA-194922.1	\N	reactome	ARAP1 (reactome) VAV1
7655	R-HSA-194913.1<->R-HSA-194922.1	\N	reactome	ARAP1 (reactome) VAV2
7656	R-HSA-194913.1<->R-HSA-194922.1	\N	reactome	ARAP1 (reactome) VAV3
7657	EBI-709999	0.349999994	intact	ARAP1 (intact) XRCC6
8281	R-HSA-194913.1<->R-HSA-194922.1	\N	reactome	ARHGAP15 (reactome) ABR
8282	R-HSA-194913.1<->R-HSA-194922.1	\N	reactome	ARHGAP15 (reactome) AKAP13
8283	R-HSA-194913.1<->R-HSA-194922.1	\N	reactome	ARHGAP15 (reactome) ARHGAP4
8284	R-HSA-194854.1<->R-HSA-194922.1	\N	reactome	ARHGAP15 (reactome) ARHGDIA
8285	R-HSA-194854.1<->R-HSA-194922.1	\N	reactome	ARHGAP15 (reactome) ARHGDIB
8286	R-HSA-194854.1<->R-HSA-194922.1	\N	reactome	ARHGAP15 (reactome) ARHGDIG
8287	R-HSA-194913.1<->R-HSA-194922.1	\N	reactome	ARHGAP15 (reactome) ARHGEF11
8288	R-HSA-194913.1<->R-HSA-194922.1	\N	reactome	ARHGAP15 (reactome) ARHGEF12
8289	R-HSA-194913.1<->R-HSA-194922.1	\N	reactome	ARHGAP15 (reactome) ARHGEF16
8290	R-HSA-194913.1<->R-HSA-194922.1	\N	reactome	ARHGAP15 (reactome) ARHGEF17
8291	R-HSA-194913.1<->R-HSA-194922.1	\N	reactome	ARHGAP15 (reactome) ARHGEF18
8292	R-HSA-194913.1<->R-HSA-194922.1	\N	reactome	ARHGAP15 (reactome) ARHGEF19
8293	R-HSA-194913.1<->R-HSA-194922.1	\N	reactome	ARHGAP15 (reactome) ARHGEF2
8294	R-HSA-194913.1<->R-HSA-194922.1	\N	reactome	ARHGAP15 (reactome) ARHGEF3
8295	R-HSA-194913.1<->R-HSA-194922.1	\N	reactome	ARHGAP15 (reactome) ARHGEF4
8296	R-HSA-194913.1<->R-HSA-194922.1	\N	reactome	ARHGAP15 (reactome) ARHGEF6
8297	R-HSA-194913.1<->R-HSA-194922.1	\N	reactome	ARHGAP15 (reactome) ARHGEF7
8298	R-HSA-194913.1<->R-HSA-194922.1	\N	reactome	ARHGAP15 (reactome) ARHGEF9
8299	R-HSA-194922.1	\N	reactome	ARHGAP15 (reactome) CDC42
8300	R-HSA-194913.1<->R-HSA-194922.1	\N	reactome	ARHGAP15 (reactome) ECT2
8301	R-HSA-194913.1<->R-HSA-194922.1	\N	reactome	ARHGAP15 (reactome) FGD1
8302	R-HSA-194913.1<->R-HSA-194922.1	\N	reactome	ARHGAP15 (reactome) FGD2
8303	R-HSA-194913.1<->R-HSA-194922.1	\N	reactome	ARHGAP15 (reactome) FGD3
8304	R-HSA-194913.1<->R-HSA-194922.1	\N	reactome	ARHGAP15 (reactome) FGD4
8305	R-HSA-194854.1<->R-HSA-194922.1	\N	reactome	ARHGAP15 (reactome) GDI1
8306	R-HSA-194854.1<->R-HSA-194922.1	\N	reactome	ARHGAP15 (reactome) GDI2
8307	R-HSA-194913.1<->R-HSA-194922.1	\N	reactome	ARHGAP15 (reactome) ITSN1
8308	R-HSA-194913.1<->R-HSA-194922.1	\N	reactome	ARHGAP15 (reactome) KALRN
8309	EBI-8464388	0.2700000107	intact	ARHGAP15 (intact) KDM1A
8310	R-HSA-194913.1<->R-HSA-194922.1	\N	reactome	ARHGAP15 (reactome) MCF2
8311	R-HSA-194913.1<->R-HSA-194922.1	\N	reactome	ARHGAP15 (reactome) MCF2L
8312	R-HSA-194913.1<->R-HSA-194922.1	\N	reactome	ARHGAP15 (reactome) NET1
8313	R-HSA-194913.1<->R-HSA-194922.1	\N	reactome	ARHGAP15 (reactome) NGEF
8314	R-HSA-194913.1<->R-HSA-194922.1	\N	reactome	ARHGAP15 (reactome) OBSCN
8315	R-HSA-194913.1<->R-HSA-194922.1	\N	reactome	ARHGAP15 (reactome) PLEKHG2
8316	R-HSA-194913.1<->R-HSA-194922.1	\N	reactome	ARHGAP15 (reactome) PLEKHG5
8317	R-HSA-194913.1<->R-HSA-194922.1	\N	reactome	ARHGAP15 (reactome) PREX1
8318	EBI-2605620	0.3100000024	intact	ARHGAP15 (intact) PRNP
8319	R-HSA-194922.1	\N	reactome	ARHGAP15 (reactome) RAC1
8320	R-HSA-194922.1	\N	reactome	ARHGAP15 (reactome) RAC2
8321	R-HSA-194922.1	\N	reactome	ARHGAP15 (reactome) RAC3
8322	R-HSA-194913.1<->R-HSA-194922.1	\N	reactome	ARHGAP15 (reactome) RASGRF2
8323	R-HSA-194922.1	\N	reactome	ARHGAP15 (reactome) RHOA
8324	R-HSA-194922.1	\N	reactome	ARHGAP15 (reactome) RHOB
8325	R-HSA-194922.1	\N	reactome	ARHGAP15 (reactome) RHOBTB1
8326	R-HSA-194922.1	\N	reactome	ARHGAP15 (reactome) RHOBTB2
8327	R-HSA-194922.1	\N	reactome	ARHGAP15 (reactome) RHOC
8328	R-HSA-194922.1	\N	reactome	ARHGAP15 (reactome) RHOD
8329	R-HSA-194922.1	\N	reactome	ARHGAP15 (reactome) RHOF
8330	R-HSA-194922.1	\N	reactome	ARHGAP15 (reactome) RHOG
8331	R-HSA-194922.1	\N	reactome	ARHGAP15 (reactome) RHOH
8332	R-HSA-194922.1	\N	reactome	ARHGAP15 (reactome) RHOJ
8333	R-HSA-194922.1	\N	reactome	ARHGAP15 (reactome) RHOQ
8334	R-HSA-194922.1	\N	reactome	ARHGAP15 (reactome) RHOT1
8335	R-HSA-194922.1	\N	reactome	ARHGAP15 (reactome) RHOT2
8336	R-HSA-194922.1	\N	reactome	ARHGAP15 (reactome) RHOU
8337	R-HSA-194922.1	\N	reactome	ARHGAP15 (reactome) RHOV
8338	R-HSA-194913.1<->R-HSA-194922.1	\N	reactome	ARHGAP15 (reactome) SOS1
8339	R-HSA-194913.1<->R-HSA-194922.1	\N	reactome	ARHGAP15 (reactome) SOS2
8340	R-HSA-194913.1<->R-HSA-194922.1	\N	reactome	ARHGAP15 (reactome) TIAM1
8341	R-HSA-194913.1<->R-HSA-194922.1	\N	reactome	ARHGAP15 (reactome) TIAM2
8342	R-HSA-194913.1<->R-HSA-194922.1	\N	reactome	ARHGAP15 (reactome) TRIO
8343	R-HSA-194913.1<->R-HSA-194922.1	\N	reactome	ARHGAP15 (reactome) VAV1
8344	R-HSA-194913.1<->R-HSA-194922.1	\N	reactome	ARHGAP15 (reactome) VAV2
8345	R-HSA-194913.1<->R-HSA-194922.1	\N	reactome	ARHGAP15 (reactome) VAV3
8346	R-HSA-194913.1<->R-HSA-194922.1	\N	reactome	ARHGAP25 (reactome) ABR
8347	R-HSA-194913.1<->R-HSA-194922.1	\N	reactome	ARHGAP25 (reactome) AKAP13
8348	R-HSA-194913.1<->R-HSA-194922.1	\N	reactome	ARHGAP25 (reactome) ARHGAP4
8349	R-HSA-194854.1<->R-HSA-194922.1	\N	reactome	ARHGAP25 (reactome) ARHGDIA
8350	R-HSA-194854.1<->R-HSA-194922.1	\N	reactome	ARHGAP25 (reactome) ARHGDIB
8351	R-HSA-194854.1<->R-HSA-194922.1	\N	reactome	ARHGAP25 (reactome) ARHGDIG
8352	R-HSA-194913.1<->R-HSA-194922.1	\N	reactome	ARHGAP25 (reactome) ARHGEF11
8353	R-HSA-194913.1<->R-HSA-194922.1	\N	reactome	ARHGAP25 (reactome) ARHGEF12
8354	R-HSA-194913.1<->R-HSA-194922.1	\N	reactome	ARHGAP25 (reactome) ARHGEF16
8355	R-HSA-194913.1<->R-HSA-194922.1	\N	reactome	ARHGAP25 (reactome) ARHGEF17
8356	R-HSA-194913.1<->R-HSA-194922.1	\N	reactome	ARHGAP25 (reactome) ARHGEF18
8357	R-HSA-194913.1<->R-HSA-194922.1	\N	reactome	ARHGAP25 (reactome) ARHGEF19
8358	R-HSA-194913.1<->R-HSA-194922.1	\N	reactome	ARHGAP25 (reactome) ARHGEF2
8359	R-HSA-194913.1<->R-HSA-194922.1	\N	reactome	ARHGAP25 (reactome) ARHGEF3
8360	R-HSA-194913.1<->R-HSA-194922.1	\N	reactome	ARHGAP25 (reactome) ARHGEF4
8361	R-HSA-194913.1<->R-HSA-194922.1	\N	reactome	ARHGAP25 (reactome) ARHGEF6
8362	R-HSA-194913.1<->R-HSA-194922.1	\N	reactome	ARHGAP25 (reactome) ARHGEF7
8363	R-HSA-194913.1<->R-HSA-194922.1	\N	reactome	ARHGAP25 (reactome) ARHGEF9
8364	R-HSA-194922.1	\N	reactome	ARHGAP25 (reactome) CDC42
8365	R-HSA-194913.1<->R-HSA-194922.1	\N	reactome	ARHGAP25 (reactome) ECT2
8366	R-HSA-194913.1<->R-HSA-194922.1	\N	reactome	ARHGAP25 (reactome) FGD1
8367	R-HSA-194913.1<->R-HSA-194922.1	\N	reactome	ARHGAP25 (reactome) FGD2
8368	R-HSA-194913.1<->R-HSA-194922.1	\N	reactome	ARHGAP25 (reactome) FGD3
8369	R-HSA-194913.1<->R-HSA-194922.1	\N	reactome	ARHGAP25 (reactome) FGD4
8370	R-HSA-194854.1<->R-HSA-194922.1	\N	reactome	ARHGAP25 (reactome) GDI1
8371	R-HSA-194854.1<->R-HSA-194922.1	\N	reactome	ARHGAP25 (reactome) GDI2
8372	EBI-9053009	0.2700000107	intact	ARHGAP25 (intact) HTT
8373	R-HSA-194913.1<->R-HSA-194922.1	\N	reactome	ARHGAP25 (reactome) ITSN1
8374	R-HSA-194913.1<->R-HSA-194922.1	\N	reactome	ARHGAP25 (reactome) KALRN
8375	R-HSA-194913.1<->R-HSA-194922.1	\N	reactome	ARHGAP25 (reactome) MCF2
8376	R-HSA-194913.1<->R-HSA-194922.1	\N	reactome	ARHGAP25 (reactome) MCF2L
8377	R-HSA-194913.1<->R-HSA-194922.1	\N	reactome	ARHGAP25 (reactome) NET1
8378	R-HSA-194913.1<->R-HSA-194922.1	\N	reactome	ARHGAP25 (reactome) NGEF
8379	R-HSA-194913.1<->R-HSA-194922.1	\N	reactome	ARHGAP25 (reactome) OBSCN
8380	R-HSA-194913.1<->R-HSA-194922.1	\N	reactome	ARHGAP25 (reactome) PLEKHG2
8381	R-HSA-194913.1<->R-HSA-194922.1	\N	reactome	ARHGAP25 (reactome) PLEKHG5
8382	R-HSA-194913.1<->R-HSA-194922.1	\N	reactome	ARHGAP25 (reactome) PREX1
8383	R-HSA-194922.1	\N	reactome	ARHGAP25 (reactome) RAC1
8384	R-HSA-194922.1	\N	reactome	ARHGAP25 (reactome) RAC2
8385	R-HSA-194922.1	\N	reactome	ARHGAP25 (reactome) RAC3
8386	R-HSA-194913.1<->R-HSA-194922.1	\N	reactome	ARHGAP25 (reactome) RASGRF2
8387	R-HSA-194922.1	\N	reactome	ARHGAP25 (reactome) RHOA
8388	R-HSA-194922.1	\N	reactome	ARHGAP25 (reactome) RHOB
8389	R-HSA-194922.1	\N	reactome	ARHGAP25 (reactome) RHOBTB1
8390	R-HSA-194922.1	\N	reactome	ARHGAP25 (reactome) RHOBTB2
8391	R-HSA-194922.1	\N	reactome	ARHGAP25 (reactome) RHOC
8392	R-HSA-194922.1	\N	reactome	ARHGAP25 (reactome) RHOD
8393	R-HSA-194922.1	\N	reactome	ARHGAP25 (reactome) RHOF
8394	R-HSA-194922.1	\N	reactome	ARHGAP25 (reactome) RHOG
8395	R-HSA-194922.1	\N	reactome	ARHGAP25 (reactome) RHOH
8396	R-HSA-194922.1	\N	reactome	ARHGAP25 (reactome) RHOJ
8397	R-HSA-194922.1	\N	reactome	ARHGAP25 (reactome) RHOQ
8398	R-HSA-194922.1	\N	reactome	ARHGAP25 (reactome) RHOT1
8399	R-HSA-194922.1	\N	reactome	ARHGAP25 (reactome) RHOT2
8400	R-HSA-194922.1	\N	reactome	ARHGAP25 (reactome) RHOU
8401	R-HSA-194922.1	\N	reactome	ARHGAP25 (reactome) RHOV
8402	R-HSA-194913.1<->R-HSA-194922.1	\N	reactome	ARHGAP25 (reactome) SOS1
8403	R-HSA-194913.1<->R-HSA-194922.1	\N	reactome	ARHGAP25 (reactome) SOS2
8404	R-HSA-194913.1<->R-HSA-194922.1	\N	reactome	ARHGAP25 (reactome) TIAM1
8405	R-HSA-194913.1<->R-HSA-194922.1	\N	reactome	ARHGAP25 (reactome) TIAM2
8406	R-HSA-194913.1<->R-HSA-194922.1	\N	reactome	ARHGAP25 (reactome) TRIO
8407	R-HSA-194913.1<->R-HSA-194922.1	\N	reactome	ARHGAP25 (reactome) VAV1
8408	R-HSA-194913.1<->R-HSA-194922.1	\N	reactome	ARHGAP25 (reactome) VAV2
8409	R-HSA-194913.1<->R-HSA-194922.1	\N	reactome	ARHGAP25 (reactome) VAV3
8410	R-HSA-194913.1<->R-HSA-194922.1	\N	reactome	ARHGAP45 (reactome) ABR
8411	R-HSA-194913.1<->R-HSA-194922.1	\N	reactome	ARHGAP45 (reactome) AKAP13
8412	R-HSA-194913.1<->R-HSA-194922.1	\N	reactome	ARHGAP45 (reactome) ARHGAP4
8413	R-HSA-194854.1<->R-HSA-194922.1	\N	reactome	ARHGAP45 (reactome) ARHGDIA
8414	R-HSA-194854.1<->R-HSA-194922.1	\N	reactome	ARHGAP45 (reactome) ARHGDIB
8415	R-HSA-194854.1<->R-HSA-194922.1	\N	reactome	ARHGAP45 (reactome) ARHGDIG
8416	R-HSA-194913.1<->R-HSA-194922.1	\N	reactome	ARHGAP45 (reactome) ARHGEF11
8417	R-HSA-194913.1<->R-HSA-194922.1	\N	reactome	ARHGAP45 (reactome) ARHGEF12
8418	R-HSA-194913.1<->R-HSA-194922.1	\N	reactome	ARHGAP45 (reactome) ARHGEF16
8419	R-HSA-194913.1<->R-HSA-194922.1	\N	reactome	ARHGAP45 (reactome) ARHGEF17
8420	R-HSA-194913.1<->R-HSA-194922.1	\N	reactome	ARHGAP45 (reactome) ARHGEF18
8421	R-HSA-194913.1<->R-HSA-194922.1	\N	reactome	ARHGAP45 (reactome) ARHGEF19
8422	R-HSA-194913.1<->R-HSA-194922.1	\N	reactome	ARHGAP45 (reactome) ARHGEF2
8423	R-HSA-194913.1<->R-HSA-194922.1	\N	reactome	ARHGAP45 (reactome) ARHGEF3
8424	R-HSA-194913.1<->R-HSA-194922.1	\N	reactome	ARHGAP45 (reactome) ARHGEF4
8425	R-HSA-194913.1<->R-HSA-194922.1	\N	reactome	ARHGAP45 (reactome) ARHGEF6
8426	R-HSA-194913.1<->R-HSA-194922.1	\N	reactome	ARHGAP45 (reactome) ARHGEF7
8427	R-HSA-194913.1<->R-HSA-194922.1	\N	reactome	ARHGAP45 (reactome) ARHGEF9
8428	R-HSA-194922.1	\N	reactome	ARHGAP45 (reactome) CDC42
8429	R-HSA-194913.1<->R-HSA-194922.1	\N	reactome	ARHGAP45 (reactome) ECT2
8430	R-HSA-194913.1<->R-HSA-194922.1	\N	reactome	ARHGAP45 (reactome) FGD1
8431	R-HSA-194913.1<->R-HSA-194922.1	\N	reactome	ARHGAP45 (reactome) FGD2
8432	R-HSA-194913.1<->R-HSA-194922.1	\N	reactome	ARHGAP45 (reactome) FGD3
8433	R-HSA-194913.1<->R-HSA-194922.1	\N	reactome	ARHGAP45 (reactome) FGD4
8434	R-HSA-194854.1<->R-HSA-194922.1	\N	reactome	ARHGAP45 (reactome) GDI1
8435	R-HSA-194854.1<->R-HSA-194922.1	\N	reactome	ARHGAP45 (reactome) GDI2
8436	EBI-12118066	0.349999994	intact	ARHGAP45 (intact) GOLGA2
8437	EBI-12140729	0.349999994	intact	ARHGAP45 (intact) HSF2BP
8438	R-HSA-194913.1<->R-HSA-194922.1	\N	reactome	ARHGAP45 (reactome) ITSN1
8439	R-HSA-194913.1<->R-HSA-194922.1	\N	reactome	ARHGAP45 (reactome) KALRN
8440	R-HSA-194913.1<->R-HSA-194922.1	\N	reactome	ARHGAP45 (reactome) MCF2
8441	R-HSA-194913.1<->R-HSA-194922.1	\N	reactome	ARHGAP45 (reactome) MCF2L
8442	R-HSA-194913.1<->R-HSA-194922.1	\N	reactome	ARHGAP45 (reactome) NET1
8443	R-HSA-194913.1<->R-HSA-194922.1	\N	reactome	ARHGAP45 (reactome) NGEF
8444	R-HSA-194913.1<->R-HSA-194922.1	\N	reactome	ARHGAP45 (reactome) OBSCN
8445	EBI-12234988	0.349999994	intact	ARHGAP45 (intact) PIBF1
8446	R-HSA-194913.1<->R-HSA-194922.1	\N	reactome	ARHGAP45 (reactome) PLEKHG2
8447	R-HSA-194913.1<->R-HSA-194922.1	\N	reactome	ARHGAP45 (reactome) PLEKHG5
8448	EBI-12065328	0.349999994	intact	ARHGAP45 (intact) PPP1R13B
8449	R-HSA-194913.1<->R-HSA-194922.1	\N	reactome	ARHGAP45 (reactome) PREX1
8450	R-HSA-194922.1	\N	reactome	ARHGAP45 (reactome) RAC1
8451	R-HSA-194922.1	\N	reactome	ARHGAP45 (reactome) RAC2
8452	R-HSA-194922.1	\N	reactome	ARHGAP45 (reactome) RAC3
8453	R-HSA-194913.1<->R-HSA-194922.1	\N	reactome	ARHGAP45 (reactome) RASGRF2
8454	R-HSA-194922.1	\N	reactome	ARHGAP45 (reactome) RHOA
8455	R-HSA-194922.1	\N	reactome	ARHGAP45 (reactome) RHOB
8456	R-HSA-194922.1	\N	reactome	ARHGAP45 (reactome) RHOBTB1
8457	R-HSA-194922.1	\N	reactome	ARHGAP45 (reactome) RHOBTB2
8458	R-HSA-194922.1	\N	reactome	ARHGAP45 (reactome) RHOC
8459	R-HSA-194922.1	\N	reactome	ARHGAP45 (reactome) RHOD
8460	R-HSA-194922.1	\N	reactome	ARHGAP45 (reactome) RHOF
8461	R-HSA-194922.1	\N	reactome	ARHGAP45 (reactome) RHOG
8462	R-HSA-194922.1	\N	reactome	ARHGAP45 (reactome) RHOH
8463	R-HSA-194922.1	\N	reactome	ARHGAP45 (reactome) RHOJ
8464	R-HSA-194922.1	\N	reactome	ARHGAP45 (reactome) RHOQ
8465	R-HSA-194922.1	\N	reactome	ARHGAP45 (reactome) RHOT1
8466	R-HSA-194922.1	\N	reactome	ARHGAP45 (reactome) RHOT2
8467	R-HSA-194922.1	\N	reactome	ARHGAP45 (reactome) RHOU
8468	R-HSA-194922.1	\N	reactome	ARHGAP45 (reactome) RHOV
8469	EBI-12028554	0.349999994	intact	ARHGAP45 (intact) RINT1
8470	R-HSA-194913.1<->R-HSA-194922.1	\N	reactome	ARHGAP45 (reactome) SOS1
8471	R-HSA-194913.1<->R-HSA-194922.1	\N	reactome	ARHGAP45 (reactome) SOS2
8472	R-HSA-194913.1<->R-HSA-194922.1	\N	reactome	ARHGAP45 (reactome) TIAM1
8473	R-HSA-194913.1<->R-HSA-194922.1	\N	reactome	ARHGAP45 (reactome) TIAM2
8474	R-HSA-194913.1<->R-HSA-194922.1	\N	reactome	ARHGAP45 (reactome) TRIO
8475	R-HSA-194913.1<->R-HSA-194922.1	\N	reactome	ARHGAP45 (reactome) VAV1
8476	R-HSA-194913.1<->R-HSA-194922.1	\N	reactome	ARHGAP45 (reactome) VAV2
8477	R-HSA-194913.1<->R-HSA-194922.1	\N	reactome	ARHGAP45 (reactome) VAV3
8478	EBI-12010132	0.349999994	intact	ARHGAP9 (intact) ABI3
8479	R-HSA-194913.1<->R-HSA-194922.1	\N	reactome	ARHGAP9 (reactome) ABR
8480	R-HSA-194913.1<->R-HSA-194922.1	\N	reactome	ARHGAP9 (reactome) AKAP13
8481	R-HSA-194913.1<->R-HSA-194922.1	\N	reactome	ARHGAP9 (reactome) ARHGAP4
8482	R-HSA-194854.1<->R-HSA-194922.1	\N	reactome	ARHGAP9 (reactome) ARHGDIA
8483	R-HSA-194854.1<->R-HSA-194922.1	\N	reactome	ARHGAP9 (reactome) ARHGDIB
8484	R-HSA-194854.1<->R-HSA-194922.1	\N	reactome	ARHGAP9 (reactome) ARHGDIG
8485	R-HSA-194913.1<->R-HSA-194922.1	\N	reactome	ARHGAP9 (reactome) ARHGEF11
8486	R-HSA-194913.1<->R-HSA-194922.1	\N	reactome	ARHGAP9 (reactome) ARHGEF12
8487	R-HSA-194913.1<->R-HSA-194922.1	\N	reactome	ARHGAP9 (reactome) ARHGEF16
8488	R-HSA-194913.1<->R-HSA-194922.1	\N	reactome	ARHGAP9 (reactome) ARHGEF17
8489	R-HSA-194913.1<->R-HSA-194922.1	\N	reactome	ARHGAP9 (reactome) ARHGEF18
8490	R-HSA-194913.1<->R-HSA-194922.1	\N	reactome	ARHGAP9 (reactome) ARHGEF19
8491	R-HSA-194913.1<->R-HSA-194922.1	\N	reactome	ARHGAP9 (reactome) ARHGEF2
8492	R-HSA-194913.1<->R-HSA-194922.1	\N	reactome	ARHGAP9 (reactome) ARHGEF3
8493	R-HSA-194913.1<->R-HSA-194922.1	\N	reactome	ARHGAP9 (reactome) ARHGEF4
8494	R-HSA-194913.1<->R-HSA-194922.1	\N	reactome	ARHGAP9 (reactome) ARHGEF6
8495	R-HSA-194913.1<->R-HSA-194922.1	\N	reactome	ARHGAP9 (reactome) ARHGEF7
8496	R-HSA-194913.1<->R-HSA-194922.1	\N	reactome	ARHGAP9 (reactome) ARHGEF9
8497	R-HSA-194922.1	\N	reactome	ARHGAP9 (reactome) CDC42
8498	EBI-12000214	0.349999994	intact	ARHGAP9 (intact) CYSRT1
8499	R-HSA-194913.1<->R-HSA-194922.1	\N	reactome	ARHGAP9 (reactome) ECT2
8500	EBI-2481882	0.3100000024	intact	ARHGAP9 (intact) FASLG
8501	R-HSA-194913.1<->R-HSA-194922.1	\N	reactome	ARHGAP9 (reactome) FGD1
8502	R-HSA-194913.1<->R-HSA-194922.1	\N	reactome	ARHGAP9 (reactome) FGD2
8503	R-HSA-194913.1<->R-HSA-194922.1	\N	reactome	ARHGAP9 (reactome) FGD3
8504	R-HSA-194913.1<->R-HSA-194922.1	\N	reactome	ARHGAP9 (reactome) FGD4
8505	EBI-10232436	0.3899999857	intact	ARHGAP9 (intact) FHL2
8506	R-HSA-194854.1<->R-HSA-194922.1	\N	reactome	ARHGAP9 (reactome) GDI1
8507	R-HSA-194854.1<->R-HSA-194922.1	\N	reactome	ARHGAP9 (reactome) GDI2
8508	EBI-12388096	0.349999994	intact	ARHGAP9 (intact) GOLGA6L9
8509	EBI-10220351	0.3899999857	intact	ARHGAP9 (intact) GRB2
8510	R-HSA-194913.1<->R-HSA-194922.1	\N	reactome	ARHGAP9 (reactome) ITSN1
8511	R-HSA-194913.1<->R-HSA-194922.1	\N	reactome	ARHGAP9 (reactome) KALRN
8512	EBI-2898864	0.3100000024	intact	ARHGAP9 (intact) MAPK1
8513	EBI-2898892	0.3100000024	intact	ARHGAP9 (intact) MAPK14
8514	R-HSA-194913.1<->R-HSA-194922.1	\N	reactome	ARHGAP9 (reactome) MCF2
8515	R-HSA-194913.1<->R-HSA-194922.1	\N	reactome	ARHGAP9 (reactome) MCF2L
8516	R-HSA-194913.1<->R-HSA-194922.1	\N	reactome	ARHGAP9 (reactome) NET1
8517	R-HSA-194913.1<->R-HSA-194922.1	\N	reactome	ARHGAP9 (reactome) NGEF
8518	EBI-12409109	0.349999994	intact	ARHGAP9 (intact) NME7
8519	R-HSA-194913.1<->R-HSA-194922.1	\N	reactome	ARHGAP9 (reactome) OBSCN
8520	R-HSA-194913.1<->R-HSA-194922.1	\N	reactome	ARHGAP9 (reactome) PLEKHG2
8521	R-HSA-194913.1<->R-HSA-194922.1	\N	reactome	ARHGAP9 (reactome) PLEKHG5
8522	R-HSA-194913.1<->R-HSA-194922.1	\N	reactome	ARHGAP9 (reactome) PREX1
8523	R-HSA-194922.1	\N	reactome	ARHGAP9 (reactome) RAC1
8524	R-HSA-194922.1	\N	reactome	ARHGAP9 (reactome) RAC2
8525	R-HSA-194922.1	\N	reactome	ARHGAP9 (reactome) RAC3
8526	R-HSA-194913.1<->R-HSA-194922.1	\N	reactome	ARHGAP9 (reactome) RASGRF2
8527	EBI-758062	0.2700000107	intact	ARHGAP9 (intact) RBPMS
8528	R-HSA-194922.1	\N	reactome	ARHGAP9 (reactome) RHOA
8529	R-HSA-194922.1	\N	reactome	ARHGAP9 (reactome) RHOB
8530	R-HSA-194922.1	\N	reactome	ARHGAP9 (reactome) RHOBTB1
8531	R-HSA-194922.1	\N	reactome	ARHGAP9 (reactome) RHOBTB2
8532	R-HSA-194922.1	\N	reactome	ARHGAP9 (reactome) RHOC
8533	R-HSA-194922.1	\N	reactome	ARHGAP9 (reactome) RHOD
8534	R-HSA-194922.1	\N	reactome	ARHGAP9 (reactome) RHOF
8535	R-HSA-194922.1	\N	reactome	ARHGAP9 (reactome) RHOG
8536	R-HSA-194922.1	\N	reactome	ARHGAP9 (reactome) RHOH
8537	R-HSA-194922.1	\N	reactome	ARHGAP9 (reactome) RHOJ
8538	R-HSA-194922.1	\N	reactome	ARHGAP9 (reactome) RHOQ
8539	R-HSA-194922.1	\N	reactome	ARHGAP9 (reactome) RHOT1
8540	R-HSA-194922.1	\N	reactome	ARHGAP9 (reactome) RHOT2
8541	R-HSA-194922.1	\N	reactome	ARHGAP9 (reactome) RHOU
8542	R-HSA-194922.1	\N	reactome	ARHGAP9 (reactome) RHOV
8543	EBI-7259422	0.2700000107	intact	ARHGAP9 (intact) SMAD9
8544	EBI-12178099	0.349999994	intact	ARHGAP9 (intact) SNRPC
8545	R-HSA-194913.1<->R-HSA-194922.1	\N	reactome	ARHGAP9 (reactome) SOS1
8546	R-HSA-194913.1<->R-HSA-194922.1	\N	reactome	ARHGAP9 (reactome) SOS2
8547	R-HSA-194913.1<->R-HSA-194922.1	\N	reactome	ARHGAP9 (reactome) TIAM1
8548	R-HSA-194913.1<->R-HSA-194922.1	\N	reactome	ARHGAP9 (reactome) TIAM2
8549	R-HSA-194913.1<->R-HSA-194922.1	\N	reactome	ARHGAP9 (reactome) TRIO
8550	EBI-11975733	0.349999994	intact	ARHGAP9 (intact) TSC22D4
8551	R-HSA-194913.1<->R-HSA-194922.1	\N	reactome	ARHGAP9 (reactome) VAV1
8552	R-HSA-194913.1<->R-HSA-194922.1	\N	reactome	ARHGAP9 (reactome) VAV2
8553	R-HSA-194913.1<->R-HSA-194922.1	\N	reactome	ARHGAP9 (reactome) VAV3
7658	R-HSA-194913.1<->R-HSA-194922.1	\N	reactome	ARHGEF3 (reactome) A2M
7659	R-HSA-194913.1<->R-HSA-194922.1	\N	reactome	ARHGEF3 (reactome) ABR
7660	R-HSA-194913.1<->R-HSA-194922.1	\N	reactome	ARHGEF3 (reactome) ARAP2
7661	R-HSA-194913.1<->R-HSA-194922.1	\N	reactome	ARHGEF3 (reactome) ARAP3
7662	R-HSA-194913.1<->R-HSA-194922.1	\N	reactome	ARHGEF3 (reactome) ARHGAP1
7663	R-HSA-194913.1<->R-HSA-194922.1	\N	reactome	ARHGEF3 (reactome) ARHGAP10
7664	R-HSA-194913.1<->R-HSA-194922.1	\N	reactome	ARHGEF3 (reactome) ARHGAP11A
7665	R-HSA-194913.1<->R-HSA-194922.1	\N	reactome	ARHGEF3 (reactome) ARHGAP11B
7666	R-HSA-194913.1<->R-HSA-194922.1	\N	reactome	ARHGEF3 (reactome) ARHGAP12
7667	R-HSA-194913.1<->R-HSA-194922.1	\N	reactome	ARHGEF3 (reactome) ARHGAP17
7668	R-HSA-194913.1<->R-HSA-194922.1	\N	reactome	ARHGEF3 (reactome) ARHGAP18
7669	R-HSA-194913.1<->R-HSA-194922.1	\N	reactome	ARHGEF3 (reactome) ARHGAP19
7670	R-HSA-194913.1<->R-HSA-194922.1	\N	reactome	ARHGEF3 (reactome) ARHGAP20
7671	R-HSA-194913.1<->R-HSA-194922.1	\N	reactome	ARHGEF3 (reactome) ARHGAP22
7672	R-HSA-194913.1<->R-HSA-194922.1	\N	reactome	ARHGEF3 (reactome) ARHGAP23
7673	R-HSA-194913.1<->R-HSA-194922.1	\N	reactome	ARHGEF3 (reactome) ARHGAP24
7674	R-HSA-194913.1<->R-HSA-194922.1	\N	reactome	ARHGEF3 (reactome) ARHGAP26
7675	R-HSA-194913.1<->R-HSA-194922.1	\N	reactome	ARHGEF3 (reactome) ARHGAP28
7676	R-HSA-194913.1<->R-HSA-194922.1	\N	reactome	ARHGEF3 (reactome) ARHGAP29
7677	R-HSA-194913.1<->R-HSA-194922.1	\N	reactome	ARHGEF3 (reactome) ARHGAP30
7678	R-HSA-194913.1<->R-HSA-194922.1	\N	reactome	ARHGEF3 (reactome) ARHGAP31
7679	R-HSA-194913.1<->R-HSA-194922.1	\N	reactome	ARHGEF3 (reactome) ARHGAP32
7680	R-HSA-194913.1<->R-HSA-194922.1	\N	reactome	ARHGEF3 (reactome) ARHGAP33
7681	R-HSA-194913.1<->R-HSA-194922.1	\N	reactome	ARHGEF3 (reactome) ARHGAP35
7682	R-HSA-194913.1<->R-HSA-194922.1	\N	reactome	ARHGEF3 (reactome) ARHGAP36
7683	R-HSA-194913.1<->R-HSA-194922.1	\N	reactome	ARHGEF3 (reactome) ARHGAP39
7684	R-HSA-194913.1<->R-HSA-194922.1	\N	reactome	ARHGEF3 (reactome) ARHGAP4
7685	R-HSA-194913.1<->R-HSA-194922.1	\N	reactome	ARHGEF3 (reactome) ARHGAP40
7686	R-HSA-194913.1<->R-HSA-194922.1	\N	reactome	ARHGEF3 (reactome) ARHGAP44
7687	R-HSA-194913.1<->R-HSA-194922.1	\N	reactome	ARHGEF3 (reactome) ARHGAP5
7688	R-HSA-194913.1<->R-HSA-194922.1	\N	reactome	ARHGEF3 (reactome) ARHGAP6
7689	R-HSA-194913.1<->R-HSA-194922.1	\N	reactome	ARHGEF3 (reactome) ARHGAP8
7690	R-HSA-114548.1<->R-HSA-419166.2	\N	reactome	ARHGEF3 (reactome) ARHGEF1
7691	R-HSA-398184.1<->R-HSA-419166.2	\N	reactome	ARHGEF3 (reactome) ARHGEF12
7692	R-HSA-194913.1<->R-HSA-194922.1	\N	reactome	ARHGEF3 (reactome) BCR
7693	R-HSA-194913.1	\N	reactome	ARHGEF3 (reactome) CDC42
7694	EBI-10465765	0.5099999905	intact	ARHGEF3 (intact) CEP70
7695	R-HSA-194913.1<->R-HSA-194922.1	\N	reactome	ARHGEF3 (reactome) CHN1
7696	R-HSA-194913.1<->R-HSA-194922.1	\N	reactome	ARHGEF3 (reactome) CHN2
7697	R-HSA-194913.1<->R-HSA-194922.1	\N	reactome	ARHGEF3 (reactome) DEPDC1B
7698	R-HSA-194913.1<->R-HSA-194922.1	\N	reactome	ARHGEF3 (reactome) DEPDC7
7699	R-HSA-194913.1<->R-HSA-194922.1	\N	reactome	ARHGEF3 (reactome) DLC1
7700	R-HSA-194913.1<->R-HSA-194922.1	\N	reactome	ARHGEF3 (reactome) FAM13A
7701	R-HSA-194913.1<->R-HSA-194922.1	\N	reactome	ARHGEF3 (reactome) FAM13B
7702	R-HSA-194913.1<->R-HSA-194922.1	\N	reactome	ARHGEF3 (reactome) GMIP
7703	R-HSA-398184.1<->R-HSA-419166.2	\N	reactome	ARHGEF3 (reactome) GNA12
7704	R-HSA-114548.1<->R-HSA-419166.2	\N	reactome	ARHGEF3 (reactome) GNA13
7705	EBI-12127958	0.349999994	intact	ARHGEF3 (intact) HSF2BP
7706	R-HSA-194913.1<->R-HSA-194922.1	\N	reactome	ARHGEF3 (reactome) INPP5B
7707	R-HSA-194913.1<->R-HSA-194922.1	\N	reactome	ARHGEF3 (reactome) KALRN
7708	R-HSA-194913.1<->R-HSA-194922.1	\N	reactome	ARHGEF3 (reactome) MYO9A
7709	R-HSA-194913.1<->R-HSA-194922.1	\N	reactome	ARHGEF3 (reactome) MYO9B
7710	R-HSA-194913.1<->R-HSA-194922.1	\N	reactome	ARHGEF3 (reactome) OCRL
7711	R-HSA-194913.1<->R-HSA-194922.1	\N	reactome	ARHGEF3 (reactome) OPHN1
7712	EBI-12066152	0.349999994	intact	ARHGEF3 (intact) PICK1
7713	R-HSA-194913.1<->R-HSA-194922.1	\N	reactome	ARHGEF3 (reactome) PIK3R2
7714	R-HSA-194913.1	\N	reactome	ARHGEF3 (reactome) RAC1
7715	R-HSA-194913.1	\N	reactome	ARHGEF3 (reactome) RAC2
7716	R-HSA-194913.1	\N	reactome	ARHGEF3 (reactome) RAC3
7717	R-HSA-194913.1<->R-HSA-194922.1	\N	reactome	ARHGEF3 (reactome) RACGAP1
7718	R-HSA-194913.1<->R-HSA-194922.1	\N	reactome	ARHGEF3 (reactome) RALBP1
7719	R-HSA-194913.1	\N	reactome	ARHGEF3 (reactome) RHOA
7720	R-HSA-194913.1	\N	reactome	ARHGEF3 (reactome) RHOB
7721	R-HSA-194913.1	\N	reactome	ARHGEF3 (reactome) RHOBTB1
7722	R-HSA-194913.1	\N	reactome	ARHGEF3 (reactome) RHOBTB2
7723	R-HSA-194913.1	\N	reactome	ARHGEF3 (reactome) RHOC
7724	R-HSA-194913.1	\N	reactome	ARHGEF3 (reactome) RHOD
7725	R-HSA-194913.1	\N	reactome	ARHGEF3 (reactome) RHOF
7726	R-HSA-194913.1	\N	reactome	ARHGEF3 (reactome) RHOG
7727	R-HSA-194913.1	\N	reactome	ARHGEF3 (reactome) RHOH
7728	R-HSA-194913.1	\N	reactome	ARHGEF3 (reactome) RHOJ
7729	R-HSA-194913.1	\N	reactome	ARHGEF3 (reactome) RHOQ
7730	R-HSA-194913.1	\N	reactome	ARHGEF3 (reactome) RHOT1
7731	R-HSA-194913.1	\N	reactome	ARHGEF3 (reactome) RHOT2
7732	R-HSA-194913.1	\N	reactome	ARHGEF3 (reactome) RHOU
7733	R-HSA-194913.1	\N	reactome	ARHGEF3 (reactome) RHOV
7734	R-HSA-419049.1<->R-HSA-419166.2	\N	reactome	ARHGEF3 (reactome) ROCK1
7735	R-HSA-419049.1<->R-HSA-419166.2	\N	reactome	ARHGEF3 (reactome) ROCK2
7736	R-HSA-194913.1<->R-HSA-194922.1	\N	reactome	ARHGEF3 (reactome) SRGAP1
7737	R-HSA-194913.1<->R-HSA-194922.1	\N	reactome	ARHGEF3 (reactome) SRGAP3
7738	R-HSA-194913.1<->R-HSA-194922.1	\N	reactome	ARHGEF3 (reactome) STARD13
7739	R-HSA-194913.1<->R-HSA-194922.1	\N	reactome	ARHGEF3 (reactome) STARD8
7740	R-HSA-194913.1<->R-HSA-194922.1	\N	reactome	ARHGEF3 (reactome) SYDE1
7741	R-HSA-194913.1<->R-HSA-194922.1	\N	reactome	ARHGEF3 (reactome) SYDE2
7742	R-HSA-194913.1<->R-HSA-194922.1	\N	reactome	ARHGEF3 (reactome) TAGAP
7743	EBI-10465755	0.3899999857	intact	ARHGEF3 (intact) TRIM23
7744	EBI-10465743	0.5099999905	intact	ARHGEF3 (intact) TRIM27
7745	R-HSA-194913.1<->R-HSA-194922.1	\N	reactome	ARHGEF3 (reactome) TRIP10
4500	R-HSA-8868232.1	\N	reactome	ARPC2 (reactome) AAK1
4501	R-HSA-2130194.1<->R-HSA-442592.1	\N	reactome	ARPC2 (reactome) ABL1
4502	R-HSA-2197686.1	\N	reactome	ARPC2 (reactome) ACTB
4503	R-HSA-2197686.1	\N	reactome	ARPC2 (reactome) ACTG1
4504	R-HSA-1861670.2	\N	reactome	ARPC2 (reactome) ACTR2
4505	R-HSA-1861670.2	\N	reactome	ARPC2 (reactome) ACTR3
4506	R-HSA-8868232.1	\N	reactome	ARPC2 (reactome) ADRB2
4507	R-HSA-8868232.1	\N	reactome	ARPC2 (reactome) AGFG1
4508	R-HSA-8868232.1	\N	reactome	ARPC2 (reactome) AMPH
4509	R-HSA-8868232.1	\N	reactome	ARPC2 (reactome) AP2A1
4510	R-HSA-8868232.1	\N	reactome	ARPC2 (reactome) AP2A2
4511	R-HSA-8868232.1	\N	reactome	ARPC2 (reactome) AP2M1
4512	R-HSA-8868232.1	\N	reactome	ARPC2 (reactome) AP2S1
4513	R-HSA-8868232.1	\N	reactome	ARPC2 (reactome) APOB
4514	R-HSA-1861670.2	\N	reactome	ARPC2 (reactome) ARPC1A
4515	R-HSA-1861670.2	\N	reactome	ARPC2 (reactome) ARPC1B
4516	R-HSA-1861670.2	\N	reactome	ARPC2 (reactome) ARPC3
4517	R-HSA-1861670.2	\N	reactome	ARPC2 (reactome) ARPC4
4518	R-HSA-1861670.2	\N	reactome	ARPC2 (reactome) ARPC5
4519	R-HSA-8868232.1	\N	reactome	ARPC2 (reactome) ARRB1
4520	R-HSA-8868232.1	\N	reactome	ARPC2 (reactome) ARRB2
4521	R-HSA-8868232.1	\N	reactome	ARPC2 (reactome) AVP
4522	R-HSA-8868232.1	\N	reactome	ARPC2 (reactome) AVPR2
4523	R-HSA-442565.1	\N	reactome	ARPC2 (reactome) BAIAP2
4524	R-HSA-8868232.1	\N	reactome	ARPC2 (reactome) BIN1
4525	R-HSA-442565.1	\N	reactome	ARPC2 (reactome) BRK1
4526	R-HSA-8868232.1	\N	reactome	ARPC2 (reactome) CBL
4527	R-HSA-1861595.1<->R-HSA-2029271.1	\N	reactome	ARPC2 (reactome) CD247
4528	R-HSA-8868232.1	\N	reactome	ARPC2 (reactome) CD3D
4529	R-HSA-8868232.1	\N	reactome	ARPC2 (reactome) CD3G
4530	R-HSA-8868232.1	\N	reactome	ARPC2 (reactome) CD4
4531	R-HSA-3928519.1	\N	reactome	ARPC2 (reactome) CDC42
4532	R-HSA-8868232.1	\N	reactome	ARPC2 (reactome) CFTR
4533	R-HSA-8868232.1	\N	reactome	ARPC2 (reactome) CHRM2
4534	R-HSA-8868232.1	\N	reactome	ARPC2 (reactome) CLTA
4535	R-HSA-8868232.1	\N	reactome	ARPC2 (reactome) CLTB
4536	R-HSA-8868232.1	\N	reactome	ARPC2 (reactome) CLTC
4537	R-HSA-8868232.1	\N	reactome	ARPC2 (reactome) CLTCL1
4538	EBI-1225414	0.3199999928	intact	ARPC2 (intact) CORO1B
4539	R-HSA-8868232.1	\N	reactome	ARPC2 (reactome) CTTN
4540	R-HSA-442565.1	\N	reactome	ARPC2 (reactome) CYFIP1
4541	R-HSA-442565.1	\N	reactome	ARPC2 (reactome) CYFIP2
4542	R-HSA-8868232.1	\N	reactome	ARPC2 (reactome) DAB2
4543	R-HSA-8868620.1	\N	reactome	ARPC2 (reactome) DNAJC6
4544	R-HSA-8868234.1	\N	reactome	ARPC2 (reactome) DNM2
4545	R-HSA-8868232.1	\N	reactome	ARPC2 (reactome) DVL2
4546	R-HSA-3928519.1	\N	reactome	ARPC2 (reactome) EFNB1
4547	R-HSA-3928519.1	\N	reactome	ARPC2 (reactome) EFNB2
4548	R-HSA-3928519.1	\N	reactome	ARPC2 (reactome) EFNB3
4549	R-HSA-8868232.1	\N	reactome	ARPC2 (reactome) EGF
4550	R-HSA-8868232.1	\N	reactome	ARPC2 (reactome) EGFR
4551	R-HSA-3928519.1	\N	reactome	ARPC2 (reactome) EPHB1
4552	R-HSA-3928519.1	\N	reactome	ARPC2 (reactome) EPHB2
4553	R-HSA-3928519.1	\N	reactome	ARPC2 (reactome) EPHB3
4554	R-HSA-3928519.1	\N	reactome	ARPC2 (reactome) EPHB4
4555	R-HSA-3928519.1	\N	reactome	ARPC2 (reactome) EPHB6
4556	R-HSA-8868232.1	\N	reactome	ARPC2 (reactome) EPN1
4557	R-HSA-8868232.1	\N	reactome	ARPC2 (reactome) EPN2
4558	R-HSA-8868232.1	\N	reactome	ARPC2 (reactome) EPS15
4559	R-HSA-1861595.1<->R-HSA-2029271.1	\N	reactome	ARPC2 (reactome) FCGR1A
4560	R-HSA-1861595.1<->R-HSA-2029271.1	\N	reactome	ARPC2 (reactome) FCGR2A
4561	R-HSA-1861595.1<->R-HSA-2029271.1	\N	reactome	ARPC2 (reactome) FCGR3A
4562	R-HSA-8867754.1<->R-HSA-8868230.1	\N	reactome	ARPC2 (reactome) FCHO1
4563	R-HSA-8867754.1<->R-HSA-8868230.1	\N	reactome	ARPC2 (reactome) FCHO2
4564	R-HSA-8868232.1	\N	reactome	ARPC2 (reactome) FNBP1
4565	R-HSA-8868232.1	\N	reactome	ARPC2 (reactome) FNBP1L
4566	R-HSA-8868232.1	\N	reactome	ARPC2 (reactome) FZD4
4567	R-HSA-8868620.1	\N	reactome	ARPC2 (reactome) GAK
4568	R-HSA-8871149.1	\N	reactome	ARPC2 (reactome) GAPVD1
4569	R-HSA-442565.1	\N	reactome	ARPC2 (reactome) GRB2
4570	R-HSA-8868232.1	\N	reactome	ARPC2 (reactome) HIP1
4571	R-HSA-8868232.1	\N	reactome	ARPC2 (reactome) HIP1R
4572	EBI-1085762	0.2700000107	intact	ARPC2 (intact) HLA-B
4573	R-HSA-8868627.1	\N	reactome	ARPC2 (reactome) HSPA8
4574	R-HSA-8868232.1	\N	reactome	ARPC2 (reactome) IGF2R
4575	R-HSA-1861595.1<->R-HSA-2029271.1	\N	reactome	ARPC2 (reactome) IGHG1
4576	R-HSA-1861595.1<->R-HSA-2029271.1	\N	reactome	ARPC2 (reactome) IGHG2
4577	R-HSA-1861595.1<->R-HSA-2029271.1	\N	reactome	ARPC2 (reactome) IGHG4
4578	R-HSA-1861595.1<->R-HSA-2029271.1	\N	reactome	ARPC2 (reactome) IGHV2-5
4579	R-HSA-1861595.1<->R-HSA-2029271.1	\N	reactome	ARPC2 (reactome) IGHV3-23
4580	R-HSA-1861595.1<->R-HSA-2029271.1	\N	reactome	ARPC2 (reactome) IGKV1-5
4581	R-HSA-1861595.1<->R-HSA-2029271.1	\N	reactome	ARPC2 (reactome) IGKV1D-16
4582	R-HSA-1861595.1<->R-HSA-2029271.1	\N	reactome	ARPC2 (reactome) IGKV4-1
4583	R-HSA-1861595.1<->R-HSA-2029271.1	\N	reactome	ARPC2 (reactome) IGLV1-51
4584	R-HSA-3928519.1	\N	reactome	ARPC2 (reactome) ITSN1
4585	R-HSA-8868232.1	\N	reactome	ARPC2 (reactome) KIAA0319
4586	R-HSA-430180.1<->R-HSA-442592.1	\N	reactome	ARPC2 (reactome) LCP2
4587	R-HSA-8868232.1	\N	reactome	ARPC2 (reactome) LDLR
4588	R-HSA-8868232.1	\N	reactome	ARPC2 (reactome) LDLRAP1
4589	R-HSA-8868232.1	\N	reactome	ARPC2 (reactome) LRP2
4590	R-HSA-8868232.1	\N	reactome	ARPC2 (reactome) M6PR
4591	R-HSA-2029139.1	\N	reactome	ARPC2 (reactome) MYH2
4592	R-HSA-1861625.1	\N	reactome	ARPC2 (reactome) MYO10
4593	R-HSA-2029139.1	\N	reactome	ARPC2 (reactome) MYO1C
4594	R-HSA-442565.1	\N	reactome	ARPC2 (reactome) NCK1
4595	R-HSA-442565.1	\N	reactome	ARPC2 (reactome) NCKAP1
4596	R-HSA-442565.1	\N	reactome	ARPC2 (reactome) NCKAP1L
4597	R-HSA-442565.1	\N	reactome	ARPC2 (reactome) NCKIPSD
4598	R-HSA-8868232.1	\N	reactome	ARPC2 (reactome) NECAP1
4599	R-HSA-8868620.1	\N	reactome	ARPC2 (reactome) OCRL
4600	R-HSA-8868232.1	\N	reactome	ARPC2 (reactome) PACSIN2
4601	R-HSA-8868232.1	\N	reactome	ARPC2 (reactome) PICALM
4602	R-HSA-8867754.1<->R-HSA-8868230.1	\N	reactome	ARPC2 (reactome) PIK3C2A
4603	R-HSA-1861595.1<->R-HSA-2029271.1	\N	reactome	ARPC2 (reactome) PIK3CA
4604	R-HSA-1861595.1<->R-HSA-2029271.1	\N	reactome	ARPC2 (reactome) PIK3CB
4605	R-HSA-1861595.1<->R-HSA-2029271.1	\N	reactome	ARPC2 (reactome) PIK3R1
4606	R-HSA-1861595.1<->R-HSA-2029271.1	\N	reactome	ARPC2 (reactome) PIK3R2
4607	R-HSA-2197698.1<->R-HSA-442592.1	\N	reactome	ARPC2 (reactome) PTK2
4608	R-HSA-8871149.1	\N	reactome	ARPC2 (reactome) RAB5A
4609	R-HSA-442565.1	\N	reactome	ARPC2 (reactome) RAC1
4610	R-HSA-8868232.1	\N	reactome	ARPC2 (reactome) REPS1
4611	R-HSA-8868232.1	\N	reactome	ARPC2 (reactome) REPS2
4612	R-HSA-8868232.1	\N	reactome	ARPC2 (reactome) RPS27A
4613	R-HSA-8868232.1	\N	reactome	ARPC2 (reactome) SCARB2
4614	R-HSA-8868232.1	\N	reactome	ARPC2 (reactome) SGIP1
4615	R-HSA-8868232.1	\N	reactome	ARPC2 (reactome) SH3GL2
4616	R-HSA-8868232.1	\N	reactome	ARPC2 (reactome) SLC18A3
4617	R-HSA-8868232.1	\N	reactome	ARPC2 (reactome) SLC2A8
4618	R-HSA-8868232.1	\N	reactome	ARPC2 (reactome) SNX9
4619	R-HSA-8868232.1	\N	reactome	ARPC2 (reactome) STON2
4620	R-HSA-1861595.1<->R-HSA-2029271.1	\N	reactome	ARPC2 (reactome) SYK
4621	R-HSA-8868620.1	\N	reactome	ARPC2 (reactome) SYNJ1
4622	R-HSA-8868620.1	\N	reactome	ARPC2 (reactome) SYNJ2
4623	R-HSA-8868232.1	\N	reactome	ARPC2 (reactome) SYT1
4624	R-HSA-8868232.1	\N	reactome	ARPC2 (reactome) SYT2
4625	R-HSA-8868232.1	\N	reactome	ARPC2 (reactome) SYT9
4626	R-HSA-8868232.1	\N	reactome	ARPC2 (reactome) TF
4627	R-HSA-8868232.1	\N	reactome	ARPC2 (reactome) TFRC
4628	R-HSA-8868232.1	\N	reactome	ARPC2 (reactome) TGOLN2
4629	EBI-1077132	0.2700000107	intact	ARPC2 (intact) TRAF6
4630	R-HSA-8868232.1	\N	reactome	ARPC2 (reactome) TRIP10
4631	R-HSA-8868232.1	\N	reactome	ARPC2 (reactome) UBA52
4632	R-HSA-8868232.1	\N	reactome	ARPC2 (reactome) UBB
4633	R-HSA-8868232.1	\N	reactome	ARPC2 (reactome) UBC
4634	R-HSA-8868232.1	\N	reactome	ARPC2 (reactome) VAMP2
4635	R-HSA-8868232.1	\N	reactome	ARPC2 (reactome) VAMP3
4636	R-HSA-8868232.1	\N	reactome	ARPC2 (reactome) VAMP4
4637	R-HSA-8868232.1	\N	reactome	ARPC2 (reactome) VAMP7
4638	R-HSA-8868232.1	\N	reactome	ARPC2 (reactome) VAMP8
4639	EBI-6673427	0.2700000107	intact	ARPC2 (intact) VCL
4640	R-HSA-442565.1	\N	reactome	ARPC2 (reactome) WAS
4641	R-HSA-442565.1	\N	reactome	ARPC2 (reactome) WASF2
4642	R-HSA-3928519.1	\N	reactome	ARPC2 (reactome) WASL
4643	R-HSA-442565.1	\N	reactome	ARPC2 (reactome) WIPF1
4644	R-HSA-442565.1	\N	reactome	ARPC2 (reactome) WIPF2
4645	R-HSA-442565.1	\N	reactome	ARPC2 (reactome) WIPF3
4646	R-HSA-8868232.1	\N	reactome	ARPC2 (reactome) WNT5A
9264	EBI-3904577	0.2700000107	intact	ARSA (intact) CETN2
9265	EBI-2117383	0.2700000107	intact	ARSA (intact) CLEC4G
9266	R-HSA-1614362.1	\N	reactome	ARSA (reactome) SUMF1
9267	EBI-10356059	0.5699999928	intact	ARSA (intact) TRIP13
9268	R-HSA-1614362.1	\N	reactome	ARSB (reactome) SUMF1
9269	no_db	\N	akkerman	ARVCF (akkerman) CDH1
9270	no_db	\N	akkerman	ARVCF (akkerman) TJP2
9271	EBI-1958501	0.2700000107	intact	ASAP1 (intact) ABL1
9272	EBI-7996459	0.3100000024	intact	ASAP1 (intact) APC
9273	R-HSA-5623429.1	\N	reactome	ASAP1 (reactome) ARF4
9274	EBI-7230212	0.2700000107	intact	ASAP1 (intact) CBL
9275	EBI-7230004	0.349999994	intact	ASAP1 (intact) CBLB
9276	R-HSA-5623429.1	\N	reactome	ASAP1 (reactome) CNGA2
9277	R-HSA-5623429.1	\N	reactome	ASAP1 (reactome) CNGA4
9278	R-HSA-5623429.1	\N	reactome	ASAP1 (reactome) CNGB1
9279	EBI-1959726	0.2700000107	intact	ASAP1 (intact) CRK
9280	EBI-8491558	0.5500000119	intact	ASAP1 (intact) CTTN
9281	EBI-8492340	0.3100000024	intact	ASAP1 (intact) DLG1
9282	EBI-5656165	0.2700000107	intact	ASAP1 (intact) DNAJB6
9283	R-HSA-5623455.1	\N	reactome	ASAP1 (reactome) EXOC1
9284	R-HSA-5623455.1	\N	reactome	ASAP1 (reactome) EXOC2
9285	R-HSA-5623455.1	\N	reactome	ASAP1 (reactome) EXOC3
9286	R-HSA-5623455.1	\N	reactome	ASAP1 (reactome) EXOC4
9287	R-HSA-5623455.1	\N	reactome	ASAP1 (reactome) EXOC5
9288	R-HSA-5623455.1	\N	reactome	ASAP1 (reactome) EXOC6
9289	R-HSA-5623455.1	\N	reactome	ASAP1 (reactome) EXOC7
9290	R-HSA-5623455.1	\N	reactome	ASAP1 (reactome) EXOC8
9291	EBI-8492192	0.4300000072	intact	ASAP1 (intact) FYN
9292	EBI-8492274	0.3100000024	intact	ASAP1 (intact) GRAP2
9293	EBI-1963443	0.6000000238	intact	ASAP1 (intact) GRB2
9294	EBI-8492235	0.4300000072	intact	ASAP1 (intact) HCK
9295	EBI-8492296	0.4300000072	intact	ASAP1 (intact) NCK1
9296	EBI-8492148	0.3100000024	intact	ASAP1 (intact) NPHP1
9297	EBI-8492095	0.3100000024	intact	ASAP1 (intact) PACSIN2
9298	EBI-1970013	0.2700000107	intact	ASAP1 (intact) PIK3R1
9299	R-HSA-5623429.1	\N	reactome	ASAP1 (reactome) PKD1
9300	EBI-1570646	0.400000006	intact	ASAP1 (intact) PLCG1
9301	EBI-8492005	0.3100000024	intact	ASAP1 (intact) PSTPIP1
9302	EBI-8491810	0.2700000107	intact	ASAP1 (intact) PXN
9303	R-HSA-5623434.1	\N	reactome	ASAP1 (reactome) RAB11A
9304	R-HSA-5623434.1	\N	reactome	ASAP1 (reactome) RAB11FIP3
9305	R-HSA-5623444.1	\N	reactome	ASAP1 (reactome) RAB3IP
9306	R-HSA-5623444.1	\N	reactome	ASAP1 (reactome) RAB8A
9307	R-HSA-5623429.1	\N	reactome	ASAP1 (reactome) RHO
9308	EBI-8492318	0.3100000024	intact	ASAP1 (intact) SH3GL2
9309	EBI-7167127	0.5199999809	intact	ASAP1 (intact) SH3KBP1
9310	EBI-8492422	0.3100000024	intact	ASAP1 (intact) SNX9
9311	EBI-8492170	0.4300000072	intact	ASAP1 (intact) SRC
9312	EBI-8492362	0.3100000024	intact	ASAP1 (intact) STAM
9313	EBI-8492056	0.3100000024	intact	ASAP1 (intact) TEC
9314	EBI-7230053	0.349999994	intact	ASAP1 (intact) UBC
9453	EBI-3895719	0.3600000143	intact	ASF1A (intact) ESR1
9454	EBI-2349080	0.349999994	intact	ASF1A (intact) HIST1H3A
9455	EBI-2349080	0.349999994	intact	ASF1A (intact) HIST1H3B
9456	EBI-2349080	0.349999994	intact	ASF1A (intact) HIST1H3C
9457	EBI-2349080	0.349999994	intact	ASF1A (intact) HIST1H3D
9458	EBI-2349080	0.349999994	intact	ASF1A (intact) HIST1H3E
9459	EBI-2349080	0.349999994	intact	ASF1A (intact) HIST1H3F
9460	EBI-2349080	0.349999994	intact	ASF1A (intact) HIST1H3G
9461	EBI-2349080	0.349999994	intact	ASF1A (intact) HIST1H3H
9462	EBI-2349080	0.349999994	intact	ASF1A (intact) HIST1H3I
9463	EBI-2349080	0.349999994	intact	ASF1A (intact) HIST1H3J
9464	EBI-10376296	0.5699999928	intact	ASF1A (intact) HIST1H4A
9465	EBI-10376296	0.5699999928	intact	ASF1A (intact) HIST1H4B
9466	EBI-10376296	0.5699999928	intact	ASF1A (intact) HIST1H4C
9467	EBI-10376296	0.5699999928	intact	ASF1A (intact) HIST1H4D
9468	EBI-10376296	0.5699999928	intact	ASF1A (intact) HIST1H4E
9469	EBI-10376296	0.5699999928	intact	ASF1A (intact) HIST1H4F
9470	EBI-10376296	0.5699999928	intact	ASF1A (intact) HIST1H4H
9471	EBI-10376296	0.5699999928	intact	ASF1A (intact) HIST1H4I
9472	EBI-10376296	0.5699999928	intact	ASF1A (intact) HIST1H4J
9473	EBI-10376296	0.5699999928	intact	ASF1A (intact) HIST1H4K
9474	EBI-10376296	0.5699999928	intact	ASF1A (intact) HIST1H4L
9475	EBI-10376296	0.5699999928	intact	ASF1A (intact) HIST2H4A
9476	EBI-10376296	0.5699999928	intact	ASF1A (intact) HIST2H4B
9477	EBI-10376296	0.5699999928	intact	ASF1A (intact) HIST4H4
9478	R-HSA-4647600.1	\N	reactome	ASF1A (reactome) HMGA1
9479	R-HSA-4647600.1	\N	reactome	ASF1A (reactome) HMGA2
9480	EBI-12295437	0.349999994	intact	ASF1A (intact) MCM2
9481	EBI-737279	0.2700000107	intact	ASF1A (intact) PAFAH1B2
9482	EBI-737849	0.2700000107	intact	ASF1A (intact) VPS28
9483	EBI-9092227	0.2700000107	intact	ASF1A (intact) ZDHHC17
9500	EBI-3259548	0.2700000107	intact	ATG16L1 (intact) AGPS
9501	R-HSA-5682012.2<->R-HSA-5682690.2	\N	reactome	ATG16L1 (reactome) ATG10
9502	R-HSA-5679262.1	\N	reactome	ATG16L1 (reactome) ATG12
9503	R-HSA-5679262.1	\N	reactome	ATG16L1 (reactome) ATG5
9504	EBI-3259548	0.2700000107	intact	ATG16L1 (intact) CCT2
9505	EBI-3259548	0.2700000107	intact	ATG16L1 (intact) CCT3
9506	EBI-3259548	0.2700000107	intact	ATG16L1 (intact) CCT7
9507	R-HSA-5678490.2	\N	reactome	ATG16L1 (reactome) GABARAP
9508	R-HSA-5678490.2	\N	reactome	ATG16L1 (reactome) GABARAPL1
9509	R-HSA-5678490.2	\N	reactome	ATG16L1 (reactome) GABARAPL2
9510	EBI-361587	0.2700000107	intact	ATG16L1 (intact) IKBKG
9511	R-HSA-5678490.2	\N	reactome	ATG16L1 (reactome) MAP1LC3A
9512	R-HSA-5678490.2	\N	reactome	ATG16L1 (reactome) MAP1LC3B
9513	R-HSA-5678490.2	\N	reactome	ATG16L1 (reactome) MAP1LC3C
9514	EBI-8842111	0.2700000107	intact	ATG16L1 (intact) NOD2
9515	EBI-8390732	0.4600000083	intact	ATG16L1 (intact) RB1CC1
9516	EBI-3259548	0.2700000107	intact	ATG16L1 (intact) SNAPC4
9517	EBI-8842124	0.2700000107	intact	ATG16L1 (intact) TLR2
9518	EBI-8843270	0.2700000107	intact	ATG16L1 (intact) TRAF3IP3
9519	EBI-11917011	0.2700000107	intact	ATG16L1 (intact) TRIP11
9520	R-HSA-5679367.1	\N	reactome	ATG16L1 (reactome) WIPI2
9521	EBI-2946824	0.3100000024	intact	ATG16L2 (intact) GABARAP
9522	EBI-2947851	0.3100000024	intact	ATG16L2 (intact) MAP1LC3B
9523	EBI-7395393	0.2700000107	intact	ATG16L2 (intact) TK1
9524	EBI-3265121	0.2700000107	intact	ATG4C (intact) PRKDC
9525	EBI-3265121	0.2700000107	intact	ATG4C (intact) PSMC1
9526	EBI-3265121	0.2700000107	intact	ATG4C (intact) PSMC2
9527	EBI-3265121	0.2700000107	intact	ATG4C (intact) PSMC4
9528	EBI-3265121	0.2700000107	intact	ATG4C (intact) PSMC5
9529	EBI-3265121	0.2700000107	intact	ATG4C (intact) PSMD2
9530	EBI-3265121	0.2700000107	intact	ATG4C (intact) SMC1A
9531	EBI-3265121	0.2700000107	intact	ATG4C (intact) SPTLC1
9532	EBI-3265121	0.2700000107	intact	ATG4C (intact) USP11
9533	EBI-3940607	0.2700000107	intact	ATP13A1 (intact) ARHGEF5
9534	EBI-7096287	0.2700000107	intact	ATP5B (intact) ANXA7
9535	R-HSA-164834.1<->R-HSA-5672027.1	\N	reactome	ATP5B (reactome) ARL2
9536	R-HSA-164834.1<->R-HSA-5672027.1	\N	reactome	ATP5B (reactome) ARL2BP
9537	R-HSA-74184.1	\N	reactome	ATP5B (reactome) ATP5A1
9538	R-HSA-74184.1	\N	reactome	ATP5B (reactome) ATP5C1
9539	R-HSA-74184.1	\N	reactome	ATP5B (reactome) ATP5D
9540	R-HSA-74184.1	\N	reactome	ATP5B (reactome) ATP5E
9541	R-HSA-74186.1	\N	reactome	ATP5B (reactome) ATP5F1
9542	R-HSA-74186.1	\N	reactome	ATP5B (reactome) ATP5G1
9543	R-HSA-74186.1	\N	reactome	ATP5B (reactome) ATP5G2
9544	R-HSA-74186.1	\N	reactome	ATP5B (reactome) ATP5G3
9545	R-HSA-74186.1	\N	reactome	ATP5B (reactome) ATP5H
9546	R-HSA-74186.1	\N	reactome	ATP5B (reactome) ATP5I
9547	R-HSA-74186.1	\N	reactome	ATP5B (reactome) ATP5J
9548	R-HSA-74186.1	\N	reactome	ATP5B (reactome) ATP5J2
9549	R-HSA-74186.1	\N	reactome	ATP5B (reactome) ATP5L
9550	R-HSA-74186.1	\N	reactome	ATP5B (reactome) ATP5O
9551	R-HSA-74186.1	\N	reactome	ATP5B (reactome) ATP5S
9552	EBI-7118041	0.2700000107	intact	ATP5B (intact) CDK4
9553	EBI-7119968	0.2700000107	intact	ATP5B (intact) CDKN1A
9554	R-HSA-163214.3<->R-HSA-164834.1	\N	reactome	ATP5B (reactome) COX4I1
9555	R-HSA-163214.3<->R-HSA-164834.1	\N	reactome	ATP5B (reactome) COX5A
9556	R-HSA-163214.3<->R-HSA-164834.1	\N	reactome	ATP5B (reactome) COX5B
9557	R-HSA-163214.3<->R-HSA-164834.1	\N	reactome	ATP5B (reactome) COX6A1
9558	R-HSA-163214.3<->R-HSA-164834.1	\N	reactome	ATP5B (reactome) COX6B1
9559	R-HSA-163214.3<->R-HSA-164834.1	\N	reactome	ATP5B (reactome) COX6C
9560	R-HSA-163214.3<->R-HSA-164834.1	\N	reactome	ATP5B (reactome) COX7A2L
9561	R-HSA-163214.3<->R-HSA-164834.1	\N	reactome	ATP5B (reactome) COX7B
9562	R-HSA-163214.3<->R-HSA-164834.1	\N	reactome	ATP5B (reactome) COX7C
9563	R-HSA-163214.3<->R-HSA-164834.1	\N	reactome	ATP5B (reactome) COX8A
9564	R-HSA-164651.2<->R-HSA-164834.1	\N	reactome	ATP5B (reactome) CYC1
9565	R-HSA-163214.3<->R-HSA-164834.1	\N	reactome	ATP5B (reactome) CYCS
9566	EBI-2878124	0.349999994	intact	ATP5B (intact) ESR1
9567	EBI-7159862	0.2700000107	intact	ATP5B (intact) GRB7
9568	EBI-7175279	0.2700000107	intact	ATP5B (intact) HMOX2
9569	EBI-361632	0.2700000107	intact	ATP5B (intact) IKBKG
9570	R-HSA-74186.1	\N	reactome	ATP5B (reactome) MT-ATP6
9571	R-HSA-74186.1	\N	reactome	ATP5B (reactome) MT-ATP8
9572	R-HSA-163214.3<->R-HSA-164834.1	\N	reactome	ATP5B (reactome) MT-CO1
9573	R-HSA-163214.3<->R-HSA-164834.1	\N	reactome	ATP5B (reactome) MT-CO2
9574	R-HSA-163214.3<->R-HSA-164834.1	\N	reactome	ATP5B (reactome) MT-CO3
9575	R-HSA-164651.2<->R-HSA-164834.1	\N	reactome	ATP5B (reactome) MT-CYB
9576	R-HSA-163217.1<->R-HSA-164834.1	\N	reactome	ATP5B (reactome) MT-ND1
9577	R-HSA-163217.1<->R-HSA-164834.1	\N	reactome	ATP5B (reactome) MT-ND2
9578	R-HSA-163217.1<->R-HSA-164834.1	\N	reactome	ATP5B (reactome) MT-ND3
9579	R-HSA-163217.1<->R-HSA-164834.1	\N	reactome	ATP5B (reactome) MT-ND4
9580	R-HSA-163217.1<->R-HSA-164834.1	\N	reactome	ATP5B (reactome) MT-ND5
9581	R-HSA-163217.1<->R-HSA-164834.1	\N	reactome	ATP5B (reactome) MT-ND6
9582	R-HSA-163217.1<->R-HSA-164834.1	\N	reactome	ATP5B (reactome) NDUFA1
9583	R-HSA-163217.1<->R-HSA-164834.1	\N	reactome	ATP5B (reactome) NDUFA10
9584	R-HSA-163217.1<->R-HSA-164834.1	\N	reactome	ATP5B (reactome) NDUFA11
9585	R-HSA-163217.1<->R-HSA-164834.1	\N	reactome	ATP5B (reactome) NDUFA12
9586	R-HSA-163217.1<->R-HSA-164834.1	\N	reactome	ATP5B (reactome) NDUFA13
9587	R-HSA-163217.1<->R-HSA-164834.1	\N	reactome	ATP5B (reactome) NDUFA2
9588	R-HSA-163217.1<->R-HSA-164834.1	\N	reactome	ATP5B (reactome) NDUFA3
9589	R-HSA-163214.3<->R-HSA-164834.1	\N	reactome	ATP5B (reactome) NDUFA4
9590	R-HSA-163217.1<->R-HSA-164834.1	\N	reactome	ATP5B (reactome) NDUFA5
9591	R-HSA-163217.1<->R-HSA-164834.1	\N	reactome	ATP5B (reactome) NDUFA6
9592	R-HSA-163217.1<->R-HSA-164834.1	\N	reactome	ATP5B (reactome) NDUFA7
9593	R-HSA-163217.1<->R-HSA-164834.1	\N	reactome	ATP5B (reactome) NDUFA8
9594	R-HSA-163217.1<->R-HSA-164834.1	\N	reactome	ATP5B (reactome) NDUFA9
9595	R-HSA-163217.1<->R-HSA-164834.1	\N	reactome	ATP5B (reactome) NDUFAB1
9596	R-HSA-163217.1<->R-HSA-164834.1	\N	reactome	ATP5B (reactome) NDUFB1
9597	R-HSA-163217.1<->R-HSA-164834.1	\N	reactome	ATP5B (reactome) NDUFB10
9598	R-HSA-163217.1<->R-HSA-164834.1	\N	reactome	ATP5B (reactome) NDUFB11
9599	R-HSA-163217.1<->R-HSA-164834.1	\N	reactome	ATP5B (reactome) NDUFB2
9600	R-HSA-163217.1<->R-HSA-164834.1	\N	reactome	ATP5B (reactome) NDUFB3
9601	R-HSA-163217.1<->R-HSA-164834.1	\N	reactome	ATP5B (reactome) NDUFB4
9602	R-HSA-163217.1<->R-HSA-164834.1	\N	reactome	ATP5B (reactome) NDUFB5
9603	R-HSA-163217.1<->R-HSA-164834.1	\N	reactome	ATP5B (reactome) NDUFB6
9604	R-HSA-163217.1<->R-HSA-164834.1	\N	reactome	ATP5B (reactome) NDUFB7
9605	R-HSA-163217.1<->R-HSA-164834.1	\N	reactome	ATP5B (reactome) NDUFB8
9606	R-HSA-163217.1<->R-HSA-164834.1	\N	reactome	ATP5B (reactome) NDUFB9
9607	R-HSA-163217.1<->R-HSA-164834.1	\N	reactome	ATP5B (reactome) NDUFC1
9608	R-HSA-163217.1<->R-HSA-164834.1	\N	reactome	ATP5B (reactome) NDUFC2
9609	R-HSA-163217.1<->R-HSA-164834.1	\N	reactome	ATP5B (reactome) NDUFS1
9610	R-HSA-163217.1<->R-HSA-164834.1	\N	reactome	ATP5B (reactome) NDUFS2
9611	R-HSA-163217.1<->R-HSA-164834.1	\N	reactome	ATP5B (reactome) NDUFS3
9612	R-HSA-163217.1<->R-HSA-164834.1	\N	reactome	ATP5B (reactome) NDUFS4
9613	R-HSA-163217.1<->R-HSA-164834.1	\N	reactome	ATP5B (reactome) NDUFS5
9614	R-HSA-163217.1<->R-HSA-164834.1	\N	reactome	ATP5B (reactome) NDUFS6
9615	R-HSA-163217.1<->R-HSA-164834.1	\N	reactome	ATP5B (reactome) NDUFS7
9616	R-HSA-163217.1<->R-HSA-164834.1	\N	reactome	ATP5B (reactome) NDUFS8
9617	R-HSA-163217.1<->R-HSA-164834.1	\N	reactome	ATP5B (reactome) NDUFV1
9618	R-HSA-163217.1<->R-HSA-164834.1	\N	reactome	ATP5B (reactome) NDUFV2
9619	R-HSA-163217.1<->R-HSA-164834.1	\N	reactome	ATP5B (reactome) NDUFV3
9620	EBI-7296588	0.2700000107	intact	ATP5B (intact) PIN1
9621	EBI-735483	0.2700000107	intact	ATP5B (intact) PSME3
9622	EBI-7364610	0.2700000107	intact	ATP5B (intact) RPP14
9623	EBI-2322825	0.2700000107	intact	ATP5B (intact) SIRT3
9624	R-HSA-164834.1<->R-HSA-5672027.1	\N	reactome	ATP5B (reactome) SLC25A4
9625	R-HSA-163215.1<->R-HSA-164834.1	\N	reactome	ATP5B (reactome) SLC25A5
9626	R-HSA-163215.1<->R-HSA-164834.1	\N	reactome	ATP5B (reactome) SLC25A6
9627	EBI-7388467	0.2700000107	intact	ATP5B (intact) SMN1
9628	EBI-7388467	0.2700000107	intact	ATP5B (intact) SMN2
9629	EBI-7747266	0.2700000107	intact	ATP5B (intact) SMURF2
9630	EBI-7395429	0.2700000107	intact	ATP5B (intact) TK1
9631	R-HSA-164651.2<->R-HSA-164834.1	\N	reactome	ATP5B (reactome) UQCR10
9632	R-HSA-164651.2<->R-HSA-164834.1	\N	reactome	ATP5B (reactome) UQCR11
9633	R-HSA-164651.2<->R-HSA-164834.1	\N	reactome	ATP5B (reactome) UQCRB
9634	R-HSA-164651.2<->R-HSA-164834.1	\N	reactome	ATP5B (reactome) UQCRC1
9635	R-HSA-164651.2<->R-HSA-164834.1	\N	reactome	ATP5B (reactome) UQCRC2
9636	R-HSA-164651.2<->R-HSA-164834.1	\N	reactome	ATP5B (reactome) UQCRFS1
9637	R-HSA-164651.2<->R-HSA-164834.1	\N	reactome	ATP5B (reactome) UQCRH
9638	R-HSA-164651.2<->R-HSA-164834.1	\N	reactome	ATP5B (reactome) UQCRQ
9639	EBI-7301873	0.2700000107	intact	ATP5B (intact) YWHAG
9640	EBI-7194409	0.3799999952	intact	ATP5B (intact) YWHAZ
9641	R-HSA-164834.1<->R-HSA-5672027.1	\N	reactome	ATP5D (reactome) ARL2
9642	R-HSA-164834.1<->R-HSA-5672027.1	\N	reactome	ATP5D (reactome) ARL2BP
9643	EBI-1064348	0.2700000107	intact	ATP5D (intact) ATG5
9644	R-HSA-74184.1	\N	reactome	ATP5D (reactome) ATP5A1
9645	R-HSA-74184.1	\N	reactome	ATP5D (reactome) ATP5C1
9646	R-HSA-74184.1	\N	reactome	ATP5D (reactome) ATP5E
9647	R-HSA-74186.1	\N	reactome	ATP5D (reactome) ATP5F1
9648	R-HSA-74186.1	\N	reactome	ATP5D (reactome) ATP5G1
9649	R-HSA-74186.1	\N	reactome	ATP5D (reactome) ATP5G2
9650	R-HSA-74186.1	\N	reactome	ATP5D (reactome) ATP5G3
9651	R-HSA-74186.1	\N	reactome	ATP5D (reactome) ATP5H
9652	R-HSA-74186.1	\N	reactome	ATP5D (reactome) ATP5I
9653	R-HSA-74186.1	\N	reactome	ATP5D (reactome) ATP5J
9654	R-HSA-74186.1	\N	reactome	ATP5D (reactome) ATP5J2
9655	R-HSA-74186.1	\N	reactome	ATP5D (reactome) ATP5L
9656	R-HSA-74186.1	\N	reactome	ATP5D (reactome) ATP5O
9657	R-HSA-74186.1	\N	reactome	ATP5D (reactome) ATP5S
9658	R-HSA-163214.3<->R-HSA-164834.1	\N	reactome	ATP5D (reactome) COX4I1
9659	R-HSA-163214.3<->R-HSA-164834.1	\N	reactome	ATP5D (reactome) COX5A
9660	R-HSA-163214.3<->R-HSA-164834.1	\N	reactome	ATP5D (reactome) COX5B
9661	R-HSA-163214.3<->R-HSA-164834.1	\N	reactome	ATP5D (reactome) COX6A1
9662	R-HSA-163214.3<->R-HSA-164834.1	\N	reactome	ATP5D (reactome) COX6B1
9663	R-HSA-163214.3<->R-HSA-164834.1	\N	reactome	ATP5D (reactome) COX6C
9664	R-HSA-163214.3<->R-HSA-164834.1	\N	reactome	ATP5D (reactome) COX7A2L
9665	R-HSA-163214.3<->R-HSA-164834.1	\N	reactome	ATP5D (reactome) COX7B
9666	R-HSA-163214.3<->R-HSA-164834.1	\N	reactome	ATP5D (reactome) COX7C
9667	R-HSA-163214.3<->R-HSA-164834.1	\N	reactome	ATP5D (reactome) COX8A
9668	R-HSA-164651.2<->R-HSA-164834.1	\N	reactome	ATP5D (reactome) CYC1
9669	R-HSA-163214.3<->R-HSA-164834.1	\N	reactome	ATP5D (reactome) CYCS
9670	EBI-12237921	0.349999994	intact	ATP5D (intact) CYSRT1
9671	EBI-1074297	0.2700000107	intact	ATP5D (intact) EIF1B
9672	EBI-12360053	0.349999994	intact	ATP5D (intact) KRTAP10-8
9673	EBI-12138335	0.349999994	intact	ATP5D (intact) MDFI
9674	R-HSA-74186.1	\N	reactome	ATP5D (reactome) MT-ATP6
9675	R-HSA-74186.1	\N	reactome	ATP5D (reactome) MT-ATP8
9676	R-HSA-163214.3<->R-HSA-164834.1	\N	reactome	ATP5D (reactome) MT-CO1
9677	R-HSA-163214.3<->R-HSA-164834.1	\N	reactome	ATP5D (reactome) MT-CO2
9678	R-HSA-163214.3<->R-HSA-164834.1	\N	reactome	ATP5D (reactome) MT-CO3
9679	R-HSA-164651.2<->R-HSA-164834.1	\N	reactome	ATP5D (reactome) MT-CYB
9680	R-HSA-163217.1<->R-HSA-164834.1	\N	reactome	ATP5D (reactome) MT-ND1
9681	R-HSA-163217.1<->R-HSA-164834.1	\N	reactome	ATP5D (reactome) MT-ND2
9682	R-HSA-163217.1<->R-HSA-164834.1	\N	reactome	ATP5D (reactome) MT-ND3
9683	R-HSA-163217.1<->R-HSA-164834.1	\N	reactome	ATP5D (reactome) MT-ND4
9684	R-HSA-163217.1<->R-HSA-164834.1	\N	reactome	ATP5D (reactome) MT-ND5
9685	R-HSA-163217.1<->R-HSA-164834.1	\N	reactome	ATP5D (reactome) MT-ND6
9686	R-HSA-163217.1<->R-HSA-164834.1	\N	reactome	ATP5D (reactome) NDUFA1
9687	R-HSA-163217.1<->R-HSA-164834.1	\N	reactome	ATP5D (reactome) NDUFA10
9688	R-HSA-163217.1<->R-HSA-164834.1	\N	reactome	ATP5D (reactome) NDUFA11
9689	R-HSA-163217.1<->R-HSA-164834.1	\N	reactome	ATP5D (reactome) NDUFA12
9690	R-HSA-163217.1<->R-HSA-164834.1	\N	reactome	ATP5D (reactome) NDUFA13
9691	R-HSA-163217.1<->R-HSA-164834.1	\N	reactome	ATP5D (reactome) NDUFA2
9692	R-HSA-163217.1<->R-HSA-164834.1	\N	reactome	ATP5D (reactome) NDUFA3
9693	R-HSA-163214.3<->R-HSA-164834.1	\N	reactome	ATP5D (reactome) NDUFA4
9694	R-HSA-163217.1<->R-HSA-164834.1	\N	reactome	ATP5D (reactome) NDUFA5
9695	R-HSA-163217.1<->R-HSA-164834.1	\N	reactome	ATP5D (reactome) NDUFA6
9696	R-HSA-163217.1<->R-HSA-164834.1	\N	reactome	ATP5D (reactome) NDUFA7
9697	R-HSA-163217.1<->R-HSA-164834.1	\N	reactome	ATP5D (reactome) NDUFA8
9698	R-HSA-163217.1<->R-HSA-164834.1	\N	reactome	ATP5D (reactome) NDUFA9
9699	R-HSA-163217.1<->R-HSA-164834.1	\N	reactome	ATP5D (reactome) NDUFAB1
9700	R-HSA-163217.1<->R-HSA-164834.1	\N	reactome	ATP5D (reactome) NDUFB1
9701	R-HSA-163217.1<->R-HSA-164834.1	\N	reactome	ATP5D (reactome) NDUFB10
9702	R-HSA-163217.1<->R-HSA-164834.1	\N	reactome	ATP5D (reactome) NDUFB11
9703	R-HSA-163217.1<->R-HSA-164834.1	\N	reactome	ATP5D (reactome) NDUFB2
9704	R-HSA-163217.1<->R-HSA-164834.1	\N	reactome	ATP5D (reactome) NDUFB3
9705	R-HSA-163217.1<->R-HSA-164834.1	\N	reactome	ATP5D (reactome) NDUFB4
9706	R-HSA-163217.1<->R-HSA-164834.1	\N	reactome	ATP5D (reactome) NDUFB5
9707	R-HSA-163217.1<->R-HSA-164834.1	\N	reactome	ATP5D (reactome) NDUFB6
9708	R-HSA-163217.1<->R-HSA-164834.1	\N	reactome	ATP5D (reactome) NDUFB7
9709	R-HSA-163217.1<->R-HSA-164834.1	\N	reactome	ATP5D (reactome) NDUFB8
9710	R-HSA-163217.1<->R-HSA-164834.1	\N	reactome	ATP5D (reactome) NDUFB9
9711	R-HSA-163217.1<->R-HSA-164834.1	\N	reactome	ATP5D (reactome) NDUFC1
9712	R-HSA-163217.1<->R-HSA-164834.1	\N	reactome	ATP5D (reactome) NDUFC2
9713	R-HSA-163217.1<->R-HSA-164834.1	\N	reactome	ATP5D (reactome) NDUFS1
9714	R-HSA-163217.1<->R-HSA-164834.1	\N	reactome	ATP5D (reactome) NDUFS2
9715	R-HSA-163217.1<->R-HSA-164834.1	\N	reactome	ATP5D (reactome) NDUFS3
9716	R-HSA-163217.1<->R-HSA-164834.1	\N	reactome	ATP5D (reactome) NDUFS4
9717	R-HSA-163217.1<->R-HSA-164834.1	\N	reactome	ATP5D (reactome) NDUFS5
9718	R-HSA-163217.1<->R-HSA-164834.1	\N	reactome	ATP5D (reactome) NDUFS6
9719	R-HSA-163217.1<->R-HSA-164834.1	\N	reactome	ATP5D (reactome) NDUFS7
9720	R-HSA-163217.1<->R-HSA-164834.1	\N	reactome	ATP5D (reactome) NDUFS8
9721	R-HSA-163217.1<->R-HSA-164834.1	\N	reactome	ATP5D (reactome) NDUFV1
9722	R-HSA-163217.1<->R-HSA-164834.1	\N	reactome	ATP5D (reactome) NDUFV2
9723	R-HSA-163217.1<->R-HSA-164834.1	\N	reactome	ATP5D (reactome) NDUFV3
9724	EBI-12138355	0.349999994	intact	ATP5D (intact) NOTCH2NL
9725	EBI-1073130	0.2700000107	intact	ATP5D (intact) PSMD6
9726	EBI-1062090	0.2700000107	intact	ATP5D (intact) RIPK2
9727	EBI-1083698	0.2700000107	intact	ATP5D (intact) SGK1
9728	R-HSA-164834.1<->R-HSA-5672027.1	\N	reactome	ATP5D (reactome) SLC25A4
9729	R-HSA-163215.1<->R-HSA-164834.1	\N	reactome	ATP5D (reactome) SLC25A5
9730	R-HSA-163215.1<->R-HSA-164834.1	\N	reactome	ATP5D (reactome) SLC25A6
9731	R-HSA-164651.2<->R-HSA-164834.1	\N	reactome	ATP5D (reactome) UQCR10
9732	R-HSA-164651.2<->R-HSA-164834.1	\N	reactome	ATP5D (reactome) UQCR11
9733	R-HSA-164651.2<->R-HSA-164834.1	\N	reactome	ATP5D (reactome) UQCRB
9734	R-HSA-164651.2<->R-HSA-164834.1	\N	reactome	ATP5D (reactome) UQCRC1
9735	R-HSA-164651.2<->R-HSA-164834.1	\N	reactome	ATP5D (reactome) UQCRC2
9736	R-HSA-164651.2<->R-HSA-164834.1	\N	reactome	ATP5D (reactome) UQCRFS1
9737	R-HSA-164651.2<->R-HSA-164834.1	\N	reactome	ATP5D (reactome) UQCRH
9738	R-HSA-164651.2<->R-HSA-164834.1	\N	reactome	ATP5D (reactome) UQCRQ
9739	R-HSA-164834.1<->R-HSA-5672027.1	\N	reactome	ATP5E (reactome) ARL2
9740	R-HSA-164834.1<->R-HSA-5672027.1	\N	reactome	ATP5E (reactome) ARL2BP
9741	R-HSA-74184.1	\N	reactome	ATP5E (reactome) ATP5A1
9742	R-HSA-74184.1	\N	reactome	ATP5E (reactome) ATP5C1
9743	R-HSA-74186.1	\N	reactome	ATP5E (reactome) ATP5F1
9744	R-HSA-74186.1	\N	reactome	ATP5E (reactome) ATP5G1
9745	R-HSA-74186.1	\N	reactome	ATP5E (reactome) ATP5G2
9746	R-HSA-74186.1	\N	reactome	ATP5E (reactome) ATP5G3
9747	R-HSA-74186.1	\N	reactome	ATP5E (reactome) ATP5H
9748	R-HSA-74186.1	\N	reactome	ATP5E (reactome) ATP5I
9749	R-HSA-74186.1	\N	reactome	ATP5E (reactome) ATP5J
9750	R-HSA-74186.1	\N	reactome	ATP5E (reactome) ATP5J2
9751	R-HSA-74186.1	\N	reactome	ATP5E (reactome) ATP5L
9752	R-HSA-74186.1	\N	reactome	ATP5E (reactome) ATP5O
9753	R-HSA-74186.1	\N	reactome	ATP5E (reactome) ATP5S
9754	R-HSA-163214.3<->R-HSA-164834.1	\N	reactome	ATP5E (reactome) COX4I1
9755	R-HSA-163214.3<->R-HSA-164834.1	\N	reactome	ATP5E (reactome) COX5A
9756	R-HSA-163214.3<->R-HSA-164834.1	\N	reactome	ATP5E (reactome) COX5B
9757	R-HSA-163214.3<->R-HSA-164834.1	\N	reactome	ATP5E (reactome) COX6A1
9758	R-HSA-163214.3<->R-HSA-164834.1	\N	reactome	ATP5E (reactome) COX6B1
9759	R-HSA-163214.3<->R-HSA-164834.1	\N	reactome	ATP5E (reactome) COX6C
9760	R-HSA-163214.3<->R-HSA-164834.1	\N	reactome	ATP5E (reactome) COX7A2L
9761	R-HSA-163214.3<->R-HSA-164834.1	\N	reactome	ATP5E (reactome) COX7B
9762	R-HSA-163214.3<->R-HSA-164834.1	\N	reactome	ATP5E (reactome) COX7C
9763	R-HSA-163214.3<->R-HSA-164834.1	\N	reactome	ATP5E (reactome) COX8A
9764	R-HSA-164651.2<->R-HSA-164834.1	\N	reactome	ATP5E (reactome) CYC1
9765	R-HSA-163214.3<->R-HSA-164834.1	\N	reactome	ATP5E (reactome) CYCS
9766	R-HSA-74186.1	\N	reactome	ATP5E (reactome) MT-ATP6
9767	R-HSA-74186.1	\N	reactome	ATP5E (reactome) MT-ATP8
9768	R-HSA-163214.3<->R-HSA-164834.1	\N	reactome	ATP5E (reactome) MT-CO1
9769	R-HSA-163214.3<->R-HSA-164834.1	\N	reactome	ATP5E (reactome) MT-CO2
9770	R-HSA-163214.3<->R-HSA-164834.1	\N	reactome	ATP5E (reactome) MT-CO3
9771	R-HSA-164651.2<->R-HSA-164834.1	\N	reactome	ATP5E (reactome) MT-CYB
9772	R-HSA-163217.1<->R-HSA-164834.1	\N	reactome	ATP5E (reactome) MT-ND1
9773	R-HSA-163217.1<->R-HSA-164834.1	\N	reactome	ATP5E (reactome) MT-ND2
9774	R-HSA-163217.1<->R-HSA-164834.1	\N	reactome	ATP5E (reactome) MT-ND3
9775	R-HSA-163217.1<->R-HSA-164834.1	\N	reactome	ATP5E (reactome) MT-ND4
9776	R-HSA-163217.1<->R-HSA-164834.1	\N	reactome	ATP5E (reactome) MT-ND5
9777	R-HSA-163217.1<->R-HSA-164834.1	\N	reactome	ATP5E (reactome) MT-ND6
9778	R-HSA-163217.1<->R-HSA-164834.1	\N	reactome	ATP5E (reactome) NDUFA1
9779	R-HSA-163217.1<->R-HSA-164834.1	\N	reactome	ATP5E (reactome) NDUFA10
9780	R-HSA-163217.1<->R-HSA-164834.1	\N	reactome	ATP5E (reactome) NDUFA11
9781	R-HSA-163217.1<->R-HSA-164834.1	\N	reactome	ATP5E (reactome) NDUFA12
9782	R-HSA-163217.1<->R-HSA-164834.1	\N	reactome	ATP5E (reactome) NDUFA13
9783	R-HSA-163217.1<->R-HSA-164834.1	\N	reactome	ATP5E (reactome) NDUFA2
9784	R-HSA-163217.1<->R-HSA-164834.1	\N	reactome	ATP5E (reactome) NDUFA3
9785	R-HSA-163214.3<->R-HSA-164834.1	\N	reactome	ATP5E (reactome) NDUFA4
9786	R-HSA-163217.1<->R-HSA-164834.1	\N	reactome	ATP5E (reactome) NDUFA5
9787	R-HSA-163217.1<->R-HSA-164834.1	\N	reactome	ATP5E (reactome) NDUFA6
9788	R-HSA-163217.1<->R-HSA-164834.1	\N	reactome	ATP5E (reactome) NDUFA7
9789	R-HSA-163217.1<->R-HSA-164834.1	\N	reactome	ATP5E (reactome) NDUFA8
9790	R-HSA-163217.1<->R-HSA-164834.1	\N	reactome	ATP5E (reactome) NDUFA9
9791	R-HSA-163217.1<->R-HSA-164834.1	\N	reactome	ATP5E (reactome) NDUFAB1
9792	R-HSA-163217.1<->R-HSA-164834.1	\N	reactome	ATP5E (reactome) NDUFB1
9793	R-HSA-163217.1<->R-HSA-164834.1	\N	reactome	ATP5E (reactome) NDUFB10
9794	R-HSA-163217.1<->R-HSA-164834.1	\N	reactome	ATP5E (reactome) NDUFB11
9795	R-HSA-163217.1<->R-HSA-164834.1	\N	reactome	ATP5E (reactome) NDUFB2
9796	R-HSA-163217.1<->R-HSA-164834.1	\N	reactome	ATP5E (reactome) NDUFB3
9797	R-HSA-163217.1<->R-HSA-164834.1	\N	reactome	ATP5E (reactome) NDUFB4
9798	R-HSA-163217.1<->R-HSA-164834.1	\N	reactome	ATP5E (reactome) NDUFB5
9799	R-HSA-163217.1<->R-HSA-164834.1	\N	reactome	ATP5E (reactome) NDUFB6
9800	R-HSA-163217.1<->R-HSA-164834.1	\N	reactome	ATP5E (reactome) NDUFB7
9801	R-HSA-163217.1<->R-HSA-164834.1	\N	reactome	ATP5E (reactome) NDUFB8
9802	R-HSA-163217.1<->R-HSA-164834.1	\N	reactome	ATP5E (reactome) NDUFB9
9803	R-HSA-163217.1<->R-HSA-164834.1	\N	reactome	ATP5E (reactome) NDUFC1
9804	R-HSA-163217.1<->R-HSA-164834.1	\N	reactome	ATP5E (reactome) NDUFC2
9805	R-HSA-163217.1<->R-HSA-164834.1	\N	reactome	ATP5E (reactome) NDUFS1
9806	R-HSA-163217.1<->R-HSA-164834.1	\N	reactome	ATP5E (reactome) NDUFS2
9807	R-HSA-163217.1<->R-HSA-164834.1	\N	reactome	ATP5E (reactome) NDUFS3
9808	R-HSA-163217.1<->R-HSA-164834.1	\N	reactome	ATP5E (reactome) NDUFS4
9809	R-HSA-163217.1<->R-HSA-164834.1	\N	reactome	ATP5E (reactome) NDUFS5
9810	R-HSA-163217.1<->R-HSA-164834.1	\N	reactome	ATP5E (reactome) NDUFS6
9811	R-HSA-163217.1<->R-HSA-164834.1	\N	reactome	ATP5E (reactome) NDUFS7
9812	R-HSA-163217.1<->R-HSA-164834.1	\N	reactome	ATP5E (reactome) NDUFS8
9813	R-HSA-163217.1<->R-HSA-164834.1	\N	reactome	ATP5E (reactome) NDUFV1
9814	R-HSA-163217.1<->R-HSA-164834.1	\N	reactome	ATP5E (reactome) NDUFV2
9815	R-HSA-163217.1<->R-HSA-164834.1	\N	reactome	ATP5E (reactome) NDUFV3
9816	R-HSA-164834.1<->R-HSA-5672027.1	\N	reactome	ATP5E (reactome) SLC25A4
9817	R-HSA-163215.1<->R-HSA-164834.1	\N	reactome	ATP5E (reactome) SLC25A5
9818	R-HSA-163215.1<->R-HSA-164834.1	\N	reactome	ATP5E (reactome) SLC25A6
9819	EBI-11909346	0.2700000107	intact	ATP5E (intact) UBE2N
9820	R-HSA-164651.2<->R-HSA-164834.1	\N	reactome	ATP5E (reactome) UQCR10
9821	R-HSA-164651.2<->R-HSA-164834.1	\N	reactome	ATP5E (reactome) UQCR11
9822	R-HSA-164651.2<->R-HSA-164834.1	\N	reactome	ATP5E (reactome) UQCRB
9823	R-HSA-164651.2<->R-HSA-164834.1	\N	reactome	ATP5E (reactome) UQCRC1
9824	R-HSA-164651.2<->R-HSA-164834.1	\N	reactome	ATP5E (reactome) UQCRC2
9825	R-HSA-164651.2<->R-HSA-164834.1	\N	reactome	ATP5E (reactome) UQCRFS1
9826	R-HSA-164651.2<->R-HSA-164834.1	\N	reactome	ATP5E (reactome) UQCRH
9827	R-HSA-164651.2<->R-HSA-164834.1	\N	reactome	ATP5E (reactome) UQCRQ
9828	R-HSA-164834.1<->R-HSA-5672027.1	\N	reactome	ATP5F1 (reactome) ARL2
9829	R-HSA-164834.1<->R-HSA-5672027.1	\N	reactome	ATP5F1 (reactome) ARL2BP
9830	R-HSA-74186.1	\N	reactome	ATP5F1 (reactome) ATP5A1
9831	R-HSA-74186.1	\N	reactome	ATP5F1 (reactome) ATP5C1
9832	R-HSA-74185.1	\N	reactome	ATP5F1 (reactome) ATP5G1
9833	R-HSA-74185.1	\N	reactome	ATP5F1 (reactome) ATP5G2
9834	R-HSA-74185.1	\N	reactome	ATP5F1 (reactome) ATP5G3
9835	R-HSA-74185.1	\N	reactome	ATP5F1 (reactome) ATP5H
9836	R-HSA-74185.1	\N	reactome	ATP5F1 (reactome) ATP5I
9837	R-HSA-74185.1	\N	reactome	ATP5F1 (reactome) ATP5J
9838	R-HSA-74185.1	\N	reactome	ATP5F1 (reactome) ATP5J2
9839	R-HSA-74185.1	\N	reactome	ATP5F1 (reactome) ATP5L
9840	R-HSA-74186.1	\N	reactome	ATP5F1 (reactome) ATP5O
9841	R-HSA-74186.1	\N	reactome	ATP5F1 (reactome) ATP5S
9842	EBI-3904636	0.2700000107	intact	ATP5F1 (intact) CLIC1
9843	R-HSA-163214.3<->R-HSA-164834.1	\N	reactome	ATP5F1 (reactome) COX4I1
9844	R-HSA-163214.3<->R-HSA-164834.1	\N	reactome	ATP5F1 (reactome) COX5A
9845	R-HSA-163214.3<->R-HSA-164834.1	\N	reactome	ATP5F1 (reactome) COX5B
9846	R-HSA-163214.3<->R-HSA-164834.1	\N	reactome	ATP5F1 (reactome) COX6A1
9847	R-HSA-163214.3<->R-HSA-164834.1	\N	reactome	ATP5F1 (reactome) COX6B1
9848	R-HSA-163214.3<->R-HSA-164834.1	\N	reactome	ATP5F1 (reactome) COX6C
9849	R-HSA-163214.3<->R-HSA-164834.1	\N	reactome	ATP5F1 (reactome) COX7A2L
9850	R-HSA-163214.3<->R-HSA-164834.1	\N	reactome	ATP5F1 (reactome) COX7B
9851	R-HSA-163214.3<->R-HSA-164834.1	\N	reactome	ATP5F1 (reactome) COX7C
9852	R-HSA-163214.3<->R-HSA-164834.1	\N	reactome	ATP5F1 (reactome) COX8A
9853	R-HSA-164651.2<->R-HSA-164834.1	\N	reactome	ATP5F1 (reactome) CYC1
9854	R-HSA-163214.3<->R-HSA-164834.1	\N	reactome	ATP5F1 (reactome) CYCS
9855	EBI-1082782	0.2700000107	intact	ATP5F1 (intact) IKBKE
9856	R-HSA-74185.1	\N	reactome	ATP5F1 (reactome) MT-ATP6
9857	R-HSA-74185.1	\N	reactome	ATP5F1 (reactome) MT-ATP8
9858	R-HSA-163214.3<->R-HSA-164834.1	\N	reactome	ATP5F1 (reactome) MT-CO1
9859	R-HSA-163214.3<->R-HSA-164834.1	\N	reactome	ATP5F1 (reactome) MT-CO2
9860	R-HSA-163214.3<->R-HSA-164834.1	\N	reactome	ATP5F1 (reactome) MT-CO3
9861	R-HSA-164651.2<->R-HSA-164834.1	\N	reactome	ATP5F1 (reactome) MT-CYB
9862	R-HSA-163217.1<->R-HSA-164834.1	\N	reactome	ATP5F1 (reactome) MT-ND1
9863	R-HSA-163217.1<->R-HSA-164834.1	\N	reactome	ATP5F1 (reactome) MT-ND2
9864	R-HSA-163217.1<->R-HSA-164834.1	\N	reactome	ATP5F1 (reactome) MT-ND3
9865	R-HSA-163217.1<->R-HSA-164834.1	\N	reactome	ATP5F1 (reactome) MT-ND4
9866	R-HSA-163217.1<->R-HSA-164834.1	\N	reactome	ATP5F1 (reactome) MT-ND5
9867	R-HSA-163217.1<->R-HSA-164834.1	\N	reactome	ATP5F1 (reactome) MT-ND6
9868	R-HSA-163217.1<->R-HSA-164834.1	\N	reactome	ATP5F1 (reactome) NDUFA1
9869	R-HSA-163217.1<->R-HSA-164834.1	\N	reactome	ATP5F1 (reactome) NDUFA10
9870	R-HSA-163217.1<->R-HSA-164834.1	\N	reactome	ATP5F1 (reactome) NDUFA11
9871	R-HSA-163217.1<->R-HSA-164834.1	\N	reactome	ATP5F1 (reactome) NDUFA12
9872	R-HSA-163217.1<->R-HSA-164834.1	\N	reactome	ATP5F1 (reactome) NDUFA13
9873	R-HSA-163217.1<->R-HSA-164834.1	\N	reactome	ATP5F1 (reactome) NDUFA2
9874	R-HSA-163217.1<->R-HSA-164834.1	\N	reactome	ATP5F1 (reactome) NDUFA3
9875	R-HSA-163214.3<->R-HSA-164834.1	\N	reactome	ATP5F1 (reactome) NDUFA4
9876	R-HSA-163217.1<->R-HSA-164834.1	\N	reactome	ATP5F1 (reactome) NDUFA5
9877	R-HSA-163217.1<->R-HSA-164834.1	\N	reactome	ATP5F1 (reactome) NDUFA6
9878	R-HSA-163217.1<->R-HSA-164834.1	\N	reactome	ATP5F1 (reactome) NDUFA7
9879	R-HSA-163217.1<->R-HSA-164834.1	\N	reactome	ATP5F1 (reactome) NDUFA8
9880	R-HSA-163217.1<->R-HSA-164834.1	\N	reactome	ATP5F1 (reactome) NDUFA9
9881	R-HSA-163217.1<->R-HSA-164834.1	\N	reactome	ATP5F1 (reactome) NDUFAB1
9882	R-HSA-163217.1<->R-HSA-164834.1	\N	reactome	ATP5F1 (reactome) NDUFB1
9883	R-HSA-163217.1<->R-HSA-164834.1	\N	reactome	ATP5F1 (reactome) NDUFB10
9884	R-HSA-163217.1<->R-HSA-164834.1	\N	reactome	ATP5F1 (reactome) NDUFB11
9885	R-HSA-163217.1<->R-HSA-164834.1	\N	reactome	ATP5F1 (reactome) NDUFB2
9886	R-HSA-163217.1<->R-HSA-164834.1	\N	reactome	ATP5F1 (reactome) NDUFB3
9887	R-HSA-163217.1<->R-HSA-164834.1	\N	reactome	ATP5F1 (reactome) NDUFB4
9888	R-HSA-163217.1<->R-HSA-164834.1	\N	reactome	ATP5F1 (reactome) NDUFB5
9889	R-HSA-163217.1<->R-HSA-164834.1	\N	reactome	ATP5F1 (reactome) NDUFB6
9890	R-HSA-163217.1<->R-HSA-164834.1	\N	reactome	ATP5F1 (reactome) NDUFB7
9891	R-HSA-163217.1<->R-HSA-164834.1	\N	reactome	ATP5F1 (reactome) NDUFB8
9892	R-HSA-163217.1<->R-HSA-164834.1	\N	reactome	ATP5F1 (reactome) NDUFB9
9893	R-HSA-163217.1<->R-HSA-164834.1	\N	reactome	ATP5F1 (reactome) NDUFC1
9894	R-HSA-163217.1<->R-HSA-164834.1	\N	reactome	ATP5F1 (reactome) NDUFC2
9895	R-HSA-163217.1<->R-HSA-164834.1	\N	reactome	ATP5F1 (reactome) NDUFS1
9896	R-HSA-163217.1<->R-HSA-164834.1	\N	reactome	ATP5F1 (reactome) NDUFS2
9897	R-HSA-163217.1<->R-HSA-164834.1	\N	reactome	ATP5F1 (reactome) NDUFS3
9898	R-HSA-163217.1<->R-HSA-164834.1	\N	reactome	ATP5F1 (reactome) NDUFS4
9899	R-HSA-163217.1<->R-HSA-164834.1	\N	reactome	ATP5F1 (reactome) NDUFS5
9900	R-HSA-163217.1<->R-HSA-164834.1	\N	reactome	ATP5F1 (reactome) NDUFS6
9901	R-HSA-163217.1<->R-HSA-164834.1	\N	reactome	ATP5F1 (reactome) NDUFS7
9902	R-HSA-163217.1<->R-HSA-164834.1	\N	reactome	ATP5F1 (reactome) NDUFS8
9903	R-HSA-163217.1<->R-HSA-164834.1	\N	reactome	ATP5F1 (reactome) NDUFV1
9904	R-HSA-163217.1<->R-HSA-164834.1	\N	reactome	ATP5F1 (reactome) NDUFV2
9905	R-HSA-163217.1<->R-HSA-164834.1	\N	reactome	ATP5F1 (reactome) NDUFV3
9906	R-HSA-164834.1<->R-HSA-5672027.1	\N	reactome	ATP5F1 (reactome) SLC25A4
9907	R-HSA-163215.1<->R-HSA-164834.1	\N	reactome	ATP5F1 (reactome) SLC25A5
9908	R-HSA-163215.1<->R-HSA-164834.1	\N	reactome	ATP5F1 (reactome) SLC25A6
9909	EBI-1080189	0.2700000107	intact	ATP5F1 (intact) TRAF6
9910	EBI-2339215	0.2700000107	intact	ATP5F1 (intact) TSG101
9911	R-HSA-164651.2<->R-HSA-164834.1	\N	reactome	ATP5F1 (reactome) UQCR10
9912	R-HSA-164651.2<->R-HSA-164834.1	\N	reactome	ATP5F1 (reactome) UQCR11
9913	R-HSA-164651.2<->R-HSA-164834.1	\N	reactome	ATP5F1 (reactome) UQCRB
9914	R-HSA-164651.2<->R-HSA-164834.1	\N	reactome	ATP5F1 (reactome) UQCRC1
9915	R-HSA-164651.2<->R-HSA-164834.1	\N	reactome	ATP5F1 (reactome) UQCRC2
9916	R-HSA-164651.2<->R-HSA-164834.1	\N	reactome	ATP5F1 (reactome) UQCRFS1
9917	R-HSA-164651.2<->R-HSA-164834.1	\N	reactome	ATP5F1 (reactome) UQCRH
9918	R-HSA-164651.2<->R-HSA-164834.1	\N	reactome	ATP5F1 (reactome) UQCRQ
9919	EBI-1071100	0.2700000107	intact	ATP5F1 (intact) VHL
5430	EBI-952390	0.2700000107	intact	ATXN2 (intact) ACTN2
5431	EBI-946612	0.349999994	intact	ATXN2 (intact) ATXN1
5432	EBI-952432	0.2700000107	intact	ATXN2 (intact) BAG6
5433	EBI-735745	0.2700000107	intact	ATXN2 (intact) CHGB
5434	EBI-6511671	0.3700000048	intact	ATXN2 (intact) DDX6
5435	EBI-6511253	0.3199999928	intact	ATXN2 (intact) G3BP1
5436	EBI-953146	0.2700000107	intact	ATXN2 (intact) GFI1B
5437	EBI-956534	0.2700000107	intact	ATXN2 (intact) IDH3B
5438	EBI-952402	0.2700000107	intact	ATXN2 (intact) KIF1BP
5439	EBI-6929906	0.5699999928	intact	ATXN2 (intact) PABPC1
5440	EBI-698780	0.3199999928	intact	ATXN2 (intact) PLS3
5441	EBI-950506	0.2700000107	intact	ATXN2 (intact) RBFOX1
5442	EBI-697879	0.5699999928	intact	ATXN2 (intact) SH3GL2
5443	EBI-697737	0.5500000119	intact	ATXN2 (intact) SH3GL3
5444	EBI-1065195	0.2700000107	intact	ATXN2 (intact) VHL
5445	EBI-955598	0.2700000107	intact	ATXN2 (intact) ZNRD1
10376	R-HSA-3322956.1	\N	reactome	ATXN7L3 (reactome) ATXN7
10377	R-HSA-3322956.1	\N	reactome	ATXN7L3 (reactome) ENY2
10378	R-HSA-3322956.1	\N	reactome	ATXN7L3 (reactome) KAT2A
10379	EBI-952498	0.2700000107	intact	ATXN7L3 (intact) PICK1
10380	R-HSA-3322956.1	\N	reactome	ATXN7L3 (reactome) SAP130
10381	EBI-955614	0.2700000107	intact	ATXN7L3 (intact) SECISBP2
10382	R-HSA-3322956.1	\N	reactome	ATXN7L3 (reactome) SGF29
10383	R-HSA-3322956.1	\N	reactome	ATXN7L3 (reactome) SUPT20H
10384	R-HSA-3322956.1	\N	reactome	ATXN7L3 (reactome) SUPT3H
10385	R-HSA-3322956.1	\N	reactome	ATXN7L3 (reactome) SUPT7L
10386	R-HSA-3322956.1	\N	reactome	ATXN7L3 (reactome) TADA1
10387	R-HSA-3322956.1	\N	reactome	ATXN7L3 (reactome) TADA2B
10388	R-HSA-3322956.1	\N	reactome	ATXN7L3 (reactome) TADA3
10389	R-HSA-3322956.1	\N	reactome	ATXN7L3 (reactome) TAF10
10390	R-HSA-3322956.1	\N	reactome	ATXN7L3 (reactome) TAF12
10391	R-HSA-3322956.1	\N	reactome	ATXN7L3 (reactome) TAF5L
10392	R-HSA-3322956.1	\N	reactome	ATXN7L3 (reactome) TAF6L
10393	R-HSA-3322956.1	\N	reactome	ATXN7L3 (reactome) TAF9
10394	R-HSA-3322956.1	\N	reactome	ATXN7L3 (reactome) TRRAP
10395	EBI-956598	0.2700000107	intact	ATXN7L3 (intact) UCHL3
10396	R-HSA-3322956.1	\N	reactome	ATXN7L3 (reactome) USP22
10570	R-HSA-2025724.1<->R-HSA-744231.1	\N	reactome	B3GNT4 (reactome) SLC35D2
10571	EBI-1079228	0.2700000107	intact	BAK1 (intact) ACTR2
10572	EBI-1082101	0.2700000107	intact	BAK1 (intact) AKAP13
10573	EBI-7102640	0.2700000107	intact	BAK1 (intact) ARHGDIA
10574	EBI-707374	0.4900000095	intact	BAK1 (intact) BAX
10575	EBI-2350354	0.5500000119	intact	BAK1 (intact) BCL2L1
10576	EBI-6858260	0.2700000107	intact	BAK1 (intact) BCL2L11
10577	EBI-5234842	0.2700000107	intact	BAK1 (intact) BECN1
10578	R-HSA-168847.1	\N	reactome	BAK1 (reactome) BID
10579	R-HSA-114263.1<->R-HSA-114284.1	\N	reactome	BAK1 (reactome) CYCS
10580	EBI-7102731	0.2700000107	intact	BAK1 (intact) DBN1
10581	EBI-1074918	0.2700000107	intact	BAK1 (intact) DFFA
10582	R-HSA-114263.1<->R-HSA-114307.1	\N	reactome	BAK1 (reactome) DIABLO
10583	EBI-1083214	0.2700000107	intact	BAK1 (intact) FBL
10584	EBI-3926791	0.2700000107	intact	BAK1 (intact) HSD17B4
10585	EBI-1081425	0.2700000107	intact	BAK1 (intact) KRT31
10586	R-HSA-141367.1<->R-HSA-168848.1	\N	reactome	BAK1 (reactome) NMT1
10587	no_db	\N	akkerman	BAK1 (akkerman) PIK3CG
10588	EBI-1078593	0.2700000107	intact	BAK1 (intact) SRRM2
10589	EBI-8664233	0.3600000143	intact	BAK1 (intact) UBE3A
10590	EBI-8660670	0.3600000143	intact	BAK1 (intact) VDAC1
10591	EBI-1082959	0.2700000107	intact	BAK1 (intact) VDAC2
10592	EBI-8488890	0.2700000107	intact	BCL2L1 (intact) ABL1
10593	EBI-7102779	0.2700000107	intact	BCL2L1 (intact) ACTB
10594	R-HSA-508159.1	\N	reactome	BCL2L1 (reactome) BAD
10595	EBI-7424665	0.4900000095	intact	BCL2L1 (intact) BAX
10596	EBI-78034	0.2700000107	intact	BCL2L1 (intact) BCAP31
10597	R-HSA-508159.1	\N	reactome	BCL2L1 (reactome) BCL2L11
10598	EBI-8560645	0.2700000107	intact	BCL2L1 (intact) BECN1
10599	R-HSA-508159.1	\N	reactome	BCL2L1 (reactome) BID
10600	EBI-1003219	0.6100000143	intact	BCL2L1 (intact) BIK
10601	EBI-10444118	0.5099999905	intact	BCL2L1 (intact) BMF
10602	EBI-11421857	0.2700000107	intact	BCL2L1 (intact) CASP1
10603	EBI-6593000	0.2700000107	intact	BCL2L1 (intact) CASP9
10604	EBI-8645414	0.2700000107	intact	BCL2L1 (intact) CREB3
10605	EBI-6589621	0.2700000107	intact	BCL2L1 (intact) CYCS
10606	EBI-7102942	0.2700000107	intact	BCL2L1 (intact) DOCK7
10607	EBI-7497660	0.3100000024	intact	BCL2L1 (intact) FKBP8
10608	EBI-7103101	0.2700000107	intact	BCL2L1 (intact) LARP1
10609	EBI-7497515	0.3600000143	intact	BCL2L1 (intact) MAPK8
10610	EBI-11577578	0.2700000107	intact	BCL2L1 (intact) MTNR1B
10611	EBI-7103233	0.2700000107	intact	BCL2L1 (intact) PDIA4
10612	EBI-7103564	0.2700000107	intact	BCL2L1 (intact) PPHLN1
10613	EBI-1206864	0.2700000107	intact	BCL2L1 (intact) PPP1CA
10614	EBI-7072509	0.2700000107	intact	BCL2L1 (intact) PSEN1
10615	EBI-7072537	0.3700000048	intact	BCL2L1 (intact) PSEN2
10616	EBI-7103628	0.2700000107	intact	BCL2L1 (intact) PTN
10617	EBI-6592472	0.2700000107	intact	BCL2L1 (intact) RAF1
10618	EBI-7103707	0.2700000107	intact	BCL2L1 (intact) RBM5
10619	EBI-1386556	0.3199999928	intact	BCL2L1 (intact) SPNS1
10620	EBI-7103774	0.2700000107	intact	BCL2L1 (intact) TLE1
10621	EBI-7103838	0.2700000107	intact	BCL2L1 (intact) TP53
10622	EBI-7103871	0.2700000107	intact	BCL2L1 (intact) TP53BP2
10623	EBI-7103907	0.2700000107	intact	BCL2L1 (intact) UBR1
10624	EBI-6051471	0.2700000107	intact	BCL2L1 (intact) UHRF2
10625	EBI-7104013	0.2700000107	intact	BCL2L1 (intact) ZHX1
10639	EBI-12032280	0.349999994	intact	BORCS8 (intact) CTAG1A
10640	EBI-12032280	0.349999994	intact	BORCS8 (intact) CTAG1B
10641	EBI-11777208	0.349999994	intact	BORCS8 (intact) P2RX5
10642	EBI-10439469	0.5099999905	intact	BORCS8 (intact) TEX11
10643	EBI-10818303	0.2700000107	intact	BRAP (intact) APOA1
10644	EBI-349930	0.349999994	intact	BRAP (intact) BRCA1
10645	EBI-10818505	0.2700000107	intact	BRAP (intact) BRK1
10646	EBI-350213	0.2700000107	intact	BRAP (intact) DDB1
10647	EBI-10820449	0.2700000107	intact	BRAP (intact) DNMT1
10648	EBI-11297304	0.2700000107	intact	BRAP (intact) HMG20A
10649	R-HSA-5674003.1	\N	reactome	BRAP (reactome) HRAS
10650	R-HSA-5674003.1	\N	reactome	BRAP (reactome) KRAS
10651	R-HSA-5674011.1	\N	reactome	BRAP (reactome) KSR1
10652	R-HSA-5674011.1	\N	reactome	BRAP (reactome) MARK3
10653	R-HSA-5674003.1	\N	reactome	BRAP (reactome) NRAS
10654	EBI-10818312	0.2700000107	intact	BRAP (intact) NUMA1
10655	EBI-10818438	0.3199999928	intact	BRAP (intact) PHLPP1
10656	R-HSA-5674022.1	\N	reactome	BRAP (reactome) RPS27A
10657	EBI-10820488	0.2700000107	intact	BRAP (intact) SMARCE1
10658	EBI-10818497	0.2700000107	intact	BRAP (intact) SYNE2
10659	EBI-4308135	0.2700000107	intact	BRAP (intact) TRIM41
10660	EBI-4308121	0.2700000107	intact	BRAP (intact) TRIM8
10661	R-HSA-5674022.1	\N	reactome	BRAP (reactome) UBA52
10662	R-HSA-5674022.1	\N	reactome	BRAP (reactome) UBB
10663	R-HSA-5674022.1	\N	reactome	BRAP (reactome) UBC
10664	EBI-2341494	0.2700000107	intact	BRAP (intact) UBE2H
10665	EBI-10820595	0.2700000107	intact	BRAP (intact) ZNF479
10666	no_db	\N	akkerman	BRD3 (akkerman) BRD7
10667	EBI-7187946	0.2700000107	intact	BRD3 (intact) MAP1LC3B
10668	EBI-2694562	0.349999994	intact	BRD3 (intact) MYC
10669	R-HSA-83719.1	\N	reactome	BRF1 (reactome) BDP1
10670	R-HSA-112147.1	\N	reactome	BRF1 (reactome) CRCP
10671	EBI-1105453	0.2700000107	intact	BRF1 (intact) DTNBP1
10672	R-HSA-112147.1	\N	reactome	BRF1 (reactome) GTF3A
10673	R-HSA-112147.1	\N	reactome	BRF1 (reactome) GTF3C1
10674	R-HSA-112147.1	\N	reactome	BRF1 (reactome) GTF3C2
10675	R-HSA-112147.1	\N	reactome	BRF1 (reactome) GTF3C3
10676	R-HSA-112147.1	\N	reactome	BRF1 (reactome) GTF3C4
10677	R-HSA-112147.1	\N	reactome	BRF1 (reactome) GTF3C5
10678	R-HSA-112147.1	\N	reactome	BRF1 (reactome) GTF3C6
10679	no_db	\N	akkerman	BRF1 (akkerman) MAPK14
10680	no_db	\N	akkerman	BRF1 (akkerman) MEF2C
10681	R-HSA-112147.1	\N	reactome	BRF1 (reactome) POLR1C
10682	R-HSA-112147.1	\N	reactome	BRF1 (reactome) POLR1D
10683	R-HSA-112147.1	\N	reactome	BRF1 (reactome) POLR2E
10684	R-HSA-112147.1	\N	reactome	BRF1 (reactome) POLR2F
10685	R-HSA-112147.1	\N	reactome	BRF1 (reactome) POLR2H
10686	R-HSA-112147.1	\N	reactome	BRF1 (reactome) POLR2K
10687	R-HSA-112147.1	\N	reactome	BRF1 (reactome) POLR2L
10688	R-HSA-112147.1	\N	reactome	BRF1 (reactome) POLR3A
10689	R-HSA-112147.1	\N	reactome	BRF1 (reactome) POLR3B
10690	R-HSA-112147.1	\N	reactome	BRF1 (reactome) POLR3C
10691	R-HSA-112147.1	\N	reactome	BRF1 (reactome) POLR3D
10692	R-HSA-112147.1	\N	reactome	BRF1 (reactome) POLR3E
10693	R-HSA-112147.1	\N	reactome	BRF1 (reactome) POLR3F
10694	R-HSA-112147.1	\N	reactome	BRF1 (reactome) POLR3G
10695	R-HSA-112147.1	\N	reactome	BRF1 (reactome) POLR3GL
10696	R-HSA-112147.1	\N	reactome	BRF1 (reactome) POLR3H
10697	R-HSA-112147.1	\N	reactome	BRF1 (reactome) POLR3K
10698	R-HSA-83719.1	\N	reactome	BRF1 (reactome) TBP
11196	R-HSA-8865594.1	\N	reactome	BRWD1 (reactome) HIST1H3A
11197	R-HSA-8865594.1	\N	reactome	BRWD1 (reactome) HIST1H3B
11198	R-HSA-8865594.1	\N	reactome	BRWD1 (reactome) HIST1H3C
11199	R-HSA-8865594.1	\N	reactome	BRWD1 (reactome) HIST1H3D
11200	R-HSA-8865594.1	\N	reactome	BRWD1 (reactome) HIST1H3E
11201	R-HSA-8865594.1	\N	reactome	BRWD1 (reactome) HIST1H3F
11202	R-HSA-8865594.1	\N	reactome	BRWD1 (reactome) HIST1H3G
11203	R-HSA-8865594.1	\N	reactome	BRWD1 (reactome) HIST1H3H
11204	R-HSA-8865594.1	\N	reactome	BRWD1 (reactome) HIST1H3I
11205	R-HSA-8865594.1	\N	reactome	BRWD1 (reactome) HIST1H3J
11206	R-HSA-8865594.1	\N	reactome	BRWD1 (reactome) HIST2H3A
11207	R-HSA-8865594.1	\N	reactome	BRWD1 (reactome) HIST2H3C
11208	R-HSA-8865594.1	\N	reactome	BRWD1 (reactome) HIST2H3D
11209	R-HSA-8865593.1	\N	reactome	BRWD1 (reactome) SMARCA4
11210	EBI-728447	0.2700000107	intact	BTBD2 (intact) BRD7
11211	EBI-3934982	0.2700000107	intact	BTBD2 (intact) CDK2
11212	EBI-2510150	0.2700000107	intact	BTBD2 (intact) COPS5
11213	EBI-2510262	0.4099999964	intact	BTBD2 (intact) COPS6
11214	EBI-728772	0.2700000107	intact	BTBD2 (intact) CRMP1
11215	EBI-7143091	0.2700000107	intact	BTBD2 (intact) DPPA4
11216	EBI-728450	0.2700000107	intact	BTBD2 (intact) EEF1A1
11217	EBI-728775	0.2700000107	intact	BTBD2 (intact) GAPDH
11218	EBI-731425	0.2700000107	intact	BTBD2 (intact) GBP2
11219	EBI-731428	0.2700000107	intact	BTBD2 (intact) GDF9
11220	EBI-3939334	0.2700000107	intact	BTBD2 (intact) KPNA2
11221	EBI-731437	0.2700000107	intact	BTBD2 (intact) PTN
11222	EBI-729642	0.2700000107	intact	BTBD2 (intact) RBM48
11223	EBI-729645	0.2700000107	intact	BTBD2 (intact) SETDB1
11224	EBI-7223120	0.2700000107	intact	BTBD2 (intact) SMAD2
11225	EBI-11766064	0.349999994	intact	BTBD2 (intact) TDP2
11226	EBI-728778	0.2700000107	intact	BTBD2 (intact) TLE1
11227	EBI-710087	0.349999994	intact	BTBD2 (intact) TP53
11228	EBI-729648	0.2700000107	intact	BTBD2 (intact) UBR1
11229	EBI-728784	0.2700000107	intact	BTBD2 (intact) UNC119
11230	EBI-7216539	0.2700000107	intact	BTBD2 (intact) ZNF512B
11315	EBI-3937309	0.4099999964	intact	BTBD6 (intact) DAXX
11316	R-HSA-976101.2	\N	reactome	BTBD6 (reactome) RBX1
11317	EBI-1067804	0.2700000107	intact	BTF3 (intact) ARF6
11318	EBI-1074729	0.2700000107	intact	BTF3 (intact) EIF6
11319	EBI-1082020	0.2700000107	intact	BTF3 (intact) HLA-B
11320	EBI-1085587	0.2700000107	intact	BTF3 (intact) IKBKE
11321	EBI-1067029	0.2700000107	intact	BTF3 (intact) PAK2
11322	EBI-1071219	0.2700000107	intact	BTF3 (intact) PINX1
11323	EBI-1069044	0.2700000107	intact	BTF3 (intact) TRAF6
11324	EBI-10200526	0.3899999857	intact	BTF3 (intact) TXLNA
11325	EBI-1063115	0.2700000107	intact	BTF3 (intact) VHL
11326	EBI-10590842	0.5099999905	intact	C11orf65 (intact) CALM1
11327	EBI-10590842	0.5099999905	intact	C11orf65 (intact) CALM2
11328	EBI-10590842	0.5099999905	intact	C11orf65 (intact) CALM3
11329	EBI-10423425	0.3899999857	intact	C11orf65 (intact) CALML3
11330	EBI-754177	0.2700000107	intact	C11orf65 (intact) SUMO1
11331	EBI-10243503	0.3899999857	intact	C18orf25 (intact) SUMO1
11332	EBI-753160	0.2700000107	intact	C18orf25 (intact) UBE2I
11333	EBI-11965953	0.349999994	intact	C1QTNF4 (intact) UBQLN1
11334	EBI-11965829	0.349999994	intact	C1QTNF4 (intact) UBQLN2
11335	R-HSA-981663.1	\N	reactome	C4BPB (reactome) C2
11336	R-HSA-981642.1	\N	reactome	C4BPB (reactome) C4A
11337	R-HSA-981642.1	\N	reactome	C4BPB (reactome) C4B
11338	R-HSA-981633.1	\N	reactome	C4BPB (reactome) CFI
11339	R-HSA-981655.1	\N	reactome	C4BPB (reactome) PROS1
11340	R-HSA-5684187.1	\N	reactome	C6orf25 (reactome) PTPN11
11341	R-HSA-5684187.1	\N	reactome	C6orf25 (reactome) PTPN6
11342	R-HSA-1475025.1<->R-HSA-71397.1	\N	reactome	CA14 (reactome) DLD
11343	R-HSA-1475025.1<->R-HSA-71401.1	\N	reactome	CA14 (reactome) DLST
11344	R-HSA-1475025.1<->R-HSA-70967.1	\N	reactome	CA14 (reactome) IDH3A
11345	R-HSA-1475025.1<->R-HSA-70967.1	\N	reactome	CA14 (reactome) IDH3B
11346	R-HSA-1475025.1<->R-HSA-70967.1	\N	reactome	CA14 (reactome) IDH3G
11347	R-HSA-1475025.1<->R-HSA-71401.1	\N	reactome	CA14 (reactome) OGDH
11348	R-HSA-1475025.1<->R-HSA-71397.1	\N	reactome	CA14 (reactome) PDHB
11349	R-HSA-1475025.1<->R-HSA-71397.1	\N	reactome	CA14 (reactome) PDHX
11416	R-HSA-1013836.1	\N	reactome	CABLES1 (reactome) ABL1
11417	R-HSA-1013858.1	\N	reactome	CABLES1 (reactome) CDK2
11418	R-HSA-1013836.1	\N	reactome	CABLES1 (reactome) CDK5
11419	EBI-604641	0.2700000107	intact	CABLES1 (intact) TP53
11420	R-HSA-1013858.1	\N	reactome	CABLES1 (reactome) WEE1
11452	R-HSA-879377.1<->R-HSA-879411.1	\N	reactome	CAPZA2 (reactome) AGER
11453	R-HSA-879377.1<->R-HSA-879411.1	\N	reactome	CAPZA2 (reactome) APP
11454	R-HSA-879459.2<->R-HSA-994148.2	\N	reactome	CAPZA2 (reactome) CAPZA1
11455	R-HSA-879384.1	\N	reactome	CAPZA2 (reactome) CAPZB
11456	R-HSA-994154.1	\N	reactome	CAPZA2 (reactome) CARMIL1
11457	EBI-11117728	0.349999994	intact	CAPZA2 (intact) DCTN1
11458	EBI-11117728	0.4699999988	intact	CAPZA2 (intact) DCTN2
11459	R-HSA-879377.1<->R-HSA-879411.1	\N	reactome	CAPZA2 (reactome) HMGB1
11460	EBI-11363154	0.2800000012	intact	CAPZA2 (intact) RPGRIP1L
11461	R-HSA-879377.1<->R-HSA-879411.1	\N	reactome	CAPZA2 (reactome) SAA1
11462	EBI-1063407	0.2700000107	intact	CAPZA2 (intact) TWF2
[truncated: 16,555 more rows]
