# Supplementary material for: Platelet function is modified by common sequence variation in megakaryocyte super enhancers
Source: Nat Commun. 2017 Jul 13;8:16058. doi: 10.1038/ncomms16058 (PMC5511350; doi:10.1038/ncomms16058)
Supplement: Supplementary Data 10 [file ncomms16058-s10.zip › CytoscapeSession-2016_12_13-09_08/tables/62-t_complete_network.txt/HIDDEN-org.cytoscape.model.CyNetwork-62+hidden+network.cytable]

"CyCSV-Version","1"
"SUID","layoutAlgorithm"
"java.lang.Long","java.lang.String"
"",""
"62 hidden network",""
"62","Prefuse Force Directed Layout"
