# Supplementary material for: Platelet function is modified by common sequence variation in megakaryocyte super enhancers
Source: Nat Commun. 2017 Jul 13;8:16058. doi: 10.1038/ncomms16058 (PMC5511350; doi:10.1038/ncomms16058)
Supplement: Supplementary Data 10 [file ncomms16058-s10.zip › CytoscapeSession-2016_12_13-09_08/tables/62-t_complete_network.txt/LOCAL_ATTRS-org.cytoscape.model.CyNode-t_complete_network.txt+default+node.cytable]

CyCSV-Version	1
SUID	name	selected
java.lang.Long	java.lang.String	java.lang.Boolean
t_complete_network.txt default node
72	ABCC5	false
73	CD44	false
74	HMMR	false
75	RBP5	false
76	SMC2	false
77	ABCD3	false
78	ABCD1	false
79	BRF2	false
80	C20orf24	false
81	CLN3	false
82	MEST	false
83	PELO	false
84	PEX19	false
85	PGRMC1	false
86	PSMA1	false
87	PTP4A3	false
88	STOM	false
89	TUFT1	false
90	ABCF3	false
91	ACIN1	false
92	DLEU1	false
93	FCHSD2	false
94	HIRIP3	false
95	NOA1	false
96	SLC35E1	false
97	SPP1	false
98	TBPL1	false
99	TOE1	false
100	TRIM27	false
101	ABHD15	false
102	KRT34	false
103	SAT1	false
104	ABI1	false
105	ABL1	false
106	ABL2	false
107	ACTB	false
108	ACTG1	false
109	ACTR2	false
110	ACTR3	false
111	ARPC1A	false
112	ARPC1B	false
113	ARPC2	false
114	ARPC3	false
115	ARPC4	false
116	ARPC5	false
117	BAIAP2	false
118	BCAR1	false
119	BRK1	false
120	CACNA1A	false
121	CBLB	false
122	CD247	false
123	CD3G	false
124	CDC42	false
125	CDH23	false
126	CRK	false
127	CRKL	false
128	CYFIP1	false
129	CYFIP2	false
130	DOCK1	false
131	DST	false
132	ELMO1	false
133	ELMO2	false
134	FCGR1A	false
135	FCGR2A	false
136	FCGR3A	false
137	FES	false
138	FYN	false
139	GAS7	false
140	GRB2	false
141	HCK	false
142	HNRNPK	false
143	HSP90AA1	false
144	HSPA8	false
145	IGHG1	false
146	IGHG2	false
147	IGHG4	false
148	IGHV2-5	false
149	IGHV3-23	false
150	IGKV1-5	false
151	IGKV1D-16	false
152	IGKV4-1	false
153	IGLV1-51	false
154	INPPL1	false
155	ITK	false
156	KDR	false
157	KIAA0408	false
158	KTN1	false
159	LCK	false
160	LCP2	false
161	LYN	false
162	MAPK1	false
163	MAPK3	false
164	MRFAP1	false
165	MYH2	false
166	MYO10	false
167	MYO1C	false
168	NCF1	false
169	NCK1	false
170	NCKAP1	false
171	NCKAP1L	false
172	NCKIPSD	false
173	NEB	false
174	NIN	false
175	NXN	false
176	PIK3CA	false
177	PIK3CB	false
178	PIK3R1	false
179	PIK3R2	false
180	PIK3R3	false
181	PLCG1	false
182	PRKAA1	false
183	PTK2	false
184	PXN	false
185	RAC1	false
186	RASA1	false
187	SHB	false
188	SORBS1	false
189	SOS1	false
190	SPTA1	false
191	SRC	false
192	SRP68	false
193	SRRM1	false
194	SYK	false
195	SYNE2	false
196	TLN1	false
197	VAV1	false
198	VAV2	false
199	VAV3	false
200	VEGFA	false
201	WAS	false
202	WASF1	false
203	WASF2	false
204	WASL	false
205	WIPF1	false
206	WIPF2	false
207	WIPF3	false
208	YES1	false
209	ACADS	false
210	ECHS1	false
211	ETFA	false
212	ETFB	false
213	HADHA	false
214	HADHB	false
215	ACOX2	false
216	DYNLT1	false
217	HSD17B4	false
218	ACSL5	false
219	CREB3	false
220	ELOVL3	false
221	ELOVL7	false
222	ACTN1	false
223	ACTN3	false
224	APC	false
225	ATXN2	false
226	ATXN7	false
227	C11orf57	false
228	CAMK2A	false
229	COIL	false
230	CTNNA1	false
231	EIF2S1	false
232	ESR2	false
233	FXN	false
234	GFI1B	false
235	GIT2	false
236	GTF2H1	false
237	HSPB1	false
238	KIRREL	false
239	KPNA2	false
240	LNX1	false
241	MAGEA11	false
242	MTNR1A	false
243	MTNR1B	false
244	MYOZ2	false
245	NPHS1	false
246	NUMBL	false
247	OAS1	false
248	PDHX	false
249	PIAS4	false
250	PLEK	false
251	PSEN1	false
252	RPS27	false
253	SDC4	false
254	SPERT	false
255	USP2	false
256	XRCC4	false
257	ZYX	false
258	ADAMTSL4	false
259	ADAMTS13	false
260	AQP1	false
261	CATSPER1	false
262	COL8A1	false
263	CTSB	false
264	FBLN1	false
265	FHL3	false
266	KRTAP4-12	false
267	OTX1	false
268	PLSCR1	false
269	SORBS3	false
270	SPRY2	false
271	STK16	false
272	THBS1	false
273	TUBGCP4	false
274	ADGRE5	false
275	CD55	false
276	ADHFE1	false
277	GNAQ	false
278	ADIPOR1	false
279	APPL1	false
280	DPH3	false
281	NFKBIL1	false
282	STK11	false
283	ADM	false
284	ADCY1	false
285	ADCY2	false
286	ADCY3	false
287	ADCY4	false
288	ADCY5	false
289	ADCY6	false
290	ADCY7	false
291	ADCY8	false
292	ADCY9	false
293	ADCYAP1	false
294	ADCYAP1R1	false
295	ADM2	false
296	ADORA2A	false
297	ADORA2B	false
298	ADRB1	false
299	ADRB2	false
300	ADRB3	false
301	AVP	false
302	AVPR2	false
303	CALCA	false
304	CALCB	false
305	CALCR	false
306	CALCRL	false
307	CGA	false
308	CRH	false
309	CRHR1	false
310	CRHR2	false
311	DRD1	false
312	DRD5	false
313	FSHB	false
314	FSHR	false
315	GCG	false
316	GCGR	false
317	GHRH	false
318	GHRHR	false
319	GIP	false
320	GIPR	false
321	GLP1R	false
322	GLP2R	false
323	GNAS	false
324	GNB1	false
325	GNG2	false
326	GPBAR1	false
327	GPR15	false
328	GPR150	false
329	GPR176	false
330	GPR20	false
331	GPR25	false
332	GPR27	false
333	GPR32	false
334	GPR45	false
335	GPR83	false
336	GPR84	false
337	HRH2	false
338	HTR4	false
339	HTR6	false
340	HTR7	false
341	IAPP	false
342	INSL3	false
343	LHB	false
344	LHCGR	false
345	MC1R	false
346	MC2R	false
347	MC3R	false
348	MC4R	false
349	MC5R	false
350	NPS	false
351	NPSR1	false
352	P2RY11	false
353	PIK3CG	false
354	PIK3R5	false
355	PIK3R6	false
356	PLCB1	false
357	PLCB2	false
358	PLCB3	false
359	POMC	false
360	PTGDR	false
361	PTGER2	false
362	PTGER4	false
363	PTGIR	false
364	PTH	false
365	PTH1R	false
366	PTH2	false
367	PTH2R	false
368	PTHLH	false
369	RAMP1	false
370	RAMP2	false
371	RAMP3	false
372	RLN2	false
373	RLN3	false
374	RXFP1	false
375	RXFP2	false
376	SCT	false
377	SCTR	false
378	TAAR1	false
379	TSHB	false
380	TSHR	false
381	VIP	false
382	VIPR1	false
383	VIPR2	false
384	AFF3	false
385	CDK9	false
386	AHCYL2	false
387	BAP1	false
388	TRAF6	false
389	WDR48	false
390	AKAP10	false
391	PRKACA	false
392	PRKACB	false
393	PRKACG	false
394	PRKAR1A	false
395	PRKAR1B	false
396	PRKAR2A	false
397	PRKAR2B	false
398	RAB11A	false
399	ALG12	false
400	ALG9	false
401	PRDX4	false
402	RPL13A	false
403	ALG3	false
404	ALOX15B	false
405	ALOX5	false
406	ALOX5AP	false
407	CTAG1A	false
408	CTAG1B	false
409	LTC4S	false
410	TRIM21	false
411	AMPD3	false
412	ADSL	false
413	ANGPTL3	false
414	ITGAV	false
415	LPL	false
416	ANKRD28	false
417	ABCF2	false
418	ANK2	false
419	ANKFY1	false
420	AREG	false
421	ARHGEF2	false
422	BCL3	false
423	CCDC187	false
424	CD59	false
425	CNIH1	false
426	CNIH2	false
427	CNIH3	false
428	COL7A1	false
429	CSNK1D	false
430	CSNK2B	false
431	CTSC	false
432	CTSZ	false
433	EEF1G	false
434	EHMT2	false
435	EIF3D	false
436	F5	false
437	F8	false
438	FOLR1	false
439	GADD45GIP1	false
440	GOLGA2	false
441	GORASP1	false
442	GOSR2	false
443	GRIA1	false
444	HNRNPR	false
445	INCA1	false
446	LMAN1	false
447	MCFD2	false
448	MOB1A	false
449	MOB1B	false
450	NCL	false
451	NFKBIE	false
452	NOTCH2	false
453	NOTCH3	false
454	PIBF1	false
455	PPP6C	false
456	PPP6R1	false
457	PPP6R2	false
458	PPP6R3	false
459	RAB1A	false
460	RAB1B	false
461	SEC13	false
462	SEC22B	false
463	SEC23A	false
464	SEC23IP	false
465	SEC24A	false
466	SEC24B	false
467	SEC24C	false
468	SEC24D	false
469	SEC31A	false
470	SERPINA1	false
471	SNX18	false
472	STX5	false
473	TGFA	false
474	TGM2	false
475	THAP7	false
476	TMED10	false
477	TMED2	false
478	TRAPPC1	false
479	TRAPPC10	false
480	TRAPPC2	false
481	TRAPPC2L	false
482	TRAPPC3	false
483	TRAPPC4	false
484	TRAPPC5	false
485	TRAPPC6A	false
486	TRAPPC6B	false
487	TRAPPC9	false
488	USO1	false
489	USP21	false
490	USP49	false
491	WHRN	false
492	YTHDC1	false
493	ZNF512B	false
494	ANP32B	false
495	AURKA	false
496	BAX	false
497	BCL10	false
498	BUB1	false
499	DCC	false
500	FBXW7	false
501	HNF4A	false
502	KPNA1	false
503	MCC	false
504	MLH3	false
505	PHB	false
506	PMS2	false
507	PTEN	false
508	PTPN12	false
509	PTPRJ	false
510	SDCBP	false
511	SMAD2	false
512	SMARCD1	false
513	TLR2	false
514	VCAM1	false
515	AP2B1	false
516	AAK1	false
517	AGFG1	false
518	AMPH	false
519	AP1M1	false
520	AP1M2	false
521	AP2A1	false
522	AP2A2	false
523	AP2M1	false
524	AP2S1	false
525	APOB	false
526	ARRB1	false
527	ARRB2	false
528	ATP6V1G1	false
529	ATP6V1H	false
530	BIN1	false
531	CBL	false
532	CD3D	false
533	CD4	false
534	CD74	false
535	CD8B	false
536	CFTR	false
537	CHRM2	false
538	CLTA	false
539	CLTB	false
540	CLTC	false
541	CLTCL1	false
542	CTTN	false
543	DAB2	false
544	DNAJC6	false
545	DNAL4	false
546	DNM1	false
547	DNM2	false
548	DNM3	false
549	DVL2	false
550	EFNB1	false
551	EFNB2	false
552	EFNB3	false
553	EGF	false
554	EGFR	false
555	EPHB1	false
556	EPHB2	false
557	EPHB3	false
558	EPHB4	false
559	EPHB6	false
560	EPN1	false
561	EPN2	false
562	EPS15	false
563	EZR	false
564	FAM46C	false
565	FCHO1	false
566	FCHO2	false
567	FNBP1	false
568	FNBP1L	false
569	FZD4	false
570	GAK	false
571	GAPVD1	false
572	GRIA2	false
573	GRIP1	false
574	HIP1	false
575	HIP1R	false
576	HLA-DPA1	false
577	HLA-DPB1	false
578	HLA-DQA1	false
579	HLA-DQA2	false
580	HLA-DQB2	false
581	HLA-DRA	false
582	HLA-DRB1	false
583	HLA-DRB5	false
584	IGF2R	false
585	ITSN1	false
586	KIAA0319	false
587	KIF4A	false
588	KIF4B	false
589	L1CAM	false
590	LDLR	false
591	LDLRAP1	false
592	LRP2	false
593	M6PR	false
594	MLH1	false
595	NECAP1	false
596	NGF	false
597	NSF	false
598	NTRK1	false
599	NUP54	false
600	OCRL	false
601	OSBPL10	false
602	PACSIN2	false
603	PICALM	false
604	PICK1	false
605	PIK3C2A	false
606	PIP5K1C	false
607	POM121	false
608	PRKCA	false
609	PRKCB	false
610	PRKCG	false
611	RAB5A	false
612	REPS1	false
613	REPS2	false
614	RIBC2	false
615	RNPS1	false
616	RPS27A	false
617	RPS6KA1	false
618	RPS6KA2	false
619	RPS6KA3	false
620	RPS6KA5	false
621	SCARB2	false
622	SGIP1	false
623	SH3GL2	false
624	SLC18A3	false
625	SLC25A6	false
626	SLC2A8	false
627	SNX9	false
628	STON2	false
629	SYNJ1	false
630	SYNJ2	false
631	SYT1	false
632	SYT2	false
633	SYT9	false
634	TERF2IP	false
635	TF	false
636	TFRC	false
637	TGOLN2	false
638	THAP1	false
639	TRIP10	false
640	TXN2	false
641	U2AF1	false
642	UBA52	false
643	UBB	false
644	UBC	false
645	VAMP2	false
646	VAMP3	false
647	VAMP4	false
648	VAMP7	false
649	VAMP8	false
650	VLDLR	false
651	WNT5A	false
652	APOBR	false
653	APOC1	false
654	APOC4	false
655	APOC2	false
656	AGRN	false
657	APOA1	false
658	APOA2	false
659	APOA4	false
660	APOC3	false
661	APOE	false
662	GPC1	false
663	GPC2	false
664	GPC3	false
665	GPC4	false
666	GPC5	false
667	GPC6	false
668	GPIHBP1	false
669	HSPG2	false
670	LRP1	false
671	LRP8	false
672	RBP1	false
673	SDC1	false
674	SDC2	false
675	SDC3	false
676	A2M	false
677	APP	false
678	ARFGAP1	false
679	CDC37	false
680	ECSIT	false
681	GCDH	false
682	HP	false
683	IFIT3	false
684	PDCD4	false
685	TMCC2	false
686	APOH	false
687	AKT1	false
688	CLEC4G	false
689	GEM	false
690	PF4	false
691	PLG	false
692	RBBP6	false
693	TP53	false
694	ARAP1	false
695	ABR	false
696	AKAP13	false
697	ARHGAP4	false
698	ARHGDIA	false
699	ARHGDIB	false
700	ARHGDIG	false
701	ARHGEF11	false
702	ARHGEF12	false
703	ARHGEF16	false
704	ARHGEF17	false
705	ARHGEF18	false
706	ARHGEF19	false
707	ARHGEF3	false
708	ARHGEF4	false
709	ARHGEF6	false
710	ARHGEF7	false
711	ARHGEF9	false
712	ARIH2	false
713	BTC	false
714	ECT2	false
715	ERBB2	false
716	ERBB3	false
717	ERBB4	false
718	EREG	false
719	FGD1	false
720	FGD2	false
721	FGD3	false
722	FGD4	false
723	FGFR3	false
724	GDI1	false
725	GDI2	false
726	HBEGF	false
727	KALRN	false
728	MCF2	false
729	MCF2L	false
730	NET1	false
731	NGEF	false
732	NRG1	false
733	NRG2	false
734	NRG4	false
735	OBSCN	false
736	PLEKHG2	false
737	PLEKHG5	false
738	PREX1	false
739	PTK6	false
740	RAC2	false
741	RAC3	false
742	RASGRF2	false
743	RHOA	false
744	RHOB	false
745	RHOBTB1	false
746	RHOBTB2	false
747	RHOC	false
748	RHOD	false
749	RHOF	false
750	RHOG	false
751	RHOH	false
752	RHOJ	false
753	RHOQ	false
754	RHOT1	false
755	RHOT2	false
756	RHOU	false
757	RHOV	false
758	SOS2	false
759	TAB1	false
760	TIAM1	false
761	TIAM2	false
762	TRIO	false
763	XRCC6	false
764	ARHGAP15	false
765	KDM1A	false
766	PRNP	false
767	ARHGAP25	false
768	HTT	false
769	ARHGAP45	false
770	HSF2BP	false
771	PPP1R13B	false
772	RINT1	false
773	ARHGAP9	false
774	ABI3	false
775	CYSRT1	false
776	FASLG	false
777	FHL2	false
778	GOLGA6L9	false
779	MAPK14	false
780	NME7	false
781	RBPMS	false
782	SMAD9	false
783	SNRPC	false
784	TSC22D4	false
785	ARAP2	false
786	ARAP3	false
787	ARHGAP1	false
788	ARHGAP10	false
789	ARHGAP11A	false
790	ARHGAP11B	false
791	ARHGAP12	false
792	ARHGAP17	false
793	ARHGAP18	false
794	ARHGAP19	false
795	ARHGAP20	false
796	ARHGAP22	false
797	ARHGAP23	false
798	ARHGAP24	false
799	ARHGAP26	false
800	ARHGAP28	false
801	ARHGAP29	false
802	ARHGAP30	false
803	ARHGAP31	false
804	ARHGAP32	false
805	ARHGAP33	false
806	ARHGAP35	false
807	ARHGAP36	false
808	ARHGAP39	false
809	ARHGAP40	false
810	ARHGAP44	false
811	ARHGAP5	false
812	ARHGAP6	false
813	ARHGAP8	false
814	ARHGEF1	false
815	BCR	false
816	CEP70	false
817	CHN1	false
818	CHN2	false
819	DEPDC1B	false
820	DEPDC7	false
821	DLC1	false
822	FAM13A	false
823	FAM13B	false
824	GMIP	false
825	GNA12	false
826	GNA13	false
827	INPP5B	false
828	MYO9A	false
829	MYO9B	false
830	OPHN1	false
831	RACGAP1	false
832	RALBP1	false
833	ROCK1	false
834	ROCK2	false
835	SRGAP1	false
836	SRGAP3	false
837	STARD13	false
838	STARD8	false
839	SYDE1	false
840	SYDE2	false
841	TAGAP	false
842	TRIM23	false
843	CORO1B	false
844	HLA-B	false
845	VCL	false
846	ARSA	false
847	CETN2	false
848	SUMF1	false
849	TRIP13	false
850	ARSB	false
851	ARVCF	false
852	CDH1	false
853	TJP2	false
854	ASAP1	false
855	ARF4	false
856	CNGA2	false
857	CNGA4	false
858	CNGB1	false
859	DLG1	false
860	DNAJB6	false
861	EXOC1	false
862	EXOC2	false
863	EXOC3	false
864	EXOC4	false
865	EXOC5	false
866	EXOC6	false
867	EXOC7	false
868	EXOC8	false
869	GRAP2	false
870	NPHP1	false
871	PKD1	false
872	PSTPIP1	false
873	RAB11FIP3	false
874	RAB3IP	false
875	RAB8A	false
876	RHO	false
877	SH3KBP1	false
878	STAM	false
879	TEC	false
880	ASF1A	false
881	ESR1	false
882	HIST1H3A	false
883	HIST1H3B	false
884	HIST1H3C	false
885	HIST1H3D	false
886	HIST1H3E	false
887	HIST1H3F	false
888	HIST1H3G	false
889	HIST1H3H	false
890	HIST1H3I	false
891	HIST1H3J	false
892	HIST1H4A	false
893	HIST1H4B	false
894	HIST1H4C	false
895	HIST1H4D	false
896	HIST1H4E	false
897	HIST1H4F	false
898	HIST1H4H	false
899	HIST1H4I	false
900	HIST1H4J	false
901	HIST1H4K	false
902	HIST1H4L	false
903	HIST2H4A	false
904	HIST2H4B	false
905	HIST4H4	false
906	HMGA1	false
907	HMGA2	false
908	MCM2	false
909	PAFAH1B2	false
910	VPS28	false
911	ZDHHC17	false
912	ATG16L1	false
913	AGPS	false
914	ATG10	false
915	ATG12	false
916	ATG5	false
917	CCT2	false
918	CCT3	false
919	CCT7	false
920	GABARAP	false
921	GABARAPL1	false
922	GABARAPL2	false
923	IKBKG	false
924	MAP1LC3A	false
925	MAP1LC3B	false
926	MAP1LC3C	false
927	NOD2	false
928	RB1CC1	false
929	SNAPC4	false
930	TRAF3IP3	false
931	TRIP11	false
932	WIPI2	false
933	ATG16L2	false
934	TK1	false
935	ATG4C	false
936	PRKDC	false
937	PSMC1	false
938	PSMC2	false
939	PSMC4	false
940	PSMC5	false
941	PSMD2	false
942	SMC1A	false
943	SPTLC1	false
944	USP11	false
945	ATP13A1	false
946	ARHGEF5	false
947	ATP5B	false
948	ANXA7	false
949	ARL2	false
950	ARL2BP	false
951	ATP5A1	false
952	ATP5C1	false
953	ATP5D	false
954	ATP5E	false
955	ATP5F1	false
956	ATP5G1	false
957	ATP5G2	false
958	ATP5G3	false
959	ATP5H	false
960	ATP5I	false
961	ATP5J	false
962	ATP5J2	false
963	ATP5L	false
964	ATP5O	false
965	ATP5S	false
966	CDK4	false
967	CDKN1A	false
968	COX4I1	false
969	COX5A	false
970	COX5B	false
971	COX6A1	false
972	COX6B1	false
973	COX6C	false
974	COX7A2L	false
975	COX7B	false
976	COX7C	false
977	COX8A	false
978	CYC1	false
979	CYCS	false
980	GRB7	false
981	HMOX2	false
982	MT-ATP6	false
983	MT-ATP8	false
984	MT-CO1	false
985	MT-CO2	false
986	MT-CO3	false
987	MT-CYB	false
988	MT-ND1	false
989	MT-ND2	false
990	MT-ND3	false
991	MT-ND4	false
992	MT-ND5	false
993	MT-ND6	false
994	NDUFA1	false
995	NDUFA10	false
996	NDUFA11	false
997	NDUFA12	false
998	NDUFA13	false
999	NDUFA2	false
1000	NDUFA3	false
1001	NDUFA4	false
1002	NDUFA5	false
1003	NDUFA6	false
1004	NDUFA7	false
1005	NDUFA8	false
1006	NDUFA9	false
1007	NDUFAB1	false
1008	NDUFB1	false
1009	NDUFB10	false
1010	NDUFB11	false
1011	NDUFB2	false
1012	NDUFB3	false
1013	NDUFB4	false
1014	NDUFB5	false
1015	NDUFB6	false
1016	NDUFB7	false
1017	NDUFB8	false
1018	NDUFB9	false
1019	NDUFC1	false
1020	NDUFC2	false
1021	NDUFS1	false
1022	NDUFS2	false
1023	NDUFS3	false
1024	NDUFS4	false
1025	NDUFS5	false
1026	NDUFS6	false
1027	NDUFS7	false
1028	NDUFS8	false
1029	NDUFV1	false
1030	NDUFV2	false
1031	NDUFV3	false
1032	PIN1	false
1033	PSME3	false
1034	RPP14	false
1035	SIRT3	false
1036	SLC25A4	false
1037	SLC25A5	false
1038	SMN1	false
1039	SMN2	false
1040	SMURF2	false
1041	UQCR10	false
1042	UQCR11	false
1043	UQCRB	false
1044	UQCRC1	false
1045	UQCRC2	false
1046	UQCRFS1	false
1047	UQCRH	false
1048	UQCRQ	false
1049	YWHAG	false
1050	YWHAZ	false
1051	EIF1B	false
1052	KRTAP10-8	false
1053	MDFI	false
1054	NOTCH2NL	false
1055	PSMD6	false
1056	RIPK2	false
1057	SGK1	false
1058	UBE2N	false
1059	CLIC1	false
1060	IKBKE	false
1061	TSG101	false
1062	VHL	false
1063	ACTN2	false
1064	ATXN1	false
1065	BAG6	false
1066	CHGB	false
1067	DDX6	false
1068	G3BP1	false
1069	IDH3B	false
1070	KIF1BP	false
1071	PABPC1	false
1072	PLS3	false
1073	RBFOX1	false
1074	SH3GL3	false
1075	ZNRD1	false
1076	ATXN7L3	false
1077	ENY2	false
1078	KAT2A	false
1079	SAP130	false
1080	SECISBP2	false
1081	SGF29	false
1082	SUPT20H	false
1083	SUPT3H	false
1084	SUPT7L	false
1085	TADA1	false
1086	TADA2B	false
1087	TADA3	false
1088	TAF10	false
1089	TAF12	false
1090	TAF5L	false
1091	TAF6L	false
1092	TAF9	false
1093	TRRAP	false
1094	UCHL3	false
1095	USP22	false
1096	B3GNT4	false
1097	SLC35D2	false
1098	BAK1	false
1099	BCL2L1	false
1100	BCL2L11	false
1101	BECN1	false
1102	BID	false
1103	DBN1	false
1104	DFFA	false
1105	DIABLO	false
1106	FBL	false
1107	KRT31	false
1108	NMT1	false
1109	SRRM2	false
1110	UBE3A	false
1111	VDAC1	false
1112	VDAC2	false
1113	BAD	false
1114	BCAP31	false
1115	BIK	false
1116	BMF	false
1117	CASP1	false
1118	CASP9	false
1119	DOCK7	false
1120	FKBP8	false
1121	LARP1	false
1122	MAPK8	false
1123	PDIA4	false
1124	PPHLN1	false
1125	PPP1CA	false
1126	PSEN2	false
1127	PTN	false
1128	RAF1	false
1129	RBM5	false
1130	SPNS1	false
1131	TLE1	false
1132	TP53BP2	false
1133	UBR1	false
1134	UHRF2	false
1135	ZHX1	false
1136	BORCS8	false
1137	P2RX5	false
1138	TEX11	false
1139	BRAP	false
1140	BRCA1	false
1141	DDB1	false
1142	DNMT1	false
1143	HMG20A	false
1144	HRAS	false
1145	KRAS	false
1146	KSR1	false
1147	MARK3	false
1148	NRAS	false
1149	NUMA1	false
1150	PHLPP1	false
1151	SMARCE1	false
1152	TRIM41	false
1153	TRIM8	false
1154	UBE2H	false
1155	ZNF479	false
1156	BRD3	false
1157	BRD7	false
1158	MYC	false
1159	BRF1	false
1160	BDP1	false
1161	CRCP	false
1162	DTNBP1	false
1163	GTF3A	false
1164	GTF3C1	false
1165	GTF3C2	false
1166	GTF3C3	false
1167	GTF3C4	false
1168	GTF3C5	false
1169	GTF3C6	false
1170	MEF2C	false
1171	POLR1C	false
1172	POLR1D	false
1173	POLR2E	false
1174	POLR2F	false
1175	POLR2H	false
1176	POLR2K	false
1177	POLR2L	false
1178	POLR3A	false
1179	POLR3B	false
1180	POLR3C	false
1181	POLR3D	false
1182	POLR3E	false
1183	POLR3F	false
1184	POLR3G	false
1185	POLR3GL	false
1186	POLR3H	false
1187	POLR3K	false
1188	TBP	false
1189	BRWD1	false
1190	HIST2H3A	false
1191	HIST2H3C	false
1192	HIST2H3D	false
1193	SMARCA4	false
1194	BTBD2	false
1195	CDK2	false
1196	COPS5	false
1197	COPS6	false
1198	CRMP1	false
1199	DPPA4	false
1200	EEF1A1	false
1201	GAPDH	false
1202	GBP2	false
1203	GDF9	false
1204	RBM48	false
1205	SETDB1	false
1206	TDP2	false
1207	UNC119	false
1208	BTBD6	false
1209	DAXX	false
1210	RBX1	false
1211	BTF3	false
1212	ARF6	false
1213	EIF6	false
1214	PAK2	false
1215	PINX1	false
1216	TXLNA	false
1217	C11orf65	false
1218	CALM1	false
1219	CALM2	false
1220	CALM3	false
1221	CALML3	false
1222	SUMO1	false
1223	C18orf25	false
1224	UBE2I	false
1225	C1QTNF4	false
1226	UBQLN1	false
1227	UBQLN2	false
1228	C4BPB	false
1229	C2	false
1230	C4A	false
1231	C4B	false
1232	CFI	false
1233	PROS1	false
1234	C6orf25	false
1235	PTPN11	false
1236	PTPN6	false
1237	CA14	false
1238	DLD	false
1239	DLST	false
1240	IDH3A	false
1241	IDH3G	false
1242	OGDH	false
1243	PDHB	false
1244	CABLES1	false
1245	CDK5	false
1246	WEE1	false
1247	CAPZA2	false
1248	AGER	false
1249	CAPZA1	false
1250	CAPZB	false
1251	CARMIL1	false
1252	DCTN1	false
1253	DCTN2	false
1254	HMGB1	false
1255	RPGRIP1L	false
1256	SAA1	false
1257	TWF2	false
1258	BCCIP	false
1259	DMWD	false
1260	GH1	false
1261	MAP3K3	false
1262	MRPL20	false
1263	RIPK3	false
1264	UIMC1	false
1265	HSF1	false
1266	CATSPERG	false
1267	CBFA2T3	false
1268	ATN1	false
1269	PLXNA3	false
1270	BLK	false
1271	BLNK	false
1272	BTK	false
1273	CD2AP	false
1274	CD79A	false
1275	CD79B	false
1276	EPS15L1	false
1277	EPS8	false
1278	F2RL1	false
1279	FGF1	false
1280	FGF10	false
1281	FGF16	false
1282	FGF17	false
1283	FGF18	false
1284	FGF19	false
1285	FGF2	false
1286	FGF20	false
1287	FGF22	false
1288	FGF23	false
1289	FGF3	false
1290	FGF4	false
1291	FGF5	false
1292	FGF6	false
1293	FGF7	false
1294	FGF8	false
1295	FGF9	false
1296	FGFR1	false
1297	FGFR2	false
1298	FGFR4	false
1299	FLT1	false
1300	FRS2	false
1301	HGS	false
1302	IL6	false
1303	IL6R	false
1304	IL6ST	false
1305	ITCH	false
1306	ITPR1	false
1307	ITPR2	false
1308	ITPR3	false
1309	JAK1	false
1310	JAK2	false
1311	KHDRBS1	false
1312	KIT	false
1313	KITLG	false
1314	KL	false
1315	KLB	false
1316	MET	false
1317	MST1R	false
1318	NEDD8	false
1319	PIK3CD	false
1320	PLCG2	false
1321	PPP2CA	false
1322	PPP2CB	false
1323	PPP2R1A	false
1324	RAPGEF1	false
1325	RET	false
1326	SFN	false
1327	SGTA	false
1328	SHC1	false
1329	STAM2	false
1330	STAT3	false
1331	STAT5A	false
1332	TGFBR2	false
1333	TRAF4	false
1334	YWHAB	false
1335	YWHAE	false
1336	YWHAH	false
1337	YWHAQ	false
1338	CBX5	false
1339	ADNP	false
1340	ASXL1	false
1341	ATRX	false
1342	CBX1	false
1343	CBX3	false
1344	CHAF1A	false
1345	DNMT3A	false
1346	DSN1	false
1347	ENO1	false
1348	H3F3A	false
1349	H3F3B	false
1350	INCENP	false
1351	KPNA3	false
1352	KPNA4	false
1353	LBR	false
1354	LRIF1	false
1355	MAU2	false
1356	NIPBL	false
1357	POGZ	false
1358	RBBP4	false
1359	SP100	false
1360	SUV39H1	false
1361	TCEB1	false
1362	TCEB3B	false
1363	TRIM28	false
1364	WHSC1L1	false
1365	CCDC153	false
1366	CDR2	false
1367	GORASP2	false
1368	NECAB2	false
1369	NUP62	false
1370	CCDC184	false
1371	GPANK1	false
1372	RPL9	false
1373	STX11	false
1374	TRAF3	false
1375	TRAF5	false
1376	WDYHV1	false
1377	CCDC96	false
1378	TFIP11	false
1379	CCNJL	false
1380	AES	false
1381	C1orf94	false
1382	REL	false
1383	TRAF2	false
1384	CD151	false
1385	BCL7A	false
1386	COL17A1	false
1387	ITGA6	false
1388	ITGB4	false
1389	LAMA3	false
1390	LAMB3	false
1391	LAMC2	false
1392	PLEC	false
1393	CD226	false
1394	PVR	false
1395	TIGIT	false
1396	IQGAP1	false
1397	NR2C2	false
1398	NR4A1	false
1399	PDCD6IP	false
1400	PTGES3	false
1401	CD33	false
1402	KRT35	false
1403	KRT40	false
1404	CD36	false
1405	CHRD	false
1406	IRAK1	false
1407	IRAK2	false
1408	IRAK4	false
1409	ITGB5	false
1410	MAP3K1	false
1411	MYD88	false
1412	ANK3	false
1413	ARCN1	false
1414	ARFGAP2	false
1415	ARFGAP3	false
1416	BET1	false
1417	BET1L	false
1418	C3	false
1419	CFB	false
1420	CFD	false
1421	COG1	false
1422	COG2	false
1423	COG3	false
1424	COG4	false
1425	COG5	false
1426	COG6	false
1427	COG7	false
1428	COPA	false
1429	COPB1	false
1430	COPB2	false
1431	COPE	false
1432	COPG1	false
1433	COPG2	false
1434	COPZ1	false
1435	COPZ2	false
1436	DCTN3	false
1437	DCTN4	false
1438	DCTN5	false
1439	DCTN6	false
1440	DYNC1H1	false
1441	DYNC1I1	false
1442	DYNC1I2	false
1443	DYNC1LI2	false
1444	DYNC2H1	false
1445	DYNC2LI1	false
1446	DYNLL1	false
1447	DYNLL2	false
1448	GBF1	false
1449	GOSR1	false
1450	INS	false
1451	KDELR1	false
1452	SPTAN1	false
1453	SPTB	false
1454	SPTBN1	false
1455	SPTBN2	false
1456	SPTBN4	false
1457	SPTBN5	false
1458	TMED3	false
1459	TMED7	false
1460	TMED9	false
1461	YKT6	false
1462	CDC20	false
1463	AHCTF1	false
1464	AURKB	false
1465	AXIN2	false
1466	B9D2	false
1467	BIRC5	false
1468	BTRC	false
1469	BUB1B	false
1470	BUB3	false
1471	CCNB1	false
1472	CCNB2	false
1473	CDC23	false
1474	CDC25A	false
1475	CDC25B	false
1476	CDC25C	false
1477	CDC27	false
1478	CDCA5	false
1479	CDCA8	false
1480	CDK1	false
1481	CENPA	false
1482	CENPC	false
1483	CENPE	false
1484	CENPF	false
1485	CENPH	false
1486	CENPI	false
1487	CENPK	false
1488	CENPL	false
1489	CENPM	false
1490	CENPN	false
1491	CENPO	false
1492	CENPP	false
1493	CENPQ	false
1494	CENPS	false
1495	CENPT	false
1496	CENPU	false
1497	CKAP5	false
1498	CLASP1	false
1499	CLASP2	false
1500	CLIP1	false
1501	CUL1	false
1502	DIAPH2	false
1503	ERCC6L	false
1504	ESPL1	false
1505	FBXO5	false
1506	FZR1	false
1507	HDAC8	false
1508	ITGB3BP	false
1509	KIF18A	false
1510	KIF2A	false
1511	KIF2B	false
1512	KIF2C	false
1513	KNL1	false
1514	KNTC1	false
1515	KRT85	false
1516	KRTAP19-5	false
1517	KRTAP9-2	false
1518	KRTAP9-3	false
1519	MAD1L1	false
1520	MAD2L1	false
1521	MAD2L2	false
1522	MAML3	false
1523	MAPRE1	false
1524	MIS12	false
1525	NDC80	false
1526	NDE1	false
1527	NDEL1	false
1528	NEK2	false
1529	NSL1	false
1530	NUDC	false
1531	NUF2	false
1532	NUP107	false
1533	NUP133	false
1534	NUP160	false
1535	NUP37	false
1536	NUP43	false
1537	NUP85	false
1538	NUP98	false
1539	PAFAH1B1	false
1540	PDS5A	false
1541	PDS5B	false
1542	PLK1	false
1543	PMF1	false
1544	PPP1CC	false
1545	RAD21	false
1546	RANBP2	false
1547	RANGAP1	false
1548	RCC2	false
1549	SEH1L	false
1550	SGO1	false
1551	SGO2	false
1552	SKA1	false
1553	SKA2	false
1554	SKP1	false
1555	SMC3	false
1556	SPC24	false
1557	SPC25	false
1558	SPDL1	false
1559	STAG1	false
1560	STAG2	false
1561	TAOK1	false
1562	UBE2D1	false
1563	UBE2E1	false
1564	WAPL	false
1565	XPO1	false
1566	ZW10	false
1567	ZWILCH	false
1568	ZWINT	false
1569	CDC40	false
1570	A1CF	false
1571	AAAS	false
1572	ALYREF	false
1573	APOBEC1	false
1574	AQR	false
1575	BCAS2	false
1576	BUD31	false
1577	CASC3	false
1578	CCAR1	false
1579	CD2BP2	false
1580	CDC5L	false
1581	CHERP	false
1582	CHTOP	false
1583	CLP1	false
1584	CPSF1	false
1585	CPSF2	false
1586	CPSF3	false
1587	CPSF4	false
1588	CPSF7	false
1589	CRNKL1	false
1590	CSTF1	false
1591	CSTF2	false
1592	CSTF3	false
1593	CTNNBL1	false
1594	CWC15	false
1595	CWC22	false
1596	CWC25	false
1597	CWC27	false
1598	DDX23	false
1599	DDX39A	false
1600	DDX39B	false
1601	DDX42	false
1602	DDX46	false
1603	DDX5	false
1604	DHX15	false
1605	DHX16	false
1606	DHX38	false
1607	DHX9	false
1608	DNAJC8	false
1609	EFTUD2	false
1610	EIF4A3	false
1611	ELAVL1	false
1612	ELAVL2	false
1613	FIP1L1	false
1614	FUS	false
1615	GPKOW	false
1616	GTF2F1	false
1617	GTF2F2	false
1618	HNRNPA0	false
1619	HNRNPA1	false
1620	HNRNPA2B1	false
1621	HNRNPA3	false
1622	HNRNPC	false
1623	HNRNPD	false
1624	HNRNPF	false
1625	HNRNPH1	false
1626	HNRNPH2	false
1627	HNRNPL	false
1628	HNRNPM	false
1629	HNRNPU	false
1630	HNRNPUL1	false
1631	ISY1	false
1632	LSM2	false
1633	LSM3	false
1634	LSM4	false
1635	LSM5	false
1636	LSM6	false
1637	LSM7	false
1638	LSM8	false
1639	MAGOH	false
1640	MAGOHB	false
1641	NCBP1	false
1642	NCBP2	false
1643	NDC1	false
1644	NUDT21	false
1645	NUP153	false
1646	NUP155	false
1647	NUP188	false
1648	NUP205	false
1649	NUP210	false
1650	NUP214	false
1651	NUP35	false
1652	NUP50	false
1653	NUP58	false
1654	NUP88	false
1655	NUP93	false
1656	NUPL2	false
1657	NXF1	false
1658	NXT1	false
1659	PABPN1	false
1660	PAPOLA	false
1661	PCBP1	false
1662	PCBP2	false
1663	PCF11	false
1664	PHF5A	false
1665	PLRG1	false
1666	POLDIP3	false
1667	POLR2A	false
1668	POLR2B	false
1669	POLR2C	false
1670	POLR2D	false
1671	POLR2G	false
1672	POLR2I	false
1673	POLR2J	false
1674	PPIE	false
1675	PPIH	false
1676	PPIL1	false
1677	PPWD1	false
1678	PQBP1	false
1679	PRCC	false
1680	PRPF19	false
1681	PRPF3	false
1682	PRPF31	false
1683	PRPF38A	false
1684	PRPF4	false
1685	PRPF40A	false
1686	PRPF6	false
1687	PRPF8	false
1688	PTBP1	false
1689	PUF60	false
1690	RAE1	false
1691	RBM17	false
1692	RBM22	false
1693	RBM8A	false
1694	RBMX	false
1695	SARNP	false
1696	SART1	false
1697	SF1	false
1698	SF3A1	false
1699	SF3A2	false
1700	SF3A3	false
1701	SF3B1	false
1702	SF3B2	false
1703	SF3B3	false
1704	SF3B4	false
1705	SF3B5	false
1706	SF3B6	false
1707	SLU7	false
1708	SMNDC1	false
1709	SNRNP200	false
1710	SNRNP27	false
1711	SNRNP40	false
1712	SNRNP70	false
1713	SNRPA	false
1714	SNRPA1	false
1715	SNRPB	false
1716	SNRPB2	false
1717	SNRPD1	false
1718	SNRPD2	false
1719	SNRPD3	false
1720	SNRPE	false
1721	SNRPF	false
1722	SNRPG	false
1723	SNRPN	false
1724	SNU13	false
1725	SNW1	false
1726	SRRT	false
1727	SRSF1	false
1728	SRSF11	false
1729	SRSF2	false
1730	SRSF3	false
1731	SRSF4	false
1732	SRSF5	false
1733	SRSF6	false
1734	SRSF7	false
1735	SRSF9	false
1736	SUGP1	false
1737	SYF2	false
1738	THOC1	false
1739	THOC2	false
1740	THOC3	false
1741	THOC5	false
1742	THOC6	false
1743	THOC7	false
1744	TPR	false
1745	TRA2B	false
1746	TXNL4A	false
1747	U2AF1L4	false
1748	U2AF2	false
1749	U2SURP	false
1750	UPF3B	false
1751	USP39	false
1752	WBP11	false
1753	WBP4	false
1754	XAB2	false
1755	YBX1	false
1756	ZC3H11A	false
1757	CDH15	false
1758	BNIP2	false
1759	BOC	false
1760	CDH2	false
1761	CDON	false
1762	CTNNA2	false
1763	CTNNB1	false
1764	JUP	false
1765	MAPK11	false
1766	MAPK12	false
1767	SPAG9	false
1768	ACTL6B	false
1769	ANGPT2	false
1770	APLP1	false
1771	ATP6V1A	false
1772	CASP3	false
1773	CCDC85B	false
1774	CCNA1	false
1775	CCNA2	false
1776	CCND1	false
1777	CCNE1	false
1778	CCNE2	false
1779	CCNH	false
1780	CDC45	false
1781	CDC6	false
1782	CDC7	false
1783	CDK3	false
1784	CDK6	false
1785	CDK7	false
1786	CDKN1B	false
1787	CDT1	false
1788	CENPB	false
1789	CPNE6	false
1790	CREBBP	false
1791	CRELD2	false
1792	DDAH2	false
1793	DEAF1	false
1794	E2F1	false
1795	E2F3	false
1796	EXT2	false
1797	F13A1	false
1798	FAF1	false
1799	FGB	false
1800	FKBPL	false
1801	FOXO1	false
1802	GMNN	false
1803	GNB2	false
1804	GNB5	false
1805	GTSE1	false
1806	HDAC1	false
1807	HDAC11	false
1808	HSP90AB1	false
1809	IKZF3	false
1810	ING5	false
1811	INPP5K	false
1812	KMT2B	false
1813	LZTS2	false
1814	MAPKAP1	false
1815	MCM10	false
1816	MCM3	false
1817	MCM4	false
1818	MCM5	false
1819	MCM6	false
1820	MCM7	false
1821	MCM8	false
1822	MDM2	false
1823	MED31	false
1824	MLST8	false
1825	MNAT1	false
1826	MSH2	false
1827	MTOR	false
1828	NABP2	false
1829	NGFR	false
1830	NR1H2	false
1831	NRBP1	false
1832	ORC1	false
1833	ORC2	false
1834	ORC3	false
1835	ORC4	false
1836	ORC5	false
1837	ORC6	false
1838	OTUB1	false
1839	PCNA	false
1840	PDE4DIP	false
1841	PDPK1	false
1842	PKM	false
1843	QARS	false
1844	RACK1	false
1845	RAI1	false
1846	RB1	false
1847	RICTOR	false
1848	RPL18	false
1849	RPL35	false
1850	RPS2	false
1851	S100A8	false
1852	SDF4	false
1853	SIPA1	false
1854	SKP2	false
1855	SLC25A11	false
1856	SMAD4	false
1857	SUMO3	false
1858	TCF4	false
1859	TNIP1	false
1860	TNIP2	false
1861	TRAF1	false
1862	TRIM54	false
1863	TRMT2A	false
1864	TUBA1A	false
1865	TUBB2B	false
1866	TUBB3	false
1867	TXN	false
1868	TXNDC11	false
1869	USHBP1	false
1870	USP4	false
1871	VIM	false
1872	VPS51	false
1873	WIZ	false
1874	ZBTB16	false
1875	CDKN1C	false
1876	FBXL12	false
1877	CELF1	false
1878	FUBP1	false
1879	PPBP	false
1880	RALY	false
1881	USP10	false
1882	CEP55	false
1883	C1orf216	false
1884	CCDC53	false
1885	CEP162	false
1886	ENKD1	false
1887	FAM90A1	false
1888	KANK2	false
1889	KIFC3	false
1890	MORF4L2	false
1891	PCM1	false
1892	PEF1	false
1893	SUPT5H	false
1894	TFG	false
1895	UTP14C	false
1896	VPS37B	false
1897	VPS37C	false
1898	VPS37D	false
1899	CEP57	false
1900	ACTR1A	false
1901	AHI1	false
1902	AJUBA	false
1903	AKAP9	false
1904	ALMS1	false
1905	B9D1	false
1906	BORA	false
1907	C2CD3	false
1908	CC2D2A	false
1909	CCP110	false
1910	CDK5RAP2	false
1911	CENPJ	false
1912	CEP131	false
1913	CEP135	false
1914	CEP152	false
1915	CEP164	false
1916	CEP192	false
1917	CEP250	false
1918	CEP290	false
1919	CEP41	false
1920	CEP63	false
1921	CEP72	false
1922	CEP76	false
1923	CEP78	false
1924	CEP83	false
1925	CEP89	false
1926	CEP97	false
1927	CNTRL	false
1928	CSNK1E	false
1929	FBF1	false
1930	FGFR1OP	false
1931	GCC1	false
1932	HAUS1	false
1933	HAUS2	false
1934	HAUS3	false
1935	HAUS4	false
1936	HAUS5	false
1937	HAUS6	false
1938	HAUS7	false
1939	HAUS8	false
1940	IQCB1	false
1941	KIF24	false
1942	KRT15	false
1943	MARK4	false
1944	MKS1	false
1945	NEDD1	false
1946	NINL	false
1947	NPHP4	false
1948	ODF2	false
1949	OFD1	false
1950	OPTN	false
1951	PCNT	false
1952	PLK4	false
1953	SCLT1	false
1954	SDCCAG8	false
1955	SFI1	false
1956	SSNA1	false
1957	TCTN1	false
1958	TCTN2	false
1959	TCTN3	false
1960	TMEM216	false
1961	TMEM67	false
1962	TPX2	false
1963	TTBK2	false
1964	TUBA4A	false
1965	TUBB	false
1966	TUBB4A	false
1967	TUBB4B	false
1968	TUBG1	false
1969	TUBG2	false
1970	TUBGCP2	false
1971	TUBGCP3	false
1972	TUBGCP5	false
1973	TUBGCP6	false
1974	CHD3	false
1975	ACTR1B	false
1976	ADH5	false
1977	AIMP2	false
1978	BARD1	false
1979	BHLHE40	false
1980	C4orf17	false
1981	CASP6	false
1982	CASP8	false
1983	CDK2AP1	false
1984	CHD4	false
1985	CRCT1	false
1986	CREB1	false
1987	CTBP1	false
1988	ERCC6	false
1989	FABP4	false
1990	FAM134A	false
1991	GADD45A	false
1992	GIT1	false
1993	GPS2	false
1994	GSK3B	false
1995	HABP4	false
1996	HDAC2	false
1997	HSD17B10	false
1998	HSPH1	false
1999	IK	false
2000	IMMT	false
2001	IVNS1ABP	false
2002	KIF15	false
2003	KPNB1	false
2004	LUC7L2	false
2005	MAFG	false
2006	MAN2A2	false
2007	MBD3	false
2008	MTA1	false
2009	MTA2	false
2010	MTA3	false
2011	NEFL	false
2012	PAICS	false
2013	PCMT1	false
2014	PSME1	false
2015	RAD51	false
2016	RBBP7	false
2017	RPL29	false
2018	SAFB	false
2019	SDCCAG3	false
2020	SERBP1	false
2021	SERF2	false
2022	SIRT6	false
2023	SKIL	false
2024	SP1	false
2025	SUMO2	false
2026	TCERG1	false
2027	TNFRSF14	false
2028	TNNT1	false
2029	TSC22D1	false
2030	TTF1	false
2031	TTR	false
2032	TXNDC9	false
2033	UROD	false
2034	YAE1D1	false
2035	F2R	false
2036	HOXA1	false
2037	KRTAP1-1	false
2038	KRTAP10-5	false
2039	KRTAP10-7	false
2040	KRTAP10-9	false
2041	KRTAP12-2	false
2042	KRTAP12-3	false
2043	KRTAP4-2	false
2044	KRTAP5-9	false
2045	NR0B2	false
2046	SMAD3	false
2047	CIRBP	false
2048	BAG5	false
2049	KHDRBS2	false
2050	LXN	false
2051	LYAR	false
2052	PSPH	false
2053	CKM	false
2054	CKB	false
2055	GAMT	false
2056	CKS2	false
2057	BLZF1	false
2058	VTN	false
2059	EPB41	false
2060	LSM1	false
2061	RPLP1	false
2062	ZNF302	false
2063	CLIC4	false
2064	CLINT1	false
2065	AP1B1	false
2066	AP1G1	false
2067	AP1S1	false
[truncated: 2,239 more rows]
