# Supplementary material for: Platelet function is modified by common sequence variation in megakaryocyte super enhancers
Source: Nat Commun. 2017 Jul 13;8:16058. doi: 10.1038/ncomms16058 (PMC5511350; doi:10.1038/ncomms16058)
Supplement: Supplementary Data 10 [file ncomms16058-s10.zip › CytoscapeSession-2016_12_13-09_08/tables/62-t_complete_network.txt/LOCAL_ATTRS-org.cytoscape.model.CyEdge-t_complete_network.txt+default+edge.cytable]

CyCSV-Version	1
SUID	interaction	name	selected
java.lang.Long	java.lang.String	java.lang.String	java.lang.Boolean
t_complete_network.txt default edge
4307	reactome	ABCC5 (reactome) CD44	false
4308	reactome	ABCC5 (reactome) HMMR	false
4309	intact	ABCC5 (intact) RBP5	false
4310	intact	ABCC5 (intact) SMC2	false
4311	reactome	ABCD3 (reactome) ABCD1	false
4312	intact	ABCD3 (intact) BRF2	false
4313	intact	ABCD3 (intact) C20orf24	false
4314	intact	ABCD3 (intact) CLN3	false
4315	intact	ABCD3 (intact) MEST	false
4316	intact	ABCD3 (intact) PELO	false
4317	reactome	ABCD3 (reactome) PEX19	false
4318	intact	ABCD3 (intact) PGRMC1	false
4319	intact	ABCD3 (intact) PSMA1	false
4320	intact	ABCD3 (intact) PTP4A3	false
4321	intact	ABCD3 (intact) STOM	false
4322	intact	ABCD3 (intact) TUFT1	false
4323	intact	PTP4A3 (intact) AHSA1	false
4324	intact	PTP4A3 (intact) AIFM1	false
4325	intact	PTP4A3 (intact) ATAD3A	false
4326	intact	PTP4A3 (intact) ATP2A2	false
4327	intact	PTP4A3 (intact) ATP6V1H	false
4328	intact	PTP4A3 (intact) ATXN10	false
4329	intact	PTP4A3 (intact) BAG2	false
4330	intact	PTP4A3 (intact) CDK2	false
4331	intact	PTP4A3 (intact) CHP1	false
4332	intact	PTP4A3 (intact) CNNM3	false
4333	intact	PTP4A3 (intact) CUL2	false
4334	intact	PTP4A3 (intact) DDOST	false
4335	intact	PTP4A3 (intact) DDX20	false
4336	intact	PTP4A3 (intact) DNAJA1	false
4337	intact	PTP4A3 (intact) DNAJB11	false
4338	intact	PTP4A3 (intact) EFTUD2	false
4339	intact	PTP4A3 (intact) FANCI	false
4340	intact	PTP4A3 (intact) FNTA	false
4341	intact	PTP4A3 (intact) GBF1	false
4342	intact	PTP4A3 (intact) GCN1	false
4343	intact	PTP4A3 (intact) GEMIN4	false
4344	intact	PTP4A3 (intact) GGT7	false
4345	intact	PTP4A3 (intact) GTF2I	false
4346	intact	PTP4A3 (intact) HACD3	false
4347	intact	PTP4A3 (intact) HEATR1	false
4348	intact	PTP4A3 (intact) HNRNPM	false
4349	intact	PTP4A3 (intact) IPO4	false
4350	intact	PTP4A3 (intact) KIF1BP	false
4351	intact	PTP4A3 (intact) LRPPRC	false
4352	intact	PTP4A3 (intact) LTN1	false
4353	intact	PTP4A3 (intact) MAD2L1	false
4354	intact	PTP4A3 (intact) MCM7	false
4355	intact	PTP4A3 (intact) MSH2	false
4356	intact	PTP4A3 (intact) NCAPG	false
4357	intact	PTP4A3 (intact) NUP188	false
4358	intact	PTP4A3 (intact) NUP93	false
4359	intact	PTP4A3 (intact) OAT	false
4360	intact	PTP4A3 (intact) PCNA	false
4361	intact	PTP4A3 (intact) PDCD6IP	false
4362	intact	PTP4A3 (intact) PDS5A	false
4363	intact	PTP4A3 (intact) POLD1	false
4364	intact	PTP4A3 (intact) PSMD3	false
4365	intact	PTP4A3 (intact) PSPH	false
4366	intact	PTP4A3 (intact) SEC63	false
4367	intact	PTP4A3 (intact) SLC3A2	false
4368	intact	PTP4A3 (intact) SMC2	false
4369	intact	PTP4A3 (intact) SRPRB	false
4370	intact	PTP4A3 (intact) SSR1	false
4371	intact	PTP4A3 (intact) SSR3	false
4372	intact	PTP4A3 (intact) SSR4	false
4373	intact	PTP4A3 (intact) STAT1	false
4374	intact	PTP4A3 (intact) STRAP	false
4375	intact	PTP4A3 (intact) SURF4	false
4376	intact	PTP4A3 (intact) TANGO6	false
4377	intact	PTP4A3 (intact) TIMM23	false
4378	intact	PTP4A3 (intact) TOMM22	false
4379	intact	PTP4A3 (intact) TTI1	false
4380	intact	PTP4A3 (intact) TUBG2	false
4381	intact	PTP4A3 (intact) UNC45A	false
4382	intact	PTP4A3 (intact) USO1	false
4383	intact	PTP4A3 (intact) ZW10	false
4384	intact	ABCF3 (intact) ACIN1	false
4385	intact	ABCF3 (intact) DLEU1	false
4386	intact	ABCF3 (intact) FCHSD2	false
4387	intact	ABCF3 (intact) HIRIP3	false
4388	intact	ABCF3 (intact) NOA1	false
4389	intact	ABCF3 (intact) SLC35E1	false
4390	intact	ABCF3 (intact) SPP1	false
4391	intact	ABCF3 (intact) TBPL1	false
4392	intact	ABCF3 (intact) TOE1	false
4393	intact	ABCF3 (intact) TRIM27	false
4394	intact	ABHD15 (intact) KRT34	false
4395	intact	ABHD15 (intact) SAT1	false
4396	reactome	ABI1 (reactome) ABL1	false
4397	intact	ABI1 (intact) ABL2	false
4398	reactome	ABI1 (reactome) ACTB	false
4399	reactome	ABI1 (reactome) ACTG1	false
4400	reactome	ABI1 (reactome) ACTR2	false
4401	reactome	ABI1 (reactome) ACTR3	false
4402	reactome	ABI1 (reactome) ARPC1A	false
4403	reactome	ABI1 (reactome) ARPC1B	false
4404	reactome	ABI1 (reactome) ARPC2	false
4405	reactome	ABI1 (reactome) ARPC3	false
4406	reactome	ABI1 (reactome) ARPC4	false
4407	reactome	ABI1 (reactome) ARPC5	false
4408	reactome	ABI1 (reactome) BAIAP2	false
4409	reactome	ABI1 (reactome) BCAR1	false
4410	reactome	ABI1 (reactome) BRK1	false
4411	intact	ABI1 (intact) CACNA1A	false
4412	intact	ABI1 (intact) CBLB	false
4413	reactome	ABI1 (reactome) CD247	false
4414	reactome	ABI1 (reactome) CD3G	false
4415	reactome	ABI1 (reactome) CDC42	false
4416	intact	ABI1 (intact) CDH23	false
4417	reactome	ABI1 (reactome) CRK	false
4418	intact	ABI1 (intact) CRKL	false
4419	reactome	ABI1 (reactome) CYFIP1	false
4420	reactome	ABI1 (reactome) CYFIP2	false
4421	reactome	ABI1 (reactome) DOCK1	false
4422	intact	ABI1 (intact) DST	false
4423	reactome	ABI1 (reactome) ELMO1	false
4424	reactome	ABI1 (reactome) ELMO2	false
4425	reactome	ABI1 (reactome) FCGR1A	false
4426	reactome	ABI1 (reactome) FCGR2A	false
4427	reactome	ABI1 (reactome) FCGR3A	false
4428	intact	ABI1 (intact) FES	false
4429	intact	ABI1 (intact) FYN	false
4430	intact	ABI1 (intact) GAS7	false
4431	reactome	ABI1 (reactome) GRB2	false
4432	intact	ABI1 (intact) HCK	false
4433	intact	ABI1 (intact) HNRNPK	false
4434	reactome	ABI1 (reactome) HSP90AA1	false
4435	intact	ABI1 (intact) HSPA8	false
4436	reactome	ABI1 (reactome) IGHG1	false
4437	reactome	ABI1 (reactome) IGHG2	false
4438	reactome	ABI1 (reactome) IGHG4	false
4439	reactome	ABI1 (reactome) IGHV2-5	false
4440	reactome	ABI1 (reactome) IGHV3-23	false
4441	reactome	ABI1 (reactome) IGKV1-5	false
4442	reactome	ABI1 (reactome) IGKV1D-16	false
4443	reactome	ABI1 (reactome) IGKV4-1	false
4444	reactome	ABI1 (reactome) IGLV1-51	false
4445	intact	ABI1 (intact) INPPL1	false
4446	intact	ABI1 (intact) ITK	false
4447	reactome	ABI1 (reactome) KDR	false
4448	intact	ABI1 (intact) KIAA0408	false
4449	intact	ABI1 (intact) KTN1	false
4450	intact	ABI1 (intact) LCK	false
4451	reactome	ABI1 (reactome) LCP2	false
4452	intact	ABI1 (intact) LYN	false
4453	reactome	ABI1 (reactome) MAPK1	false
4454	reactome	ABI1 (reactome) MAPK3	false
4455	intact	ABI1 (intact) MRFAP1	false
4456	reactome	ABI1 (reactome) MYH2	false
4457	reactome	ABI1 (reactome) MYO10	false
4458	reactome	ABI1 (reactome) MYO1C	false
4459	intact	ABI1 (intact) NCF1	false
4460	reactome	ABI1 (reactome) NCK1	false
4461	reactome	ABI1 (reactome) NCKAP1	false
4462	reactome	ABI1 (reactome) NCKAP1L	false
4463	reactome	ABI1 (reactome) NCKIPSD	false
4464	intact	ABI1 (intact) NEB	false
4465	intact	ABI1 (intact) NIN	false
4466	intact	ABI1 (intact) NXN	false
4467	reactome	ABI1 (reactome) PIK3CA	false
4468	reactome	ABI1 (reactome) PIK3CB	false
4469	reactome	ABI1 (reactome) PIK3R1	false
4470	reactome	ABI1 (reactome) PIK3R2	false
4471	intact	ABI1 (intact) PIK3R3	false
4472	intact	ABI1 (intact) PLCG1	false
4473	intact	ABI1 (intact) PRKAA1	false
4474	reactome	ABI1 (reactome) PTK2	false
4475	reactome	ABI1 (reactome) PXN	false
4476	reactome	ABI1 (reactome) RAC1	false
4477	intact	ABI1 (intact) RASA1	false
4478	reactome	ABI1 (reactome) SHB	false
4479	intact	ABI1 (intact) SORBS1	false
4480	intact	ABI1 (intact) SOS1	false
4481	intact	ABI1 (intact) SPTA1	false
4482	reactome	ABI1 (reactome) SRC	false
4483	intact	ABI1 (intact) SRP68	false
4484	intact	ABI1 (intact) SRRM1	false
4485	reactome	ABI1 (reactome) SYK	false
4486	intact	ABI1 (intact) SYNE2	false
4487	intact	ABI1 (intact) TLN1	false
4488	reactome	ABI1 (reactome) VAV1	false
4489	reactome	ABI1 (reactome) VAV2	false
4490	reactome	ABI1 (reactome) VAV3	false
4491	reactome	ABI1 (reactome) VEGFA	false
4492	reactome	ABI1 (reactome) WAS	false
4493	intact	ABI1 (intact) WASF1	false
4494	reactome	ABI1 (reactome) WASF2	false
4495	reactome	ABI1 (reactome) WASL	false
4496	reactome	ABI1 (reactome) WIPF1	false
4497	reactome	ABI1 (reactome) WIPF2	false
4498	reactome	ABI1 (reactome) WIPF3	false
4499	intact	ABI1 (intact) YES1	false
4500	reactome	ARPC2 (reactome) AAK1	false
4501	reactome	ARPC2 (reactome) ABL1	false
4502	reactome	ARPC2 (reactome) ACTB	false
4503	reactome	ARPC2 (reactome) ACTG1	false
4504	reactome	ARPC2 (reactome) ACTR2	false
4505	reactome	ARPC2 (reactome) ACTR3	false
4506	reactome	ARPC2 (reactome) ADRB2	false
4507	reactome	ARPC2 (reactome) AGFG1	false
4508	reactome	ARPC2 (reactome) AMPH	false
4509	reactome	ARPC2 (reactome) AP2A1	false
4510	reactome	ARPC2 (reactome) AP2A2	false
4511	reactome	ARPC2 (reactome) AP2M1	false
4512	reactome	ARPC2 (reactome) AP2S1	false
4513	reactome	ARPC2 (reactome) APOB	false
4514	reactome	ARPC2 (reactome) ARPC1A	false
4515	reactome	ARPC2 (reactome) ARPC1B	false
4516	reactome	ARPC2 (reactome) ARPC3	false
4517	reactome	ARPC2 (reactome) ARPC4	false
4518	reactome	ARPC2 (reactome) ARPC5	false
4519	reactome	ARPC2 (reactome) ARRB1	false
4520	reactome	ARPC2 (reactome) ARRB2	false
4521	reactome	ARPC2 (reactome) AVP	false
4522	reactome	ARPC2 (reactome) AVPR2	false
4523	reactome	ARPC2 (reactome) BAIAP2	false
4524	reactome	ARPC2 (reactome) BIN1	false
4525	reactome	ARPC2 (reactome) BRK1	false
4526	reactome	ARPC2 (reactome) CBL	false
4527	reactome	ARPC2 (reactome) CD247	false
4528	reactome	ARPC2 (reactome) CD3D	false
4529	reactome	ARPC2 (reactome) CD3G	false
4530	reactome	ARPC2 (reactome) CD4	false
4531	reactome	ARPC2 (reactome) CDC42	false
4532	reactome	ARPC2 (reactome) CFTR	false
4533	reactome	ARPC2 (reactome) CHRM2	false
4534	reactome	ARPC2 (reactome) CLTA	false
4535	reactome	ARPC2 (reactome) CLTB	false
4536	reactome	ARPC2 (reactome) CLTC	false
4537	reactome	ARPC2 (reactome) CLTCL1	false
4538	intact	ARPC2 (intact) CORO1B	false
4539	reactome	ARPC2 (reactome) CTTN	false
4540	reactome	ARPC2 (reactome) CYFIP1	false
4541	reactome	ARPC2 (reactome) CYFIP2	false
4542	reactome	ARPC2 (reactome) DAB2	false
4543	reactome	ARPC2 (reactome) DNAJC6	false
4544	reactome	ARPC2 (reactome) DNM2	false
4545	reactome	ARPC2 (reactome) DVL2	false
4546	reactome	ARPC2 (reactome) EFNB1	false
4547	reactome	ARPC2 (reactome) EFNB2	false
4548	reactome	ARPC2 (reactome) EFNB3	false
4549	reactome	ARPC2 (reactome) EGF	false
4550	reactome	ARPC2 (reactome) EGFR	false
4551	reactome	ARPC2 (reactome) EPHB1	false
4552	reactome	ARPC2 (reactome) EPHB2	false
4553	reactome	ARPC2 (reactome) EPHB3	false
4554	reactome	ARPC2 (reactome) EPHB4	false
4555	reactome	ARPC2 (reactome) EPHB6	false
4556	reactome	ARPC2 (reactome) EPN1	false
4557	reactome	ARPC2 (reactome) EPN2	false
4558	reactome	ARPC2 (reactome) EPS15	false
4559	reactome	ARPC2 (reactome) FCGR1A	false
4560	reactome	ARPC2 (reactome) FCGR2A	false
4561	reactome	ARPC2 (reactome) FCGR3A	false
4562	reactome	ARPC2 (reactome) FCHO1	false
4563	reactome	ARPC2 (reactome) FCHO2	false
4564	reactome	ARPC2 (reactome) FNBP1	false
4565	reactome	ARPC2 (reactome) FNBP1L	false
4566	reactome	ARPC2 (reactome) FZD4	false
4567	reactome	ARPC2 (reactome) GAK	false
4568	reactome	ARPC2 (reactome) GAPVD1	false
4569	reactome	ARPC2 (reactome) GRB2	false
4570	reactome	ARPC2 (reactome) HIP1	false
4571	reactome	ARPC2 (reactome) HIP1R	false
4572	intact	ARPC2 (intact) HLA-B	false
4573	reactome	ARPC2 (reactome) HSPA8	false
4574	reactome	ARPC2 (reactome) IGF2R	false
4575	reactome	ARPC2 (reactome) IGHG1	false
4576	reactome	ARPC2 (reactome) IGHG2	false
4577	reactome	ARPC2 (reactome) IGHG4	false
4578	reactome	ARPC2 (reactome) IGHV2-5	false
4579	reactome	ARPC2 (reactome) IGHV3-23	false
4580	reactome	ARPC2 (reactome) IGKV1-5	false
4581	reactome	ARPC2 (reactome) IGKV1D-16	false
4582	reactome	ARPC2 (reactome) IGKV4-1	false
4583	reactome	ARPC2 (reactome) IGLV1-51	false
4584	reactome	ARPC2 (reactome) ITSN1	false
4585	reactome	ARPC2 (reactome) KIAA0319	false
4586	reactome	ARPC2 (reactome) LCP2	false
4587	reactome	ARPC2 (reactome) LDLR	false
4588	reactome	ARPC2 (reactome) LDLRAP1	false
4589	reactome	ARPC2 (reactome) LRP2	false
4590	reactome	ARPC2 (reactome) M6PR	false
4591	reactome	ARPC2 (reactome) MYH2	false
4592	reactome	ARPC2 (reactome) MYO10	false
4593	reactome	ARPC2 (reactome) MYO1C	false
4594	reactome	ARPC2 (reactome) NCK1	false
4595	reactome	ARPC2 (reactome) NCKAP1	false
4596	reactome	ARPC2 (reactome) NCKAP1L	false
4597	reactome	ARPC2 (reactome) NCKIPSD	false
4598	reactome	ARPC2 (reactome) NECAP1	false
4599	reactome	ARPC2 (reactome) OCRL	false
4600	reactome	ARPC2 (reactome) PACSIN2	false
4601	reactome	ARPC2 (reactome) PICALM	false
4602	reactome	ARPC2 (reactome) PIK3C2A	false
4603	reactome	ARPC2 (reactome) PIK3CA	false
4604	reactome	ARPC2 (reactome) PIK3CB	false
4605	reactome	ARPC2 (reactome) PIK3R1	false
4606	reactome	ARPC2 (reactome) PIK3R2	false
4607	reactome	ARPC2 (reactome) PTK2	false
4608	reactome	ARPC2 (reactome) RAB5A	false
4609	reactome	ARPC2 (reactome) RAC1	false
4610	reactome	ARPC2 (reactome) REPS1	false
4611	reactome	ARPC2 (reactome) REPS2	false
4612	reactome	ARPC2 (reactome) RPS27A	false
4613	reactome	ARPC2 (reactome) SCARB2	false
4614	reactome	ARPC2 (reactome) SGIP1	false
4615	reactome	ARPC2 (reactome) SH3GL2	false
4616	reactome	ARPC2 (reactome) SLC18A3	false
4617	reactome	ARPC2 (reactome) SLC2A8	false
4618	reactome	ARPC2 (reactome) SNX9	false
4619	reactome	ARPC2 (reactome) STON2	false
4620	reactome	ARPC2 (reactome) SYK	false
4621	reactome	ARPC2 (reactome) SYNJ1	false
4622	reactome	ARPC2 (reactome) SYNJ2	false
4623	reactome	ARPC2 (reactome) SYT1	false
4624	reactome	ARPC2 (reactome) SYT2	false
4625	reactome	ARPC2 (reactome) SYT9	false
4626	reactome	ARPC2 (reactome) TF	false
4627	reactome	ARPC2 (reactome) TFRC	false
4628	reactome	ARPC2 (reactome) TGOLN2	false
4629	intact	ARPC2 (intact) TRAF6	false
4630	reactome	ARPC2 (reactome) TRIP10	false
4631	reactome	ARPC2 (reactome) UBA52	false
4632	reactome	ARPC2 (reactome) UBB	false
4633	reactome	ARPC2 (reactome) UBC	false
4634	reactome	ARPC2 (reactome) VAMP2	false
4635	reactome	ARPC2 (reactome) VAMP3	false
4636	reactome	ARPC2 (reactome) VAMP4	false
4637	reactome	ARPC2 (reactome) VAMP7	false
4638	reactome	ARPC2 (reactome) VAMP8	false
4639	intact	ARPC2 (intact) VCL	false
4640	reactome	ARPC2 (reactome) WAS	false
4641	reactome	ARPC2 (reactome) WASF2	false
4642	reactome	ARPC2 (reactome) WASL	false
4643	reactome	ARPC2 (reactome) WIPF1	false
4644	reactome	ARPC2 (reactome) WIPF2	false
4645	reactome	ARPC2 (reactome) WIPF3	false
4646	reactome	ARPC2 (reactome) WNT5A	false
4647	intact	CRKL (intact) ABL1	false
4648	intact	CRKL (intact) ARHGEF5	false
4649	reactome	CRKL (reactome) BCAR1	false
4650	intact	CRKL (intact) BIK	false
4651	reactome	CRKL (reactome) BRAF	false
4652	intact	CRKL (intact) CBLB	false
4653	reactome	CRKL (reactome) CRK	false
4654	intact	CRKL (intact) EGFR	false
4655	intact	CRKL (intact) ERBB2	false
4656	intact	CRKL (intact) ERBB3	false
4657	intact	CRKL (intact) ERBB4	false
4658	intact	CRKL (intact) FLT1	false
4659	reactome	CRKL (reactome) FRS2	false
4660	reactome	CRKL (reactome) FYN	false
4661	intact	CRKL (intact) GAB1	false
4662	reactome	CRKL (reactome) GRB2	false
4663	intact	CRKL (intact) GRN	false
4664	intact	CRKL (intact) HCK	false
4665	intact	CRKL (intact) IGF1R	false
4666	intact	CRKL (intact) KHDRBS1	false
4667	intact	CRKL (intact) LAMA5	false
4668	intact	CRKL (intact) MAP4K1	false
4669	intact	CRKL (intact) MAPK1	false
4670	intact	CRKL (intact) MAPK8	false
4671	intact	CRKL (intact) MEGF6	false
4672	reactome	CRKL (reactome) NGF	false
4673	intact	CRKL (intact) NOTCH2	false
4674	reactome	CRKL (reactome) NTRK1	false
4675	reactome	CRKL (reactome) PDGFA	false
4676	reactome	CRKL (reactome) PDGFB	false
4677	reactome	CRKL (reactome) PDGFRA	false
4678	reactome	CRKL (reactome) PDGFRB	false
4679	intact	CRKL (intact) PHC2	false
4680	reactome	CRKL (reactome) PIK3CA	false
4681	reactome	CRKL (reactome) PIK3CB	false
4682	reactome	CRKL (reactome) PIK3CD	false
4683	reactome	CRKL (reactome) PIK3R1	false
4684	reactome	CRKL (reactome) PLCG1	false
4685	intact	CRKL (intact) PLSCR1	false
4686	intact	CRKL (intact) POLR1D	false
4687	intact	CRKL (intact) PTK2	false
4688	intact	CRKL (intact) PTPN11	false
4689	intact	CRKL (intact) RAF1	false
4690	reactome	CRKL (reactome) RAP1A	false
4691	reactome	CRKL (reactome) RAPGEF1	false
4692	intact	CRKL (intact) RIN3	false
4693	intact	CRKL (intact) RPL31	false
4694	intact	CRKL (intact) SOCS1	false
4695	intact	CRKL (intact) STAT5A	false
4696	intact	CRKL (intact) TNS2	false
4697	intact	CRKL (intact) USP7	false
4698	intact	CRKL (intact) WAC	false
4699	reactome	CRKL (reactome) YWHAB	false
4700	intact	CRKL (intact) YY1	false
4701	reactome	ELMO1 (reactome) BAIAP2	false
4702	reactome	ELMO1 (reactome) BCAR1	false
4703	reactome	ELMO1 (reactome) BRK1	false
4704	reactome	ELMO1 (reactome) CD247	false
4705	reactome	ELMO1 (reactome) CD3G	false
4706	reactome	ELMO1 (reactome) CDC42	false
4707	reactome	ELMO1 (reactome) CRK	false
4708	reactome	ELMO1 (reactome) CYFIP1	false
4709	reactome	ELMO1 (reactome) CYFIP2	false
4710	reactome	ELMO1 (reactome) DOCK1	false
4711	reactome	ELMO1 (reactome) ELMO2	false
4712	reactome	ELMO1 (reactome) FCGR1A	false
4713	reactome	ELMO1 (reactome) FCGR2A	false
4714	reactome	ELMO1 (reactome) FCGR3A	false
4715	reactome	ELMO1 (reactome) FES	false
4716	reactome	ELMO1 (reactome) FYN	false
4717	intact	ELMO1 (intact) HCK	false
4718	reactome	ELMO1 (reactome) HSP90AA1	false
4719	reactome	ELMO1 (reactome) IGHG1	false
4720	reactome	ELMO1 (reactome) IGHG2	false
4721	reactome	ELMO1 (reactome) IGHG4	false
4722	reactome	ELMO1 (reactome) IGHV2-5	false
4723	reactome	ELMO1 (reactome) IGHV3-23	false
4724	reactome	ELMO1 (reactome) IGKV1-5	false
4725	reactome	ELMO1 (reactome) IGKV1D-16	false
4726	reactome	ELMO1 (reactome) IGKV4-1	false
4727	reactome	ELMO1 (reactome) IGLV1-51	false
4728	reactome	ELMO1 (reactome) IQGAP1	false
4729	reactome	ELMO1 (reactome) IQGAP2	false
4730	reactome	ELMO1 (reactome) KDR	false
4731	reactome	ELMO1 (reactome) KTN1	false
4732	reactome	ELMO1 (reactome) NCKAP1	false
4733	reactome	ELMO1 (reactome) NCKAP1L	false
4734	reactome	ELMO1 (reactome) PAK1	false
4735	reactome	ELMO1 (reactome) PAK2	false
4736	reactome	ELMO1 (reactome) PAK3	false
4737	reactome	ELMO1 (reactome) PDPK1	false
4738	reactome	ELMO1 (reactome) PKN1	false
4739	reactome	ELMO1 (reactome) PKN2	false
4740	reactome	ELMO1 (reactome) PLXNA2	false
4741	reactome	ELMO1 (reactome) PLXNA3	false
4742	reactome	ELMO1 (reactome) PTK2	false
4743	reactome	ELMO1 (reactome) PTK6	false
4744	reactome	ELMO1 (reactome) PXN	false
4745	reactome	ELMO1 (reactome) RAC1	false
4746	reactome	ELMO1 (reactome) RHOA	false
4747	reactome	ELMO1 (reactome) RHOB	false
4748	reactome	ELMO1 (reactome) RHOC	false
4749	reactome	ELMO1 (reactome) RHOG	false
4750	reactome	ELMO1 (reactome) SHB	false
4751	reactome	ELMO1 (reactome) SRC	false
4752	reactome	ELMO1 (reactome) SYK	false
4753	intact	ELMO1 (intact) TRIM54	false
4754	reactome	ELMO1 (reactome) VAV1	false
4755	reactome	ELMO1 (reactome) VAV2	false
4756	reactome	ELMO1 (reactome) VAV3	false
4757	reactome	ELMO1 (reactome) VEGFA	false
4758	reactome	ELMO1 (reactome) WASF2	false
4759	intact	LYN (intact) ADAM15	false
4760	reactome	LYN (reactome) AKT1	false
4761	intact	LYN (intact) AR	false
4762	reactome	LYN (reactome) BTK	false
4763	reactome	LYN (reactome) CD247	false
4764	reactome	LYN (reactome) CD3G	false
4765	reactome	LYN (reactome) CD79A	false
4766	reactome	LYN (reactome) CD79B	false
4767	reactome	LYN (reactome) CD86	false
4768	intact	LYN (intact) CDK4	false
4769	intact	LYN (intact) CDKN1B	false
4770	reactome	LYN (reactome) CLEC4E	false
4771	reactome	LYN (reactome) CLEC6A	false
4772	reactome	LYN (reactome) CTLA4	false
4773	reactome	LYN (reactome) EFNA1	false
4774	reactome	LYN (reactome) EFNA2	false
4775	reactome	LYN (reactome) EFNA3	false
4776	reactome	LYN (reactome) EFNA4	false
4777	reactome	LYN (reactome) EFNA5	false
4778	reactome	LYN (reactome) EFNB1	false
4779	reactome	LYN (reactome) EFNB2	false
4780	reactome	LYN (reactome) EFNB3	false
4781	intact	LYN (intact) EGFR	false
4782	reactome	LYN (reactome) EPHA1	false
4783	reactome	LYN (reactome) EPHA10	false
4784	reactome	LYN (reactome) EPHA2	false
4785	reactome	LYN (reactome) EPHA3	false
4786	reactome	LYN (reactome) EPHA4	false
4787	reactome	LYN (reactome) EPHA5	false
4788	reactome	LYN (reactome) EPHA6	false
4789	reactome	LYN (reactome) EPHA7	false
4790	reactome	LYN (reactome) EPHA8	false
4791	reactome	LYN (reactome) EPHB1	false
4792	reactome	LYN (reactome) EPHB2	false
4793	reactome	LYN (reactome) EPHB4	false
4794	reactome	LYN (reactome) EPHB6	false
4795	intact	LYN (intact) FASLG	false
4796	reactome	LYN (reactome) FCGR1A	false
4797	reactome	LYN (reactome) FCGR2A	false
4798	reactome	LYN (reactome) FCGR3A	false
4799	reactome	LYN (reactome) FYN	false
4800	intact	LYN (intact) GAB1	false
4801	reactome	LYN (reactome) GAB2	false
4802	reactome	LYN (reactome) GH1	false
4803	reactome	LYN (reactome) GH2	false
4804	reactome	LYN (reactome) GHR	false
4805	reactome	LYN (reactome) GRAP2	false
4806	reactome	LYN (reactome) GRB2	false
4807	reactome	LYN (reactome) GRIN1	false
4808	reactome	LYN (reactome) GRIN2B	false
4809	reactome	LYN (reactome) HRAS	false
4810	intact	LYN (intact) HSP90AB1	false
4811	reactome	LYN (reactome) IGHE	false
4812	reactome	LYN (reactome) IGHG1	false
4813	reactome	LYN (reactome) IGHG2	false
4814	reactome	LYN (reactome) IGHG4	false
4815	reactome	LYN (reactome) IGHV2-5	false
4816	reactome	LYN (reactome) IGHV3-23	false
4817	reactome	LYN (reactome) IGKV1-5	false
4818	reactome	LYN (reactome) IGKV1D-16	false
4819	reactome	LYN (reactome) IGKV4-1	false
4820	reactome	LYN (reactome) IGLV1-51	false
4821	reactome	LYN (reactome) INPP5D	false
4822	intact	LYN (intact) ITGB1	false
4823	reactome	LYN (reactome) ITK	false
4824	intact	LYN (intact) KHDRBS1	false
4825	reactome	LYN (reactome) KIT	false
4826	reactome	LYN (reactome) KITLG	false
4827	reactome	LYN (reactome) KRAS	false
4828	reactome	LYN (reactome) LAT	false
4829	reactome	LYN (reactome) LCK	false
4830	reactome	LYN (reactome) LCP2	false
4831	intact	LYN (intact) MAP3K3	false
4832	intact	LYN (intact) MCM7	false
4833	intact	LYN (intact) MET	false
4834	reactome	LYN (reactome) NGEF	false
4835	reactome	LYN (reactome) NRAS	false
4836	intact	LYN (intact) PAG1	false
4837	intact	LYN (intact) PAK2	false
4838	reactome	LYN (reactome) PDPK1	false
4839	reactome	LYN (reactome) PIK3CA	false
4840	reactome	LYN (reactome) PIK3CB	false
4841	reactome	LYN (reactome) PIK3R1	false
4842	reactome	LYN (reactome) PIK3R2	false
4843	reactome	LYN (reactome) PLCG1	false
4844	reactome	LYN (reactome) PLCG2	false
4845	intact	LYN (intact) PRKCB	false
4846	reactome	LYN (reactome) PRKCQ	false
4847	intact	LYN (intact) PTK2	false
4848	reactome	LYN (reactome) PTPN11	false
4849	reactome	LYN (reactome) PTPN6	false
4850	reactome	LYN (reactome) RAC1	false
4851	intact	LYN (intact) RACK1	false
4852	reactome	LYN (reactome) RHOA	false
4853	reactome	LYN (reactome) ROCK1	false
4854	reactome	LYN (reactome) ROCK2	false
4855	reactome	LYN (reactome) SHC1	false
4856	reactome	LYN (reactome) SOS1	false
4857	reactome	LYN (reactome) SRC	false
4858	reactome	LYN (reactome) STAT1	false
4859	reactome	LYN (reactome) STAT3	false
4860	reactome	LYN (reactome) STAT5A	false
4861	reactome	LYN (reactome) STAT5B	false
4862	reactome	LYN (reactome) SYK	false
4863	reactome	LYN (reactome) TEC	false
4864	reactome	LYN (reactome) TIAM1	false
4865	intact	LYN (intact) TRIP10	false
4866	intact	LYN (intact) UHRF2	false
4867	reactome	LYN (reactome) VAV1	false
4868	reactome	LYN (reactome) VAV2	false
4869	reactome	LYN (reactome) VAV3	false
4870	reactome	LYN (reactome) YES1	false
4871	reactome	MYO1C (reactome) ACTB	false
4872	reactome	MYO1C (reactome) ACTG1	false
4873	reactome	MYO1C (reactome) ACTR2	false
4874	reactome	MYO1C (reactome) ACTR3	false
4875	reactome	MYO1C (reactome) ARPC1A	false
4876	reactome	MYO1C (reactome) ARPC1B	false
4877	reactome	MYO1C (reactome) ARPC3	false
4878	reactome	MYO1C (reactome) ARPC4	false
4879	reactome	MYO1C (reactome) ARPC5	false
4880	reactome	MYO1C (reactome) BAIAP2	false
4881	reactome	MYO1C (reactome) BAZ1B	false
4882	reactome	MYO1C (reactome) BRK1	false
4883	reactome	MYO1C (reactome) CALM1	false
4884	reactome	MYO1C (reactome) CALM2	false
4885	reactome	MYO1C (reactome) CALM3	false
4886	reactome	MYO1C (reactome) CD3EAP	false
4887	reactome	MYO1C (reactome) CDC42	false
4888	intact	MYO1C (intact) CIAO1	false
4889	reactome	MYO1C (reactome) CYFIP1	false
4890	reactome	MYO1C (reactome) CYFIP2	false
4891	reactome	MYO1C (reactome) DDX21	false
4892	reactome	MYO1C (reactome) DEK	false
4893	intact	MYO1C (intact) EIF4A2	false
4894	reactome	MYO1C (reactome) EP300	false
4895	reactome	MYO1C (reactome) ERCC6	false
4896	intact	MYO1C (intact) ESR1	false
4897	intact	MYO1C (intact) ESR2	false
4898	reactome	MYO1C (reactome) EXOC1	false
4899	reactome	MYO1C (reactome) EXOC2	false
4900	reactome	MYO1C (reactome) EXOC3	false
4901	reactome	MYO1C (reactome) EXOC4	false
4902	reactome	MYO1C (reactome) EXOC5	false
4903	reactome	MYO1C (reactome) EXOC6	false
4904	reactome	MYO1C (reactome) EXOC7	false
4905	reactome	MYO1C (reactome) EXOC8	false
4906	intact	MYO1C (intact) GIPC1	false
4907	reactome	MYO1C (reactome) GRB2	false
4908	reactome	MYO1C (reactome) H3F3A	false
4909	reactome	MYO1C (reactome) H3F3B	false
4910	reactome	MYO1C (reactome) HIST1H3A	false
4911	reactome	MYO1C (reactome) HIST1H3B	false
4912	reactome	MYO1C (reactome) HIST1H3C	false
4913	reactome	MYO1C (reactome) HIST1H3D	false
4914	reactome	MYO1C (reactome) HIST1H3E	false
4915	reactome	MYO1C (reactome) HIST1H3F	false
4916	reactome	MYO1C (reactome) HIST1H3G	false
4917	reactome	MYO1C (reactome) HIST1H3H	false
4918	reactome	MYO1C (reactome) HIST1H3I	false
4919	reactome	MYO1C (reactome) HIST1H3J	false
4920	reactome	MYO1C (reactome) HIST1H4A	false
4921	reactome	MYO1C (reactome) HIST1H4B	false
4922	reactome	MYO1C (reactome) HIST1H4C	false
4923	reactome	MYO1C (reactome) HIST1H4D	false
4924	reactome	MYO1C (reactome) HIST1H4E	false
4925	reactome	MYO1C (reactome) HIST1H4F	false
4926	reactome	MYO1C (reactome) HIST1H4H	false
4927	reactome	MYO1C (reactome) HIST1H4I	false
4928	reactome	MYO1C (reactome) HIST1H4J	false
4929	reactome	MYO1C (reactome) HIST1H4K	false
4930	reactome	MYO1C (reactome) HIST1H4L	false
4931	reactome	MYO1C (reactome) HIST2H3A	false
4932	reactome	MYO1C (reactome) HIST2H3C	false
4933	reactome	MYO1C (reactome) HIST2H3D	false
4934	reactome	MYO1C (reactome) HIST2H4A	false
4935	reactome	MYO1C (reactome) HIST2H4B	false
4936	reactome	MYO1C (reactome) HIST4H4	false
4937	intact	MYO1C (intact) IKBKG	false
4938	reactome	MYO1C (reactome) KAT2A	false
4939	reactome	MYO1C (reactome) KAT2B	false
4940	reactome	MYO1C (reactome) KIF3A	false
4941	reactome	MYO1C (reactome) KIF3B	false
4942	reactome	MYO1C (reactome) KIFAP3	false
4943	intact	MYO1C (intact) MAP3K3	false
4944	reactome	MYO1C (reactome) MYBBP1A	false
4945	reactome	MYO1C (reactome) NCK1	false
4946	reactome	MYO1C (reactome) NCKAP1	false
4947	reactome	MYO1C (reactome) NCKAP1L	false
4948	reactome	MYO1C (reactome) NCKIPSD	false
4949	intact	MYO1C (intact) NEK6	false
4950	intact	MYO1C (intact) PHLDA3	false
4951	reactome	MYO1C (reactome) POLR1A	false
4952	reactome	MYO1C (reactome) POLR1B	false
4953	reactome	MYO1C (reactome) POLR1C	false
4954	reactome	MYO1C (reactome) POLR1D	false
4955	reactome	MYO1C (reactome) POLR1E	false
4956	reactome	MYO1C (reactome) POLR2E	false
4957	reactome	MYO1C (reactome) POLR2F	false
4958	reactome	MYO1C (reactome) POLR2H	false
4959	reactome	MYO1C (reactome) POLR2K	false
4960	reactome	MYO1C (reactome) POLR2L	false
4961	intact	MYO1C (intact) PTP4A3	false
4962	reactome	MYO1C (reactome) RAC1	false
4963	reactome	MYO1C (reactome) RALA	false
4964	intact	MYO1C (intact) RIPK3	false
4965	reactome	MYO1C (reactome) SF3B1	false
4966	reactome	MYO1C (reactome) SMARCA5	false
4967	reactome	MYO1C (reactome) TAF1A	false
4968	reactome	MYO1C (reactome) TAF1B	false
4969	reactome	MYO1C (reactome) TAF1C	false
4970	reactome	MYO1C (reactome) TAF1D	false
4971	reactome	MYO1C (reactome) TBP	false
4972	reactome	MYO1C (reactome) TWISTNB	false
4973	intact	MYO1C (intact) USP20	false
4974	reactome	MYO1C (reactome) WAS	false
4975	reactome	MYO1C (reactome) WASF2	false
4976	reactome	MYO1C (reactome) WASL	false
4977	reactome	MYO1C (reactome) WIPF1	false
4978	reactome	MYO1C (reactome) WIPF2	false
4979	reactome	MYO1C (reactome) WIPF3	false
4980	intact	MYO1C (intact) WRAP73	false
4981	reactome	MYO1C (reactome) ZNRD1	false
4982	intact	NIN (intact) GSK3B	false
4983	reactome	SRRM1 (reactome) A1CF	false
4984	reactome	SRRM1 (reactome) AAAS	false
4985	reactome	SRRM1 (reactome) ALYREF	false
4986	reactome	SRRM1 (reactome) APOBEC1	false
4987	reactome	SRRM1 (reactome) AQR	false
4988	reactome	SRRM1 (reactome) BCAS2	false
4989	reactome	SRRM1 (reactome) BUD31	false
4990	reactome	SRRM1 (reactome) CASC3	false
4991	reactome	SRRM1 (reactome) CCAR1	false
4992	reactome	SRRM1 (reactome) CD2BP2	false
4993	reactome	SRRM1 (reactome) CDC5L	false
4994	reactome	SRRM1 (reactome) CHERP	false
4995	reactome	SRRM1 (reactome) CHTOP	false
4996	intact	SRRM1 (intact) CLK2	false
4997	reactome	SRRM1 (reactome) CLP1	false
4998	reactome	SRRM1 (reactome) CPSF1	false
4999	reactome	SRRM1 (reactome) CPSF2	false
5000	reactome	SRRM1 (reactome) CPSF3	false
5001	reactome	SRRM1 (reactome) CPSF4	false
5002	reactome	SRRM1 (reactome) CPSF7	false
5003	reactome	SRRM1 (reactome) CRNKL1	false
5004	reactome	SRRM1 (reactome) CSTF1	false
5005	reactome	SRRM1 (reactome) CSTF2	false
5006	reactome	SRRM1 (reactome) CSTF3	false
5007	reactome	SRRM1 (reactome) CTNNBL1	false
5008	reactome	SRRM1 (reactome) CWC15	false
5009	reactome	SRRM1 (reactome) CWC22	false
5010	reactome	SRRM1 (reactome) CWC25	false
5011	reactome	SRRM1 (reactome) CWC27	false
5012	reactome	SRRM1 (reactome) DDX23	false
5013	reactome	SRRM1 (reactome) DDX39A	false
5014	reactome	SRRM1 (reactome) DDX42	false
5015	reactome	SRRM1 (reactome) DDX46	false
5016	reactome	SRRM1 (reactome) DDX5	false
5017	reactome	SRRM1 (reactome) DHX15	false
5018	reactome	SRRM1 (reactome) DHX16	false
5019	reactome	SRRM1 (reactome) DHX38	false
5020	reactome	SRRM1 (reactome) DHX9	false
5021	reactome	SRRM1 (reactome) DNAJC8	false
5022	reactome	SRRM1 (reactome) EFTUD2	false
5023	reactome	SRRM1 (reactome) EIF4A1	false
5024	reactome	SRRM1 (reactome) EIF4A2	false
5025	reactome	SRRM1 (reactome) EIF4A3	false
5026	reactome	SRRM1 (reactome) EIF4B	false
5027	reactome	SRRM1 (reactome) EIF4E	false
5028	reactome	SRRM1 (reactome) EIF4G1	false
5029	reactome	SRRM1 (reactome) ELAVL1	false
5030	reactome	SRRM1 (reactome) ELAVL2	false
5031	intact	SRRM1 (intact) ESR1	false
5032	reactome	SRRM1 (reactome) FIP1L1	false
5033	reactome	SRRM1 (reactome) FUS	false
5034	reactome	SRRM1 (reactome) GPKOW	false
5035	reactome	SRRM1 (reactome) GTF2F1	false
5036	reactome	SRRM1 (reactome) GTF2F2	false
5037	reactome	SRRM1 (reactome) HNRNPA0	false
5038	reactome	SRRM1 (reactome) HNRNPA2B1	false
5039	reactome	SRRM1 (reactome) HNRNPA3	false
5040	reactome	SRRM1 (reactome) HNRNPC	false
5041	reactome	SRRM1 (reactome) HNRNPD	false
5042	reactome	SRRM1 (reactome) HNRNPF	false
5043	reactome	SRRM1 (reactome) HNRNPH1	false
5044	reactome	SRRM1 (reactome) HNRNPH2	false
5045	reactome	SRRM1 (reactome) HNRNPK	false
5046	reactome	SRRM1 (reactome) HNRNPL	false
5047	reactome	SRRM1 (reactome) HNRNPM	false
5048	reactome	SRRM1 (reactome) HNRNPR	false
5049	reactome	SRRM1 (reactome) HNRNPU	false
5050	reactome	SRRM1 (reactome) HNRNPUL1	false
5051	reactome	SRRM1 (reactome) HSPA8	false
5052	reactome	SRRM1 (reactome) IGF2BP1	false
5053	reactome	SRRM1 (reactome) IGF2BP2	false
5054	reactome	SRRM1 (reactome) IGF2BP3	false
5055	reactome	SRRM1 (reactome) ISY1	false
5056	reactome	SRRM1 (reactome) KHSRP	false
5057	reactome	SRRM1 (reactome) LSM2	false
5058	reactome	SRRM1 (reactome) LSM3	false
5059	reactome	SRRM1 (reactome) LSM4	false
5060	reactome	SRRM1 (reactome) LSM5	false
5061	reactome	SRRM1 (reactome) LSM6	false
5062	reactome	SRRM1 (reactome) LSM7	false
5063	reactome	SRRM1 (reactome) LSM8	false
5064	reactome	SRRM1 (reactome) MAGOH	false
5065	reactome	SRRM1 (reactome) MAGOHB	false
5066	reactome	SRRM1 (reactome) NCBP2	false
5067	reactome	SRRM1 (reactome) NDC1	false
5068	reactome	SRRM1 (reactome) NUDT21	false
5069	reactome	SRRM1 (reactome) NUP107	false
5070	reactome	SRRM1 (reactome) NUP133	false
5071	reactome	SRRM1 (reactome) NUP153	false
5072	reactome	SRRM1 (reactome) NUP155	false
5073	reactome	SRRM1 (reactome) NUP160	false
5074	reactome	SRRM1 (reactome) NUP188	false
5075	reactome	SRRM1 (reactome) NUP205	false
5076	reactome	SRRM1 (reactome) NUP210	false
5077	reactome	SRRM1 (reactome) NUP214	false
5078	reactome	SRRM1 (reactome) NUP35	false
5079	reactome	SRRM1 (reactome) NUP37	false
5080	reactome	SRRM1 (reactome) NUP43	false
5081	reactome	SRRM1 (reactome) NUP50	false
5082	reactome	SRRM1 (reactome) NUP54	false
5083	reactome	SRRM1 (reactome) NUP58	false
5084	reactome	SRRM1 (reactome) NUP62	false
5085	reactome	SRRM1 (reactome) NUP85	false
5086	reactome	SRRM1 (reactome) NUP88	false
5087	reactome	SRRM1 (reactome) NUP93	false
5088	reactome	SRRM1 (reactome) NUP98	false
5089	reactome	SRRM1 (reactome) NUPL2	false
5090	reactome	SRRM1 (reactome) NXF1	false
5091	reactome	SRRM1 (reactome) NXT1	false
5092	reactome	SRRM1 (reactome) PABPC1	false
5093	reactome	SRRM1 (reactome) PABPN1	false
5094	reactome	SRRM1 (reactome) PAIP1	false
5095	reactome	SRRM1 (reactome) PAN2	false
5096	reactome	SRRM1 (reactome) PAN3	false
5097	reactome	SRRM1 (reactome) PAPOLA	false
5098	reactome	SRRM1 (reactome) PCBP2	false
5099	reactome	SRRM1 (reactome) PCF11	false
5100	reactome	SRRM1 (reactome) PHF5A	false
5101	reactome	SRRM1 (reactome) PLRG1	false
5102	reactome	SRRM1 (reactome) POLDIP3	false
5103	reactome	SRRM1 (reactome) POLR2A	false
5104	reactome	SRRM1 (reactome) POLR2B	false
5105	reactome	SRRM1 (reactome) POLR2C	false
5106	reactome	SRRM1 (reactome) POLR2D	false
5107	reactome	SRRM1 (reactome) POLR2F	false
5108	reactome	SRRM1 (reactome) POLR2G	false
5109	reactome	SRRM1 (reactome) POLR2H	false
5110	reactome	SRRM1 (reactome) POLR2I	false
5111	reactome	SRRM1 (reactome) POLR2J	false
5112	reactome	SRRM1 (reactome) POLR2K	false
5113	reactome	SRRM1 (reactome) POLR2L	false
5114	reactome	SRRM1 (reactome) POM121	false
5115	reactome	SRRM1 (reactome) PPIE	false
5116	reactome	SRRM1 (reactome) PPIH	false
5117	reactome	SRRM1 (reactome) PPIL1	false
5118	reactome	SRRM1 (reactome) PPWD1	false
5119	reactome	SRRM1 (reactome) PQBP1	false
5120	reactome	SRRM1 (reactome) PRCC	false
5121	reactome	SRRM1 (reactome) PRPF19	false
5122	reactome	SRRM1 (reactome) PRPF31	false
5123	reactome	SRRM1 (reactome) PRPF38A	false
5124	reactome	SRRM1 (reactome) PRPF4	false
5125	reactome	SRRM1 (reactome) PRPF40A	false
5126	reactome	SRRM1 (reactome) PRPF6	false
5127	reactome	SRRM1 (reactome) PRPF8	false
5128	reactome	SRRM1 (reactome) PTBP1	false
5129	reactome	SRRM1 (reactome) PUF60	false
5130	reactome	SRRM1 (reactome) RAE1	false
5131	reactome	SRRM1 (reactome) RANBP2	false
5132	reactome	SRRM1 (reactome) RBM17	false
5133	reactome	SRRM1 (reactome) RBM22	false
5134	reactome	SRRM1 (reactome) RBM5	false
5135	reactome	SRRM1 (reactome) RBM8A	false
5136	reactome	SRRM1 (reactome) RBMX	false
5137	reactome	SRRM1 (reactome) RNPS1	false
5138	reactome	SRRM1 (reactome) SARNP	false
5139	reactome	SRRM1 (reactome) SART1	false
5140	reactome	SRRM1 (reactome) SEH1L	false
5141	reactome	SRRM1 (reactome) SF1	false
5142	reactome	SRRM1 (reactome) SF3A1	false
5143	reactome	SRRM1 (reactome) SF3A2	false
5144	reactome	SRRM1 (reactome) SF3A3	false
5145	reactome	SRRM1 (reactome) SF3B1	false
5146	reactome	SRRM1 (reactome) SF3B2	false
5147	reactome	SRRM1 (reactome) SF3B3	false
5148	reactome	SRRM1 (reactome) SF3B4	false
5149	reactome	SRRM1 (reactome) SF3B5	false
5150	reactome	SRRM1 (reactome) SF3B6	false
5151	reactome	SRRM1 (reactome) SLU7	false
5152	reactome	SRRM1 (reactome) SMNDC1	false
5153	reactome	SRRM1 (reactome) SNRNP200	false
5154	reactome	SRRM1 (reactome) SNRNP27	false
5155	reactome	SRRM1 (reactome) SNRNP40	false
5156	reactome	SRRM1 (reactome) SNRNP70	false
5157	reactome	SRRM1 (reactome) SNRPA	false
5158	reactome	SRRM1 (reactome) SNRPA1	false
5159	reactome	SRRM1 (reactome) SNRPB	false
5160	reactome	SRRM1 (reactome) SNRPB2	false
5161	reactome	SRRM1 (reactome) SNRPC	false
5162	reactome	SRRM1 (reactome) SNRPD1	false
5163	reactome	SRRM1 (reactome) SNRPD2	false
5164	reactome	SRRM1 (reactome) SNRPD3	false
5165	reactome	SRRM1 (reactome) SNRPE	false
5166	reactome	SRRM1 (reactome) SNRPF	false
5167	reactome	SRRM1 (reactome) SNRPG	false
5168	reactome	SRRM1 (reactome) SNRPN	false
5169	reactome	SRRM1 (reactome) SNU13	false
5170	reactome	SRRM1 (reactome) SNW1	false
5171	intact	SRRM1 (intact) SRPK2	false
5172	reactome	SRRM1 (reactome) SRRM2	false
5173	intact	SRRM1 (intact) SRRM4	false
5174	reactome	SRRM1 (reactome) SRRT	false
5175	reactome	SRRM1 (reactome) SRSF1	false
5176	reactome	SRRM1 (reactome) SRSF11	false
5177	reactome	SRRM1 (reactome) SRSF2	false
5178	reactome	SRRM1 (reactome) SRSF3	false
5179	reactome	SRRM1 (reactome) SRSF4	false
5180	reactome	SRRM1 (reactome) SRSF5	false
5181	reactome	SRRM1 (reactome) SRSF6	false
5182	reactome	SRRM1 (reactome) SRSF7	false
5183	reactome	SRRM1 (reactome) SRSF9	false
5184	reactome	SRRM1 (reactome) SUGP1	false
5185	reactome	SRRM1 (reactome) SYF2	false
5186	reactome	SRRM1 (reactome) THOC1	false
5187	reactome	SRRM1 (reactome) THOC2	false
5188	reactome	SRRM1 (reactome) THOC3	false
5189	reactome	SRRM1 (reactome) THOC5	false
5190	reactome	SRRM1 (reactome) THOC6	false
5191	reactome	SRRM1 (reactome) THOC7	false
5192	reactome	SRRM1 (reactome) TNPO1	false
5193	reactome	SRRM1 (reactome) TPR	false
5194	reactome	SRRM1 (reactome) TRA2B	false
5195	reactome	SRRM1 (reactome) TXNL4A	false
5196	reactome	SRRM1 (reactome) U2AF1	false
5197	reactome	SRRM1 (reactome) U2AF1L4	false
5198	reactome	SRRM1 (reactome) U2AF2	false
5199	reactome	SRRM1 (reactome) U2SURP	false
5200	reactome	SRRM1 (reactome) UPF3B	false
5201	reactome	SRRM1 (reactome) USP39	false
5202	reactome	SRRM1 (reactome) WBP11	false
5203	reactome	SRRM1 (reactome) WBP4	false
5204	reactome	SRRM1 (reactome) XAB2	false
5205	reactome	SRRM1 (reactome) YBX1	false
5206	intact	SRRM1 (intact) YWHAG	false
5207	reactome	SRRM1 (reactome) ZC3H11A	false
5208	reactome	SRRM1 (reactome) ZFP36	false
5209	reactome	SRRM1 (reactome) ZFP36L1	false
5210	intact	WASF1 (intact) ABL1	false
5211	intact	WASF1 (intact) BAIAP2	false
5212	intact	WASF1 (intact) CDH23	false
5213	intact	WASF1 (intact) HSF2BP	false
5214	intact	WASF1 (intact) IFT20	false
5215	intact	WASF1 (intact) NCKAP1	false
5216	intact	WASF1 (intact) NXN	false
5217	intact	WASF1 (intact) PFN2	false
5218	intact	WASF1 (intact) PIK3R1	false
5219	intact	WASF1 (intact) SORBS2	false
5220	intact	WASF1 (intact) TRIP10	false
5221	reactome	WASL (reactome) AAK1	false
5222	reactome	WASL (reactome) ABL1	false
5223	reactome	WASL (reactome) ACTB	false
5224	reactome	WASL (reactome) ACTG1	false
5225	reactome	WASL (reactome) ACTR2	false
5226	reactome	WASL (reactome) ACTR3	false
5227	reactome	WASL (reactome) ADRB2	false
5228	reactome	WASL (reactome) AGFG1	false
5229	reactome	WASL (reactome) AMPH	false
5230	reactome	WASL (reactome) AP2A1	false
5231	reactome	WASL (reactome) AP2A2	false
5232	reactome	WASL (reactome) AP2M1	false
5233	reactome	WASL (reactome) AP2S1	false
5234	reactome	WASL (reactome) APOB	false
5235	reactome	WASL (reactome) ARPC1A	false
5236	reactome	WASL (reactome) ARPC1B	false
5237	reactome	WASL (reactome) ARPC3	false
5238	reactome	WASL (reactome) ARPC4	false
5239	reactome	WASL (reactome) ARPC5	false
5240	reactome	WASL (reactome) ARRB1	false
5241	reactome	WASL (reactome) ARRB2	false
5242	reactome	WASL (reactome) AVP	false
5243	reactome	WASL (reactome) AVPR2	false
5244	reactome	WASL (reactome) BAIAP2	false
5245	reactome	WASL (reactome) BIN1	false
5246	reactome	WASL (reactome) BRK1	false
5247	reactome	WASL (reactome) CAV1	false
5248	reactome	WASL (reactome) CD247	false
5249	reactome	WASL (reactome) CD3D	false
5250	reactome	WASL (reactome) CD3G	false
5251	reactome	WASL (reactome) CD4	false
5252	reactome	WASL (reactome) CDC42	false
5253	reactome	WASL (reactome) CFTR	false
5254	reactome	WASL (reactome) CHRM2	false
5255	reactome	WASL (reactome) CLTA	false
5256	reactome	WASL (reactome) CLTB	false
5257	reactome	WASL (reactome) CLTC	false
5258	reactome	WASL (reactome) CLTCL1	false
5259	intact	WASL (intact) CRK	false
5260	reactome	WASL (reactome) CTTN	false
5261	reactome	WASL (reactome) CYFIP1	false
5262	reactome	WASL (reactome) CYFIP2	false
5263	reactome	WASL (reactome) DAB2	false
5264	reactome	WASL (reactome) DCC	false
5265	reactome	WASL (reactome) DNAJC6	false
5266	reactome	WASL (reactome) DNM2	false
5267	reactome	WASL (reactome) DOCK1	false
5268	reactome	WASL (reactome) DVL2	false
5269	intact	WASL (intact) EEF1D	false
5270	reactome	WASL (reactome) EFNB1	false
5271	reactome	WASL (reactome) EFNB2	false
5272	reactome	WASL (reactome) EFNB3	false
5273	reactome	WASL (reactome) EGF	false
5274	reactome	WASL (reactome) EGFR	false
5275	intact	WASL (intact) EP300	false
5276	reactome	WASL (reactome) EPHB1	false
5277	reactome	WASL (reactome) EPHB2	false
5278	reactome	WASL (reactome) EPHB4	false
5279	reactome	WASL (reactome) EPHB6	false
5280	reactome	WASL (reactome) EPN1	false
5281	reactome	WASL (reactome) EPN2	false
5282	reactome	WASL (reactome) EPS15	false
5283	reactome	WASL (reactome) FCGR1A	false
5284	reactome	WASL (reactome) FCGR2A	false
5285	reactome	WASL (reactome) FCGR3A	false
5286	reactome	WASL (reactome) FCHO1	false
5287	reactome	WASL (reactome) FCHO2	false
5288	intact	WASL (intact) FCHSD2	false
5289	reactome	WASL (reactome) FNBP1	false
5290	reactome	WASL (reactome) FNBP1L	false
5291	reactome	WASL (reactome) FYN	false
5292	reactome	WASL (reactome) FZD4	false
5293	reactome	WASL (reactome) GAK	false
5294	reactome	WASL (reactome) GAPVD1	false
5295	reactome	WASL (reactome) GRB2	false
5296	reactome	WASL (reactome) HIP1	false
5297	reactome	WASL (reactome) HIP1R	false
5298	intact	WASL (intact) HP	false
5299	reactome	WASL (reactome) HSPA8	false
5300	reactome	WASL (reactome) IGF2R	false
5301	reactome	WASL (reactome) IGHG1	false
5302	reactome	WASL (reactome) IGHG2	false
5303	reactome	WASL (reactome) IGHG4	false
5304	reactome	WASL (reactome) IGHV2-5	false
5305	reactome	WASL (reactome) IGHV3-23	false
5306	reactome	WASL (reactome) IGKV1-5	false
5307	reactome	WASL (reactome) IGKV1D-16	false
5308	reactome	WASL (reactome) IGKV4-1	false
5309	reactome	WASL (reactome) IGLV1-51	false
5310	intact	WASL (intact) ITCH	false
5311	intact	WASL (intact) ITGA2	false
5312	reactome	WASL (reactome) ITSN1	false
5313	reactome	WASL (reactome) KIAA0319	false
5314	reactome	WASL (reactome) KIRREL	false
5315	reactome	WASL (reactome) LCP2	false
5316	reactome	WASL (reactome) LDLR	false
5317	intact	WASL (intact) LNX1	false
5318	reactome	WASL (reactome) LRP2	false
5319	reactome	WASL (reactome) M6PR	false
5320	reactome	WASL (reactome) MYH2	false
5321	reactome	WASL (reactome) MYO10	false
5322	reactome	WASL (reactome) NCK1	false
5323	reactome	WASL (reactome) NCK2	false
5324	reactome	WASL (reactome) NCKAP1	false
5325	reactome	WASL (reactome) NCKAP1L	false
5326	reactome	WASL (reactome) NCKIPSD	false
5327	reactome	WASL (reactome) NECAP1	false
5328	reactome	WASL (reactome) NPHS1	false
5329	reactome	WASL (reactome) OCRL	false
5330	reactome	WASL (reactome) PACSIN2	false
5331	intact	WASL (intact) PACSIN3	false
5332	reactome	WASL (reactome) PICALM	false
5333	reactome	WASL (reactome) PIK3C2A	false
5334	reactome	WASL (reactome) PIK3CA	false
5335	reactome	WASL (reactome) PIK3CB	false
5336	reactome	WASL (reactome) PIK3R1	false
5337	reactome	WASL (reactome) PIK3R2	false
5338	reactome	WASL (reactome) PTK2	false
5339	intact	WASL (intact) PTK6	false
5340	reactome	WASL (reactome) RAB5A	false
5341	reactome	WASL (reactome) RAC1	false
5342	reactome	WASL (reactome) REPS1	false
5343	reactome	WASL (reactome) REPS2	false
5344	intact	WASL (intact) RHOJ	false
5345	intact	WASL (intact) RNF8	false
5346	reactome	WASL (reactome) RPS27A	false
5347	reactome	WASL (reactome) SCARB2	false
5348	intact	WASL (intact) SDCBP	false
5349	reactome	WASL (reactome) SGIP1	false
5350	reactome	WASL (reactome) SH3GL2	false
5351	reactome	WASL (reactome) SLC18A3	false
5352	reactome	WASL (reactome) SLC2A8	false
5353	reactome	WASL (reactome) SRC	false
5354	reactome	WASL (reactome) SYK	false
5355	reactome	WASL (reactome) SYNJ1	false
5356	reactome	WASL (reactome) SYNJ2	false
5357	reactome	WASL (reactome) SYT1	false
5358	reactome	WASL (reactome) SYT2	false
5359	reactome	WASL (reactome) SYT9	false
5360	reactome	WASL (reactome) TF	false
5361	reactome	WASL (reactome) TFRC	false
5362	reactome	WASL (reactome) TGOLN2	false
5363	intact	WASL (intact) TNNT3	false
5364	reactome	WASL (reactome) TRIO	false
5365	reactome	WASL (reactome) TRIP10	false
5366	reactome	WASL (reactome) UBA52	false
5367	intact	WASL (intact) UBASH3B	false
5368	reactome	WASL (reactome) UBB	false
5369	reactome	WASL (reactome) UBC	false
5370	reactome	WASL (reactome) VAMP2	false
5371	reactome	WASL (reactome) VAMP3	false
5372	reactome	WASL (reactome) VAMP7	false
5373	reactome	WASL (reactome) WAS	false
5374	reactome	WASL (reactome) WASF2	false
5375	reactome	WASL (reactome) WIPF1	false
5376	reactome	WASL (reactome) WIPF2	false
5377	reactome	WASL (reactome) WIPF3	false
5378	reactome	WASL (reactome) WNT5A	false
5379	reactome	ACADS (reactome) ECHS1	false
5380	reactome	ACADS (reactome) ETFA	false
5381	reactome	ACADS (reactome) ETFB	false
5382	reactome	ACADS (reactome) HADHA	false
5383	reactome	ACADS (reactome) HADHB	false
5384	intact	ACOX2 (intact) DYNLT1	false
5385	reactome	ACOX2 (reactome) HSD17B4	false
5386	intact	ACSL5 (intact) CREB3	false
5387	reactome	ACSL5 (reactome) ELOVL3	false
5388	reactome	ACSL5 (reactome) ELOVL7	false
5389	intact	ELOVL7 (intact) DTNBP1	false
5390	reactome	ELOVL7 (reactome) HSD17B12	false
5391	intact	ACTN1 (intact) ACTN3	false
5392	intact	ACTN1 (intact) APC	false
5393	intact	ACTN1 (intact) ATXN2	false
5394	intact	ACTN1 (intact) ATXN7	false
5395	intact	ACTN1 (intact) C11orf57	false
5396	intact	ACTN1 (intact) CACNA1A	false
5397	intact	ACTN1 (intact) CAMK2A	false
5398	intact	ACTN1 (intact) COIL	false
5399	intact	ACTN1 (intact) CTNNA1	false
5400	intact	ACTN1 (intact) DYNLT1	false
5401	intact	ACTN1 (intact) EIF2S1	false
5402	intact	ACTN1 (intact) ESR2	false
5403	intact	ACTN1 (intact) FXN	false
5404	intact	ACTN1 (intact) GFI1B	false
5405	intact	ACTN1 (intact) GIT2	false
5406	intact	ACTN1 (intact) GTF2H1	false
5407	intact	ACTN1 (intact) HSPB1	false
5408	reactome	ACTN1 (reactome) KIRREL	false
5409	intact	ACTN1 (intact) KPNA2	false
5410	intact	ACTN1 (intact) LNX1	false
5411	intact	ACTN1 (intact) MAGEA11	false
5412	intact	ACTN1 (intact) MTNR1A	false
5413	intact	ACTN1 (intact) MTNR1B	false
5414	intact	ACTN1 (intact) MYOZ2	false
5415	reactome	ACTN1 (reactome) NPHS1	false
5416	intact	ACTN1 (intact) NUMBL	false
5417	intact	ACTN1 (intact) OAS1	false
5418	intact	ACTN1 (intact) PDHX	false
5419	intact	ACTN1 (intact) PIAS4	false
5420	intact	ACTN1 (intact) PLEK	false
5421	intact	ACTN1 (intact) PSEN1	false
5422	intact	ACTN1 (intact) PSMA1	false
5423	intact	ACTN1 (intact) RPS27	false
5424	reactome	ACTN1 (reactome) SDC4	false
5425	intact	ACTN1 (intact) SPERT	false
5426	intact	ACTN1 (intact) SRC	false
5427	intact	ACTN1 (intact) USP2	false
5428	intact	ACTN1 (intact) XRCC4	false
5429	intact	ACTN1 (intact) ZYX	false
5430	intact	ATXN2 (intact) ACTN2	false
5431	intact	ATXN2 (intact) ATXN1	false
5432	intact	ATXN2 (intact) BAG6	false
5433	intact	ATXN2 (intact) CHGB	false
5434	intact	ATXN2 (intact) DDX6	false
5435	intact	ATXN2 (intact) G3BP1	false
5436	intact	ATXN2 (intact) GFI1B	false
5437	intact	ATXN2 (intact) IDH3B	false
5438	intact	ATXN2 (intact) KIF1BP	false
5439	intact	ATXN2 (intact) PABPC1	false
5440	intact	ATXN2 (intact) PLS3	false
5441	intact	ATXN2 (intact) RBFOX1	false
5442	intact	ATXN2 (intact) SH3GL2	false
5443	intact	ATXN2 (intact) SH3GL3	false
5444	intact	ATXN2 (intact) VHL	false
5445	intact	ATXN2 (intact) ZNRD1	false
5446	intact	GFI1B (intact) AES	false
5447	intact	GFI1B (intact) AGRN	false
5448	intact	GFI1B (intact) AJUBA	false
5449	intact	GFI1B (intact) BECN1	false
5450	intact	GFI1B (intact) BEND5	false
5451	intact	GFI1B (intact) BRCA1	false
5452	intact	GFI1B (intact) BRE	false
5453	intact	GFI1B (intact) CCDC85B	false
5454	intact	GFI1B (intact) CENPB	false
5455	intact	GFI1B (intact) CENPJ	false
5456	intact	GFI1B (intact) COPS5	false
5457	intact	GFI1B (intact) DNAJA3	false
5458	intact	GFI1B (intact) EFEMP1	false
5459	intact	GFI1B (intact) EFEMP2	false
5460	intact	GFI1B (intact) FBLN1	false
5461	intact	GFI1B (intact) FBLN5	false
5462	intact	GFI1B (intact) GRN	false
5463	intact	GFI1B (intact) HECW1	false
5464	intact	GFI1B (intact) HGS	false
5465	intact	GFI1B (intact) HNRNPK	false
5466	intact	GFI1B (intact) HSPG2	false
5467	intact	GFI1B (intact) JAG2	false
5468	intact	GFI1B (intact) KALRN	false
5469	intact	GFI1B (intact) KIF17	false
5470	intact	GFI1B (intact) LAMB1	false
5471	intact	GFI1B (intact) LZTS2	false
5472	intact	GFI1B (intact) MATR3	false
5473	intact	GFI1B (intact) MEGF6	false
5474	intact	GFI1B (intact) MYH14	false
5475	intact	GFI1B (intact) NELL1	false
5476	intact	GFI1B (intact) NOTCH1	false
5477	intact	GFI1B (intact) PDLIM5	false
5478	intact	GFI1B (intact) PHC2	false
5479	intact	GFI1B (intact) PICK1	false
5480	intact	GFI1B (intact) PSMA3	false
5481	intact	GFI1B (intact) RCHY1	false
5482	intact	GFI1B (intact) RINT1	false
5483	intact	GFI1B (intact) TAF1	false
5484	intact	GFI1B (intact) TMF1	false
5485	intact	GFI1B (intact) TNS2	false
5486	intact	GFI1B (intact) TRAF1	false
5487	intact	GFI1B (intact) TRIM27	false
5488	intact	GFI1B (intact) TRIP6	false
5489	intact	GFI1B (intact) TSPYL2	false
5490	intact	GFI1B (intact) TXNDC11	false
5491	intact	GFI1B (intact) USHBP1	false
5492	intact	GFI1B (intact) ZNRD1	false
5493	intact	PLEK (intact) HSD17B4	false
5494	intact	PLEK (intact) INPP5A	false
5495	intact	PLEK (intact) MSN	false
5496	intact	PLEK (intact) PF4	false
5497	intact	PLEK (intact) SDPR	false
5498	intact	PLEK (intact) THBS1	false
5499	reactome	SDC4 (reactome) AGRN	false
5500	reactome	SDC4 (reactome) APOA1	false
5501	reactome	SDC4 (reactome) APOA2	false
5502	reactome	SDC4 (reactome) APOA4	false
5503	reactome	SDC4 (reactome) APOB	false
5504	reactome	SDC4 (reactome) APOC3	false
5505	reactome	SDC4 (reactome) DCN	false
5506	reactome	SDC4 (reactome) EXT2	false
5507	reactome	SDC4 (reactome) FGF2	false
5508	intact	SDC4 (intact) GIPC1	false
5509	reactome	SDC4 (reactome) GPC1	false
5510	reactome	SDC4 (reactome) GPC2	false
5511	reactome	SDC4 (reactome) GPC3	false
5512	reactome	SDC4 (reactome) GPC4	false
5513	reactome	SDC4 (reactome) GPC5	false
5514	reactome	SDC4 (reactome) GPC6	false
5515	reactome	SDC4 (reactome) GPIHBP1	false
5516	reactome	SDC4 (reactome) HSPG2	false
5517	reactome	SDC4 (reactome) LPL	false
5518	reactome	SDC4 (reactome) LRP1	false
5519	reactome	SDC4 (reactome) LRP2	false
5520	reactome	SDC4 (reactome) LRP8	false
5521	reactome	SDC4 (reactome) PRKCA	false
5522	reactome	SDC4 (reactome) RBP1	false
5523	reactome	SDC4 (reactome) SDC1	false
5524	reactome	SDC4 (reactome) SDC2	false
5525	reactome	SDC4 (reactome) SDC3	false
5526	intact	SDC4 (intact) SGTA	false
5527	reactome	SDC4 (reactome) SLC35D2	false
5528	intact	SDC4 (intact) TANK	false
5529	intact	SDC4 (intact) TGFB3	false
5530	reactome	SDC4 (reactome) VTN	false
5531	reactome	ADAMTSL4 (reactome) ADAMTS13	false
5532	intact	ADAMTSL4 (intact) AQP1	false
5533	intact	ADAMTSL4 (intact) CATSPER1	false
5534	intact	ADAMTSL4 (intact) COL8A1	false
5535	intact	ADAMTSL4 (intact) CTSB	false
5536	intact	ADAMTSL4 (intact) FBLN1	false
5537	intact	ADAMTSL4 (intact) FHL3	false
5538	intact	ADAMTSL4 (intact) KRTAP4-12	false
5539	intact	ADAMTSL4 (intact) OTX1	false
5540	intact	ADAMTSL4 (intact) PLSCR1	false
5541	intact	ADAMTSL4 (intact) SORBS3	false
5542	intact	ADAMTSL4 (intact) SPRY2	false
5543	intact	ADAMTSL4 (intact) STK16	false
5544	reactome	ADAMTSL4 (reactome) THBS1	false
5545	intact	ADAMTSL4 (intact) TUBGCP4	false
5546	reactome	ADGRE5 (reactome) CD55	false
5547	intact	ADGRE5 (intact) SRC	false
5548	reactome	CD55 (reactome) ANK2	false
5549	reactome	CD55 (reactome) ANK3	false
5550	reactome	CD55 (reactome) ARCN1	false
5551	reactome	CD55 (reactome) ARF4	false
5552	reactome	CD55 (reactome) ARFGAP1	false
5553	reactome	CD55 (reactome) ARFGAP2	false
5554	reactome	CD55 (reactome) ARFGAP3	false
5555	reactome	CD55 (reactome) BET1	false
5556	reactome	CD55 (reactome) BET1L	false
5557	reactome	CD55 (reactome) C2	false
5558	reactome	CD55 (reactome) C3	false
5559	reactome	CD55 (reactome) C4A	false
5560	reactome	CD55 (reactome) C4B	false
5561	reactome	CD55 (reactome) CD59	false
5562	reactome	CD55 (reactome) CFB	false
5563	reactome	CD55 (reactome) CFD	false
5564	reactome	CD55 (reactome) COG1	false
5565	reactome	CD55 (reactome) COG2	false
5566	reactome	CD55 (reactome) COG3	false
5567	reactome	CD55 (reactome) COG4	false
5568	reactome	CD55 (reactome) COG5	false
5569	reactome	CD55 (reactome) COG6	false
5570	reactome	CD55 (reactome) COG7	false
5571	reactome	CD55 (reactome) COPA	false
5572	reactome	CD55 (reactome) COPB1	false
5573	reactome	CD55 (reactome) COPB2	false
5574	reactome	CD55 (reactome) COPE	false
5575	reactome	CD55 (reactome) COPG1	false
5576	reactome	CD55 (reactome) COPG2	false
5577	reactome	CD55 (reactome) COPZ1	false
5578	reactome	CD55 (reactome) COPZ2	false
5579	reactome	CD55 (reactome) DCTN1	false
5580	reactome	CD55 (reactome) DCTN2	false
5581	reactome	CD55 (reactome) DCTN3	false
5582	reactome	CD55 (reactome) DCTN4	false
5583	reactome	CD55 (reactome) DCTN5	false
5584	reactome	CD55 (reactome) DCTN6	false
5585	reactome	CD55 (reactome) DYNC1H1	false
5586	reactome	CD55 (reactome) DYNC1I1	false
5587	reactome	CD55 (reactome) DYNC1I2	false
5588	reactome	CD55 (reactome) DYNC1LI2	false
5589	reactome	CD55 (reactome) DYNC2H1	false
5590	reactome	CD55 (reactome) DYNC2LI1	false
5591	reactome	CD55 (reactome) DYNLL1	false
5592	reactome	CD55 (reactome) DYNLL2	false
5593	reactome	CD55 (reactome) FOLR1	false
5594	reactome	CD55 (reactome) GBF1	false
5595	reactome	CD55 (reactome) GOLGA2	false
5596	reactome	CD55 (reactome) GORASP1	false
5597	reactome	CD55 (reactome) GOSR1	false
5598	reactome	CD55 (reactome) GOSR2	false
5599	reactome	CD55 (reactome) INS	false
5600	reactome	CD55 (reactome) KDELR1	false
5601	intact	CD55 (intact) LCK	false
5602	reactome	CD55 (reactome) RAB1B	false
5603	reactome	CD55 (reactome) SPTA1	false
5604	reactome	CD55 (reactome) SPTAN1	false
5605	reactome	CD55 (reactome) SPTB	false
5606	reactome	CD55 (reactome) SPTBN1	false
5607	reactome	CD55 (reactome) SPTBN2	false
5608	reactome	CD55 (reactome) SPTBN4	false
5609	reactome	CD55 (reactome) SPTBN5	false
5610	reactome	CD55 (reactome) STX5	false
5611	reactome	CD55 (reactome) TMED10	false
5612	reactome	CD55 (reactome) TMED2	false
5613	reactome	CD55 (reactome) TMED3	false
5614	reactome	CD55 (reactome) TMED7	false
5615	reactome	CD55 (reactome) TMED9	false
5616	reactome	CD55 (reactome) USO1	false
5617	reactome	CD55 (reactome) YKT6	false
5618	intact	ADHFE1 (intact) GNAQ	false
5619	intact	ADIPOR1 (intact) APPL1	false
5620	intact	ADIPOR1 (intact) DPH3	false
5621	intact	ADIPOR1 (intact) NFKBIL1	false
5622	intact	ADIPOR1 (intact) STK11	false
5623	reactome	ADM (reactome) ADCY1	false
5624	reactome	ADM (reactome) ADCY2	false
5625	reactome	ADM (reactome) ADCY3	false
5626	reactome	ADM (reactome) ADCY4	false
5627	reactome	ADM (reactome) ADCY5	false
5628	reactome	ADM (reactome) ADCY6	false
5629	reactome	ADM (reactome) ADCY7	false
5630	reactome	ADM (reactome) ADCY8	false
5631	reactome	ADM (reactome) ADCY9	false
5632	reactome	ADM (reactome) ADCYAP1	false
5633	reactome	ADM (reactome) ADCYAP1R1	false
5634	reactome	ADM (reactome) ADM2	false
5635	reactome	ADM (reactome) ADORA2A	false
5636	reactome	ADM (reactome) ADORA2B	false
5637	reactome	ADM (reactome) ADRB1	false
5638	reactome	ADM (reactome) ADRB2	false
5639	reactome	ADM (reactome) ADRB3	false
5640	reactome	ADM (reactome) AVP	false
5641	reactome	ADM (reactome) AVPR2	false
5642	reactome	ADM (reactome) CALCA	false
5643	reactome	ADM (reactome) CALCB	false
5644	reactome	ADM (reactome) CALCR	false
5645	reactome	ADM (reactome) CALCRL	false
5646	reactome	ADM (reactome) CGA	false
5647	reactome	ADM (reactome) CRH	false
5648	reactome	ADM (reactome) CRHR1	false
5649	reactome	ADM (reactome) CRHR2	false
5650	reactome	ADM (reactome) DRD1	false
5651	reactome	ADM (reactome) DRD5	false
5652	reactome	ADM (reactome) FSHB	false
5653	reactome	ADM (reactome) FSHR	false
5654	reactome	ADM (reactome) GCG	false
5655	reactome	ADM (reactome) GCGR	false
5656	reactome	ADM (reactome) GHRH	false
5657	reactome	ADM (reactome) GHRHR	false
5658	reactome	ADM (reactome) GIP	false
5659	reactome	ADM (reactome) GIPR	false
5660	reactome	ADM (reactome) GLP1R	false
5661	reactome	ADM (reactome) GLP2R	false
5662	reactome	ADM (reactome) GNAS	false
5663	reactome	ADM (reactome) GNB1	false
5664	reactome	ADM (reactome) GNG2	false
5665	reactome	ADM (reactome) GPBAR1	false
5666	reactome	ADM (reactome) GPR15	false
5667	reactome	ADM (reactome) GPR150	false
5668	reactome	ADM (reactome) GPR176	false
5669	reactome	ADM (reactome) GPR20	false
5670	reactome	ADM (reactome) GPR25	false
5671	reactome	ADM (reactome) GPR27	false
5672	reactome	ADM (reactome) GPR32	false
5673	reactome	ADM (reactome) GPR45	false
5674	reactome	ADM (reactome) GPR83	false
5675	reactome	ADM (reactome) GPR84	false
5676	reactome	ADM (reactome) HRH2	false
5677	reactome	ADM (reactome) HTR4	false
5678	reactome	ADM (reactome) HTR6	false
5679	reactome	ADM (reactome) HTR7	false
5680	reactome	ADM (reactome) IAPP	false
5681	reactome	ADM (reactome) INSL3	false
5682	reactome	ADM (reactome) LHB	false
5683	reactome	ADM (reactome) LHCGR	false
5684	reactome	ADM (reactome) MC1R	false
5685	reactome	ADM (reactome) MC2R	false
5686	reactome	ADM (reactome) MC3R	false
5687	reactome	ADM (reactome) MC4R	false
5688	reactome	ADM (reactome) MC5R	false
5689	reactome	ADM (reactome) NPS	false
5690	reactome	ADM (reactome) NPSR1	false
5691	reactome	ADM (reactome) P2RY11	false
5692	reactome	ADM (reactome) PIK3CG	false
5693	reactome	ADM (reactome) PIK3R5	false
5694	reactome	ADM (reactome) PIK3R6	false
5695	reactome	ADM (reactome) PLCB1	false
5696	reactome	ADM (reactome) PLCB2	false
5697	reactome	ADM (reactome) PLCB3	false
5698	reactome	ADM (reactome) POMC	false
5699	reactome	ADM (reactome) PTGDR	false
5700	reactome	ADM (reactome) PTGER2	false
5701	reactome	ADM (reactome) PTGER4	false
5702	reactome	ADM (reactome) PTGIR	false
5703	reactome	ADM (reactome) PTH	false
5704	reactome	ADM (reactome) PTH1R	false
5705	reactome	ADM (reactome) PTH2	false
5706	reactome	ADM (reactome) PTH2R	false
5707	reactome	ADM (reactome) PTHLH	false
5708	reactome	ADM (reactome) RAMP1	false
5709	reactome	ADM (reactome) RAMP2	false
5710	reactome	ADM (reactome) RAMP3	false
5711	reactome	ADM (reactome) RLN2	false
5712	reactome	ADM (reactome) RLN3	false
5713	reactome	ADM (reactome) RXFP1	false
5714	reactome	ADM (reactome) RXFP2	false
5715	reactome	ADM (reactome) SCT	false
5716	reactome	ADM (reactome) SCTR	false
5717	reactome	ADM (reactome) TAAR1	false
5718	reactome	ADM (reactome) TSHB	false
5719	reactome	ADM (reactome) TSHR	false
5720	reactome	ADM (reactome) VIP	false
5721	reactome	ADM (reactome) VIPR1	false
5722	reactome	ADM (reactome) VIPR2	false
5723	reactome	CRH (reactome) ADCY1	false
5724	reactome	CRH (reactome) ADCY2	false
5725	reactome	CRH (reactome) ADCY3	false
5726	reactome	CRH (reactome) ADCY4	false
5727	reactome	CRH (reactome) ADCY5	false
5728	reactome	CRH (reactome) ADCY6	false
5729	reactome	CRH (reactome) ADCY7	false
5730	reactome	CRH (reactome) ADCY8	false
5731	reactome	CRH (reactome) ADCY9	false
5732	reactome	CRH (reactome) ADCYAP1	false
5733	reactome	CRH (reactome) ADCYAP1R1	false
5734	reactome	CRH (reactome) ADM2	false
5735	reactome	CRH (reactome) ADORA2A	false
5736	reactome	CRH (reactome) ADORA2B	false
5737	reactome	CRH (reactome) ADRB1	false
5738	reactome	CRH (reactome) ADRB2	false
5739	reactome	CRH (reactome) ADRB3	false
5740	reactome	CRH (reactome) AVP	false
5741	reactome	CRH (reactome) AVPR2	false
5742	reactome	CRH (reactome) CALCA	false
5743	reactome	CRH (reactome) CALCB	false
5744	reactome	CRH (reactome) CALCR	false
5745	reactome	CRH (reactome) CALCRL	false
5746	reactome	CRH (reactome) CGA	false
5747	reactome	CRH (reactome) CRHR1	false
5748	reactome	CRH (reactome) CRHR2	false
5749	intact	CRH (intact) CYSRT1	false
5750	reactome	CRH (reactome) DRD1	false
5751	reactome	CRH (reactome) DRD5	false
5752	reactome	CRH (reactome) FSHB	false
5753	reactome	CRH (reactome) FSHR	false
5754	reactome	CRH (reactome) GCG	false
5755	reactome	CRH (reactome) GCGR	false
5756	reactome	CRH (reactome) GHRH	false
5757	reactome	CRH (reactome) GHRHR	false
5758	reactome	CRH (reactome) GIP	false
5759	reactome	CRH (reactome) GIPR	false
5760	reactome	CRH (reactome) GLP1R	false
5761	reactome	CRH (reactome) GLP2R	false
5762	reactome	CRH (reactome) GNAS	false
5763	reactome	CRH (reactome) GNB1	false
5764	reactome	CRH (reactome) GNG2	false
5765	reactome	CRH (reactome) GPBAR1	false
5766	reactome	CRH (reactome) GPR15	false
5767	reactome	CRH (reactome) GPR150	false
5768	reactome	CRH (reactome) GPR176	false
5769	reactome	CRH (reactome) GPR20	false
5770	reactome	CRH (reactome) GPR25	false
5771	reactome	CRH (reactome) GPR27	false
5772	reactome	CRH (reactome) GPR32	false
5773	reactome	CRH (reactome) GPR45	false
5774	reactome	CRH (reactome) GPR83	false
5775	reactome	CRH (reactome) GPR84	false
5776	reactome	CRH (reactome) HRH2	false
5777	reactome	CRH (reactome) HTR4	false
5778	reactome	CRH (reactome) HTR6	false
5779	reactome	CRH (reactome) HTR7	false
5780	reactome	CRH (reactome) IAPP	false
5781	reactome	CRH (reactome) INSL3	false
5782	intact	CRH (intact) KRT31	false
5783	intact	CRH (intact) KRTAP10-8	false
5784	intact	CRH (intact) KRTAP5-9	false
5785	intact	CRH (intact) KRTAP9-3	false
5786	reactome	CRH (reactome) LHB	false
5787	reactome	CRH (reactome) LHCGR	false
5788	reactome	CRH (reactome) MC1R	false
5789	reactome	CRH (reactome) MC2R	false
5790	reactome	CRH (reactome) MC3R	false
5791	reactome	CRH (reactome) MC4R	false
5792	reactome	CRH (reactome) MC5R	false
5793	intact	CRH (intact) MDFI	false
5794	intact	CRH (intact) NOTCH2NL	false
5795	reactome	CRH (reactome) NPS	false
5796	reactome	CRH (reactome) NPSR1	false
5797	reactome	CRH (reactome) P2RY11	false
5798	reactome	CRH (reactome) PIK3CG	false
5799	reactome	CRH (reactome) PIK3R5	false
5800	reactome	CRH (reactome) PIK3R6	false
5801	reactome	CRH (reactome) PLCB1	false
5802	reactome	CRH (reactome) PLCB2	false
5803	reactome	CRH (reactome) PLCB3	false
5804	reactome	CRH (reactome) POMC	false
5805	reactome	CRH (reactome) PTGDR	false
5806	reactome	CRH (reactome) PTGER2	false
5807	reactome	CRH (reactome) PTGER4	false
5808	reactome	CRH (reactome) PTGIR	false
5809	reactome	CRH (reactome) PTH	false
5810	reactome	CRH (reactome) PTH1R	false
5811	reactome	CRH (reactome) PTH2	false
5812	reactome	CRH (reactome) PTH2R	false
5813	reactome	CRH (reactome) PTHLH	false
5814	reactome	CRH (reactome) RAMP1	false
5815	reactome	CRH (reactome) RAMP2	false
5816	reactome	CRH (reactome) RAMP3	false
5817	reactome	CRH (reactome) RLN2	false
5818	reactome	CRH (reactome) RLN3	false
5819	reactome	CRH (reactome) RXFP1	false
5820	reactome	CRH (reactome) RXFP2	false
5821	reactome	CRH (reactome) SCT	false
5822	reactome	CRH (reactome) SCTR	false
5823	reactome	CRH (reactome) TAAR1	false
5824	reactome	CRH (reactome) TSHB	false
5825	reactome	CRH (reactome) TSHR	false
5826	reactome	CRH (reactome) VIP	false
5827	reactome	CRH (reactome) VIPR1	false
5828	reactome	CRH (reactome) VIPR2	false
5829	intact	GNAS (intact) ACAT2	false
5830	reactome	GNAS (reactome) ADCY1	false
5831	reactome	GNAS (reactome) ADCY2	false
5832	reactome	GNAS (reactome) ADCY3	false
5833	reactome	GNAS (reactome) ADCY4	false
5834	reactome	GNAS (reactome) ADCY5	false
5835	reactome	GNAS (reactome) ADCY6	false
5836	reactome	GNAS (reactome) ADCY7	false
5837	reactome	GNAS (reactome) ADCY8	false
5838	reactome	GNAS (reactome) ADCY9	false
5839	reactome	GNAS (reactome) ADCYAP1	false
5840	reactome	GNAS (reactome) ADCYAP1R1	false
5841	reactome	GNAS (reactome) ADM2	false
5842	reactome	GNAS (reactome) ADORA2A	false
5843	reactome	GNAS (reactome) ADORA2B	false
5844	reactome	GNAS (reactome) ADRB1	false
5845	reactome	GNAS (reactome) ADRB2	false
5846	reactome	GNAS (reactome) ADRB3	false
5847	intact	GNAS (intact) ARRB1	false
5848	reactome	GNAS (reactome) AVP	false
5849	reactome	GNAS (reactome) AVPR2	false
5850	reactome	GNAS (reactome) CALCA	false
5851	reactome	GNAS (reactome) CALCB	false
5852	reactome	GNAS (reactome) CALCR	false
5853	reactome	GNAS (reactome) CALCRL	false
5854	reactome	GNAS (reactome) CGA	false
5855	intact	GNAS (intact) CHEK2	false
5856	reactome	GNAS (reactome) CRHR1	false
5857	reactome	GNAS (reactome) CRHR2	false
5858	reactome	GNAS (reactome) DRD1	false
5859	reactome	GNAS (reactome) DRD5	false
5860	intact	GNAS (intact) FSCN1	false
5861	reactome	GNAS (reactome) FSHB	false
5862	reactome	GNAS (reactome) FSHR	false
5863	reactome	GNAS (reactome) GCG	false
5864	reactome	GNAS (reactome) GCGR	false
5865	reactome	GNAS (reactome) GHRH	false
5866	reactome	GNAS (reactome) GHRHR	false
5867	reactome	GNAS (reactome) GIP	false
5868	reactome	GNAS (reactome) GIPR	false
5869	reactome	GNAS (reactome) GLP1R	false
5870	reactome	GNAS (reactome) GLP2R	false
5871	reactome	GNAS (reactome) GNB1	false
5872	reactome	GNAS (reactome) GNB2	false
5873	reactome	GNAS (reactome) GNB3	false
5874	reactome	GNAS (reactome) GNB4	false
5875	reactome	GNAS (reactome) GNG2	false
5876	reactome	GNAS (reactome) GPBAR1	false
5877	reactome	GNAS (reactome) GPR15	false
5878	reactome	GNAS (reactome) GPR150	false
5879	reactome	GNAS (reactome) GPR176	false
5880	reactome	GNAS (reactome) GPR20	false
5881	reactome	GNAS (reactome) GPR25	false
5882	reactome	GNAS (reactome) GPR27	false
5883	reactome	GNAS (reactome) GPR32	false
5884	reactome	GNAS (reactome) GPR45	false
5885	reactome	GNAS (reactome) GPR83	false
5886	reactome	GNAS (reactome) GPR84	false
5887	reactome	GNAS (reactome) HRH2	false
5888	reactome	GNAS (reactome) HTR4	false
5889	reactome	GNAS (reactome) HTR6	false
5890	reactome	GNAS (reactome) HTR7	false
5891	reactome	GNAS (reactome) IAPP	false
5892	reactome	GNAS (reactome) INSL3	false
5893	reactome	GNAS (reactome) IQGAP1	false
5894	reactome	GNAS (reactome) LHB	false
5895	reactome	GNAS (reactome) LHCGR	false
5896	reactome	GNAS (reactome) MC1R	false
5897	reactome	GNAS (reactome) MC2R	false
5898	reactome	GNAS (reactome) MC3R	false
5899	reactome	GNAS (reactome) MC4R	false
5900	reactome	GNAS (reactome) MC5R	false
5901	intact	GNAS (intact) MTNR1B	false
5902	reactome	GNAS (reactome) NPS	false
5903	reactome	GNAS (reactome) NPSR1	false
5904	intact	GNAS (intact) NUCB1	false
5905	intact	GNAS (intact) OPTN	false
5906	reactome	GNAS (reactome) P2RY11	false
5907	intact	GNAS (intact) PAICS	false
5908	reactome	GNAS (reactome) PDCL	false
5909	reactome	GNAS (reactome) PIK3CG	false
5910	reactome	GNAS (reactome) PIK3R5	false
5911	reactome	GNAS (reactome) PIK3R6	false
5912	reactome	GNAS (reactome) PLCB1	false
5913	reactome	GNAS (reactome) PLCB2	false
5914	reactome	GNAS (reactome) PLCB3	false
5915	reactome	GNAS (reactome) POMC	false
5916	reactome	GNAS (reactome) PRKACA	false
5917	reactome	GNAS (reactome) PRKACB	false
5918	reactome	GNAS (reactome) PRKACG	false
5919	reactome	GNAS (reactome) PRKAR1A	false
5920	reactome	GNAS (reactome) PRKAR1B	false
5921	reactome	GNAS (reactome) PRKAR2A	false
5922	reactome	GNAS (reactome) PRKAR2B	false
5923	reactome	GNAS (reactome) PTGDR	false
5924	reactome	GNAS (reactome) PTGER2	false
5925	reactome	GNAS (reactome) PTGER4	false
5926	reactome	GNAS (reactome) PTGIR	false
5927	reactome	GNAS (reactome) PTH	false
5928	reactome	GNAS (reactome) PTH1R	false
5929	reactome	GNAS (reactome) PTH2	false
5930	reactome	GNAS (reactome) PTH2R	false
5931	reactome	GNAS (reactome) PTHLH	false
5932	reactome	GNAS (reactome) RAMP1	false
5933	reactome	GNAS (reactome) RAMP2	false
5934	reactome	GNAS (reactome) RAMP3	false
5935	reactome	GNAS (reactome) RAPGEF3	false
5936	reactome	GNAS (reactome) RAPGEF4	false
5937	reactome	GNAS (reactome) RLN2	false
5938	reactome	GNAS (reactome) RLN3	false
5939	intact	GNAS (intact) RUVBL1	false
5940	reactome	GNAS (reactome) RXFP1	false
5941	reactome	GNAS (reactome) RXFP2	false
5942	reactome	GNAS (reactome) SCT	false
5943	reactome	GNAS (reactome) SCTR	false
5944	intact	GNAS (intact) SHMT2	false
5945	intact	GNAS (intact) SMAD2	false
5946	reactome	GNAS (reactome) TAAR1	false
5947	reactome	GNAS (reactome) TSHB	false
5948	reactome	GNAS (reactome) TSHR	false
5949	reactome	GNAS (reactome) VIP	false
5950	reactome	GNAS (reactome) VIPR1	false
5951	reactome	GNAS (reactome) VIPR2	false
5952	reactome	GPR84 (reactome) ADCY1	false
5953	reactome	GPR84 (reactome) ADCY2	false
5954	reactome	GPR84 (reactome) ADCY3	false
5955	reactome	GPR84 (reactome) ADCY4	false
5956	reactome	GPR84 (reactome) ADCY5	false
5957	reactome	GPR84 (reactome) ADCY6	false
5958	reactome	GPR84 (reactome) ADCY7	false
5959	reactome	GPR84 (reactome) ADCY8	false
5960	reactome	GPR84 (reactome) ADCY9	false
5961	reactome	GPR84 (reactome) ADCYAP1	false
5962	reactome	GPR84 (reactome) ADCYAP1R1	false
5963	reactome	GPR84 (reactome) ADM2	false
5964	reactome	GPR84 (reactome) ADORA2A	false
5965	reactome	GPR84 (reactome) ADORA2B	false
5966	reactome	GPR84 (reactome) ADRB1	false
5967	reactome	GPR84 (reactome) ADRB2	false
5968	reactome	GPR84 (reactome) ADRB3	false
5969	reactome	GPR84 (reactome) AVP	false
5970	reactome	GPR84 (reactome) AVPR2	false
5971	reactome	GPR84 (reactome) CALCA	false
5972	reactome	GPR84 (reactome) CALCB	false
5973	reactome	GPR84 (reactome) CALCR	false
5974	reactome	GPR84 (reactome) CALCRL	false
5975	reactome	GPR84 (reactome) CGA	false
5976	reactome	GPR84 (reactome) CRHR1	false
5977	reactome	GPR84 (reactome) CRHR2	false
5978	reactome	GPR84 (reactome) DRD1	false
5979	reactome	GPR84 (reactome) DRD5	false
5980	reactome	GPR84 (reactome) FSHB	false
5981	reactome	GPR84 (reactome) FSHR	false
5982	reactome	GPR84 (reactome) GCG	false
5983	reactome	GPR84 (reactome) GCGR	false
5984	reactome	GPR84 (reactome) GHRH	false
5985	reactome	GPR84 (reactome) GHRHR	false
5986	reactome	GPR84 (reactome) GIP	false
5987	reactome	GPR84 (reactome) GIPR	false
5988	reactome	GPR84 (reactome) GLP1R	false
5989	reactome	GPR84 (reactome) GLP2R	false
5990	reactome	GPR84 (reactome) GNB1	false
5991	reactome	GPR84 (reactome) GNG2	false
5992	reactome	GPR84 (reactome) GPBAR1	false
5993	reactome	GPR84 (reactome) GPR15	false
5994	reactome	GPR84 (reactome) GPR150	false
5995	reactome	GPR84 (reactome) GPR176	false
5996	reactome	GPR84 (reactome) GPR20	false
5997	reactome	GPR84 (reactome) GPR25	false
5998	reactome	GPR84 (reactome) GPR27	false
5999	reactome	GPR84 (reactome) GPR32	false
6000	reactome	GPR84 (reactome) GPR45	false
6001	reactome	GPR84 (reactome) GPR83	false
6002	reactome	GPR84 (reactome) HRH2	false
6003	reactome	GPR84 (reactome) HTR4	false
6004	reactome	GPR84 (reactome) HTR6	false
6005	reactome	GPR84 (reactome) HTR7	false
6006	reactome	GPR84 (reactome) IAPP	false
6007	reactome	GPR84 (reactome) INSL3	false
6008	reactome	GPR84 (reactome) LHB	false
6009	reactome	GPR84 (reactome) LHCGR	false
6010	reactome	GPR84 (reactome) MC1R	false
6011	reactome	GPR84 (reactome) MC2R	false
6012	reactome	GPR84 (reactome) MC3R	false
6013	reactome	GPR84 (reactome) MC4R	false
6014	reactome	GPR84 (reactome) MC5R	false
6015	reactome	GPR84 (reactome) NPS	false
6016	reactome	GPR84 (reactome) NPSR1	false
6017	reactome	GPR84 (reactome) P2RY11	false
6018	reactome	GPR84 (reactome) PIK3CG	false
6019	reactome	GPR84 (reactome) PIK3R5	false
6020	reactome	GPR84 (reactome) PIK3R6	false
6021	reactome	GPR84 (reactome) PLCB1	false
6022	reactome	GPR84 (reactome) PLCB2	false
6023	reactome	GPR84 (reactome) PLCB3	false
6024	reactome	GPR84 (reactome) POMC	false
6025	reactome	GPR84 (reactome) PTGDR	false
6026	reactome	GPR84 (reactome) PTGER2	false
6027	reactome	GPR84 (reactome) PTGER4	false
6028	reactome	GPR84 (reactome) PTGIR	false
6029	reactome	GPR84 (reactome) PTH	false
6030	reactome	GPR84 (reactome) PTH1R	false
6031	reactome	GPR84 (reactome) PTH2	false
6032	reactome	GPR84 (reactome) PTH2R	false
6033	reactome	GPR84 (reactome) PTHLH	false
6034	reactome	GPR84 (reactome) RAMP1	false
6035	reactome	GPR84 (reactome) RAMP2	false
6036	reactome	GPR84 (reactome) RAMP3	false
6037	reactome	GPR84 (reactome) RLN2	false
6038	reactome	GPR84 (reactome) RLN3	false
6039	reactome	GPR84 (reactome) RXFP1	false
6040	reactome	GPR84 (reactome) RXFP2	false
6041	reactome	GPR84 (reactome) SCT	false
6042	reactome	GPR84 (reactome) SCTR	false
6043	reactome	GPR84 (reactome) TAAR1	false
6044	reactome	GPR84 (reactome) TSHB	false
6045	reactome	GPR84 (reactome) TSHR	false
6046	reactome	GPR84 (reactome) VIP	false
6047	reactome	GPR84 (reactome) VIPR1	false
6048	reactome	GPR84 (reactome) VIPR2	false
6049	intact	AFF3 (intact) CDK9	false
6050	intact	AHCYL2 (intact) BAP1	false
6051	intact	AHCYL2 (intact) TRAF6	false
6052	intact	AHCYL2 (intact) WDR48	false
6053	reactome	AKAP10 (reactome) PRKACA	false
6054	reactome	AKAP10 (reactome) PRKACB	false
6055	reactome	AKAP10 (reactome) PRKACG	false
6056	reactome	AKAP10 (reactome) PRKAR1A	false
6057	reactome	AKAP10 (reactome) PRKAR1B	false
6058	reactome	AKAP10 (reactome) PRKAR2A	false
6059	reactome	AKAP10 (reactome) PRKAR2B	false
6060	akkerman	AKAP10 (akkerman) RAB11A	false
6061	reactome	ALG12 (reactome) ALG9	false
6062	intact	ALG12 (intact) PRDX4	false
6063	intact	ALG12 (intact) RPL13A	false
6064	reactome	ALG3 (reactome) ALG9	false
6065	intact	ALG3 (intact) CREB3	false
6066	reactome	ALOX15B (reactome) ALOX5	false
6067	reactome	ALOX15B (reactome) ALOX5AP	false
6068	intact	ALOX15B (intact) CTAG1A	false
6069	intact	ALOX15B (intact) CTAG1B	false
6070	reactome	ALOX15B (reactome) LTC4S	false
6071	intact	ALOX15B (intact) TRIM21	false
6072	reactome	AMPD3 (reactome) ADSL	false
6073	intact	ANGPTL3 (intact) ITGAV	false
6074	intact	ANGPTL3 (intact) LPL	false
6075	intact	ANKRD28 (intact) ABCF2	false
6076	intact	ANKRD28 (intact) ANK2	false
6077	intact	ANKRD28 (intact) ANKFY1	false
6078	reactome	ANKRD28 (reactome) AREG	false
6079	intact	ANKRD28 (intact) ARHGEF2	false
6080	intact	ANKRD28 (intact) BCL3	false
6081	intact	ANKRD28 (intact) CCDC187	false
6082	reactome	ANKRD28 (reactome) CD59	false
6083	reactome	ANKRD28 (reactome) CNIH1	false
6084	reactome	ANKRD28 (reactome) CNIH2	false
6085	reactome	ANKRD28 (reactome) CNIH3	false
6086	reactome	ANKRD28 (reactome) COL7A1	false
6087	reactome	ANKRD28 (reactome) CSNK1D	false
6088	intact	ANKRD28 (intact) CSNK2B	false
6089	reactome	ANKRD28 (reactome) CTSC	false
6090	reactome	ANKRD28 (reactome) CTSZ	false
6091	intact	ANKRD28 (intact) DOCK1	false
6092	intact	ANKRD28 (intact) EEF1G	false
6093	intact	ANKRD28 (intact) EHMT2	false
6094	intact	ANKRD28 (intact) EIF3D	false
6095	reactome	ANKRD28 (reactome) F5	false
6096	reactome	ANKRD28 (reactome) F8	false
6097	reactome	ANKRD28 (reactome) FOLR1	false
6098	intact	ANKRD28 (intact) GADD45GIP1	false
6099	reactome	ANKRD28 (reactome) GOLGA2	false
6100	reactome	ANKRD28 (reactome) GORASP1	false
6101	reactome	ANKRD28 (reactome) GOSR2	false
6102	reactome	ANKRD28 (reactome) GRIA1	false
6103	intact	ANKRD28 (intact) HNRNPK	false
6104	intact	ANKRD28 (intact) HNRNPR	false
6105	intact	ANKRD28 (intact) INCA1	false
6106	reactome	ANKRD28 (reactome) LMAN1	false
6107	reactome	ANKRD28 (reactome) MCFD2	false
6108	intact	ANKRD28 (intact) MOB1A	false
6109	intact	ANKRD28 (intact) MOB1B	false
6110	intact	ANKRD28 (intact) NCL	false
6111	intact	ANKRD28 (intact) NFKBIE	false
6112	intact	ANKRD28 (intact) NOTCH2	false
6113	intact	ANKRD28 (intact) NOTCH3	false
6114	intact	ANKRD28 (intact) PIBF1	false
6115	reactome	ANKRD28 (reactome) PPP6C	false
6116	reactome	ANKRD28 (reactome) PPP6R1	false
6117	intact	ANKRD28 (intact) PPP6R2	false
6118	reactome	ANKRD28 (reactome) PPP6R3	false
6119	reactome	ANKRD28 (reactome) RAB1A	false
6120	reactome	ANKRD28 (reactome) RAB1B	false
6121	reactome	ANKRD28 (reactome) SEC13	false
6122	reactome	ANKRD28 (reactome) SEC22B	false
6123	reactome	ANKRD28 (reactome) SEC23A	false
6124	reactome	ANKRD28 (reactome) SEC23IP	false
6125	reactome	ANKRD28 (reactome) SEC24A	false
6126	reactome	ANKRD28 (reactome) SEC24B	false
6127	reactome	ANKRD28 (reactome) SEC24C	false
6128	reactome	ANKRD28 (reactome) SEC24D	false
6129	reactome	ANKRD28 (reactome) SEC31A	false
6130	reactome	ANKRD28 (reactome) SERPINA1	false
6131	intact	ANKRD28 (intact) SNX18	false
6132	reactome	ANKRD28 (reactome) STX5	false
6133	reactome	ANKRD28 (reactome) TGFA	false
6134	intact	ANKRD28 (intact) TGM2	false
6135	intact	ANKRD28 (intact) THAP7	false
6136	reactome	ANKRD28 (reactome) TMED10	false
6137	reactome	ANKRD28 (reactome) TMED2	false
6138	reactome	ANKRD28 (reactome) TRAPPC1	false
6139	reactome	ANKRD28 (reactome) TRAPPC10	false
6140	reactome	ANKRD28 (reactome) TRAPPC2	false
6141	reactome	ANKRD28 (reactome) TRAPPC2L	false
6142	reactome	ANKRD28 (reactome) TRAPPC3	false
6143	reactome	ANKRD28 (reactome) TRAPPC4	false
6144	reactome	ANKRD28 (reactome) TRAPPC5	false
6145	reactome	ANKRD28 (reactome) TRAPPC6A	false
6146	reactome	ANKRD28 (reactome) TRAPPC6B	false
6147	reactome	ANKRD28 (reactome) TRAPPC9	false
6148	reactome	ANKRD28 (reactome) USO1	false
6149	intact	ANKRD28 (intact) USP21	false
6150	intact	ANKRD28 (intact) USP49	false
6151	intact	ANKRD28 (intact) WHRN	false
6152	intact	ANKRD28 (intact) YTHDC1	false
6153	intact	ANKRD28 (intact) ZNF512B	false
6154	intact	CSNK2B (intact) ACTB	false
6155	intact	CSNK2B (intact) ACTL6B	false
6156	intact	CSNK2B (intact) ACTR1B	false
6157	intact	CSNK2B (intact) ACTR5	false
6158	intact	CSNK2B (intact) ADD1	false
6159	intact	CSNK2B (intact) ADH5	false
6160	intact	CSNK2B (intact) ANGPT2	false
6161	intact	CSNK2B (intact) AP2M1	false
6162	intact	CSNK2B (intact) APLP1	false
6163	intact	CSNK2B (intact) ARAF	false
6164	intact	CSNK2B (intact) ATG101	false
6165	intact	CSNK2B (intact) BCCIP	false
6166	intact	CSNK2B (intact) BHLHE40	false
6167	intact	CSNK2B (intact) BMI1	false
6168	intact	CSNK2B (intact) CACNA1A	false
6169	intact	CSNK2B (intact) CCNH	false
6170	reactome	CSNK2B (reactome) CCT2	false
6171	reactome	CSNK2B (reactome) CCT3	false
6172	reactome	CSNK2B (reactome) CCT4	false
6173	reactome	CSNK2B (reactome) CCT5	false
6174	reactome	CSNK2B (reactome) CCT6A	false
6175	reactome	CSNK2B (reactome) CCT7	false
6176	reactome	CSNK2B (reactome) CCT8	false
6177	intact	CSNK2B (intact) CD81	false
6178	intact	CSNK2B (intact) CDK2AP1	false
6179	intact	CSNK2B (intact) CENPB	false
6180	intact	CSNK2B (intact) CEP170	false
6181	intact	CSNK2B (intact) CLIP1	false
6182	intact	CSNK2B (intact) COIL	false
6183	intact	CSNK2B (intact) COL4A2	false
6184	intact	CSNK2B (intact) CPSF3L	false
6185	reactome	CSNK2B (reactome) CSNK2A1	false
6186	reactome	CSNK2B (reactome) CSNK2A2	false
6187	intact	CSNK2B (intact) DNMT1	false
6188	reactome	CSNK2B (reactome) DVL1	false
6189	reactome	CSNK2B (reactome) DVL2	false
6190	reactome	CSNK2B (reactome) DVL3	false
6191	intact	CSNK2B (intact) EIF1B	false
6192	intact	CSNK2B (intact) EIF3H	false
6193	intact	CSNK2B (intact) EIF6	false
6194	intact	CSNK2B (intact) EPS8	false
6195	intact	CSNK2B (intact) ERCC8	false
6196	intact	CSNK2B (intact) EZH2	false
6197	intact	CSNK2B (intact) FAF1	false
6198	intact	CSNK2B (intact) FBXL15	false
6199	intact	CSNK2B (intact) FBXL5	false
6200	intact	CSNK2B (intact) FGB	false
6201	intact	CSNK2B (intact) FTH1	false
6202	intact	CSNK2B (intact) GAMT	false
6203	intact	CSNK2B (intact) GBP2	false
6204	intact	CSNK2B (intact) GH1	false
6205	intact	CSNK2B (intact) GLB1	false
6206	reactome	CSNK2B (reactome) GNB1	false
6207	reactome	CSNK2B (reactome) GNB2	false
6208	reactome	CSNK2B (reactome) GNB3	false
6209	reactome	CSNK2B (reactome) GNB4	false
6210	reactome	CSNK2B (reactome) GNB5	false
6211	intact	CSNK2B (intact) GRK2	false
6212	intact	CSNK2B (intact) ITSN1	false
6213	intact	CSNK2B (intact) KIF2C	false
6214	reactome	CSNK2B (reactome) L1CAM	false
6215	intact	CSNK2B (intact) LCK	false
6216	intact	CSNK2B (intact) LEPR	false
6217	intact	CSNK2B (intact) LMO4	false
6218	intact	CSNK2B (intact) LYN	false
6219	intact	CSNK2B (intact) MAGEB2	false
6220	intact	CSNK2B (intact) MCRS1	false
6221	intact	CSNK2B (intact) MTIF2	false
6222	intact	CSNK2B (intact) NAP1L1	false
6223	reactome	CSNK2B (reactome) NCAPG	false
6224	intact	CSNK2B (intact) NOTCH3	false
6225	intact	CSNK2B (intact) NRBP1	false
6226	intact	CSNK2B (intact) ODC1	false
6227	reactome	CSNK2B (reactome) PDCL	false
6228	intact	CSNK2B (intact) PDS5A	false
6229	intact	CSNK2B (intact) PHC2	false
6230	intact	CSNK2B (intact) PLXNA3	false
6231	intact	CSNK2B (intact) POT1	false
6232	intact	CSNK2B (intact) PPID	false
6233	intact	CSNK2B (intact) PPP1CA	false
6234	intact	CSNK2B (intact) PPP1CB	false
6235	intact	CSNK2B (intact) PPP1CC	false
6236	intact	CSNK2B (intact) PPP2CA	false
6237	intact	CSNK2B (intact) PPP2R1A	false
6238	intact	CSNK2B (intact) PPP2R1B	false
6239	intact	CSNK2B (intact) PPP2R5E	false
6240	intact	CSNK2B (intact) PRKAB2	false
6241	intact	CSNK2B (intact) PROC	false
6242	intact	CSNK2B (intact) PTPRK	false
6243	intact	CSNK2B (intact) RAD51	false
6244	intact	CSNK2B (intact) RFC1	false
6245	intact	CSNK2B (intact) RNF2	false
6246	intact	CSNK2B (intact) RNPS1	false
6247	intact	CSNK2B (intact) RPA1	false
6248	intact	CSNK2B (intact) RPL13	false
6249	intact	CSNK2B (intact) RPL5	false
6250	intact	CSNK2B (intact) RPS6KA2	false
6251	intact	CSNK2B (intact) RPS6KA3	false
6252	intact	CSNK2B (intact) RPS6KA5	false
6253	intact	CSNK2B (intact) RXRA	false
6254	intact	CSNK2B (intact) SARNP	false
6255	intact	CSNK2B (intact) SDHA	false
6256	intact	CSNK2B (intact) SEC11A	false
6257	intact	CSNK2B (intact) SIMC1	false
6258	intact	CSNK2B (intact) SIRT1	false
6259	reactome	CSNK2B (reactome) SMC2	false
6260	reactome	CSNK2B (reactome) SMC4	false
6261	reactome	CSNK2B (reactome) SSRP1	false
6262	intact	CSNK2B (intact) STAT5A	false
6263	intact	CSNK2B (intact) STAU1	false
6264	intact	CSNK2B (intact) STK16	false
6265	intact	CSNK2B (intact) SUMO2	false
6266	reactome	CSNK2B (reactome) SUPT16H	false
6267	intact	CSNK2B (intact) SYNE4	false
6268	intact	CSNK2B (intact) TAF1D	false
6269	reactome	CSNK2B (reactome) TCP1	false
6270	intact	CSNK2B (intact) TCTEX1D2	false
6271	intact	CSNK2B (intact) TLE1	false
6272	reactome	CSNK2B (reactome) TP53	false
6273	intact	CSNK2B (intact) TP53BP2	false
6274	intact	CSNK2B (intact) TRIM54	false
6275	intact	CSNK2B (intact) TUBB2B	false
6276	intact	CSNK2B (intact) UPF1	false
6277	intact	CSNK2B (intact) UTP14A	false
6278	intact	CSNK2B (intact) VCAM1	false
6279	intact	CSNK2B (intact) VDAC1	false
6280	intact	CSNK2B (intact) WDR1	false
6281	intact	CSNK2B (intact) WDR48	false
6282	intact	CSNK2B (intact) ZNHIT1	false
6283	reactome	CTSZ (reactome) AGT	false
6284	reactome	CTSZ (reactome) AREG	false
6285	reactome	CTSZ (reactome) ATP6AP2	false
6286	intact	CTSZ (intact) BACH2	false
6287	reactome	CTSZ (reactome) BET1	false
6288	reactome	CTSZ (reactome) CD59	false
6289	reactome	CTSZ (reactome) CNIH1	false
6290	reactome	CTSZ (reactome) CNIH2	false
6291	reactome	CTSZ (reactome) CNIH3	false
6292	reactome	CTSZ (reactome) COL7A1	false
6293	reactome	CTSZ (reactome) CSNK1D	false
6294	reactome	CTSZ (reactome) CTSC	false
6295	intact	CTSZ (intact) CYSRT1	false
6296	reactome	CTSZ (reactome) F5	false
6297	reactome	CTSZ (reactome) F8	false
6298	reactome	CTSZ (reactome) FOLR1	false
6299	reactome	CTSZ (reactome) GOLGA2	false
6300	reactome	CTSZ (reactome) GORASP1	false
6301	reactome	CTSZ (reactome) GOSR2	false
6302	reactome	CTSZ (reactome) GRIA1	false
[truncated: 16,554 more rows]
