# Supplementary material for: Platelet function is modified by common sequence variation in megakaryocyte super enhancers
Source: Nat Commun. 2017 Jul 13;8:16058. doi: 10.1038/ncomms16058 (PMC5511350; doi:10.1038/ncomms16058)
Supplement: Supplementary Data 10 [file ncomms16058-s10.zip › CytoscapeSession-2016_12_13-09_08/tables/36-t_complete_network.txt/SHARED_ATTRS-org.cytoscape.model.CyNode-36+shared+node.cytable]

CyCSV-Version	1
SUID	degree.layout	e_status	eb_mean	gene_type	H3K27ac_signal	mk_mean	overlap	se_cell_types	se_type	shared name
java.lang.Long	java.lang.Integer	java.lang.String	java.lang.Double	java.lang.String	java.lang.String	java.lang.Double	java.lang.String	java.lang.String	java.lang.String	java.lang.String
	mutable	mutable	mutable	mutable	mutable	mutable	mutable	mutable	mutable
36 shared node
72	4	none	41.598743439	plt_gwas	\N	11.354680061	intronic_or_intergenic	\N	\N	ABCC5
73	1		66.398200989	interactor	\N	1.686421752		\N	\N	CD44
74	4		37.396980286	interactor	15978.55957031	28.173448563		MK	se+te	HMMR
75	2		0.6125620604	interactor	\N	0.0761408806		\N	\N	RBP5
76	5		28.627849579	interactor	\N	20.099802017		\N	\N	SMC2
77	12	none	12.596386909	plt_gwas	\N	7.8604984283	intronic_or_intergenic	\N	\N	ABCD3
78	1		1.1086044312	interactor	\N	2.4065856934		\N	\N	ABCD1
79	5		4.7440915108	interactor	26403.48046875	4.0127229691		MK&EB	se+te	BRF2
80	3		34.261077881	interactor	\N	28.114627838		\N	\N	C20orf24
81	3		13.953634262	interactor	\N	17.234788895		\N	\N	CLN3
82	2		7.7918629646	interactor	40327.3984375	157.43299866		MK	se+te	MEST
83	2		2.8244678974	interactor	\N	5.3081321716		\N	\N	PELO
84	2		11.760306358	interactor	\N	11.490838051		\N	\N	PEX19
85	2		10.360391617	interactor	\N	19.819375992		\N	\N	PGRMC1
86	11		100.8576355	interactor	\N	112.34336853		\N	\N	PSMA1
87	65	none	3.032325983	plt_gwas	\N	21.92417717	intronic_or_intergenic	\N	\N	PTP4A3
88	4		153.49223328	interactor	24438.40039062	717.63421631		MK&EB	se+te	STOM
89	4		6.4346022606	interactor	\N	0.7415786982		\N	\N	TUFT1
90	10	none	10.021572113	plt_gwas	\N	6.7295618057	intronic_or_intergenic	\N	\N	ABCF3
91	2		53.28900528	interactor	\N	48.703456879		\N	\N	ACIN1
92	2		9.2046613693	interactor	\N	6.4376912117		\N	\N	DLEU1
93	3		6.1857609749	interactor	11582.48046875	3.7093994617		MK	se+te	FCHSD2
94	1	none	5.6622424126	plt_gwas	\N	5.1729855537	intronic_or_intergenic	\N	\N	HIRIP3
95	2		6.519906044	interactor	\N	4.2748112679		\N	\N	NOA1
96	1		7.9324345589	interactor	25999.22070312	18.977993011		MK&EB	se-only	SLC35E1
97	3		0.9085291624	interactor	\N	1.8048979044		\N	\N	SPP1
98	2		54.056510925	interactor	\N	42.067691803		\N	\N	TBPL1
99	2		5.7459774017	interactor	30461.43945312	8.5345277786		MK&EB	se+te	TOE1
100	8		13.903213501	interactor	\N	11.48038578		\N	\N	TRIM27
101	2	SE	1.7550054789	plt_gwas	\N	2.6330292225	intronic_or_intergenic	\N	\N	ABHD15
102	7		0.0065080854	interactor	\N	0.0015756459		\N	\N	KRT34
103	6		115.30375671	interactor	\N	226.38792419		\N	\N	SAT1
104	104	none	17.873514175	plt_gwas	19468.80078125	57.864265442	intronic_or_intergenic	MK	se+te	ABI1
105	20		10.225248337	interactor	\N	6.477016449		\N	\N	ABL1
106	1		3.548979044	interactor	\N	3.5704441071		\N	\N	ABL2
107	26		865.33782959	interactor	20072.5	2963.8369141		MK	se+te	ACTB
108	6		157.15145874	interactor	\N	789.96606445		\N	\N	ACTG1
109	14		45.661705017	interactor	12126.79980469	101.47982025		MK	se-only	ACTR2
110	12		110.5679245	interactor	\N	215.20692444		\N	\N	ACTR3
111	12		19.740650177	interactor	\N	21.130342484		\N	\N	ARPC1A
112	5		48.31634903	interactor	\N	151.21913147		\N	\N	ARPC1B
113	149	none	66.808479309	plt_gwas	19267.38085938	166.49412537	exonic_or_splice	MK&EB	se+te	ARPC2
114	13		110.02416229	interactor	\N	181.95692444		\N	\N	ARPC3
115	13		67.183654785	interactor	\N	171.37771606		\N	\N	ARPC4
116	12		46.534778595	interactor	\N	101.51026917		\N	\N	ARPC5
117	6		2.77546978	interactor	\N	1.1299676895		\N	\N	BAIAP2
118	6		1.9181898832	interactor	\N	1.7935519218		\N	\N	BCAR1
119	6		45.120197296	interactor	20646.88085938	57.441669464		MK	se+te	BRK1
120	9		0.023627121	interactor	\N	0.0433807261		\N	\N	CACNA1A
121	5		9.4095020294	interactor	\N	19.744007111		\N	\N	CBLB
122	8		0.5157062411	interactor	\N	0.0588584431		\N	\N	CD247
123	15		0.0179221127	interactor	\N	0.0082787769		\N	\N	CD3G
124	30		92.679748535	interactor	53609.3984375	117.43089294		MK&EB	se-only	CDC42
125	2		0.1413155496	interactor	\N	0.2391773313		\N	\N	CDH23
126	16		10.042539597	interactor	\N	8.9344987869		\N	\N	CRK
127	56	TE	21.369186401	plt_gwas	14839.94042969	37.30770874	intronic_or_intergenic	MK	se-only	CRKL
128	5		5.434024334	interactor	\N	25.253128052		\N	\N	CYFIP1
129	5		3.2130479813	interactor	\N	3.8249294758		\N	\N	CYFIP2
130	5		1.8529889584	interactor	\N	10.289974213		\N	\N	DOCK1
131	3		9.593252182	interactor	\N	7.7544741631		\N	\N	DST
132	59	SEconst	23.496700287	plt_gwas	25878.640625	51.957702637	intronic_or_intergenic	MK&EB	se+te	ELMO1
133	3		8.2046413422	interactor	\N	22.954177856		\N	\N	ELMO2
134	5		1.1893429756	interactor	\N	0.0710451305		\N	\N	FCGR1A
135	5		24.20042038	interactor	12828.29980469	120.11865234		MK	se+te	FCGR2A
136	5		0.2102075368	interactor	\N	0.0345699675		\N	\N	FCGR3A
137	2		10.557537079	interactor	30649.51953125	19.940643311		MK&EB	se+te	FES
138	23		32.778079987	interactor	32311.91992188	108.57813263		MK&EB	se+te	FYN
139	3		3.0340247154	interactor	\N	0.122571595		\N	\N	GAS7
140	35		29.62859726	interactor	45122	48.250682831		MK&EB	se+te	GRB2
141	5		7.1001791954	interactor	\N	1.1800183058		\N	\N	HCK
142	18		276.29522705	interactor	\N	280.56628418		\N	\N	HNRNPK
143	15		263.59133911	interactor	\N	125.61353302		\N	\N	HSP90AA1
144	25		510.11694336	interactor	\N	415.91461182		\N	\N	HSPA8
145	5		0.0017637906	interactor	\N	0.0011122614		\N	\N	IGHG1
146	5		0.0105328113	interactor	\N	0.0019667358		\N	\N	IGHG2
147	5		0.0095447879	interactor	\N	0.0018910557		\N	\N	IGHG4
148	7		0.0118275937	interactor	\N	0.0035049815		\N	\N	IGHV2-5
149	7		0.0112599852	interactor	\N	0.0031851369		\N	\N	IGHV3-23
150	7		0.0103098042	interactor	\N	0.0033603169		\N	\N	IGKV1-5
151	7		0.0135558108	interactor	\N	0.0036994542		\N	\N	IGKV1D-16
152	7		0.0085170949	interactor	\N	0.0034872214		\N	\N	IGKV4-1
153	7		0.0140880272	interactor	\N	0.1798701584		\N	\N	IGLV1-51
154	6		21.907520294	interactor	\N	43.04258728		\N	\N	INPPL1
155	3		0.150292784	interactor	\N	0.0345388688		\N	\N	ITK
156	3		0.008247707	interactor	\N	0.0560186841		\N	\N	KDR
157	3		0.0103475032	interactor	\N	0.002353457		\N	\N	KIAA0408
158	2		49.499866486	interactor	\N	46.41765976		\N	\N	KTN1
159	11		0.0622205473	interactor	\N	0.0172790587		\N	\N	LCK
160	7		11.24034977	interactor	58003.6796875	101.37129974		MK&EB	se+te	LCP2
161	121	SEconst	17.418798447	plt_gwas	23832.72070312	45.340015411	intronic_or_intergenic	MK&EB	se+te	LYN
162	8		53.737442017	interactor	\N	43.071865082		\N	\N	MAPK1
163	3		6.7336678505	interactor	\N	14.986653328		\N	\N	MAPK3
164	2		45.12922287	interactor	19453.11914062	53.863872528		MK&EB	se+te	MRFAP1
165	4		0.0041214922	interactor	\N	0.0036053371		\N	\N	MYH2
166	4		0.2619399428	interactor	\N	0.7080227733		\N	\N	MYO10
167	113	none	7.0980491638	plt_gwas	\N	10.524859428	intronic_or_intergenic	\N	\N	MYO1C
168	2		0.3958143592	interactor	\N	1.9043771029		\N	\N	NCF1
169	13		10.481061935	interactor	\N	16.619720459		\N	\N	NCK1
170	6		12.526545525	interactor	\N	31.249706268		\N	\N	NCKAP1
171	5		19.73591423	interactor	\N	59.518074036		\N	\N	NCKAP1L
172	5		4.8622922897	interactor	\N	16.574743271		\N	\N	NCKIPSD
173	5		0.2211309969	interactor	\N	0.136709094		\N	\N	NEB
174	2	none	10.166825294	plt_gwas	\N	22.320375443	exonic_or_splice	\N	\N	NIN
175	2		0.3583984077	interactor	\N	0.3517832756		\N	\N	NXN
176	16		20.596475601	interactor	\N	9.4973230362		\N	\N	PIK3CA
177	12		11.986368179	interactor	17556	83.913795471		MK	se-only	PIK3CB
178	27		20.515485764	interactor	\N	15.018307686		\N	\N	PIK3R1
179	13		15.62512207	interactor	\N	1.4035671949		\N	\N	PIK3R2
180	4		3.1177761555	interactor	\N	1.310141325		\N	\N	PIK3R3
181	11		4.2140746117	interactor	\N	1.7618175745		\N	\N	PLCG1
182	4		30.141410828	interactor	\N	39.222084045		\N	\N	PRKAA1
183	13		27.308553696	interactor	54530.83984375	44.247550964		MK&EB	se+te	PTK2
184	9		3.3512384892	interactor	\N	0.2215914279		\N	\N	PXN
185	23		70.70880127	interactor	18491	70.183273315		MK&EB	se-only	RAC1
186	2		12.533938408	interactor	\N	34.714588165		\N	\N	RASA1
187	3		1.607596159	interactor	\N	0.3024709523		\N	\N	SHB
188	5		7.8356981277	interactor	\N	0.8989543915		\N	\N	SORBS1
189	21		15.649046898	interactor	18865.80078125	68.255638123		MK&EB	se-only	SOS1
190	5		290.23474121	interactor	\N	57.078643799		\N	\N	SPTA1
191	22		3.2285077572	interactor	\N	54.707454681		\N	\N	SRC
192	5		13.561569214	interactor	\N	13.256526947		\N	\N	SRP68
193	235	TE	26.694297791	plt_gwas	\N	21.624349594	intronic_or_intergenic	\N	\N	SRRM1
194	11		13.902657509	interactor	106625.3984375	51.41191864		MK&EB	se+te	SYK
195	2		7.36581707	interactor	\N	9.00481987		\N	\N	SYNE2
196	7		81.357254028	interactor	\N	290.29568481		\N	\N	TLN1
197	16		6.2203116417	interactor	\N	30.27281189		\N	\N	VAV1
198	16		0.7526733279	interactor	\N	0.295481205		\N	\N	VAV2
199	14		4.3556332588	interactor	27155.51953125	19.273672104		MK	se+te	VAV3
200	3		59.382526398	interactor	38463.359375	55.387283325		MK&EB	se+te	VEGFA
201	6		6.4685373306	interactor	\N	16.566953659		\N	\N	WAS
202	12	none	8.9776668549	plt_gwas	\N	10.725777626	intronic_or_intergenic	\N	\N	WASF1
203	5		24.338026047	interactor	48072.9609375	17.714082718		MK&EB	se+te	WASF2
204	169	none	3.4558207989	plt_gwas	\N	3.7975268364	intronic_or_intergenic	\N	\N	WASL
205	5		9.3482580185	interactor	22300.74023438	61.587566376		MK	se+te	WIPF1
206	4		4.0377597809	interactor	\N	7.1576375961		\N	\N	WIPF2
207	4		6.9930748E-4	interactor	\N	0.024792105		\N	\N	WIPF3
208	7		6.8055605888	interactor	\N	26.752555847		\N	\N	YES1
209	5	none	5.4600610733	plt_gwas	\N	4.3919792175	intronic_or_intergenic	\N	\N	ACADS
210	3		14.89119339	interactor	\N	12.699720383		\N	\N	ECHS1
211	2		69.951347351	interactor	\N	120.73040771		\N	\N	ETFA
212	2		32.761039734	interactor	\N	24.683870316		\N	\N	ETFB
213	4		64.590675354	interactor	\N	49.586071014		\N	\N	HADHA
214	4		30.029191971	interactor	\N	30.39232254		\N	\N	HADHB
215	2	none	0.099402301	plt_gwas	\N	0.0465103686	intronic_or_intergenic	\N	\N	ACOX2
216	3		13.536232948	interactor	\N	18.093811035		\N	\N	DYNLT1
217	3		47.685150146	interactor	\N	83.51197052		\N	\N	HSD17B4
218	3	none	7.3756203651	plt_gwas	\N	16.285579681	exonic_or_splice	\N	\N	ACSL5
219	8		5.8271613121	interactor	\N	9.8808641434		\N	\N	CREB3
220	2		0.0599616542	interactor	\N	0.0195732787		\N	\N	ELOVL3
221	3	none	4.0571470261	plt_gwas	10843.36035156	70.330108643	intronic_or_intergenic	MK	se+te	ELOVL7
222	39	none	13.848542213	plt_gwas	15055.20019531	197.2890625	intronic_or_intergenic	MK	se-only	ACTN1
223	6		0.0055004247	interactor	\N	8.6692336E-4		\N	\N	ACTN3
224	7		14.098804474	interactor	\N	14.900428772		\N	\N	APC
225	17	SE	14.746709824	plt_gwas	\N	16.231275558	intronic_or_intergenic	\N	\N	ATXN2
226	7		13.153790474	interactor	25290.24023438	13.935088158		MK&EB	se-only	ATXN7
227	2		7.6352829933	interactor	\N	8.2920732498		\N	\N	C11orf57
228	5		0.0203822684	interactor	\N	0.0223017521		\N	\N	CAMK2A
229	4		7.3719334602	interactor	\N	9.158203125		\N	\N	COIL
230	5		77.67162323	interactor	\N	53.430408478		\N	\N	CTNNA1
231	2		54.709644318	interactor	\N	34.406311035		\N	\N	EIF2S1
232	3		2.1211428642	interactor	\N	0.0879356489		\N	\N	ESR2
233	2		16.495704651	interactor	49471.37890625	8.6318597794		MK&EB	se+te	FXN
234	49	SEconst	77.021148682	plt_gwas	\N	127.3564682	exonic_or_splice	\N	\N	GFI1B
235	4		12.891137123	interactor	12277.44042969	19.396255493		MK	se-only	GIT2
236	13		22.865745544	interactor	\N	16.618890762		\N	\N	GTF2H1
237	10		23.114959717	interactor	\N	26.0878582		\N	\N	HSPB1
238	3		0.0952986181	interactor	\N	0.1852368563		\N	\N	KIRREL
239	6		73.224494934	interactor	13124.28027344	67.995399475		MK	se-only	KPNA2
240	11		0.0995674506	interactor	\N	0.6060746908		\N	\N	LNX1
241	2		0.0015853025	interactor	\N	0.0013135525		\N	\N	MAGEA11
242	14		0.0023531273	interactor	\N	0.0010452282		\N	\N	MTNR1A
243	13		0.0025829321	interactor	\N	0.0016971923		\N	\N	MTNR1B
244	2		0.006380301	interactor	\N	0.0013111115		\N	\N	MYOZ2
245	3		0.0120526589	interactor	\N	0.004040366		\N	\N	NPHS1
246	4		1.7620236874	interactor	\N	0.5503515601		\N	\N	NUMBL
247	2		0.2607065141	interactor	\N	0.1548234224		\N	\N	OAS1
248	2		10.099742889	interactor	\N	9.6444244385		\N	\N	PDHX
249	6		11.6615839	interactor	\N	6.7433714867		\N	\N	PIAS4
250	7	SEconst	35.849514008	plt_gwas	69619.796875	936.17272949	exonic_or_splice	MK&EB	se-only	PLEK
251	4		15.263280869	interactor	\N	14.565125465		\N	\N	PSEN1
252	10		1815.1983643	interactor	\N	1505.168335		\N	\N	RPS27
253	35	none	6.7042388916	plt_gwas	\N	2.1831483841	intronic_or_intergenic	\N	\N	SDC4
254	4		0.0018853156	interactor	\N	0.0013091463		\N	\N	SPERT
255	2		0.0409530103	interactor	\N	0.1328187287		\N	\N	USP2
256	3		6.8866863251	interactor	\N	6.0328526497		\N	\N	XRCC4
257	2		10.454264641	interactor	19988.30078125	149.51249695		MK	se-only	ZYX
258	15	none	3.0426535606	plt_gwas	25401.22070312	1.0067504644	intronic_or_intergenic	MK	se+te	ADAMTSL4
259	1		0.1356387734	interactor	\N	0.2180763632		\N	\N	ADAMTS13
260	3		1.9294036627	interactor	\N	0.0617432892		\N	\N	AQP1
261	3		0.5414296985	interactor	\N	4.4870252609		\N	\N	CATSPER1
262	2		0.1808133423	interactor	\N	0.1981105655		\N	\N	COL8A1
263	2		155.93356323	interactor	\N	15.175920486		\N	\N	CTSB
264	2		0.5065876245	interactor	\N	0.1212998107		\N	\N	FBLN1
265	4		4.9124855995	interactor	\N	13.366879463		\N	\N	FHL3
266	6		0.0124623897	interactor	\N	0.0017841914		\N	\N	KRTAP4-12
267	3		0.0200780127	interactor	\N	0.0278116576		\N	\N	OTX1
268	6		38.929409027	interactor	\N	33.988082886		\N	\N	PLSCR1
269	8		1.6201277971	interactor	\N	0.1518867612		\N	\N	SORBS3
270	4		3.5270082951	interactor	\N	5.7989683151		\N	\N	SPRY2
271	2		10.48882103	interactor	\N	8.2023439407		\N	\N	STK16
272	3		115.83885193	interactor	22701.90039062	2218.7961426		MK	se+te	THBS1
273	4		10.724705696	interactor	\N	27.018451691		\N	\N	TUBGCP4
274	2	SE	7.17476511	plt_gwas	\N	4.947488308	exonic_or_splice	\N	\N	ADGRE5
275	71	none	26.127281189	plt_gwas	26491.40039062	63.272449493	intronic_or_intergenic	MK&EB	se+te	CD55
276	1	none	2.1006104946	plt_gwas	\N	5.1113319397	intronic_or_intergenic	\N	\N	ADHFE1
277	6		19.144586563	interactor	125287.5	59.960140228		MK&EB	se-only	GNAQ
278	4	none	72.78427887	plt_gwas	\N	26.628976822	exonic_or_splice	\N	\N	ADIPOR1
279	3		5.2415118217	interactor	\N	10.834765434		\N	\N	APPL1
280	2		8.7058916092	interactor	13591.20019531	5.2017755508		MK&EB	se+te	DPH3
281	2		4.3930773735	interactor	39754.19921875	4.6660833359		MK&EB	se+te	NFKBIL1
282	7		79.257339478	interactor	\N	27.007104874		\N	\N	STK11
283	100	none	2.2634835243	plt_gwas	27776	0.0991858393	intronic_or_intergenic	MK	se+te	ADM
284	8		0.0239892378	interactor	\N	0.003910813		\N	\N	ADCY1
285	8		0.009551568	interactor	\N	0.0107044047		\N	\N	ADCY2
286	8		2.9371213913	interactor	\N	7.2797026634		\N	\N	ADCY3
287	8		0.1718505621	interactor	13500.5	0.4597028494		MK	se+te	ADCY4
288	8		0.0209532809	interactor	\N	0.0219615959		\N	\N	ADCY5
289	8		4.671125412	interactor	\N	132.40428162		\N	\N	ADCY6
290	8		30.373788834	interactor	17795.24023438	11.557909012		MK	se+te	ADCY7
291	8		0.001153759	interactor	\N	7.0581317E-4		\N	\N	ADCY8
292	8		0.2024747729	interactor	\N	0.2563965619		\N	\N	ADCY9
293	5		0.0073011019	interactor	\N	0.0020192482		\N	\N	ADCYAP1
294	5		0.0048274831	interactor	\N	0.004283221		\N	\N	ADCYAP1R1
295	4		0.5936698318	interactor	\N	0.5036332011		\N	\N	ADM2
296	8		0.9678269029	interactor	21824.66015625	9.617650032		MK	se+te	ADORA2A
297	7		9.7522687912	interactor	\N	4.0575528145		\N	\N	ADORA2B
298	4		0.0277034044	interactor	20519.61914062	0.523312211		MK	se+te	ADRB1
299	13		1.39666605	interactor	15389.66015625	0.2355387062		MK&EB	se-only	ADRB2
300	4		0.1492503732	interactor	\N	6.9373538E-4		\N	\N	ADRB3
301	18		0.0207083151	interactor	\N	0.0028326574		\N	\N	AVP
302	13		0.0212058108	interactor	\N	0.002272397		\N	\N	AVPR2
303	4		0.0079558324	interactor	\N	0.0079411278		\N	\N	CALCA
304	4		0.0473755039	interactor	\N	0.016412206		\N	\N	CALCB
305	4		0.0083430205	interactor	\N	0.0025715409		\N	\N	CALCR
306	4		0.7530474663	interactor	\N	0.295738399		\N	\N	CALCRL
307	4		0.0088895401	interactor	\N	0.0030883139		\N	\N	CGA
308	107	none	0.0100155137	plt_gwas	\N	0.0021597992	intronic_or_intergenic	\N	\N	CRH
309	4		0.0188858937	interactor	\N	0.0197533928		\N	\N	CRHR1
310	4		0.0092001082	interactor	\N	0.0087691098		\N	\N	CRHR2
311	4		0.0010007356	interactor	\N	4.0798506E-4		\N	\N	DRD1
312	4		0.0058822851	interactor	\N	9.3991606E-4		\N	\N	DRD5
313	4		0.0013936209	interactor	\N	9.8197965E-4		\N	\N	FSHB
314	4		0.0047781109	interactor	\N	0.0048002847		\N	\N	FSHR
315	9		0.0049780351	interactor	\N	0.0044168876		\N	\N	GCG
316	9		0.0056410222	interactor	\N	0.0187798645		\N	\N	GCGR
317	4		0.0050810874	interactor	\N	0.0036913981		\N	\N	GHRH
318	4		0.0200409014	interactor	\N	0.020723436		\N	\N	GHRHR
319	4		0.0072555398	interactor	\N	0.002693187		\N	\N	GIP
320	4		0.91449368	interactor	\N	1.4107846022		\N	\N	GIPR
321	4		0.0134736411	interactor	\N	0.096075587		\N	\N	GLP1R
322	4		0.0031698849	interactor	\N	0.0026419184		\N	\N	GLP2R
323	126	SE	194.00035095	plt_gwas	20460	236.99049377	intronic_or_intergenic	MK&EB	se-only	GNAS
324	18		37.05821228	interactor	\N	56.678218842		\N	\N	GNB1
325	12		15.839391708	interactor	\N	0.2755158842		\N	\N	GNG2
326	4		0.457599014	interactor	\N	0.0734838247		\N	\N	GPBAR1
327	4		0.0094771655	interactor	\N	0.0017761983		\N	\N	GPR15
328	4		0.0656564161	interactor	\N	0.0888407379		\N	\N	GPR150
329	4		2.1571393013	interactor	\N	1.0722265244		\N	\N	GPR176
330	4		0.0382439457	interactor	\N	0.0067886715		\N	\N	GPR20
331	4		0.0070630382	interactor	\N	0.0020809933		\N	\N	GPR25
332	4		0.3742351234	interactor	\N	0.1720723957		\N	\N	GPR27
333	4		0.0094124684	interactor	\N	0.0018379582		\N	\N	GPR32
334	4		0.006666102	interactor	\N	0.0012399924		\N	\N	GPR45
335	4		0.0207124557	interactor	\N	0.0087450277		\N	\N	GPR83
336	100	none	0.0476920754	plt_gwas	12613.44042969	0.0406893045	intronic_or_intergenic	MK&EB	se+te	GPR84
337	4		0.8797856569	interactor	\N	0.0543092899		\N	\N	HRH2
338	4		0.0130787045	interactor	\N	0.0315920413		\N	\N	HTR4
339	4		0.0079644294	interactor	\N	0.0020813469		\N	\N	HTR6
340	4		0.6764491796	interactor	\N	0.0126535175		\N	\N	HTR7
341	4		0.0206508245	interactor	\N	0.0203641355		\N	\N	IAPP
342	4		0.0753018931	interactor	\N	0.7754009962		\N	\N	INSL3
343	4		0.0092656622	interactor	\N	0.0025806346		\N	\N	LHB
344	4		0.0051116655	interactor	\N	0.0082139615		\N	\N	LHCGR
345	4		0.9098402262	interactor	\N	1.326406002		\N	\N	MC1R
346	4		0.0047645606	interactor	\N	9.2187582E-4		\N	\N	MC2R
347	4		0.0087132538	interactor	\N	0.0018712848		\N	\N	MC3R
348	4		0.0070650866	interactor	\N	0.0017851372		\N	\N	MC4R
349	4		0.0022534116	interactor	\N	0.0010554902		\N	\N	MC5R
350	9		0.0119648753	interactor	\N	0.0048052319		\N	\N	NPS
351	9		0.0071671298	interactor	\N	0.0113148419		\N	\N	NPSR1
352	9		2.6359167099	interactor	\N	1.7976980209		\N	\N	P2RY11
353	14		6.3087654114	interactor	\N	18.200334549		\N	\N	PIK3CG
354	13		2.6881520748	interactor	\N	1.8496917486		\N	\N	PIK3R5
355	12		0.8626338243	interactor	\N	9.698972702		\N	\N	PIK3R6
356	11		0.8395258784	interactor	\N	0.3261558414		\N	\N	PLCB1
357	11		5.0458693504	interactor	\N	44.432445526		\N	\N	PLCB2
358	11		7.7973971367	interactor	\N	15.080160141		\N	\N	PLCB3
359	8		0.4143683314	interactor	\N	0.5247858763		\N	\N	POMC
360	4		0.3227394223	interactor	\N	1.2830922604		\N	\N	PTGDR
361	4		1.4571915865	interactor	\N	1.2029958963		\N	\N	PTGER2
362	4		1.2472236156	interactor	\N	0.3153191507		\N	\N	PTGER4
363	4		1.0856076479	interactor	11972.87988281	18.564107895		MK	se-only	PTGIR
364	4		0.002239954	interactor	\N	0.0012304196		\N	\N	PTH
365	4		0.0052751931	interactor	\N	0.1518412083		\N	\N	PTH1R
366	4		0.0139415739	interactor	\N	0.0225123782		\N	\N	PTH2
367	4		2.0966188908	interactor	\N	0.349969238		\N	\N	PTH2R
368	4		0.0280434545	interactor	\N	0.0103335436		\N	\N	PTHLH
369	4		0.9242341518	interactor	23464.3203125	4.42588377		MK	se+te	RAMP1
370	4		0.0201023202	interactor	\N	0.0217298158		\N	\N	RAMP2
371	4		0.0192356482	interactor	\N	0.0375241712		\N	\N	RAMP3
372	4		0.1529215872	interactor	\N	1.5224394798		\N	\N	RLN2
373	8		0.1035521403	interactor	\N	0.0968995914		\N	\N	RLN3
374	4		0.0145031419	interactor	\N	0.0064381119		\N	\N	RXFP1
375	4		8.5864926E-4	interactor	\N	3.8026963E-4		\N	\N	RXFP2
376	4		0.0155971041	interactor	\N	0.0034814375		\N	\N	SCT
377	4		0.0022019104	interactor	\N	0.0011833925		\N	\N	SCTR
378	4		0.0081358915	interactor	\N	0.0023158002		\N	\N	TAAR1
379	4		0.0029898561	interactor	\N	0.0018725764		\N	\N	TSHB
380	4		0.0245574508	interactor	11808.40039062	0.5484890342		MK	se+te	TSHR
381	4		0.0240983963	interactor	\N	0.7919722199		\N	\N	VIP
382	4		0.202705726	interactor	\N	0.0478683859		\N	\N	VIPR1
383	4		0.0206834786	interactor	\N	0.0479570255		\N	\N	VIPR2
384	1	none	0.4983014762	plt_gwas	\N	0.3187048137	intronic_or_intergenic	\N	\N	AFF3
385	7		15.038446426	interactor	\N	19.257873535		\N	\N	CDK9
386	3	none	2.6434001923	plt_gwas	\N	9.7147951126	intronic_or_intergenic	\N	\N	AHCYL2
387	2		29.42309761	interactor	15051.79980469	14.148095131		MK&EB	se+te	BAP1
388	21		6.4423928261	interactor	\N	8.937625885		\N	\N	TRAF6
389	5		17.290029526	interactor	\N	10.654368401		\N	\N	WDR48
390	8	none	13.978633881	plt_gwas	\N	11.713710785	intronic_or_intergenic	\N	\N	AKAP10
391	13		7.4272079468	interactor	\N	9.5709266663		\N	\N	PRKACA
392	3		12.729727745	interactor	\N	86.738685608		\N	\N	PRKACB
393	3		0.017525997	interactor	34773.51953125	0.0016654332		MK	se+te	PRKACG
394	5		36.506855011	interactor	\N	98.179748535		\N	\N	PRKAR1A
395	3		3.9997024536	interactor	\N	4.976017952		\N	\N	PRKAR1B
396	2		10.459702492	interactor	\N	10.385286331		\N	\N	PRKAR2A
397	8		62.033836365	interactor	31655	248.40985107		MK&EB	se+te	PRKAR2B
398	6		51.687709808	interactor	58966.6015625	153.20700073		MK&EB	se+te	RAB11A
399	3	TE	4.1415910721	plt_gwas	\N	3.1036536694	intronic_or_intergenic	\N	\N	ALG12
400	2		8.643693924	interactor	\N	8.1479797363		\N	\N	ALG9
401	2		24.01455307	interactor	\N	63.806816101		\N	\N	PRDX4
402	6		958.62506104	interactor	\N	687.75317383		\N	\N	RPL13A
403	2	none	8.646979332	plt_gwas	\N	7.3774642944	intronic_or_intergenic	\N	\N	ALG3
404	6	none	0.3026192188	plt_gwas	\N	0.0210269578	intronic_or_intergenic	\N	\N	ALOX15B
405	2		1.1791301966	interactor	\N	0.050493028		\N	\N	ALOX5
406	3		11.776429176	interactor	\N	3.3563027382		\N	\N	ALOX5AP
407	3		0.0024466147	interactor	\N	0.0020465907		\N	\N	CTAG1A
408	3		0.002554829	interactor	\N	0.0019262503		\N	\N	CTAG1B
409	2		1.569314599	interactor	27040.83984375	15.754089355		MK&EB	se-only	LTC4S
410	3		9.631606102	interactor	\N	6.3455896378		\N	\N	TRIM21
411	1	none	2.5209050179	plt_gwas	27776	0.8814446926	intronic_or_intergenic	MK	se+te	AMPD3
412	2		27.625244141	interactor	\N	21.335449219		\N	\N	ADSL
413	2	none	0.0029566749	plt_gwas	\N	0.0018760627	intronic_or_intergenic	\N	\N	ANGPTL3
414	5		4.1333575249	interactor	\N	9.1262969971		\N	\N	ITGAV
415	5		0.0543614514	interactor	\N	0.1588301361		\N	\N	LPL
416	79	none	19.873754501	plt_gwas	\N	42.466266632	intronic_or_intergenic	\N	\N	ANKRD28
417	1		15.085741043	interactor	\N	10.231590271		\N	\N	ABCF2
418	2		0.090260081	interactor	\N	0.0610409714		\N	\N	ANK2
419	1		10.985651016	interactor	\N	7.0311479568		\N	\N	ANKFY1
420	4		2.0788753033	interactor	\N	0.7703433037		\N	\N	AREG
421	11		40.731834412	interactor	26590.19921875	38.239154816		MK&EB	se-only	ARHGEF2
422	1		0.9595421553	interactor	\N	1.8735349178		\N	\N	BCL3
423	2			interactor	\N			\N	\N	CCDC187
424	5		44.616333008	interactor	\N	13.610070229		\N	\N	CD59
425	4		26.373506546	interactor	\N	24.616821289		\N	\N	CNIH1
426	4		0.1199092567	interactor	\N	0.182227388		\N	\N	CNIH2
427	4		0.4995587766	interactor	\N	0.7233847976		\N	\N	CNIH3
428	4		0.1787905991	interactor	\N	0.2929685414		\N	\N	COL7A1
429	10		24.532775879	interactor	17466.6796875	17.758068085		MK	se+te	CSNK1D
430	131	none	64.738105774	plt_gwas	39754.19921875	63.445419312	intronic_or_intergenic	MK&EB	se+te	CSNK2B
431	4		90.934547424	interactor	\N	68.099510193		\N	\N	CTSC
432	70	none	29.656164169	plt_gwas	\N	14.030029297	intronic_or_intergenic	\N	\N	CTSZ
433	4		549.76452637	interactor	16216.16015625	437.72024536		MK	se+te	EEF1G
434	3		6.7480258942	interactor	39754.19921875	9.4800539017		MK&EB	se+te	EHMT2
435	4		91.878768921	interactor	\N	64.037574768		\N	\N	EIF3D
436	8		0.0128038423	interactor	\N	0.0997887328		\N	\N	F5
437	8		0.315669328	interactor	\N	0.8158596158		\N	\N	F8
438	5		0.002402561	interactor	20879.77929688	0.0479762107		MK&EB	se+te	FOLR1
439	5		37.084903717	interactor	\N	10.637547493		\N	\N	GADD45GIP1
440	22		12.9144907	interactor	\N	29.022169113		\N	\N	GOLGA2
441	5		11.246196747	interactor	\N	17.66702652		\N	\N	GORASP1
442	6		21.467710495	interactor	\N	21.650098801		\N	\N	GOSR2
443	5		0.0172023382	interactor	\N	0.0177862421		\N	\N	GRIA1
444	13		60.158336639	interactor	\N	59.319019318		\N	\N	HNRNPR
445	2		0.0248516779	interactor	\N	0.0313525386		\N	\N	INCA1
446	7		22.053911209	interactor	\N	30.791540146		\N	\N	LMAN1
447	4		20.556146622	interactor	\N	38.582546234		\N	\N	MCFD2
448	3		50.258514404	interactor	\N	84.132255554		\N	\N	MOB1A
449	2		56.008304596	interactor	20250.72070312	51.763744354		MK&EB	se+te	MOB1B
450	2		126.69086456	interactor	\N	115.61434174		\N	\N	NCL
451	3		2.2037248611	interactor	\N	2.5744578838		\N	\N	NFKBIE
452	3		9.1528930664	interactor	\N	11.537585258		\N	\N	NOTCH2
453	3		0.6730356216	interactor	\N	0.0278977286		\N	\N	NOTCH3
454	3		11.241024971	interactor	\N	5.1714339256		\N	\N	PIBF1
455	3		28.840480804	interactor	\N	28.741439819		\N	\N	PPP6C
456	3		28.027326584	interactor	\N	42.696205139		\N	\N	PPP6R1
457	1		14.288142204	interactor	\N	16.113380432		\N	\N	PPP6R2
458	3		53.177215576	interactor	27589.56054688	56.537830353		MK&EB	se+te	PPP6R3
459	5		28.886663437	interactor	12126.79980469	47.110221863		MK	se-only	RAB1A
460	8		25.081235886	interactor	\N	44.54901123		\N	\N	RAB1B
461	11		35.646465302	interactor	\N	45.962692261		\N	\N	SEC13
462	8		24.262937546	interactor	\N	25.158102036		\N	\N	SEC22B
463	7		7.2972679138	interactor	\N	25.532190323		\N	\N	SEC23A
464	4		12.165206909	interactor	\N	14.134095192		\N	\N	SEC23IP
465	8		6.7108120918	interactor	\N	7.8730063438		\N	\N	SEC24A
466	8		7.614238739	interactor	\N	7.5629401207		\N	\N	SEC24B
467	7		21.900730133	interactor	\N	29.039007187		\N	\N	SEC24C
468	7		5.4339156151	interactor	\N	26.51843071		\N	\N	SEC24D
469	7		31.423311234	interactor	20088.27929688	47.580833435		MK	se+te	SEC31A
470	65	none	1.0336283445	plt_gwas	\N	0.0835717246	exonic_or_splice	\N	\N	SERPINA1
471	2		2.2063157558	interactor	\N	1.2561317682		\N	\N	SNX18
472	8		20.500104904	interactor	\N	17.005214691		\N	\N	STX5
473	4		0.1436938941	interactor	\N	0.0569574945		\N	\N	TGFA
474	2		14.438669205	interactor	\N	0.1226341203		\N	\N	TGM2
475	2		7.5341801643	interactor	14839.94042969	5.5836906433		MK	se-only	THAP7
476	7		52.334720612	interactor	\N	66.50718689		\N	\N	TMED10
477	8		36.850162506	interactor	\N	66.74370575		\N	\N	TMED2
478	4		14.742433548	interactor	\N	16.587675095		\N	\N	TRAPPC1
479	4		18.346155167	interactor	\N	13.526490211		\N	\N	TRAPPC10
480	4		9.0069818497	interactor	32956.6796875	32.185306549		MK&EB	se-only	TRAPPC2
481	4		12.028995514	interactor	\N	5.6681909561		\N	\N	TRAPPC2L
482	4		27.74123764	interactor	\N	26.657752991		\N	\N	TRAPPC3
483	4		21.582008362	interactor	\N	15.787365913		\N	\N	TRAPPC4
484	4		31.186021805	interactor	\N	32.545204163		\N	\N	TRAPPC5
485	4		6.8505573273	interactor	\N	19.087429047		\N	\N	TRAPPC6A
486	4		20.071481705	interactor	\N	14.205226898		\N	\N	TRAPPC6B
487	4		6.1547245979	interactor	25464.91992188	6.6247987747		MK&EB	se+te	TRAPPC9
488	6		14.203806877	interactor	\N	25.796014786		\N	\N	USO1
489	3		8.5031785965	interactor	\N	6.6371321678		\N	\N	USP21
490	2		3.0173530579	interactor	32626.91992188	1.746399045		MK&EB	se-only	USP49
491	2		0.0466571078	interactor	\N	0.0178125855		\N	\N	WHRN
492	2		29.572946548	interactor	11063.44042969	32.135135651		MK	se-only	YTHDC1
493	3		1.5249627829	interactor	\N	2.9167208672		\N	\N	ZNF512B
494	23	none	78.021156311	plt_gwas	\N	45.308742523	intronic_or_intergenic	\N	\N	ANP32B
495	13		43.120132446	interactor	17807.83984375	17.832632065		MK&EB	se+te	AURKA
496	4		49.483535767	interactor	\N	36.606651306		\N	\N	BAX
497	5		5.7618579865	interactor	\N	6.753223896		\N	\N	BCL10
498	11		35.731761932	interactor	\N	42.091255188		\N	\N	BUB1
499	8		0.0543793924	interactor	\N	0.0615380257		\N	\N	DCC
500	5		10.936326981	interactor	\N	5.0447597504		\N	\N	FBXW7
501	3		0.2385038137	interactor	\N	0.1079885587		\N	\N	HNF4A
502	2		33.625679016	interactor	\N	23.359880447		\N	\N	KPNA1
503	22		0.0141392592	interactor	\N	0.0142374421		\N	\N	MCC
504	6		3.1506853104	interactor	\N	8.7884645462		\N	\N	MLH3
505	1		38.456588745	interactor	\N	20.737630844		\N	\N	PHB
506	3		4.5741915703	interactor	\N	4.7040319443		\N	\N	PMS2
507	5		43.567001343	interactor	\N	34.012905121		\N	\N	PTEN
508	1		13.127116203	interactor	41367.16015625	63.43907547		MK&EB	se+te	PTPN12
509	6		10.433586121	interactor	19922.640625	38.298088074		MK&EB	se+te	PTPRJ
510	7		63.143505096	interactor	\N	47.688488007		\N	\N	SDCBP
511	13		47.509040833	interactor	\N	73.471679688		\N	\N	SMAD2
512	2		14.829375267	interactor	\N	18.420423508		\N	\N	SMARCD1
513	5		5.7184052467	interactor	\N	0.1263322383		\N	\N	TLR2
514	13		0.0044040531	interactor	\N	0.0170878097		\N	\N	VCAM1
515	158	none	54.683387756	plt_gwas	\N	45.119747162	intronic_or_intergenic	\N	\N	AP2B1
516	11		9.7411575317	interactor	\N	3.289317131		\N	\N	AAK1
517	9		47.221061707	interactor	\N	23.706279755		\N	\N	AGFG1
518	9		0.0151605289	interactor	\N	0.0173415486		\N	\N	AMPH
519	4		13.570251465	interactor	\N	14.697096825		\N	\N	AP1M1
520	4		0.0171501227	interactor	\N	0.4329751134		\N	\N	AP1M2
521	12		38.000904083	interactor	\N	17.146944046		\N	\N	AP2A1
522	12		10.956578255	interactor	\N	5.096581459		\N	\N	AP2A2
523	13		106.10826874	interactor	\N	87.573638916		\N	\N	AP2M1
524	12		60.755645752	interactor	\N	46.269359589		\N	\N	AP2S1
525	16		7.9682138E-4	interactor	\N	2.3268849E-4		\N	\N	APOB
526	13		12.20676136	interactor	\N	49.196376801		\N	\N	ARRB1
527	11		19.983362198	interactor	\N	19.834444046		\N	\N	ARRB2
528	1		45.806682587	interactor	\N	56.719043732		\N	\N	ATP6V1G1
529	2		21.79520607	interactor	\N	15.521404266		\N	\N	ATP6V1H
530	10		1.0788221359	interactor	\N	3.182541132		\N	\N	BIN1
531	215	none	2.657343626	plt_gwas	\N	4.5408306122	intronic_or_intergenic	\N	\N	CBL
532	12		0.0109720957	interactor	\N	0.0099129826		\N	\N	CD3D
533	10		6.2963495255	interactor	\N	6.9921631813		\N	\N	CD4
534	2		207.8444519	interactor	\N	42.042877197		\N	\N	CD74
535	3		0.0704367608	interactor	\N	0.0112942671		\N	\N	CD8B
536	9		0.0259031672	interactor	\N	0.0519081242		\N	\N	CFTR
537	13		0.0106944535	interactor	\N	0.1695173532		\N	\N	CHRM2
538	12		79.692062378	interactor	\N	89.486701965		\N	\N	CLTA
539	9		15.911466599	interactor	\N	20.704063416		\N	\N	CLTB
540	12		157.46134949	interactor	\N	112.39842987		\N	\N	CLTC
541	9		0.7788732052	interactor	\N	0.0727060959		\N	\N	CLTCL1
542	10		24.943918228	interactor	\N	48.791202545		\N	\N	CTTN
543	9		14.581301689	interactor	\N	33.666053772		\N	\N	DAB2
544	10		25.55594635	interactor	\N	36.206188202		\N	\N	DNAJC6
545	2		2.7706999779	interactor	\N	3.190060854		\N	\N	DNAL4
546	3		1.1834181547	interactor	\N	3.4409925938		\N	\N	DNM1
547	13		63.97164917	interactor	\N	46.147373199		\N	\N	DNM2
548	12	none	10.650533676	plt_gwas	\N	167.75926208	promoter	\N	\N	DNM3
549	14		20.649065018	interactor	14045.21972656	11.998960495		MK&EB	se-only	DVL2
550	6		0.8951983452	interactor	\N	7.7343387604		\N	\N	EFNB1
551	6		0.0974837095	interactor	\N	5.1298685074		\N	\N	EFNB2
552	6		0.0148835303	interactor	\N	0.0063325013		\N	\N	EFNB3
553	14		0.8957069516	interactor	\N	28.323448181		\N	\N	EGF
554	30		0.0095280996	interactor	\N	0.0158913545		\N	\N	EGFR
555	6		0.1133891046	interactor	\N	0.2088059336		\N	\N	EPHB1
556	6		0.0521396287	interactor	\N	0.0081021162		\N	\N	EPHB2
557	71	none	0.153028667	plt_gwas	\N	0.0018704991	intronic_or_intergenic	\N	\N	EPHB3
558	6		3.0562233925	interactor	\N	0.3636257946		\N	\N	EPHB4
559	6		2.4651114941	interactor	\N	0.0605776049		\N	\N	EPHB6
560	9		8.6582269669	interactor	\N	6.5866179466		\N	\N	EPN1
561	9		5.637609005	interactor	\N	0.4770084918		\N	\N	EPN2
562	9		43.202571869	interactor	18438.80078125	73.514305115		MK&EB	se+te	EPS15
563	3		18.673398972	interactor	\N	2.6465740204		\N	\N	EZR
564	6	none	56.321144104	plt_gwas	\N	11.725547791	intronic_or_intergenic	\N	\N	FAM46C
565	10		1.4395089149	interactor	\N	2.1937820911		\N	\N	FCHO1
566	9		22.734418869	interactor	\N	3.7570722103		\N	\N	FCHO2
567	10		6.9907650948	interactor	21459	10.455309868		MK&EB	se-only	FNBP1
568	9		4.8408484459	interactor	\N	36.708560944		\N	\N	FNBP1L
569	10		0.4024248123	interactor	\N	1.0412988663		\N	\N	FZD4
570	9		13.928261757	interactor	\N	13.204398155		\N	\N	GAK
571	10		103.4418869	interactor	\N	32.754814148		\N	\N	GAPVD1
572	1		0.0197986793	interactor	\N	0.0204351265		\N	\N	GRIA2
573	3		0.0554740466	interactor	\N	0.1709096879		\N	\N	GRIP1
574	9		2.0957427025	interactor	\N	1.0348123312		\N	\N	HIP1
575	9		1.3396936655	interactor	\N	0.6587356329		\N	\N	HIP1R
576	2		83.493598938	interactor	\N	17.949998856		\N	\N	HLA-DPA1
577	2		29.449001312	interactor	\N	7.8200426102		\N	\N	HLA-DPB1
578	2		18.445859909	interactor	\N	0.0823991597		\N	\N	HLA-DQA1
579	2		0.2371766567	interactor	\N	0.0268773865		\N	\N	HLA-DQA2
580	2		0.1849943548	interactor	\N	0.0022753987		\N	\N	HLA-DQB2
581	58	none	184.6736145	plt_gwas	\N	9.3128023148	intronic_or_intergenic	\N	\N	HLA-DRA
582	2		38.64239502	interactor	\N	3.6778929234		\N	\N	HLA-DRB1
583	2		13.244997978	interactor	\N	0.3353300393		\N	\N	HLA-DRB5
584	10		20.924694061	interactor	\N	7.3867659569		\N	\N	IGF2R
585	21		5.45373106	interactor	\N	4.035135746		\N	\N	ITSN1
586	9		0.0102940416	interactor	\N	5.6189811E-4		\N	\N	KIAA0319
587	3		16.346273422	interactor	\N	9.0044603348		\N	\N	KIF4A
588	3		0.0466547757	interactor	\N	0.0127737885		\N	\N	KIF4B
589	4		0.4099615216	interactor	\N	0.0559918024		\N	\N	L1CAM
590	11		35.576313019	interactor	\N	57.051822662		\N	\N	LDLR
591	95	TE	4.6516871452	plt_gwas	27224.8203125	17.16324234	exonic_or_splice	MK&EB	se+te	LDLRAP1
592	12		0.0051925518	interactor	\N	0.0049634711		\N	\N	LRP2
593	10		71.543807983	interactor	\N	123.7966156		\N	\N	M6PR
594	6		30.443119049	interactor	37783.44140625	18.599784851		MK&EB	se+te	MLH1
595	9		10.286373138	interactor	\N	8.4882259369		\N	\N	NECAP1
596	4		0.0067848712	interactor	\N	0.0032017748		\N	\N	NGF
597	6		10.364743233	interactor	\N	12.243069649		\N	\N	NSF
598	38	none	2.5583307743	plt_gwas	11822.36035156	0.5158810616	intronic_or_intergenic	MK	se+te	NTRK1
599	13		25.077474594	interactor	\N	16.952919006		\N	\N	NUP54
600	18		2.7596392632	interactor	\N	4.0081911087		\N	\N	OCRL
601	2		0.0641180128	interactor	\N	0.085583739		\N	\N	OSBPL10
602	10		25.893707275	interactor	47845.5	56.172649384		MK&EB	se+te	PACSIN2
603	9		199.59494019	interactor	24331.80078125	71.186271667		MK&EB	se+te	PICALM
604	11		1.6906244755	interactor	\N	2.8414657116		\N	\N	PICK1
605	12		10.957674026	interactor	\N	11.171210289		\N	\N	PIK3C2A
606	3		2.6837954521	interactor	\N	3.9834170341		\N	\N	PIP5K1C
607	15		5.4041113853	interactor	\N	4.6021332741		\N	\N	POM121
608	6		3.1379508972	interactor	\N	15.017407417		\N	\N	PRKCA
609	5		12.798270226	interactor	24240.72070312	74.579078674		MK&EB	se+te	PRKCB
610	2		0.0062415297	interactor	\N	0.0146628236		\N	\N	PRKCG
611	11		16.859596252	interactor	\N	25.493665695		\N	\N	RAB5A
612	9		7.7794837952	interactor	\N	10.178931236		\N	\N	REPS1
613	9		8.7922439575	interactor	\N	2.3571305275		\N	\N	REPS2
614	2		1.108879447	interactor	\N	0.2821235955		\N	\N	RIBC2
615	22		48.544940948	interactor	\N	39.858673096		\N	\N	RNPS1
616	34		646.64666748	interactor	37765.44140625	503.99682617		MK&EB	se+te	RPS27A
617	2		29.699493408	interactor	\N	25.562591553		\N	\N	RPS6KA1
618	2		1.4197006226	interactor	\N	0.7230492234		\N	\N	RPS6KA2
619	2		20.498260498	interactor	\N	24.660430908		\N	\N	RPS6KA3
620	5		3.0463678837	interactor	21105.83984375	5.7573080063		MK&EB	se+te	RPS6KA5
621	9		4.4603624344	interactor	\N	1.960924387		\N	\N	SCARB2
622	9		0.6797046065	interactor	\N	0.0310080014		\N	\N	SGIP1
623	13		0.0080472082	interactor	\N	0.0098824976		\N	\N	SH3GL2
624	10		0.0052499329	interactor	\N	0.0053360481		\N	\N	SLC18A3
625	8		93.992027283	interactor	\N	57.918102264		\N	\N	SLC25A6
626	9		1.9048075676	interactor	\N	2.389800787		\N	\N	SLC2A8
627	107	none	18.913198471	plt_gwas	\N	17.301790237	intronic_or_intergenic	\N	\N	SNX9
628	108	SEconst	35.56137085	plt_gwas	31664.5	163.74658203	exonic_or_splice	MK&EB	se+te	STON2
629	12		5.6801633835	interactor	\N	4.6298294067		\N	\N	SYNJ1
630	10		1.7961976528	interactor	\N	3.0631690025		\N	\N	SYNJ2
631	11		0.046506647	interactor	\N	0.0250027366		\N	\N	SYT1
632	9		0.0016743169	interactor	\N	1.9427614E-4		\N	\N	SYT2
633	9		0.0025106589	interactor	\N	0.0022023066		\N	\N	SYT9
634	3		39.184841156	interactor	\N	33.404144287		\N	\N	TERF2IP
635	9		0.1386447996	interactor	\N	0.28395769		\N	\N	TF
636	11		1460.8299561	interactor	23137.30078125	29.320589066		MK&EB	se+te	TFRC
637	11		16.198036194	interactor	\N	36.299354553		\N	\N	TGOLN2
638	3		3.9427165985	interactor	12784.79980469	3.6488425732		MK	se-only	THAP1
639	16		4.2658009529	interactor	\N	16.556520462		\N	\N	TRIP10
640	2		22.107789993	interactor	\N	14.964039803		\N	\N	TXN2
641	14		38.557861328	interactor	\N	53.931243896		\N	\N	U2AF1
642	34		532.04071045	interactor	\N	335.84844971		\N	\N	UBA52
643	31		975.06097412	interactor	\N	574.41375732		\N	\N	UBB
644	31		505.2381897	interactor	36882.640625	671.32275391		MK&EB	se+te	UBC
645	12		5.8377766609	interactor	\N	7.3550710678		\N	\N	VAMP2
646	12		16.79766655	interactor	\N	23.775365829		\N	\N	VAMP3
647	127	none	3.548979044	plt_gwas	\N	4.5910096169	intronic_or_intergenic	\N	\N	VAMP4
648	9		24.690536499	interactor	\N	38.830265045		\N	\N	VAMP7
649	108	none	31.979976654	plt_gwas	\N	59.695102692	intronic_or_intergenic	\N	\N	VAMP8
650	3		0.3309857249	interactor	\N	2.2145051956		\N	\N	VLDLR
651	10		0.0089215105	interactor	16249.12011719	0.4560248256		MK	se-only	WNT5A
652	3	none	1.818991065	plt_gwas	\N	4.7154765129	exonic_or_splice	\N	\N	APOBR
653	4	none	135.94087219	plt_gwas	\N	6.4521923065	intronic_or_intergenic	\N	\N	APOC1
654	4	none	0.0081554409	plt_gwas	\N	0.0022593231	exonic_or_splice	\N	\N	APOC4
655	25	none	0.0170287881	plt_gwas	\N	0.0031563153	exonic_or_splice	\N	\N	APOC2
656	4		3.701802969	interactor	\N	0.4387594461		\N	\N	AGRN
657	5		0.0825723857	interactor	\N	0.0143401781		\N	\N	APOA1
658	3		0.0279975012	interactor	11821.44042969	0.0293427445		MK	se-only	APOA2
659	3		0.0066171535	interactor	\N	0.0018266346		\N	\N	APOA4
660	3		0.0083142864	interactor	\N	0.0070625436		\N	\N	APOC3
661	36	none	47.26594162	plt_gwas	\N	0.7827609181	exonic_or_splice	\N	\N	APOE
662	3		0.0327969417	interactor	\N	0.0908895731		\N	\N	GPC1
663	3		0.1626540124	interactor	\N	0.6799343824		\N	\N	GPC2
664	3		0.0017474286	interactor	\N	0.0079935528		\N	\N	GPC3
665	3		0.1560466886	interactor	\N	0.0100376727		\N	\N	GPC4
666	4		0.053428553	interactor	\N	0.7075768709		\N	\N	GPC5
667	3		0.1176666096	interactor	\N	0.0168633945		\N	\N	GPC6
668	3		0.0058471556	interactor	\N	0.0020841379		\N	\N	GPIHBP1
669	4		3.3401978016	interactor	15175.6796875	0.5812687874		MK&EB	se+te	HSPG2
670	3		4.2725892067	interactor	\N	0.081461072		\N	\N	LRP1
671	3		7.4078483582	interactor	\N	19.521179199		\N	\N	LRP8
672	3		0.0394737273	interactor	\N	0.0038364416		\N	\N	RBP1
673	5		0.0312036555	interactor	\N	0.0095837144		\N	\N	SDC1
674	5		0.8294793963	interactor	\N	0.1535437107		\N	\N	SDC2
675	3		0.4287771285	interactor	\N	0.0220137071		\N	\N	SDC3
676	9		0.7153209448	interactor	\N	0.4321562648		\N	\N	A2M
677	10		23.333498001	interactor	\N	37.146514893		\N	\N	APP
678	5		11.770071983	interactor	\N	11.151901245		\N	\N	ARFGAP1
679	7		45.621997833	interactor	22167.59960938	46.936237335		MK&EB	se+te	CDC37
680	5		11.86876297	interactor	\N	4.482316494		\N	\N	ECSIT
681	2		12.802238464	interactor	\N	3.3122906685		\N	\N	GCDH
682	3		0.4719194472	interactor	\N	0.0264520925		\N	\N	HP
683	2		9.7017860413	interactor	\N	4.7173161507		\N	\N	IFIT3
684	2		70.968063354	interactor	\N	33.79693222		\N	\N	PDCD4
685	2	none	93.518569946	plt_gwas	\N	5.9413714409	intronic_or_intergenic	\N	\N	TMCC2
686	9	none	0.0045799832	plt_gwas	\N	0.0038487378	exonic_or_splice	\N	\N	APOH
687	6		23.972324371	interactor	\N	28.710128784		\N	\N	AKT1
688	3		0.0732798204	interactor	\N	0.0022632352		\N	\N	CLEC4G
689	4		1.7291465998	interactor	\N	0.0395658053		\N	\N	GEM
690	6		76.854187012	interactor	24475.5	1981.9173584		MK&EB	se+te	PF4
691	3		0.1031098887	interactor	\N	0.2165594846		\N	\N	PLG
692	2		25.314313889	interactor	24240.72070312	40.065673828		MK&EB	se+te	RBBP6
693	19		16.499334335	interactor	\N	13.445171356		\N	\N	TP53
694	80	none	15.034837723	plt_gwas	11582.48046875	34.217594147	intronic_or_intergenic	MK	se-only	ARAP1
695	13		9.0863199234	interactor	\N	6.0330939293		\N	\N	ABR
696	11		13.339372635	interactor	\N	28.302495956		\N	\N	AKAP13
697	13		7.6672654152	interactor	\N	15.752672195		\N	\N	ARHGAP4
698	11		28.550373077	interactor	\N	42.731655121		\N	\N	ARHGDIA
699	9		80.143600464	interactor	\N	274.66165161		\N	\N	ARHGDIB
700	9		0.0797690228	interactor	\N	0.0253471248		\N	\N	ARHGDIG
701	10		2.8551375866	interactor	\N	0.9000922441		\N	\N	ARHGEF11
702	17		50.477615356	interactor	\N	51.88086319		\N	\N	ARHGEF12
703	10		0.0054765497	interactor	\N	0.0108265914		\N	\N	ARHGEF16
704	10		0.4123107493	interactor	11582.48046875	0.7120187879		MK	se-only	ARHGEF17
705	10		5.3014478683	interactor	\N	4.4662537575		\N	\N	ARHGEF18
706	10		2.4335620403	interactor	\N	0.6810837388		\N	\N	ARHGEF19
707	93	none	1.2352433205	plt_gwas	\N	27.171537399	intronic_or_intergenic	\N	\N	ARHGEF3
708	11		0.0187019035	interactor	\N	0.0269805249		\N	\N	ARHGEF4
709	10		6.8946795464	interactor	\N	11.466044426		\N	\N	ARHGEF6
710	12		11.556522369	interactor	\N	28.599235535		\N	\N	ARHGEF7
711	10		1.9999476671	interactor	\N	11.505209923		\N	\N	ARHGEF9
712	2		40.924137115	interactor	\N	23.784639359		\N	\N	ARIH2
713	6		0.0053978204	interactor	\N	0.0777808502		\N	\N	BTC
714	10		25.853862762	interactor	\N	6.2284030914		\N	\N	ECT2
715	14		0.8516224623	interactor	\N	0.8507593274		\N	\N	ERBB2
716	8		0.0948991999	interactor	\N	0.0636586547		\N	\N	ERBB3
717	8		0.0093342019	interactor	\N	0.0095231459		\N	\N	ERBB4
718	6		1.9244977236	interactor	32715.59960938	15.975079536		MK&EB	se+te	EREG
719	10		0.0192312244	interactor	\N	0.0483581759		\N	\N	FGD1
720	89	none	3.9671978951	plt_gwas	35715.05859375	0.0408826284	intronic_or_intergenic	MK&EB	se+te	FGD2
721	10		4.1550731659	interactor	\N	11.728713989		\N	\N	FGD3
722	88	none	1.1255242825	plt_gwas	12140.09960938	2.023812294	intronic_or_intergenic	MK	se+te	FGD4
723	4		1.3548774719	interactor	\N	0.4509269297		\N	\N	FGFR3
724	10		11.905970573	interactor	11750.24023438	21.452688217		MK	se+te	GDI1
725	9		96.043380737	interactor	\N	75.415283203		\N	\N	GDI2
726	6		1.1704308987	interactor	\N	18.798555374		\N	\N	HBEGF
727	274	none	3.0845630169	plt_gwas	\N	109.89331055	exonic_or_splice	\N	\N	KALRN
728	10		0.0232105125	interactor	\N	0.0260090698		\N	\N	MCF2
729	10		0.1951318085	interactor	\N	5.6841979027		\N	\N	MCF2L
730	10		25.872741699	interactor	\N	74.383934021		\N	\N	NET1
731	11		0.0291191284	interactor	\N	0.0172807872		\N	\N	NGEF
732	6		0.7559009194	interactor	\N	0.0924645439		\N	\N	NRG1
733	6		0.0070279515	interactor	\N	0.0232088864		\N	\N	NRG2
734	6		0.0745503902	interactor	\N	0.0737399906		\N	\N	NRG4
735	10		1.9774714708	interactor	\N	1.6002629995		\N	\N	OBSCN
736	10		2.8615400791	interactor	\N	9.4357910156		\N	\N	PLEKHG2
737	10		0.0139145534	interactor	\N	0.006683189		\N	\N	PLEKHG5
738	10		8.5570888519	interactor	37847.87890625	2.202255249		MK&EB	se-only	PREX1
739	4		0.0209941808	interactor	15258.05957031	0.0354759581		MK	se+te	PTK6
740	12		47.122001648	interactor	\N	116.49752045		\N	\N	RAC2
741	12		1.9598010778	interactor	\N	6.7332639694		\N	\N	RAC3
742	13		0.0387056395	interactor	\N	0.0745556056		\N	\N	RASGRF2
743	19		111.43149567	interactor	\N	152.58319092		\N	\N	RHOA
744	16		10.209819794	interactor	\N	6.1432261467		\N	\N	RHOB
745	12		1.4974250793	interactor	\N	3.5999500751		\N	\N	RHOBTB1
746	12		1.3555835485	interactor	\N	1.9672173262		\N	\N	RHOBTB2
747	15		19.743019104	interactor	\N	84.390090942		\N	\N	RHOC
748	13		0.0031691559	interactor	37540.80078125	0.0019792644		MK&EB	se+te	RHOD
749	123	SEconst	4.6040668488	plt_gwas	\N	41.046272278	exonic_or_splice	\N	\N	RHOF
750	13		26.255619049	interactor	48780.16015625	32.820392609		MK&EB	se+te	RHOG
751	12		2.501606226	interactor	\N	3.9126307964		\N	\N	RHOH
752	13		0.0032703115	interactor	\N	0.0182730127		\N	\N	RHOJ
753	12		7.3281273842	interactor	\N	14.116297722		\N	\N	RHOQ
754	13		22.634380341	interactor	\N	14.937278748		\N	\N	RHOT1
755	12		15.535380363	interactor	\N	11.619793892		\N	\N	RHOT2
756	12		0.7655413747	interactor	\N	0.3332341015		\N	\N	RHOU
757	12		0.0527722389	interactor	\N	0.0096252058		\N	\N	RHOV
758	12		12.461950302	interactor	\N	14.857131958		\N	\N	SOS2
759	4		6.9700331688	interactor	35653.80078125	5.45302248		MK	se-only	TAB1
760	13		1.6544423103	interactor	\N	0.3086985648		\N	\N	TIAM1
761	11		2.2996456623	interactor	\N	1.8351496458		\N	\N	TIAM2
762	14		8.5461425781	interactor	\N	5.9089016914		\N	\N	TRIO
763	6		98.155212402	interactor	\N	93.592475891		\N	\N	XRCC6
764	65	none	24.302761078	plt_gwas	\N	41.16053772	intronic_or_intergenic	\N	\N	ARHGAP15
765	11		26.823274612	interactor	\N	22.282018661		\N	\N	KDM1A
766	5		17.930263519	interactor	\N	8.2272348404		\N	\N	PRNP
767	64	SE	4.8655023575	plt_gwas	\N	21.567121506	exonic_or_splice	\N	\N	ARHGAP25
768	11		9.0830497742	interactor	\N	10.740267754		\N	\N	HTT
769	68	none	6.1075763702	plt_gwas	38524.640625	39.343074799	intronic_or_intergenic	MK&EB	se+te	ARHGAP45
770	10		0.1770682484	interactor	\N	0.0764865801		\N	\N	HSF2BP
771	3		0.1713700593	interactor	\N	0.2593362033		\N	\N	PPP1R13B
772	8		7.8137106895	interactor	\N	6.1690201759		\N	\N	RINT1
773	76	none	8.3805198669	plt_gwas	\N	21.5025177	exonic_or_splice	\N	\N	ARHGAP9
774	3		0.7514707446	interactor	\N	0.0180734731		\N	\N	ABI3
775	14		0.0663812906	interactor	\N	0.1725514233		\N	\N	CYSRT1
776	4		0.0059156138	interactor	\N	0.0116395094		\N	\N	FASLG
777	2		14.752019882	interactor	\N	52.997779846		\N	\N	FHL2
778	5		5.4441409111	interactor	\N	0.3019722998		\N	\N	GOLGA6L9
779	8		50.027359009	interactor	16390.6796875	73.257453918		MK&EB	se-only	MAPK14
780	2		6.1992602348	interactor	\N	6.5491809845		\N	\N	NME7
781	66	TE	0.2806294858	plt_gwas	\N	0.1269997656	intronic_or_intergenic	\N	\N	RBPMS
782	8		0.0468675382	interactor	\N	0.0333682634		\N	\N	SMAD9
783	14		47.233341217	interactor	\N	35.538619995		\N	\N	SNRPC
784	34	none	22.843349457	plt_gwas	17928.4609375	31.254081726	intronic_or_intergenic	MK&EB	se+te	TSC22D4
785	5		2.7843654156	interactor	\N	0.2621128857		\N	\N	ARAP2
786	5		0.2490279824	interactor	\N	0.1600066274		\N	\N	ARAP3
787	5		6.6096453667	interactor	\N	23.298057556		\N	\N	ARHGAP1
788	6		2.3929238319	interactor	\N	3.959271431		\N	\N	ARHGAP10
789	5		28.507293701	interactor	\N	21.338224411		\N	\N	ARHGAP11A
790	5		23.537149429	interactor	\N	15.312507629		\N	\N	ARHGAP11B
791	5		3.8489484787	interactor	\N	5.3696889877		\N	\N	ARHGAP12
792	5		13.384803772	interactor	\N	10.517284393		\N	\N	ARHGAP17
793	5		16.318998337	interactor	40372.01953125	98.540733337		MK&EB	se+te	ARHGAP18
794	5		13.997097969	interactor	\N	12.616808891		\N	\N	ARHGAP19
795	5		0.0284177884	interactor	\N	0.0196883138		\N	\N	ARHGAP20
796	5		0.9458841085	interactor	\N	0.7042309046		\N	\N	ARHGAP22
797	5		10.395572662	interactor	\N	0.1922266781		\N	\N	ARHGAP23
798	5		1.1372259855	interactor	\N	2.1526401043		\N	\N	ARHGAP24
799	6		5.7665848732	interactor	\N	0.3806286752		\N	\N	ARHGAP26
800	5		0.0578448996	interactor	\N	0.0242451187		\N	\N	ARHGAP28
801	5		0.0372158699	interactor	\N	0.015066674		\N	\N	ARHGAP29
802	5		5.16528368	interactor	\N	9.0000486374		\N	\N	ARHGAP30
803	5		1.7283409834	interactor	\N	0.8232148886		\N	\N	ARHGAP31
804	5		1.6758810282	interactor	\N	8.2300329208		\N	\N	ARHGAP32
805	5		3.2152013779	interactor	\N	1.6808809042		\N	\N	ARHGAP33
806	5		11.359563828	interactor	\N	10.316865921		\N	\N	ARHGAP35
807	5		0.0020168468	interactor	\N	0.0018098162		\N	\N	ARHGAP36
808	5		0.0729252771	interactor	\N	0.0080154045		\N	\N	ARHGAP39
809	5		0.0096335839	interactor	\N	0.0021123379		\N	\N	ARHGAP40
810	5		0.0188261196	interactor	\N	0.0302823577		\N	\N	ARHGAP44
811	5		13.902240753	interactor	\N	23.258716583		\N	\N	ARHGAP5
812	5		5.1452298164	interactor	\N	63.118251801		\N	\N	ARHGAP6
813	5		1.1607495546	interactor	\N	0.6912608743		\N	\N	ARHGAP8
814	9		10.389233589	interactor	13556.78027344	18.929849625		MK	se+te	ARHGEF1
815	10		6.8679800034	interactor	\N	17.197086334		\N	\N	BCR
816	10		4.3127250671	interactor	39218.51953125	9.4005670547		MK	se+te	CEP70
817	5		0.4178302586	interactor	\N	0.1629682332		\N	\N	CHN1
818	5		3.763389349	interactor	\N	0.6923310757		\N	\N	CHN2
819	93	none	19.255371094	plt_gwas	10843.36035156	13.677060127	intronic_or_intergenic	MK	se-only	DEPDC1B
820	5		1.6629548073	interactor	\N	0.6768565178		\N	\N	DEPDC7
821	8		10.899642944	interactor	\N	40.190876007		\N	\N	DLC1
822	5		6.8766388893	interactor	\N	4.4633517265		\N	\N	FAM13A
823	6		12.64004612	interactor	\N	17.123126984		\N	\N	FAM13B
824	5		3.3047473431	interactor	\N	3.8405284882		\N	\N	GMIP
825	247	SEconst	17.964542389	plt_gwas	\N	28.066030502	intronic_or_intergenic	\N	\N	GNA12
826	9		23.076158524	interactor	19704.69921875	51.007873535		MK	se+te	GNA13
827	8		14.455862045	interactor	14660.09960938	35.583072662		MK	se-only	INPP5B
828	5		8.3804368973	interactor	\N	5.3573527336		\N	\N	MYO9A
829	66	SEconst	14.093025208	plt_gwas	\N	24.584594727	intronic_or_intergenic	\N	\N	MYO9B
830	5		4.71048069	interactor	\N	10.816470146		\N	\N	OPHN1
831	7		44.429336548	interactor	\N	26.932937622		\N	\N	RACGAP1
832	7		18.9960289	interactor	\N	18.768125534		\N	\N	RALBP1
833	7		20.071481705	interactor	\N	27.336696625		\N	\N	ROCK1
834	7		12.449245453	interactor	\N	54.035434723		\N	\N	ROCK2
835	5		0.2975151837	interactor	\N	1.2690035105		\N	\N	SRGAP1
836	5		0.6835947633	interactor	\N	0.1720225066		\N	\N	SRGAP3
837	8		1.8196406364	interactor	\N	5.7116045952		\N	\N	STARD13
838	5		4.6736950874	interactor	\N	18.539619446		\N	\N	STARD8
839	7		0.0853990763	interactor	\N	0.1555979252		\N	\N	SYDE1
840	5		4.0007824898	interactor	\N	0.8026496172		\N	\N	SYDE2
841	5		3.2366213799	interactor	\N	3.3859007359		\N	\N	TAGAP
842	4		6.7639021873	interactor	\N	3.4174339771		\N	\N	TRIM23
843	2		19.240163803	interactor	\N	40.262882233		\N	\N	CORO1B
844	224	none	61.585102081	plt_gwas	\N	203.09422302	intronic_or_intergenic	\N	\N	HLA-B
845	7		32.983585358	interactor	55893.98046875	271.80368042		MK&EB	se-only	VCL
846	4	none	3.3609039783	plt_gwas	\N	4.9743762016	intronic_or_intergenic	\N	\N	ARSA
847	9		5.2140660286	interactor	\N	5.8929104805		\N	\N	CETN2
848	2		8.7796802521	interactor	19179.72070312	4.2712650299		MK	se+te	SUMF1
849	3		9.2787790298	interactor	39677.80078125	4.6067380905		MK&EB	se-only	TRIP13
850	1	SEconst	14.688134193	plt_gwas	18869.19921875	6.1542320251	intronic_or_intergenic	MK	se-only	ARSB
851	2	none	7.1997046471	plt_gwas	\N	0.2739827931	intronic_or_intergenic	\N	\N	ARVCF
852	4		51.552978516	interactor	\N	0.1138697565		\N	\N	CDH1
853	1		41.568805695	interactor	16376.71972656	46.456203461		MK&EB	se-only	TJP2
854	44	none	24.209617615	plt_gwas	\N	18.638698578	intronic_or_intergenic	\N	\N	ASAP1
855	5		65.403778076	interactor	\N	69.914283752		\N	\N	ARF4
856	2		0.0092141032	interactor	\N	0.0014887626		\N	\N	CNGA2
857	2		0.0397255793	interactor	\N	0.1123585701		\N	\N	CNGA4
858	3		0.0116076609	interactor	\N	0.011471495		\N	\N	CNGB1
859	2		30.781381607	interactor	\N	29.100925446		\N	\N	DLG1
860	2		44.6457901	interactor	20708.80078125	119.62238312		MK	se+te	DNAJB6
861	4		9.7490510941	interactor	\N	13.190145493		\N	\N	EXOC1
862	3		7.3015012741	interactor	\N	10.0263834		\N	\N	EXOC2
863	3		15.502015114	interactor	\N	13.753591537		\N	\N	EXOC3
864	4		25.935430527	interactor	\N	26.261920929		\N	\N	EXOC4
865	4		32.19947052	interactor	\N	33.216274261		\N	\N	EXOC5
866	3		14.013624191	interactor	\N	9.2081594467		\N	\N	EXOC6
867	3		17.968496323	interactor	\N	17.410264969		\N	\N	EXOC7
868	4		7.2073402405	interactor	\N	6.3135619164		\N	\N	EXOC8
869	5		54.463459015	interactor	\N	125.40142822		\N	\N	GRAP2
870	5		0.0478856228	interactor	\N	0.0234923605		\N	\N	NPHP1
871	2		31.296304703	interactor	\N	17.100027084		\N	\N	PKD1
872	6		2.0714752674	interactor	\N	0.0597031787		\N	\N	PSTPIP1
873	2		3.8157224655	interactor	\N	5.0277371407		\N	\N	RAB11FIP3
874	9		20.834703445	interactor	\N	9.1437444687		\N	\N	RAB3IP
875	143	SEconst	21.092973709	plt_gwas	\N	74.122566223	intronic_or_intergenic	\N	\N	RAB8A
876	2		0.0046631689	interactor	\N	0.0011101834		\N	\N	RHO
877	2		7.7910060883	interactor	\N	11.942578316		\N	\N	SH3KBP1
878	3		45.307384491	interactor	21850.40039062	24.807846069		MK&EB	se+te	STAM
879	2		9.0083322525	interactor	70669.796875	44.969299316		MK&EB	se+te	TEC
880	31	none	35.096099854	plt_gwas	\N	14.874376297	intronic_or_intergenic	\N	\N	ASF1A
881	8		0.2914869487	interactor	\N	0.0325613283		\N	\N	ESR1
882	11		257.22982788	interactor	\N	70.990066528		\N	\N	HIST1H3A
883	11		1853.8873291	interactor	\N	688.31738281		\N	\N	HIST1H3B
884	11		904.18139648	interactor	\N	264.28286743		\N	\N	HIST1H3C
885	11		654.80010986	interactor	\N	249.68746948		\N	\N	HIST1H3D
886	11		26.467563629	interactor	\N	11.330746651		\N	\N	HIST1H3E
887	11		950.41619873	interactor	\N	351.02941895		\N	\N	HIST1H3F
888	11		572.83630371	interactor	\N	208.74845886		\N	\N	HIST1H3G
889	11		906.41748047	interactor	\N	519.6159668		\N	\N	HIST1H3H
890	11		388.96524048	interactor	\N	145.74812317		\N	\N	HIST1H3I
891	11		321.40435791	interactor	\N	120.64471436		\N	\N	HIST1H3J
892	20		697.91687012	interactor	\N	260.16601562		\N	\N	HIST1H4A
893	20		698.29382324	interactor	\N	261.08602905		\N	\N	HIST1H4B
894	20		1048.1479492	interactor	\N	339.63787842		\N	\N	HIST1H4C
895	20		1211.6762695	interactor	\N	326.134552		\N	\N	HIST1H4D
896	20		301.77145386	interactor	\N	128.34346008		\N	\N	HIST1H4E
897	20		540.92468262	interactor	\N	160.28443909		\N	\N	HIST1H4F
898	20		519.17449951	interactor	\N	218.81793213		\N	\N	HIST1H4H
899	20		86.099189758	interactor	\N	23.300621033		\N	\N	HIST1H4I
900	20		1683.5164795	interactor	\N	761.85021973		\N	\N	HIST1H4J
901	20		434.76687622	interactor	\N	137.76785278		\N	\N	HIST1H4K
902	20		579.28814697	interactor	\N	155.97099304		\N	\N	HIST1H4L
903	20		719.02056885	interactor	\N	89.94065094		\N	\N	HIST2H4A
904	20		270.20205688	interactor	\N	171.0113678		\N	\N	HIST2H4B
905	20		57.435352325	interactor	\N	19.58511734		\N	\N	HIST4H4
906	1		119.92061615	interactor	\N	71.611091614		\N	\N	HMGA1
907	1		2.3967723846	interactor	\N	0.2528927028		\N	\N	HMGA2
908	8		57.429035187	interactor	\N	22.351869583		\N	\N	MCM2
909	17	none	26.417852402	plt_gwas	\N	27.265169144	intronic_or_intergenic	\N	\N	PAFAH1B2
910	2		39.038173676	interactor	\N	39.812065125		\N	\N	VPS28
911	6		26.855751038	interactor	\N	13.399668694		\N	\N	ZDHHC17
912	21	none	8.998878479	plt_gwas	\N	8.0759458542	intronic_or_intergenic	\N	\N	ATG16L1
913	2		12.563804626	interactor	\N	12.306899071		\N	\N	AGPS
914	2		4.1768608093	interactor	\N	7.6165232658		\N	\N	ATG10
915	2		22.802724838	interactor	\N	21.047040939		\N	\N	ATG12
916	6		11.079205513	interactor	\N	9.2380428314		\N	\N	ATG5
917	7		133.92903137	interactor	\N	66.397537231		\N	\N	CCT2
918	8		99.008926392	interactor	\N	71.130767822		\N	\N	CCT3
919	8		75.792549133	interactor	\N	62.278110504		\N	\N	CCT7
920	5		187.92633057	interactor	14045.21972656	106.08917236		MK&EB	se-only	GABARAP
921	3		41.136672974	interactor	\N	7.8544478416		\N	\N	GABARAPL1
922	3		84.156654358	interactor	\N	46.021099091		\N	\N	GABARAPL2
923	11		11.70399189	interactor	\N	16.054994583		\N	\N	IKBKG
924	4		5.2851448059	interactor	\N	5.8796663284		\N	\N	MAP1LC3A
925	10		63.796607971	interactor	\N	25.882059097		\N	\N	MAP1LC3B
926	3		0.0874690711	interactor	\N	0.0988037214		\N	\N	MAP1LC3C
927	3		2.7959446907	interactor	17795.24023438	0.1316563785		MK	se+te	NOD2
928	2		53.852561951	interactor	\N	17.578912735		\N	\N	RB1CC1
929	4		1.2682259083	interactor	\N	0.6816465855		\N	\N	SNAPC4
930	2		2.2455084324	interactor	\N	0.840888679		\N	\N	TRAF3IP3
931	2		16.291116714	interactor	\N	23.633613586		\N	\N	TRIP11
932	2		32.289432526	interactor	\N	14.515107155		\N	\N	WIPI2
933	3	none	7.1981930733	plt_gwas	40198.078125	9.8153743744	intronic_or_intergenic	MK&EB	se+te	ATG16L2
934	10		50.94058609	interactor	15537.48046875	19.619029999		MK&EB	se+te	TK1
935	9	none	6.758020401	plt_gwas	\N	7.2103681564	intronic_or_intergenic	\N	\N	ATG4C
936	6		51.390327454	interactor	\N	31.441856384		\N	\N	PRKDC
937	6		58.224136353	interactor	\N	68.396385193		\N	\N	PSMC1
938	6		55.580921173	interactor	\N	47.44304657		\N	\N	PSMC2
939	5		39.589344025	interactor	\N	35.803653717		\N	\N	PSMC4
940	5		33.812480927	interactor	\N	30.38259697		\N	\N	PSMC5
941	9		102.8241272	interactor	\N	71.088104248		\N	\N	PSMD2
942	7		39.267215729	interactor	\N	29.404272079		\N	\N	SMC1A
943	1		23.663410187	interactor	\N	20.388479233		\N	\N	SPTLC1
944	5		6.9786114693	interactor	\N	9.3104743958		\N	\N	USP11
945	1	none	10.38435173	plt_gwas	\N	8.0417766571	exonic_or_splice	\N	\N	ATP13A1
946	2		0.0297213383	interactor	\N	0.0175151341		\N	\N	ARHGEF5
947	107	none	192.28334045	plt_gwas	\N	185.05813599	intronic_or_intergenic	\N	\N	ATP5B
948	6		51.961341858	interactor	\N	62.758872986		\N	\N	ANXA7
949	4		23.811769485	interactor	\N	32.061630249		\N	\N	ARL2
950	4		15.77631855	interactor	\N	14.363926888		\N	\N	ARL2BP
951	7		209.95222473	interactor	\N	157.79078674		\N	\N	ATP5A1
952	8		84.491424561	interactor	\N	109.02203369		\N	\N	ATP5C1
953	99	none	22.979902267	plt_gwas	38524.640625	17.594564438	intronic_or_intergenic	MK&EB	se+te	ATP5D
954	91	SE	34.172115326	plt_gwas	\N	34.505889893	intronic_or_intergenic	\N	\N	ATP5E
955	95	none	132.87913513	plt_gwas	20868.09960938	120.8705368	intronic_or_intergenic	MK&EB	se+te	ATP5F1
956	7		40.703334808	interactor	\N	22.673118591		\N	\N	ATP5G1
957	7		79.653022766	interactor	12613.44042969	111.5407486		MK&EB	se+te	ATP5G2
958	7		82.463020325	interactor	\N	73.859153748		\N	\N	ATP5G3
959	7		103.39845276	interactor	\N	85.097702026		\N	\N	ATP5H
960	7		121.39139557	interactor	\N	117.06858826		\N	\N	ATP5I
961	7		42.158653259	interactor	\N	42.02690506		\N	\N	ATP5J
962	7		180.57026672	interactor	\N	167.22329712		\N	\N	ATP5J2
963	8		105.73860168	interactor	\N	83.795555115		\N	\N	ATP5L
964	7		79.865982056	interactor	\N	69.470344543		\N	\N	ATP5O
965	7		7.3051528931	interactor	18058.24023438	9.6220760345		MK&EB	se+te	ATP5S
966	9		78.279052734	interactor	14972.3203125	56.588172913		MK	se+te	CDK4
967	158	none	26.226228714	plt_gwas	\N	59.994327545	intronic_or_intergenic	\N	\N	CDKN1A
968	5		155.82444763	interactor	\N	132.17146301		\N	\N	COX4I1
969	5		65.61340332	interactor	34447.6796875	61.527854919		MK&EB	se+te	COX5A
970	5		76.554275513	interactor	13747.44042969	59.959541321		MK&EB	se-only	COX5B
971	5		134.20922852	interactor	\N	129.06808472		\N	\N	COX6A1
972	5		104.9537735	interactor	\N	96.859359741		\N	\N	COX6B1
973	5		116.51150513	interactor	\N	120.33145142		\N	\N	COX6C
974	5		58.623168945	interactor	\N	36.681774139		\N	\N	COX7A2L
975	5		52.422714233	interactor	\N	37.882526398		\N	\N	COX7B
976	5		210.86117554	interactor	\N	156.17076111		\N	\N	COX7C
977	5		147.24383545	interactor	\N	144.790802		\N	\N	COX8A
978	8		51.037467957	interactor	\N	24.394311905		\N	\N	CYC1
979	12		61.967494965	interactor	\N	52.716579437		\N	\N	CYCS
980	2		0.0485782214	interactor	\N	0.0289718676		\N	\N	GRB7
981	2		10.638399124	interactor	\N	5.0597143173		\N	\N	HMOX2
982	7		326.78747559	interactor	\N	129.15716553		\N	\N	MT-ATP6
983	7		138.03536987	interactor	\N	42.306045532		\N	\N	MT-ATP8
984	5		3746.0229492	interactor	\N	1634.3983154		\N	\N	MT-CO1
985	6		1174.3381348	interactor	\N	433.57727051		\N	\N	MT-CO2
986	5		2881.2802734	interactor	\N	1338.2927246		\N	\N	MT-CO3
987	8		403.71130371	interactor	\N	128.29470825		\N	\N	MT-CYB
988	8		146.6648407	interactor	\N	57.407215118		\N	\N	MT-ND1
989	8		128.82437134	interactor	\N	63.113834381		\N	\N	MT-ND2
990	8		316.06567383	interactor	\N	174.3212738		\N	\N	MT-ND3
991	8		386.65390015	interactor	\N	146.66191101		\N	\N	MT-ND4
992	8		137.63841248	interactor	\N	61.054077148		\N	\N	MT-ND5
993	8		4.5423297882	interactor	\N	5.1329984665		\N	\N	MT-ND6
994	8		40.933139801	interactor	\N	47.40605545		\N	\N	NDUFA1
995	9		45.145019531	interactor	\N	24.757289886		\N	\N	NDUFA10
996	8		72.838890076	interactor	\N	57.261013031		\N	\N	NDUFA11
997	8		43.152484894	interactor	\N	28.890707016		\N	\N	NDUFA12
998	8		78.726516724	interactor	\N	74.709701538		\N	\N	NDUFA13
999	8		37.092693329	interactor	\N	21.643388748		\N	\N	NDUFA2
1000	8		44.107505798	interactor	\N	47.986991882		\N	\N	NDUFA3
1001	5		41.58543396	interactor	\N	66.440048218		\N	\N	NDUFA4
1002	107	none	25.402561188	plt_gwas	\N	25.454179764	intronic_or_intergenic	\N	\N	NDUFA5
1003	8		41.865413666	interactor	\N	42.025222778		\N	\N	NDUFA6
1004	8		0.2672902942	interactor	\N	0.0096701644		\N	\N	NDUFA7
1005	8		25.198387146	interactor	13239.44042969	22.514059067		MK&EB	se+te	NDUFA8
1006	8		36.944618225	interactor	\N	22.970252991		\N	\N	NDUFA9
1007	8		45.601016998	interactor	\N	30.673833847		\N	\N	NDUFAB1
1008	8		57.583148956	interactor	64072.80078125	57.125465393		MK&EB	se+te	NDUFB1
1009	8		41.524765015	interactor	\N	32.857826233		\N	\N	NDUFB10
1010	9		35.668930054	interactor	\N	32.735824585		\N	\N	NDUFB11
1011	8		39.65908432	interactor	\N	41.998756409		\N	\N	NDUFB2
1012	8		36.920612335	interactor	\N	32.432468414		\N	\N	NDUFB3
1013	8		56.798503876	interactor	\N	77.56451416		\N	\N	NDUFB4
1014	8		34.822368622	interactor	\N	30.274324417		\N	\N	NDUFB5
1015	8		26.956918716	interactor	\N	15.628716469		\N	\N	NDUFB6
1016	8		44.765151978	interactor	\N	37.185913086		\N	\N	NDUFB7
1017	8		70.946777344	interactor	\N	71.669120789		\N	\N	NDUFB8
1018	9		96.116401672	interactor	\N	85.749481201		\N	\N	NDUFB9
1019	8		39.99282074	interactor	\N	39.876213074		\N	\N	NDUFC1
1020	8		61.314723969	interactor	\N	55.6665802		\N	\N	NDUFC2
1021	10		36.833583832	interactor	\N	34.752098083		\N	\N	NDUFS1
1022	9		25.747049332	interactor	11821.44042969	28.784297943		MK	se-only	NDUFS2
1023	99	none	37.486469269	plt_gwas	17121.59960938	24.248384476	intronic_or_intergenic	MK&EB	se-only	NDUFS3
1024	8		38.123085022	interactor	\N	43.85943985		\N	\N	NDUFS4
1025	8		95.693466187	interactor	\N	130.83670044		\N	\N	NDUFS5
1026	8		21.953575134	interactor	\N	15.538021088		\N	\N	NDUFS6
1027	8		21.576396942	interactor	\N	16.968523026		\N	\N	NDUFS7
1028	8		42.249393463	interactor	\N	45.840133667		\N	\N	NDUFS8
1029	8		44.500480652	interactor	\N	30.537029266		\N	\N	NDUFV1
1030	8		77.088180542	interactor	15210.59960938	72.218048096		MK&EB	se+te	NDUFV2
1031	8		16.085367203	interactor	\N	12.835824013		\N	\N	NDUFV3
1032	10		28.144445419	interactor	\N	22.207054138		\N	\N	PIN1
1033	6		28.678852081	interactor	\N	22.39796257		\N	\N	PSME3
1034	5		4.5044240952	interactor	\N	3.4790873528		\N	\N	RPP14
1035	2		5.9436297417	interactor	17964	5.1241259575		MK&EB	se-only	SIRT3
1036	4		1.8656527996	interactor	\N	1.0454189777		\N	\N	SLC25A4
1037	4		174.70869446	interactor	\N	121.65996552		\N	\N	SLC25A5
1038	9		14.460633278	interactor	\N	15.034235954		\N	\N	SMN1
1039	9		12.711537361	interactor	\N	14.418037415		\N	\N	SMN2
1040	3		5.876844883	interactor	\N	2.6969783306		\N	\N	SMURF2
1041	8		60.734382629	interactor	\N	48.559993744		\N	\N	UQCR10
1042	8		49.60987854	interactor	\N	42.530437469		\N	\N	UQCR11
1043	8		112.00348663	interactor	\N	93.662696838		\N	\N	UQCRB
1044	8		51.754428864	interactor	\N	39.614688873		\N	\N	UQCRC1
1045	9		59.019035339	interactor	\N	51.214363098		\N	\N	UQCRC2
1046	8		42.191127777	interactor	\N	31.525602341		\N	\N	UQCRFS1
1047	8		181.45541382	interactor	\N	258.00012207		\N	\N	UQCRH
1048	98	none	100.26132202	plt_gwas	\N	72.962089539	intronic_or_intergenic	\N	\N	UQCRQ
1049	24		37.110874176	interactor	\N	82.932746887		\N	\N	YWHAG
1050	32		117.58599854	interactor	\N	281.55279541		\N	\N	YWHAZ
1051	8		24.247171402	interactor	\N	39.011245728		\N	\N	EIF1B
1052	15		0.0085790679	interactor	\N	0.0024394076		\N	\N	KRTAP10-8
1053	9		0.1723979115	interactor	\N	0.0280678645		\N	\N	MDFI
1054	12		10.733395576	interactor	\N	34.496917725		\N	\N	NOTCH2NL
1055	7		56.435588837	interactor	\N	85.736618042		\N	\N	PSMD6
1056	5		5.6719899178	interactor	\N	21.096349716		\N	\N	RIPK2
1057	3		41.005657196	interactor	\N	1.5840566158		\N	\N	SGK1
1058	8		33.527633667	interactor	\N	30.315223694		\N	\N	UBE2N
1059	14	SE	129.80456543	plt_gwas	39754.19921875	462.59411621	intronic_or_intergenic	MK&EB	se+te	CLIC1
1060	15		1.0833957195	interactor	\N	1.2681105137		\N	\N	IKBKE
1061	6		29.795280457	interactor	\N	27.938341141		\N	\N	TSG101
1062	8		19.996355057	interactor	\N	30.018983841		\N	\N	VHL
1063	11		0.0671846792	interactor	\N	0.0319315717		\N	\N	ACTN2
1064	6		3.1476621628	interactor	\N	1.7985450029		\N	\N	ATXN1
1065	3		48.549797058	interactor	39754.19921875	39.059261322		MK&EB	se+te	BAG6
1066	4		0.0057699606	interactor	\N	0.0150440913		\N	\N	CHGB
1067	2		48.36082077	interactor	\N	56.980552673		\N	\N	DDX6
1068	3		58.008525848	interactor	16793.27929688	52.339954376		MK	se+te	G3BP1
1069	5		34.964736938	interactor	\N	25.323682785		\N	\N	IDH3B
1070	2		4.941010952	interactor	\N	3.2895474434		\N	\N	KIF1BP
1071	8		367.88485718	interactor	\N	239.96665955		\N	\N	PABPC1
1072	3		0.3652329147	interactor	\N	3.6327865124		\N	\N	PLS3
1073	2		0.0280628111	interactor	\N	0.028527692		\N	\N	RBFOX1
1074	4		0.1055521667	interactor	\N	0.9153721333		\N	\N	SH3GL3
1075	5		13.361934662	interactor	15755.59960938	14.617507935		MK&EB	se+te	ZNRD1
1076	21	none	17.069272995	plt_gwas	\N	17.82959938	intronic_or_intergenic	\N	\N	ATXN7L3
1077	3		71.095214844	interactor	\N	83.444351196		\N	\N	ENY2
1078	6		5.5305652618	interactor	\N	3.1285824776		\N	\N	KAT2A
1079	3		5.2763786316	interactor	\N	3.8820369244		\N	\N	SAP130
1080	84	SEconst	18.849380493	plt_gwas	106625.3984375	28.601238251	intronic_or_intergenic	MK&EB	se+te	SECISBP2
1081	3		6.213224411	interactor	\N	8.8006887436		\N	\N	SGF29
1082	3		19.467374802	interactor	\N	17.501209259		\N	\N	SUPT20H
1083	3		1.5846379995	interactor	\N	1.0455508232		\N	\N	SUPT3H
1084	3		15.854129791	interactor	\N	15.066292763		\N	\N	SUPT7L
1085	3		6.8362545967	interactor	\N	4.4117879868		\N	\N	TADA1
1086	23	none	6.0221238136	plt_gwas	\N	3.5535247326	promoter	\N	\N	TADA2B
1087	3		17.307327271	interactor	\N	40.641918182		\N	\N	TADA3
1088	5		35.067684174	interactor	26664.88085938	54.956390381		MK&EB	se+te	TAF10
1089	62	SE	10.405973434	plt_gwas	30417.9609375	9.0324172974	intronic_or_intergenic	MK&EB	se+te	TAF12
1090	5		9.0283536911	interactor	66207	7.2636322975		MK&EB	se+te	TAF5L
1091	3		7.0738153458	interactor	\N	5.2201180458		\N	\N	TAF6L
1092	9			interactor	\N			\N	\N	TAF9
1093	4		7.5958342552	interactor	\N	8.5598268509		\N	\N	TRRAP
1094	11	none	17.413747787	plt_gwas	\N	17.238925934	intronic_or_intergenic	\N	\N	UCHL3
1095	4		44.45822525	interactor	\N	57.865421295		\N	\N	USP22
1096	1	none	0.0857850984	plt_gwas	\N	0.1054856852	intronic_or_intergenic	\N	\N	B3GNT4
1097	2		3.2208006382	interactor	\N	9.9370479584		\N	\N	SLC35D2
1098	21	none	3.5780930519	plt_gwas	\N	8.724193573	promoter	\N	\N	BAK1
1099	35	SEconst	97.220344543	plt_gwas	62303.78125	71.67414093	intronic_or_intergenic	MK&EB	se-only	BCL2L1
1100	2		23.013246536	interactor	\N	19.774238586		\N	\N	BCL2L11
1101	6		24.386018753	interactor	\N	28.984754562		\N	\N	BECN1
1102	3		9.8519554138	interactor	\N	16.547250748		\N	\N	BID
1103	1		0.3324220181	interactor	\N	4.4764933586		\N	\N	DBN1
1104	2		7.208565712	interactor	\N	6.8234143257		\N	\N	DFFA
1105	2		18.927009583	interactor	\N	22.062515259		\N	\N	DIABLO
1106	4		59.352840424	interactor	\N	32.57906723		\N	\N	FBL
1107	14		0.0070113149	interactor	\N	0.0019730988		\N	\N	KRT31
1108	1		30.271903992	interactor	\N	29.947025299		\N	\N	NMT1
1109	13		89.760047913	interactor	\N	60.869365692		\N	\N	SRRM2
1110	3		20.409082413	interactor	\N	18.802690506		\N	\N	UBE3A
1111	6		37.387260437	interactor	\N	62.794658661		\N	\N	VDAC1
1112	1		58.079338074	interactor	\N	57.733638763		\N	\N	VDAC2
1113	3		13.446111679	interactor	12111.6796875	10.578989983		MK	se+te	BAD
1114	2		24.73402977	interactor	\N	53.251182556		\N	\N	BCAP31
1115	2		0.4345379472	interactor	\N	0.2104304731		\N	\N	BIK
1116	2		8.6449899673	interactor	\N	9.1316823959		\N	\N	BMF
1117	1		5.0069150925	interactor	\N	0.2599723637		\N	\N	CASP1
1118	2		3.0774767399	interactor	\N	4.4768066406		\N	\N	CASP9
1119	15	none	8.2233695984	plt_gwas	\N	7.4651088715	intronic_or_intergenic	\N	\N	DOCK7
1120	1		105.86238861	interactor	\N	64.451950073		\N	\N	FKBP8
1121	2		76.882629395	interactor	\N	33.86289978		\N	\N	LARP1
1122	6		12.05536747	interactor	\N	8.5068349838		\N	\N	MAPK8
1123	4		15.091173172	interactor	\N	27.793994904		\N	\N	PDIA4
1124	3		37.066738129	interactor	37475.28125	49.690311432		MK	se+te	PPHLN1
1125	10		74.271697998	interactor	37540.80078125	72.98690033		MK&EB	se+te	PPP1CA
1126	3		1.3824523687	interactor	\N	3.0253899097		\N	\N	PSEN2
1127	6		0.0151800988	interactor	\N	0.2908289433		\N	\N	PTN
1128	9		37.7407341	interactor	\N	31.996292114		\N	\N	RAF1
1129	16		60.790287018	interactor	\N	72.054298401		\N	\N	RBM5
1130	1		17.954845428	interactor	\N	17.780281067		\N	\N	SPNS1
1131	6		3.8685121536	interactor	\N	5.4146051407		\N	\N	TLE1
1132	3		27.494884491	interactor	\N	17.940307617		\N	\N	TP53BP2
1133	2		25.179998398	interactor	13172.09960938	58.598552704		MK&EB	se-only	UBR1
1134	2		32.887741089	interactor	\N	21.164600372		\N	\N	UHRF2
1135	6		11.920385361	interactor	\N	15.218625069		\N	\N	ZHX1
1136	4	none	4.9836373329	plt_gwas	\N	3.2018539906	intronic_or_intergenic	\N	\N	BORCS8
1137	2		0.8039196134	interactor	\N	0.055196818		\N	\N	P2RX5
1138	3		0.0246561226	interactor	\N	0.0028645329		\N	\N	TEX11
1139	23	none	11.036190987	plt_gwas	71963.28125	8.5263385773	intronic_or_intergenic	MK&EB	se+te	BRAP
1140	6		18.719766617	interactor	\N	10.135965347		\N	\N	BRCA1
1141	9		68.269287109	interactor	\N	48.526985168		\N	\N	DDB1
1142	4		49.050971985	interactor	\N	32.844028473		\N	\N	DNMT1
1143	5		11.711602211	interactor	\N	26.330816269		\N	\N	HMG20A
1144	6		6.6556758881	interactor	\N	4.4246449471		\N	\N	HRAS
1145	6		10.856782913	interactor	\N	13.620009422		\N	\N	KRAS
1146	7		30.037601471	interactor	\N	43.82699585		\N	\N	KSR1
1147	1		79.973876953	interactor	\N	29.40927124		\N	\N	MARK3
1148	9		22.310112	interactor	\N	23.390968323		\N	\N	NRAS
1149	3		41.105831146	interactor	20879.77929688	41.736248016		MK&EB	se+te	NUMA1
1150	2		3.7618467808	interactor	\N	4.2068748474		\N	\N	PHLPP1
1151	2		42.596412659	interactor	\N	46.49105835		\N	\N	SMARCE1
1152	3		6.2287144661	interactor	14083.36035156	4.8601045609		MK&EB	se+te	TRIM41
1153	3		6.0019836426	interactor	\N	23.737356186		\N	\N	TRIM8
1154	2		41.046272278	interactor	\N	14.160125732		\N	\N	UBE2H
1155	2		0.0073886518	interactor	\N	0.0013367553		\N	\N	ZNF479
1156	3	TE	6.956246376	plt_gwas	\N	7.3853626251	intronic_or_intergenic	\N	\N	BRD3
1157	2		27.246362686	interactor	24383.59960938	30.199035645		MK&EB	se+te	BRD7
1158	11		42.921375275	interactor	14961.59960938	40.900814056		MK	se+te	MYC
1159	30	TE	4.8336892128	plt_gwas	\N	5.9063024521	intronic_or_intergenic	\N	\N	BRF1
1160	2		12.469927788	interactor	\N	9.6637325287		\N	\N	BDP1
1161	3		10.174249649	interactor	\N	11.058285713		\N	\N	CRCP
1162	3		3.4423348904	interactor	35250.1796875	5.8988060951		MK&EB	se-only	DTNBP1
1163	2		44.377384186	interactor	\N	43.536514282		\N	\N	GTF3A
1164	2		10.579942703	interactor	\N	14.443146706		\N	\N	GTF3C1
1165	3		11.885034561	interactor	19342.25976562	10.334212303		MK&EB	se+te	GTF3C2
1166	2		22.748973846	interactor	\N	21.40297699		\N	\N	GTF3C3
1167	3		4.2298645973	interactor	\N	2.7477984428		\N	\N	GTF3C4
1168	3		30.486684799	interactor	33966.80078125	26.794589996		MK&EB	se+te	GTF3C5
1169	2		24.104776382	interactor	\N	28.112659454		\N	\N	GTF3C6
1170	20	none	11.209593773	plt_gwas	12880.90039062	132.68130493	promoter	MK	se+te	MEF2C
1171	7		8.3646965027	interactor	\N	5.724527359		\N	\N	POLR1C
1172	6		66.541114807	interactor	\N	70.096298218		\N	\N	POLR1D
1173	490	none	31.575767517	plt_gwas	38524.640625	31.62538147	intronic_or_intergenic	MK&EB	se+te	POLR2E
1174	26		24.930450439	interactor	\N	14.495235443		\N	\N	POLR2F
1175	26		28.749488831	interactor	16984.09960938	27.636573792		MK	se+te	POLR2H
1176	26		22.227493286	interactor	\N	20.071681976		\N	\N	POLR2K
1177	26		36.332767487	interactor	\N	27.709629059		\N	\N	POLR2L
1178	4		5.0531406403	interactor	71638	4.5970277786		MK&EB	se-only	POLR3A
1179	3		2.7411842346	interactor	\N	1.3154830933		\N	\N	POLR3B
1180	3		26.074817657	interactor	\N	10.630636215		\N	\N	POLR3C
1181	4		5.0234150887	interactor	\N	5.5456285477		\N	\N	POLR3D
1182	3		18.548149109	interactor	\N	12.114220619		\N	\N	POLR3E
1183	4		3.868976593	interactor	\N	3.4971907139		\N	\N	POLR3F
1184	3		1.9610872269	interactor	\N	1.572535038		\N	\N	POLR3G
1185	3		11.663799286	interactor	12251.36035156	19.290639877		MK&EB	se+te	POLR3GL
1186	3		7.0584111214	interactor	\N	3.6488060951		\N	\N	POLR3H
1187	3		4.452296257	interactor	\N	3.9114964008		\N	\N	POLR3K
1188	8		5.7485060692	interactor	\N	4.6464800835		\N	\N	TBP
1189	14	none	18.356431961	plt_gwas	\N	21.356796265	intronic_or_intergenic	\N	\N	BRWD1
1190	10		262.02764893	interactor	\N	75.954917908		\N	\N	HIST2H3A
1191	10		113.01719666	interactor	\N	72.740623474		\N	\N	HIST2H3C
1192	10		297.37976074	interactor	\N	66.874649048		\N	\N	HIST2H3D
1193	7		15.895086288	interactor	\N	13.530818939		\N	\N	SMARCA4
1194	21	TE	5.0937790871	plt_gwas	26129.9609375	11.788211823	intronic_or_intergenic	MK&EB	se+te	BTBD2
1195	12		28.447776794	interactor	\N	25.438657761		\N	\N	CDK2
1196	10		33.444923401	interactor	\N	24.425800323		\N	\N	COPS5
1197	8		19.743612289	interactor	\N	20.392965317		\N	\N	COPS6
1198	2		0.0173983481	interactor	\N	0.0022949597		\N	\N	CRMP1
1199	2		1.7783643007	interactor	\N	7.7160301208		\N	\N	DPPA4
1200	8		3842.8132324	interactor	\N	3126.0327148		\N	\N	EEF1A1
1201	58	none	776.98419189	plt_gwas	38858.23828125	1479.7078857	intronic_or_intergenic	MK&EB	se+te	GAPDH
1202	2		1.7330242395	interactor	\N	0.3544953763		\N	\N	GBP2
1203	30	none	0.1090564132	plt_gwas	\N	0.119013302	intronic_or_intergenic	\N	\N	GDF9
1204	6		6.5528497696	interactor	\N	5.2906441689		\N	\N	RBM48
1205	5		12.883404732	interactor	\N	15.59016037		\N	\N	SETDB1
1206	3		17.446691513	interactor	\N	16.232088089		\N	\N	TDP2
1207	4		2.6447036266	interactor	\N	6.4472908974		\N	\N	UNC119
1208	2	TE	6.1480193138	plt_gwas	\N	11.337547302	intronic_or_intergenic	\N	\N	BTBD6
1209	5		16.375068665	interactor	\N	18.508314133		\N	\N	DAXX
1210	9		47.88489151	interactor	\N	24.470785141		\N	\N	RBX1
1211	9	none	291.82958984	plt_gwas	\N	237.27029419	intronic_or_intergenic	\N	\N	BTF3
1212	11		37.406707764	interactor	\N	19.65712738		\N	\N	ARF6
1213	7		31.294425964	interactor	\N	29.991680145		\N	\N	EIF6
1214	6		15.481255531	interactor	\N	17.385038376		\N	\N	PAK2
1215	6		6.2393751144	interactor	\N	2.4912061691		\N	\N	PINX1
1216	3		12.174091339	interactor	\N	20.828037262		\N	\N	TXLNA
1217	5	none	0.3036893308	plt_gwas	\N	0.1481633335	intronic_or_intergenic	\N	\N	C11orf65
1218	16		79.070510864	interactor	\N	68.032806396		\N	\N	CALM1
1219	16		185.26551819	interactor	14012.12011719	140.9760437		MK&EB	se+te	CALM2
1220	16		78.135932922	interactor	11972.87988281	106.55379486		MK	se-only	CALM3
1221	3		0.0073098685	interactor	\N	0.0019818589		\N	\N	CALML3
1222	9		42.869045258	interactor	\N	42.929962158		\N	\N	SUMO1
1223	2	none	14.454994202	plt_gwas	\N	7.2996034622	exonic_or_splice	\N	\N	C18orf25
1224	7		34.619945526	interactor	\N	25.471240997		\N	\N	UBE2I
1225	2	none	0.1409570575	plt_gwas	17121.59960938	0.0176535212	intronic_or_intergenic	MK&EB	se-only	C1QTNF4
1226	2		48.622188568	interactor	\N	41.650775909		\N	\N	UBQLN1
1227	3		4.5397410393	interactor	\N	4.6621651649		\N	\N	UBQLN2
1228	5	none	0.0189982206	plt_gwas	\N	0.0228612944	intronic_or_intergenic	\N	\N	C4BPB
1229	3		0.1933873743	interactor	39754.19921875	0.3009322882		MK&EB	se+te	C2
1230	3		0.3052665293	interactor	\N	0.7615594864		\N	\N	C4A
1231	3		0.2537793815	interactor	\N	0.9842451215		\N	\N	C4B
1232	2		0.0078588892	interactor	\N	0.0094374446		\N	\N	CFI
1233	2		23.253135681	interactor	\N	134.4241333		\N	\N	PROS1
1234	2	none	4.3575935364	plt_gwas	39754.19921875	98.914909363	intronic_or_intergenic	MK&EB	se+te	C6orf25
1235	12		24.825466156	interactor	\N	41.442626953		\N	\N	PTPN11
1236	8		23.879253387	interactor	\N	105.05667877		\N	\N	PTPN6
1237	8	none	0.0017709485	plt_gwas	\N	0.006813291	intronic_or_intergenic	\N	\N	CA14
1238	4		35.20999527	interactor	\N	28.541238785		\N	\N	DLD
1239	67	none	25.252622604	plt_gwas	\N	14.892235756	intronic_or_intergenic	\N	\N	DLST
1240	4		10.495430946	interactor	\N	10.282155991		\N	\N	IDH3A
1241	4		15.400808334	interactor	\N	16.539476395		\N	\N	IDH3G
1242	4		20.084331512	interactor	\N	16.547748566		\N	\N	OGDH
1243	2		23.887372971	interactor	\N	29.601942062		\N	\N	PDHB
1244	5	TE	5.0020108223	plt_gwas	14392.36035156	6.241871357	intronic_or_intergenic	MK	se+te	CABLES1
1245	3		4.4983468056	interactor	\N	5.9229226112		\N	\N	CDK5
1246	33	none	30.959503174	plt_gwas	\N	12.616178513	intronic_or_intergenic	\N	\N	WEE1
1247	11	TE	81.449241638	plt_gwas	\N	128.43591309	intronic_or_intergenic	\N	\N	CAPZA2
1248	2		2.742856741	interactor	\N	2.1748507023		\N	\N	AGER
1249	4		68.416221619	interactor	\N	108.91851044		\N	\N	CAPZA1
1250	19	none	31.917676926	plt_gwas	24732.83984375	83.67414093	intronic_or_intergenic	MK&EB	se+te	CAPZB
1251	4	none	2.2357931137	plt_gwas	19089	20.027973175	intronic_or_intergenic	MK&EB	se+te	CARMIL1
1252	11		13.689374924	interactor	\N	16.190101624		\N	\N	DCTN1
1253	10		76.561935425	interactor	\N	62.990253448		\N	\N	DCTN2
1254	2		280.65887451	interactor	\N	217.45240784		\N	\N	HMGB1
1255	6		1.464872241	interactor	\N	0.6002938747		\N	\N	RPGRIP1L
1256	9		0.0033636452	interactor	\N	0.0024956651		\N	\N	SAA1
1257	3		11.469943047	interactor	\N	46.37033844		\N	\N	TWF2
1258	2		34.485534668	interactor	20064.75976562	18.817363739		MK&EB	se-only	BCCIP
1259	4		5.9521946907	interactor	\N	3.171453476		\N	\N	DMWD
1260	8		0.0064690891	interactor	45180.80078125	0.0059353458		MK	se+te	GH1
1261	12		8.82289505	interactor	\N	6.0118951797		\N	\N	MAP3K3
1262	4		42.854042053	interactor	\N	30.16734314		\N	\N	MRPL20
1263	7		1.0347048044	interactor	13500.5	1.1370418072		MK	se+te	RIPK3
1264	4		24.837882996	interactor	\N	18.065788269		\N	\N	UIMC1
1265	5		19.248054504	interactor	\N	9.1199102402		\N	\N	HSF1
1266	1	none	0.4728268683	plt_gwas	12877.5	0.8602200747	intronic_or_intergenic	MK	se+te	CATSPERG
1267	3	SE	5.1343331337	plt_gwas	37300.140625	8.0844297409	intronic_or_intergenic	MK&EB	se+te	CBFA2T3
1268	6		3.5276432037	interactor	38858.23828125	3.7312750816		MK&EB	se+te	ATN1
1269	3		4.1675987244	interactor	\N	1.8234475851		\N	\N	PLXNA3
1270	1		0.0058960067	interactor	\N	0.0057580867		\N	\N	BLK
1271	2		1.0083854198	interactor	\N	0.0387559868		\N	\N	BLNK
1272	4		43.24017334	interactor	29621.69921875	418.19171143		MK&EB	se+te	BTK
1273	22	none	30.321893692	plt_gwas	19096.09960938	17.514165878	intronic_or_intergenic	MK&EB	se+te	CD2AP
1274	2		0.0599964447	interactor	13556.78027344	0.1278138906		MK	se+te	CD79A
1275	2		0.5290083885	interactor	45180.80078125	1.8026179075		MK	se+te	CD79B
1276	4		11.078098297	interactor	\N	14.95476532		\N	\N	EPS15L1
1277	6		1.4148917198	interactor	\N	3.492402792		\N	\N	EPS8
1278	6		0.3800703287	interactor	\N	1.1522954702		\N	\N	F2RL1
1279	5		0.019463975	interactor	\N	0.0201891493		\N	\N	FGF1
1280	4		0.0016397196	interactor	\N	7.0142961E-4		\N	\N	FGF10
1281	4		0.0087028043	interactor	\N	0.0091784215		\N	\N	FGF16
1282	5		0.9832566381	interactor	19571.09960938	0.239395082		MK&EB	se+te	FGF17
1283	4		0.0130852452	interactor	\N	0.0044119433		\N	\N	FGF18
1284	4		0.0561392531	interactor	\N	0.0013334843		\N	\N	FGF19
1285	6		0.1052970365	interactor	\N	0.7572990656		\N	\N	FGF2
1286	5		0.0026573658	interactor	\N	0.0013922418		\N	\N	FGF20
1287	4		0.0956690907	interactor	\N	0.0147482622		\N	\N	FGF22
1288	5		0.0058154915	interactor	\N	0.0013066482		\N	\N	FGF23
1289	4		0.0065860599	interactor	\N	0.0022826232		\N	\N	FGF3
1290	5		0.002430666	interactor	\N	0.0011918006		\N	\N	FGF4
1291	5		0.0877336264	interactor	\N	0.1551876813		\N	\N	FGF5
1292	5		0.0049232324	interactor	\N	0.0032305594		\N	\N	FGF6
1293	4		0.0264896806	interactor	\N	0.0695840418		\N	\N	FGF7
1294	5		0.0358296335	interactor	17610.72070312	0.0062991534		MK&EB	se+te	FGF8
1295	5		0.0112507557	interactor	\N	0.0073816357		\N	\N	FGF9
1296	5		1.1208956242	interactor	\N	0.2692432702		\N	\N	FGFR1
1297	4		0.0282520298	interactor	\N	0.0227434058		\N	\N	FGFR2
1298	4		0.1398422867	interactor	\N	0.3157451153		\N	\N	FGFR4
1299	2		0.0319718309	interactor	\N	0.1282415092		\N	\N	FLT1
1300	6		6.4251499176	interactor	\N	4.3346896172		\N	\N	FRS2
1301	5		29.003890991	interactor	\N	19.580026627		\N	\N	HGS
1302	3		0.0319747105	interactor	\N	0.0242722873		\N	\N	IL6
1303	3		6.7243819237	interactor	\N	0.7375628352		\N	\N	IL6R
1304	3		48.996555328	interactor	\N	64.938453674		\N	\N	IL6ST
1305	3		26.101427078	interactor	\N	26.618061066		\N	\N	ITCH
1306	5		7.5243167877	interactor	19179.72070312	36.630455017		MK	se+te	ITPR1
1307	4		10.77673912	interactor	\N	14.015025139		\N	\N	ITPR2
1308	4		0.063979663	interactor	\N	0.0106429243		\N	\N	ITPR3
1309	6		24.942918777	interactor	\N	53.437889099		\N	\N	JAK1
1310	164	none	24.683130264	plt_gwas	24414.48046875	24.605745316	intronic_or_intergenic	MK&EB	se+te	JAK2
1311	6		30.439161301	interactor	\N	25.86239624		\N	\N	KHDRBS1
1312	7		44.145454407	interactor	\N	6.4796729088		\N	\N	KIT
1313	7		0.4802271724	interactor	\N	0.2280090451		\N	\N	KITLG
1314	4		0.112698406	interactor	\N	0.0121947471		\N	\N	KL
1315	4		0.0018399075	interactor	\N	0.0017667033		\N	\N	KLB
1316	4		0.0326526277	interactor	\N	0.0645129085		\N	\N	MET
1317	2		0.074921079	interactor	\N	0.2371553183		\N	\N	MST1R
1318	3		72.913948059	interactor	13500.5	75.707710266		MK	se+te	NEDD8
1319	6		2.9253380299	interactor	\N	0.5317015052		\N	\N	PIK3CD
1320	3		5.9987435341	interactor	\N	17.036022186		\N	\N	PLCG2
1321	7		54.333992004	interactor	\N	46.972862244		\N	\N	PPP2CA
1322	5		14.590490341	interactor	\N	18.588628769		\N	\N	PPP2CB
1323	13		31.954084396	interactor	\N	38.76625061		\N	\N	PPP2R1A
1324	3		8.495018959	interactor	\N	0.54299891		\N	\N	RAPGEF1
1325	4		0.0222456232	interactor	\N	0.1057095528		\N	\N	RET
1326	10		0.0063877702	interactor	\N	0.017406527		\N	\N	SFN
1327	6		15.509457588	interactor	\N	10.258739471		\N	\N	SGTA
1328	8		22.428443909	interactor	16453.27929688	43.083496094		MK&EB	se+te	SHC1
1329	2		10.390791893	interactor	\N	13.140249252		\N	\N	STAM2
1330	10		22.794288635	interactor	\N	61.301849365		\N	\N	STAT3
1331	9		17.246685028	interactor	28113.93945312	38.880001068		MK&EB	se-only	STAT5A
1332	3		9.1430130005	interactor	43643	26.384586334		MK&EB	se+te	TGFBR2
1333	2		7.2815957069	interactor	13947.83984375	8.5228433609		MK	se+te	TRAF4
1334	19		52.624931335	interactor	\N	43.566127777		\N	\N	YWHAB
1335	10		128.6055603	interactor	\N	125.73292542		\N	\N	YWHAE
1336	5		68.805931091	interactor	\N	43.14169693		\N	\N	YWHAH
1337	5		77.192321777	interactor	\N	60.880321503		\N	\N	YWHAQ
1338	45	SE	24.059501648	plt_gwas	12613.44042969	25.283195496	intronic_or_intergenic	MK&EB	se+te	CBX5
1339	1		17.257381439	interactor	\N	13.854914665		\N	\N	ADNP
1340	2		24.375535965	interactor	\N	16.881189346		\N	\N	ASXL1
1341	3		17.858329773	interactor	\N	19.145353317		\N	\N	ATRX
1342	1		12.387773514	interactor	\N	11.487735748		\N	\N	CBX1
1343	3		96.294387817	interactor	\N	93.877433777		\N	\N	CBX3
1344	2		21.937116623	interactor	\N	11.480615616		\N	\N	CHAF1A
1345	3		4.7892317772	interactor	\N	8.9573106766		\N	\N	DNMT3A
1346	5		15.750939369	interactor	\N	10.666415215		\N	\N	DSN1
1347	1		185.3099823	interactor	\N	376.98672485		\N	\N	ENO1
1348	9		272.41317749	interactor	16061.01953125	418.50549316		MK&EB	se+te	H3F3A
1349	9		253.59538269	interactor	43818.359375	357.56600952		MK&EB	se-only	H3F3B
1350	5		32.676300049	interactor	64114.19921875	21.047252655		MK&EB	se+te	INCENP
1351	2		14.483498573	interactor	\N	9.950671196		\N	\N	KPNA3
1352	1		15.457432747	interactor	\N	14.398730278		\N	\N	KPNA4
1353	7	none	83.395973206	plt_gwas	16061.01953125	29.41986084	intronic_or_intergenic	MK&EB	se+te	LBR
1354	5		8.8139877319	interactor	\N	9.5425424576		\N	\N	LRIF1
1355	2		18.763435364	interactor	\N	13.709101677		\N	\N	MAU2
1356	2		26.715662003	interactor	\N	21.781261444		\N	\N	NIPBL
1357	2		13.409186363	interactor	\N	13.324574471		\N	\N	POGZ
1358	6		70.597869873	interactor	\N	82.058303833		\N	\N	RBBP4
1359	3		24.832666397	interactor	\N	27.9053936		\N	\N	SP100
1360	3		5.72945261	interactor	\N	3.6676459312		\N	\N	SUV39H1
1361	6		30.941862106	interactor	\N	30.581033707		\N	\N	TCEB1
1362	5		0.0039998037	interactor	\N	0.001272146		\N	\N	TCEB3B
1363	4		133.70288086	interactor	\N	117.76015472		\N	\N	TRIM28
1364	3		25.780542374	interactor	26403.48046875	21.455692291		MK&EB	se+te	WHSC1L1
1365	5	none	0.0808475465	plt_gwas	\N	0.0832547545	exonic_or_splice	\N	\N	CCDC153
1366	2		23.137622833	interactor	\N	10.942234039		\N	\N	CDR2
1367	2		13.81258297	interactor	\N	18.497396469		\N	\N	GORASP2
1368	3		0.0158851594	interactor	\N	0.0042757746		\N	\N	NECAB2
1369	13		22.163793564	interactor	\N	10.815929413		\N	\N	NUP62
1370	8	none	0.0061715208	plt_gwas	17800.69921875	0.0014580578	intronic_or_intergenic	MK&EB	se+te	CCDC184
1371	23	none	13.635681152	plt_gwas	39754.19921875	10.780619621	intronic_or_intergenic	MK&EB	se+te	GPANK1
1372	7		627.94335938	interactor	\N	327.2845459		\N	\N	RPL9
1373	3		2.5717329979	interactor	\N	30.272508621		\N	\N	STX11
1374	4		2.2906761169	interactor	22189.19921875	0.8153074384		MK&EB	se-only	TRAF3
1375	2		1.9047846794	interactor	\N	0.104703784		\N	\N	TRAF5
1376	6		3.47210145	interactor	\N	3.1548786163		\N	\N	WDYHV1
1377	1	none	0.1115614176	plt_gwas	\N	0.034252353	promoter	\N	\N	CCDC96
1378	6		17.545192719	interactor	55891.140625	12.776403427		MK&EB	se-only	TFIP11
1379	5	none	0.3403536677	plt_gwas	\N	2.5584585667	intronic_or_intergenic	\N	\N	CCNJL
1380	4		44.341011047	interactor	\N	30.186052322		\N	\N	AES
1381	3		9.342187E-4	interactor	\N	5.7703943E-4		\N	\N	C1orf94
1382	10		5.2118244171	interactor	\N	2.5971326828		\N	\N	REL
1383	13		4.6519665718	interactor	\N	3.1587615013		\N	\N	TRAF2
1384	9	SEconst	15.863962173	plt_gwas	\N	33.40247345	exonic_or_splice	\N	\N	CD151
1385	1		5.884018898	interactor	\N	2.9181213379		\N	\N	BCL7A
1386	2		0.0161851682	interactor	\N	0.0070451912		\N	\N	COL17A1
1387	2		4.7475085258	interactor	13279.75976562	206.55773926		MK	se+te	ITGA6
1388	2		0.7218946815	interactor	17117.09960938	0.1563215703		MK&EB	se+te	ITGB4
1389	3		0.0576906577	interactor	\N	0.1550744474		\N	\N	LAMA3
1390	3		0.5049564838	interactor	\N	0.4896056652		\N	\N	LAMB3
1391	3		0.0032019669	interactor	\N	0.0087187449		\N	\N	LAMC2
1392	30	none	5.5133366585	plt_gwas	\N	0.9902866483	exonic_or_splice	\N	\N	PLEC
1393	4	none	2.8348243237	plt_gwas	\N	101.25377655	intronic_or_intergenic	\N	\N	CD226
1394	10	none	3.2693459988	plt_gwas	\N	3.392272234	intronic_or_intergenic	\N	\N	PVR
1395	2		0.0091690645	interactor	\N	0.0082946047		\N	\N	TIGIT
1396	5		24.976865768	interactor	\N	13.935088158		\N	\N	IQGAP1
1397	1		12.40277195	interactor	\N	12.180301666		\N	\N	NR2C2
1398	2		8.200047493	interactor	\N	13.53894043		\N	\N	NR4A1
1399	5		68.183319092	interactor	\N	58.08108139		\N	\N	PDCD6IP
1400	30	none	91.511993408	plt_gwas	\N	63.254104614	intronic_or_intergenic	\N	\N	PTGES3
1401	5	none	7.4185233116	plt_gwas	\N	2.012355566	exonic_or_splice	\N	\N	CD33
1402	4		0.0016375403	interactor	\N	7.2947901E-4		\N	\N	KRT35
1403	13		0.0013975704	interactor	\N	8.4758451E-4		\N	\N	KRT40
1404	13	TE	422.08639526	plt_gwas	23804.40039062	125.92922211	intronic_or_intergenic	MK	se-only	CD36
1405	27	none	0.0443465672	plt_gwas	16984.09960938	0.025400918	promoter	MK	se-only	CHRD
1406	2		18.359369278	interactor	\N	23.400327682		\N	\N	IRAK1
1407	3		1.4166557789	interactor	22591.38085938	8.6369543076		MK&EB	se+te	IRAK2
1408	2		10.097319603	interactor	\N	18.573577881		\N	\N	IRAK4
1409	59	none	2.5302269459	plt_gwas	10604.29980469	55.505939484	intronic_or_intergenic	MK	se+te	ITGB5
1410	4		8.2384319305	interactor	\N	4.8327226639		\N	\N	MAP3K1
1411	4		4.8424463272	interactor	\N	3.1943702698		\N	\N	MYD88
1412	2		0.1004615724	interactor	\N	1.3794556856		\N	\N	ANK3
1413	3		24.610422134	interactor	\N	42.465839386		\N	\N	ARCN1
1414	3		38.157409668	interactor	\N	40.211380005		\N	\N	ARFGAP2
1415	4		11.17042923	interactor	\N	19.489191055		\N	\N	ARFGAP3
1416	5		6.3312644958	interactor	\N	15.1578722		\N	\N	BET1
1417	2		6.9584031105	interactor	17964	12.317240715		MK&EB	se+te	BET1L
1418	6		0.2997759283	interactor	\N	0.2197796106		\N	\N	C3
1419	2		0.0693215132	interactor	39754.19921875	0.0868311375		MK&EB	se-only	CFB
1420	2		8.2562456131	interactor	\N	0.5817229152		\N	\N	CFD
1421	7		3.8961544037	interactor	\N	3.5047879219		\N	\N	COG1
1422	7		11.088072777	interactor	\N	6.1656894684		\N	\N	COG2
1423	8		8.2965517044	interactor	\N	10.752410889		\N	\N	COG3
1424	8		16.219593048	interactor	\N	19.421485901		\N	\N	COG4
1425	7		12.245517731	interactor	\N	15.837491035		\N	\N	COG5
1426	9		5.2811293602	interactor	\N	13.414282799		\N	\N	COG6
1427	8		4.2928891182	interactor	\N	3.0552151203		\N	\N	COG7
1428	4		41.403690338	interactor	\N	53.60112381		\N	\N	COPA
1429	3		40.129833221	interactor	\N	64.406204224		\N	\N	COPB1
1430	3		39.082313538	interactor	20024.4609375	46.864479065		MK&EB	se-only	COPB2
1431	3		51.206680298	interactor	\N	59.972133636		\N	\N	COPE
1432	5		32.807594299	interactor	\N	53.125125885		\N	\N	COPG1
1433	3		5.3934216499	interactor	\N	14.643550873		\N	\N	COPG2
1434	3		33.948680878	interactor	12613.44042969	33.934085846		MK&EB	se+te	COPZ1
1435	3		1.0685399771	interactor	\N	2.6073412895		\N	\N	COPZ2
1436	7		31.231588364	interactor	\N	28.647035599		\N	\N	DCTN3
1437	1		24.930700302	interactor	30760.859375	28.274208069		MK&EB	se-only	DCTN4
1438	2		14.645014763	interactor	\N	13.594156265		\N	\N	DCTN5
1439	1		18.058744431	interactor	\N	20.073690414		\N	\N	DCTN6
1440	7		33.803016663	interactor	\N	26.865152359		\N	\N	DYNC1H1
1441	4		0.0804604143	interactor	\N	0.9074438214		\N	\N	DYNC1I1
1442	7		25.97826004	interactor	\N	24.463445663		\N	\N	DYNC1I2
1443	1		51.261501312	interactor	\N	25.61479187		\N	\N	DYNC1LI2
1444	2		0.8291327357	interactor	\N	0.2080014944		\N	\N	DYNC2H1
1445	2		4.4300460815	interactor	\N	3.3659155369		\N	\N	DYNC2LI1
1446	12		109.47541809	interactor	\N	77.542022705		\N	\N	DYNLL1
1447	4		15.95448494	interactor	\N	21.67999649		\N	\N	DYNLL2
1448	4		10.988508224	interactor	\N	11.733523369		\N	\N	GBF1
1449	3		12.912425041	interactor	\N	12.322415352		\N	\N	GOSR1
1450	2		0.0091916481	interactor	\N	0.0083737792		\N	\N	INS
1451	3		15.010500908	interactor	\N	22.403339386		\N	\N	KDELR1
1452	5		2.7217633724	interactor	\N	2.2071652412		\N	\N	SPTAN1
1453	5		95.081077576	interactor	\N	22.294500351		\N	\N	SPTB
1454	6		2.2624516487	interactor	37765.44140625	28.198534012		MK&EB	se+te	SPTBN1
1455	4		1.0769788027	interactor	\N	0.045241069		\N	\N	SPTBN2
1456	4		0.6976770163	interactor	\N	0.1588587314		\N	\N	SPTBN4
1457	4		0.0105111357	interactor	\N	0.0152205313		\N	\N	SPTBN5
1458	3		12.61340332	interactor	\N	42.036151886		\N	\N	TMED3
1459	3		21.59236908	interactor	\N	30.775224686		\N	\N	TMED7
1460	3		21.915628433	interactor	\N	34.500370026		\N	\N	TMED9
1461	2		16.062221527	interactor	\N	16.466531754		\N	\N	YKT6
1462	119	none	46.323066711	plt_gwas	\N	29.096851349	intronic_or_intergenic	\N	\N	CDC20
1463	4		19.049293518	interactor	14791.13964844	29.187776566		MK	se+te	AHCTF1
1464	4		37.014141083	interactor	\N	25.314313889		\N	\N	AURKB
1465	3		0.0424596965	interactor	\N	0.0079997098		\N	\N	AXIN2
1466	8		1.9660333395	interactor	39081.8984375	1.1917608976		MK&EB	se-only	B9D2
1467	5		36.679206848	interactor	\N	19.624326706		\N	\N	BIRC5
1468	6		21.904453278	interactor	17610.72070312	3.6435556412		MK&EB	se-only	BTRC
1469	4		25.466146469	interactor	25331.01953125	18.844856262		MK&EB	se+te	BUB1B
1470	6		70.596458435	interactor	\N	63.026168823		\N	\N	BUB3
1471	11		93.184371948	interactor	22189.19921875	58.09734726		MK	se+te	CCNB1
1472	8		63.424484253	interactor	\N	34.361610413		\N	\N	CCNB2
1473	5		13.721171379	interactor	\N	13.368618011		\N	\N	CDC23
1474	9		11.949267387	interactor	\N	6.9257059097		\N	\N	CDC25A
1475	6		17.03040123	interactor	24720.640625	8.314658165		MK&EB	se+te	CDC25B
1476	5		8.5002880096	interactor	\N	5.2053136826		\N	\N	CDC25C
1477	2		67.370689392	interactor	35158.0390625	51.084442139		MK&EB	se-only	CDC27
1478	4		17.592981339	interactor	\N	9.6918954849		\N	\N	CDCA5
1479	4		19.655752182	interactor	18451.27929688	11.032329559		MK&EB	se+te	CDCA8
1480	16		79.8436203	interactor	\N	44.187854767		\N	\N	CDK1
1481	4		23.97759819	interactor	\N	11.813583374		\N	\N	CENPA
1482	4		26.255355835	interactor	\N	18.329284668		\N	\N	CENPC
1483	6		31.522449493	interactor	\N	17.674978256		\N	\N	CENPE
1484	4		49.640647888	interactor	\N	37.561515808		\N	\N	CENPF
1485	5		23.056322098	interactor	22189.19921875	10.645742416		MK	se+te	CENPH
1486	4		11.703523636	interactor	\N	6.5693178177		\N	\N	CENPI
1487	4		30.347677231	interactor	\N	17.374263763		\N	\N	CENPK
1488	4		13.511348724	interactor	\N	8.1559686661		\N	\N	CENPL
1489	4		22.668130875	interactor	\N	8.0935707092		\N	\N	CENPM
1490	4		38.987068176	interactor	50355.359375	19.067970276		MK	se+te	CENPN
1491	4		15.839867592	interactor	\N	8.4492692947		\N	\N	CENPO
1492	5		3.1323075294	interactor	\N	2.066817522		\N	\N	CENPP
1493	4		8.2837018967	interactor	\N	3.6638333797		\N	\N	CENPQ
1494	5			interactor	\N			\N	\N	CENPS
1495	4		18.408084869	interactor	\N	16.651828766		\N	\N	CENPT
1496	5		70.843269348	interactor	29607.48046875	20.258611679		MK&EB	se+te	CENPU
1497	10		51.3893013	interactor	\N	90.790985107		\N	\N	CKAP5
1498	11		19.318244934	interactor	\N	16.784570694		\N	\N	CLASP1
1499	4		20.314603806	interactor	\N	19.326553345		\N	\N	CLASP2
1500	7		13.637999535	interactor	\N	11.831908226		\N	\N	CLIP1
1501	5		19.876338959	interactor	\N	27.771492004		\N	\N	CUL1
1502	3		3.2880017757	interactor	\N	1.1971814632		\N	\N	DIAPH2
1503	4		4.9307937622	interactor	\N	2.5169730186		\N	\N	ERCC6L
1504	4		16.80573082	interactor	\N	7.2816681862		\N	\N	ESPL1
1505	2		26.672418594	interactor	\N	12.98026371		\N	\N	FBXO5
1506	3		18.502206802	interactor	12251.51953125	11.35127449		MK	se-only	FZR1
1507	4		9.1831474304	interactor	\N	12.094248772		\N	\N	HDAC8
1508	4		34.725696564	interactor	\N	33.7942276		\N	\N	ITGB3BP
1509	6		17.672681808	interactor	\N	17.433959961		\N	\N	KIF18A
1510	6		17.549053192	interactor	\N	90.58240509		\N	\N	KIF2A
1511	6		0.0049984371	interactor	\N	0.0019287753		\N	\N	KIF2B
1512	7		33.53836441	interactor	\N	23.106639862		\N	\N	KIF2C
1513	4		24.462223053	interactor	\N	16.556852341		\N	\N	KNL1
1514	4		35.959022522	interactor	\N	20.047811508		\N	\N	KNTC1
1515	2		0.0018709855	interactor	\N	0.0012583676		\N	\N	KRT85
1516	2		0.0136562223	interactor	\N	0.0030512314		\N	\N	KRTAP19-5
1517	4		0.0030274943	interactor	\N	0.0013876134		\N	\N	KRTAP9-2
1518	5		0.007545454	interactor	\N	0.0019067978		\N	\N	KRTAP9-3
1519	8		13.013275146	interactor	\N	7.5843734741		\N	\N	MAD1L1
1520	6		27.845460892	interactor	\N	22.308996201		\N	\N	MAD2L1
1521	2		12.912425041	interactor	\N	8.1719703674		\N	\N	MAD2L2
1522	3		2.8842070103	interactor	53311.76171875	16.514190674		MK&EB	se+te	MAML3
1523	12		32.102054596	interactor	\N	54.505413055		\N	\N	MAPRE1
1524	5		10.28143692	interactor	\N	10.801553726		\N	\N	MIS12
1525	5		34.108272552	interactor	\N	17.789884567		\N	\N	NDC80
1526	10		21.995326996	interactor	\N	20.047811508		\N	\N	NDE1
1527	7		43.08694458	interactor	18383.40039062	32.457775116		MK	se-only	NDEL1
1528	8		24.355556488	interactor	\N	9.0094137192		\N	\N	NEK2
1529	4		14.293716431	interactor	\N	13.350448608		\N	\N	NSL1
1530	154	none	25.034627914	plt_gwas	\N	15.764964104	intronic_or_intergenic	\N	\N	NUDC
1531	7		29.628299713	interactor	\N	17.368009567		\N	\N	NUF2
1532	15		35.443504333	interactor	42593.640625	26.913822174		MK&EB	se+te	NUP107
1533	15		16.257591248	interactor	\N	13.351650238		\N	\N	NUP133
1534	15		20.457099915	interactor	\N	9.115899086		\N	\N	NUP160
1535	15		24.896320343	interactor	\N	15.288180351		\N	\N	NUP37
1536	16		20.164224625	interactor	\N	25.319124222		\N	\N	NUP43
1537	15		21.935142517	interactor	\N	13.245528221		\N	\N	NUP85
1538	16		33.335403442	interactor	\N	31.403835297		\N	\N	NUP98
1539	11		45.765018463	interactor	\N	49.398498535		\N	\N	PAFAH1B1
1540	6		37.056732178	interactor	\N	25.405609131		\N	\N	PDS5A
1541	95	none	21.921985626	plt_gwas	\N	19.830080032	intronic_or_intergenic	\N	\N	PDS5B
1542	16		24.522474289	interactor	\N	14.699743271		\N	\N	PLK1
1543	5		14.156869888	interactor	21833.09960938	12.135317802		MK&EB	se+te	PMF1
1544	5		58.967708588	interactor	\N	51.707351685		\N	\N	PPP1CC
1545	5		83.489425659	interactor	\N	57.797180176		\N	\N	RAD21
1546	15		34.037742615	interactor	\N	29.121595383		\N	\N	RANBP2
1547	6		30.539777756	interactor	\N	16.542617798		\N	\N	RANGAP1
1548	5		38.838809967	interactor	\N	37.25328064		\N	\N	RCC2
1549	15		19.420320511	interactor	\N	18.807203293		\N	\N	SEH1L
1550	4		14.038168907	interactor	\N	8.0379972458		\N	\N	SGO1
1551	4		14.662452698	interactor	\N	10.735220909		\N	\N	SGO2
1552	5		20.318464279	interactor	\N	10.466712952		\N	\N	SKA1
1553	4		34.556648254	interactor	\N	36.6861763		\N	\N	SKA2
1554	6		137.67695618	interactor	\N	146.18019104		\N	\N	SKP1
1555	7		32.582977295	interactor	\N	24.118038177		\N	\N	SMC3
1556	4		29.593654633	interactor	\N	14.39009285		\N	\N	SPC24
1557	4		14.029748917	interactor	\N	10.330183029		\N	\N	SPC25
1558	6		15.573020935	interactor	\N	8.4694032669		\N	\N	SPDL1
1559	5		19.511615753	interactor	\N	16.645168304		\N	\N	STAG1
1560	5		63.670413971	interactor	\N	50.933456421		\N	\N	STAG2
1561	98	SE	14.272719383	plt_gwas	\N	36.136013031	intronic_or_intergenic	\N	\N	TAOK1
1562	5		4.2591514587	interactor	\N	2.9657797813		\N	\N	UBE2D1
1563	2		40.171989441	interactor	\N	66.544441223		\N	\N	UBE2E1
1564	4		24.299360275	interactor	\N	17.618509293		\N	\N	WAPL
1565	4		72.343093872	interactor	\N	79.607635498		\N	\N	XPO1
1566	7		9.7886152267	interactor	\N	7.7016148567		\N	\N	ZW10
1567	4		14.573284149	interactor	\N	9.0021190643		\N	\N	ZWILCH
1568	6		43.632835388	interactor	\N	38.337554932		\N	\N	ZWINT
1569	213	none	12.515151024	plt_gwas	\N	10.605153084	intronic_or_intergenic	\N	\N	CDC40
1570	6		0.0068122693	interactor	\N	0.0065993774		\N	\N	A1CF
1571	12		20.580005646	interactor	\N	12.29656601		\N	\N	AAAS
1572	15		50.909015656	interactor	\N	34.681625366		\N	\N	ALYREF
1573	6		0.0023530803	interactor	\N	0.0011570519		\N	\N	APOBEC1
1574	17		12.685631752	interactor	\N	13.50297451		\N	\N	AQR
1575	12		16.778024673	interactor	\N	12.330797195		\N	\N	BCAS2
1576	12		49.052932739	interactor	\N	34.926994324		\N	\N	BUD31
1577	8		17.262214661	interactor	12452.5	13.05563736		MK&EB	se+te	CASC3
1578	12		23.997987747	interactor	\N	28.287216187		\N	\N	CCAR1
1579	12		15.414058685	interactor	\N	18.749555588		\N	\N	CD2BP2
1580	16		11.239338875	interactor	\N	19.142671585		\N	\N	CDC5L
1581	12		5.2768006325	interactor	40028.640625	3.9803509712		MK&EB	se-only	CHERP
1582	6		24.109838486	interactor	31061.19921875	21.406829834		MK&EB	se+te	CHTOP
1583	13		9.1622333527	interactor	19809.27929688	5.4986906052		MK&EB	se+te	CLP1
1584	13		21.462558746	interactor	\N	12.947335243		\N	\N	CPSF1
1585	13		25.178487778	interactor	64072.80078125	23.336065292		MK&EB	se+te	CPSF2
1586	13		24.098991394	interactor	\N	20.947933197		\N	\N	CPSF3
1587	13		16.90754509	interactor	\N	15.214212418		\N	\N	CPSF4
1588	13		17.784193039	interactor	\N	15.833215714		\N	\N	CPSF7
1589	12		11.115605354	interactor	\N	9.2219820023		\N	\N	CRNKL1
1590	15		15.740861893	interactor	17807.83984375	13.363939285		MK&EB	se+te	CSTF1
1591	14		8.310833931	interactor	\N	6.2383141518		\N	\N	CSTF2
1592	13		8.0830554962	interactor	\N	11.61839962		\N	\N	CSTF3
1593	12		16.440536499	interactor	\N	16.626537323		\N	\N	CTNNBL1
1594	12		19.623935699	interactor	\N	20.487194061		\N	\N	CWC15
1595	12		8.8352556229	interactor	\N	8.7491798401		\N	\N	CWC22
1596	12		9.5388221741	interactor	\N	6.3478107452		\N	\N	CWC25
1597	12		11.259362221	interactor	\N	10.234353065		\N	\N	CWC27
1598	12		34.835258484	interactor	\N	25.626577377		\N	\N	DDX23
1599	6		84.851272583	interactor	\N	42.25868988		\N	\N	DDX39A
1600	97	none	74.441978455	plt_gwas	39754.19921875	84.769004822	intronic_or_intergenic	MK&EB	se+te	DDX39B
1601	12		31.817930222	interactor	\N	32.160533905		\N	\N	DDX42
1602	12		26.859512329	interactor	\N	19.501277924		\N	\N	DDX46
1603	14		241.03930664	interactor	\N	385.70391846		\N	\N	DDX5
1604	13		73.910873413	interactor	\N	75.10521698		\N	\N	DHX15
1605	12		10.125834465	interactor	\N	9.4003791809		\N	\N	DHX16
1606	13		13.190145493	interactor	\N	15.010500908		\N	\N	DHX38
1607	14		66.833206177	interactor	10742.78027344	55.247329712		MK&EB	se+te	DHX9
1608	12		59.427078247	interactor	16579.80078125	51.647922516		MK&EB	se+te	DNAJC8
1609	13		36.857532501	interactor	\N	36.601528168		\N	\N	EFTUD2
1610	15		33.259819031	interactor	\N	19.724075317		\N	\N	EIF4A3
1611	12		23.248950958	interactor	\N	21.128650665		\N	\N	ELAVL1
1612	12		0.4641590416	interactor	\N	0.0195285063		\N	\N	ELAVL2
1613	13		19.186943054	interactor	\N	41.111587524		\N	\N	FIP1L1
1614	15		43.250118256	interactor	24475.5	38.72246933		MK&EB	se+te	FUS
1615	13		11.033542633	interactor	\N	9.64731884		\N	\N	GPKOW
1616	17		25.247571945	interactor	\N	27.73125267		\N	\N	GTF2F1
1617	18		21.225006104	interactor	\N	13.655057907		\N	\N	GTF2F2
1618	13		17.141801834	interactor	\N	22.747152328		\N	\N	HNRNPA0
1619	191	SE	447.13027954	plt_gwas	12613.44042969	404.05459595	intronic_or_intergenic	MK&EB	se+te	HNRNPA1
1620	12		191.62684631	interactor	\N	189.53430176		\N	\N	HNRNPA2B1
1621	12		34.639339447	interactor	\N	34.785476685		\N	\N	HNRNPA3
1622	13		246.26544189	interactor	\N	276.84283447		\N	\N	HNRNPC
1623	13		92.088493347	interactor	20088.27929688	79.155158997		MK	se+te	HNRNPD
1624	12		107.38279724	interactor	\N	107.29156494		\N	\N	HNRNPF
1625	13		352.28131104	interactor	\N	348.70629883		\N	\N	HNRNPH1
1626	13		25.043142319	interactor	\N	37.29838562		\N	\N	HNRNPH2
1627	12		137.10678101	interactor	\N	123.16439056		\N	\N	HNRNPL
1628	16		62.810985565	interactor	12158.04003906	50.883056641		MK	se+te	HNRNPM
1629	12		141.59062195	interactor	\N	139.0995636		\N	\N	HNRNPU
1630	13		49.598968506	interactor	\N	47.366252899		\N	\N	HNRNPUL1
1631	16		21.164600372	interactor	\N	23.882356644		\N	\N	ISY1
1632	13		26.453275681	interactor	39754.19921875	20.551624298		MK&EB	se+te	LSM2
1633	14		7.1189484596	interactor	\N	6.1975870132		\N	\N	LSM3
1634	12		45.001686096	interactor	56430.9609375	43.37399292		MK&EB	se-only	LSM4
1635	11		42.791950226	interactor	\N	31.602935791		\N	\N	LSM5
1636	13		19.68073082	interactor	\N	20.183187485		\N	\N	LSM6
1637	11		33.278781891	interactor	\N	32.033428192		\N	\N	LSM7
1638	15		28.950572968	interactor	81796.1015625	36.980472565		MK&EB	se+te	LSM8
1639	12		25.206451416	interactor	\N	15.903671265		\N	\N	MAGOH
1640	12		13.675282478	interactor	\N	12.986235619		\N	\N	MAGOHB
1641	447	none	14.613269806	plt_gwas	\N	13.82571125	intronic_or_intergenic	\N	\N	NCBP1
1642	18		16.036060333	interactor	\N	18.745056152		\N	\N	NCBP2
1643	11		15.745269775	interactor	\N	9.1650743484		\N	\N	NDC1
1644	14		46.311485291	interactor	\N	44.0405159		\N	\N	NUDT21
1645	11		33.846309662	interactor	\N	21.180267334		\N	\N	NUP153
1646	12		17.975324631	interactor	\N	10.15036869		\N	\N	NUP155
1647	12		17.793087006	interactor	\N	8.7809095383		\N	\N	NUP188
1648	11		20.332691193	interactor	\N	13.535691261		\N	\N	NUP205
1649	11		23.460073471	interactor	\N	12.640930176		\N	\N	NUP210
1650	11		11.751489639	interactor	\N	7.806681633		\N	\N	NUP214
1651	11		9.4091253281	interactor	\N	7.9636702538		\N	\N	NUP35
1652	12		35.235004425	interactor	\N	20.581857681		\N	\N	NUP50
1653	11		26.785480499	interactor	\N	23.365253448		\N	\N	NUP58
1654	12		39.78937912	interactor	\N	17.671266556		\N	\N	NUP88
1655	12		22.27444458	interactor	\N	17.177150726		\N	\N	NUP93
1656	12		22.568384171	interactor	\N	16.821199417		\N	\N	NUPL2
1657	7		31.491573334	interactor	\N	18.686662674		\N	\N	NXF1
1658	7		8.2743473053	interactor	\N	7.4594373703		\N	\N	NXT1
1659	13		41.354034424	interactor	13456.79980469	59.56987381		MK	se+te	PABPN1
1660	13		64.530632019	interactor	\N	56.07667923		\N	\N	PAPOLA
1661	202	SE	81.034095764	plt_gwas	50747.28125	47.857124329	intronic_or_intergenic	MK&EB	se-only	PCBP1
1662	13		183.66253662	interactor	\N	139.8331604		\N	\N	PCBP2
1663	13		33.481399536	interactor	\N	37.393989563		\N	\N	PCF11
1664	12		19.713624954	interactor	\N	14.69430542		\N	\N	PHF5A
1665	12		31.343597412	interactor	\N	26.594648361		\N	\N	PLRG1
1666	7		20.561491013	interactor	\N	14.586259842		\N	\N	POLDIP3
1667	22		37.632198334	interactor	14045.21972656	23.936870575		MK&EB	se+te	POLR2A
1668	22		36.967899323	interactor	\N	36.073192596		\N	\N	POLR2B
1669	22		18.255018234	interactor	\N	16.660655975		\N	\N	POLR2C
1670	22		12.875289917	interactor	\N	11.517642975		\N	\N	POLR2D
1671	22		30.622344971	interactor	\N	58.990711212		\N	\N	POLR2G
1672	22		25.521722794	interactor	\N	10.926160812		\N	\N	POLR2I
1673	22		24.072015762	interactor	\N	17.323604584		\N	\N	POLR2J
1674	16		14.929065704	interactor	\N	17.798782349		\N	\N	PPIE
1675	12		30.715579987	interactor	\N	22.051706314		\N	\N	PPIH
1676	13		16.30121994	interactor	35715.05859375	10.420864105		MK&EB	se-only	PPIL1
1677	9		18.228385925	interactor	\N	16.071378708		\N	\N	PPWD1
1678	14		34.309764862	interactor	15809.48046875	29.919487		MK&EB	se+te	PQBP1
1679	12		14.37355423	interactor	11822.36035156	10.669828415		MK	se-only	PRCC
1680	17		34.173141479	interactor	\N	27.412525177		\N	\N	PRPF19
1681	188	none	18.676574707	plt_gwas	\N	15.473826408	intronic_or_intergenic	\N	\N	PRPF3
1682	12		16.514354706	interactor	\N	11.891335487		\N	\N	PRPF31
1683	11		16.384897232	interactor	\N	14.274718285		\N	\N	PRPF38A
1684	13		6.9821019173	interactor	\N	5.0765910149		\N	\N	PRPF4
1685	13		52.006046295	interactor	\N	44.663204193		\N	\N	PRPF40A
1686	12		15.217103004	interactor	\N	17.515916824		\N	\N	PRPF6
1687	12		48.797546387	interactor	\N	42.668460846		\N	\N	PRPF8
1688	12		75.737243652	interactor	\N	79.92829895		\N	\N	PTBP1
1689	14		33.635093689	interactor	\N	27.842121124		\N	\N	PUF60
1690	12		14.870955467	interactor	\N	11.794342995		\N	\N	RAE1
1691	13		39.458518982	interactor	\N	26.773698807		\N	\N	RBM17
1692	13		18.043039322	interactor	30760.859375	19.211326599		MK&EB	se+te	RBM22
1693	12		47.722835541	interactor	\N	45.094036102		\N	\N	RBM8A
1694	14		113.20496368	interactor	15769.59960938	105.12709045		MK	se-only	RBMX
1695	7		37.136116028	interactor	\N	40.174800873		\N	\N	SARNP
1696	11		16.954444885	interactor	33218.6796875	12.891523361		MK&EB	se+te	SART1
1697	18		59.973930359	interactor	\N	58.676540375		\N	\N	SF1
1698	14		28.726211548	interactor	\N	15.357592583		\N	\N	SF3A1
1699	14		14.214179039	interactor	16928.93945312	14.686224937		MK&EB	se-only	SF3A2
1700	12		41.928676605	interactor	14660.09960938	32.859798431		MK	se+te	SF3A3
1701	14		134.08312988	interactor	\N	118.57195282		\N	\N	SF3B1
1702	12		45.786533356	interactor	\N	44.526744843		\N	\N	SF3B2
1703	12		45.434875488	interactor	\N	44.146781921		\N	\N	SF3B3
1704	14		15.459288597	interactor	\N	13.109012604		\N	\N	SF3B4
1705	12		61.4337883	interactor	\N	44.712806702		\N	\N	SF3B5
1706	12		56.077800751	interactor	\N	46.93529892		\N	\N	SF3B6
1707	7		26.186656952	interactor	\N	32.140918732		\N	\N	SLU7
1708	12		12.121975899	interactor	15824.08007812	13.26183033		MK&EB	se+te	SMNDC1
1709	12		40.607387543	interactor	\N	22.576284409		\N	\N	SNRNP200
1710	11		19.958597183	interactor	50747.28125	24.578203201		MK&EB	se+te	SNRNP27
1711	12		35.10206604	interactor	\N	37.50296402		\N	\N	SNRNP40
1712	12		55.265010834	interactor	\N	50.107463837		\N	\N	SNRNP70
1713	13		27.776491165	interactor	\N	21.490909576		\N	\N	SNRPA
1714	14		24.895822525	interactor	20584.08007812	21.564964294		MK&EB	se+te	SNRPA1
1715	13		108.93702698	interactor	\N	95.933959961		\N	\N	SNRPB
1716	13		22.760122299	interactor	\N	23.530796051		\N	\N	SNRPB2
1717	13		37.305843353	interactor	\N	33.12505722		\N	\N	SNRPD1
1718	13		158.12249756	interactor	\N	128.3293457		\N	\N	SNRPD2
1719	14		55.556472778	interactor	\N	55.100566864		\N	\N	SNRPD3
1720	13		82.216827393	interactor	\N	54.456924438		\N	\N	SNRPE
1721	13		18.817363739	interactor	\N	14.925631523		\N	\N	SNRPF
1722	14		79.83164978	interactor	31516.80078125	70.501220703		MK&EB	se-only	SNRPG
1723	12		3.6472008228	interactor	\N	12.692357063		\N	\N	SNRPN
1724	14		39.992023468	interactor	20335.56054688	37.321517944		MK&EB	se+te	SNU13
1725	15		45.065185547	interactor	\N	40.845638275		\N	\N	SNW1
1726	15		26.781999588	interactor	\N	24.106704712		\N	\N	SRRT
1727	14		107.08468628	interactor	\N	104.92858887		\N	\N	SRSF1
1728	14		81.111923218	interactor	\N	74.232345581		\N	\N	SRSF11
1729	13		125.72537994	interactor	\N	76.984184265		\N	\N	SRSF2
1730	222	none	120.12345123	plt_gwas	\N	101.11110687	intronic_or_intergenic	\N	\N	SRSF3
1731	217	SE	34.811229706	plt_gwas	30417.9609375	35.178672791	intronic_or_intergenic	MK&EB	se+te	SRSF4
1732	13		143.57678223	interactor	48149.640625	171.21498108		MK&EB	se-only	SRSF5
1733	13		43.421730042	interactor	\N	66.66632843		\N	\N	SRSF6
1734	13		83.409317017	interactor	\N	61.334346771		\N	\N	SRSF7
1735	14		43.694400787	interactor	\N	58.640171051		\N	\N	SRSF9
1736	12		9.598818779	interactor	\N	8.340473175		\N	\N	SUGP1
1737	148	none	33.107837677	plt_gwas	\N	26.276893616	intronic_or_intergenic	\N	\N	SYF2
1738	7		24.944665909	interactor	\N	16.688169479		\N	\N	THOC1
1739	6		39.439979553	interactor	\N	87.019302368		\N	\N	THOC2
1740	6		26.284252167	interactor	\N	12.721455574		\N	\N	THOC3
1741	7		16.122890472	interactor	\N	12.231199265		\N	\N	THOC5
1742	7		9.679400444	interactor	\N	6.9241132736		\N	\N	THOC6
1743	7		35.711044312	interactor	25290.24023438	32.749248505		MK&EB	se-only	THOC7
1744	11		42.848899841	interactor	\N	44.77947998		\N	\N	TPR
1745	9		108.3319397	interactor	\N	129.39762878		\N	\N	TRA2B
1746	12		36.009757996	interactor	\N	42.863471985		\N	\N	TXNL4A
1747	13		4.2345199585	interactor	\N	3.2769725323		\N	\N	U2AF1L4
1748	13		42.4140625	interactor	\N	41.159713745		\N	\N	U2AF2
1749	12		62.215240479	interactor	\N	42.288703918		\N	\N	U2SURP
1750	13		3.8353090286	interactor	\N	4.1230368614		\N	\N	UPF3B
1751	168	none	25.81020546	plt_gwas	\N	21.264945984	intronic_or_intergenic	\N	\N	USP39
1752	14		23.024526596	interactor	\N	20.584739685		\N	\N	WBP11
1753	177	none	10.650533676	plt_gwas	36919.6796875	5.9855604172	intronic_or_intergenic	MK&EB	se+te	WBP4
1754	17		8.6561498642	interactor	14958.12011719	7.1332006454		MK	se-only	XAB2
1755	15		326.32702637	interactor	\N	212.56758118		\N	\N	YBX1
1756	6		46.290649414	interactor	\N	73.40411377		\N	\N	ZC3H11A
1757	16	SE	0.0046798466	plt_gwas	45484.859375	8.9980726E-4	intronic_or_intergenic	MK&EB	se-only	CDH15
1758	3		52.212921143	interactor	\N	108.32543945		\N	\N	BNIP2
1759	3		0.0298040789	interactor	\N	0.0429679826		\N	\N	BOC
1760	3		0.0069671432	interactor	\N	0.0080029108		\N	\N	CDH2
1761	3		0.2182421684	interactor	\N	0.0614838973		\N	\N	CDON
1762	3		0.024497848	interactor	\N	0.0254680645		\N	\N	CTNNA2
1763	9		40.042446136	interactor	\N	113.01268005		\N	\N	CTNNB1
1764	2		13.489208221	interactor	\N	30.859973907		\N	\N	JUP
1765	78	none	0.1397248656	plt_gwas	\N	1.1875697374	intronic_or_intergenic	\N	\N	MAPK11
1766	30	none	3.6603178978	plt_gwas	\N	13.781401634	intronic_or_intergenic	\N	\N	MAPK12
1767	6		46.183841705	interactor	\N	26.649223328		\N	\N	SPAG9
1768	2		0.0083893687	interactor	\N	0.0200940799		\N	\N	ACTL6B
1769	2		0.0148701416	interactor	24436.27929688	0.0022965209		MK&EB	se+te	ANGPT2
1770	3		0.0976407826	interactor	\N	3.8988435268		\N	\N	APLP1
1771	2		45.128772736	interactor	12885.58007812	93.374656677		MK	se-only	ATP6V1A
1772	2		20.337165833	interactor	29607.48046875	28.381002426		MK&EB	se+te	CASP3
1773	7		3.9225423336	interactor	\N	11.212059975		\N	\N	CCDC85B
1774	2		0.4041791856	interactor	\N	0.0214596689		\N	\N	CCNA1
1775	1		73.919746399	interactor	\N	34.504852295		\N	\N	CCNA2
1776	5		0.5337855816	interactor	19537.43945312	6.6142077446		MK	se+te	CCND1
1777	2		17.271366119	interactor	\N	2.6152534485		\N	\N	CCNE1
1778	3		12.714969635	interactor	15534.59960938	7.0149250031		MK&EB	se+te	CCNE2
1779	15		27.663393021	interactor	\N	36.129508972		\N	\N	CCNH
1780	4		18.225833893	interactor	\N	8.8404693604		\N	\N	CDC45
1781	3		19.277526855	interactor	45227.16015625	9.567864418		MK&EB	se+te	CDC6
1782	3		12.70035553	interactor	\N	5.4497513771		\N	\N	CDC7
1783	2		1.0149780512	interactor	\N	0.6761326194		\N	\N	CDK3
1784	1		21.4629879	interactor	69647.703125	15.113826752		MK&EB	se+te	CDK6
1785	14		12.403019905	interactor	22189.19921875	11.973309517		MK	se+te	CDK7
1786	5		41.404930115	interactor	177065.234375	23.955070496		MK&EB	se+te	CDKN1B
1787	2		20.120515823	interactor	45484.859375	6.0583047867		MK&EB	se-only	CDT1
1788	4		12.213477135	interactor	24720.640625	11.208024979		MK&EB	se+te	CENPB
1789	2		0.0358651206	interactor	\N	0.0351268314		\N	\N	CPNE6
1790	8		18.424476624	interactor	\N	11.165961266		\N	\N	CREBBP
1791	27	TE	3.6859931946	plt_gwas	\N	6.0448698997	intronic_or_intergenic	\N	\N	CRELD2
1792	21	none	5.1277141571	plt_gwas	39754.19921875	18.655668259	intronic_or_intergenic	MK&EB	se+te	DDAH2
1793	2		8.8790979385	interactor	\N	12.051269531		\N	\N	DEAF1
1794	3		12.183346748	interactor	\N	5.3365530968		\N	\N	E2F1
1795	1		10.521492004	interactor	46525.76171875	14.674040794		MK&EB	se+te	E2F3
1796	2		10.466816902	interactor	\N	19.807487488		\N	\N	EXT2
1797	1		36.397861481	interactor	12027.59960938	234.88592529		MK	se-only	F13A1
1798	2		23.019922256	interactor	\N	16.983631134		\N	\N	FAF1
1799	4		0.0146590117	interactor	\N	0.0073223058		\N	\N	FGB
1800	3		6.5092873573	interactor	\N	1.9863226414		\N	\N	FKBPL
1801	1		5.726588726	interactor	\N	4.9124364853		\N	\N	FOXO1
1802	2		38.87922287	interactor	15148.44042969	20.366674423		MK	se+te	GMNN
1803	5		59.30834198	interactor	17928.4609375	38.292728424		MK&EB	se+te	GNB2
1804	3		2.8364975452	interactor	\N	68.030761719		\N	\N	GNB5
1805	1		15.950178146	interactor	\N	7.7139472961		\N	\N	GTSE1
1806	12		42.4492836	interactor	\N	43.514751434		\N	\N	HDAC1
1807	2		1.5183466673	interactor	\N	0.1853721291		\N	\N	HDAC11
1808	18		243.23789978	interactor	\N	170.12611389		\N	\N	HSP90AB1
1809	4		0.0241268482	interactor	\N	0.0114318728		\N	\N	IKZF3
1810	3		9.2654275894	interactor	\N	11.074885368		\N	\N	ING5
1811	2		15.292461395	interactor	\N	7.018643856		\N	\N	INPP5K
1812	3			interactor	\N			\N	\N	KMT2B
1813	7		6.9152560234	interactor	\N	18.453979492		\N	\N	LZTS2
1814	2		23.922513962	interactor	\N	24.055652618		\N	\N	MAPKAP1
1815	3		22.395498276	interactor	\N	6.465950489		\N	\N	MCM10
1816	82	none	49.714168549	plt_gwas	\N	24.559286118	intronic_or_intergenic	\N	\N	MCM3
1817	8		76.990341187	interactor	\N	31.274717331		\N	\N	MCM4
1818	5		59.482372284	interactor	\N	24.33997345		\N	\N	MCM5
1819	8		31.566612244	interactor	\N	16.09164238		\N	\N	MCM6
1820	10		125.77316284	interactor	\N	46.5883255		\N	\N	MCM7
1821	3		13.835531235	interactor	\N	5.7091493607		\N	\N	MCM8
1822	8		91.458930969	interactor	42593.640625	45.958553314		MK&EB	se+te	MDM2
1823	2		6.4818763733	interactor	14045.21972656	4.5794091225		MK&EB	se-only	MED31
1824	2		10.185549736	interactor	\N	7.1379814148		\N	\N	MLST8
1825	14		16.455833435	interactor	\N	14.893129349		\N	\N	MNAT1
1826	2		22.452680588	interactor	\N	8.3203144073		\N	\N	MSH2
1827	2		13.754416466	interactor	\N	11.837234497		\N	\N	MTOR
1828	4		14.260450363	interactor	\N	12.560035706		\N	\N	NABP2
1829	3		0.0046387054	interactor	\N	0.0230062362		\N	\N	NGFR
1830	4		37.334209442	interactor	\N	16.098724365		\N	\N	NR1H2
1831	3		36.633018494	interactor	\N	31.526863098		\N	\N	NRBP1
1832	3		15.634030342	interactor	\N	5.7647395134		\N	\N	ORC1
1833	3		14.455428123	interactor	11316.91992188	9.668179512		MK&EB	se+te	ORC2
1834	3		10.968855858	interactor	\N	6.8740949631		\N	\N	ORC3
1835	3		24.480331421	interactor	\N	17.660491943		\N	\N	ORC4
1836	3		6.9756116867	interactor	\N	6.1125254631		\N	\N	ORC5
1837	3		30.714658737	interactor	\N	22.863689423		\N	\N	ORC6
1838	2		19.669712067	interactor	\N	16.791452408		\N	\N	OTUB1
1839	12		187.03205872	interactor	\N	79.170204163		\N	\N	PCNA
1840	4		5.7868609428	interactor	\N	2.1541666985		\N	\N	PDE4DIP
1841	6		10.58565712	interactor	\N	6.8245062828		\N	\N	PDPK1
1842	2		138.50827026	interactor	\N	544.07659912		\N	\N	PKM
1843	6		76.432655334	interactor	15279.44042969	58.322036743		MK	se+te	QARS
1844	3		814.95263672	interactor	14083.36035156	665.99353027		MK&EB	se+te	RACK1
1845	2		4.0649442673	interactor	17674.01953125	4.5865130424		MK&EB	se+te	RAI1
1846	8		24.302761078	interactor	\N	19.983362198		\N	\N	RB1
1847	1		22.025039673	interactor	38520.30078125	13.643046379		MK&EB	se+te	RICTOR
1848	5		703.13574219	interactor	\N	455.515625		\N	\N	RPL18
1849	5		731.80932617	interactor	\N	461.95617676		\N	\N	RPL35
1850	6		853.9050293	interactor	\N	671.85998535		\N	\N	RPS2
1851	4		58.592693329	interactor	\N	0.3433997631		\N	\N	S100A8
1852	1		19.957201004	interactor	\N	23.074081421		\N	\N	SDF4
1853	10	none	7.8915295601	plt_gwas	\N	7.2968301773	intronic_or_intergenic	\N	\N	SIPA1
1854	2		12.34819603	interactor	\N	6.1059885025		\N	\N	SKP2
1855	6	none	15.034085274	plt_gwas	\N	24.009990692	exonic_or_splice	\N	\N	SLC25A11
1856	9		31.090738297	interactor	\N	26.756032944		\N	\N	SMAD4
1857	4		33.551448822	interactor	\N	33.600803375		\N	\N	SUMO3
1858	4		6.1148486137	interactor	\N	3.0660190582		\N	\N	TCF4
1859	2		28.632717133	interactor	30760.859375	15.45202446		MK&EB	se+te	TNIP1
1860	2		6.294901371	interactor	\N	8.1706628799		\N	\N	TNIP2
1861	7		0.2467005551	interactor	\N	0.6312848926		\N	\N	TRAF1
1862	3		0.0031346115	interactor	19342.25976562	0.0024267072		MK&EB	se+te	TRIM54
1863	2		15.222126007	interactor	\N	10.535705566		\N	\N	TRMT2A
1864	11		44.924350739	interactor	\N	34.80739975		\N	\N	TUBA1A
1865	7		0.5190858245	interactor	\N	0.0082119899		\N	\N	TUBB2B
1866	6		0.0112923477	interactor	\N	0.0057505486		\N	\N	TUBB3
1867	4		209.21031189	interactor	\N	84.377433777		\N	\N	TXN
1868	2		7.5021524429	interactor	\N	9.3917341232		\N	\N	TXNDC11
1869	6		0.4588641822	interactor	\N	0.070656158		\N	\N	USHBP1
1870	5		14.274003983	interactor	\N	22.409612656		\N	\N	USP4
1871	146	none	71.514480591	plt_gwas	\N	31.374956131	intronic_or_intergenic	\N	\N	VIM
1872	7		30.500711441	interactor	25766.48046875	25.571538925		MK&EB	se+te	VPS51
1873	2		3.8022005558	interactor	\N	2.8982872963		\N	\N	WIZ
1874	2		0.8707337976	interactor	121221.8984375	12.598653793		MK&EB	se-only	ZBTB16
1875	6	none	1.5459768772	plt_gwas	\N	1.1951299906	exonic_or_splice	\N	\N	CDKN1C
1876	2		5.0090184212	interactor	\N	5.8642230034		\N	\N	FBXL12
1877	6	none	34.965084076	plt_gwas	\N	20.944791794	intronic_or_intergenic	\N	\N	CELF1
1878	3		68.932655334	interactor	\N	73.614349365		\N	\N	FUBP1
1879	6		82.977539062	interactor	21157.24023438	2247.559082		MK	se+te	PPBP
1880	2		42.471786499	interactor	\N	58.334285736		\N	\N	RALY
1881	1		25.914171219	interactor	18574.640625	21.711671829		MK&EB	se-only	USP10
1882	29	none	2.7074332237	plt_gwas	\N	6.6744046211	intronic_or_intergenic	\N	\N	CEP55
1883	3		3.7333650589	interactor	\N	7.694378376		\N	\N	C1orf216
1884	3		14.088233948	interactor	\N	17.550457001		\N	\N	CCDC53
1885	5		4.7863588333	interactor	\N	3.7654597759		\N	\N	CEP162
1886	6		3.6711318493	interactor	14485.12011719	1.651761055		MK&EB	se+te	ENKD1
1887	2		0.0430837236	interactor	\N	0.0138191497		\N	\N	FAM90A1
1888	2		18.140554428	interactor	\N	3.1626491547		\N	\N	KANK2
1889	5		4.4171733856	interactor	13253.71972656	38.904891968		MK	se+te	KIFC3
1890	3		72.312713623	interactor	\N	110.43642426		\N	\N	MORF4L2
1891	7		75.765266418	interactor	\N	52.442638397		\N	\N	PCM1
1892	3		14.916828156	interactor	\N	13.817004204		\N	\N	PEF1
1893	6		19.13807869	interactor	\N	17.893901825		\N	\N	SUPT5H
1894	4		23.315538406	interactor	\N	33.037723541		\N	\N	TFG
1895	2		6.7462043762	interactor	\N	7.4553360939		\N	\N	UTP14C
1896	2		16.429031372	interactor	36036.8984375	26.339771271		MK&EB	se+te	VPS37B
1897	3		3.8459858894	interactor	12837	7.4535470009		MK&EB	se-only	VPS37C
1898	18	none	0.0071503785	plt_gwas	\N	0.0082197953	intronic_or_intergenic	\N	\N	VPS37D
1899	116	none	36.645111084	plt_gwas	\N	24.945913315	intronic_or_intergenic	\N	\N	CEP57
1900	7		28.166406631	interactor	42696.55859375	39.104206085		MK&EB	se-only	ACTR1A
1901	4		4.3392868042	interactor	\N	0.9771617055		\N	\N	AHI1
1902	4		0.1541036218	interactor	35764.87890625	0.2338021547		MK&EB	se+te	AJUBA
1903	10		18.294857025	interactor	\N	21.900949478		\N	\N	AKAP9
1904	6		11.977261543	interactor	\N	3.7881584167		\N	\N	ALMS1
1905	4		2.4625883102	interactor	\N	0.2422245741		\N	\N	B9D1
1906	3		10.727279663	interactor	\N	8.5284700394		\N	\N	BORA
1907	4		16.237932205	interactor	\N	8.446144104		\N	\N	C2CD3
1908	4		0.0690627322	interactor	\N	0.0243900511		\N	\N	CC2D2A
1909	7		15.606851578	interactor	\N	4.2537035942		\N	\N	CCP110
1910	7		23.999427795	interactor	\N	18.621746063		\N	\N	CDK5RAP2
1911	8		10.98707962	interactor	\N	13.105212212		\N	\N	CENPJ
1912	6		3.6559281349	interactor	\N	7.5039534569		\N	\N	CEP131
1913	6		9.1411848068	interactor	\N	4.4172177315		\N	\N	CEP135
1914	6		21.190225601	interactor	\N	10.144989967		\N	\N	CEP152
1915	6		9.2202301025	interactor	\N	1.0951619148		\N	\N	CEP164
1916	6		17.461875916	interactor	\N	13.769968033		\N	\N	CEP192
1917	6		7.8935027122	interactor	\N	2.6710162163		\N	\N	CEP250
1918	6		4.1494259834	interactor	\N	3.5453255177		\N	\N	CEP290
1919	6		4.8671569824	interactor	\N	14.7741642		\N	\N	CEP41
1920	7		12.806975365	interactor	\N	10.787952423		\N	\N	CEP63
1921	6		3.7527542114	interactor	39677.80078125	1.9539735317		MK&EB	se-only	CEP72
1922	7		11.303924561	interactor	\N	4.7046437263		\N	\N	CEP76
1923	6		11.942935944	interactor	\N	5.1974596977		\N	\N	CEP78
1924	4		7.9957489967	interactor	\N	2.2353503704		\N	\N	CEP83
1925	4		2.9295828342	interactor	\N	1.3271211386		\N	\N	CEP89
1926	3		6.2449302673	interactor	\N	4.7260036469		\N	\N	CEP97
1927	8		9.9280090332	interactor	24438.40039062	12.148187637		MK	se+te	CNTRL
1928	8		12.039103508	interactor	\N	11.845522881		\N	\N	CSNK1E
1929	4		2.8903570175	interactor	\N	1.5180536509		\N	\N	FBF1
1930	9		8.6174564362	interactor	\N	3.2319641113		\N	\N	FGFR1OP
1931	5		6.9961500168	interactor	\N	7.8007507324		\N	\N	GCC1
1932	6		26.343986511	interactor	\N	24.313457489		\N	\N	HAUS1
1933	6		22.523292542	interactor	\N	9.6916046143		\N	\N	HAUS2
1934	6		9.1790161133	interactor	\N	6.3272137642		\N	\N	HAUS3
1935	6		26.934015274	interactor	35764.87890625	20.513433456		MK&EB	se-only	HAUS4
1936	6		7.4173364639	interactor	\N	3.9025883675		\N	\N	HAUS5
1937	9		16.507585526	interactor	15649.91992188	9.2640380859		MK&EB	se+te	HAUS6
1938	6		7.8814349174	interactor	\N	6.0923871994		\N	\N	HAUS7
1939	6		11.48509407	interactor	\N	7.1617188454		\N	\N	HAUS8
1940	4		10.742200851	interactor	\N	11.842206955		\N	\N	IQCB1
1941	4		3.8773424625	interactor	\N	1.3758820295		\N	\N	KIF24
1942	4		0.0296969768	interactor	\N	0.0104647791		\N	\N	KRT15
1943	106	none	2.8846974373	plt_gwas	\N	5.3956875801	intronic_or_intergenic	\N	\N	MARK4
1944	4		5.1390590668	interactor	\N	2.0059444904		\N	\N	MKS1
1945	6		14.866494179	interactor	\N	11.841970444		\N	\N	NEDD1
1946	7		0.0298592672	interactor	\N	0.069801487		\N	\N	NINL
1947	5		1.3764449358	interactor	16801.80078125	1.2671267986		MK	se-only	NPHP4
1948	6		22.416784286	interactor	\N	21.776250839		\N	\N	ODF2
1949	6		13.1432724	interactor	32956.6796875	26.557971954		MK&EB	se-only	OFD1
1950	6		51.046142578	interactor	\N	9.472946167		\N	\N	OPTN
1951	6		25.54010582	interactor	\N	8.9008789062		\N	\N	PCNT
1952	9		26.655086517	interactor	\N	14.603919983		\N	\N	PLK4
1953	4		14.680645943	interactor	14542.21972656	16.140956879		MK&EB	se+te	SCLT1
1954	6		9.029797554	interactor	\N	9.7270431519		\N	\N	SDCCAG8
1955	6		12.101628304	interactor	\N	14.79974556		\N	\N	SFI1
1956	6		29.494682312	interactor	\N	15.608099937		\N	\N	SSNA1
1957	4		2.250649929	interactor	\N	0.9051497579		\N	\N	TCTN1
1958	5		1.389338851	interactor	\N	0.2076066732		\N	\N	TCTN2
1959	4		6.6158614159	interactor	\N	3.7635776997		\N	\N	TCTN3
1960	4		3.5692660809	interactor	\N	3.6814990044		\N	\N	TMEM216
1961	4		1.8903160095	interactor	\N	2.6674313545		\N	\N	TMEM67
1962	78	SEconst	52.504558563	plt_gwas	\N	30.445554733	intronic_or_intergenic	\N	\N	TPX2
1963	4		5.6452245712	interactor	\N	3.5215103626		\N	\N	TTBK2
1964	158	none	44.274105072	plt_gwas	\N	141.9209137	promoter	\N	\N	TUBA4A
1965	6		321.88037109	interactor	\N	183.23143005		\N	\N	TUBB
1966	11		0.1480256021	interactor	\N	0.7917243242		\N	\N	TUBB4A
1967	10		149.79385376	interactor	\N	61.623298645		\N	\N	TUBB4B
1968	6		46.371730804	interactor	\N	10.039928436		\N	\N	TUBG1
1969	4		2.321236372	interactor	\N	1.1756732464		\N	\N	TUBG2
1970	3		20.100606918	interactor	\N	11.425183296		\N	\N	TUBGCP2
1971	3		15.763072014	interactor	\N	15.785944939		\N	\N	TUBGCP3
1972	3		6.1718583107	interactor	\N	3.8374190331		\N	\N	TUBGCP5
1973	75	none	8.8664989471	plt_gwas	\N	7.1018834114	intronic_or_intergenic	\N	\N	TUBGCP6
1974	115	none	17.420192719	plt_gwas	\N	29.556390762	intronic_or_intergenic	\N	\N	CHD3
1975	2		7.8279447556	interactor	\N	13.759644508		\N	\N	ACTR1B
1976	2		25.683532715	interactor	\N	28.176830292		\N	\N	ADH5
1977	2		17.529935837	interactor	\N	11.083306313		\N	\N	AIMP2
1978	5		11.053421021	interactor	\N	12.020697594		\N	\N	BARD1
1979	5		10.164690971	interactor	16498.08007812	17.513114929		MK	se+te	BHLHE40
1980	2		0.0023737364	interactor	\N	0.0019975577		\N	\N	C4orf17
1981	2		7.1208705902	interactor	\N	10.79809761		\N	\N	CASP6
1982	4		11.613985062	interactor	\N	12.942028046		\N	\N	CASP8
1983	2		17.215841293	interactor	\N	42.603652954		\N	\N	CDK2AP1
1984	1		58.514232635	interactor	38858.23828125	118.71907806		MK&EB	se+te	CHD4
1985	2		0.0068064132	interactor	\N	0.0028867903		\N	\N	CRCT1
1986	5		25.720027924	interactor	\N	21.640790939		\N	\N	CREB1
1987	5		34.280269623	interactor	\N	35.584136963		\N	\N	CTBP1
1988	8		3.1982059479	interactor	\N	8.0141601562		\N	\N	ERCC6
1989	3		0.1068958789	interactor	\N	0.6119387746		\N	\N	FABP4
1990	1		51.270729065	interactor	\N	22.273107529		\N	\N	FAM134A
1991	5		77.31438446	interactor	30235.72070312	28.302213669		MK&EB	se-only	GADD45A
1992	3		3.6983249187	interactor	\N	16.45139122		\N	\N	GIT1
1993	2		22.345165253	interactor	12223.08007812	13.281604767		MK&EB	se+te	GPS2
1994	7		16.805059433	interactor	\N	21.505743027		\N	\N	GSK3B
1995	3		0.7951154113	interactor	\N	1.5056941509		\N	\N	HABP4
1996	7		42.397525787	interactor	\N	42.845043182		\N	\N	HDAC2
1997	1		30.037601471	interactor	\N	20.895210266		\N	\N	HSD17B10
1998	2		33.160518646	interactor	\N	20.899599075		\N	\N	HSPH1
1999	1		48.776565552	interactor	\N	32.201725006		\N	\N	IK
2000	2		44.061660767	interactor	\N	32.184017181		\N	\N	IMMT
2001	3		33.642829895	interactor	\N	48.370494843		\N	\N	IVNS1ABP
2002	4		15.707840919	interactor	\N	7.5193524361		\N	\N	KIF15
2003	1		80.53163147	interactor	35158.0390625	77.116714478		MK&EB	se+te	KPNB1
2004	3		43.581378937	interactor	\N	44.436000824		\N	\N	LUC7L2
2005	2		24.051322937	interactor	\N	37.128688812		\N	\N	MAFG
2006	2		67.83240509	interactor	24509.80078125	50.9283638		MK	se+te	MAN2A2
2007	2		19.59765625	interactor	\N	18.914333344		\N	\N	MBD3
2008	2		17.707883835	interactor	\N	14.969877243		\N	\N	MTA1
2009	1		47.952934265	interactor	16216.16015625	61.883895874		MK	se+te	MTA2
2010	1		2.5085978508	interactor	\N	3.5828192234		\N	\N	MTA3
2011	5		0.0061826394	interactor	\N	0.0024099965		\N	\N	NEFL
2012	3		61.564167023	interactor	\N	30.970960617		\N	\N	PAICS
2013	2		39.24287796	interactor	\N	45.189285278		\N	\N	PCMT1
2014	6		107.78947449	interactor	\N	58.759334564		\N	\N	PSME1
2015	6		12.685251236	interactor	\N	5.0456171036		\N	\N	RAD51
2016	2		59.882839203	interactor	\N	49.682861328		\N	\N	RBBP7
2017	6		596.53027344	interactor	30167.27929688	355.1854248		MK&EB	se+te	RPL29
2018	1		31.03637886	interactor	\N	25.426959991		\N	\N	SAFB
2019	2		10.179134369	interactor	31822.56054688	8.1998023987		MK&EB	se-only	SDCCAG3
2020	4		110.71507263	interactor	\N	84.208007812		\N	\N	SERBP1
2021	3		306.9914856	interactor	\N	405.59292603		\N	\N	SERF2
2022	4		6.3742089272	interactor	\N	4.6199784279		\N	\N	SIRT6
2023	5		4.6222887039	interactor	\N	4.4110379219		\N	\N	SKIL
2024	7		33.564868927	interactor	12613.44042969	25.322416306		MK&EB	se+te	SP1
2025	8		83.673309326	interactor	\N	100.84251404		\N	\N	SUMO2
2026	2		33.489768982	interactor	\N	24.589265823		\N	\N	TCERG1
2027	2		19.65476799	interactor	\N	55.340221405		\N	\N	TNFRSF14
2028	7		1.575327158	interactor	\N	2.0535254478		\N	\N	TNNT1
2029	9		36.608482361	interactor	\N	36.935752869		\N	\N	TSC22D1
2030	3		5.0219082832	interactor	\N	3.5535957813		\N	\N	TTF1
2031	3		0.0023213648	interactor	\N	0.0017497716		\N	\N	TTR
2032	1		17.675333023	interactor	\N	18.465423584		\N	\N	TXNDC9
2033	2		291.8500061	interactor	30461.43945312	119.21755219		MK&EB	se+te	UROD
2034	2		4.5148863792	interactor	\N	4.6122694016		\N	\N	YAE1D1
2035	160	SEconst	11.763952255	plt_gwas	67297.078125	240.85377502	intronic_or_intergenic	MK&EB	se+te	F2R
2036	2		0.1611934602	interactor	\N	0.4860994816		\N	\N	HOXA1
2037	4		0.0100044031	interactor	\N	0.0022040692		\N	\N	KRTAP1-1
2038	3		0.0113210669	interactor	\N	0.001764514		\N	\N	KRTAP10-5
2039	5		0.0168303754	interactor	\N	0.0017914678		\N	\N	KRTAP10-7
2040	4		0.0028630437	interactor	\N	0.0013728588		\N	\N	KRTAP10-9
2041	3		0.0079753483	interactor	\N	0.0029501773		\N	\N	KRTAP12-2
2042	2		0.0107679628	interactor	\N	0.003494797		\N	\N	KRTAP12-3
2043	2		0.0088954084	interactor	\N	0.0021242425		\N	\N	KRTAP4-2
2044	5		0.0549533851	interactor	\N	0.0509087741		\N	\N	KRTAP5-9
2045	15	none	0.0361456014	plt_gwas	\N	0.0021799137	intronic_or_intergenic	\N	\N	NR0B2
2046	9		2.1403877735	interactor	\N	0.3668434918		\N	\N	SMAD3
2047	15	none	58.886390686	plt_gwas	38524.640625	61.120052338	intronic_or_intergenic	MK&EB	se+te	CIRBP
2048	2		10.348690987	interactor	\N	24.825466156		\N	\N	BAG5
2049	2		0.5499609709	interactor	\N	0.7020666003		\N	\N	KHDRBS2
2050	4		175.28268433	interactor	26849.27929688	26.901176453		MK&EB	se+te	LXN
2051	3		13.169189453	interactor	20413.98046875	18.031856537		MK	se+te	LYAR
2052	2		5.7845468521	interactor	\N	5.9402427673		\N	\N	PSPH
2053	2	none	0.0233462248	plt_gwas	\N	0.3590225875	intronic_or_intergenic	\N	\N	CKM
2054	2		13.617558479	interactor	\N	70.065460205		\N	\N	CKB
2055	2		2.6373245716	interactor	\N	7.6169042587		\N	\N	GAMT
2056	9	SEconst	115.43643188	plt_gwas	106625.3984375	93.954444885	intronic_or_intergenic	MK&EB	se-only	CKS2
2057	2		7.9261703491	interactor	\N	14.372835159		\N	\N	BLZF1
2058	4		0.0068421038	interactor	\N	0.0015312667		\N	\N	VTN
2059	5		185.4861145	interactor	\N	58.914661407		\N	\N	EPB41
2060	2		19.231700897	interactor	26403.48046875	22.978982925		MK&EB	se+te	LSM1
2061	5		482.51403809	interactor	\N	350.56283569		\N	\N	RPLP1
2062	1		5.6639413834	interactor	\N	9.361541748		\N	\N	ZNF302
2063	3	TE	45.672210693	plt_gwas	20545.80078125	79.043632507	intronic_or_intergenic	MK	se+te	CLIC4
2064	23	none	26.209711075	plt_gwas	\N	54.033813477	intronic_or_intergenic	\N	\N	CLINT1
2065	3		31.956001282	interactor	\N	34.32314682		\N	\N	AP1B1
2066	3		21.995765686	interactor	\N	30.90382576		\N	\N	AP1G1
[truncated: 2,240 more rows]
