# Supplementary material for: Platelet function is modified by common sequence variation in megakaryocyte super enhancers
Source: Nat Commun. 2017 Jul 13;8:16058. doi: 10.1038/ncomms16058 (PMC5511350; doi:10.1038/ncomms16058)
Supplement: Supplementary Data 10 [file ncomms16058-s10.zip › CytoscapeSession-2016_12_13-09_08/tables/cytables.xml]

<?xml version="1.0" encoding="UTF-8" standalone="yes"?>
<cyTables>
    <virtualColumns>
        <virtualColumn immutable="false" targetJoinKey="SUID" targetTable="52-52/LOCAL_ATTRS-org.cytoscape.model.CyNetwork-52+default+network.cytable" sourceJoinKey="SUID" sourceTable="36-t_complete_network.txt/SHARED_ATTRS-org.cytoscape.model.CyNetwork-36+shared+network.cytable" sourceColumn="shared name" name="shared name"/>
        <virtualColumn immutable="false" targetJoinKey="SUID" targetTable="36-t_complete_network.txt/LOCAL_ATTRS-org.cytoscape.model.CyNode-36+default+node.cytable" sourceJoinKey="SUID" sourceTable="36-t_complete_network.txt/SHARED_ATTRS-org.cytoscape.model.CyNode-36+shared+node.cytable" sourceColumn="shared name" name="shared name"/>
        <virtualColumn immutable="false" targetJoinKey="SUID" targetTable="36-t_complete_network.txt/LOCAL_ATTRS-org.cytoscape.model.CyNode-36+default+node.cytable" sourceJoinKey="SUID" sourceTable="36-t_complete_network.txt/SHARED_ATTRS-org.cytoscape.model.CyNode-36+shared+node.cytable" sourceColumn="gene_type" name="gene_type"/>
        <virtualColumn immutable="false" targetJoinKey="SUID" targetTable="36-t_complete_network.txt/LOCAL_ATTRS-org.cytoscape.model.CyNode-36+default+node.cytable" sourceJoinKey="SUID" sourceTable="36-t_complete_network.txt/SHARED_ATTRS-org.cytoscape.model.CyNode-36+shared+node.cytable" sourceColumn="eb_mean" name="eb_mean"/>
        <virtualColumn immutable="false" targetJoinKey="SUID" targetTable="36-t_complete_network.txt/LOCAL_ATTRS-org.cytoscape.model.CyNode-36+default+node.cytable" sourceJoinKey="SUID" sourceTable="36-t_complete_network.txt/SHARED_ATTRS-org.cytoscape.model.CyNode-36+shared+node.cytable" sourceColumn="mk_mean" name="mk_mean"/>
        <virtualColumn immutable="false" targetJoinKey="SUID" targetTable="36-t_complete_network.txt/LOCAL_ATTRS-org.cytoscape.model.CyNode-36+default+node.cytable" sourceJoinKey="SUID" sourceTable="36-t_complete_network.txt/SHARED_ATTRS-org.cytoscape.model.CyNode-36+shared+node.cytable" sourceColumn="se_type" name="se_type"/>
        <virtualColumn immutable="false" targetJoinKey="SUID" targetTable="36-t_complete_network.txt/LOCAL_ATTRS-org.cytoscape.model.CyNode-36+default+node.cytable" sourceJoinKey="SUID" sourceTable="36-t_complete_network.txt/SHARED_ATTRS-org.cytoscape.model.CyNode-36+shared+node.cytable" sourceColumn="H3K27ac_signal" name="H3K27ac_signal"/>
        <virtualColumn immutable="false" targetJoinKey="SUID" targetTable="36-t_complete_network.txt/LOCAL_ATTRS-org.cytoscape.model.CyNode-36+default+node.cytable" sourceJoinKey="SUID" sourceTable="36-t_complete_network.txt/SHARED_ATTRS-org.cytoscape.model.CyNode-36+shared+node.cytable" sourceColumn="se_cell_types" name="se_cell_types"/>
        <virtualColumn immutable="false" targetJoinKey="SUID" targetTable="36-t_complete_network.txt/LOCAL_ATTRS-org.cytoscape.model.CyNode-36+default+node.cytable" sourceJoinKey="SUID" sourceTable="36-t_complete_network.txt/SHARED_ATTRS-org.cytoscape.model.CyNode-36+shared+node.cytable" sourceColumn="degree.layout" name="degree.layout"/>
        <virtualColumn immutable="false" targetJoinKey="SUID" targetTable="36-t_complete_network.txt/LOCAL_ATTRS-org.cytoscape.model.CyNode-36+default+node.cytable" sourceJoinKey="SUID" sourceTable="36-t_complete_network.txt/SHARED_ATTRS-org.cytoscape.model.CyNode-36+shared+node.cytable" sourceColumn="e_status" name="e_status"/>
        <virtualColumn immutable="false" targetJoinKey="SUID" targetTable="36-t_complete_network.txt/LOCAL_ATTRS-org.cytoscape.model.CyNode-36+default+node.cytable" sourceJoinKey="SUID" sourceTable="36-t_complete_network.txt/SHARED_ATTRS-org.cytoscape.model.CyNode-36+shared+node.cytable" sourceColumn="overlap" name="overlap"/>
        <virtualColumn immutable="false" targetJoinKey="SUID" targetTable="62-t_complete_network.txt/LOCAL_ATTRS-org.cytoscape.model.CyNode-t_complete_network.txt+default+node.cytable" sourceJoinKey="SUID" sourceTable="36-t_complete_network.txt/SHARED_ATTRS-org.cytoscape.model.CyNode-36+shared+node.cytable" sourceColumn="shared name" name="shared name"/>
        <virtualColumn immutable="false" targetJoinKey="SUID" targetTable="62-t_complete_network.txt/LOCAL_ATTRS-org.cytoscape.model.CyNode-t_complete_network.txt+default+node.cytable" sourceJoinKey="SUID" sourceTable="36-t_complete_network.txt/SHARED_ATTRS-org.cytoscape.model.CyNode-36+shared+node.cytable" sourceColumn="gene_type" name="gene_type"/>
        <virtualColumn immutable="false" targetJoinKey="SUID" targetTable="62-t_complete_network.txt/LOCAL_ATTRS-org.cytoscape.model.CyNode-t_complete_network.txt+default+node.cytable" sourceJoinKey="SUID" sourceTable="36-t_complete_network.txt/SHARED_ATTRS-org.cytoscape.model.CyNode-36+shared+node.cytable" sourceColumn="eb_mean" name="eb_mean"/>
        <virtualColumn immutable="false" targetJoinKey="SUID" targetTable="62-t_complete_network.txt/LOCAL_ATTRS-org.cytoscape.model.CyNode-t_complete_network.txt+default+node.cytable" sourceJoinKey="SUID" sourceTable="36-t_complete_network.txt/SHARED_ATTRS-org.cytoscape.model.CyNode-36+shared+node.cytable" sourceColumn="mk_mean" name="mk_mean"/>
        <virtualColumn immutable="false" targetJoinKey="SUID" targetTable="62-t_complete_network.txt/LOCAL_ATTRS-org.cytoscape.model.CyNode-t_complete_network.txt+default+node.cytable" sourceJoinKey="SUID" sourceTable="36-t_complete_network.txt/SHARED_ATTRS-org.cytoscape.model.CyNode-36+shared+node.cytable" sourceColumn="se_type" name="se_type"/>
        <virtualColumn immutable="false" targetJoinKey="SUID" targetTable="62-t_complete_network.txt/LOCAL_ATTRS-org.cytoscape.model.CyNode-t_complete_network.txt+default+node.cytable" sourceJoinKey="SUID" sourceTable="36-t_complete_network.txt/SHARED_ATTRS-org.cytoscape.model.CyNode-36+shared+node.cytable" sourceColumn="H3K27ac_signal" name="H3K27ac_signal"/>
        <virtualColumn immutable="false" targetJoinKey="SUID" targetTable="62-t_complete_network.txt/LOCAL_ATTRS-org.cytoscape.model.CyNode-t_complete_network.txt+default+node.cytable" sourceJoinKey="SUID" sourceTable="36-t_complete_network.txt/SHARED_ATTRS-org.cytoscape.model.CyNode-36+shared+node.cytable" sourceColumn="se_cell_types" name="se_cell_types"/>
        <virtualColumn immutable="false" targetJoinKey="SUID" targetTable="62-t_complete_network.txt/LOCAL_ATTRS-org.cytoscape.model.CyNode-t_complete_network.txt+default+node.cytable" sourceJoinKey="SUID" sourceTable="36-t_complete_network.txt/SHARED_ATTRS-org.cytoscape.model.CyNode-36+shared+node.cytable" sourceColumn="degree.layout" name="degree.layout"/>
        <virtualColumn immutable="false" targetJoinKey="SUID" targetTable="62-t_complete_network.txt/LOCAL_ATTRS-org.cytoscape.model.CyNode-t_complete_network.txt+default+node.cytable" sourceJoinKey="SUID" sourceTable="36-t_complete_network.txt/SHARED_ATTRS-org.cytoscape.model.CyNode-36+shared+node.cytable" sourceColumn="e_status" name="e_status"/>
        <virtualColumn immutable="false" targetJoinKey="SUID" targetTable="62-t_complete_network.txt/LOCAL_ATTRS-org.cytoscape.model.CyNode-t_complete_network.txt+default+node.cytable" sourceJoinKey="SUID" sourceTable="36-t_complete_network.txt/SHARED_ATTRS-org.cytoscape.model.CyNode-36+shared+node.cytable" sourceColumn="overlap" name="overlap"/>
        <virtualColumn immutable="false" targetJoinKey="SUID" targetTable="62-t_complete_network.txt/LOCAL_ATTRS-org.cytoscape.model.CyNetwork-t_complete_network.txt+default+network.cytable" sourceJoinKey="SUID" sourceTable="36-t_complete_network.txt/SHARED_ATTRS-org.cytoscape.model.CyNetwork-36+shared+network.cytable" sourceColumn="shared name" name="shared name"/>
        <virtualColumn immutable="false" targetJoinKey="SUID" targetTable="36-t_complete_network.txt/LOCAL_ATTRS-org.cytoscape.model.CyEdge-36+default+edge.cytable" sourceJoinKey="SUID" sourceTable="36-t_complete_network.txt/SHARED_ATTRS-org.cytoscape.model.CyEdge-36+shared+edge.cytable" sourceColumn="shared name" name="shared name"/>
        <virtualColumn immutable="false" targetJoinKey="SUID" targetTable="36-t_complete_network.txt/LOCAL_ATTRS-org.cytoscape.model.CyEdge-36+default+edge.cytable" sourceJoinKey="SUID" sourceTable="36-t_complete_network.txt/SHARED_ATTRS-org.cytoscape.model.CyEdge-36+shared+edge.cytable" sourceColumn="shared interaction" name="shared interaction"/>
        <virtualColumn immutable="false" targetJoinKey="SUID" targetTable="36-t_complete_network.txt/LOCAL_ATTRS-org.cytoscape.model.CyEdge-36+default+edge.cytable" sourceJoinKey="SUID" sourceTable="36-t_complete_network.txt/SHARED_ATTRS-org.cytoscape.model.CyEdge-36+shared+edge.cytable" sourceColumn="db_id" name="db_id"/>
        <virtualColumn immutable="false" targetJoinKey="SUID" targetTable="36-t_complete_network.txt/LOCAL_ATTRS-org.cytoscape.model.CyEdge-36+default+edge.cytable" sourceJoinKey="SUID" sourceTable="36-t_complete_network.txt/SHARED_ATTRS-org.cytoscape.model.CyEdge-36+shared+edge.cytable" sourceColumn="miscore" name="miscore"/>
        <virtualColumn immutable="false" targetJoinKey="SUID" targetTable="62-t_complete_network.txt/LOCAL_ATTRS-org.cytoscape.model.CyEdge-t_complete_network.txt+default+edge.cytable" sourceJoinKey="SUID" sourceTable="36-t_complete_network.txt/SHARED_ATTRS-org.cytoscape.model.CyEdge-36+shared+edge.cytable" sourceColumn="shared name" name="shared name"/>
        <virtualColumn immutable="false" targetJoinKey="SUID" targetTable="62-t_complete_network.txt/LOCAL_ATTRS-org.cytoscape.model.CyEdge-t_complete_network.txt+default+edge.cytable" sourceJoinKey="SUID" sourceTable="36-t_complete_network.txt/SHARED_ATTRS-org.cytoscape.model.CyEdge-36+shared+edge.cytable" sourceColumn="shared interaction" name="shared interaction"/>
        <virtualColumn immutable="false" targetJoinKey="SUID" targetTable="62-t_complete_network.txt/LOCAL_ATTRS-org.cytoscape.model.CyEdge-t_complete_network.txt+default+edge.cytable" sourceJoinKey="SUID" sourceTable="36-t_complete_network.txt/SHARED_ATTRS-org.cytoscape.model.CyEdge-36+shared+edge.cytable" sourceColumn="db_id" name="db_id"/>
        <virtualColumn immutable="false" targetJoinKey="SUID" targetTable="62-t_complete_network.txt/LOCAL_ATTRS-org.cytoscape.model.CyEdge-t_complete_network.txt+default+edge.cytable" sourceJoinKey="SUID" sourceTable="36-t_complete_network.txt/SHARED_ATTRS-org.cytoscape.model.CyEdge-36+shared+edge.cytable" sourceColumn="miscore" name="miscore"/>
        <virtualColumn immutable="false" targetJoinKey="SUID" targetTable="52-52/LOCAL_ATTRS-org.cytoscape.model.CyEdge-52+default+edge.cytable" sourceJoinKey="SUID" sourceTable="36-t_complete_network.txt/SHARED_ATTRS-org.cytoscape.model.CyEdge-36+shared+edge.cytable" sourceColumn="shared name" name="shared name"/>
        <virtualColumn immutable="false" targetJoinKey="SUID" targetTable="52-52/LOCAL_ATTRS-org.cytoscape.model.CyEdge-52+default+edge.cytable" sourceJoinKey="SUID" sourceTable="36-t_complete_network.txt/SHARED_ATTRS-org.cytoscape.model.CyEdge-36+shared+edge.cytable" sourceColumn="shared interaction" name="shared interaction"/>
        <virtualColumn immutable="false" targetJoinKey="SUID" targetTable="52-52/LOCAL_ATTRS-org.cytoscape.model.CyEdge-52+default+edge.cytable" sourceJoinKey="SUID" sourceTable="36-t_complete_network.txt/SHARED_ATTRS-org.cytoscape.model.CyEdge-36+shared+edge.cytable" sourceColumn="db_id" name="db_id"/>
        <virtualColumn immutable="false" targetJoinKey="SUID" targetTable="52-52/LOCAL_ATTRS-org.cytoscape.model.CyEdge-52+default+edge.cytable" sourceJoinKey="SUID" sourceTable="36-t_complete_network.txt/SHARED_ATTRS-org.cytoscape.model.CyEdge-36+shared+edge.cytable" sourceColumn="miscore" name="miscore"/>
        <virtualColumn immutable="false" targetJoinKey="SUID" targetTable="36-t_complete_network.txt/LOCAL_ATTRS-org.cytoscape.model.CyNetwork-36+default+network.cytable" sourceJoinKey="SUID" sourceTable="36-t_complete_network.txt/SHARED_ATTRS-org.cytoscape.model.CyNetwork-36+shared+network.cytable" sourceColumn="shared name" name="shared name"/>
        <virtualColumn immutable="false" targetJoinKey="SUID" targetTable="52-52/LOCAL_ATTRS-org.cytoscape.model.CyNode-52+default+node.cytable" sourceJoinKey="SUID" sourceTable="36-t_complete_network.txt/SHARED_ATTRS-org.cytoscape.model.CyNode-36+shared+node.cytable" sourceColumn="shared name" name="shared name"/>
        <virtualColumn immutable="false" targetJoinKey="SUID" targetTable="52-52/LOCAL_ATTRS-org.cytoscape.model.CyNode-52+default+node.cytable" sourceJoinKey="SUID" sourceTable="36-t_complete_network.txt/SHARED_ATTRS-org.cytoscape.model.CyNode-36+shared+node.cytable" sourceColumn="gene_type" name="gene_type"/>
        <virtualColumn immutable="false" targetJoinKey="SUID" targetTable="52-52/LOCAL_ATTRS-org.cytoscape.model.CyNode-52+default+node.cytable" sourceJoinKey="SUID" sourceTable="36-t_complete_network.txt/SHARED_ATTRS-org.cytoscape.model.CyNode-36+shared+node.cytable" sourceColumn="eb_mean" name="eb_mean"/>
        <virtualColumn immutable="false" targetJoinKey="SUID" targetTable="52-52/LOCAL_ATTRS-org.cytoscape.model.CyNode-52+default+node.cytable" sourceJoinKey="SUID" sourceTable="36-t_complete_network.txt/SHARED_ATTRS-org.cytoscape.model.CyNode-36+shared+node.cytable" sourceColumn="mk_mean" name="mk_mean"/>
        <virtualColumn immutable="false" targetJoinKey="SUID" targetTable="52-52/LOCAL_ATTRS-org.cytoscape.model.CyNode-52+default+node.cytable" sourceJoinKey="SUID" sourceTable="36-t_complete_network.txt/SHARED_ATTRS-org.cytoscape.model.CyNode-36+shared+node.cytable" sourceColumn="se_type" name="se_type"/>
        <virtualColumn immutable="false" targetJoinKey="SUID" targetTable="52-52/LOCAL_ATTRS-org.cytoscape.model.CyNode-52+default+node.cytable" sourceJoinKey="SUID" sourceTable="36-t_complete_network.txt/SHARED_ATTRS-org.cytoscape.model.CyNode-36+shared+node.cytable" sourceColumn="H3K27ac_signal" name="H3K27ac_signal"/>
        <virtualColumn immutable="false" targetJoinKey="SUID" targetTable="52-52/LOCAL_ATTRS-org.cytoscape.model.CyNode-52+default+node.cytable" sourceJoinKey="SUID" sourceTable="36-t_complete_network.txt/SHARED_ATTRS-org.cytoscape.model.CyNode-36+shared+node.cytable" sourceColumn="se_cell_types" name="se_cell_types"/>
        <virtualColumn immutable="false" targetJoinKey="SUID" targetTable="52-52/LOCAL_ATTRS-org.cytoscape.model.CyNode-52+default+node.cytable" sourceJoinKey="SUID" sourceTable="36-t_complete_network.txt/SHARED_ATTRS-org.cytoscape.model.CyNode-36+shared+node.cytable" sourceColumn="degree.layout" name="degree.layout"/>
        <virtualColumn immutable="false" targetJoinKey="SUID" targetTable="52-52/LOCAL_ATTRS-org.cytoscape.model.CyNode-52+default+node.cytable" sourceJoinKey="SUID" sourceTable="36-t_complete_network.txt/SHARED_ATTRS-org.cytoscape.model.CyNode-36+shared+node.cytable" sourceColumn="e_status" name="e_status"/>
        <virtualColumn immutable="false" targetJoinKey="SUID" targetTable="52-52/LOCAL_ATTRS-org.cytoscape.model.CyNode-52+default+node.cytable" sourceJoinKey="SUID" sourceTable="36-t_complete_network.txt/SHARED_ATTRS-org.cytoscape.model.CyNode-36+shared+node.cytable" sourceColumn="overlap" name="overlap"/>
    </virtualColumns>
</cyTables>
