# Supplementary material for: Platelet function is modified by common sequence variation in megakaryocyte super enhancers
Source: Nat Commun. 2017 Jul 13;8:16058. doi: 10.1038/ncomms16058 (PMC5511350; doi:10.1038/ncomms16058)
Supplement: Supplementary Data 10 [file ncomms16058-s10.zip › CytoscapeSession-2016_12_13-09_08/properties/groupSettings.props]

#Written by: Cytoscape's PropertiesWriterImpl
#Tue Dec 13 09:08:50 GMT 2016
