# Supplementary material for: Platelet function is modified by common sequence variation in megakaryocyte super enhancers
Source: Nat Commun. 2017 Jul 13;8:16058. doi: 10.1038/ncomms16058 (PMC5511350; doi:10.1038/ncomms16058)
Supplement: Supplementary Data 10 [file ncomms16058-s10.zip › CytoscapeSession-2016_12_13-09_08/apps/org.cytoscape.swing-application/session_state.xml]

<?xml version="1.0" encoding="UTF-8" standalone="yes"?>
<sessionState>
    <cytopanels>
        <cytopanel id="CytoPanel1">
            <panelState>DOCK</panelState>
            <selectedPanel>1</selectedPanel>
        </cytopanel>
        <cytopanel id="CytoPanel2">
            <panelState>DOCK</panelState>
            <selectedPanel>0</selectedPanel>
        </cytopanel>
        <cytopanel id="CytoPanel3">
            <panelState>HIDE</panelState>
            <selectedPanel>-1</selectedPanel>
        </cytopanel>
    </cytopanels>
</sessionState>
