# Supplementary material for: Platelet function is modified by common sequence variation in megakaryocyte super enhancers
Source: Nat Commun. 2017 Jul 13;8:16058. doi: 10.1038/ncomms16058 (PMC5511350; doi:10.1038/ncomms16058)
Supplement: Supplementary Data 10 [file ncomms16058-s10.zip › CytoscapeSession-2016_12_13-09_08/apps/org.cytoscape.swing-application/network_list.xml]

<?xml version="1.0" encoding="UTF-8" standalone="yes"?>
<networkList>
    <network order="0" id="62"/>
</networkList>
