# Supplementary material for: Platelet function is modified by common sequence variation in megakaryocyte super enhancers
Source: Nat Commun. 2017 Jul 13;8:16058. doi: 10.1038/ncomms16058 (PMC5511350; doi:10.1038/ncomms16058)
Supplement: Supplementary Data 10 [file ncomms16058-s10.zip › CytoscapeSession-2016_12_13-09_08/apps/org.cytoscape.browser/NetworkTable.props]

t_complete_network.txt default network	0	SUID	false
t_complete_network.txt default network	1	selected	false
t_complete_network.txt default network	2	shared name	true
t_complete_network.txt default network	3	name	true
t_complete_network.txt default network	4	__Annotations	true
