# Supplementary material for: Platelet function is modified by common sequence variation in megakaryocyte super enhancers
Source: Nat Commun. 2017 Jul 13;8:16058. doi: 10.1038/ncomms16058 (PMC5511350; doi:10.1038/ncomms16058)
Supplement: Supplementary Data 10 [file ncomms16058-s10.zip › CytoscapeSession-2016_12_13-09_08/apps/org.cytoscape.browser/NodeTable.props]

t_complete_network.txt default node	0	SUID	false
t_complete_network.txt default node	1	selected	false
t_complete_network.txt default node	2	shared name	true
t_complete_network.txt default node	3	name	true
t_complete_network.txt default node	4	gene_type	true
t_complete_network.txt default node	5	eb_mean	true
t_complete_network.txt default node	6	mk_mean	true
t_complete_network.txt default node	7	se_type	true
t_complete_network.txt default node	8	H3K27ac_signal	true
t_complete_network.txt default node	9	se_cell_types	true
t_complete_network.txt default node	10	degree.layout	true
t_complete_network.txt default node	11	e_status	true
t_complete_network.txt default node	12	overlap	true
